# Supplementary material for: Conformational ensemble-dependent lipid recognition and segregation by prenylated intrinsically disordered regions in small GTPases
Source: Commun Biol. 2023 Nov 2;6:1111. doi: 10.1038/s42003-023-05487-6 (PMC10622456; doi:10.1038/s42003-023-05487-6)
Supplement: Supplementary file 3 — Supplementary Data 1 [file 42003_2023_5487_MOESM3_ESM.zip]

Archive with 30 entries (30 files):
- Fig2/Cdc42b_bilayer_thickness.txt
- Fig2/Cdc42b_rmsd.txt
- Fig2/Cdcd42b_APL.txt
- Fig2/Cdcd42b_prenyl.txt
- Fig2/data.txt
- Fig2/Dcd42b_APL.txt
- Fig2/Rac1_APL.txt
- Fig2/Rac1_bilayer_thickness.txt
- Fig2/Rac1_prenyl.txt
- Fig2/Rac1_rmsd.txt
- Fig2/Rap1A_APL.txt
- Fig2/Rap1A_bilayer_thickness.txt
- Fig2/Rap1A_prenyl.txt
- Fig2/Rap1A_rmsd.txt
- Fig2/Rap1B_APL.txt
- Fig2/Rap1B_bilayer_thickness.txt
- Fig2/Rap1B_prenyl.txt
- Fig2/Rap1B_rmsd.txt
- Fig2/Rheb_APL.txt
- Fig2/Rheb_APL_timeevolution.txt
- Fig2/Rheb_bilayer_thickness.txt
- Fig2/Rheb_bilayer_thickness_timeevolution.txt
- Fig2/Rheb_prenyl.txt
- Fig2/Rheb_prenyl_timeevolution.txt
- Fig2/Rheb_rmsd.txt
- Fig2/Rheb_rmsd_timeevolution.txt
- Fig2/RhoA_APL.txt
- Fig2/RhoA_bilayer_thickness.txt
- Fig2/RhoA_prenyl.txt
- Fig2/RhoA_rmsd.txt
