# Supplementary material for: Conformational ensemble-dependent lipid recognition and segregation by prenylated intrinsically disordered regions in small GTPases
Source: Commun Biol. 2023 Nov 2;6:1111. doi: 10.1038/s42003-023-05487-6 (PMC10622456; doi:10.1038/s42003-023-05487-6)
Supplement: Supplementary file 3 — Supplementary Data 1 [file 42003_2023_5487_MOESM3_ESM.zip › Fig2/Cdc42b_bilayer_thickness.txt]

39.3460135512882
39.7440433327196
40.0344234214487
38.9875710440806
39.152389519624
39.3897740576002
39.3837762463374
39.4794337693288
39.8106957136983
39.1938349068767
39.0279336293538
39.5068820574468
39.1056531854752
39.3285209777781
38.8924687684184
39.2040571174236
39.6950926816022
39.2592458842178
39.3066519825547
38.9146856139405
39.0544519411594
38.9284223848722
38.5814874112807
38.8003107904184
39.3959095425076
39.2863972941633
39.8820210228865
39.9710328278718
39.5713473037437
39.5609734711824
39.4636361049883
38.9606015345063
39.5671907922636
39.8969690698566
39.7093836363719
39.343727005692
39.1032871175695
39.6563504732819
39.9182877137605
39.5999560980684
39.5999844660261
39.7295412542041
39.8284841052611
39.2931903861589
40.0807842195235
40.2208479566606
39.7736369449282
39.9250379043797
39.544295905977
39.4447171763539
39.6922710669161
39.5286240250173
39.2875516793543
39.2922672535033
39.6302078844321
39.5151572298121
39.8460593899492
39.833039147605
39.7019572866485
39.432384115598
39.8244794328606
39.7728993361245
39.5817832911456
39.5670497924792
39.963760223774
39.7679291935481
39.0586561580298
39.4264192924756
39.1869058092034
38.7964843618348
38.6973699002956
38.47139327791
39.0136963290398
39.4200758584019
39.5896209048904
39.7705846471819
40.0334400787097
39.7094691796736
39.4378932909532
39.2287378394644
38.8702228815869
38.3492741997395
39.1263437064007
39.1985085631862
39.556939790867
39.499304146879
39.2557193799452
39.3804673190069
38.933034954649
38.3395284893537
38.2937064124278
38.59783753546
38.578525150344
38.712919431102
38.8097486833129
38.8261856615343
39.42406114681
39.2035524217368
39.2561559466802
39.2913079509029
39.3782998663006
39.1285147252709
39.5907355579864
39.4516492716792
39.1504425199746
39.3479797247684
38.7703625765714
39.4253319367817
39.3066211035757
39.574918045821
39.0635354103063
38.6313146154487
38.6122618906426
39.0127175392125
38.7724281579156
38.5527115192478
38.0082416922958
38.5709429769805
39.1269277585476
38.7802194959788
39.38330738119
39.6595814200764
39.870556707896
39.6875762655277
39.3086877373333
39.9013304302588
39.3592315739654
39.9167508305123
39.7433209977969
39.9927265790175
39.3667313065192
39.7520045302934
39.8604019507013
38.7845006825547
39.4618739360912
39.4958673040474
39.2737694913691
39.7682719965976
39.1519935262725
39.6577173732347
40.2965702079362
40.3541071403709
39.7753363193486
39.5354507441473
39.3954902138373
39.5403206043372
39.0625762011467
39.0963572592045
38.8885940436161
38.8163086486585
38.830367383411
38.6884441507384
39.7637931480151
39.3686848161999
38.8032835324605
38.9114128828851
38.826747124444
39.1916208072945
39.2147415997605
39.7403251564463
40.2561296337783
39.730609226869
38.9550280611122
39.2622936985709
39.9990820778741
40.2916067598645
39.6783499220004
39.7959645993782
40.3056181674854
39.6935908311144
39.9619024247834
39.9410279463437
39.8575236737929
39.2558473697816
39.2068518722097
39.128730124496
39.4745684931977
39.4421561424178
39.5386340605289
39.1859865692729
39.6891817165144
39.7675200343533
39.4411995112294
39.469682032492
39.6512601075349
39.7622174157037
39.8630213686111
39.7754986236392
39.785077233748
39.5825356200889
39.0162052054999
38.7872394115435
38.6474909397087
37.8013833283575
38.0335301137532
38.2480293700992
38.099510946338
38.622382121937
38.8431855567778
38.5642732978268
39.3259280150186
39.1807407340618
38.4652785603045
38.9625304350548
39.3297255124307
38.8270148083016
38.9758146385552
38.723534940148
39.0611147662205
38.9722949000721
39.1197033265624
38.8247741521007
39.4700076458029
39.828465098243
39.3779379600628
39.6098875525825
40.0596569194537
39.5297504344773
39.9257974229678
40.3720384578512
40.1231816903509
39.7597222304103
40.5886755851784
39.7116067807682
40.0000250066571
40.2219233406915
39.5476807531684
39.1002439200276
38.6995104218172
39.4227951830084
38.9351199443894
39.4218491289351
39.391210868463
39.5770987144624
40.0521725391298
40.5804797066583
39.74351735099
39.1975881517134
39.6439904906533
39.4346656980739
40.140774955011
39.8105423792444
39.9283029357191
39.6894112118165
39.3613824582662
39.6356549071944
38.9546336438921
38.913449320167
39.2011873872995
38.8588311346292
39.1306707089999
39.7482693632042
39.7120231962365
39.8395459141394
39.9208671558586
39.2105005704193
38.9041571427676
39.7394433559392
38.6509085664845
38.4712983157097
38.2675689645889
38.7375609375411
38.9591430384703
39.7199989877566
39.9575631771023
39.639847165888
39.9165521037298
40.2465957840685
40.3535181649205
39.848233270324
39.904300908368
40.2347520645219
39.3718019419648
39.9479866246182
39.916046123312
39.7083804419546
39.2880915996603
39.5699907171204
39.9242112866154
39.520832476632
39.7215336438381
40.0333807884242
39.5808797977589
39.5091677479471
39.8006603725832
39.6735750222447
39.5606725423023
39.5477868898951
39.5843148987703
39.3056266482832
38.7274060947726
38.3020197613071
38.7969652866274
39.0389019537454
38.7716072909358
39.0939111398125
39.5141330914867
39.2013644883127
39.7020791130837
39.5506761343792
39.6524360570041
39.4307473858599
40.170642795627
39.3521298058507
38.7918933675747
39.0157856446725
38.8007652700148
38.6484194595003
39.3068896365888
40.1876843788006
39.7897932694817
39.2866530702572
39.5174356781674
39.4398820551156
39.5414323777864
38.9429201749037
38.9535607798734
39.3802733597932
38.9288912313956
39.2789629416032
39.6373488805109
39.7731032259135
39.6203737027717
39.4534542716312
38.6964437654926
38.8041054812345
38.9745614547922
38.9525658996017
38.5824852386308
39.0716931214638
38.9055796706717
39.2847210845562
38.9455211750185
39.6670607688852
39.7383721486487
39.4648775148873
39.3753224888233
39.4674732388069
40.0983526011509
39.5714171059605
39.3939668265256
39.7706765730373
39.4099048662667
39.2354431306473
38.7040788586292
39.6343057337032
39.0065986992936
38.6650619245137
38.7239235556888
38.5220233841777
39.2631310337722
39.2364832985682
39.2518128303566
39.6733614549091
39.8721924829965
40.0394684146149
40.5708274645436
39.9161593653939
40.5054313658062
40.4599384291806
40.7219196290681
40.0965358968536
40.264655852077
39.9558195965057
39.6189093881986
39.7787879343386
39.6085075418556
39.3356613900926
39.1711013941652
39.5824427639997
39.9472120859808
39.5741118190264
39.491131748816
39.0299465850547
39.333487782976
39.0662932816579
39.3950108653367
39.3086478702147
40.1324236709261
40.1396842470073
39.6509790640487
39.817795469785
40.0312758262711
39.9829732262326
39.7620828394135
39.1956750185803
38.3664852530868
38.4641420937548
39.2176614761353
39.3092320207795
39.1269929288614
39.3765875562674
39.8349107482217
39.3839948565872
39.734230704741
38.7345672626688
39.6828974020601
39.4283327748077
39.8438558912438
39.3113083510286
39.3557609805354
39.7991469437827
39.7010580220206
39.7465019075156
39.5798351289447
39.5976261728139
39.5032753053338
39.4719221002726
39.9324217096322
38.9885827335846
39.1327922583429
38.536556842592
39.0571694386929
39.2742798330005
39.3447815593244
40.0527073855352
39.980271398981
39.8033214898222
39.6569159581605
39.2320313965833
39.8917721512342
40.283904276151
40.0535089431788
38.8943072766969
39.2935149549234
39.1553689442901
38.2071049372355
38.1789875905522
39.1203946246844
39.0457993780322
39.624937737269
39.015070682744
39.3235977057255
39.3610680843443
39.1009574577062
39.3179039118667
38.9699249310927
38.9509820934899
39.3928958570114
39.0598450323548
39.5789819266258
39.8770478099284
38.9978276140361
39.1803747328042
39.7754465597647
39.8233008445714
39.2331442299917
39.297220670334
39.5510595605831
39.2123010527807
39.6920728442645
39.9835761211537
38.8813913030657
39.4951767740025
38.8312815866888
39.6156635345433
39.5853983591703
40.0263429808697
39.5627709054786
39.1772032217546
38.7518354089975
39.3842621934936
39.5506536544774
39.1698494435962
39.4978785582263
39.57847909237
39.2306834578915
40.1315290274443
39.7906343896782
38.8690464971844
38.7792657620979
38.9627190726373
38.5772435588066
38.9344623364985
38.550148106103
39.1021045150179
38.8667881861279
39.1194960831793
39.2885248466774
39.5463021050399
39.654604837469
39.8373410011381
39.8636100725694
39.9778783457849
40.1972271374982
39.5201668065004
39.2458085064936
39.3371694439589
39.312649411224
39.2796180290004
39.6625171956791
38.738681513051
39.4300523285914
39.1668342054091
38.6678934901652
38.4621431281671
38.2785668215768
38.2209611701644
39.4305151827006
39.1677262930758
38.8891051213749
38.4298161069953
38.3653290666715
38.4856822946658
38.6481710108041
39.2408565333395
39.4705249699679
39.4562279462012
39.3412933898695
39.8929964181149
39.5058913532732
39.2731512129106
39.7507407702179
39.3729126927026
39.5814098663202
39.7431371491365
39.8585736504307
38.830126694477
38.1243650704522
39.0082250432936
38.8751037588023
39.1614260923983
39.1416492027064
39.3306150998331
39.5825067818767
39.3851547779058
39.6712811014066
39.93814588444
40.0245307687958
39.7494825931511
39.6218075435972
39.5900134426978
39.7218301342794
40.1591137462192
39.6561788982815
39.4250960272972
39.3584031996101
39.0886004105963
38.6841902683078
38.8649940465034
38.782510364738
39.0102908616114
39.6004276526095
39.0376946654785
38.6808752467737
38.8096659204374
39.1876942941235
39.4447116938504
39.8320198344863
39.8255544803761
40.083907569699
39.9777096838261
39.2136089305685
39.2216203101958
39.9427641048175
39.9021325194876
39.2426385332037
39.2495762296799
39.1616726093421
39.2507540338369
39.5735021681095
39.5930733746551
39.4838517895451
38.9855320574057
38.962153742209
39.2302078953496
39.6107418543562
39.2344890088746
39.5162924506448
39.4625365210703
39.0073319181449
38.6510488933987
39.1454821304039
38.8240969140923
38.8349229674548
38.7789000432499
39.2429700413136
39.4053648325731
39.7436252510508
39.7543774402503
40.1900703221459
39.6863636829235
39.570932956657
39.5350557661217
39.6730861162899
39.6900482757324
40.0872529883979
39.7503079298771
39.4959766468215
38.5462676605392
39.5457861624181
39.4491326444478
39.5516279666913
39.1432051225142
39.0581437518701
39.3227822367992
39.2447668505839
39.678233165452
39.9663019209197
40.1687460269992
39.9624144977993
39.1945294948539
39.1973591282713
39.3696915891435
39.9788939301012
39.8293525968738
39.7341198629
39.3053630687572
38.9382187576808
39.1231399908612
38.7505987066211
38.6778615545343
39.4829658839036
39.0427190056554
38.7934035431255
39.6282585288539
38.7464389998503
38.7531103233697
39.0428379980402
39.1184205925424
38.9390103396342
39.0134328134132
39.089562865299
39.5281566549231
39.6691324500524
40.2072167931181
39.5913727893573
39.0817526128557
39.5682695785355
38.933833005051
39.2244603956589
39.3435569715018
39.160931857427
38.9631171762743
39.0051445063517
38.8681339899699
38.7341934403185
39.2336103397588
39.1234848961686
39.7970871145075
39.5640765294483
39.0989962083322
38.8531959893326
38.901800150502
38.8806198322412
39.4689058824019
39.7108780123971
40.0538760193269
39.8647468377444
40.0715058016857
40.0565082792481
41.0259404837483
40.0680857558844
39.6624520579572
39.6834922238231
39.6476692435717
39.906185435446
40.1124555587769
40.2097127535528
39.9962738279542
40.0709972115077
39.4253540963838
39.1995697117815
39.855749429356
40.4210764091826
40.0500533174585
40.3463691851105
39.8982125091232
40.224773988499
40.4786929769548
39.9089358011882
39.5489976011141
39.1272938895306
39.0962199008826
39.0687525982006
39.3712019793514
39.0874336339007
39.0902829883075
39.4906331717366
39.2345595613473
39.166703187737
39.7284333553378
39.6867248374605
39.4797582645609
39.5764948763029
39.428854455691
39.6315902162481
39.8564411897049
39.7594592174697
39.0568825914402
39.9733406729971
39.584660579219
39.8845682455634
39.9266051815816
39.7458825719878
39.162134483286
39.3610043060097
39.031447695883
38.8924260589009
39.3148135499922
39.6050068784643
39.2391995887564
40.0049812538455
39.7918093511151
39.7061220926869
39.3969987304122
39.0482876517556
39.4310341696948
39.2675522857242
38.959272929715
39.7570054279032
39.2041410394791
39.5883070104451
39.5242828654922
39.707542254708
39.6697184044103
39.5381120087723
39.3479262120796
39.1404790149393
38.8338929714177
38.5270258285381
39.4007274693512
39.6378997032088
39.5052006143512
39.3170963940797
39.5496740495316
39.4626695970092
39.6525019592709
39.5490947598159
39.6537220352828
40.3261427237129
40.073212309558
40.2753640760878
39.3507206085154
39.6723140074348
39.6247699768054
39.9354122743061
39.5002972581973
39.0663696147777
39.6004433185565
40.0444122280737
40.3297709375118
39.907579553328
40.6454423403499
39.9672849677629
39.6057820829077
39.384438133882
39.567006437064
39.3615576172517
39.8901032611577
39.8582789327962
39.866668031031
39.4806113657325
39.5231921900804
39.7621550511832
40.0252668886474
40.058085349433
39.4050883867925
39.6934424731065
39.2696725177444
39.1533315692285
39.3954300647633
39.3457940039009
39.4162471745552
39.2827365627995
38.8454442135011
39.6944166650676
40.0369740087978
39.9188658383559
39.9116116815946
39.4522134207716
39.0879450316381
39.4425860657034
39.4925397852053
39.04042383027
38.9812417802586
39.0158864475661
39.2576168924068
39.6904573528855
39.7722431057631
40.0630933299209
39.7730155837255
39.3374546177861
39.8507288260091
39.266686689653
39.906785492303
39.6495247463586
39.7997045516968
40.1989965798478
40.1515423103615
40.1887255272079
40.2119567524303
40.056954521282
39.5280858426784
39.3709848153471
39.5735652085507
39.4991275910978
39.9872888276071
39.7075007193016
39.9612153689067
39.4997578219533
39.2902522350401
40.015142795293
40.3289994602653
39.9183290780193
39.3505592123025
39.0002171914585
39.3198368859211
39.0894351649365
38.6177289143957
38.8150076071421
39.4807637405717
39.2587558072023
39.8019690625997
39.1271179224907
39.6186977108721
39.410274956122
40.0246080649019
39.863265856669
39.5815766238203
39.3095152415009
39.6920612043002
39.1152848701284
39.2134262089778
38.8384302860157
39.4235143680765
39.4073468187441
39.3445669978556
38.9024373812306
38.3404051159367
38.6439135829206
39.2637039712784
39.0551732528892
39.2407446723193
39.0999844925171
38.8703779649253
38.7754934100591
38.1823905137252
38.965005392659
39.2007014428726
39.4060119482805
39.3003789654485
39.0655524711416
39.4775228049217
39.3005741390716
39.5419703560646
39.7448841652083
39.6330293583147
38.5258463198087
39.0629094897697
38.5063572543237
38.8026033255388
38.434573930522
38.4691868220114
38.794662478797
39.1822265429127
39.3985920302394
39.8588956929216
39.6307734401138
40.2635224634549
40.0493114969144
39.5922301799761
39.0534387106847
38.6557379770761
39.2592350516656
39.5623850443548
39.5085163858202
39.3001381636469
39.5380837273517
39.6560699119311
39.1394932178536
39.3985477049343
39.3020196757333
39.6104022035695
39.3737198380107
39.37928660229
39.3573831725201
39.3568283024862
39.7087082731202
39.4886229524709
38.8385220286822
38.818048637403
39.4860124889849
38.8203677264127
38.5919445932112
38.2627045867419
38.8421738931226
39.0209607194971
38.7660940971439
38.9577409957796
38.8760410297599
39.2365686553095
38.2902021178493
38.2339632872379
38.5008621281646
38.5196786646088
38.7289840682187
38.9136429272918
39.1469745703418
38.8722053908338
39.1262643078762
38.8143811649746
38.7958043321616
38.8532799255166
38.581421506445
38.3384038814391
38.8945328523013
39.0451584273316
39.2805579994664
39.8011658867602
39.771453168336
39.8914930022525
39.8858900656202
39.551876813073
39.2985186369732
39.2464620834248
39.4306216957593
39.5767617015325
39.1889510668488
39.3393415720776
39.4127237441965
38.8218124946761
39.4572206429761
39.0342794182325
38.7836877787555
38.7770335955251
38.9351564439459
38.7358199641359
38.7891930881975
39.1807535006141
39.14766813336
38.8457215427951
38.7608703622914
38.8419732257573
38.1211557869959
39.5876297764505
39.1855238055541
39.3796325824879
38.9901772902068
38.9192299041684
39.5237466486215
39.2207369110801
38.9084010930174
38.934386983865
39.7954696006646
39.3218808005554
39.3185301722902
39.5824829488491
39.3899331116917
39.3524574880247
39.3099655340818
38.9519347161958
38.6520953957079
38.8942171114462
39.2128294264026
38.888852132611
38.5608405856572
38.4998393447311
38.8627637901692
39.0641218272122
38.5215550955699
38.8463772118694
38.6400140428383
39.2842399916665
39.2723586705397
39.9010342654154
39.8567586031827
39.8260260052151
39.5521459338641
40.0539951533179
40.8653775542673
40.1138453342297
39.8761179572404
39.9428741975264
39.9741044646562
39.0493335961493
39.5349524941107
38.808730591668
38.9757585734229
39.1710787275424
39.4059197098318
39.3545623800169
40.0700657714497
39.5035915975217
39.1222269889883
39.1232422907344
39.30141632581
39.2357048908067
39.1477477417249
38.9458208161171
39.1901513902427
39.3339575195955
39.0736954491548
39.1935126606463
39.3582099901707
39.7781710004967
39.4334639274713
39.1543554280342
39.3593485024642
39.2880051071796
39.4407521395571
39.7262515946269
39.1890507633839
39.3159066908287
39.0151283582052
39.2122954721804
38.8684226949608
38.9533012762616
38.9450723858393
38.6022955534835
39.7276933837017
39.1098426600498
39.1526713604076
39.3592116898559
39.5351087672943
39.1465280906921
39.2465976779308
39.3575565566118
39.0001628052105
39.1394339956418
38.9078251353819
38.7983504661406
38.7941472817752
39.2969756656223
39.2264343502546
39.0063314036488
39.5722735167352
39.0371360465734
38.8352671594331
39.3396484169494
39.201277901749
39.6437927730958
39.4611153644343
38.985266209612
38.1302571983851
38.4617153286533
38.1033007109607
38.5397282931138
38.3728618201182
38.7528298212623
38.2072389832249
38.5634063847539
38.7415858471032
38.9494394398699
39.3227753151145
39.2739525261953
39.3769489869526
39.7522220988868
39.4191410780756
39.219769972342
39.5656898026514
39.2899038187984
39.6294930077562
39.3830091988599
39.141238815937
38.4075550540128
38.8679494918798
38.7612759018587
38.9982326051603
38.9624906071107
39.0511009495668
38.767358288781
38.7387196865146
39.2920013694249
39.6469321379357
38.8493445060871
39.0622184941263
39.156730966857
39.1497421173134
39.6358896364668
39.2208078239903
39.4513189598366
40.1030524302011
39.5661915459617
39.6789847232677
39.3055403725467
39.2884891217806
39.1853542128797
39.9375256965457
39.4135302834238
39.9755995050424
40.1346511397699
39.395106593527
39.8765653985919
39.4145684023899
39.819322142296
39.6455582087289
39.5127313443707
39.7886655858871
40.4036119375967
39.7240693228815
38.8365461153615
39.47028244208
39.5046391718315
39.9570869569425
39.4178959955671
39.0646867003907
39.6382748149461
40.4277454141816
40.3500875633574
40.5505335611928
40.512903690017
39.9065159303171
40.1455989654618
39.1628113287467
38.9337033671562
39.2789719791926
38.7274517592356
38.7086939715376
38.8128689940931
39.0076330014752
39.4995018769595
39.1658146171056
39.5908621813713
39.775899299628
38.8224975024008
39.031661010511
38.9526543687891
39.2661708918485
39.0322539909119
39.145555374518
40.0429093415488
39.9831554011464
39.666915744242
39.4525838509955
39.8870651726771
39.727455328129
39.4570378579676
39.8765196111467
39.6582729304278
39.3589058368696
39.1234528456473
38.8128178042595
39.496833795008
39.4439843763807
39.698366055023
40.1046980963813
39.2700657411055
39.7860005458999
40.0586986438995
40.2259007752544
39.9116834528117
39.5352424872042
39.6716972270799
39.6813648800256
40.1596229745884
39.7606556821752
39.2270257917719
39.9626513940317
39.343630360112
39.694669457959
39.7041920454815
39.7503901976126
39.8629767748643
39.3462586569866
39.2102313463937
39.2922833752552
39.6397142349269
38.9787039313653
38.9449213374745
39.17288968539
40.0034848409068
39.699217707862
39.9169990245742
39.3807713810442
38.9278840122801
38.7937782287598
38.4648245257561
38.8379228755681
39.1419823696316
39.4621195343608
39.3085358793085
39.5408348465608
39.7470439461345
39.7547398074307
39.7743742673084
39.986922545706
39.189301576518
39.7725956454422
39.0746410660471
39.0864557967844
38.5900009691515
38.4136706670125
39.3042964983468
39.4177528241668
39.4235270965782
39.6904667565317
39.734946384173
40.0648361397111
40.3184493610755
39.9354352535222
39.6883107249584
39.7052744533076
39.7431128874371
39.8181500656436
39.4056867395587
39.066527461524
38.9758141198142
38.987709408577
39.4516331303401
40.4524595026215
39.164311744067
39.3812796817484
39.0794900918248
40.2339569358312
40.5553179453519
40.2707641941931
40.2452288927855
40.7011877157873
40.4969949414032
40.5693799810377
39.928719398871
39.724599274722
39.6015831985859
40.0576848344771
40.1728032661207
39.8259163567514
39.8260168011341
40.3249573026843
39.7602275816278
39.1854795597218
39.133087547861
38.984934403519
38.5912650127604
38.8102543506558
38.9724793074508
39.1240379723636
39.0299313988348
40.0508396383086
39.9774474975637
39.8212308186875
39.8870406915042
39.3803845474616
39.1422581362805
39.0059170307134
39.4010259708571
38.9340508823844
39.2633602158389
39.2517809434371
39.3479261889602
39.1980633135195
39.2975500747411
39.6999648668951
39.4040045885927
39.9171847902163
40.000719096765
39.5727571111737
39.6758035926305
39.425041115886
39.5773752031102
39.6107364885735
39.3557651384912
39.6752827910863
39.6286137726973
39.7041651285859
39.8890946722191
39.6797474586602
39.1794597293391
39.4496086607076
39.1288617651069
39.3543539658941
39.3072544247213
39.4672062877051
39.3939750053265
39.4381561115535
39.523769770086
39.4304804432673
39.5443821948787
39.3313288589118
39.0933735945409
38.8244009199367
39.2730653473825
39.3016376524261
39.215140180074
38.6993544859517
39.0564769215054
38.8688401103421
38.3160580065114
39.0056755635875
39.3674831239463
39.1171234185447
39.7768158681465
39.5904264487
39.5430567214786
40.0834917049215
39.7315295649699
39.4864464464412
39.2604248722796
39.0802888727349
39.8250358968471
39.6663081207661
39.9478820418669
39.535254429647
39.9736365816007
39.7577093297785
39.8343546024477
40.1085265098597
39.8595538649896
40.2780849031326
39.875019777664
40.0714269034389
39.3468179657804
38.8858146426654
38.8616741307255
39.416028177377
39.7322998303757
39.5718308297873
39.4418198675419
39.5443086118409
39.3826519036534
39.635517213481
39.6940027718592
39.7325408967657
39.3838295244609
39.3196939938799
38.8567187185641
39.0620995523151
40.2199481630165
39.2834419391773
38.9686876698375
39.0056333307465
39.6765031146682
39.1396397288801
39.468882856947
39.3341774588884
39.0642878042728
38.7280801694401
38.0406638925726
38.4830589138699
39.1711612808985
38.8898057086701
38.933324438474
38.9023574875661
39.14783914322
39.0922164611945
39.5235664752999
39.353122229849
38.7723146419332
38.6820189153305
40.0462443884776
39.6718085284185
40.0865301071193
39.9333758411985
39.4926528831122
39.6439425993447
39.9468978652248
40.1878618166503
39.1044414712925
39.44180867391
39.5809788254375
39.5173503777796
39.6846794345162
39.2529198585536
39.552704938895
39.4277833697772
39.9338044803953
39.8768968135821
39.7392166457192
39.8827461637632
39.5537381119198
38.819015751463
39.162129298284
39.0283017214701
39.3440565648705
38.8932625862083
38.5196753106936
38.4011582040626
38.079381447609
38.6591666918411
38.4678351930496
39.0939214179813
39.420433885722
39.7296985867048
39.9408431176786
40.2292833255999
40.3629028127651
40.190234719864
39.7535517766419
39.2323284115454
39.4920658012031
39.2068827743081
39.9105754910093
39.3296941121419
39.4639517410034
39.6929216704385
39.6261444987673
39.386806719552
39.4774955393088
39.4915868502273
39.2950400668764
38.9350725437254
39.3222531891832
39.5223871224657
39.47376240239
39.1979017723289
40.0208357806158
40.0795761195096
40.016938014785
39.635708603875
39.9456580833153
39.6497986282965
39.8713989052307
40.0078742301825
39.7219718441819
39.714614504355
40.6518449065661
40.4157847320993
40.1602576005338
40.1878349679889
39.5581756344548
39.0462745351823
39.2079233472998
39.7853765691571
38.1487359355194
39.000602531112
38.9365070118246
39.7377595789103
39.3429332961137
39.3044992925342
38.9471710384896
38.5850157142087
39.0914639039473
38.9348318440344
39.6311852198257
39.287873672556
38.8454261450655
39.5112157779912
40.4398368183611
39.7510854334141
39.650525028537
39.580381018706
39.2752020781289
39.2611788423776
39.4774405762001
39.7301374803087
39.8243781683822
39.5015377747892
39.0341138024121
39.0448201012531
38.9910076093192
39.0238184848618
39.1360930076753
39.578736313746
39.3646577332558
39.1985682715471
39.5669430055201
40.0364881088437
39.7720800762626
39.6822895690648
39.0026478886203
39.2811467620259
39.3356855931908
39.2640876749148
39.7141323913227
39.4374065386326
39.2338531747812
39.0484965626238
38.8528896962753
39.1474222475431
38.1673558405353
38.1839470514946
38.3063630741453
38.2881838652421
38.541722681707
38.3447789333485
38.6969462413981
38.3440002723976
38.0009374913945
38.2956525844356
38.0232683958831
38.021391163932
38.6820725510016
38.7816771931118
38.7912070303252
38.7852101928056
38.8247080870349
39.1366371058454
39.0832552495629
39.1573439460009
39.078241791388
39.0143977662931
39.1447822281809
38.7291642063796
39.036534167781
39.8225930465994
39.4026363976475
39.2451215552963
39.7478129698371
39.7022013600025
39.4876918490888
39.7735787706343
39.4813221950724
39.8279250021334
39.5166621818286
39.6919557494347
39.4646303147981
39.727917355881
39.427723742013
39.6955472637909
39.7849764050057
40.0866922179457
40.1106726412019
39.2588329816105
39.8019420792358
40.0693761880149
40.4204092362914
40.0026098794006
40.2782488492201
40.2137698486598
40.0989856833962
39.7354498180877
40.2639199224787
40.398339597625
40.2461914894155
39.8799587477739
39.9581538375379
40.259499488214
39.658870532617
39.4378127215286
39.4268649525113
39.0945914592807
38.6141059592918
38.6910514064108
39.0703640884823
39.0658405766343
39.4711769283821
39.0905939715479
39.4478201830829
39.6383214817304
39.6081789636451
40.4334250270317
39.9772369683391
40.0902307863589
39.7251211092528
39.8471492187744
39.6837702735105
39.7614039777505
39.8451366825939
39.8190419457176
39.7620240580755
39.2241596692339
39.3547212080522
39.9491323522446
39.7422176229432
39.2281531410988
38.9595383453048
39.2606068111831
39.8575931520173
39.5224361483898
39.5951973992165
39.7321248757719
39.2313251596509
39.3623134812121
39.2576312450447
38.9519463359306
40.2747329149985
39.5333557350467
39.6346749652516
39.500807038381
39.5739233562842
39.5408853044414
40.0435638623607
40.3387463120098
39.7016781578963
39.2464410521767
39.2057859064353
38.9933991425768
39.0167261841321
39.3458708731012
39.6110670993625
39.8513549393676
39.9478886366693
40.3837914113645
39.9717264438719
39.9281109416525
39.6789528288022
39.4291959704775
38.5920522715508
38.7178235477871
38.8571595305947
39.2843937300672
39.0494412510483
38.9420762951527
39.3328808948247
39.6331522989755
39.6776271624196
38.7657279486608
39.3720117939843
39.0027082189566
38.9439551530061
38.5702639269909
38.5233044327309
38.6155207587412
39.100626174368
38.9854465587372
39.5824023484381
39.9726027080908
40.1783852500145
40.422791421293
39.776311527599
39.5733320809374
39.7172975395665
39.3535684055752
39.4215749653903
39.6455087947524
39.3590351779051
39.471711104165
39.4406064399565
39.1302170358523
39.5449541390544
39.7448158854989
39.7069076960336
39.6071894644085
39.6289457261763
39.7665845431061
39.1435132527592
39.769396124143
39.4956003506978
39.8091828413684
40.2749182720377
39.7413773353654
39.4173257535556
38.8648997759578
39.1878129055203
39.6111904754382
39.7345861097779
39.877364248218
39.1264479521549
39.3397488313091
39.7351068817807
39.7559605280558
39.2627508510243
39.8609508456606
39.5850748863284
39.0172864276552
40.1702122193796
39.9740991996996
39.2072334029458
39.4960611868386
39.2965040197276
38.8579554551378
39.0904407229889
39.0907738435148
38.731983294792
39.4308383643025
39.3614711178674
39.3604209614121
39.0919450570437
39.1478866553066
39.0261636549375
39.0387016386295
38.8788678307325
38.9821049019142
38.9890046378177
38.7368421493556
39.37264861611
39.5134278946051
39.7271336813969
39.2817765259984
39.3565465606022
39.2740589289553
39.8510951064653
38.9985478057604
39.9530358664516
39.3928525327432
39.6621659002722
39.6075305344681
39.5531828515859
39.026314492338
39.3290609001712
38.6855558796764
39.8456867494166
39.5280594167485
39.8769588374128
39.1616226311886
39.2687027876626
38.8621887155655
39.6740398431065
39.3586912158362
39.3953784390331
39.2644412422822
39.0906894773747
39.7270755456353
39.6840759588813
39.6845370539912
39.3972156261354
38.9764686362912
40.067189327073
39.4837941492447
39.6627547138869
39.3830411243118
39.2244802153873
39.651505726034
39.7965698977512
39.8597906337443
39.1925271249379
39.5292415752154
39.3037666450847
39.248310559687
39.6862382586958
39.8527863855715
39.4690663719819
39.3838203179716
39.7440161322905
39.5130508332943
38.9198905765007
38.8451270264006
39.0612272599731
39.4011581151172
39.3963674506756
38.9899156451627
39.0060249296503
38.9489081090548
38.9405039777659
39.3833903564749
39.3542213773888
39.4136610376313
39.128085018569
39.2119287429835
39.2810081133537
39.0158707782476
39.5008844009554
39.3647316613181
39.4293121573901
39.2371455049675
40.1065197527208
39.8254902770624
40.2307179587457
40.143718509642
39.6274124167985
39.1967306930208
39.5639698648292
39.514927736597
40.0525125522806
40.0121571023858
40.6004414346483
39.9224675872109
39.7180356825241
39.6256363175132
39.6016548712246
39.1138387869504
39.5761303448918
39.9503739751951
39.6209049783572
39.409571606864
39.7322797441322
39.8220206954262
40.0080806810848
39.5627317897398
40.0922435418524
39.3965751408728
39.3428801369587
39.59674726544
38.5224334532163
38.5737295584245
38.6627446396182
38.8900154219733
38.8194139554444
38.7179369708103
38.9076636296731
38.9146522265091
39.1488141970201
38.5635695017548
38.7860364782288
38.4630462074922
38.8712566154172
38.9341592396951
38.9037734341541
38.4115287642688
39.0727294249165
39.2180939423918
39.2551554850055
38.7950238863627
38.9507725022056
38.8712634343491
38.816918774486
38.7892361209047
38.8081339287035
38.1292706736812
38.8674516176937
38.9196407579814
38.8659552249844
38.7736613896559
38.9202616238835
39.1191621658377
39.012860726668
38.9275811580696
38.7613648711632
38.743357331825
39.0172159413296
38.7240095324789
39.5231021604955
39.0718329185589
39.0215085520889
39.426756029418
39.8086551139652
40.4439783118791
39.986038608262
40.2247979109536
39.7534648285169
39.6749947432316
39.8850974174461
39.7879590130816
39.416762124007
39.4562581325621
39.3171872537144
38.9591830540988
39.4708202843714
39.2687264521114
40.0338452557522
40.1580721635208
40.3862861220684
39.8558913690073
40.0586355702243
40.1097944137625
39.7458261801338
39.8298366771403
40.2866016993218
39.8737516046775
39.5938744241541
40.2117808380512
39.9040346392879
39.5646647434042
39.5660839389069
39.4167233760911
38.6196670400575
38.9949476311103
38.8189299111414
39.0908803761607
39.2616174315764
39.5334113641219
39.899554453153
39.7126066262473
39.9140578676153
39.708780488422
39.5929322725996
39.9440625476516
39.7681349542406
39.4204612324133
39.8443349809358
39.4551760392558
39.3170214055765
39.9090535740258
39.7618518024984
39.0216624916603
39.1008039492148
39.8093134245889
39.5833737739409
38.7954496706375
38.9551955210239
38.7273474031827
39.0380195007581
39.2069546996544
39.051670604282
39.4007497304216
39.1746088954335
38.7884034065285
38.6220982877494
38.6084661756702
38.9329597449062
39.1014546147099
38.9541659019611
39.2576043350528
38.72446617165
39.0909760367589
39.4749555285932
39.721481705033
39.048791832073
39.9306481143039
40.1332624554233
40.0152955227027
39.8011907206641
39.9176817839395
39.6692570875791
39.3031428015995
39.5862891852254
39.7266213384943
39.4366613155262
39.3208978725202
39.7882660499727
39.7875298914283
39.8446409000692
40.4783454599605
39.6826779298108
39.6923454803248
39.4934928544041
39.4657169539519
39.6467831658193
40.2889012828018
39.8483297747795
39.4036969316527
39.2389334458695
39.3410211288568
39.5036898648297
40.0195276761296
39.3483257174893
39.4284933314982
39.8381592477612
39.7772867437164
39.8326058015277
40.4273995592137
39.8665936418655
39.5603735824225
39.4951145827168
39.216165205445
39.5161739556476
39.3182238195079
39.2915032065677
39.3062615946888
39.5034856504061
39.1812203039625
39.5535819740809
39.6422967268562
39.4467200730385
39.2552870199737
39.3905512784065
39.0668768474951
38.6989307536822
38.8922905123996
39.1462121982767
39.8637725916776
39.7686043919136
38.8748011906942
39.2637056583507
39.2855307527664
39.5168502610139
39.5832585774688
39.5831639890318
39.5277960292418
39.0940837171343
39.5042026311059
39.6030024692266
39.6651221864553
40.1968844365592
40.1634514254753
39.8525263908335
39.4468242362694
39.3718756624344
39.2363618536028
39.5476154687027
39.4799199296971
39.0318764442547
39.3802104763712
39.0778777018139
39.448623013095
40.2841895377997
40.3438517881965
39.6573441176302
39.775459025444
39.9877647216874
39.9315350038034
39.7399700439338
39.6612110927852
39.8135658000856
39.355131453376
39.9401196625899
39.9799475231556
40.0662735186041
39.7560767411383
39.5277024583784
39.421926972842
39.6905674770625
40.0005074062733
40.8776155940611
40.855324794628
41.0501853718099
40.2314308991737
39.6709991133976
40.1362066137269
39.2146097001805
39.5834167663497
40.0962703199098
39.7529420701743
39.8697138815215
39.8528700091622
39.9131526078439
39.927018299167
39.9095196145954
39.9709601492191
39.2455285547558
39.2807018143561
39.928064874527
39.7767203403242
39.6666427865976
39.5958729984784
39.1960707736738
39.4458904762461
39.5697181770697
39.2834256518971
39.451396491953
39.6261673195194
39.5257715536689
39.8451690550204
40.2519722333259
39.5460037902549
39.605816297499
40.1779651558359
39.7086497761184
39.5359500817578
39.2800591545876
39.2724538912275
39.1104752900223
38.5887958425464
39.1382935279949
39.2477504614628
40.1903669005693
39.4853490249878
39.8322575984981
39.6232914170031
38.3877205283554
39.1970444075588
38.9827000698257
37.8937300826564
38.4232057092969
38.6753337503684
38.9436985621147
38.4214482117984
38.8149844800583
39.4389088084802
39.2523621722905
38.7178495530729
39.1487408190063
39.4695909140487
39.3039027372996
39.0106077672657
39.3737508841235
39.3193692960322
39.1413913980478
38.9466030480484
39.4332046023924
38.9762307462467
38.7173424145991
38.498081539777
39.3899715956614
39.5758061616108
39.2718896085566
38.809861899225
39.3808730469007
39.3057394098353
39.2401894079716
39.4514226555423
39.8733274578647
40.2222677383359
40.0034842565003
40.4100643039151
39.9041676200199
39.5930664955165
39.8643491825271
40.2247790134314
39.9549529249018
40.0105154788855
39.7067657473914
39.6792265273907
40.1102296514543
39.6658435335063
39.7351411312116
39.8068971279093
39.8575840339918
40.003852529879
39.5728173673354
39.6580358469928
40.1420505353497
39.2120328850216
38.4575239473722
38.9589427390885
38.9517169029223
39.4745875883584
38.9994206939081
38.8013519609817
39.4224610031655
38.7536556767294
39.1028690209694
39.5879081785478
39.1140418852219
38.9802658447112
39.4956953411552
39.3415116817462
38.8899488296573
38.6013488504622
38.9307176797077
39.0918068095891
39.1594716544103
38.7685117562612
39.6569538458429
39.8531867899076
39.6103045555076
39.7434268482606
39.0227132863067
39.5683843715424
39.0521711888939
39.1603244702824
38.2661652075321
38.8468852707834
39.350784396483
39.4723676418214
39.5526728247954
39.5388417349921
39.1638499561785
39.4003101392226
39.27062605495
39.0745213312733
38.8019767408018
39.0803184358359
39.0906169666586
39.3669748935635
39.4155561870999
39.4955445085712
39.6084297523755
39.063398929718
39.1356493693008
39.3898315037943
40.3021634255997
39.2279990851277
40.2468418050695
40.0724417917656
39.6981308095784
39.3731964470963
39.2031356557852
39.3986578350517
39.2150905265551
39.1811695997964
39.159816504167
39.1419221590665
39.302197093193
39.8361247823696
39.6993240741768
39.2825177157367
38.807763299075
38.6920517836356
38.6124837191418
39.3630957497491
39.5613582606267
39.4003275559808
39.7268624074531
39.8949289832452
39.5933357185788
39.2191187014082
39.3084698375227
40.0380288336012
39.8528351159208
39.7994038405242
39.7498790805187
39.9125828808807
39.52590900495
39.8042844142978
39.5936653105097
39.4973266135964
38.9429099773317
39.6210197182215
39.7864154590902
39.676091608375
39.3389530156197
39.4792194523795
40.5403504509717
40.5959045959241
40.0524506787258
39.8240517664437
40.3274242693326
39.7119153560613
39.7237951564468
40.0292677131165
39.993158142655
39.7606565822255
39.629117689229
39.307848015538
39.5419391200197
39.472430965475
39.4022057228217
39.3883180435258
40.1697779260501
40.4802012353634
40.1165094988916
39.301427264647
39.7311155919676
39.7262746367792
39.4149644170947
39.9630299833086
39.7310591922465
39.6639851766002
39.2170461351221
39.7995669384195
40.0712097334942
40.3100190589725
39.1488154894575
40.105498358216
40.394940107519
39.9382875932186
40.1620448256984
39.827889632376
39.6810587173359
39.9215895986718
39.8242972605156
40.4563666483369
40.0786303295431
39.748442334037
39.2513808638961
39.5038938467751
39.7194506637175
40.2625667016514
39.590057459584
39.9233036237132
39.9851364232073
39.8114619730298
39.9917416762021
39.5138948385964
39.8651516808404
39.4875775439972
39.5426172140873
39.1486002196366
38.8747201826436
38.7897756377454
38.2104404717583
39.0766240147228
38.8412154401593
39.0094017459086
39.4039188889141
39.0995002769059
38.660841780319
39.2730792137107
38.4361837319653
38.8368738908158
39.1129175505654
38.8969448269417
38.5606995993592
38.6132145058025
39.1951637235956
39.1171486713268
38.7905594742258
39.3910521695108
38.9787921977766
39.4257781945495
39.5266192461906
39.4497030999925
38.9854749300665
39.0958085909436
38.6664456963138
39.1016097531174
38.7539581729105
39.6713984916507
39.5280664073096
39.1160260422061
38.9425825619938
38.3530093379294
38.2066971136665
38.7978190595453
38.4141459660899
38.2611189643141
38.8495293304174
39.3878616477504
39.1672988801693
39.4932605006478
39.5633339907585
38.8279861453406
38.4327106597849
38.498099805209
38.7263906148146
39.4574385686354
39.5497807398388
39.8625851170383
39.9309853918223
39.9715061479947
40.0476862502821
40.1734285081677
40.0986110440007
40.5043975826867
40.0597533879457
40.0082781046729
39.717296193505
39.7021773434649
39.7144395031913
39.7951968196265
39.8262137464401
39.85624249134
40.0334429484024
40.3870248756023
40.3873466202707
40.4660672534596
39.884658836917
40.2755425337589
39.9120650649472
40.3721871376038
40.0851128592636
40.5565062070134
40.4665655290238
40.2633387236483
39.1749313386602
40.1257699733631
40.1195738487372
40.3559330929008
40.7800794511532
39.6475737027448
39.9016550327391
39.6390890416874
39.8134078395086
39.5008768990385
39.1814592133467
39.2655140611861
39.7666546942008
39.8179295621737
39.729809628432
40.3271238569459
40.1782657690723
39.8885983817104
39.8531456162231
39.7376580361967
39.7982958814512
39.3682979174335
39.7155602968903
39.6276589111046
38.8828060800379
39.108205368864
39.4689170599787
39.1305213647258
39.5820150797616
39.1912463735651
39.0876407420996
39.5551014315801
39.1446050775573
39.0935841916788
39.4451696550003
39.4180086755592
38.671221157196
39.0070945275753
39.55206468595
39.6882753600175
39.7150573788267
39.1087944194524
39.2354004363821
39.2741159089085
39.5094095808087
39.7464748962158
39.2707780911866
39.2837725255626
39.6043845899177
39.2295476977673
39.1550317154188
39.5587750486252
38.9553668542342
39.6965158883169
39.248670642384
39.3103970585447
38.9771824496362
39.3945583131578
38.7812701522301
39.3050042929473
39.6454188117275
39.508415629647
39.4854660228447
39.6580528129231
40.0812750180562
39.8486861355778
39.1120729709715
38.8632827217731
39.169863516875
39.3256294826867
39.6037324507228
39.2928497394729
39.487415085738
38.9790503286753
39.8182870171287
40.1323416611964
39.7481680186108
39.8387241890133
39.707413561015
40.3428259990833
40.0396172020973
39.7714031953202
40.3983662521799
39.8122081772647
40.4240042790821
39.6996534121157
39.6920913221057
40.3950628458851
40.1028127082671
39.8110409187548
39.2342033882334
39.3840591286168
38.9241609189647
38.5354023573776
39.0642007217664
38.6869943528866
38.8168813469434
39.037807764991
38.860388903666
38.7921030383319
38.8607244200979
39.4097527680574
39.1462336617287
39.1271557669848
39.4505973552614
39.9175991981519
39.5087841907334
39.2378981436142
39.989283787281
39.4365454982025
39.4105386905799
39.6853160874209
39.0521634357144
39.1531012104818
39.297583879124
38.3389498408796
39.3838649656636
39.3215636253357
38.6976042158275
38.5317742758728
38.6158198579795
38.5564316214937
39.1171403013094
38.6141131924459
38.4223248433585
39.1864060096869
38.9637914103691
39.8640238032999
39.0494683625321
39.6409835733549
39.5297249933686
39.0012310703997
38.5229531243193
39.314395400089
39.6677081843418
38.9909998185707
38.8452211667392
39.532884964959
39.3795102552934
39.2121718151401
38.6273203629837
38.536081182756
38.359540994079
38.9231250176927
39.5622429786708
39.0020750273759
39.2051182001929
38.9373073147604
38.4401877910601
38.6681558162676
38.7521449914284
38.9388625315143
39.605665059202
38.8084251198303
39.2213257667593
39.4723481836544
39.3300336534327
39.3056037854667
38.9813246010931
38.8734285094521
39.3838973422644
39.0996556407273
39.7894498112226
39.645419855471
40.0190634899268
40.2280650331517
39.3939572401721
39.0546247795375
39.269846857437
39.3600145314278
38.9381234944469
39.234159217218
38.7579834819241
39.0767338698159
39.1301901130163
39.1561040521872
39.7375198397974
39.9962821737283
40.0051295624036
39.6758864646809
39.7861242591331
39.8971255201282
40.1136810575671
39.8205076156642
39.7526361529675
39.1878921391587
39.3878051388545
39.7475269415563
40.0214686955667
40.3842010912269
40.1986902370196
39.8223755584421
40.0793276770749
39.8404453820251
39.5384712106852
39.6899056874542
39.2495506463227
39.5193370912211
39.9126904015589
39.1773552700325
39.7788857633417
39.934708702203
40.2731023695332
39.0594050320712
39.1782695627373
39.546268736393
39.3484398206075
39.6676722097879
39.4059733816269
39.1905627388745
39.4876881615481
39.5311275806491
39.5288877957598
39.3878305942523
38.9125423134377
38.7846794279336
39.3594609538313
39.8153490095428
39.5481178063736
38.7096145080798
38.9568006769174
38.8458096801231
39.0632587702587
39.3787223523715
39.4049412666347
39.0511853747898
39.1062260252057
39.3302906097386
39.5375514714405
39.5939459280534
40.1757143075217
40.315271388481
40.3181598258741
39.8836953676911
39.7960948838128
39.9875578915631
39.6883262287487
40.3370584105803
40.367378038188
40.193329005129
39.3665526550627
38.5494526111718
39.2518637867488
39.7607046854616
39.6687371892961
39.1909865687592
38.8709641292842
38.8608362846503
39.3427731093333
39.11655700568
39.2071398791239
38.9759272342579
39.0421345285294
39.0912751485202
38.8333521264972
38.7298642484427
39.4063571005157
39.2447810609734
39.4961953790902
39.248317382151
39.0467927133194
38.8587092253496
38.8357554906145
39.2389029904247
38.8428972873624
39.132017153923
39.0533963394486
38.6706739367861
39.1075621034963
38.7413927242009
38.8586481754226
38.7493743302445
38.9340074232532
39.8025384347447
39.9135371404063
39.7639210068417
39.2346721029442
39.1475835210948
39.8697993464743
39.1163849278331
39.2316474492301
38.8063784580038
39.6447231071164
39.1024666757295
38.6746939532283
39.3400631874097
39.5921383579973
39.6591508216729
39.5020410084965
39.3404209170679
39.4773342692892
39.1696905004456
39.0464465295426
39.6280865592186
39.4843012875579
39.4061854304689
39.7740089262375
40.3703681094879
40.1337865556531
40.1733748946527
40.024606272508
39.9849217305681
39.1614363074704
39.9164075759926
38.7881695373291
38.6500035236179
39.015760960884
39.1353946061247
39.8395608354498
39.3352273327734
39.6378542806966
38.9510304560164
39.3621838688449
39.4465420413098
39.4045546557365
38.9040481776099
38.6301981548669
38.1731389016816
38.963872099886
39.2024386489431
39.5801953845554
39.243888273785
39.0311124019751
40.1827748277773
40.19938336671
39.8301791443167
39.5451761273021
39.0637296074569
38.9775088467582
38.8186220002094
38.4461632492566
38.9850424252777
38.9238439150531
39.1267144267406
38.8590638541212
38.7233969148963
38.7977081799748
38.5824875423804
38.8669690241316
39.2892926691357
39.3672700300763
38.9700732016001
38.7753172428118
39.1838120441244
39.4688852613622
39.2838250823294
39.4169386041686
39.4800647648898
39.6188234557206
39.9625850972905
40.2622386312645
40.742962284923
40.3315663845049
40.0294161542899
40.3967735438234
39.6693060361175
39.717018498957
39.1019948134117
39.3929328017765
39.8269606338206
39.4992095700017
39.9438303852723
39.9717185715634
39.2946114904551
39.0404276801279
39.0074947100296
38.7108147306474
39.1258743475583
39.1172708039332
38.6545905350836
39.0406212211057
38.4672150231371
38.6797018495874
38.5405189107965
38.8063288592329
38.7374682052368
38.722525846918
39.2753206657641
39.3047262935125
39.462420394525
39.3136000113054
39.5935001752192
38.7076623269605
38.9494871829897
38.7630186954331
38.9067829010061
38.9415781626396
38.9328140751681
38.9750882717094
38.9609177566939
39.1231947574551
38.3251597443012
38.6335395989595
39.2172182681986
39.3907813817162
39.4599037183254
39.3604065952879
39.3145920820911
39.4515310579679
39.8174555634007
40.2013157126879
39.9098008223254
39.9959660555779
40.0682238179024
39.8873481419753
39.9305534587565
39.3463301286152
39.7282064351169
39.5041401768373
39.5172458195927
40.4252386805987
40.0220689876312
39.6430553831235
40.3530316863397
39.8052928930983
39.8430986073683
39.4556627772874
39.3366741751982
39.0180560930811
38.8990179688039
38.8095043718614
39.1420172071617
39.1885998884837
39.4336013434311
39.1722375044518
38.6386530567901
38.0240141618131
38.1610205448035
38.9415977864956
39.0505275060031
39.6971976077918
39.833971473103
39.7907158138776
39.8958684208417
39.7863272859593
38.8363682339087
39.0822674613208
39.2575879024737
40.3961372015853
40.2537607507674
39.8597488433825
39.8772822540617
39.6594255842344
39.6542625517155
39.5405102922459
40.258990649021
40.0728534923258
39.3614248913145
39.2822387929717
39.5688660514074
39.5030584341749
39.3233432090644
39.8474421038772
39.341944000135
39.3150093483202
39.3478255186819
39.7395029679693
39.6193019544235
40.0140273474684
39.5377537717723
39.6933719941663
39.5367246065878
39.7804669502207
39.7336049356043
39.7916280447835
39.9834513964476
40.1958188333094
39.8613883225605
39.721055941951
39.7225371026832
39.4755586876211
39.4289736116775
39.3051861538229
38.9430642569507
38.5484933872416
38.6082184720922
38.7854140959203
38.5374133150184
39.26398262512
39.3486362526312
39.2091767545501
39.6958944025264
39.8376686076925
39.9820082545682
40.2043444517887
39.582136554429
39.6218425251418
39.7975776667547
39.6286898682013
39.6140657868048
39.23284785595
38.7122001511481
38.7775869732353
39.2930025900253
39.4579463904153
38.8144628312853
39.1122943101106
39.3097888596532
39.0074084310821
38.622803953601
39.2514952457312
39.0173080548694
39.1354843789881
38.410364016459
38.7375432855754
38.4664700898257
39.2919841631494
39.1812469763387
39.0461472797073
38.6177745795009
38.7174810502666
38.7465593183883
38.155249672225
38.4045722079999
38.6941525159059
38.9949025396546
38.92027854502
38.6584301998318
38.966552762632
39.0367435426423
39.8247104070002
40.0865422923155
40.5134920084918
40.135713068002
39.6503418179072
39.4534252645191
39.0823605441084
38.8693140285184
39.3418512170965
39.137910473146
39.2305155532529
39.4192911406559
38.9518818665835
39.3407522007271
39.275485166235
38.6927423178548
39.0565603132601
39.3028809894215
38.5230822264546
38.7631041530005
39.7996182224967
39.1090062192795
39.1470535766396
39.1550663344386
39.4748291738106
39.6064380947588
39.6251844499248
39.4535134832466
39.6618747001545
39.927513446551
39.4393582549561
39.9749135444461
40.0848203418231
39.516416672986
39.2932612513854
38.8975819574863
38.9454751872053
38.8409948275145
39.5623030081341
39.1517820778921
38.7346474053482
38.824971845736
39.0628330421769
38.5837431655588
39.0371806337376
39.1000775836534
39.0949561417705
38.9314681627935
39.4370283603668
39.8752018506278
39.4994463519215
40.1900588767697
40.0267100253892
39.2993211280617
39.9067482924221
39.4185544943569
39.0885953708931
38.8209385859043
39.1249242699106
39.7979497477663
39.5629878527388
39.259239128222
38.9358414287118
39.1577171091279
39.066419593734
38.983760159104
39.5086250982702
39.5483307488438
39.3101169109344
39.7202345787074
39.5375066391145
39.027284730725
39.5741066163638
39.538749885238
39.2213250892331
39.8264078501499
39.8388714674747
39.4213715659248
39.2375268178355
39.0818114966254
39.6236213399906
39.0874550877195
39.3682498491974
39.3141636103492
39.0683853695288
38.7354442492077
37.5869525254375
37.8215871046689
38.1056075918153
38.8952449288031
39.0408600643428
38.507312612662
38.9959258798798
38.6335053601249
38.6699684621509
38.7738424821333
38.8638034881566
38.9160700181518
39.2933269303254
39.06368810978
39.3522603728554
39.605812800051
39.7982392163389
40.1532566057713
40.2702154273537
39.7388008711715
40.0412970452999
39.7569890979163
39.684634747168
39.4214803247741
39.3107176869004
39.2685836514239
39.600402480103
39.3897183110016
39.0239333541305
38.9196135731257
38.9620557015994
39.5011011836505
39.6784161432825
40.2838020061403
39.9810857949434
40.0014774415629
39.0767404533797
39.4849431314051
39.3279423938456
39.6439024649084
38.918038457331
39.047287137099
39.3622084485963
39.5803077074815
39.5761939003813
39.3767223987515
39.3758839509303
39.4783005141249
39.4255677688804
39.2297229689781
39.3887614990324
39.0355999179159
39.1605120830664
38.7626782966383
39.3374333943582
39.0349181534867
38.6913983829896
38.0659723418329
38.6514101073397
38.7666100004305
38.3935553624574
38.6619078488462
38.6794152028633
38.6637777408767
39.1451192430374
39.1846734986161
38.6036983624853
38.9746777121868
38.9623216254944
39.0967056027165
39.077641394323
39.021893149514
38.7951714265226
38.9562429922598
39.0470923666199
38.7866707620396
38.5079271080518
38.5825015726314
38.80887912853
38.9387462283626
38.8968427845926
39.745917644565
39.5491765256683
39.27938714782
38.885436995182
39.131574087753
38.8881406894838
39.1130380855265
38.8901010007569
39.3038749494135
40.0978444609979
39.679802559843
39.7106388763145
40.0046047046931
39.6451997798701
40.3832391392101
40.3399110418378
40.4582456958013
39.6148740678524
39.811276065942
40.2207876801089
40.0829565570009
39.7197895656932
40.0147498196624
39.3940167423852
39.7141846798084
40.2648054392651
39.704231578493
39.8391539379402
39.8072630920796
39.8512653143719
39.546607210018
39.2640647698733
39.2204356922445
39.2355932983887
39.7539034172341
40.1842240319108
40.5524580766055
40.1053423547584
40.3906699949643
41.0863275399513
40.8668195962103
40.1591692552021
40.0436758323952
39.2385438133972
39.31140667758
39.8240736023746
39.5185084670481
38.9386974787471
38.9717313800195
39.1773250016299
39.1371955361029
39.332072431712
40.0901155664463
40.1723271219016
39.5854467122242
39.2090822614805
39.9104866175539
40.0907768586669
40.5403482109609
39.5508304636085
39.5347494035458
40.0038700765231
39.7415539012614
39.5050519283372
39.0420604819802
39.3650313239306
38.9965260619668
38.6227357482268
38.752469007415
39.1920234447377
39.3881044370157
40.0968966821227
40.0154367445294
40.3758824785149
40.6999308839791
40.5489159759046
40.2389157651651
39.6799835436272
40.0670346176584
40.0344575878747
40.2081709951664
40.1150387821775
40.2647456072798
40.1116986432059
39.8923729638058
39.8702378244111
39.2658765282294
39.3533851652434
39.8995764804609
39.5164927612651
39.5126440154182
39.5077617552144
39.5886163533336
39.5778722782328
39.3652940759755
39.1360207690936
39.3337065878139
39.3028739189058
38.4178610281511
39.3000718580753
40.0128001376836
39.5920519546226
39.006317052777
39.3506483964246
39.4848289981033
39.7385353690446
39.2060083610843
39.6313495619931
40.1062959992123
39.4660008761216
39.3966714627815
39.1844717799614
39.6026816583242
39.38462871285
39.7695524543223
39.1067401934152
39.4748941053846
39.4856780280168
39.5209566883768
39.4609637106308
39.7675926205285
38.6902637391781
39.1070975446541
38.7661958859826
38.7412813563941
38.5983877906093
38.4836592012784
38.3746185469708
38.0026943698074
38.5590821433148
39.2960861623488
39.5800035036774
38.821777431411
37.8691333754697
37.959770897663
37.8820942143398
38.4208373461508
38.8541279539115
39.7341886475431
39.280917473032
39.6100814440435
40.0025485690595
39.5266979655834
39.5197031583048
39.8023869225473
39.6194744776395
39.6159581409159
39.5858131077956
40.1781534395635
39.781643273132
38.8119299440673
39.7405407215208
39.1846256304269
39.1210747612847
39.2396185565075
38.856700647078
39.23853892108
39.2705383747114
38.9672047358169
39.2687852071191
39.7947114628172
39.9950145434049
40.7587229150714
40.00689485338
40.0137159976895
40.2282705095079
40.241598353402
40.2014789610198
39.5556326911104
39.453791984404
39.4813817770794
39.6530574042388
39.3494423121314
39.223287837995
39.365708701458
39.9445211876121
39.2696653314712
40.0458128823174
39.9567564007409
39.0065430634752
38.8864134114198
38.8307001666188
39.3117425173621
39.0296717703142
39.3505922908333
39.1764893237991
39.0869653141458
39.3470904542942
39.3529824528229
39.473610753403
39.4374004277316
39.699570368436
39.020237049912
39.2490848226579
38.5425739753929
38.5787428441674
38.9423297453408
38.8986390778513
38.7893505804467
39.2756286617883
38.3686130902583
38.5325594230934
38.6572196377648
38.1659629102508
37.8540929559907
38.3166371435429
38.6780101878876
38.67375466655
39.2253016842736
39.5272551624863
39.4263854842395
39.3810981919067
39.6738395273485
39.3402956969008
39.2311919750188
39.2470956736542
39.4622207707428
39.3436559694785
39.4619904561476
39.1415214105086
39.5220182235795
39.142175350125
39.6763977450554
39.1582649555271
39.293044861238
39.8670351484408
39.6355311880208
39.2005041899505
38.7345759650272
38.7053503932375
39.1088600505482
39.1102831583633
39.6547002949699
39.5096076098355
39.1667062528206
38.8660014354821
39.6559894004655
39.1479353808393
39.5804915551786
39.0744955464244
39.2848398545776
39.9310354955269
40.1317925639425
39.5861960661532
39.7769945334104
39.2372754569005
39.5112860448433
40.0131486645451
39.6373504714131
39.589939776655
39.1039721424732
38.6702789297008
39.1943240987733
39.2426803845749
39.4690060040766
40.1476334395232
39.7391058178462
39.8383855925666
39.6225435801227
39.4063037820938
39.2222985386447
39.7937408537174
39.8070350303393
39.433430462012
39.0442124045658
38.253961859809
38.3741405727887
38.4338576130594
38.5859427924108
38.6475809546833
38.9138996061653
38.582870536862
38.7252571643804
39.3981710389006
38.9929226274844
39.1111208389102
39.306160239499
39.9147607482242
39.2632461231566
39.4342841784159
38.9362807440838
39.0356507789406
39.0751783265008
38.8882935914126
38.9172144197856
39.1990062976927
39.0142485311938
39.7727568131906
40.3949376751678
39.8211670117747
39.9011255241805
39.3492193292688
39.0293417742758
38.9859931791672
39.4404369778103
39.7281968624102
40.1694896848916
39.4686491815329
39.6694145138416
39.2425962836654
38.9301917864417
39.0467867504467
38.9006642331981
39.7110443230831
39.8005580905311
40.1403150879574
40.0073187776688
39.3454584698083
39.2788649867279
39.5199843573651
39.4044281355861
39.3110360126303
40.3764242804813
40.1821299994433
40.1304802735647
39.927305398164
40.108606380726
40.3580292155847
40.2040334789841
39.4276223291853
39.4332165868997
39.9078972347658
39.5988260670543
39.4763010993148
39.4786677082781
39.6626734768903
39.1015063709683
39.3414246986209
39.3440003592559
38.8263152533509
37.4900803885476
38.7917166226641
39.051147482933
38.3658294892873
38.8495511395361
39.0401390997248
39.195663092032
39.2118105562448
39.2373117418
39.8345911446645
39.2810399087591
39.1272075044587
39.3321414363103
39.8833583618254
39.909167521891
39.8587365803895
40.0629957125243
40.2590465089689
40.5118074251747
40.9420353793135
39.8092529333802
39.4398096502028
39.194107491079
39.8251463999251
39.1211071012799
39.8379183541243
38.7921192252676
39.5191648112403
39.2228609245634
39.0935875757776
39.0706348940981
39.2398174870295
38.8525015180761
39.0058979750482
39.5155492406903
39.4352085646556
39.3700583483635
39.0527179546228
38.9218126419016
39.2050785751857
38.815305495503
39.0898683136963
38.8661973465171
38.6379174510237
39.0163548980096
39.6439574296226
39.6123724399592
39.358168706348
39.0819586357284
39.3261369493273
39.3457620766829
39.805927352231
39.6271584754841
39.1730353243022
39.5610095427092
39.7613990196074
39.1189286965714
39.3806312132363
39.5559878516277
39.6894352212899
39.1616259444844
39.1188583436638
39.2320646499544
39.1844716616351
39.5467030342179
38.4677382324681
39.1080402038716
39.1865387100965
39.1306201848117
39.8163902486615
39.3826412444966
39.1050882085807
38.675756337747
39.3041784207829
38.7556244846948
38.459078759537
38.7342544144653
39.0589175836004
38.9281073327819
39.2252631759001
39.2994184516496
39.9301905513211
39.6264760717398
39.8590103399874
39.4870349816602
38.9097839302487
38.4191795108294
38.6277588531224
38.7861576337204
39.5493208936569
39.0045134727401
39.0370022809064
38.458094674409
38.903956956735
40.0489794210954
39.5142474670603
39.3730930726536
39.542547570174
39.3880466885037
39.7035709562526
39.3844846825006
39.5400478046751
39.4068584007045
39.2983058910177
39.4462293825567
39.299901340947
39.1650980732658
38.7656832505557
37.9302917634598
38.2102347964791
38.3750883741411
38.7641358841148
39.2792514267995
39.6436556494999
39.9477007756731
40.3000003394053
39.6111346061784
40.0074067395143
40.4865281886926
40.1998622383734
40.6992425568577
40.3173399202751
39.7190951729463
40.0644036813216
39.6542734380523
39.6332268332793
39.6580108441889
39.5295530264627
39.6941400091255
39.2642009513547
39.0095288016579
39.323477550147
38.6550242269882
39.0864519010088
38.5415736514711
38.7540854454041
38.7338881010961
38.7697048052393
39.0115087489889
39.5939639958468
39.4536936564076
39.651010664866
38.9745335736259
39.141736830766
39.6725519527089
39.1410306578935
39.2459795041518
39.5852317260973
39.6667613556088
38.9042115227542
38.5497695177894
38.5012971203737
39.2722871379017
39.3005979139797
39.2824318916308
39.287574459808
39.6243568696558
40.0781505817516
39.4417075439736
39.8531528978637
40.0726163939595
40.661117348687
40.5764607121246
40.3037242743303
40.6387053078674
40.1786097911873
39.275173018356
39.2199256742843
40.0093083888995
40.3252820795233
39.9164906853377
39.5360136727291
39.4347791960745
39.4367541409502
39.8018152657583
39.8381189294937
39.4750657405917
40.4961596363723
40.3498820645239
39.8911310385373
39.2639174971918
39.4045791173222
40.349191407483
39.6901298416985
39.6094734512997
39.4655798151036
39.3194944593642
39.1188179237674
39.6967726861588
39.495818673882
39.4234441015455
38.7705530789565
39.0557082014052
38.9834620055125
39.3535011488982
39.2147766755486
38.8234807390155
39.3144522639637
39.6270138856136
39.5210463482121
39.4904163665643
38.7550992196658
38.5498745802677
38.4615905641305
39.0297940750315
39.0333464400937
39.3961774736141
39.1336426002811
39.5198304295138
39.3909021194535
39.3497612587129
39.0385918790644
38.4850198323478
38.4650808403388
38.5640959071792
38.986639902969
39.2742904481663
38.5322490310027
38.4862154689301
39.0566030070436
39.722950788941
39.1053244205436
39.4846491081546
39.8351895606879
39.32988194456
39.9120283960092
39.3191943213594
39.8162751640936
39.9007192807567
40.0453353968534
40.1839679082235
39.5430036514295
40.1771234191227
39.6635459161367
40.0116910147747
40.1872480602778
39.8804309753456
39.1436439143287
39.7048329117322
40.0330417238101
39.0785248576591
39.0260057081679
39.5779868061695
39.3033438987603
39.317434702337
39.0063063953862
38.5416098951089
39.1490841033884
39.1133421067838
38.600029575624
39.0301545538083
39.527988597279
39.2158758524692
39.2168933473452
39.305559217408
39.3676313475728
39.3122733032663
40.0049320477829
39.658133018057
39.8153794645059
39.9104978143968
39.8243486622769
39.1938973524755
40.1607174277707
40.2235900222252
39.2690069948383
39.3894875621153
39.4550191448995
39.5815825463947
39.3276292028652
38.955288240163
38.9870088678418
39.337008619469
39.606872810017
39.4633497450087
39.1901745420514
39.3869969913855
39.0055634458458
38.9705904411547
38.7718352767354
39.2472145231485
39.179093789091
39.9506864958741
39.213178421271
39.4324178300723
39.5569343240976
40.0348653385535
40.6803745745007
40.2490959941337
40.0932044597587
40.1094347592556
39.8100042269286
39.5924630344917
39.2996953944967
39.7656951687553
39.1233099805787
39.1130791355865
39.6038480248114
39.3501815991771
39.962245287558
39.9193481751965
39.9180188776267
39.5793904898544
39.7531582016736
39.4637730746157
39.3103739523326
39.1746542673721
39.4000773478036
39.7808996406067
40.1293636874318
40.8685855435201
40.8581355432067
39.8879373590553
40.1754814602309
39.7410953415765
40.4352210186146
40.4509746869405
40.4245605597191
40.2107595209321
39.7666801247131
39.5333575765693
39.8223261520116
40.3308752576911
39.5430025563096
39.9052362228483
40.0191571290244
39.8963438750116
39.6918434306829
39.7920295130926
39.4282443616527
39.79893638309
38.9994671070214
38.6838905870714
38.2513041952242
39.1920004228149
39.1779130242088
39.04419017689
38.9144234442149
39.1352752059397
39.3976667301422
39.2535380182041
39.476781610688
39.3884115887009
39.2783335711418
40.2525952605687
39.6050152149265
39.7557530078824
39.8474931954535
39.1935038507185
39.4780488373856
39.2247468233911
39.5025827118845
39.9036575988487
39.8971541863901
40.018137276293
39.9291458894107
39.1893953557769
39.5494562210057
39.2747614524983
38.5846659071116
38.79900361151
39.0672644610357
39.1972317684379
39.9304419443664
39.6316958880184
39.5658749944835
39.7210357971063
39.8906224032444
39.6577383702853
39.6768098439432
39.9231694333882
39.3497467150191
38.8158295830492
39.3257752461867
39.654681636669
39.0763369179735
39.0492104196388
39.6680351440353
39.3226814234698
39.8672874990136
39.408244250198
39.1479301574656
38.9240254899869
39.6600927853825
39.362410508904
39.5444693449772
39.4051498875474
40.026258509729
40.5309549206435
40.3941132503728
39.6947344850611
39.3576636030216
39.2455733132282
39.6541546937191
39.3660004466471
39.2998061920256
39.5447517456029
39.830342065124
39.8027621898587
39.7728639077659
40.16475760431
40.2183348145148
39.3281449619768
39.5083088576192
39.6391196506192
40.1854127071522
39.8099396524205
40.2231855337869
39.9190100376052
40.2180217206679
40.0574454106867
39.692126362091
39.783805016797
39.6366344291353
39.6008622619038
40.1943488027913
39.7808220333523
40.0377728121851
40.6286959426572
40.3048453751638
40.3743707888054
40.1700613464972
39.8889230318744
40.3562711327164
40.169354354974
40.350746972312
39.4767907309612
39.2845407302934
39.0782059563531
39.7073624000806
40.1578687057752
39.6398586981224
39.2974628039081
39.1700878824048
38.814376073574
39.0854740993744
39.1467179447714
39.1219601409604
39.019731764681
38.8056586939879
38.5573576689569
38.9810666281768
38.7620141183487
38.9020199420878
39.5778969777554
39.5998094796332
39.3784914398836
39.4704498278171
39.282379392823
39.0582245393233
38.9858598869658
39.7626749468974
40.0793413457646
39.785489142222
38.9462429606955
39.1159055979565
39.1831004828315
39.0284454140198
39.5803004878137
39.2804576665063
38.9152500253735
39.4370878280614
39.1589491330413
38.6788675671073
38.9985641468254
39.0937860334762
39.4131986293729
39.0694044800318
38.8676407971366
39.6560256466721
39.4948282473015
39.3646810216936
39.3122363841895
39.1104182647936
38.8714024091008
39.3317679915765
38.5904905956602
38.9502694239119
38.7775999468986
38.9491561008222
38.9444389206793
39.6687719669406
38.8957081252076
38.0912949109318
38.6443117197917
37.9263257508326
38.2738221974485
37.7188619978099
38.5774542551651
38.9979396926032
39.0454756195698
39.157483360663
38.8405386919927
39.2711533930165
39.3365664167436
39.2108578238824
39.1429117058263
39.2014990401991
39.3264536446594
39.3897399849362
39.0899645394348
38.8671581131842
38.0445497464652
38.9317148854034
38.654258814725
38.992032674828
38.8386630889944
38.6604446273059
38.5834664951671
38.9370046044038
38.785952338787
38.8089866695982
38.6392063474816
39.3424989207425
39.0742628391343
38.9387887874436
38.5753541451913
38.0986868161545
38.7409217542269
38.6153908254322
39.0465910889083
38.7544638789463
38.323671020161
38.5612080739403
38.5512798707493
39.2157062914235
39.4670111030039
39.6794978247748
39.3287146247196
40.0343704355285
39.9625506735009
39.9404638817013
39.4079349055435
39.4107087263756
39.2934810798979
39.2926944869135
39.5174264339486
38.8350782802209
39.1113342044329
38.5604417914895
39.7191761716849
39.7191489529529
39.3965866859513
39.3955416443372
39.2116138048846
39.5313974945634
39.6019113657852
40.1434771483193
39.8184483780203
39.8484295177139
39.9554168685117
39.5161464325105
39.2774690034012
39.6962746364902
39.6416021652093
40.0121319741914
39.085694674129
39.2318555554156
39.4891837826482
39.5532156687393
39.101931113105
38.5818214636459
38.4210030029117
38.7439935165624
38.6915161237171
39.3112357730416
39.0208470111744
38.8647862402277
38.8343134576624
39.6453613048451
39.7960557979365
39.9111043727759
39.7831238383797
39.7496818388351
40.0258171341636
39.9777264649619
40.1288469555402
39.3113954325718
39.4755321476997
40.2594338627375
40.198833240965
40.5901193188497
39.9666590412859
40.1366573166767
39.7893960419729
40.3242708808244
39.6904421668261
40.0115144835578
40.4698036079856
39.7902813357536
39.611750923343
39.5140717490354
39.675420819549
40.553141081293
40.8385600928104
39.8672484115318
40.5951131602329
40.0343007532434
40.0480282446351
39.5285640694076
39.9494064244357
39.6450828057748
39.8857080581614
39.2010940001067
39.4376902162828
40.0490545770536
39.5482491676254
39.0887306189296
39.6184483139603
39.9753930912275
39.6025154168357
39.630483278281
38.9649840618223
39.66024736748
39.4831616496398
39.2979176068547
39.2895293942204
39.6448613404425
39.4645380537117
39.5471590369639
39.550488608614
38.4320765660668
38.7883301094325
39.381175057575
39.5393500774396
39.2184943305122
39.5670904185234
38.9871130382975
38.7116032491228
39.2473419038535
39.5718329315635
39.2051745759919
38.7715240237689
39.1076529067775
39.4925640440148
39.5780627000211
40.2848102447561
40.3617026703125
39.4447448268081
39.2037448022502
38.8684030288799
38.9469763717266
38.7130632721615
38.2100533137016
38.4172122968166
38.4325234811314
39.0238266906353
38.4445619493221
38.5640373857736
38.9413935826684
38.6312940717948
38.2257942503149
38.3111852279817
38.304279135855
38.5375891393283
38.3781944114351
38.6331734198111
39.335668652467
39.5914891300779
39.661360065062
39.2341101238623
39.2022763266708
38.8733876093469
39.231394701293
39.5730229108021
39.7219608258719
39.598041970481
39.690875632193
38.9953955133355
39.0137610478835
39.2780302484429
38.8897542698215
38.9354553262794
38.8473854317007
39.1514438219745
38.6800205802275
38.7282863549512
39.3365434347981
39.5940064327484
39.6502015874843
39.2042269217045
39.095148361251
39.178926615121
39.127277961564
39.4376461650386
40.1763955032785
40.0569324259003
39.4719115698779
39.7146565318509
39.7632087052471
38.9527295558942
39.3022696340927
39.8730277769493
39.3302848825551
39.6719028819691
39.6704349476079
39.4838314120617
39.7095507520618
39.1448922433436
39.3990795376325
39.4962535026499
40.0542041046451
39.5824560046597
39.931509430561
39.4217265148356
39.2893598649638
39.3896792601255
39.3606620162424
39.3674478440975
38.4651705369403
38.8883625817219
38.8375627052102
39.5182210858021
38.4471668949834
38.7118966067279
39.7056547103908
38.9398391392897
39.3462564811963
39.5683344277469
39.6586653534411
38.9539375293937
39.3276416646912
39.5256767767447
39.1822975141031
39.4862661178666
38.7281182449675
39.0111937869679
38.9760100085326
39.0489120843033
39.6515493550285
38.9029830768855
39.2210690365094
38.8688542054558
39.7020181801985
39.560810421934
39.8355892646995
39.4555813272393
39.2005886829261
38.6215342518456
39.2004466665313
39.5342744926812
39.3364788915975
39.6126399936098
39.6355577741809
40.0092072788714
39.6027318415016
39.8990831057231
39.2997466806611
40.2461150911119
40.3586033750463
40.0757953942424
40.4142774559432
40.1238669658751
40.4942186005589
40.6870430673413
40.7237836857035
40.0121916388823
39.836747079907
39.790062688256
39.792379804091
39.9850664959211
39.7938623203573
39.5465867980161
39.9003525899316
39.8990720583534
39.6540359776429
40.3415590851395
39.3417617836384
39.2971915505149
39.6004645193466
39.1727310264151
39.7238335988337
39.438649784756
39.4372393749378
39.0075127378457
39.4651158814478
39.4963764987008
39.4071381405146
39.0221206910682
39.2210230689257
39.2150912817881
38.6423613387728
38.6734537365461
39.1480599840081
38.7628170400356
39.722400072207
39.5175900571675
39.1215155710676
39.2437970222447
39.3905960693102
39.2932529500839
39.1177882900944
39.9944375677141
39.970637063948
39.6316438575385
39.525235810906
39.3683752014982
39.9495003902551
39.8076150020766
40.320982170105
39.4123178382514
39.3146324032485
39.1289824110089
39.0837822943023
39.1868239263091
39.6282813626106
39.2353172758212
39.7562636999971
40.0138870858986
39.2768698478789
39.4070462621824
39.0678727170835
39.8278267004675
39.0637643798032
39.2623675998212
39.8270833765216
39.4098387295951
39.9001283401592
39.0286478122878
39.0129458870551
38.6133844253591
38.3819540394677
38.7976704900915
38.9357943302052
39.5882840195087
39.5391760724964
39.3728358522409
39.4368833609302
39.5643391724789
39.11442177095
39.6066776107056
39.3539583222232
39.1335976883217
38.8130017537461
38.9400079963183
39.695541153211
39.6003773066331
40.0088514604151
39.2097655269032
39.1403623312812
38.7625180690778
39.1427232040701
39.2283959432082
39.1036029080349
39.6632074254932
39.744207641974
39.766226500052
39.7640144576127
39.7903870275928
39.9938253065552
39.5283119050742
40.1081693243097
39.9864360682491
38.841762405935
39.6351631598039
39.4399553909045
39.7889562065754
39.9160351942685
39.9066608817489
39.9452364166979
40.1759942411172
40.1286863749276
39.6735778415243
39.3392219681531
38.9401234883652
38.8992491757428
39.1946921335728
38.8616533764284
38.7220109926731
38.6576161097196
39.8707681286616
40.0053386792591
39.8037977672988
39.7791932494552
39.2670237634318
38.934309369707
38.8624747921722
38.4930181352378
37.8225349695996
38.4013353681725
38.5438921148127
38.3238601507964
38.3894917044977
38.8870815424807
39.2409061929594
38.9245163667082
38.4555224889055
38.8881820014029
39.6818789669962
39.5786303378918
39.6602424599105
39.549283657652
39.4950534435234
39.1076997878977
39.333153679395
39.7312511399138
39.7103179889897
39.5387458981087
38.9940311785097
39.0433260453671
38.8877104168388
39.5364128156142
39.294347636226
39.7967039612407
39.5232161918473
38.8733273201117
39.2030538822264
39.1161563471913
39.5153907268537
39.3348257453353
39.4237501076978
39.6327475351918
39.9106644270797
39.5675334445555
39.9474246766832
40.1410391579573
39.5963950762444
39.297102954492
39.071073342654
39.2639886101488
38.5970769297796
38.8380230238943
39.2499246520225
39.6807697283298
40.0187679717838
40.1635798065751
40.0527301489705
40.457794831337
40.4320293113439
40.0645889412273
39.8506614124735
40.4232180961455
40.1447117147221
39.5578471071391
39.5718927081587
40.0393108753243
39.6753804767172
39.5056374345966
39.3774771322706
39.9265371847634
40.3456056000809
39.6088143265207
39.5509984350365
39.5105620270225
39.3537434481611
39.4013933498049
39.7232311255201
39.6816576469627
39.8553797261081
40.1685669976051
39.6355106690917
40.2981523391775
39.5598854278475
39.2910132864108
39.2244220046483
38.9354793980467
39.2078554625463
38.7435888511966
38.7535046323783
38.8649094591237
39.1956589095119
39.2614045133494
38.9197949562009
39.6352053425529
39.1046896305148
39.4890226637073
39.8086427611534
39.3161509926472
39.0879480339461
39.3104319267401
39.2319905566848
39.5359120895566
39.4909165979636
39.8990758655047
39.4632436108509
38.8355300665704
39.0313985031462
38.7335991663564
39.4098965246669
38.7160215501432
38.6390783012917
38.2904789744804
38.2499674496827
38.2730264589843
39.2456795714921
38.9342493628813
39.264858250345
38.7473457795602
39.204631131747
38.9089650012829
39.046378475247
39.3887444027345
39.0385241757338
38.4990379140835
38.7455332951915
38.7671094324452
39.3224894525226
39.3691108684347
39.3598260490983
39.7812996165921
40.1072025745405
39.3388910187615
39.7439335754022
40.0380922479662
38.9312815624455
38.9884693293459
39.5990741774691
39.622386067323
39.4168113708496
38.8358866749388
39.3920442969711
39.5692768748762
39.6164505457637
39.4571256650417
39.737781961197
39.8089537344396
40.0270841007682
39.9166008907536
39.6563629166446
39.7745067275333
40.4546511723939
39.4669631052499
39.305016464015
39.2547203754335
39.1143317254705
38.7292031939985
38.5957278848899
39.0067842062876
39.0161231671921
39.1288161611718
39.1121526063091
39.4480291106484
39.7214969651065
39.3843665097298
39.9561173305768
39.3927947050795
39.5578309730247
39.6987666642224
39.1184639779807
39.4869177057286
39.4388838633142
39.6452860610654
39.3499436490865
40.2656833802811
39.7162945490494
39.9638287415809
39.8266038014833
39.3002755463725
39.0248462766911
39.3390821781223
39.166950868035
39.5899036706096
38.6425265477563
39.3188499778208
39.3496129480677
39.5743176831139
39.8615347531508
39.2090101359268
39.5095773289099
39.0825499154101
39.6900692837006
39.311470212519
39.3224580348943
39.2288323935435
39.3926694158753
39.9160662146931
39.9549938523007
39.1975334931704
39.6863339048443
39.3552069262623
40.1501470597906
39.9403717108447
39.6260166364085
39.5828681247403
39.3002597543928
38.8295021456901
39.5295906986853
38.9594611200018
39.1089864191383
38.7229660218814
39.3895772455517
39.2174966044699
38.472890707138
39.0768070776455
39.3284130112491
39.480840727135
40.2921331097381
39.8140211063603
38.8299811257256
39.1739895725892
39.2253994407076
38.9837053326244
38.3654816071995
38.7939706508559
39.062675224651
39.3638827614511
39.5294429035701
39.8449239175328
39.2910623582525
39.337331838961
40.0085247840946
39.3915395772016
39.5380977566395
39.6153430238717
39.3902828417242
39.2235933782276
38.6219850758511
39.0837054236569
39.5676992766384
39.4969959063161
39.1143711562109
39.2323395928149
39.2411426727218
39.9208389067088
39.4842297342088
39.5780727042895
39.0958850022518
39.0151875983986
39.1313754526453
39.2640697164568
39.4442874519913
39.4527407681501
38.872196157372
39.2856065087045
39.061704115113
39.386613672751
39.0751852501121
39.1996978815959
38.9644863732335
39.167996540776
38.5034471881109
38.5180337698773
38.5151697375558
38.5969784280668
38.3657027249384
38.7906344816741
39.3926170567471
39.5494416116464
39.9255276008889
39.3456700737629
39.4116471926371
39.0344755358969
38.8903959245393
38.8643404112922
39.0843305764375
38.7329732830677
39.1137967143396
39.4288097916227
39.1593943361481
39.3486088299992
39.2231557711206
39.6590955393884
39.2389535626177
39.4761522347678
39.5634023883126
39.4642957581414
39.5438058650855
39.5159547365876
39.6861784987979
40.4610157321198
40.7824663226452
41.1102716001196
40.7540675553409
39.9825287393448
39.9955200615957
39.792084939231
39.7643005464213
39.8915260486731
39.7938193228108
40.299451737452
40.1077659333996
40.0014085464606
40.1899953431152
39.9284048953843
40.0375454843245
40.0665668766908
40.0105345363167
39.8060091233815
40.2380307228076
39.3832382627609
40.0433018417872
40.0024371115045
40.200199044995
39.8150554520514
40.2017452692745
40.2458040696603
40.3779218943432
40.4772347209429
39.8720093460597
40.3529695693893
40.4427614171898
39.8642571028636
39.4391676405062
39.4557241316195
39.1748047575003
39.2495485177345
38.6888031029942
39.1450599175912
39.2424316403039
39.425004968579
38.8781495958065
39.931563279123
40.2468293687711
40.3595144236529
40.8569054430181
40.4746951809636
40.8025478390331
40.5902021941111
39.6333592687793
39.5345583424424
39.7512140662582
40.243234769423
40.1853356717813
40.6184085422092
40.272882844302
40.1821831200661
40.1532834820474
39.9426347902728
39.4446916395566
39.527713275036
38.9574779242378
38.8316770789599
39.2336377397531
39.4112557655232
38.8519782262218
38.5984591739346
38.7558738043814
38.059931714607
38.5309286337509
38.3894774584658
38.8491427182348
39.0849602830932
38.9382411513666
39.1209302383641
38.6836243269821
38.9780639741557
39.665847946578
39.8722473433523
39.3037847918693
39.2307265153236
39.443035834245
39.5855096422061
39.6670229089782
40.3727746180011
39.2974368079343
39.3067043201691
38.8969970025599
38.4426526565744
39.031802068736
39.1032386651344
39.2521396068611
39.6553605153504
40.0307950087268
40.045022473833
40.2074955037949
40.0294618385007
39.7457617416125
39.6998396838153
39.5462401213469
40.1026078933819
40.3102092704388
40.0222010952856
40.2890120753536
39.9867523169277
39.537236298134
38.8812248676313
38.5013110361517
38.4492492870048
38.8225171869451
38.841033534811
38.8561264608043
38.8088618422999
38.8955312663056
38.7665835594087
38.652941685333
39.1267568666927
39.5973648202941
39.4882707146282
39.158741478647
39.0967293883815
39.2388847800618
39.1866155680583
39.5872507751991
39.411236177149
39.4838106083147
39.1414683871799
39.1070519668887
39.3016660602004
39.5392601798279
39.5458179141536
39.0494121222384
39.73550805307
39.8690486329975
39.4755998841038
38.9816114139878
39.4268615067607
39.4780416360206
39.2675234162045
38.7108096642928
38.6503575052075
38.7441055625376
39.102125439981
39.1373647977206
39.1439498294484
38.6267458246212
39.4142340163992
39.1798241440295
38.7127854510991
39.106449706145
38.950241140083
38.5229529085384
39.2209164693299
39.3564440483196
39.2185991202139
39.5035243106611
39.5237124653376
39.3324920233653
39.9003814504604
39.5322696669736
39.6904113793614
39.7913998674463
39.4961171044244
39.5101112561595
39.3384191201592
38.9865923171894
38.1603226775674
38.2310200506589
38.3552107610285
39.2370169251053
38.7544758064578
38.8919836481011
38.3026908527721
38.6785551003735
38.0653285492149
38.6256298228948
38.5335980357546
38.2847771933585
38.8110052792713
39.2014203694533
39.0734292134693
39.360697615267
38.8268175857236
39.1300746784467
39.1481021436377
39.5723989769265
39.9061726849489
39.7722970034538
38.9885605452438
39.3037772852965
39.7145857605469
39.3108463687126
39.4266575956184
38.5606671031477
38.677398085835
39.2102678414547
39.6445626669861
38.8838629053097
39.4488539161104
39.1449398231827
39.6912528031603
39.4696309945399
39.4981786968732
39.5869285991296
38.5723764931714
39.5122287915612
39.2465265225883
39.5271217375091
39.3265448636078
39.7278267073712
39.5594427800741
39.4788703812493
39.2329280337902
39.6325440959096
39.9351333675963
39.9334802338571
39.756544510684
39.9650919626859
39.5905027350994
39.8634295086267
40.1019967217237
40.0831228936963
40.2918089847372
39.7848441852865
39.0463988029596
38.5108164092106
38.4184319051428
39.1771683312426
38.8359044871346
38.9878314018249
38.6166272673944
39.4205879115095
39.9784879286281
40.3121768224119
40.0556138883135
39.7897754974237
40.6457894578927
40.6612093610796
40.122643329158
40.1039065826621
40.2438102918041
39.736154119254
39.7729100452128
39.9316914129739
39.9996846231146
39.5729821079909
39.8644703447618
39.3946393162313
38.8540878703699
38.9299690956218
38.974691471909
39.3977481434241
38.9930366068175
38.8500203257859
39.3753308625334
39.2844354086853
39.4371490247322
39.6627902981408
39.7116557108433
39.632652982076
39.077927716252
38.9976790107059
39.1840512333494
39.1241351387717
39.4537033047339
39.7410175927159
39.0775188043061
38.9936616123726
39.4624320455673
39.2053376289329
38.9948346247175
39.1737431834442
39.0579596256166
38.9475953749133
39.2684916236184
39.8161536288984
39.055064198144
39.6012915800718
39.6122272700172
40.0206018881364
39.9460479151922
39.9612603678848
39.4524994965756
40.0006872390657
39.6957989251172
39.6959491039366
39.9088574470494
39.5332401847197
40.2734014487026
40.1440829916032
39.9624102073888
39.5528162424813
39.3081377609009
40.3597510585078
39.9304908530881
39.4113491141836
39.8620373173595
39.4487091624777
39.7552672532271
39.5564818420795
39.6880069204452
39.3489574775953
39.0009618025436
38.8589157743486
39.508103027408
39.318724572217
39.6582488779267
39.7785294895622
39.2011130769646
39.8189375079441
39.435305899482
39.4182247149021
39.9028386453185
39.8573531467104
39.1816008182487
39.3699745205516
39.4459127212614
39.2321187796416
40.2087922253593
40.3103343862476
39.6823732299034
39.8227538494149
39.0308811484764
39.4197154696943
39.4192427784506
39.2276181686607
39.0285650067056
39.5628705392382
39.4346757423195
39.2327885481645
38.4620632879662
38.8941634099492
39.2482405970795
38.8312478184299
39.0577969551086
39.2221207254262
39.3029075216364
39.6042014276138
39.8615718319761
40.1623329692417
39.579389244619
39.6271905825194
39.4242862842701
39.835516727653
40.3309967397439
40.0119478338094
40.2355260171473
39.1449259729096
38.9703251935015
39.2421614476727
39.3165471362747
39.9016619309833
40.0946378699858
39.3677734654359
39.431505788938
39.6100724989316
39.1718649742178
38.7179941800307
38.6808672034781
38.680520462749
38.8859146423211
39.3313075715845
39.0537793496642
39.500009135044
39.1555860509776
38.7175046623757
38.6279603020511
38.6602065677193
39.0407925878711
38.7805251792625
39.1863442677841
39.9526742405362
39.6230428506228
39.4465370756207
38.8948513485366
39.3178966026113
39.7430320360845
39.4759695849435
39.4082480551016
39.8797824819481
39.9658298270871
39.6420311818621
39.4616444958581
39.5234829324665
39.693459394243
39.1428838819767
38.4737459659576
38.6060441953165
38.2841707704846
38.9133516274719
38.8104213212074
38.9784633440602
38.8282545670917
39.2964191936082
39.049592880127
39.7084776407942
39.8424933590873
39.1755913641316
39.6065040821178
39.6884528805511
39.533138245284
39.5678563827617
39.4013620903195
39.176154626339
39.3208770243006
39.2411752887045
39.7033462938636
39.1933422252385
38.898537849818
39.3955898122755
39.6095055140229
39.5148964737401
39.8554969103649
39.8450157252225
39.5342390113407
39.4735339813361
39.5476987774525
39.6351835276543
39.9277211251885
39.2368220987545
39.1771209874137
38.9581600126594
39.5201514969771
39.1516108715173
39.3314650010581
39.0513459607006
39.4264521544228
39.7398517843047
39.5265458508373
40.0125458113674
40.123490477411
39.6715914665248
39.67697722085
39.918826532685
39.9111385634451
39.8973334620697
39.6842778141651
39.774997179436
39.288793807399
39.2775441311024
38.9059314883518
38.4209399786862
39.2571359960318
39.808562969439
39.8402932269806
39.2336237743647
38.7722574262908
39.5832699520419
39.1772120843431
39.3419887327586
39.1920447953221
39.1650347640619
38.2948763603313
37.9530982780135
38.1678408065629
38.3120678781259
39.0973228400002
39.7203571778757
39.113307445539
38.9105239521373
38.7070840275248
38.7029768865116
39.3261646307679
38.9996499660441
39.1970411165796
38.6752173825145
39.0864795861421
38.8208574901928
39.306530804907
39.3064872558671
38.9523427377245
39.0445660117499
39.3217436949412
39.6473703516051
39.4127782982207
39.0766230112776
39.246322014677
39.3371620056204
39.3134102818139
39.1760701622626
39.6445186851001
39.3367200390658
39.0841981589192
39.2108855497957
38.8106877813436
39.2858529402351
39.3738676976676
38.4958576407898
38.247533098375
38.9280613404733
38.9135860658254
39.2114569053907
39.2466895933504
40.1403650296658
39.2968934669238
39.6173087399415
39.33523927923
39.3054176934239
39.1622649433637
39.1860512235751
39.3396360984956
39.9112370434835
39.6708597586211
39.3172020859189
39.4559987370013
39.265808316112
39.9806591313295
39.0373595016171
39.0012581138097
39.2752072302179
39.443254410779
39.6881032510237
40.1629111383098
40.0572370625506
40.2894469691447
40.0163656841625
39.6208348370562
38.9991548046921
39.1416843818896
39.4961943305301
39.6986255318227
39.4311994905825
38.6539423899217
38.7420460903283
39.4753902626359
40.1495145685344
40.3144179585004
39.8037668533197
40.0388634627114
39.9769215681738
40.0418272301003
40.0165922974095
39.7654661719646
39.2660972038102
39.91499640179
39.762062292388
39.907477827907
39.5944658183088
39.5581251996936
39.5400406047551
39.8391697312044
39.6840158266652
39.9468361613726
39.5292202281631
38.9517233912792
38.5746263004714
39.2097017850137
39.2901057659175
39.2532435487818
39.1425564157441
38.2498487568865
38.3420270765671
38.3698902284256
38.6303274922098
39.2692696028687
38.8562023100227
39.2045374571675
39.0178225671402
38.7464216768541
38.3743374214429
39.0640855760285
39.037985036028
39.5990336132371
39.8801862251076
39.7574718163872
39.692154691998
40.2121083818301
39.0646449984926
39.4844997849127
39.4516548208115
39.2078435838423
39.121976654939
38.605664998032
38.8714651298844
38.5502166266393
39.4503380329119
39.9309282017075
39.9015616519684
39.9964470879397
40.0547384005203
39.7332251802438
39.1531381035493
38.8216898528012
38.7325214493556
38.7451315194268
39.1615481183986
39.068621743488
39.2230550194429
39.6894338733018
39.8315164733013
39.3162716104527
39.4378535885602
39.3505525296786
39.1376236830496
39.2625570613527
39.2464297612508
39.5124814205298
39.0938728546053
38.6526344896567
38.8700323339263
38.4602170046733
38.4296979237887
38.80860616928
39.0831440280182
39.356896226093
39.4078840144957
39.4899406653061
39.1960900797988
39.4113115477642
39.5509623472939
39.9677797343193
40.0296695850514
39.5642318245538
39.7145963694511
39.2157736187431
39.6779339136901
39.9778355688358
39.4792013598612
39.6177015092638
39.7090998906479
39.8949524606519
38.9207616754654
39.5071105915288
39.1195249287769
38.8568080492694
39.8180725221281
39.6842209515748
39.4820934090149
39.8885507156552
38.8872458300607
39.8255217719158
39.6809129766342
39.4491769074591
39.7263424857297
39.931203080508
40.0436032940643
40.1859828637505
40.3367978723764
40.3465478659479
39.9706491117124
39.7131913287872
39.0785718858443
39.4011707145357
39.2755892503141
38.6768561671479
39.4997289741079
39.2127715765828
39.22137112473
39.1306048945546
39.6157364447109
39.0583802956925
38.8796619660927
38.8219358046047
39.7677029384908
39.2504120935896
39.3565714791166
39.1879869978034
39.6264691399404
39.604114658664
39.2035902484097
39.1193475782671
38.865388814528
38.5744376619256
38.8203934647017
38.8420362679645
39.3649516240515
39.1532218738839
40.2258787688181
39.7579004021205
40.2231186597034
39.8723483382652
39.9281130480847
39.7445359425914
39.767800170725
39.7834825875382
39.6281291107537
39.8318012690303
39.6505937322623
40.5679536157987
40.5800648384223
40.0758251252801
40.0538889351919
39.4525614720804
39.5004465974943
39.8302008227467
40.1315360033954
40.16353139203
40.4390508664577
39.9611761091534
39.6761064773457
39.9478224821765
39.3521091398567
39.7418332006795
39.8561552969294
40.1939246754052
39.9920523998312
40.0372993718093
39.9184804876244
39.6847774874883
39.2775655414119
39.2041504885613
39.1300277644135
39.3515740153765
39.2808022383488
39.201359005167
39.6316787427523
38.7195613138603
38.6337833866929
39.0635274500156
38.7056455678009
39.4411202533478
39.8015691073254
39.2627665901826
39.5645309812693
38.9476998576411
39.3186527403115
39.2233739464371
39.1176368653975
39.8677746361755
39.0786798838413
39.0547926918826
39.0732709966525
38.6393802029517
39.3510500207895
39.3816974066725
39.4990750121749
39.2814999297813
39.9916255414687
39.6143562914145
39.2021446728947
39.4886188022215
39.3694026184403
39.8863796165094
39.8897137067133
40.0894201204833
40.3433299510969
39.4615994241503
39.6262766097933
39.8478128751119
39.8582185144778
40.1451916654503
39.6699992285834
39.4609422128209
39.4895301446369
39.0682122871129
38.8991228530704
38.8325034436955
38.7871152253263
38.8758963547973
38.8504382470641
38.9951249819412
39.1819799662439
39.0991708403886
39.7018163534929
39.7898078578088
39.2033587452539
39.5597447812758
39.941983196631
39.6370591548958
39.3907520236391
39.9102936887581
39.3501682859479
38.774508506441
39.0418481332284
39.3646215886781
39.0282848659991
38.8810678003613
39.0933771435259
39.0349144184228
39.0300367448466
38.9025191164177
38.8010836569147
38.7207168082998
39.4829554137156
39.5211283539281
39.3954836087596
39.4045250852501
39.574331414258
39.5928942299852
39.3765408008588
39.9791554878055
39.2389237079556
39.2449975368551
39.1999502837056
39.1643402234472
39.2786720853863
38.9517512465968
39.1033237277458
39.5692941206473
39.3817377902843
39.1571339685909
39.0687387842121
39.1161790385391
38.7139783910629
38.5673314054406
38.4378043150661
38.3753672116533
38.531664584542
38.6411420423976
39.1259649084072
39.5948509495668
39.2072934675698
38.9251796484796
39.5357602180455
39.6297853280398
39.8255038717379
39.5369967141135
39.4565807785651
39.2182618555397
38.9761566996976
39.5400839089545
39.2729013349873
39.3049052012087
39.5881922278741
39.6778265937009
39.0051384140747
40.1607319966711
40.4267591181026
40.270554014328
39.9650823708737
39.3702196400575
39.242187710001
39.1857761944986
39.7714082277985
39.1097763625058
39.5936715896683
39.2800817449486
39.0425164961253
38.6509937345781
38.7888430438058
39.3073063760494
39.6276900673555
39.7724458203171
39.4239938869219
39.1055490843776
39.0721934487121
39.0842792071076
39.4550969770862
39.333721042723
39.7514544790441
39.7723410076565
40.0855643924238
40.7796019990838
40.2249337419516
40.118263382703
39.9658062494965
40.3088174982103
39.8304304206411
40.3439829331857
39.3951507110788
40.0905413341843
39.7211436547816
39.9865509627243
39.4936769936623
39.6395089029062
39.5222491352646
39.7153635102089
39.2824090614062
39.2903149107089
38.8270958731873
39.1734677154207
39.1084834655929
39.3638236757079
39.7440765217097
39.0189490507749
38.7377867451421
38.9167101068529
38.4482211345775
38.5743935902913
39.2612940701571
39.190810559976
39.1292289714621
39.2584340671899
38.9966012010671
40.0608306321231
39.4783824373175
39.1892955820167
39.1246609241473
39.2345659636488
39.5273438540372
38.7993170791202
39.4021829656479
39.6146484919269
39.6598649513039
39.7343381078958
39.7106489791613
39.315887635003
39.0520111318389
39.7597274271326
39.722418315804
39.6057929215608
39.478525681287
40.1462969474921
39.5676584845842
40.3048789050041
40.0191663889773
40.0581701139007
39.5114322185516
39.2759227309564
38.7880876518661
39.2324424278054
39.5709406162352
39.1143485467442
40.048996856317
40.4015953343324
40.3457213006838
39.9504041010282
40.1213299102655
39.7150944273078
40.0350151078067
40.3915354158742
39.5859960824151
39.3591247089784
39.573508706719
39.9404751572143
39.7240267084102
39.6264488743612
39.0484896969715
39.0720426906239
38.8655846377414
38.9572610861525
39.2414842735637
39.4259160228049
38.835202879697
39.5317599320652
39.5763968747072
38.9393639521165
39.0249637118895
39.491333604742
39.2716640982965
39.2613911426429
39.2188354790813
38.8371684385871
38.8389313953091
38.9429126585373
39.1368611700206
39.7078304732287
39.7238428737178
39.6073048185419
39.6573782002484
39.5704761888844
40.1039334308419
39.6952307728405
39.8576439831795
40.1453512917464
39.5251761047928
39.3979582076924
39.0114453901747
39.3321629215973
39.6916344812823
39.7104105556051
40.2488427801164
40.1539036217763
39.6519125170981
39.8436771017132
39.5692675123311
39.1801794964055
39.6403609115267
39.0095176232784
39.1484277490815
39.4103818941598
39.8684470388624
38.871298537752
39.4372730563385
39.5116112360649
39.3602089392216
39.3916196635275
39.2405464446906
39.2524129373056
40.1760286360076
39.8715039436263
40.3571552437163
39.930435791722
39.7757419056363
39.9512840418703
39.2956320049787
39.3264907030947
39.5751850564873
39.5131443839282
39.5540638589698
39.3308009549022
39.0920755970759
38.9689787463307
38.4467306130663
39.2706506706649
39.6337343535439
39.3519310488845
39.5184112354561
38.8321609699365
39.0500191934181
38.0313096463881
38.3554727888268
38.787054871389
39.4270457057439
39.4326913949215
39.5611956432612
39.4927856477423
39.3571902051919
39.6394427196747
40.1589154628792
40.4761267016632
39.9815725157959
40.4964452865549
39.8260214049407
39.6510193256417
40.3747499443465
39.4533528536658
39.6135915746593
39.3125259221202
39.2201684495817
39.2129528153224
38.7508921589514
38.9915343165799
39.0904784022758
39.3900251664698
39.0710146086786
39.146158615427
38.4758021568208
38.2941559733766
39.1149969656459
38.6056283425803
39.4246406932471
38.5165212059663
38.4534502995937
38.502285489169
38.3926049166657
38.3728084272006
38.9356543145999
39.2014934613648
39.3164327387055
38.388446631255
38.8558859093021
39.1055797758327
39.0682474730392
39.3412865455705
38.7359245826901
38.6174059575656
39.0657758142812
39.3591886810983
39.0561567210188
39.444264946883
38.4875468071061
38.935716612331
39.5147576158697
39.19132769742
38.947525089919
38.7872765351626
38.8613038907549
38.4716717405351
38.2911223401927
38.6946996651916
38.7679058726789
39.1439522731987
39.087124920373
39.18935130084
39.0554130091812
38.7773569034808
39.0356347910884
39.2166354555072
39.507713991223
38.8466736950858
39.0890466802449
38.9306243064829
39.2191732074275
38.6101387312918
39.0453480360885
39.0441963452683
39.2378764769044
40.1213637117585
39.9499471499061
39.9869671725263
39.9389060903479
39.8763094205246
39.8458183606466
39.594481920313
39.8488871773485
39.6734896244023
40.0531389037367
39.4886008760343
39.4662218336304
39.7357787125841
39.7242886658871
39.1475427958299
39.3891147708251
39.4284652589548
39.5595395174893
39.0765900676098
38.7624318784335
38.9297106712354
38.6179961279988
39.0706194399182
39.0499341117011
38.6667535250436
39.3884681496155
39.5714137786968
40.0468388782206
39.2208531956079
40.0759091846068
39.8362172611635
39.1079422605559
39.0662609325114
38.7756472203868
38.863410050299
38.6428839161741
38.3304410993852
38.5490426331658
38.9449080085112
39.2634273888687
39.3284472194184
39.1397000669229
38.9385976027158
39.2869043478661
39.3797989992983
39.5070148146915
39.1786824097938
38.9548710518012
39.4088451632747
40.443123178771
39.9928419837245
40.2358645850159
39.4604725755826
39.8320868225611
39.6105708780513
39.8132605282947
39.7357873871672
39.9764171842774
39.5391766299302
39.5738453261379
39.2685897758111
38.6267910572013
38.5363222777241
38.7399852002911
38.9621587653754
39.4176787308972
39.8311735904578
39.9717203625124
39.8475626923018
38.8473202748732
38.9028063982826
38.9746390734457
39.1085913112268
39.7128183710053
39.5147475334129
39.6753431406888
39.681177672794
39.8304234405158
39.252427291549
39.2515540399134
39.1941366979169
39.1533359633552
39.4309921383456
39.567652583042
39.4080602544727
40.1720810551435
40.1407619964394
39.0889076438416
38.7885317831328
38.7035332719886
38.8773161756471
39.0332059010913
39.0685802825774
39.0660228212273
39.3442553865388
38.5122199793857
39.2003500085888
39.0193357907562
39.4536738975281
39.164602843519
38.573081713654
39.4164716865077
39.358346350185
39.1856339549376
39.2622307034053
40.0924743475737
39.4175167200943
39.0121076503587
38.8586322440844
39.0868143486254
39.3001143073393
39.0947136423002
39.5861444309504
39.5177303994946
39.4296294141699
38.5969975156816
38.8579046458106
39.4353077997664
39.5408326649907
39.6530885349621
39.8664159574091
40.34727325889
40.3995623562874
40.6536907504303
40.7825931849303
40.180296306578
40.3422484110502
40.445919796112
41.224510060898
40.3614177402021
39.8977754091976
39.6009446095939
39.4965989774325
39.9392216737021
40.5651068735604
40.1193816544632
39.4942228757171
39.4308218586726
39.6546725963503
39.5142653714125
40.3152198614898
40.0549189127656
39.4346215429531
39.6087340587719
39.0304506439954
38.9971918921679
39.2292345165805
38.7963102289322
39.4219667940429
39.8167044100135
39.2389384963296
38.6635608430663
38.4568305452263
38.2442000088868
38.4344425795456
38.8032944595774
39.3543477393963
39.3479744766698
39.2383775935831
38.7302163811244
38.7170356503239
37.720415491528
38.4293843840911
39.1213502846984
39.4770298469749
39.6730689096932
39.408902063434
39.6311153407049
39.5084095584022
39.581761704872
39.5073256203623
39.4941443493069
39.2369283276375
39.0697260999519
39.5981225347679
39.723717942864
40.1157273491625
39.4533338074732
39.2543351966524
39.7867976805176
39.7724697385974
39.5866053942478
39.8542859146491
39.600407984923
39.8958572811551
39.8943683271055
39.9929102505899
40.1497592653088
40.2443532649917
39.6362844168538
39.699297808477
39.6827417437878
39.8565992782413
39.3829300963919
39.543880837052
39.4478695447196
40.1549204925897
40.0643974878973
40.2876719840849
39.7369631905347
40.1051933426648
40.0378687951701
39.7763350461067
39.4497472843337
39.6989400044836
39.4504886437747
39.4470169504082
39.6461988766988
39.5187551644515
39.2021920942698
38.7382533738107
39.443403542965
39.0588502607763
39.6149550060632
38.8928866349487
38.6060763733154
39.5853884268289
39.5625115892301
38.9937617444832
38.4780893062502
38.2203683543286
38.593726637227
39.2377535999825
39.9421202534377
39.6756108495924
38.8358737155645
38.9540652662014
39.4234987758226
39.2774446434445
39.384014049042
39.326160008819
39.7810742381446
39.5616136274755
39.1025502577374
39.122703179125
39.2903126238171
39.7555596834883
39.3059046287729
38.798675495045
38.6784428757048
38.2348195010163
38.7275410907437
38.9096977349484
38.5642103339687
38.8395934832216
39.275503941096
39.1893553256989
38.7816042935407
39.505346118882
38.8621959254397
39.1316424137013
39.4006094699757
39.8417680340584
40.3599396824435
39.9033449171368
39.7642494509919
39.7121694757481
39.8060625432718
39.7540195853622
39.2910298390822
39.1971803886722
39.7961638151997
40.1227957263137
39.9136678547972
39.6430476663891
39.6120895287806
39.3101255721917
39.4704489932718
39.7220173411899
39.9295135093458
40.2167929483985
39.5362261740046
39.6302367895942
39.6190271050039
39.5612485436077
39.063559146682
39.4539120642023
39.0367366663936
39.4614762492453
39.6035561070298
39.0396267101018
38.7246387401414
38.6659814009361
38.6055274417505
37.9805107484362
38.4029546975287
38.8892539369538
38.8339161537312
39.2307291451528
39.018453438274
39.289373257987
40.0554314459213
39.0671951891196
39.1835889053666
39.4198260593093
39.8724371857113
39.7068273780322
39.1471261262091
39.1591008194368
38.7201118907543
38.9303476062287
39.4442879593332
39.682302040524
40.0286783327559
39.1258350977593
39.3652988591178
39.0685516649625
39.8967503785284
38.7644274262065
38.9664426421477
39.1579741885766
38.8177164890148
39.1285342685301
38.8927018791738
39.4339056546439
39.0665055082302
38.8614434646838
38.9575203227676
39.2480507918078
39.3798163831435
40.0008280229087
38.9544074524131
38.8617910826648
39.2959201478798
38.8362029435257
39.181550019839
39.0949798641783
39.1722605458012
38.8509600925125
39.0535013829819
39.2024164060149
39.4363046552998
39.4722760161968
39.0648539132141
39.0202343542568
38.7244425985548
38.9328187203969
39.32280681928
39.1559506422743
39.1952686073804
39.0393638116342
38.7813092556064
39.0702049643905
38.9376725978723
39.7041025396148
39.216947306527
39.2003681439743
38.8232082856625
38.4852441495516
38.7804677007977
38.7770151513996
38.4611614090826
39.0044667085012
38.6916394694486
39.6828884266041
39.4404339425893
39.348269636623
39.0959664434696
39.6989377779591
39.761527411143
39.0205375642487
39.0255496079673
39.6543293625417
40.1773462584524
40.1883658312788
38.9861611337373
39.4322848493403
39.3087355466001
38.7979662543595
38.5430267176644
39.1547251938971
40.0070431325572
39.3799561508577
39.5541438377265
39.8535657259752
40.0126645754483
39.0152861675429
39.5751318999011
39.8684282029919
39.8323696695193
39.9293303858953
39.7895908819706
40.05433662604
39.7430100013913
40.4905134030866
40.0773839924873
40.051758395301
39.7896417332017
39.2095236394542
39.6074153025142
39.8438782475211
39.9172558029894
39.5745932665738
39.7103221585052
39.581638489187
39.4677302016955
39.4921553096386
39.8744720083294
39.5560265704839
39.5421702930823
39.8585945930545
39.5954037258521
39.9054069311932
39.0957617804659
40.0206151278332
40.383397926626
40.3275793801253
39.714109256693
40.0664824007336
40.0699988978479
39.8220579094357
40.0472382738133
39.584683689445
40.2988999304145
40.3536205722025
40.6119789723997
39.8982814320009
39.3289137882014
39.551176710482
40.0820030722955
40.0063219003003
39.2391046634828
39.2197347819203
40.1077681734104
40.1659338453402
39.544425146668
39.5895735976672
39.8480814288361
39.7440637546758
39.5346714090418
39.1753309750798
39.3999457465278
39.0655620244216
38.6774099783464
38.8207963580636
39.2495124290286
39.0006817111263
39.1938402856641
39.2129338659421
38.9577007319389
39.1158858350632
39.0672417136555
38.6041545781222
37.9916619984791
38.4117670239021
38.5186365719997
39.1613202775769
39.8053960286407
39.1410731363778
39.5692298157047
39.5937521263405
38.216521004314
38.6425352783717
39.3442482344631
39.1510879200316
39.1033183192565
38.9287749338632
39.1536832918623
39.8279942221914
39.9466040282137
39.2955751830079
39.4809210038747
39.293546028651
38.9298275870506
39.5522716221986
39.6897058795197
39.5510863151614
39.7389463251287
39.8184349270381
39.422260747293
39.3551785693827
39.2497487752125
39.3318102261835
39.5847417386694
39.8547339876091
39.6618531766564
39.8581190859027
40.0986481017938
38.9732616151623
39.3221992446116
39.4300624781586
38.5677353960095
38.9900808716463
38.8955761180582
39.1210207646945
38.5031377713688
38.9673791914275
39.4467638338455
39.3761243039911
39.1975006880584
38.3562391220118
39.0286415819367
39.4267521578856
39.0610830486824
38.9119602203369
39.4539596833765
38.7760225804968
39.0286843508582
39.3970037697943
38.7052561870729
39.1078824626075
39.8772480550439
39.1301418794125
38.8245082924262
38.6859058807193
38.9667969825693
39.735957957759
39.5766895127216
39.1990058165207
39.3031576071524
39.4117095520199
39.9445894906015
39.7557709990928
39.4828365025697
39.17253377558
39.4889106037641
38.8762976412019
38.9500004909657
39.1157893935438
39.0610260154262
39.1000445898936
38.898271006125
38.9011772085119
39.1078483708378
39.0845690579527
39.4358087528434
39.3728661994741
39.835043408654
38.9292320010638
38.8782774045411
39.1592577372336
40.6362205993447
40.3991401370527
40.2302800255592
40.0443414951414
40.3602681455387
40.8908718926337
40.5263235841937
40.4517642709944
40.4661412847564
39.9562693775704
40.0043149402246
39.8136387349781
39.7184202916694
40.2598764392262
39.8123438777346
39.5803298988728
39.5242901798852
39.8942757558341
40.0807309548863
40.1393880380123
39.8907717513717
39.9078698004135
39.6200440869187
39.7990411893286
40.2683637943332
39.9531174736794
39.7420983370707
40.4586365086462
39.9925837587427
40.3309985947529
39.9765206060827
40.6516998875422
40.0906508098949
40.0201449789182
39.3768735941813
39.891935730141
39.4277110069288
39.0142643495039
39.3970043358979
39.3883063261758
39.5631475310534
39.2285681971797
39.2925389456829
39.5089708565863
39.5605136444272
39.4477943789678
39.4145618849732
39.3634778941119
38.8705599696548
39.4673381932255
39.4160191736639
38.9151651679466
39.1991927209527
39.7539208839237
39.2522427684129
38.614314758898
38.4607530939057
38.4200559946824
38.9370801421528
38.8738548108624
38.4866893341244
39.0897465612752
39.8453845353239
39.3817722445787
39.4958849776875
39.7644466782258
39.5427805508829
39.376338190342
39.2674457342938
39.1746582435839
38.8565354931635
39.8613429501402
39.7531316615917
40.1801114663532
39.6545710033841
38.9523675725918
38.9413666583874
39.5259799854523
40.0385010105994
39.6994831804475
39.7419411302817
39.565979268013
39.2039384121044
39.6814580586623
39.355442259689
38.995074530001
39.4273721783249
38.6589395508622
39.0464950386523
39.474389911581
39.6547189844176
39.2395095545836
39.2484586842534
39.2242141328677
39.3924920088514
40.2794637883954
40.7209818194611
40.4954551446317
40.5933549884193
40.3789335661866
40.0723611176616
40.0737457972183
40.0121916074143
40.0017481013982
39.711533782137
39.8776796827413
39.8528142190542
39.8030619057742
39.8506461968727
39.6584723344154
39.5589031998156
39.2811872631612
39.5889971264284
39.3527481144928
39.8898306133771
39.652932034759
39.7490372047681
39.4361871476928
39.8331243460427
39.7452364971341
39.448535268957
39.7365031402922
39.5795947964344
39.8852077683214
39.7179769647643
39.7318747587878
39.0815179930793
39.0214353344657
38.3005199514254
39.3197616570726
38.7499309014792
38.3577144442985
38.4708605992674
38.5921061673148
38.9418958723344
38.6704705084213
38.4479256483842
38.3278427735724
38.8289761692587
39.0527332777929
39.1625939823562
38.9526800759312
38.447767220282
37.9576717623958
38.9311528695553
38.6080610337884
38.4110561284152
38.3242131178628
38.7550534145599
38.7537367804685
38.7933455788327
39.1971757291543
39.7877905005959
39.1300976528463
39.8301769951779
40.1115077930669
40.0305678431835
38.8952536354964
39.4717866793225
39.3806649596603
39.3876546565932
39.8932691506665
39.6525375916902
39.2573547087133
39.3765830293649
39.0546256961245
39.4506784461564
39.1506838466182
39.0414777327066
39.3728712692004
39.8508217464794
39.387173684117
39.4160213139723
39.6674244583656
39.7582626166167
39.3838684778824
39.4877154321382
39.2308858701276
38.9430868180914
38.9268342303909
39.5465386485411
39.6648033986589
39.6290832464944
38.6258186467168
38.5095870123969
38.7269743339783
38.9372700644663
39.5209996310147
39.6580322647737
39.9724846155957
39.8356830367336
39.7923252474981
39.5826370276185
39.6879796490525
39.2876424628877
39.4718953338135
39.3213717573018
39.4914612450584
39.0308920690106
39.1274884156506
39.640637284738
40.111753497782
39.3163717118979
39.552276401006
39.8859403655184
39.5879674108743
39.2623510269204
39.3732882666668
39.5159080730143
39.0535859279761
40.2849914261789
39.7235340317492
39.9647679404378
39.533928497231
39.6294253537149
39.800459824668
39.4064820013464
39.8525917677767
39.5353786303138
40.0924666040273
40.1335642257523
39.8288132999883
39.7991038319238
39.7337773549436
39.5487288128246
39.8034013789912
39.9457487523756
39.4866587170045
39.7018368207244
39.7222846530503
39.4550656642978
39.780704031408
39.7990974304251
38.96756209701
39.5197457920421
39.11405072148
39.2920827865601
39.7252046358706
39.5966300209765
39.4541244431377
39.8213222924306
38.990497635029
39.2962242521421
39.1249505421931
39.6643903430463
39.7669839433548
40.1019145808236
39.7339019968052
39.9102404771028
38.9286200600441
39.0108524272739
39.0120283422245
39.2096320052741
39.480175566593
38.8378485907609
38.2023662109568
38.3158547789962
38.5825827071964
39.0042580726572
39.4447489125159
39.1734033981156
39.3121847425647
39.0095537615946
39.6273014303008
39.7098315630698
38.9936449335079
39.0377029059311
38.9122684616834
38.6334949973456
39.0432706521416
38.6548400723172
38.4433972952743
39.3369144764011
39.4554721729523
39.3851533981285
39.4868061951917
39.8367162466852
40.2439033951422
40.0806817194428
40.1963393513201
40.0310579140981
39.8847834869667
40.0849904429632
40.0667669395806
39.2716440016172
39.6103335614959
40.5916104066252
40.2326901079428
40.2756129011161
39.9701969191683
39.9506805675198
40.3731255524889
40.0573065324263
40.2528037318477
39.7998494825781
40.142389515835
40.8182674295573
41.3056947814094
40.2146166059706
40.477908045194
40.4263747192794
40.3400226804945
40.439469555492
40.3886414860234
39.989207937581
39.2667142131112
39.2108080716246
39.3631642047805
39.7783870181652
39.5900686251194
39.2879213028083
39.7260176083857
39.8620357840952
39.237913431463
39.1652500088367
39.6302133460639
39.1162021286961
39.5939307851824
39.5117199676205
39.9056437081359
39.4140202782371
39.7802744769087
39.685861428097
39.3745315256344
39.0144547899163
39.5855877584078
39.6115284383498
39.3994584905579
39.7186174200039
39.9560879453665
39.9411578274736
40.1100496070554
39.7142396223665
39.6696296643729
40.0521333346062
40.6095582743687
40.4637036224006
39.9045166635353
39.5190413547285
39.7452911770304
39.6231952150261
39.5493640055159
39.9186292487764
39.528901928603
39.4481869880599
39.6537787957625
39.3628432495425
38.8463255533867
39.467144857914
39.2521662458426
39.6077844924798
38.9497914587207
39.3602964616384
39.7009348631708
39.7737984766462
39.8413810449016
39.9555580184115
39.5662433348119
39.7686678025859
39.4509240815134
39.4982678297794
39.3330093335624
39.7011837769839
39.399655319946
39.6294347008471
39.4295788825963
39.1404399033749
39.3070359514217
39.6370543609966
39.8845503954775
40.1682495659851
39.7575680493506
39.947417176693
39.9696313450232
39.8024529688286
39.6639023681281
39.9233947811705
39.2084104534753
39.2573748839022
39.2466408188496
38.9617805243341
39.0913497041773
39.0827004175796
38.9892701648301
38.8272749069163
39.0978520324335
38.7575911846225
38.7405116948214
38.7588175291967
39.1694265243582
38.7901921090855
38.8416317713381
38.8693168762156
40.1194174615622
39.8135092125196
39.4912385513485
39.6549500239016
39.6590401252914
39.5651194598137
39.8869624619532
40.1811565993209
39.2281570900169
39.1532290797442
38.8310618769842
38.8404811733901
39.0784283260705
39.2239481076648
39.4101865089301
38.8720878296027
39.2998054414486
39.0436740395196
38.9978890952036
38.4770822955302
38.8146095600192
38.9709611928022
39.129828732102
39.1040450723886
38.771480144475
39.1187194557704
39.0270567466916
39.2055940995714
39.5978779346453
39.5137686186768
39.8675003095107
39.5629668582569
39.9772609916199
39.5823606616319
39.6610756312155
39.8792352104829
39.5216873819178
39.7328770794852
40.2169851701268
38.9661482713038
39.318323654117
39.9884370749246
40.0244700181364
39.5494943313727
39.3712267233466
39.0041233130176
38.9600972833858
39.5113408828825
39.1550401745421
39.0722829321017
39.2322285804684
39.018963924241
39.2554113943569
39.0461672908128
38.6209687473798
39.0295050929291
38.9347597714626
38.6724527253045
38.4510839126728
38.4052833844516
38.2486429505075
38.1147541938807
38.6361522480294
38.5377238911009
38.5755852440792
38.6398527241716
38.8085671098947
38.9787449494757
38.5783531514884
38.9371031062772
39.0437185499403
39.2569882201827
39.2959705879391
39.37685150763
39.5629902279337
39.3915963214656
38.8539803578797
38.9823518852593
38.871784825598
39.3814650497051
39.4308769624241
38.9148542693167
39.2099015447829
39.0893777619307
38.9367714342445
39.1150337800434
38.7924473298519
39.1342382467957
39.3595715452124
40.0345441664108
39.6595528212461
40.0057840915641
39.5739392242046
39.2113921920057
39.3713105816632
39.7302976335339
39.2792302934409
39.2262283917629
39.1975318149284
39.2577559151633
39.1851616474113
39.4812573142325
39.6533946247615
39.4746521872704
39.599539626889
39.4255207996176
40.1159702744147
40.4077928921992
40.7335690466242
40.057379870784
39.2184805009502
39.140047042699
38.90134016448
38.8211324147504
39.2631788446446
39.4433881591065
39.9664224730598
39.5267597636791
39.8383984626744
40.802438164239
40.5293504486983
40.0646901515999
40.4205709817032
40.3348170890551
40.3412165738115
39.7461690435506
39.7324113730228
39.5222315813957
39.2405750984295
38.7951444505441
38.3542110545868
38.7145282058202
38.6361769478731
38.776838347085
39.5810673582032
39.8821102739585
39.5284661610921
39.366864069062
39.7176490571764
40.0618686110885
39.1122089861218
39.6081631726287
39.8202476067977
39.9042857748089
39.7982219795587
39.2204954921196
39.7930042632903
39.7498617913988
39.3512278738247
39.1286322741396
38.6046356417916
38.654185632102
38.9992476395886
39.4838021963935
39.6155151585537
39.3158449518159
39.3200604885114
39.7998261289564
39.6027434100206
39.3686798012216
38.8109117275135
37.6982070226059
38.0927195552222
38.6750059692948
38.863601954778
38.8013872923674
39.2161086140257
39.1633148292901
38.96867532409
39.1439823288709
39.120068702473
39.0432854530386
39.5303305221326
39.3780472662312
39.4632304265443
39.5140179221478
40.0544352637397
39.5555345854775
39.5934601345448
39.1056453168593
39.0726687240279
38.6960886691957
39.3892844739586
39.9997687628775
39.7363668112642
39.8527127787722
39.8842147298935
39.8111118011603
39.3297019712853
39.26303832539
39.6563423153527
39.8417391388505
39.6475221499048
39.3766004565589
39.9392155733975
39.5299415207872
39.8404064546129
39.1010769831211
39.8146236654082
39.2147207950502
39.7441492729316
39.386032000455
39.5271941957249
39.4775144167621
39.6873835401503
39.6082167933686
39.545720282789
39.5084621209488
39.3944631936173
38.5760122048734
39.0640927751458
39.4551359149342
39.1193232741822
39.7048795581265
39.5044823270856
39.3642145664202
40.5039770922677
40.4236882370329
40.2856138810566
40.4444213648838
39.8344559069033
39.5401950645126
39.2915420776264
39.4965072310734
39.331779155667
39.6796026697062
39.6188908570543
39.6005132720125
39.4594741663949
39.5729153507888
39.5250865351873
39.3117211046444
39.1528231185695
39.1766773524108
38.9401848028806
38.7868137751364
38.7955149456307
38.973945466276
39.3172502983299
39.0036426618043
38.8341937376594
38.702425326723
38.254248598529
38.215316849365
39.3946928679341
39.5929091020064
39.9123732579678
40.030996085016
39.8639380978414
39.6746309675352
39.570460964935
39.5847634636593
39.8210085998882
39.6492904358039
39.4519510320541
39.4513521062806
39.6089492414134
39.5201649238766
39.3038918597931
39.4823704324587
39.4417461427374
39.3641160181476
39.8349102720267
40.0585501303175
39.9352896529817
39.6873926005379
39.8424724016928
40.3589739512113
40.1724288352812
39.2279577130019
39.8076902672097
39.5414163383972
39.0630155670924
38.9748162322574
38.891449482754
38.9106970722828
38.185821390152
38.9520318570763
38.890571372517
38.9613290708073
39.0973286922532
38.7507873303962
39.2616261928571
39.8935688863298
39.4656883727822
39.2777312566134
39.7405846420763
39.4129339781674
39.1024775026623
39.9659757177436
39.6643716683693
39.4003376716717
39.1826059421706
39.2283965605277
39.1413572764156
38.9624288711484
39.1210436191623
39.4703929173826
39.6156988770071
39.4612344054662
39.6275237211876
39.2640010772731
39.0420041517778
39.3856054376673
39.7050256897705
40.2665490140819
39.9201048791609
39.5323647924545
40.2032944939353
39.9344030720618
40.3128381078893
39.7957967681114
39.4976869559047
39.7432885070441
39.5465602444479
39.750449294755
39.7963768287941
40.1461215725651
40.2546475102203
40.3562569879924
38.8209709766337
39.4782870897942
39.2131790901274
39.2048117067677
39.1330764738398
39.4939830918103
39.7652694422789
40.0247065322568
39.8948670660205
39.2694795818843
39.0154686889263
38.7116026772393
39.4913429743513
39.7570886359873
39.0083172782102
39.1378745088674
39.8317208803864
39.6882900809599
39.7927928259878
39.8138810006858
38.9133791469163
39.0778592413122
39.0581852090881
39.0266254863354
38.7527262870712
38.3706373402567
38.9854266166687
39.6010769486026
39.9270463972381
39.7593764878283
39.6806225638598
39.3130837199664
39.3792728730725
39.3404802831335
39.0377013196849
39.1898403875756
39.3965689901551
39.4668342606387
39.2986522009878
39.7345454723345
40.025008862428
39.8112187815836
39.4257873747084
38.9160683387859
40.2646986566409
39.7140173995535
39.575860916645
39.5635637150068
39.9514792416634
40.0542073569314
39.6919776635539
40.2930257944948
39.8760353120489
39.8679050220785
40.3824123873855
39.8916233852656
39.8657498138119
39.4269841857229
39.4445809386796
39.4187645526847
39.2964769816158
39.2229844099745
39.4898808346052
39.9841249976495
39.4604503357049
39.3480029327701
39.3640537557377
39.5858226164423
39.341617269227
39.6633356152159
39.5725960159944
39.401895998624
39.8060890396837
39.5181881220654
40.0227060818913
39.5327440531567
39.6270782663365
39.4021386323152
40.0953895236507
39.9585234979186
39.8601590476052
40.0904890646437
39.6059314509434
39.8437092055375
40.2924143783171
39.4098347215942
39.5440400067403
39.9889421443747
39.4170614316407
38.9760702457492
39.4773057325922
39.5238642124215
39.5926984202581
39.1594745571766
39.3636906488977
39.7611888978618
39.401059718405
39.2919418760422
39.3992995170632
39.3986643906796
39.5704309842402
38.9550499598185
39.1217000495705
39.0686785974085
40.0787165985364
39.7452977662135
39.3624356870298
39.8309060496513
40.3703300596488
39.7550770226552
40.3984601213474
40.3715872472384
39.9564236088634
39.191235215094
39.6067950343443
39.676131619508
39.5706614189276
39.2704564576197
39.8734296691137
39.3295793629656
39.33541513854
39.2214233738806
39.3670878556441
39.6798767070578
39.313175434697
39.4630114149164
39.9190475512032
39.7709796425469
39.8022948244204
39.3836508882568
39.2541864274728
38.9173412833551
39.4883259185637
40.1092313259138
39.7694441628376
40.2975670350521
39.450119959706
39.7626171498989
39.2426696886519
39.649987508472
39.0602247796877
39.1807317899132
38.9567006172154
39.0565411683285
39.5106213611384
39.8419889279889
39.3544771485056
39.4045372118452
39.3997057327116
39.8097630958364
40.4245578504171
40.2360163820312
40.1669732790603
40.2211441393252
40.1338397101521
40.3709937105275
39.4220018343492
39.610830754142
39.3849117442815
39.0683593258713
39.7078355127714
39.4349609252981
39.7369474171789
39.4540610220296
39.0095512123622
39.5014705788006
39.8956479286104
40.0364833859081
39.4555749828968
39.218612877849
39.2452268407802
39.8249708795387
39.5780218085857
39.7682814450376
39.3317529048984
39.6081823621936
39.5857664662178
39.7414309360363
40.2994838069184
40.4316589426111
39.3660646689059
39.446166290097
39.0969609565606
39.1041222580354
39.5084623742987
39.1845172214187
39.4114761317218
39.1731264910714
39.6051629618764
39.5660643795925
39.486867786979
39.4928867362565
38.7657826121809
39.1500710183924
39.4940697422734
40.0284819638288
39.7762268811364
40.9036321331756
40.5125685805825
40.802119784885
40.8049531279991
40.1665865328175
39.5018235730001
40.5591107573975
39.9336934341726
39.3578042508777
39.1176131731733
39.5687011198564
39.3981821564311
39.5664692949366
38.9328016660029
38.5480988288969
38.827769870148
39.1733520578455
38.6748029490513
38.4691585592148
38.8092005036094
39.2952924266006
39.2393204038793
39.1180729634834
39.156548916852
38.2875945152257
38.4643733955794
39.3332396648548
39.4558065801357
38.8394068236303
39.5855697713717
39.6766292910785
39.4827555849095
39.684617877729
39.4897556725576
39.7402678717668
39.2078314278664
39.1603297904686
39.4567566248704
39.7989100925047
40.0995124360929
39.9618368736421
39.5366801184837
39.7222748127048
40.1221008462938
40.3722921053568
40.6379609702011
40.0544825033708
39.7217483157662
39.0797855895778
39.0047573051067
39.4535403752568
39.2725272631404
39.0978129406168
38.6465801380299
39.0794328264114
39.5273006806871
39.3638005230965
39.5459553769943
39.3870261507002
39.3348829609778
38.9616569005279
39.244689909296
39.1145877598913
39.5350827040496
39.616001703121
39.5039179851712
40.1287195684131
39.1999526727079
39.7074439162758
38.9071043733796
38.9839481064768
38.9649924002111
39.4128491340663
39.1819227881705
39.2756467921967
39.5310877170627
39.3723772732898
39.8593836736197
39.9614022569624
40.0121255954909
39.9400378285032
39.5546545001393
39.6808038912237
39.6798255846557
39.4559258200906
38.9291355019065
39.190674558312
39.0445513211517
39.0887195874545
39.3449794159192
40.2559250044903
40.0005904069252
39.4898037955416
39.3715125066263
39.2498083825866
39.1764414257473
39.471956593902
38.7455426469796
38.8071921343755
39.5383899319453
38.7381453952404
38.4150699226945
38.8613154083791
38.3423333474683
38.4484255938418
38.8081244735204
38.3605663227312
38.9024771436698
38.3885841376051
38.5436012226323
38.2820806177377
38.8067383607229
39.184392969215
38.8894583734198
38.9710158004504
39.4041873649315
38.9538324752641
38.2189005039356
38.9011276811863
38.5531659310916
39.0808702635845
39.1412373809301
38.4012370543046
39.1985510785973
39.3081360593789
38.8084292758595
38.5759145333711
38.9978622239045
38.8612206083356
38.2144403383788
38.5578391115272
39.1194516027817
38.8789465530151
38.5398737714748
38.5042836019086
39.0733368767632
39.0715939736928
39.2111391586085
39.6836261216237
39.8243483700736
40.0083767438176
39.8241740400141
39.1673597955543
39.7194473632658
39.7636782434252
39.3262589546165
39.3988477486954
39.3515265814784
39.3434376212483
39.3549164038315
39.8570472723707
38.8205611472981
39.1167574102228
39.2541296432315
38.6846942786014
38.9621367051545
39.8220117979981
39.901860497054
40.1780738722997
40.2494235321328
40.2111709968811
39.3730247825083
39.0796298890804
39.0170877864465
39.360160455479
38.955170447417
38.8189617095973
38.447250140797
38.8945998639771
38.4665316377826
38.8845047917029
38.6991008117946
38.4784598623462
39.0380586452356
39.7092506771537
39.0089822615036
38.2674245731598
38.6683207232543
38.8217175494942
38.7709669766603
39.1094474420002
39.167863086739
38.8843429507631
38.864989413316
39.1501772562663
39.837115241542
39.922502081322
39.522106548913
39.6178920126122
40.025381869178
40.1112653600648
39.5779436223836
39.4765660605447
39.7222982369689
39.4989888268288
39.6028986526258
39.2572030931209
39.5089043453486
39.9421869685754
40.1949388788204
40.2273435454577
39.9049711985219
39.7016990012994
39.8905585860564
39.8429530631814
39.7215098429208
39.4861135492421
40.0547375579474
40.0738522892448
39.7910650635408
40.0894889812277
39.8183315543615
40.0463389557219
39.6451864916869
39.5303174539046
39.9526762764863
38.9534579599747
38.9032131617318
38.9584021298572
38.9235787889371
38.7441319075498
39.1360554621276
38.5768073250549
38.456433157969
38.8809150023091
39.0528008178428
39.3568593396081
39.748168163428
39.9293349898624
39.3599686641886
39.526007125193
38.9696110547191
38.8548988965224
39.5599383201663
39.1545377301046
39.6472208496697
39.8354764543398
39.6437387585239
39.6685811868019
39.99470277828
39.534327701286
39.7589827754281
40.1223173661665
39.9575326924372
40.113435095649
40.307062248108
39.7365615666515
39.8969417438764
40.0300607853064
39.5191055167805
40.3286380388921
39.5438788937398
39.2382755372661
39.7080312141264
39.9627702793288
39.6505146768358
40.0424634792187
40.2623560977705
40.1138113609468
40.7792675554552
40.0034581113745
39.8843959159723
40.037503907817
40.0225462785072
39.3988207601939
39.9430706781972
40.3064639955257
40.5266776913344
40.3044444113067
39.7769534104601
39.4847358868981
40.1429698152574
39.7194632751773
39.6568138233339
39.5280603975559
39.0987165462288
39.8374269967127
39.6991842947424
39.8696859545981
39.8845882707975
39.4261530932353
39.4168294365559
38.9802835006907
39.9287712068269
39.8561579717129
39.9468192485848
39.5442805357654
39.7059323344568
39.7034884496169
40.0568361731892
39.8355951379847
40.300539296725
40.3401386800439
40.3605993115139
40.2823349673339
40.1208483551488
40.2086682354962
40.0849156614104
40.1797962423125
40.264574983706
40.3437741311712
40.348993452952
40.21267839618
40.3414163605533
40.0510252722987
39.9615054917255
40.4684253962353
39.7407871984874
39.1443965285715
38.8450069221985
38.9768379734823
39.6394545818419
39.8427449781887
39.6050666947156
38.9367674477574
38.8722855967705
38.388458502413
38.948637300228
38.2505147309416
38.9241072299906
38.8436487284574
38.4837377111518
39.0244069513648
39.6597702803435
39.0576835996775
39.2325343941197
39.5844968516417
39.7755638154669
40.1887615812347
39.6578242841393
40.1389835460419
39.9772401559232
39.6768768901375
38.7631652437075
38.9195148002419
38.9007971880813
39.0749695047385
39.9212420431452
39.2596433297552
39.2635653177897
39.4981670825971
39.1481421672937
39.690568956221
39.8402610403119
39.6878897708675
38.6012183610036
39.2226826306545
38.8734676524846
39.4861224147206
40.5583945624355
40.0449065796053
40.0088482498721
40.0891354159474
39.8241881452426
39.7558834949326
40.2089174729806
39.6638163706269
39.4264776979633
39.8810156088485
39.3288816969001
39.5859319035052
40.0509547806749
39.2216280095906
39.3593752363314
40.2320648906207
39.8858270083212
40.3779628143567
39.8369326596308
39.2838418793598
39.3835191216132
39.2484083291256
39.8725354862534
40.1034669554996
39.7404645248696
39.5902134728351
39.9923296109594
39.4704577564792
39.5677995680157
39.6439289051274
38.9542253553667
39.0440862848301
38.9022182676527
39.339197965744
38.2811325103747
38.5113487990216
39.2619053784444
39.5080057885912
39.3655426577687
39.7160309374132
39.3135575562615
39.727287573124
38.9512613434583
38.9909673379327
39.9966569224592
39.6983285968151
39.5059328729456
39.5613740445789
39.6004939217359
39.3190252284811
39.4332211529767
39.7521745858369
39.4047865061648
39.1208289785417
39.2337625999643
38.7183929011477
38.6904169458331
38.7640975075539
39.0513465081803
39.3073128976404
39.7693322875283
39.0395555387041
39.5724929825625
38.9253139696539
38.9672745240658
39.6655361360171
39.085179606351
39.8048246213483
39.0063009599243
39.1592267572679
39.0063253765556
38.8795065825234
38.8490111497115
38.7321806340908
39.2746300512693
39.7360181325213
39.393678389013
39.9819157638935
40.3539868157319
39.8987064371205
40.2400716797671
40.644314386066
39.758871879963
39.7295895165466
39.3838831641457
39.9792152602263
40.0935146428118
39.7678548087175
39.4310187736344
39.1306484585258
39.1006840123071
39.7472721897793
39.2529007646773
39.0757329854098
39.5911163063563
40.3949622851028
40.4421104684823
39.7287601201221
39.3266184943292
39.3859164258848
39.4560504484658
39.4758894624935
39.5225531423935
39.7776008487149
39.6669599594091
39.3746032194658
40.0293903042572
39.9078799970222
40.0633178097632
39.8323264610085
39.4637878507877
39.8367756011911
39.4785452691794
39.6036711821251
39.5719740027932
40.1672214495213
39.9767964579842
40.231772643709
39.9020584918835
40.3038035619138
40.1848338493193
40.5090993977556
40.2886978285883
39.9590161914376
39.0229629042975
39.4941807830374
39.5099706258035
39.0353698428632
39.0656193081377
39.1733700784369
39.1459703622041
39.3605963308803
39.3164829743832
39.7344613528011
39.2910004397434
39.9555988705118
39.8274229152435
39.7980791291002
39.9460073626804
39.8760420754301
39.060457125256
40.0001361914355
39.7612153054889
40.3123731009487
39.7521795009523
39.7705922187779
39.955322011633
39.7310088626463
40.0678453008735
40.1911598565201
39.9909378886624
39.8642160325741
39.8603734596008
39.761677654504
39.6503697937988
39.8263431998616
39.6067747764716
39.8057463896395
39.7033743954668
39.9509240670638
38.9692633966003
39.0390394133751
39.9823138797323
40.0690658039517
39.724049517121
39.4482359439837
39.2119911094306
39.2007874353968
39.435084157841
38.5115355424207
39.2111069027422
38.8887125936823
39.4612552882044
39.4664730622712
40.0237382872739
39.6774907187581
39.3908539388316
39.4314478395764
39.3865052987429
39.2852306020782
39.0486434342484
39.6485204327387
39.4208117892846
39.8697235282423
39.8966557522013
39.5082168254788
39.1910243774504
39.5091844836469
39.8865899559625
40.1816805964769
40.3531137257714
40.536893924559
40.0200267841519
40.3039986815918
39.3497144424554
38.6398418526055
38.9574815043697
38.4993723076201
39.0958011733161
39.2552665506549
39.5730334911282
39.6228551171043
39.4334914286129
39.7768870303928
39.5581357422902
39.8823772529962
39.5308889154633
39.8476966536808
39.9493439863828
40.2577148866172
40.1694442553151
40.05298290927
39.5445816820318
39.1952774201981
39.5894595675998
39.1794978048665
39.5070841418372
40.0010086210488
39.5939245654276
39.7367616361239
39.5339721506292
39.5913185132473
39.1084537939592
39.3128140690351
39.467654950691
39.5185116244486
39.0274275050822
39.3698378103751
39.5760067055121
39.4633195687625
39.2734161746221
39.264465654097
39.9393562620336
39.7486830976274
39.1375232728643
39.3880290477766
39.2753006715164
40.1099460412356
39.7143884780832
39.9071879306626
39.7183384619177
39.5328620856057
39.1920572706345
39.1921945504468
39.1136120828314
38.6315991491581
38.8704803588816
39.1778870030284
39.9007842686843
39.9722059415246
39.5833677165035
39.7004381971327
39.2722293307886
39.0797560134721
39.8189892222986
40.0575845355538
39.4276897719412
39.0834037883514
39.0471891947467
39.2873043442415
38.9845294937943
39.47650502876
39.5247351389541
39.2835914069153
39.0600978143287
39.3475630339549
39.3527876179628
39.0090272630505
38.8375896935511
38.8072492557744
39.647609471472
39.7675985328276
39.6753577441077
39.9881020820502
39.6185707975317
39.7684210168794
39.3224403981809
38.8091057945984
38.8350561231876
39.0611141163091
39.2239775378295
39.2471500204067
39.4140625875004
39.6884801145355
39.4020453703524
39.2116127057509
39.553209982978
38.9780086706784
40.274023053622
40.1461358850652
40.1703772302428
39.6435811832698
39.4432877473157
39.3363065677861
38.7042210708965
39.4635280641241
39.0856038340816
39.3225437109719
39.1947164991488
39.0374403876488
39.6124573922719
39.9571440410935
40.2425153335738
39.6719307045343
39.8144229667355
39.0977485932886
38.7808057441455
38.8559102434101
39.1618830438415
39.0264574643337
39.2481348127628
39.2066218865841
39.6411843510188
39.6329250714594
39.1902329300389
38.9626744668492
39.4922560316144
39.4438077926636
39.8518352643408
40.1453004556071
38.9762508432472
39.4403491864702
39.5063195894864
39.5268946670121
39.0100258514135
39.6340781446258
39.619656985376
39.5885576824548
40.0748395532871
40.0103802565372
40.1406704229939
39.4245919566363
40.022990964318
40.3336494071716
40.278655431086
40.5422805062047
39.8738142137174
39.5825646483938
39.9267227538908
39.8547716033178
39.4376901782322
39.3771302868622
39.2872990812115
39.5930314361046
39.4078080026389
40.1932377484511
39.5115551073543
39.7414853609772
39.7945113552941
39.7458230472976
39.2074059825152
39.5884413611608
39.9281644676671
39.5654777355066
39.9779245734616
39.8644172705384
39.7016427944004
38.8229223986667
39.0505208131039
39.6041607676933
39.443348576003
39.5735038710764
39.2811531463456
39.8137111339505
39.5979191853944
39.702944162799
38.7430811117795
37.950114602272
38.2956878996056
38.6066656159231
38.9701318443825
38.6527417043243
38.5710166934363
39.1454346239366
39.1609772680584
39.0749654058656
39.0648656764817
39.8231333440402
39.9577614177357
40.1436159577033
39.9883292146805
39.4915854112066
39.1717489245765
39.0945080257827
39.2097653809621
38.720955648647
39.1786429342597
40.317534075843
40.030421118945
40.0111274972909
40.3103306291882
40.0532066624574
39.6494308307917
39.7149335816252
39.7207127145645
39.5125614755483
40.1045840443184
39.9236915642966
39.3459879213712
39.9256730394331
39.2840370085103
39.1951722218934
39.0004746907488
39.5871862514252
40.3202412778681
40.3424957946495
39.9169647178265
40.7583919467348
40.551332991051
39.6631478744725
39.8920983526442
39.6643615427242
39.8267177403575
40.0278776836716
39.93387879651
39.9588729296469
40.040402366818
39.8073952400323
39.3407294552736
39.416429045385
38.7239218161162
38.221461740969
38.8067910057928
39.4287009300206
40.1112219996725
39.6533390266727
39.6142936709754
39.7967162243043
39.4686154673798
38.9797984283781
38.9220284677114
39.1905609090722
39.4621392295015
39.9132550180159
40.0016166247101
40.0552248829543
39.6539076031258
39.5628148477086
39.119214036569
39.5354045289936
39.1782079256745
39.3395272999902
38.9588575470729
39.1005586730109
38.9801241224462
39.4890945396038
39.476931222601
39.372553156522
39.5755010047746
39.9385081307254
40.0088708564489
39.3031087608851
39.6084086996136
39.6098492107006
39.5258958469738
39.0469569207843
39.035094761126
38.3536567668722
38.3987589463642
38.9458406897908
39.1322909454705
39.2160625753178
38.9898584478231
39.2709579223736
39.9067800611759
39.241735339245
40.4802498770884
39.4066065316248
39.1016561126067
39.5207901620704
39.4437159185056
39.3757090907306
39.2995978271921
39.3359271277482
39.8626431609645
39.1136108310134
38.5848154003773
38.5851075210957
39.2606352160675
39.170173873805
38.7688635495375
38.8331350796953
39.0198453444022
39.2893705923549
39.5299068277532
39.0458021022655
39.3372449003085
39.6385227534105
39.3948752504407
39.9865018199189
39.7350870694376
39.4374890226306
39.0717145237457
38.8669140059539
39.5848403412084
40.1762023110181
39.9285180493236
39.8397032519382
39.813034768538
39.7551919880941
39.1827859420969
38.7577829450871
38.9250505807022
38.8700706523677
39.8430051402211
39.3294874260321
39.6283632263993
39.7501362039585
39.2645268942772
38.871189278304
38.1894526125205
38.584567745928
39.3271362999874
39.5194075671109
39.2458457031635
39.3362448379247
39.2202278814733
39.3125620406886
39.2884968829877
39.1969497007954
38.3413721941938
38.0878996584151
38.4941634868532
38.1123260563873
38.9021412642315
38.5503411712069
38.6441874866935
38.7725438878994
39.3376576423645
39.5600554113035
39.0075918820571
39.1528376346485
39.4573589875642
39.4295856050369
39.3767328586643
39.1312096001725
39.2844797224308
39.3079910869149
38.7719217624729
38.944884768881
38.8785142807045
38.9284691206935
39.2033457552142
39.4350025241222
39.9205250993722
39.6335399855668
39.8222974493046
39.2266643508115
39.5732580554204
38.9533674935299
38.6549632501121
38.2234983619215
38.612495087614
39.2978450710926
38.985786521796
38.9054787404609
38.5740284038312
38.9482988880941
39.7377225065071
38.9130148134649
38.7865116405166
38.1949094700091
37.8649724408031
38.8333003668673
38.9385515404069
39.0194751948219
39.1410938661107
38.7925936177122
38.8425038165918
39.2304599363796
38.8075419671608
38.3715803971596
39.2478370290814
39.3903714401553
38.6907567928134
39.1202290462725
38.7456058975823
39.042582894656
39.0013292335099
39.1243643471689
38.8089856804421
39.6092379952119
39.5737871727157
39.6504423314875
39.4060704684017
39.3573947219335
39.2256097625
38.4143524513502
39.0263060908526
38.860897095677
38.7500962766333
38.8083096680818
39.5335269295407
39.5754113060858
39.4361704267637
39.3740757219719
39.4117692154265
39.7726336130791
39.3891593719572
39.5523916533499
39.6270293821791
39.8630334349995
39.0475910639522
39.2836595326562
39.0200915776519
38.7530365873266
39.2021011948184
38.6086617524375
39.2303495872703
39.2204611893856
39.2686213191511
38.9378448923027
38.7634093124056
39.5482758717906
38.9951482353788
38.5024666651331
38.8748607091229
39.1806439566693
38.9380158270248
39.1408447779389
38.8111431430085
39.3996681650078
38.4819324117718
39.0269438355057
39.4373760761235
39.240193030489
39.5813267730302
39.2132184788033
40.1265267844152
39.8644524632078
39.3676126425515
38.827213567676
39.3685400815123
39.1274945898088
39.0846963859969
39.1199263540583
39.6556332947831
39.4374734104683
40.0367381866532
39.8158843910654
39.1089974904301
39.1892430918787
39.5342602716953
39.6451733027243
39.2185666264107
39.245554940548
38.7282427710716
38.8360353656088
39.6661210259203
40.0317530481101
39.4292829850707
39.7351201298261
39.6689798072532
39.6674542436696
39.4624329281174
39.3928143910687
39.1399011955518
38.5481144434675
38.881928118953
39.0531271879922
39.6257349102585
39.9967312636199
39.1439584549027
39.0005912230071
39.3896416914583
39.9902461838642
39.5140845067573
39.4289274307212
39.3968373857363
39.6862420332552
39.2913216250513
38.9503846910265
38.7422053842834
39.5247092747929
39.3662942462497
39.6373010503724
38.6935337673534
39.1687492348128
38.8004394918178
38.5093121923582
38.6917785490402
38.0829163435734
38.7134632423671
39.5547037465002
39.4499897370836
38.9836106449667
39.1314462538119
39.2115444616838
39.2479135070184
39.2518458488413
39.8583312802042
39.5537786714958
39.6733069530641
39.2500869534232
39.4645812217635
39.4797187872607
39.1073439554735
38.8421560274631
39.061495185942
39.9799409182385
39.8122335745429
39.6882307948488
40.4110253459275
39.9967557248844
40.5669432206587
40.4127427441504
40.0053406328465
40.0801804481532
39.4311030981918
39.2798298177494
39.753996902042
39.5504591323711
39.4017620976124
39.5649679582127
39.2439657253047
39.3531596763367
38.8912112422262
39.1730653043548
39.5424981637435
39.7398163145239
39.510921520657
38.8471081444711
38.6807901677861
38.6820507641995
39.3031661258402
39.4432444145382
40.5097269173824
40.0009037586174
39.4483422256881
39.1993176058888
38.9939038170709
39.5493141174316
39.9169806923529
39.234303235526
38.3981540209517
38.9658682556666
38.8985273508913
39.0778152356645
39.3670340122197
39.8124750784351
40.1227383809459
40.2137867474797
39.6238446444373
39.7474473266088
39.7718900211732
39.6223797249071
40.0393014188567
40.232889535692
40.3591286948233
40.2863637887268
40.031604106659
39.9506158077356
39.9342306222177
39.9734574268161
39.4220049164512
39.0560545393112
38.9510582447052
39.3185449918111
39.7880589575077
39.3645210831254
39.666997167157
39.772789656835
39.858805414643
39.5996373520154
40.2066987477569
39.4667627816248
39.8778505591832
39.5962079020863
40.0665049299247
39.4408508837022
39.2915112301155
39.2671505078724
39.9954355763265
39.5126759339663
39.688267968881
39.5445138517052
39.779388672575
40.4180872490109
40.1062249761639
40.3913143061628
40.0294317667733
40.1642509062282
40.0837046284467
39.5897107103457
39.0517216208808
39.5489106444799
39.5326725802438
39.7131737941845
39.3550954847625
39.2955542397419
39.3843218077714
39.6940997586106
39.4092771085424
39.597838397299
39.6401276538669
39.6002287999548
38.7876903331641
39.1814252973807
39.1196968178155
40.3568419414739
39.8685383530177
39.5689883908037
40.1071383415248
39.5455217159156
39.4163065550705
39.609301317581
40.6487368243311
40.323887510974
40.1082628905171
39.9703135792254
40.10626864642
39.2853365519231
38.9550122013798
39.4493595479715
40.0285485187364
39.9252807324984
39.411384793805
39.1925581774728
38.9514769030741
38.7394875292023
39.0963861214994
38.8778632257121
39.9064572941173
39.8403411923033
40.5210226608045
40.2075291985213
39.9353885663479
40.1677016588975
40.1723245338157
39.3659748366385
39.5874678518636
39.3031589161266
39.6063176935369
39.4025159182372
38.7372081822418
39.180310073525
38.5340982941265
39.731852245973
39.0513824726195
38.8187615311106
39.3691702715877
39.6265917209664
39.814100729496
38.994867377811
39.3091467221578
38.6750303245955
38.6714153119611
39.563076232178
39.2888762576813
38.8415429025387
38.8336300292802
38.8977415945393
38.0684704099841
38.5684217501168
38.8012883568452
38.2338672040689
38.7520332216012
38.2106416381168
38.1257598042087
38.4204238409948
38.6304004852218
38.9533234580197
39.4529373533397
39.4080239931742
39.5722496035926
39.431390652191
39.2112391105806
39.0170788116327
38.3890592146401
39.24765334033
39.147437259886
39.3137267735671
39.5700006517096
39.5122083864629
38.9921910756365
39.0277728247723
39.2750653522183
39.379852113499
39.4346524821387
39.5438207871986
40.1186945857424
39.8902496310597
39.3639441393843
38.5295001447401
39.2229536864091
39.6746769556694
39.6604751252967
38.9122472952512
38.8074630120788
38.8852329695666
38.604801535205
39.1946585250623
38.6723346479011
39.1264633361739
39.162059255722
39.4830609189942
39.312186744478
39.0277106087617
38.8407858928847
39.4078663898237
39.7090584989349
39.1637844992808
39.2161377059089
38.6282993836836
39.142767458251
38.798526881279
39.8050640684186
39.4763112186984
39.3885170467775
39.1410127344356
39.5391958085776
39.7585325865633
39.2703014961397
39.6338825641658
39.84675900607
39.3095700833934
40.1884093771077
39.7464381246856
39.5094072149257
39.0320400141706
38.7906832394777
38.4522266065231
38.5380461320331
39.0228921670304
38.9107309771708
39.0905345944042
39.3265018267262
39.3527954088718
39.7286374918941
39.4790271203526
38.9859697486415
39.5598875832477
39.7338638360252
39.3418643903251
39.4119401100107
39.5913479445358
40.1349744040557
39.2872988712105
39.7488649124248
39.2663772724293
39.4957253616667
