# Supplementary material for: Conformational ensemble-dependent lipid recognition and segregation by prenylated intrinsically disordered regions in small GTPases
Source: Commun Biol. 2023 Nov 2;6:1111. doi: 10.1038/s42003-023-05487-6 (PMC10622456; doi:10.1038/s42003-023-05487-6)
Supplement: Supplementary file 3 — Supplementary Data 1 [file 42003_2023_5487_MOESM3_ESM.zip › Fig2/Cdc42b_rmsd.txt]

0 5.67882585525513
1 5.67882585525513
2 5.64747524261475
3 5.47856664657593
4 5.42363929748535
5 5.37757444381714
6 5.51878976821899
7 5.39089012145996
8 4.97648000717163
9 5.24504709243774
10 5.4682936668396
11 5.36085414886475
12 5.40921068191528
13 5.46617984771729
14 5.38070344924927
15 5.48222827911377
16 5.36894178390503
17 5.58342838287354
18 5.50881862640381
19 5.77441740036011
20 5.38642263412476
21 5.66920804977417
22 5.71709871292114
23 5.70268774032593
24 5.77840805053711
25 5.72686624526978
26 5.62706518173218
27 5.90868520736694
28 5.43880462646484
29 5.60619211196899
30 5.60212707519531
31 5.52215719223022
32 5.24512147903442
33 5.15360164642334
34 5.23906946182251
35 4.98718690872192
36 5.51150035858154
37 5.39022636413574
38 5.54305410385132
39 5.6896767616272
40 5.27668285369873
41 5.20234394073486
42 5.13689613342285
43 5.20393991470337
44 5.31200504302979
45 5.17989492416382
46 5.21096277236938
47 5.21774291992188
48 5.54656505584717
49 5.60456418991089
50 5.47617292404175
51 5.47365617752075
52 5.23500490188599
53 5.59569931030273
54 5.40526676177979
55 5.51684427261353
56 5.50069713592529
57 5.5609016418457
58 5.64779615402222
59 5.79619264602661
60 5.52538156509399
61 5.39130449295044
62 5.56728982925415
63 5.14528036117554
64 5.78578758239746
65 5.53508853912354
66 5.68786382675171
67 5.50995349884033
68 5.0948634147644
69 5.19414567947388
70 5.46090745925903
71 5.26776504516602
72 5.60820055007935
73 5.26977777481079
74 5.31431579589844
75 5.38156986236572
76 4.94415283203125
77 5.23270654678345
78 4.87044334411621
79 4.91560029983521
80 5.20711374282837
81 4.8069748878479
82 4.98272228240967
83 5.58632183074951
84 5.50325632095337
85 5.20183563232422
86 5.27148675918579
87 5.26490688323975
88 5.79125928878784
89 5.44612407684326
90 5.5603928565979
91 5.32280588150024
92 5.39269542694092
93 5.37830877304077
94 5.55739736557007
95 5.03864717483521
96 5.76606035232544
97 5.20777702331543
98 5.44293069839478
99 4.40836763381958
100 5.29459810256958
101 5.74054527282715
102 5.87013864517212
103 4.75064373016357
104 4.84699630737305
105 5.10998964309692
106 5.19341516494751
107 5.70450210571289
108 3.74801540374756
109 4.481032371521
110 4.60001611709595
111 4.63946390151978
112 4.44498682022095
113 4.7835750579834
114 4.67363119125366
115 4.78257083892822
116 4.78811073303223
117 4.64318180084229
118 4.54973411560059
119 4.84862613677979
120 5.12247514724731
121 5.49814605712891
122 5.62308502197266
123 5.75497102737427
124 5.13139057159424
125 5.29763793945312
126 4.96414041519165
127 4.8733983039856
128 4.70985555648804
129 4.58050489425659
130 5.01729106903076
131 5.17669343948364
132 5.5614161491394
133 5.32642936706543
134 5.78191137313843
135 5.06417608261108
136 4.94346332550049
137 4.22134160995483
138 4.01156806945801
139 4.67120933532715
140 4.24174737930298
141 4.00665712356567
142 3.95315957069397
143 4.34900140762329
144 4.15404891967773
145 3.7514271736145
146 3.63452649116516
147 3.68119955062866
148 3.96614742279053
149 4.17286729812622
150 4.46908950805664
151 3.712562084198
152 3.78554749488831
153 3.56790637969971
154 3.72151613235474
155 4.11344957351685
156 3.98235273361206
157 3.896000623703
158 3.26447701454163
159 3.13682413101196
160 4.05933666229248
161 3.57200407981873
162 2.68363857269287
163 3.22821569442749
164 3.58761858940125
165 3.23403143882751
166 3.11575293540955
167 3.08271193504333
168 2.80147695541382
169 2.67836284637451
170 2.61532974243164
171 2.49250340461731
172 3.30464458465576
173 4.7510724067688
174 4.50459957122803
175 5.90542888641357
176 4.61362409591675
177 5.60683536529541
178 4.97183227539062
179 4.27925205230713
180 3.86043977737427
181 5.14778852462769
182 5.16872978210449
183 4.50684642791748
184 4.85063982009888
185 5.45337343215942
186 3.32238054275513
187 3.22149062156677
188 2.77437353134155
189 3.56049299240112
190 3.34265995025635
191 2.88949990272522
192 2.82307529449463
193 2.86566877365112
194 3.19358015060425
195 2.98589539527893
196 2.83063626289368
197 3.00935029983521
198 3.47489857673645
199 2.7925910949707
200 3.32753252983093
201 3.83092188835144
202 3.41693544387817
203 3.27293086051941
204 3.21783757209778
205 3.98466634750366
206 2.9984188079834
207 3.40057969093323
208 3.3535737991333
209 3.7307562828064
210 4.0313458442688
211 3.31680846214294
212 3.30652713775635
213 2.9718325138092
214 3.34979796409607
215 3.63019204139709
216 3.39772295951843
217 3.76658725738525
218 3.11682391166687
219 3.3674738407135
220 3.56090545654297
221 4.28498554229736
222 3.41407299041748
223 3.32247138023376
224 3.6713502407074
225 3.535404920578
226 3.75214314460754
227 3.59192872047424
228 3.25833463668823
229 3.72063970565796
230 3.63561940193176
231 3.99099063873291
232 4.11789894104004
233 3.63647556304932
234 3.737952709198
235 4.65319728851318
236 4.29272317886353
237 3.89946460723877
238 3.65057778358459
239 3.80343055725098
240 3.7125940322876
241 3.73449969291687
242 3.62539792060852
243 4.07620191574097
244 4.55270957946777
245 4.76031923294067
246 4.38783311843872
247 4.46279621124268
248 4.24513339996338
249 4.46687412261963
250 4.79569339752197
251 4.55998563766479
252 4.26378774642944
253 4.13269901275635
254 3.81124687194824
255 4.05930805206299
256 3.30443263053894
257 3.84603548049927
258 3.34210348129272
259 3.61068844795227
260 3.50862669944763
261 3.43543148040771
262 4.84966897964478
263 4.2301664352417
264 4.09971761703491
265 4.23459005355835
266 3.99499249458313
267 4.33367204666138
268 4.33994483947754
269 4.39310312271118
270 4.80039310455322
271 4.51269149780273
272 5.20663690567017
273 4.83392477035522
274 4.29226303100586
275 4.75027704238892
276 4.92221069335938
277 5.03486585617065
278 5.01109838485718
279 5.53646278381348
280 5.00059509277344
281 4.92499923706055
282 5.96220302581787
283 4.55429553985596
284 4.85331296920776
285 4.8332953453064
286 5.19582271575928
287 6.16659212112427
288 6.45763063430786
289 5.89037561416626
290 5.32828903198242
291 6.59319734573364
292 6.10310316085815
293 6.1705527305603
294 5.43047094345093
295 6.26732063293457
296 5.73882436752319
297 5.26976346969604
298 4.89945459365845
299 5.03594827651978
300 4.52555322647095
301 4.64610385894775
302 4.35033321380615
303 4.4219388961792
304 4.59854221343994
305 4.69065093994141
306 4.29870128631592
307 3.99957609176636
308 4.12796497344971
309 4.14720106124878
310 3.83097124099731
311 4.42272853851318
312 4.61923170089722
313 4.76156091690063
314 4.63523244857788
315 5.10877847671509
316 3.97068047523499
317 4.15962791442871
318 4.24209547042847
319 5.37722253799438
320 4.51752901077271
321 5.17301368713379
322 4.39289331436157
323 3.9927020072937
324 4.77364921569824
325 4.27532052993774
326 3.96162271499634
327 4.70234870910645
328 4.78140783309937
329 4.4141206741333
330 4.85990285873413
331 4.36871385574341
332 4.14784049987793
333 4.40662288665771
334 4.42679262161255
335 4.36467123031616
336 4.39928007125854
337 4.64027547836304
338 4.4084358215332
339 5.43894577026367
340 5.4935736656189
341 5.37280082702637
342 5.24387550354004
343 4.20071887969971
344 6.41319751739502
345 4.62709283828735
346 3.62667346000671
347 3.35855650901794
348 4.11865234375
349 4.19083213806152
350 4.27429485321045
351 4.09730243682861
352 4.93908596038818
353 4.28444290161133
354 3.65408968925476
355 3.54501962661743
356 3.8628203868866
357 4.13314962387085
358 3.44873881340027
359 3.96422362327576
360 3.68665242195129
361 3.83712220191956
362 3.45782542228699
363 4.21943092346191
364 3.70018649101257
365 3.52809715270996
366 3.39010524749756
367 3.63440036773682
368 3.50758004188538
369 4.14000558853149
370 4.67094039916992
371 3.77407646179199
372 4.09471654891968
373 3.67592620849609
374 3.75082564353943
375 4.06481170654297
376 4.13592767715454
377 4.54125118255615
378 4.50191497802734
379 4.22809314727783
380 4.21758317947388
381 3.98703837394714
382 4.55795335769653
383 4.41100883483887
384 3.94879579544067
385 3.68100953102112
386 3.53613209724426
387 3.37526082992554
388 3.45441317558289
389 3.43602466583252
390 3.38723468780518
391 3.77132654190063
392 3.93432927131653
393 4.18151092529297
394 3.57339835166931
395 3.79546022415161
396 3.95392084121704
397 3.84903478622437
398 3.61046981811523
399 3.67416262626648
400 3.44495272636414
401 3.80406165122986
402 3.24337720870972
403 3.53527021408081
404 3.20823216438293
405 3.68801593780518
406 3.72902703285217
407 2.99395656585693
408 3.84021544456482
409 3.53677177429199
410 3.30518984794617
411 3.48619699478149
412 3.33643865585327
413 3.65382862091064
414 3.91877055168152
415 3.46599674224854
416 3.46703910827637
417 3.49954295158386
418 3.35679817199707
419 3.42078518867493
420 3.44197368621826
421 3.53363728523254
422 3.23223519325256
423 3.80432605743408
424 3.30096435546875
425 3.96070599555969
426 3.70620656013489
427 4.37347078323364
428 3.56261897087097
429 3.96662497520447
430 4.05661869049072
431 3.47430205345154
432 3.62019181251526
433 3.95106387138367
434 3.64812111854553
435 3.88565301895142
436 4.39030933380127
437 3.93137431144714
438 4.38896417617798
439 4.25683879852295
440 4.13484477996826
441 3.73189568519592
442 3.68432188034058
443 3.88614439964294
444 3.61467051506042
445 3.54738783836365
446 3.51496529579163
447 3.62856292724609
448 3.67329382896423
449 3.65848517417908
450 3.64941644668579
451 3.95764684677124
452 4.3080530166626
453 4.22104692459106
454 4.02642154693604
455 4.11158084869385
456 4.02110958099365
457 3.84403109550476
458 3.97160863876343
459 3.50872874259949
460 3.65321612358093
461 2.59865283966064
462 2.34503412246704
463 2.75348734855652
464 2.88220596313477
465 2.65314149856567
466 3.33386969566345
467 2.50719475746155
468 3.34020233154297
469 3.4326446056366
470 4.71887922286987
471 4.75134229660034
472 4.4455885887146
473 4.17162752151489
474 3.69741797447205
475 3.30980229377747
476 4.37583303451538
477 4.39023303985596
478 4.54133272171021
479 4.43903827667236
480 4.63850069046021
481 4.76748514175415
482 4.84842538833618
483 4.38831663131714
484 3.67572355270386
485 5.30941390991211
486 3.96997427940369
487 4.27910184860229
488 5.07035255432129
489 4.93916988372803
490 4.01950168609619
491 5.1948618888855
492 5.08743095397949
493 4.57861614227295
494 2.84696769714355
495 4.52941703796387
496 5.35463333129883
497 3.60331845283508
498 5.37398958206177
499 4.28339958190918
500 3.68113112449646
501 3.58348059654236
502 3.08963441848755
503 3.17812752723694
504 3.23244547843933
505 3.83084106445312
506 3.51779103279114
507 3.75961685180664
508 4.82501411437988
509 3.68167662620544
510 3.43977403640747
511 3.53502988815308
512 3.44250988960266
513 4.37393569946289
514 3.87189269065857
515 3.18447923660278
516 3.45056986808777
517 3.1102728843689
518 3.12815570831299
519 2.92863726615906
520 3.28711438179016
521 3.54130268096924
522 2.63882040977478
523 3.0272388458252
524 3.75648403167725
525 3.92236804962158
526 3.90567374229431
527 4.14566993713379
528 3.94118738174438
529 3.11020994186401
530 3.34297966957092
531 2.96477174758911
532 3.19291567802429
533 3.2251615524292
534 2.71349787712097
535 2.72421216964722
536 3.77328777313232
537 3.50985598564148
538 3.56984210014343
539 4.14686346054077
540 3.52705407142639
541 2.96345782279968
542 3.88071632385254
543 3.56964683532715
544 4.87901020050049
545 5.40206336975098
546 5.37458753585815
547 4.40823221206665
548 4.80587387084961
549 4.41254138946533
550 2.93007731437683
551 3.34327960014343
552 4.00616931915283
553 3.76123976707458
554 4.16709661483765
555 3.84249258041382
556 3.49177145957947
557 4.28447341918945
558 3.95034670829773
559 4.30423069000244
560 3.69711828231812
561 4.35855293273926
562 4.22431230545044
563 4.41997766494751
564 4.23249578475952
565 4.54278421401978
566 3.52853751182556
567 3.47350358963013
568 3.11508178710938
569 3.20061421394348
570 3.68389749526978
571 3.62521171569824
572 3.46083998680115
573 3.71417307853699
574 3.26410794258118
575 3.74794220924377
576 4.69516563415527
577 3.85284972190857
578 3.51313471794128
579 3.11976647377014
580 3.41228818893433
581 3.29126882553101
582 3.68343758583069
583 3.21633410453796
584 3.71446132659912
585 3.73307156562805
586 3.10703253746033
587 3.05648064613342
588 3.39717435836792
589 3.51051259040833
590 3.37926888465881
591 3.43998026847839
592 3.66876888275146
593 3.45616173744202
594 3.10556840896606
595 3.57305312156677
596 4.1701979637146
597 2.76588010787964
598 3.4632420539856
599 3.17157983779907
600 3.75409364700317
601 3.54609227180481
602 3.76402044296265
603 4.37317752838135
604 5.0850625038147
605 3.57382225990295
606 3.66430854797363
607 3.70985460281372
608 4.22458457946777
609 3.62640166282654
610 4.27832555770874
611 4.42323446273804
612 4.0614709854126
613 4.45691537857056
614 4.28949737548828
615 5.18337631225586
616 4.95327997207642
617 5.82645034790039
618 6.07705688476562
619 5.63326930999756
620 5.86823701858521
621 6.28279066085815
622 6.26403379440308
623 6.02663469314575
624 4.95545864105225
625 4.8515887260437
626 4.82763528823853
627 4.26186513900757
628 3.41858315467834
629 3.75238919258118
630 4.04641151428223
631 3.43522024154663
632 3.07494354248047
633 3.20121741294861
634 4.10832452774048
635 4.05926847457886
636 3.39630222320557
637 4.41431474685669
638 3.69911313056946
639 3.66028881072998
640 3.3143618106842
641 3.05723643302917
642 3.23355150222778
643 4.04552268981934
644 3.71049094200134
645 3.52818560600281
646 3.24676942825317
647 3.21970796585083
648 3.59063935279846
649 3.52981448173523
650 4.02630662918091
651 2.87737894058228
652 2.84361672401428
653 3.2715950012207
654 2.78918933868408
655 3.39814972877502
656 3.61416840553284
657 3.56904458999634
658 3.58566212654114
659 3.55573725700378
660 3.31328177452087
661 3.20688533782959
662 3.11999440193176
663 3.3514997959137
664 3.79013919830322
665 4.79842519760132
666 3.10096120834351
667 3.35875058174133
668 3.54297780990601
669 3.97689461708069
670 3.59293127059937
671 4.36119699478149
672 3.66438221931458
673 4.09110403060913
674 4.36134433746338
675 3.65521144866943
676 3.64834880828857
677 4.04582452774048
678 4.58144950866699
679 4.51496362686157
680 4.7441029548645
681 5.23522281646729
682 4.74827098846436
683 4.51036787033081
684 3.60887169837952
685 4.06397771835327
686 3.97569179534912
687 3.55453562736511
688 3.22073364257812
689 3.66960096359253
690 4.77206707000732
691 3.10735416412354
692 3.1558678150177
693 4.09281539916992
694 4.13933420181274
695 3.56957912445068
696 3.40623927116394
697 3.67461943626404
698 3.09486675262451
699 3.63041257858276
700 4.36691522598267
701 4.20268154144287
702 4.35130882263184
703 4.77862691879272
704 4.61034631729126
705 4.83434104919434
706 4.69690418243408
707 4.17473268508911
708 3.87361073493958
709 3.33219242095947
710 3.89427208900452
711 3.96946907043457
712 4.18645334243774
713 4.17541837692261
714 3.82027864456177
715 2.93485546112061
716 3.190922498703
717 3.72769904136658
718 3.78621459007263
719 3.56101298332214
720 3.14747309684753
721 3.81396412849426
722 4.20744037628174
723 3.9185471534729
724 4.14014387130737
725 3.98400282859802
726 3.34413170814514
727 3.27677083015442
728 3.13364505767822
729 3.28239440917969
730 3.20730686187744
731 3.31239581108093
732 3.75857615470886
733 3.70386290550232
734 3.08712911605835
735 2.7548725605011
736 3.56619429588318
737 3.56105375289917
738 3.26557493209839
739 2.68451857566833
740 3.72774267196655
741 3.75379705429077
742 3.99606728553772
743 3.82540035247803
744 3.73380899429321
745 4.40254735946655
746 4.48721075057983
747 4.65304327011108
748 4.40254020690918
749 4.36096954345703
750 4.16516304016113
751 4.00361156463623
752 5.59855794906616
753 5.73561477661133
754 4.58356523513794
755 5.03770208358765
756 5.52160310745239
757 4.72870111465454
758 4.56197929382324
759 5.68996810913086
760 4.68615674972534
761 5.47896766662598
762 5.24599552154541
763 6.80386829376221
764 6.20805644989014
765 5.70546007156372
766 5.03404092788696
767 4.81054639816284
768 4.20808362960815
769 4.82378816604614
770 5.27714729309082
771 4.39595365524292
772 4.12037754058838
773 4.27577114105225
774 4.10947847366333
775 4.29355382919312
776 4.59172391891479
777 4.06534099578857
778 3.87550401687622
779 4.50798940658569
780 4.07972288131714
781 4.27797412872314
782 4.73795413970947
783 5.18527555465698
784 4.81907892227173
785 4.65569925308228
786 4.43196868896484
787 4.35080099105835
788 3.80774235725403
789 3.95260071754456
790 4.56592416763306
791 4.23480892181396
792 4.53177261352539
793 4.5767126083374
794 4.29997444152832
795 4.52478408813477
796 4.11948919296265
797 4.10802030563354
798 3.15078473091125
799 4.28093957901001
800 4.47786235809326
801 4.70468950271606
802 5.0927562713623
803 4.58866357803345
804 5.02466201782227
805 3.91453456878662
806 3.52055430412292
807 4.54082584381104
808 4.67107486724854
809 4.42728996276855
810 3.91348242759705
811 4.05958414077759
812 3.6819429397583
813 3.31308054924011
814 3.93879914283752
815 3.89617300033569
816 4.15530443191528
817 4.76120138168335
818 4.53779602050781
819 3.95604920387268
820 4.22325420379639
821 4.62339067459106
822 4.37008333206177
823 4.76543188095093
824 4.27979278564453
825 4.265221118927
826 5.07515525817871
827 4.87821960449219
828 4.94950389862061
829 5.44710493087769
830 5.20959949493408
831 6.18563985824585
832 5.74175214767456
833 5.41563606262207
834 5.66831064224243
835 5.69801092147827
836 5.79704427719116
837 5.87204694747925
838 5.89299011230469
839 6.0307149887085
840 5.63566493988037
841 5.38997364044189
842 5.14364910125732
843 5.20443487167358
844 4.7880859375
845 4.60539102554321
846 4.62599897384644
847 4.4497447013855
848 4.01110744476318
849 3.91075015068054
850 4.13075637817383
851 4.09213018417358
852 3.67318606376648
853 3.82472205162048
854 3.24213552474976
855 3.68945908546448
856 3.61719799041748
857 3.65621423721313
858 4.26541900634766
859 3.80699324607849
860 4.07494783401489
861 3.57298231124878
862 4.08393669128418
863 4.18758296966553
864 3.33261466026306
865 3.80411648750305
866 3.87468218803406
867 3.95845031738281
868 4.00946807861328
869 4.24316835403442
870 5.12621450424194
871 4.56601285934448
872 4.82770919799805
873 4.71692228317261
874 5.42046785354614
875 5.70363903045654
876 4.62414646148682
877 4.85435247421265
878 5.21156740188599
879 4.30170679092407
880 4.44517612457275
881 5.02746677398682
882 5.36248970031738
883 5.59178161621094
884 4.05569267272949
885 3.17848062515259
886 3.75766110420227
887 3.78334522247314
888 4.19932126998901
889 4.14744567871094
890 3.89960813522339
891 3.47663307189941
892 3.18267297744751
893 3.2325804233551
894 4.19690465927124
895 4.17211294174194
896 3.77797269821167
897 4.02902269363403
898 4.65979146957397
899 4.67541265487671
900 4.40850973129272
901 4.4447660446167
902 4.35622549057007
903 5.16514682769775
904 4.51334142684937
905 4.81913661956787
906 5.22855997085571
907 4.00007724761963
908 4.23839712142944
909 5.34093379974365
910 5.1530065536499
911 4.25283288955688
912 5.84112119674683
913 5.93501329421997
914 4.1450514793396
915 4.73875904083252
916 5.36620903015137
917 6.0705509185791
918 5.40122556686401
919 5.34348678588867
920 4.8785572052002
921 5.73019361495972
922 6.74434280395508
923 5.4445629119873
924 4.77344512939453
925 5.1563401222229
926 4.98240995407104
927 4.86031913757324
928 4.75488901138306
929 4.24411964416504
930 4.06915283203125
931 4.97674894332886
932 5.4133472442627
933 4.35131406784058
934 4.44705629348755
935 4.34419012069702
936 4.56328296661377
937 4.65107011795044
938 5.44221973419189
939 4.80022668838501
940 5.33565425872803
941 5.15352582931519
942 4.63553857803345
943 4.58769226074219
944 4.12844467163086
945 4.22769165039062
946 4.04414892196655
947 3.70714831352234
948 3.74504637718201
949 4.10961723327637
950 3.73098874092102
951 3.95866131782532
952 3.70430731773376
953 3.37624049186707
954 3.37311720848083
955 4.09396696090698
956 3.51331877708435
957 3.33916068077087
958 4.20168447494507
959 3.97816586494446
960 3.96410131454468
961 3.60312080383301
962 5.38935041427612
963 4.67494773864746
964 4.9440770149231
965 3.48676943778992
966 3.30662322044373
967 3.44066309928894
968 4.52017211914062
969 4.73354625701904
970 4.32399845123291
971 4.63585376739502
972 4.45177125930786
973 5.8416485786438
974 4.43599033355713
975 3.67597794532776
976 3.44150352478027
977 4.2062816619873
978 4.42589282989502
979 4.01582813262939
980 3.04302191734314
981 4.26440715789795
982 4.71589708328247
983 3.32382106781006
984 3.83534693717957
985 3.85180020332336
986 3.60892629623413
987 4.01459884643555
988 3.42499232292175
989 3.6454439163208
990 3.0143826007843
991 3.01153182983398
992 3.24962520599365
993 3.33276438713074
994 3.60060358047485
995 4.00755310058594
996 3.84946990013123
997 3.45712447166443
998 3.12506771087646
999 3.41976475715637
1000 3.73896646499634
1001 2.69565057754517
1002 3.20145201683044
1003 4.84990262985229
1004 4.66902208328247
1005 4.97744417190552
1006 5.20853090286255
1007 5.04307222366333
1008 4.86244201660156
1009 3.43354511260986
1010 2.78751277923584
1011 3.35651850700378
1012 4.03910875320435
1013 4.75834560394287
1014 3.75666308403015
1015 3.9427342414856
1016 4.36099481582642
1017 4.7179651260376
1018 3.54256200790405
1019 3.92129492759705
1020 3.97366309165955
1021 2.95383739471436
1022 3.29121375083923
1023 2.90150856971741
1024 3.89860510826111
1025 4.21499061584473
1026 4.56153869628906
1027 4.80874967575073
1028 4.10208082199097
1029 3.9684464931488
1030 4.44308519363403
1031 4.59652233123779
1032 4.97516298294067
1033 5.07571172714233
1034 4.42275905609131
1035 3.91174221038818
1036 3.46602344512939
1037 3.95733380317688
1038 4.29135370254517
1039 4.01592445373535
1040 4.42781925201416
1041 4.77216720581055
1042 4.36678457260132
1043 4.22999811172485
1044 4.6359543800354
1045 4.36684894561768
1046 4.2755012512207
1047 4.27058696746826
1048 3.51643705368042
1049 3.71773767471313
1050 3.64013576507568
1051 4.31917810440063
1052 5.19762372970581
1053 3.78245115280151
1054 4.06699228286743
1055 4.25795650482178
1056 4.5803542137146
1057 4.18655014038086
1058 3.94891595840454
1059 4.55635547637939
1060 4.80374622344971
1061 4.48392486572266
1062 3.98439288139343
1063 3.62296056747437
1064 4.02628040313721
1065 3.94458365440369
1066 4.50623941421509
1067 5.15219640731812
1068 5.06464338302612
1069 4.59168672561646
1070 4.94939804077148
1071 4.77611589431763
1072 6.66401624679565
1073 6.48113536834717
1074 5.36674356460571
1075 4.44377565383911
1076 3.1083767414093
1077 3.54480314254761
1078 3.81481719017029
1079 3.79180479049683
1080 4.14755296707153
1081 5.78473472595215
1082 4.89827680587769
1083 4.06998491287231
1084 4.25913333892822
1085 4.63092708587646
1086 4.12214851379395
1087 4.49957656860352
1088 4.63266754150391
1089 4.20157194137573
1090 4.55708694458008
1091 4.26532793045044
1092 3.88563203811646
1093 3.62944936752319
1094 3.44000029563904
1095 3.97869300842285
1096 4.15531158447266
1097 4.06071472167969
1098 3.99232649803162
1099 3.75716853141785
1100 4.57465362548828
1101 4.15945291519165
1102 4.27929162979126
1103 4.34990310668945
1104 4.09859800338745
1105 4.18609666824341
1106 4.24461221694946
1107 4.60029792785645
1108 3.99093294143677
1109 4.5431694984436
1110 4.28614044189453
1111 4.74534368515015
1112 3.47677493095398
1113 4.0731053352356
1114 3.81635236740112
1115 4.61387157440186
1116 4.04438829421997
1117 4.62406969070435
1118 4.37255048751831
1119 4.20282125473022
1120 4.07109498977661
1121 4.55835294723511
1122 3.96485543251038
1123 3.73712182044983
1124 4.1946268081665
1125 3.91309380531311
1126 4.11897563934326
1127 4.74576091766357
1128 4.30742025375366
1129 4.03172397613525
1130 4.61799335479736
1131 4.20347595214844
1132 3.70052576065063
1133 3.56586313247681
1134 4.17345142364502
1135 4.78723764419556
1136 3.82382488250732
1137 4.46769952774048
1138 4.59231758117676
1139 4.46377992630005
1140 4.44046974182129
1141 5.22855377197266
1142 4.81204462051392
1143 4.9293966293335
1144 4.411949634552
1145 4.51552391052246
1146 4.6516547203064
1147 5.05143642425537
1148 5.05267477035522
1149 4.35983610153198
1150 4.53365707397461
1151 4.42915010452271
1152 3.79675269126892
1153 3.62505745887756
1154 4.48539543151855
1155 3.95287466049194
1156 4.21210289001465
1157 2.8876359462738
1158 4.00443410873413
1159 3.76013612747192
1160 3.2533814907074
1161 3.81005334854126
1162 4.01696681976318
1163 4.02166032791138
1164 4.81729030609131
1165 4.13767051696777
1166 3.8096911907196
1167 3.87720465660095
1168 3.84420704841614
1169 4.34302425384521
1170 4.14413642883301
1171 4.59051561355591
1172 4.10852146148682
1173 4.66564130783081
1174 4.39770650863647
1175 4.63210105895996
1176 4.48336935043335
1177 4.5986065864563
1178 4.29967355728149
1179 4.54322147369385
1180 4.43172836303711
1181 4.03461694717407
1182 4.2430100440979
1183 3.72367477416992
1184 3.8174045085907
1185 2.90674948692322
1186 4.0907039642334
1187 4.55987453460693
1188 3.88600969314575
1189 3.69904661178589
1190 4.44186019897461
1191 4.292160987854
1192 4.57260513305664
1193 4.37828302383423
1194 4.36818313598633
1195 4.18973302841187
1196 4.39055013656616
1197 4.19425296783447
1198 4.88382196426392
1199 4.06546831130981
1200 4.24648094177246
1201 3.68967843055725
1202 3.55763101577759
1203 3.89365339279175
1204 4.04521036148071
1205 4.04649353027344
1206 3.77445340156555
1207 3.535808801651
1208 3.60322141647339
1209 3.62765264511108
1210 3.67479228973389
1211 3.65987849235535
1212 4.39445543289185
1213 3.7264358997345
1214 3.76209402084351
1215 4.65787553787231
1216 4.50526237487793
1217 4.22732543945312
1218 4.35835886001587
1219 4.5402660369873
1220 4.22596788406372
1221 4.23481750488281
1222 4.28960752487183
1223 4.17270278930664
1224 4.09463119506836
1225 4.21083879470825
1226 4.42084884643555
1227 3.86445331573486
1228 4.13797378540039
1229 4.08634996414185
1230 4.38688945770264
1231 5.11570262908936
1232 4.58639478683472
1233 4.29688358306885
1234 4.89503860473633
1235 5.3347749710083
1236 4.85813045501709
1237 4.49180889129639
1238 4.72705841064453
1239 4.7621111869812
1240 3.78677797317505
1241 4.38431692123413
1242 4.16479158401489
1243 3.78246569633484
1244 3.56032013893127
1245 3.84446454048157
1246 3.74331283569336
1247 3.93151617050171
1248 3.5761866569519
1249 3.58395481109619
1250 3.99005460739136
1251 4.57027816772461
1252 4.42959499359131
1253 4.74194288253784
1254 4.54532814025879
1255 4.81874895095825
1256 4.66528367996216
1257 5.10974740982056
1258 5.20355701446533
1259 4.89396476745605
1260 4.16633462905884
1261 4.04915332794189
1262 3.65761041641235
1263 3.8010425567627
1264 4.62763786315918
1265 5.10739660263062
1266 4.41568565368652
1267 4.44248676300049
1268 4.72132444381714
1269 4.67831420898438
1270 4.59488344192505
1271 5.06568765640259
1272 4.87470006942749
1273 5.25958490371704
1274 5.49447870254517
1275 5.13935852050781
1276 4.54233407974243
1277 4.64530563354492
1278 5.21880292892456
1279 4.74163627624512
1280 4.69139528274536
1281 4.693603515625
1282 4.57360219955444
1283 4.00918006896973
1284 4.2277250289917
1285 4.47395801544189
1286 4.03145170211792
1287 3.75926280021667
1288 4.67909145355225
1289 3.9476580619812
1290 4.35418510437012
1291 3.87216019630432
1292 3.7559289932251
1293 4.54004526138306
1294 4.23871278762817
1295 4.74701452255249
1296 4.51006412506104
1297 3.97066760063171
1298 4.21692180633545
1299 4.61052751541138
1300 4.87386178970337
1301 4.94618368148804
1302 4.96615362167358
1303 4.41194343566895
1304 4.71198606491089
1305 4.3260235786438
1306 3.8371045589447
1307 4.16318035125732
1308 4.21261835098267
1309 4.39092636108398
1310 4.19356250762939
1311 4.15340662002563
1312 4.42937135696411
1313 4.7215428352356
1314 5.52359867095947
1315 4.85590791702271
1316 4.72650527954102
1317 5.21638011932373
1318 5.83852386474609
1319 5.4088978767395
1320 4.27157926559448
1321 4.42083358764648
1322 4.59139347076416
1323 4.71324062347412
1324 4.27200984954834
1325 4.43303537368774
1326 4.59883165359497
1327 5.24044466018677
1328 3.48520517349243
1329 4.24334001541138
1330 4.65739631652832
1331 4.0510516166687
1332 3.9676787853241
1333 4.20617723464966
1334 4.65081071853638
1335 5.39527893066406
1336 6.34598827362061
1337 5.10216808319092
1338 4.48704767227173
1339 4.75266408920288
1340 4.54924726486206
1341 4.79484128952026
1342 4.21749401092529
1343 4.40889930725098
1344 4.59758758544922
1345 5.52640438079834
1346 4.62487459182739
1347 4.37733602523804
1348 3.73403549194336
1349 4.07857513427734
1350 4.52989768981934
1351 4.37037038803101
1352 4.62654829025269
1353 4.85309600830078
1354 5.02853393554688
1355 4.65737581253052
1356 4.47929668426514
1357 4.88951110839844
1358 4.63432884216309
1359 4.5738787651062
1360 4.4868335723877
1361 4.89029932022095
1362 4.59529209136963
1363 4.86408376693726
1364 5.13624382019043
1365 5.16648578643799
1366 5.09767150878906
1367 5.20378255844116
1368 4.39384174346924
1369 5.10196304321289
1370 5.09157943725586
1371 4.79603099822998
1372 5.30696105957031
1373 4.5603461265564
1374 4.70178508758545
1375 4.67941570281982
1376 4.46444368362427
1377 4.64823913574219
1378 4.99323081970215
1379 5.12951469421387
1380 4.89590311050415
1381 5.10186910629272
1382 5.52326154708862
1383 6.98881244659424
1384 6.48312520980835
1385 6.58459281921387
1386 5.56181573867798
1387 6.29352426528931
1388 6.05731821060181
1389 6.31009912490845
1390 6.62784910202026
1391 6.61597871780396
1392 6.77979755401611
1393 6.91436767578125
1394 6.8137035369873
1395 7.04589366912842
1396 6.86489820480347
1397 6.787269115448
1398 6.41244840621948
1399 6.67493915557861
1400 6.83614444732666
1401 6.47616767883301
1402 6.18127822875977
1403 6.33426761627197
1404 6.51672172546387
1405 6.37880563735962
1406 6.58285140991211
1407 6.04424428939819
1408 5.62729501724243
1409 6.31392097473145
1410 6.50519132614136
1411 5.78188514709473
1412 5.01605749130249
1413 6.1751012802124
1414 5.92255306243896
1415 5.26309442520142
1416 4.67914485931396
1417 4.82717990875244
1418 5.75993919372559
1419 5.04359292984009
1420 4.51395273208618
1421 5.3756742477417
1422 5.90247631072998
1423 5.7851185798645
1424 6.05487251281738
1425 5.69697189331055
1426 6.13856601715088
1427 6.62637805938721
1428 6.30716514587402
1429 6.28421926498413
1430 6.82802820205688
1431 5.55968379974365
1432 6.21194314956665
1433 6.42145729064941
1434 6.59196805953979
1435 5.83173179626465
1436 5.25423049926758
1437 6.11884784698486
1438 4.49822854995728
1439 3.90775585174561
1440 4.47343826293945
1441 5.03857135772705
1442 5.19321250915527
1443 5.01239633560181
1444 5.3485107421875
1445 5.69912147521973
1446 6.56654644012451
1447 6.33529043197632
1448 5.95365619659424
1449 5.93377065658569
1450 5.67706632614136
1451 4.94512510299683
1452 4.64199161529541
1453 4.32960367202759
1454 5.32826614379883
1455 4.73672723770142
1456 5.35713529586792
1457 5.78949069976807
1458 5.38465547561646
1459 6.65854501724243
1460 5.66900205612183
1461 5.20114898681641
1462 4.12447547912598
1463 4.32189750671387
1464 4.08649778366089
1465 3.47345161437988
1466 4.18011808395386
1467 3.92067790031433
1468 3.49822282791138
1469 4.21158266067505
1470 3.73982763290405
1471 3.91014432907104
1472 4.21217775344849
1473 3.98742008209229
1474 4.3146185874939
1475 3.72627449035645
1476 4.3306131362915
1477 4.64699363708496
1478 4.37041854858398
1479 3.92264151573181
1480 4.32789659500122
1481 4.15377044677734
1482 4.50691080093384
1483 4.8071665763855
1484 4.60155057907104
1485 4.20812606811523
1486 3.93255496025085
1487 4.04216623306274
1488 3.80264139175415
1489 4.08050060272217
1490 3.86929035186768
1491 3.23744225502014
1492 3.71371984481812
1493 3.96165037155151
1494 4.43615436553955
1495 4.58871364593506
1496 4.64048957824707
1497 3.92896723747253
1498 4.62301063537598
1499 4.21301984786987
1500 4.13576793670654
1501 3.65192985534668
1502 4.1305251121521
1503 4.18804311752319
1504 4.02440595626831
1505 3.92077827453613
1506 4.22127628326416
1507 4.10979604721069
1508 4.4086856842041
1509 4.62785959243774
1510 4.62361621856689
1511 4.82139539718628
1512 4.47471332550049
1513 4.47582626342773
1514 4.26933670043945
1515 4.57697105407715
1516 5.61404848098755
1517 5.0613956451416
1518 4.8791184425354
1519 5.27380228042603
1520 5.57285308837891
1521 5.27542209625244
1522 5.54151439666748
1523 5.48548316955566
1524 5.08372831344604
1525 3.8744421005249
1526 3.43566584587097
1527 3.74950742721558
1528 4.20675897598267
1529 5.21692991256714
1530 4.41100645065308
1531 4.57340621948242
1532 4.82806444168091
1533 3.998703956604
1534 4.38060522079468
1535 4.28330516815186
1536 4.46256589889526
1537 4.39514350891113
1538 5.07803630828857
1539 4.97860336303711
1540 4.50698375701904
1541 4.45794439315796
1542 4.42649459838867
1543 4.04177618026733
1544 4.72836303710938
1545 4.16650152206421
1546 4.43315505981445
1547 4.12919521331787
1548 3.70723295211792
1549 3.67656183242798
1550 4.89640092849731
1551 4.29226875305176
1552 3.86634755134583
1553 3.69232368469238
1554 3.28269624710083
1555 4.0109658241272
1556 4.01115369796753
1557 3.94569730758667
1558 3.79288673400879
1559 3.6665096282959
1560 3.92954444885254
1561 3.73927879333496
1562 3.61965656280518
1563 3.4995174407959
1564 4.33187484741211
1565 3.95762038230896
1566 4.19007635116577
1567 3.46736764907837
1568 3.93298149108887
1569 3.92221522331238
1570 4.37698411941528
1571 4.29595899581909
1572 3.77292323112488
1573 3.70753908157349
1574 3.76583790779114
1575 4.71186780929565
1576 5.04526042938232
1577 4.11973428726196
1578 3.70208978652954
1579 4.20336723327637
1580 4.01251268386841
1581 4.01977586746216
1582 3.68135809898376
1583 4.4430980682373
1584 4.27764272689819
1585 4.63047981262207
1586 4.43820953369141
1587 4.39895534515381
1588 4.64792823791504
1589 5.20406675338745
1590 4.98790979385376
1591 5.15437173843384
1592 5.13984107971191
1593 5.27593612670898
1594 5.86420965194702
1595 5.89953994750977
1596 4.6096248626709
1597 3.95245862007141
1598 5.70237350463867
1599 5.47143745422363
1600 4.94541788101196
1601 4.73204708099365
1602 4.41233587265015
1603 5.22256517410278
1604 5.13054037094116
1605 5.26496648788452
1606 6.38490581512451
1607 5.2400221824646
1608 5.4111795425415
1609 5.94261884689331
1610 5.79700183868408
1611 5.57462692260742
1612 5.30281400680542
1613 4.49256181716919
1614 4.55611371994019
1615 4.65343189239502
1616 4.82394599914551
1617 4.34251070022583
1618 3.71114754676819
1619 3.97134280204773
1620 4.11847305297852
1621 5.02411699295044
1622 5.0609302520752
1623 5.12568664550781
1624 5.11143589019775
1625 4.46287870407104
1626 4.39771032333374
1627 4.91769409179688
1628 4.6512713432312
1629 4.3429741859436
1630 5.38749074935913
1631 3.96945548057556
1632 4.05013942718506
1633 4.65910577774048
1634 3.84610915184021
1635 3.89505124092102
1636 3.81468534469604
1637 4.33920574188232
1638 4.60034608840942
1639 4.94210958480835
1640 4.15968990325928
1641 4.98843288421631
1642 4.36341285705566
1643 4.59658670425415
1644 4.34519243240356
1645 4.99288129806519
1646 4.80319881439209
1647 5.28558731079102
1648 4.75072002410889
1649 6.13739728927612
1650 6.28066110610962
1651 5.06076622009277
1652 4.62561988830566
1653 5.07945537567139
1654 5.57739591598511
1655 5.42924308776855
1656 5.13633346557617
1657 4.50354337692261
1658 4.30779552459717
1659 5.35133457183838
1660 5.97124671936035
1661 5.16839742660522
1662 5.60819244384766
1663 5.45064163208008
1664 5.39123916625977
1665 5.77702045440674
1666 5.36891603469849
1667 5.77578783035278
1668 6.3214807510376
1669 6.32268190383911
1670 5.68739080429077
1671 5.52842855453491
1672 4.90539121627808
1673 5.49746942520142
1674 5.49136924743652
1675 5.29565811157227
1676 4.75678634643555
1677 4.27076816558838
1678 3.90676140785217
1679 4.31282329559326
1680 3.9738621711731
1681 4.22878360748291
1682 4.66619157791138
1683 4.13793468475342
1684 3.86504983901978
1685 4.32896661758423
1686 4.38047313690186
1687 4.03409051895142
1688 4.6165771484375
1689 4.21150732040405
1690 4.58721780776978
1691 4.05969333648682
1692 3.05593633651733
1693 2.9831280708313
1694 3.53107166290283
1695 3.65088081359863
1696 3.42299628257751
1697 4.370276927948
1698 4.49904680252075
1699 5.34269952774048
1700 3.63059902191162
1701 3.97820210456848
1702 4.08407068252563
1703 4.09261703491211
1704 3.99986815452576
1705 4.73027276992798
1706 4.51034259796143
1707 4.54017210006714
1708 3.46732711791992
1709 4.24035501480103
1710 4.06189870834351
1711 3.9289391040802
1712 3.75265717506409
1713 4.10683679580688
1714 3.62132620811462
1715 4.15308952331543
1716 3.61438727378845
1717 4.27451705932617
1718 4.93610525131226
1719 4.36114645004272
1720 4.50113487243652
1721 4.6638011932373
1722 4.33902406692505
1723 4.53326320648193
1724 4.15062618255615
1725 4.01528739929199
1726 4.43402862548828
1727 4.47806930541992
1728 4.04179430007935
1729 3.81942057609558
1730 4.44536828994751
1731 4.21910429000854
1732 4.85193300247192
1733 3.71247720718384
1734 3.95520687103271
1735 3.75882267951965
1736 4.36344385147095
1737 3.87995171546936
1738 4.18300008773804
1739 4.81729602813721
1740 4.39813280105591
1741 4.21375560760498
1742 4.5829291343689
1743 3.49386978149414
1744 4.14155673980713
1745 3.81180667877197
1746 4.01364803314209
1747 3.13378357887268
1748 3.4537148475647
1749 4.72407150268555
1750 4.27983045578003
1751 3.81585264205933
1752 4.30324125289917
1753 4.21467590332031
1754 4.31883955001831
1755 3.90033054351807
1756 3.9329297542572
1757 3.24961757659912
1758 4.11032772064209
1759 4.32042407989502
1760 3.33894157409668
1761 4.15977907180786
1762 4.0650749206543
1763 4.51803302764893
1764 3.68844509124756
1765 3.90078091621399
1766 3.98045659065247
1767 3.87708640098572
1768 4.10628604888916
1769 4.04466772079468
1770 4.66853904724121
1771 3.78149032592773
1772 3.10920023918152
1773 2.6248574256897
1774 3.78436684608459
1775 3.61619639396667
1776 3.50209140777588
1777 3.18393063545227
1778 3.50804972648621
1779 3.88085150718689
1780 3.5601212978363
1781 3.55042934417725
1782 3.51747989654541
1783 3.61701035499573
1784 3.80649900436401
1785 4.02373361587524
1786 3.99459171295166
1787 3.37212014198303
1788 3.88349580764771
1789 3.55998921394348
1790 4.15781259536743
1791 4.4176230430603
1792 4.12799263000488
1793 4.21107006072998
1794 3.57219386100769
1795 4.02464199066162
1796 4.17376708984375
1797 4.14608764648438
1798 4.10447406768799
1799 5.20472288131714
1800 4.86954641342163
1801 4.68602085113525
1802 4.33365631103516
1803 4.63792753219604
1804 3.9518575668335
1805 4.13044023513794
1806 4.4164342880249
1807 4.46359395980835
1808 4.60969114303589
1809 4.88597297668457
1810 4.4876880645752
1811 3.88013243675232
1812 4.22570991516113
1813 3.96170353889465
1814 4.46438121795654
1815 4.84241914749146
1816 5.16995429992676
1817 4.60847282409668
1818 4.58939743041992
1819 4.37088632583618
1820 4.28709554672241
1821 3.45262694358826
1822 4.65742540359497
1823 3.96316695213318
1824 4.43720817565918
1825 4.74688148498535
1826 4.28730535507202
1827 4.39037942886353
1828 4.29932403564453
1829 4.46067810058594
1830 4.18685150146484
1831 4.35874938964844
1832 4.40927648544312
1833 4.73086547851562
1834 4.03127861022949
1835 3.76398468017578
1836 3.85820508003235
1837 4.47364521026611
1838 3.72035789489746
1839 4.11735010147095
1840 3.93198251724243
1841 2.71578097343445
1842 3.38163828849792
1843 3.97954225540161
1844 3.57989239692688
1845 3.81617903709412
1846 4.18235206604004
1847 3.29361844062805
1848 4.22753286361694
1849 3.82473564147949
1850 4.00409746170044
1851 3.11483240127563
1852 4.01230812072754
1853 4.10828113555908
1854 3.80225658416748
1855 4.2552661895752
1856 4.96992111206055
1857 4.70796680450439
1858 4.35279512405396
1859 4.15887069702148
1860 4.09109210968018
1861 4.5528039932251
1862 4.36338424682617
1863 4.47739124298096
1864 4.24703931808472
1865 4.87486219406128
1866 4.48609685897827
1867 4.25629425048828
1868 4.97249126434326
1869 4.11817789077759
1870 4.56295871734619
1871 4.36917304992676
1872 4.26931619644165
1873 4.41872072219849
1874 4.39065837860107
1875 4.42608165740967
1876 4.15404462814331
1877 4.02995920181274
1878 4.28695631027222
1879 4.00228023529053
1880 4.8114218711853
1881 4.40804243087769
1882 4.66866874694824
1883 3.97307944297791
1884 4.23771095275879
1885 4.55254173278809
1886 4.12562417984009
1887 4.4020357131958
1888 4.45791530609131
1889 3.94375133514404
1890 4.27369451522827
1891 4.89058780670166
1892 4.90750646591187
1893 4.44473171234131
1894 4.76576042175293
1895 4.3838677406311
1896 4.65842342376709
1897 4.89760589599609
1898 4.62258148193359
1899 4.10519790649414
1900 3.74566650390625
1901 3.69158005714417
1902 3.92462801933289
1903 4.21433639526367
1904 3.9236900806427
1905 4.39131307601929
1906 4.51719522476196
1907 4.41873645782471
1908 4.48686027526855
1909 3.71896409988403
1910 4.32762765884399
1911 4.12286949157715
1912 3.95566749572754
1913 3.86542797088623
1914 4.28792715072632
1915 4.09826946258545
1916 5.01568031311035
1917 5.41709327697754
1918 4.8615345954895
1919 3.49064016342163
1920 4.06478023529053
1921 4.7589545249939
1922 4.25357675552368
1923 4.15832233428955
1924 4.23313045501709
1925 4.19957304000854
1926 4.47954893112183
1927 4.055823802948
1928 3.6176586151123
1929 4.01919317245483
1930 4.14373826980591
1931 3.94179368019104
1932 4.19371795654297
1933 4.23285436630249
1934 4.25234508514404
1935 4.02375173568726
1936 4.26672267913818
1937 3.99734830856323
1938 3.55716800689697
1939 3.63252353668213
1940 4.4208459854126
1941 3.73859834671021
1942 3.9529767036438
1943 4.33380508422852
1944 4.13904285430908
1945 4.14949703216553
1946 3.78710293769836
1947 4.70523977279663
1948 4.44293546676636
1949 4.69974374771118
1950 4.30510282516479
1951 4.02880716323853
1952 4.22004175186157
1953 3.89452147483826
1954 4.64771270751953
1955 4.44387674331665
1956 3.94024229049683
1957 3.71455574035645
1958 4.03827476501465
1959 3.73739504814148
1960 4.06903505325317
1961 3.80395531654358
1962 4.32252883911133
1963 4.79174041748047
1964 4.74685430526733
1965 4.39858388900757
1966 4.38106822967529
1967 4.31158113479614
1968 3.69535541534424
1969 3.9650571346283
1970 4.57748508453369
1971 3.69533586502075
1972 3.70510315895081
1973 3.65969586372375
1974 3.53448796272278
1975 3.36020040512085
1976 3.70648717880249
1977 4.6755518913269
1978 4.29238653182983
1979 4.32780122756958
1980 3.59223580360413
1981 3.60108685493469
1982 4.08289909362793
1983 4.17844724655151
1984 4.30529260635376
1985 4.1647162437439
1986 4.69045066833496
1987 5.02471780776978
1988 4.38725852966309
1989 4.25051355361938
1990 4.45525217056274
1991 4.3313946723938
1992 4.53456974029541
1993 4.64260053634644
1994 4.76634216308594
1995 4.85404062271118
1996 4.03156566619873
1997 4.07268476486206
1998 3.80155682563782
1999 4.66653203964233
2000 4.99635362625122
2001 4.56829071044922
2002 4.12277173995972
2003 4.37236881256104
2004 4.49672937393188
2005 4.90310287475586
2006 3.99724125862122
2007 3.84851241111755
2008 3.95821523666382
2009 3.77496767044067
2010 3.69752502441406
2011 3.72063231468201
2012 3.4125964641571
2013 3.53161549568176
2014 3.9339165687561
2015 4.461501121521
2016 4.39194393157959
2017 4.44026851654053
2018 4.05972719192505
2019 4.12473297119141
2020 3.48809123039246
2021 4.48839950561523
2022 3.64291977882385
2023 3.48145151138306
2024 3.99183320999146
2025 4.02108907699585
2026 3.90207409858704
2027 4.28356456756592
2028 3.64104914665222
2029 4.10155010223389
2030 3.87386775016785
2031 3.74928951263428
2032 3.51378011703491
2033 4.11007785797119
2034 3.48705649375916
2035 3.72950434684753
2036 4.30201244354248
2037 3.68191719055176
2038 3.79854989051819
2039 3.78048086166382
2040 3.64246582984924
2041 4.16345548629761
2042 3.78580856323242
2043 3.41134119033813
2044 3.91494274139404
2045 3.21364641189575
2046 3.53986716270447
2047 3.53875780105591
2048 3.48767948150635
2049 3.45115494728088
2050 3.52179026603699
2051 4.45412588119507
2052 3.52209806442261
2053 3.37578916549683
2054 4.10464906692505
2055 3.55611753463745
2056 3.67034602165222
2057 3.41593050956726
2058 3.69039821624756
2059 3.96087145805359
2060 3.67273211479187
2061 2.93566560745239
2062 4.31572675704956
2063 3.32656502723694
2064 3.36890077590942
2065 3.2193591594696
2066 3.1895444393158
2067 3.27070999145508
2068 2.9695188999176
2069 3.04996252059937
2070 2.80031108856201
2071 2.63312458992004
2072 2.42092609405518
2073 2.68759202957153
2074 2.5299961566925
2075 2.59062623977661
2076 2.58231139183044
2077 2.62489581108093
2078 2.23553705215454
2079 2.62941956520081
2080 3.28159976005554
2081 3.2919647693634
2082 2.13440918922424
2083 3.16213393211365
2084 2.5357563495636
2085 2.9868540763855
2086 2.99235987663269
2087 2.95082879066467
2088 2.90708804130554
2089 3.06621241569519
2090 3.03003239631653
2091 3.69650816917419
2092 2.96782159805298
2093 4.14246129989624
2094 4.46300554275513
2095 4.25508689880371
2096 4.54919910430908
2097 3.99440717697144
2098 3.2094030380249
2099 3.41848945617676
2100 3.88001680374146
2101 3.24135279655457
2102 3.00210905075073
2103 3.05229783058167
2104 2.7541139125824
2105 2.33079719543457
2106 2.59026670455933
2107 2.3098247051239
2108 2.30109643936157
2109 2.41485333442688
2110 3.08924722671509
2111 1.9401068687439
2112 2.78696131706238
2113 2.79337406158447
2114 2.53595113754272
2115 2.27414155006409
2116 2.32939386367798
2117 2.22611379623413
2118 2.42950344085693
2119 3.23893618583679
2120 3.60279536247253
2121 4.77599239349365
2122 5.68323230743408
2123 6.86905097961426
2124 6.42198991775513
2125 6.45058250427246
2126 6.80166149139404
2127 5.03997850418091
2128 4.86443758010864
2129 3.39503979682922
2130 4.09102916717529
2131 2.44771409034729
2132 2.38325238227844
2133 2.75673890113831
2134 3.15629434585571
2135 3.94114327430725
2136 3.78521943092346
2137 2.86015295982361
2138 2.2951557636261
2139 2.88220071792603
2140 2.83006620407104
2141 2.55939483642578
2142 3.67478799819946
2143 3.21379137039185
2144 3.62502503395081
2145 3.68209552764893
2146 3.46960091590881
2147 2.86944079399109
2148 2.7829327583313
2149 4.22628593444824
2150 3.24789071083069
2151 3.60468411445618
2152 3.09998464584351
2153 2.44877314567566
2154 2.96134471893311
2155 3.41502165794373
2156 4.69404792785645
2157 4.45625495910645
2158 3.98573064804077
2159 3.99126148223877
2160 3.21470141410828
2161 3.53568339347839
2162 3.98265886306763
2163 3.37076020240784
2164 3.93574929237366
2165 3.42663788795471
2166 3.82270812988281
2167 4.18294858932495
2168 4.5053825378418
2169 4.32283592224121
2170 3.46780371665955
2171 3.31808137893677
2172 3.57502365112305
2173 3.1477313041687
2174 4.21779870986938
2175 3.98728561401367
2176 4.24820852279663
2177 4.55278301239014
2178 3.56916880607605
2179 4.85546922683716
2180 4.75479698181152
2181 4.22094821929932
2182 4.45016765594482
2183 4.89794063568115
2184 4.19375705718994
2185 4.28341722488403
2186 4.86215305328369
2187 3.69907307624817
2188 4.68734407424927
2189 4.72634363174438
2190 4.63924360275269
2191 4.36497497558594
2192 4.3853178024292
2193 3.90727353096008
2194 4.17711782455444
2195 4.76680660247803
2196 4.44544076919556
2197 3.92570471763611
2198 4.50116157531738
2199 4.82304334640503
2200 4.78393077850342
2201 4.69815540313721
2202 5.27152061462402
2203 4.28080749511719
2204 5.53369522094727
2205 5.2588939666748
2206 5.59711742401123
2207 5.32199144363403
2208 4.72439622879028
2209 4.61902046203613
2210 4.47383642196655
2211 4.29686212539673
2212 4.98117780685425
2213 4.23746347427368
2214 3.79495596885681
2215 3.17683339118958
2216 4.37770557403564
2217 4.70833110809326
2218 4.68598651885986
2219 4.72837591171265
2220 4.81496238708496
2221 4.96581840515137
2222 5.02584552764893
2223 5.4374098777771
2224 4.40155220031738
2225 4.3023853302002
2226 4.35677194595337
2227 4.66329050064087
2228 5.1627779006958
2229 5.09192657470703
2230 5.35751056671143
2231 4.94249677658081
2232 4.95055294036865
2233 4.90287446975708
2234 4.44587850570679
2235 4.40510082244873
2236 5.18987846374512
2237 4.89987802505493
2238 4.58198881149292
2239 3.94913530349731
2240 3.73599815368652
2241 4.00490379333496
2242 3.49589562416077
2243 3.9092104434967
2244 3.91330313682556
2245 4.63931083679199
2246 3.95737314224243
2247 4.45872020721436
2248 4.13666915893555
2249 4.56791400909424
2250 4.05564594268799
2251 3.30354857444763
2252 3.45115923881531
2253 4.29752540588379
2254 3.5574266910553
2255 3.72722625732422
2256 3.93303155899048
2257 3.87479448318481
2258 3.76882243156433
2259 4.09147882461548
2260 3.8626401424408
2261 4.3586220741272
2262 4.33354473114014
2263 4.2558798789978
2264 4.00431060791016
2265 3.62129259109497
2266 4.37873268127441
2267 4.90846633911133
2268 4.67011070251465
2269 4.78829336166382
2270 3.79274415969849
2271 3.21007585525513
2272 4.01052522659302
2273 4.2670955657959
2274 4.82672739028931
2275 3.61071538925171
2276 4.18038034439087
2277 4.24164915084839
2278 4.5685772895813
2279 3.90980315208435
2280 4.0069842338562
2281 3.97675013542175
2282 3.91948866844177
2283 3.48699760437012
2284 3.97074890136719
2285 4.29585027694702
2286 4.40838575363159
2287 3.91556787490845
2288 4.05697441101074
2289 4.54935646057129
2290 4.15364551544189
2291 3.98449301719666
2292 3.48010492324829
2293 3.58217668533325
2294 4.01939916610718
2295 4.26394653320312
2296 3.83623790740967
2297 3.77339148521423
2298 3.72228217124939
2299 3.7772319316864
2300 3.84400987625122
2301 3.84476280212402
2302 4.13937950134277
2303 4.1614089012146
2304 4.87101602554321
2305 4.69629144668579
2306 4.19063138961792
2307 4.27870416641235
2308 4.22858428955078
2309 4.46369600296021
2310 4.28310871124268
2311 4.93939447402954
2312 4.63931274414062
2313 4.28697156906128
2314 4.67301511764526
2315 4.28283452987671
2316 4.91217756271362
2317 4.08918952941895
2318 3.86790180206299
2319 4.37732601165771
2320 4.25436401367188
2321 5.02148818969727
2322 4.84043407440186
2323 4.30514001846313
2324 4.66273069381714
2325 4.2885103225708
2326 4.59978771209717
2327 4.44089889526367
2328 4.86274194717407
2329 4.34586572647095
2330 4.44367933273315
2331 4.50164556503296
2332 4.13765954971313
2333 3.77593231201172
2334 4.33279800415039
2335 4.66681861877441
2336 4.16341352462769
2337 4.29382705688477
2338 3.64241862297058
2339 3.82382440567017
2340 3.61802625656128
2341 3.97450232505798
2342 3.86017870903015
2343 3.93486666679382
2344 3.60604691505432
2345 3.45903086662292
2346 3.11380124092102
2347 3.64474606513977
2348 4.20367574691772
2349 4.10091590881348
2350 3.58941173553467
2351 3.84278130531311
2352 3.73556804656982
2353 3.94759702682495
2354 3.76297950744629
2355 4.25930833816528
2356 4.48842191696167
2357 4.05310773849487
2358 4.5296745300293
2359 4.4682788848877
2360 5.02149152755737
2361 4.57741498947144
2362 3.95749545097351
2363 4.04748916625977
2364 3.44671678543091
2365 4.48303413391113
2366 4.10700225830078
2367 3.76546239852905
2368 4.29421234130859
2369 4.17544794082642
2370 4.04101991653442
2371 4.0813684463501
2372 3.68230175971985
2373 4.17119026184082
2374 3.5220959186554
2375 4.01201057434082
2376 3.92723846435547
2377 3.91987109184265
2378 3.7109706401825
2379 3.46797919273376
2380 4.26241159439087
2381 4.16732311248779
2382 4.17249059677124
2383 4.42558765411377
2384 4.12418699264526
2385 3.74053573608398
2386 4.15192556381226
2387 4.83305025100708
2388 4.13406038284302
2389 4.45415687561035
2390 4.11937236785889
2391 4.22976016998291
2392 4.2636137008667
2393 5.42393350601196
2394 5.77114248275757
2395 4.74132919311523
2396 5.02357959747314
2397 4.93467235565186
2398 4.60462808609009
2399 5.28168630599976
2400 4.19304084777832
2401 4.7212872505188
2402 4.73226737976074
2403 3.95622444152832
2404 4.11393308639526
2405 3.57847881317139
2406 3.56336903572083
2407 3.51778316497803
2408 3.84109973907471
2409 4.51409244537354
2410 4.24916553497314
2411 4.0783543586731
2412 4.70982599258423
2413 4.73314952850342
2414 4.10998010635376
2415 4.25232696533203
2416 4.70106983184814
2417 4.70655298233032
2418 4.50202465057373
2419 4.86272001266479
2420 4.22454977035522
2421 4.35151720046997
2422 4.31970882415771
2423 4.04828119277954
2424 3.95889091491699
2425 4.01987648010254
2426 3.58826398849487
2427 4.01594257354736
2428 3.94945764541626
2429 3.52172207832336
2430 3.13834547996521
2431 3.90551829338074
2432 3.39395451545715
2433 3.19390487670898
2434 3.08386492729187
2435 3.21960496902466
2436 4.10867929458618
2437 4.0731520652771
2438 3.46241450309753
2439 4.21684789657593
2440 3.66351270675659
2441 3.52575135231018
2442 3.45527648925781
2443 4.10950183868408
2444 4.12102508544922
2445 3.45653986930847
2446 3.79659652709961
2447 3.18720102310181
2448 3.58593082427979
2449 3.76521372795105
2450 3.36535501480103
2451 3.04227924346924
2452 3.92412090301514
2453 3.37909626960754
2454 3.63131475448608
2455 3.25815439224243
2456 3.0748016834259
2457 2.76331424713135
2458 2.86812305450439
2459 3.70022106170654
2460 3.39194631576538
2461 3.23184037208557
2462 3.21063613891602
2463 3.47510933876038
2464 3.50932908058167
2465 3.72815346717834
2466 3.6297721862793
2467 3.60320448875427
2468 3.58017301559448
2469 3.36549186706543
2470 3.960369348526
2471 3.47143006324768
2472 3.89381337165833
2473 3.89114880561829
2474 3.63190865516663
2475 3.46899223327637
2476 3.7412166595459
2477 3.72711038589478
2478 3.9062168598175
2479 4.42370557785034
2480 4.37949705123901
2481 4.74478483200073
2482 3.99332499504089
2483 4.25319051742554
2484 4.17487382888794
2485 4.10155010223389
2486 3.74519538879395
2487 4.04056215286255
2488 4.31254196166992
2489 4.58588647842407
2490 4.87443113327026
2491 4.13481616973877
2492 4.22334289550781
2493 4.43352079391479
2494 4.79420185089111
2495 4.72434329986572
2496 4.50895404815674
2497 4.65689516067505
2498 4.43401479721069
2499 4.6727409362793
2500 4.50624370574951
2501 5.12867879867554
2502 5.15975379943848
2503 4.43000221252441
2504 4.54653263092041
2505 4.13697481155396
2506 3.68073558807373
2507 3.77413749694824
2508 3.85851097106934
2509 4.68371200561523
2510 4.16836357116699
2511 3.92882299423218
2512 4.38749647140503
2513 5.05559301376343
2514 4.50727415084839
2515 4.4337911605835
2516 4.31272315979004
2517 4.03429412841797
2518 3.3876473903656
2519 3.60163998603821
2520 4.20440006256104
2521 4.42105722427368
2522 3.49111175537109
2523 3.36403656005859
2524 3.23718881607056
2525 4.73682928085327
2526 4.90568161010742
2527 4.26123237609863
2528 3.72280645370483
2529 4.1644024848938
2530 3.5911021232605
2531 3.16856288909912
2532 3.29101634025574
2533 3.34517192840576
2534 3.74624848365784
2535 4.17938137054443
2536 3.73492383956909
2537 4.42797994613647
2538 4.52921581268311
2539 3.6986825466156
2540 4.05920696258545
2541 3.56063890457153
2542 3.17765235900879
2543 3.68329930305481
2544 3.41596388816833
2545 3.3551938533783
2546 3.61098074913025
2547 3.83054137229919
2548 3.42606997489929
2549 3.89937138557434
2550 3.55377960205078
2551 3.76670360565186
2552 4.38292169570923
2553 4.32239770889282
2554 4.11840343475342
2555 4.33129930496216
2556 3.99690055847168
2557 4.00379514694214
2558 4.13309335708618
2559 4.26473522186279
2560 4.1017861366272
2561 4.00513505935669
2562 4.25405740737915
2563 4.43914413452148
2564 4.20946741104126
2565 4.01369762420654
2566 3.6590473651886
2567 3.06808876991272
2568 3.5332407951355
2569 3.44001722335815
2570 4.02399778366089
2571 4.18027305603027
2572 3.93576765060425
2573 3.75102615356445
2574 3.98722624778748
2575 3.58198523521423
2576 3.98091602325439
2577 3.70073175430298
2578 3.77616047859192
2579 3.57652974128723
2580 3.83983850479126
2581 3.52322673797607
2582 3.31499075889587
2583 3.41828966140747
2584 3.79362368583679
2585 3.60083198547363
2586 3.63088870048523
2587 3.4233832359314
2588 2.9307165145874
2589 3.82697439193726
2590 3.56309700012207
2591 3.94821238517761
2592 3.87216377258301
2593 4.14937019348145
2594 3.99014115333557
2595 4.52466440200806
2596 4.85657548904419
2597 4.98150062561035
2598 4.8123574256897
2599 4.90761137008667
2600 5.12922716140747
2601 4.53053188323975
2602 4.35934925079346
2603 4.51517105102539
2604 4.45859527587891
2605 4.30947542190552
2606 3.90258097648621
2607 4.13141822814941
2608 4.06117391586304
2609 4.61962842941284
2610 3.5346474647522
2611 3.4587721824646
2612 3.32066226005554
2613 4.33925342559814
2614 3.99544429779053
2615 3.99127292633057
2616 4.25616645812988
2617 4.24409103393555
2618 4.1100811958313
2619 4.10110712051392
2620 4.37124252319336
2621 3.45976424217224
2622 3.58294868469238
2623 3.95033407211304
2624 4.08903455734253
2625 3.24692678451538
2626 3.34506011009216
2627 3.93989038467407
2628 3.59890508651733
2629 3.56978034973145
2630 4.0112738609314
2631 4.19825887680054
2632 4.2576642036438
2633 4.00883865356445
2634 3.77775263786316
2635 3.86975765228271
2636 3.52742528915405
2637 3.92844676971436
2638 3.86079454421997
2639 3.65989518165588
2640 3.92998051643372
2641 3.61468434333801
2642 3.34226107597351
2643 3.30722641944885
2644 3.07384157180786
2645 3.5049192905426
2646 3.81174921989441
2647 3.24861931800842
2648 3.13298654556274
2649 3.45087099075317
2650 3.40537548065186
2651 3.36874461174011
2652 3.2505567073822
2653 2.99829626083374
2654 3.698805809021
2655 3.35089612007141
2656 4.20729637145996
2657 3.29980659484863
2658 3.78036141395569
2659 4.00134706497192
2660 3.77252125740051
2661 3.90405035018921
2662 3.8378381729126
2663 3.95661330223083
2664 4.34638977050781
2665 3.34209728240967
2666 4.18064451217651
2667 3.9448070526123
2668 4.44437217712402
2669 4.54789924621582
2670 4.34137964248657
2671 4.39936971664429
2672 4.602126121521
2673 4.37325096130371
2674 3.69180154800415
2675 4.46101856231689
2676 4.58826017379761
2677 4.25636196136475
2678 4.27996730804443
2679 4.61543750762939
2680 4.6987042427063
2681 4.48343372344971
2682 4.61757755279541
2683 4.66931438446045
2684 4.84918832778931
2685 4.82692909240723
2686 4.7068338394165
2687 5.46303939819336
2688 4.78896999359131
2689 4.01714324951172
2690 3.96148610115051
2691 3.55207681655884
2692 3.81316781044006
2693 3.75646471977234
2694 4.5182728767395
2695 4.83264446258545
2696 4.51944780349731
2697 4.81905841827393
2698 4.43118524551392
2699 5.36946439743042
2700 4.53005313873291
2701 4.09304475784302
2702 3.15265917778015
2703 3.65373945236206
2704 3.61452054977417
2705 3.85790276527405
2706 3.55228853225708
2707 3.88807678222656
2708 4.06644487380981
2709 3.63962936401367
2710 3.58461356163025
2711 3.46607708930969
2712 3.61053538322449
2713 4.32925796508789
2714 4.01371383666992
2715 4.690260887146
2716 4.61673545837402
2717 4.29034757614136
2718 4.70604181289673
2719 4.98478221893311
2720 4.74779844284058
2721 4.78322601318359
2722 4.939293384552
2723 4.90530395507812
2724 4.85903549194336
2725 5.18776750564575
2726 4.86690664291382
2727 3.85595607757568
2728 4.79811906814575
2729 4.93028974533081
2730 4.87598609924316
2731 4.7544322013855
2732 5.10916948318481
2733 4.52052593231201
2734 4.47807359695435
2735 4.11776065826416
2736 4.43021392822266
2737 4.44092130661011
2738 4.35347938537598
2739 4.6464319229126
2740 4.30882787704468
2741 4.58192157745361
2742 4.76158952713013
2743 4.2521858215332
2744 4.31000804901123
2745 3.84872889518738
2746 4.6896185874939
2747 4.35086870193481
2748 3.99769353866577
2749 3.8050172328949
2750 3.80610680580139
2751 4.25724601745605
2752 4.46862840652466
2753 4.2460618019104
2754 3.57050657272339
2755 3.73395013809204
2756 3.18515276908875
2757 4.51555204391479
2758 4.52241897583008
2759 4.13052129745483
2760 4.1679105758667
2761 4.18138980865479
2762 4.46550416946411
2763 3.87540149688721
2764 3.80805468559265
2765 4.28784656524658
2766 4.6205267906189
2767 4.37401247024536
2768 4.09928417205811
2769 4.07911729812622
2770 3.92626094818115
2771 4.24766159057617
2772 5.14095306396484
2773 4.50969457626343
2774 5.04403448104858
2775 5.47633790969849
2776 5.5512228012085
2777 5.39547443389893
2778 5.50083541870117
2779 5.39723920822144
2780 5.16955852508545
2781 4.9634690284729
2782 4.76815700531006
2783 5.09643840789795
2784 5.00931406021118
2785 5.14168548583984
2786 5.33848667144775
2787 5.47225522994995
2788 5.36471748352051
2789 5.45194625854492
2790 5.14973783493042
2791 5.08111429214478
2792 5.17677021026611
2793 5.1966552734375
2794 5.485999584198
2795 5.11870002746582
2796 5.30022382736206
2797 5.25848960876465
2798 5.10281085968018
2799 5.08219623565674
2800 4.77138042449951
2801 5.09594774246216
2802 5.27457475662231
2803 4.51572847366333
2804 5.08236885070801
2805 5.43324613571167
2806 5.13911247253418
2807 5.09570503234863
2808 5.40570020675659
2809 5.15796995162964
2810 5.49077796936035
2811 4.64035034179688
2812 5.14513063430786
2813 4.9305591583252
2814 4.50540208816528
2815 4.74880123138428
2816 4.26729965209961
2817 4.65087652206421
2818 4.63313770294189
2819 5.00832509994507
2820 4.53474521636963
2821 4.68583726882935
2822 4.61573791503906
2823 4.65486812591553
2824 4.57126474380493
2825 4.43868637084961
2826 4.7685694694519
2827 4.69672727584839
2828 5.1722936630249
2829 4.72581052780151
2830 4.1557674407959
2831 4.55108547210693
2832 4.26594305038452
2833 4.44692993164062
2834 4.78135061264038
2835 4.96133756637573
2836 4.83183193206787
2837 4.51938724517822
2838 4.74036312103271
2839 4.98017740249634
2840 5.98544502258301
2841 5.86166143417358
2842 5.58644819259644
2843 6.01082324981689
2844 5.81808233261108
2845 5.20510673522949
2846 5.40957355499268
2847 5.75023508071899
2848 6.03810882568359
2849 5.86382436752319
2850 5.86830854415894
2851 5.54274988174438
2852 5.74990034103394
2853 5.60566568374634
2854 5.47461271286011
2855 5.49636459350586
2856 5.83551025390625
2857 5.13421964645386
2858 5.82986354827881
2859 6.18336248397827
2860 5.74794912338257
2861 5.99956798553467
2862 6.04963397979736
2863 5.55131244659424
2864 5.85004138946533
2865 5.22836351394653
2866 5.06803417205811
2867 5.26107740402222
2868 5.04050779342651
2869 5.04143333435059
2870 5.42827939987183
2871 5.49538326263428
2872 4.95561027526855
2873 5.01791000366211
2874 4.83637666702271
2875 4.10775136947632
2876 4.57824945449829
2877 5.10442352294922
2878 4.63341808319092
2879 5.1311936378479
2880 4.64038419723511
2881 4.81619739532471
2882 4.17456531524658
2883 4.1447172164917
2884 4.46220064163208
2885 4.29751491546631
2886 4.21326971054077
2887 4.31329011917114
2888 3.55243754386902
2889 3.75172233581543
2890 3.86799025535583
2891 3.76466107368469
2892 3.73939204216003
2893 3.52010154724121
2894 3.82881617546082
2895 4.64485216140747
2896 4.32328081130981
2897 4.34816551208496
2898 4.29035091400146
2899 3.92458772659302
2900 4.56659841537476
2901 3.9220654964447
2902 3.90083742141724
2903 4.37168264389038
2904 4.19291067123413
2905 3.85890483856201
2906 3.60570049285889
2907 3.27303624153137
2908 2.69327402114868
2909 3.45575571060181
2910 4.54937171936035
2911 4.34553003311157
2912 4.70050048828125
2913 5.05198812484741
2914 5.56889486312866
2915 5.00958204269409
2916 5.22125005722046
2917 5.07589530944824
2918 5.14909315109253
2919 4.7441725730896
2920 4.72855377197266
2921 5.07589244842529
2922 4.31315994262695
2923 3.9903392791748
2924 4.23154640197754
2925 3.98148703575134
2926 4.04146242141724
2927 4.0966591835022
2928 3.59097838401794
2929 3.98374891281128
2930 3.64355206489563
2931 3.13580727577209
2932 3.63503432273865
2933 4.16697359085083
2934 4.11842393875122
2935 3.19217014312744
2936 3.83011174201965
2937 4.65115928649902
2938 4.05489587783813
2939 3.53752946853638
2940 4.44743537902832
2941 4.14423894882202
2942 4.27120018005371
2943 4.09216117858887
2944 4.16629362106323
2945 3.68522834777832
2946 3.87471485137939
2947 4.19507932662964
2948 4.22923135757446
2949 3.70923089981079
2950 4.0722074508667
2951 4.48631858825684
2952 4.50320911407471
2953 3.71715879440308
2954 3.79529738426208
2955 4.33424139022827
2956 4.61558151245117
2957 4.03460121154785
2958 4.30525684356689
2959 4.69032955169678
2960 4.39094114303589
2961 4.95673751831055
2962 4.58827018737793
2963 4.28110790252686
2964 4.34684228897095
2965 4.31239986419678
2966 4.72148084640503
2967 4.45831727981567
2968 4.10091495513916
2969 4.11730670928955
2970 3.62446928024292
2971 3.88964247703552
2972 3.92684388160706
2973 4.12856769561768
2974 3.75266671180725
2975 4.27283334732056
2976 4.24445009231567
2977 4.38087511062622
2978 4.26105165481567
2979 4.3679723739624
2980 4.40750455856323
2981 3.51509928703308
2982 4.02855348587036
2983 4.35346937179565
2984 4.05409336090088
2985 4.49080228805542
2986 4.142165184021
2987 3.46282339096069
2988 3.73638963699341
2989 4.43224143981934
2990 3.83049488067627
2991 4.00807666778564
2992 3.80961346626282
2993 4.36114454269409
2994 3.85534262657166
2995 4.11028051376343
2996 3.78689336776733
2997 3.09287977218628
2998 2.70730805397034
2999 3.12146615982056
3000 3.88074898719788
3001 3.45126700401306
3002 4.59483623504639
3003 3.67777609825134
3004 4.25152635574341
3005 4.50638389587402
3006 4.61466836929321
3007 4.57647705078125
3008 4.74734783172607
3009 3.54340219497681
3010 3.82634139060974
3011 3.35785698890686
3012 3.77662229537964
3013 3.83731579780579
3014 4.18617391586304
3015 4.34259366989136
3016 4.53492832183838
3017 4.48047399520874
3018 4.82439136505127
3019 4.53802490234375
3020 4.82357931137085
3021 4.98437118530273
3022 4.66689205169678
3023 5.28985738754272
3024 4.48920440673828
3025 4.5713095664978
3026 4.61818933486938
3027 4.62973976135254
3028 4.92583417892456
3029 3.58193063735962
3030 4.36459112167358
3031 5.21088314056396
3032 3.8667004108429
3033 3.56697344779968
3034 4.80309581756592
3035 4.07198286056519
3036 3.44253420829773
3037 4.74306344985962
3038 4.76176929473877
3039 3.59845781326294
3040 4.11600208282471
3041 4.40086936950684
3042 4.37047243118286
3043 4.20343112945557
3044 4.48785877227783
3045 4.20039796829224
3046 4.22667551040649
3047 4.12999725341797
3048 3.98631620407104
3049 4.04816865921021
3050 4.1107816696167
3051 4.49337387084961
3052 3.72865724563599
3053 3.65010547637939
3054 4.00033903121948
3055 3.36127781867981
3056 4.75830173492432
3057 4.6204686164856
3058 4.10595512390137
3059 4.0593900680542
3060 4.21633911132812
3061 4.34689044952393
3062 5.11167144775391
3063 5.27242565155029
3064 3.8865430355072
3065 3.69295740127563
3066 4.0931248664856
3067 3.79638457298279
3068 4.051513671875
3069 4.22456407546997
3070 4.89083766937256
3071 4.30018615722656
3072 3.72374057769775
3073 4.37539386749268
3074 4.47592830657959
3075 4.41551065444946
3076 4.59900379180908
3077 4.52887868881226
3078 3.36055088043213
3079 3.61680459976196
3080 3.87900114059448
3081 4.19905471801758
3082 4.54723262786865
3083 4.65683460235596
3084 4.11941337585449
3085 4.88892459869385
3086 4.42990922927856
3087 4.58058834075928
3088 4.43449640274048
3089 4.65918445587158
3090 4.9056830406189
3091 4.9329776763916
3092 5.63468933105469
3093 5.33088350296021
3094 5.11343908309937
3095 4.78209781646729
3096 4.97519540786743
3097 4.61661100387573
3098 3.86918210983276
3099 4.71141958236694
3100 4.09558200836182
3101 4.19906711578369
3102 3.91377806663513
3103 3.47852182388306
3104 4.09399700164795
3105 3.7988908290863
3106 5.30461931228638
3107 4.9563045501709
3108 3.91458320617676
3109 4.35011672973633
3110 4.69459295272827
3111 4.07895755767822
3112 4.01690912246704
3113 4.24323415756226
3114 4.057936668396
3115 4.76607084274292
3116 4.13357305526733
3117 3.98350858688354
3118 4.9929461479187
3119 4.92861318588257
3120 4.79484224319458
3121 4.0545916557312
3122 5.57537174224854
3123 5.30512189865112
3124 5.64659833908081
3125 5.64922046661377
3126 4.98423433303833
3127 3.74358773231506
3128 4.70193576812744
3129 4.8765811920166
3130 4.12346220016479
3131 4.32177543640137
3132 5.38148880004883
3133 4.03037357330322
3134 3.98038387298584
3135 4.44695043563843
3136 4.83123254776001
3137 4.6425256729126
3138 4.13827753067017
3139 4.37601900100708
3140 5.05178070068359
3141 5.52446508407593
3142 5.27026414871216
3143 4.75329875946045
3144 4.09445190429688
3145 4.47696256637573
3146 4.22383260726929
3147 4.17047691345215
3148 4.25016975402832
3149 4.38078927993774
3150 4.45340490341187
3151 4.34936904907227
3152 4.62973356246948
3153 5.2236967086792
3154 4.32207489013672
3155 3.82776856422424
3156 3.60666394233704
3157 3.86440467834473
3158 3.53951239585876
3159 3.99589204788208
3160 3.41528749465942
3161 4.18969249725342
3162 4.57642364501953
3163 3.91777062416077
3164 4.70559644699097
3165 3.94504880905151
3166 3.85425806045532
3167 4.55050182342529
3168 4.67557668685913
3169 4.76964282989502
3170 4.55685663223267
3171 4.61095762252808
3172 4.75322914123535
3173 4.94269180297852
3174 4.76543426513672
3175 4.62062644958496
3176 4.4409818649292
3177 4.59191846847534
3178 3.96233725547791
3179 4.05419588088989
3180 3.89997601509094
3181 4.62961053848267
3182 5.46615409851074
3183 4.275963306427
3184 4.20679330825806
3185 4.48592376708984
3186 4.41751766204834
3187 3.84259271621704
3188 3.78080749511719
3189 4.05280637741089
3190 4.80249071121216
3191 4.43825435638428
3192 4.67262077331543
3193 4.10996389389038
3194 3.81550407409668
3195 3.93307018280029
3196 3.61087512969971
3197 3.67004656791687
3198 3.70983862876892
3199 3.72532844543457
3200 3.97677230834961
3201 4.205482006073
3202 3.9866840839386
3203 4.37659502029419
3204 3.75595664978027
3205 3.85171175003052
3206 4.59302568435669
3207 4.2799825668335
3208 3.98845601081848
3209 4.19763088226318
3210 4.28622531890869
3211 3.76463675498962
3212 4.37361669540405
3213 4.34178829193115
3214 4.12484550476074
3215 4.38427925109863
3216 4.16995239257812
3217 4.2656421661377
3218 3.91969752311707
3219 4.16515636444092
3220 4.03207302093506
3221 4.27403688430786
3222 3.93648672103882
3223 3.66661643981934
3224 3.85047483444214
3225 3.72418880462646
3226 3.47768807411194
3227 3.83550119400024
3228 3.88517427444458
3229 3.97094941139221
3230 3.78904247283936
3231 3.76731634140015
3232 4.01347351074219
3233 4.28624439239502
3234 4.18579292297363
3235 3.78912329673767
3236 4.09034967422485
3237 3.99557995796204
3238 2.99621558189392
3239 3.99902749061584
3240 3.91372656822205
3241 3.62329912185669
3242 3.53985214233398
3243 4.26287317276001
3244 4.28290843963623
3245 4.10532522201538
3246 4.65311145782471
3247 4.91348743438721
3248 4.65204238891602
3249 4.22609806060791
3250 4.2129807472229
3251 4.47019386291504
3252 3.77726602554321
3253 4.36389446258545
3254 4.39375829696655
3255 4.45008087158203
3256 4.67617607116699
3257 4.46400165557861
3258 4.05831480026245
3259 4.05787658691406
3260 4.54797172546387
3261 4.3801965713501
3262 3.99307036399841
3263 3.9870343208313
3264 4.00398874282837
3265 3.7093710899353
3266 3.54992246627808
3267 4.0491771697998
3268 4.55289363861084
3269 4.54860734939575
3270 4.33431959152222
3271 4.06420564651489
3272 3.77151894569397
3273 3.96429491043091
3274 4.43803596496582
3275 4.38604879379272
3276 4.2082724571228
3277 4.47359228134155
3278 4.74480390548706
3279 4.4843111038208
3280 3.73196172714233
3281 4.00862312316895
3282 3.88891887664795
3283 4.29187631607056
3284 4.03930473327637
3285 3.43370962142944
3286 4.04587125778198
3287 3.55900931358337
3288 3.7326979637146
3289 3.83158302307129
3290 3.78117871284485
3291 3.85649800300598
3292 3.72901082038879
3293 4.3777232170105
3294 4.70063638687134
3295 4.70768308639526
3296 4.11510562896729
3297 4.0199933052063
3298 4.3960394859314
3299 3.98371362686157
3300 3.43827486038208
3301 3.85994815826416
3302 3.81645512580872
3303 3.49647974967957
3304 3.59191083908081
3305 3.69188189506531
3306 3.30702948570251
3307 3.47860264778137
3308 3.6816086769104
3309 3.48804235458374
3310 3.48297572135925
3311 3.47866129875183
3312 4.09155130386353
3313 4.08472776412964
3314 4.55351781845093
3315 4.12335348129272
3316 4.18822956085205
3317 4.49732971191406
3318 4.65339946746826
3319 4.54613780975342
3320 4.4231014251709
3321 4.44572782516479
3322 4.71117067337036
3323 4.06039571762085
3324 3.76205801963806
3325 4.29502820968628
3326 4.02734661102295
3327 4.4774022102356
3328 4.30947971343994
3329 4.57541036605835
3330 4.56777334213257
3331 4.96610116958618
3332 4.43990850448608
3333 4.13283681869507
3334 4.54308223724365
3335 4.17102956771851
3336 4.56647205352783
3337 4.05285978317261
3338 4.75093364715576
3339 4.26179885864258
3340 4.18062496185303
3341 3.95982384681702
3342 4.19873905181885
3343 4.0656099319458
3344 4.02676677703857
3345 4.50717353820801
3346 3.97761726379395
3347 4.12232828140259
3348 4.11547374725342
3349 3.75271844863892
3350 3.72518587112427
3351 3.93302845954895
3352 3.92765092849731
3353 3.84030246734619
3354 4.06445121765137
3355 3.9986937046051
3356 3.8871386051178
3357 3.95024847984314
3358 4.41875028610229
3359 4.22748041152954
3360 4.06818771362305
3361 4.2904806137085
3362 4.41599130630493
3363 4.24649000167847
3364 4.65463733673096
3365 4.44298505783081
3366 4.39194202423096
3367 4.27763080596924
3368 4.16457223892212
3369 4.06721448898315
3370 4.08699131011963
3371 3.91587448120117
3372 4.0129280090332
3373 4.35557126998901
3374 4.09843111038208
3375 4.10423612594604
3376 3.9566171169281
3377 3.84371876716614
3378 4.17261695861816
3379 3.93503880500793
3380 4.00844144821167
3381 3.34540867805481
3382 4.08299922943115
3383 4.21612310409546
3384 4.09330272674561
3385 4.38150882720947
3386 4.07350730895996
3387 4.15063762664795
3388 3.83931732177734
3389 4.055739402771
3390 3.83428645133972
3391 4.17308759689331
3392 3.8919050693512
3393 3.9235565662384
3394 3.95388793945312
3395 4.10830163955688
3396 3.8883056640625
3397 3.61256170272827
3398 3.66442251205444
3399 3.9546275138855
3400 3.63619184494019
3401 3.82792234420776
3402 3.55346083641052
3403 3.92755603790283
3404 3.65938925743103
3405 4.05568504333496
3406 3.36134839057922
3407 3.81911015510559
3408 4.04674386978149
3409 4.1782603263855
3410 3.94684028625488
3411 4.10515594482422
3412 3.86137890815735
3413 4.10485887527466
3414 4.11590766906738
3415 3.54724717140198
3416 4.1161904335022
3417 4.09943103790283
3418 3.7198212146759
3419 3.84147334098816
3420 3.6572859287262
3421 3.55902886390686
3422 3.88750267028809
3423 4.6410059928894
3424 3.58100819587708
3425 3.65526533126831
3426 3.51021361351013
3427 3.11456704139709
3428 3.52014899253845
3429 4.15924263000488
3430 3.33653831481934
3431 3.21041965484619
3432 3.48221015930176
3433 4.23090267181396
3434 3.77779221534729
3435 3.60017895698547
3436 3.89454221725464
3437 3.84409785270691
3438 3.96058201789856
3439 4.17763328552246
3440 4.76267862319946
3441 4.43276453018188
3442 4.36683797836304
3443 3.70394921302795
3444 3.58299136161804
3445 3.80548977851868
3446 4.02979183197021
3447 4.4741063117981
3448 4.38006544113159
3449 4.42356204986572
3450 4.40876865386963
3451 4.36330318450928
3452 4.72846269607544
3453 4.98919582366943
3454 4.59662771224976
3455 4.12952184677124
3456 4.31964492797852
3457 4.2599196434021
3458 4.64567375183105
3459 4.39726066589355
3460 5.29824209213257
3461 5.18702459335327
3462 4.76055908203125
3463 5.62452173233032
3464 5.51992464065552
3465 5.9949312210083
3466 5.82388067245483
3467 5.20960235595703
3468 5.34914684295654
3469 3.90690946578979
3470 3.36026668548584
3471 4.34173154830933
3472 4.36105918884277
3473 4.39092826843262
3474 4.34170484542847
3475 5.05429649353027
3476 4.28188323974609
3477 4.50849628448486
3478 5.02322196960449
3479 4.50884199142456
3480 4.10591173171997
3481 3.3787579536438
3482 4.18139982223511
3483 4.86566877365112
3484 4.41335248947144
3485 4.37656593322754
3486 5.09005451202393
3487 3.5719895362854
3488 4.70858192443848
3489 5.77795696258545
3490 3.8969042301178
3491 3.97265768051147
3492 4.06470489501953
3493 4.21616888046265
3494 3.84445285797119
3495 4.09150409698486
3496 4.319176197052
3497 4.20741033554077
3498 3.95547461509705
3499 4.95537567138672
3500 4.77344846725464
3501 4.62052869796753
3502 4.25492763519287
3503 4.11177349090576
3504 3.91768527030945
3505 3.48132133483887
3506 3.90985679626465
3507 4.32327461242676
3508 3.87899708747864
3509 4.54818487167358
3510 3.83097338676453
3511 3.65504884719849
3512 4.02527141571045
3513 4.64913940429688
3514 4.13753032684326
3515 4.19695711135864
3516 4.11319351196289
3517 4.601722240448
3518 4.20235157012939
3519 4.19495487213135
3520 4.23209142684937
3521 4.14496898651123
3522 4.18506669998169
3523 3.65988683700562
3524 3.25385403633118
3525 4.15732479095459
3526 4.57007074356079
3527 4.77115058898926
3528 4.0408730506897
3529 5.11762428283691
3530 5.5081787109375
3531 5.82571601867676
3532 4.34057998657227
3533 4.37625408172607
3534 4.7306022644043
3535 4.68588495254517
3536 4.7282247543335
3537 4.4959077835083
3538 4.69418716430664
3539 4.71023559570312
3540 4.82544851303101
3541 4.97474479675293
3542 4.52204036712646
3543 4.55861759185791
3544 3.89020657539368
3545 2.6703941822052
3546 3.98575139045715
3547 4.3297963142395
3548 3.93789577484131
3549 4.25382041931152
3550 3.86652374267578
3551 4.61686277389526
3552 5.33063268661499
3553 6.01105165481567
3554 4.9923210144043
3555 4.91574287414551
3556 4.47599124908447
3557 5.15484714508057
3558 4.13808488845825
3559 4.4779691696167
3560 4.77532768249512
3561 4.49737215042114
3562 4.16373825073242
3563 4.27794981002808
3564 4.19652366638184
3565 4.42824411392212
3566 4.284592628479
3567 4.45018482208252
3568 4.55489826202393
3569 3.91017746925354
3570 3.64802312850952
3571 4.49441957473755
3572 3.96877765655518
3573 4.03015422821045
3574 4.56192779541016
3575 4.05803537368774
3576 3.80061864852905
3577 4.17529821395874
3578 3.92087149620056
3579 5.01997995376587
3580 4.80844354629517
3581 4.47326946258545
3582 5.99916744232178
3583 6.22962522506714
3584 5.60240364074707
3585 5.0081934928894
3586 4.93783044815063
3587 4.45872640609741
3588 4.4467601776123
3589 4.03302478790283
3590 4.45259523391724
3591 5.44854259490967
3592 4.77013063430786
3593 3.89098358154297
3594 4.36305618286133
3595 4.5455117225647
3596 4.51043844223022
3597 4.65525245666504
3598 4.34362030029297
3599 4.76899337768555
3600 4.57040739059448
3601 4.35219573974609
3602 4.17364311218262
3603 4.27408695220947
3604 4.53760194778442
3605 4.62726402282715
3606 5.07392358779907
3607 4.86447334289551
3608 4.67427921295166
3609 4.61050081253052
3610 4.6370096206665
3611 4.46366500854492
3612 4.33070135116577
3613 4.50228691101074
3614 4.40156984329224
3615 4.71042442321777
3616 4.49177408218384
3617 4.58881330490112
3618 4.40241527557373
3619 4.66980409622192
3620 4.47665405273438
3621 4.63896942138672
3622 4.39316177368164
3623 4.06567573547363
3624 4.10648965835571
3625 4.10885715484619
3626 4.69709014892578
3627 4.53071069717407
3628 4.19803810119629
3629 4.31616878509521
3630 4.54660034179688
3631 4.32703971862793
3632 4.46575450897217
3633 4.48672866821289
3634 4.37433815002441
3635 4.57669591903687
3636 4.43377256393433
3637 4.70172834396362
3638 4.45712661743164
3639 4.74308729171753
3640 4.46559286117554
3641 4.58261251449585
3642 4.7171573638916
3643 4.7449254989624
3644 4.67583894729614
3645 4.97685241699219
3646 4.66023683547974
3647 4.6195125579834
3648 4.65738677978516
3649 4.69338274002075
3650 4.44687032699585
3651 4.66114473342896
3652 4.69589042663574
3653 4.73558950424194
3654 4.25994396209717
3655 4.19500112533569
3656 4.75223398208618
3657 4.43341302871704
3658 4.503258228302
3659 4.0913987159729
3660 4.43528938293457
3661 4.90771389007568
3662 4.38015079498291
3663 4.61616992950439
3664 4.31398010253906
3665 3.83821558952332
3666 4.1489429473877
3667 4.31573867797852
3668 4.35124111175537
3669 4.11832189559937
3670 4.82046175003052
3671 4.41994476318359
3672 4.44569540023804
3673 4.40401697158813
3674 4.43490648269653
3675 4.71002054214478
3676 4.71583795547485
3677 4.35455751419067
3678 4.1099681854248
3679 4.46453332901001
3680 4.61848163604736
3681 4.36635065078735
3682 4.68869066238403
3683 4.44126844406128
3684 4.53680992126465
3685 4.5546178817749
3686 5.01097011566162
3687 4.00890016555786
3688 4.17050170898438
3689 4.05595827102661
3690 4.13772630691528
3691 4.1347279548645
3692 4.27851247787476
3693 4.19935894012451
3694 4.39614677429199
3695 4.20173692703247
3696 4.55291700363159
3697 4.58940029144287
3698 4.82648468017578
3699 4.66809272766113
3700 4.55512619018555
3701 4.32284688949585
3702 4.17590045928955
3703 4.47387933731079
3704 4.78873491287231
3705 5.2269549369812
3706 5.11697673797607
3707 5.01493692398071
3708 4.78665924072266
3709 4.79999113082886
3710 5.12997531890869
3711 5.52054214477539
3712 4.92761850357056
3713 4.54478645324707
3714 5.63321971893311
3715 5.58474349975586
3716 4.26954984664917
3717 4.39297676086426
3718 4.78523969650269
3719 4.44692659378052
3720 4.21144008636475
3721 4.37870979309082
3722 4.25673580169678
3723 4.32685422897339
3724 4.2411150932312
3725 4.51696920394897
3726 4.23666477203369
3727 4.39251518249512
3728 4.12399578094482
3729 4.43778800964355
3730 4.33327054977417
3731 4.33877182006836
3732 4.40038061141968
3733 4.09452295303345
3734 4.41787958145142
3735 4.3249716758728
3736 4.46346378326416
3737 4.60128688812256
3738 4.36500883102417
3739 4.35634756088257
3740 4.53144598007202
3741 4.60748815536499
3742 5.17381191253662
3743 4.94293594360352
3744 4.78798961639404
3745 4.77002334594727
3746 4.29086923599243
3747 5.40138530731201
3748 4.9736533164978
3749 5.05913352966309
3750 5.33678293228149
3751 4.88205099105835
3752 5.08881950378418
3753 4.58966779708862
3754 5.01345157623291
3755 5.3058910369873
3756 5.0467095375061
3757 4.8919472694397
3758 5.30844879150391
3759 5.08746528625488
3760 5.50670003890991
3761 5.21357154846191
3762 5.01162815093994
3763 4.48301553726196
3764 5.02888822555542
3765 4.70097637176514
3766 4.14265060424805
3767 3.98981547355652
3768 4.4787859916687
3769 4.05968189239502
3770 4.3403205871582
3771 4.6570200920105
3772 4.55931043624878
3773 4.35673666000366
3774 4.86417245864868
3775 4.45952558517456
3776 4.6469030380249
3777 4.98489141464233
3778 4.05229377746582
3779 4.0065131187439
3780 4.81519842147827
3781 5.1055269241333
3782 4.83107614517212
3783 4.69964265823364
3784 4.99381589889526
3785 4.72224426269531
3786 4.58880376815796
3787 4.03923463821411
3788 5.40888547897339
3789 4.46470832824707
3790 4.72302055358887
3791 4.44396209716797
3792 4.55023097991943
3793 4.34997415542603
3794 4.04798078536987
3795 3.93659257888794
3796 4.00947189331055
3797 3.76937341690063
3798 3.76664113998413
3799 3.94875693321228
3800 4.21185350418091
3801 4.36893510818481
3802 4.41065883636475
3803 4.27109527587891
3804 4.35085916519165
3805 4.01641750335693
3806 3.97826457023621
3807 4.24015378952026
3808 4.1106972694397
3809 4.21495008468628
3810 4.09542798995972
3811 4.10598278045654
3812 4.02790212631226
3813 3.97728133201599
3814 4.25196361541748
3815 4.14942407608032
3816 4.24253463745117
3817 4.22480249404907
3818 3.91642379760742
3819 4.11284637451172
3820 3.87789821624756
3821 3.76273965835571
3822 3.85617828369141
3823 3.86760497093201
3824 3.94068884849548
3825 4.00760841369629
3826 4.44126033782959
3827 4.07142686843872
3828 4.20476484298706
3829 4.08464050292969
3830 4.21119260787964
3831 4.41250562667847
3832 4.13593816757202
3833 4.33834266662598
3834 4.02537727355957
3835 4.38782215118408
3836 4.94582176208496
3837 4.50496578216553
3838 4.29219961166382
3839 4.03004026412964
3840 4.57251358032227
3841 4.24951124191284
3842 4.23013639450073
3843 4.04880809783936
3844 4.10273408889771
3845 3.97384142875671
3846 4.30736637115479
3847 3.95846772193909
3848 4.15056991577148
3849 4.16323232650757
3850 4.59138107299805
3851 4.27910661697388
3852 4.17083215713501
3853 4.43048429489136
3854 4.48443698883057
3855 4.21095991134644
3856 4.42306995391846
3857 4.49084091186523
3858 4.33497333526611
3859 4.60345697402954
3860 4.57501220703125
3861 4.39691543579102
3862 4.2473840713501
3863 4.37720441818237
3864 4.29125261306763
3865 4.21919918060303
3866 4.07049512863159
3867 4.17048692703247
3868 4.12945318222046
3869 4.33002614974976
3870 4.47356939315796
3871 5.00421285629272
3872 4.77493047714233
3873 4.58950424194336
3874 4.85282278060913
3875 4.99475383758545
3876 5.08850812911987
3877 4.98043298721313
3878 4.97636413574219
3879 4.99075222015381
3880 5.25027561187744
3881 5.09286499023438
3882 5.01733112335205
3883 4.80611705780029
3884 4.74081468582153
3885 4.20751047134399
3886 4.50582599639893
3887 4.54723978042603
3888 4.76314640045166
3889 4.58039712905884
3890 4.78874635696411
3891 5.02429246902466
3892 4.64679098129272
3893 4.72966432571411
3894 4.16681957244873
3895 4.21906661987305
3896 4.27815246582031
3897 4.13381433486938
3898 3.9665355682373
3899 4.12809944152832
3900 4.27464628219604
3901 4.28311777114868
3902 4.35980319976807
3903 4.29879951477051
3904 4.51031064987183
3905 4.41151666641235
3906 4.45029067993164
3907 4.37953615188599
3908 4.180823802948
3909 4.12060451507568
3910 4.37135076522827
3911 4.35334825515747
3912 4.5473804473877
3913 4.45939826965332
3914 4.45828199386597
3915 4.57850551605225
3916 4.41251134872437
3917 4.36530637741089
3918 4.19146203994751
3919 4.44024848937988
3920 4.49028635025024
3921 4.48949527740479
3922 4.78362083435059
3923 4.51905059814453
3924 4.47732830047607
3925 4.59108877182007
3926 4.67679500579834
3927 4.45842218399048
3928 4.58086824417114
3929 4.51675748825073
3930 4.29631328582764
3931 4.39212560653687
3932 4.49591302871704
3933 4.38086318969727
3934 4.51733303070068
3935 4.26342535018921
3936 4.29100704193115
3937 4.66945123672485
3938 4.37120676040649
3939 4.43757629394531
3940 4.00967264175415
3941 4.27548313140869
3942 4.21315097808838
3943 4.08386564254761
3944 4.08865880966187
3945 4.32660961151123
3946 4.35993528366089
3947 4.56226491928101
3948 4.43289232254028
3949 4.29337072372437
3950 4.17195510864258
3951 4.53931522369385
3952 4.34484004974365
3953 4.46711730957031
3954 4.29040384292603
3955 4.16928434371948
3956 4.2662787437439
3957 4.43742799758911
3958 4.53946590423584
3959 4.41985607147217
3960 4.47453117370605
3961 4.43829441070557
3962 4.27320289611816
3963 4.12267160415649
3964 4.15299224853516
3965 4.62503147125244
3966 4.38754749298096
3967 4.45406866073608
3968 4.09271574020386
3969 4.5242772102356
3970 4.25840282440186
3971 4.15279769897461
3972 4.29209041595459
3973 4.54047775268555
3974 4.19743156433105
3975 4.21596670150757
3976 3.9836163520813
3977 3.95090913772583
3978 3.98993420600891
3979 4.21658515930176
3980 4.68164253234863
3981 4.07423305511475
3982 3.99050712585449
3983 4.28314399719238
3984 4.59330320358276
3985 4.56591606140137
3986 4.53363227844238
3987 4.27718496322632
3988 4.18302965164185
3989 4.33849000930786
3990 4.21841716766357
3991 4.26856136322021
3992 4.10346603393555
3993 3.82676386833191
3994 4.08994674682617
3995 4.19783878326416
3996 3.76705288887024
3997 4.09596061706543
3998 4.45180463790894
3999 4.63902378082275
4000 4.10845422744751
4001 4.59427118301392
4002 4.5045428276062
4003 4.43406248092651
4004 3.9796290397644
4005 4.01345252990723
4006 4.58305835723877
4007 4.25566053390503
4008 3.98080778121948
4009 4.54915809631348
4010 4.03203153610229
4011 4.42001485824585
4012 4.11519289016724
4013 4.15992212295532
4014 4.43032646179199
4015 3.76631188392639
4016 4.23546123504639
4017 4.2345085144043
4018 4.29840326309204
4019 4.5246319770813
4020 4.33001375198364
4021 3.8962824344635
4022 3.84620523452759
4023 4.13432121276855
4024 3.85146832466125
4025 3.86177349090576
4026 3.64506721496582
4027 3.44771647453308
4028 3.54418110847473
4029 4.02729272842407
4030 4.24881267547607
4031 3.87217092514038
4032 3.79224395751953
4033 3.95917224884033
4034 3.94516706466675
4035 3.81022381782532
4036 3.86094999313354
4037 3.76613903045654
4038 4.16305732727051
4039 4.04784727096558
4040 3.70470643043518
4041 3.51390337944031
4042 3.68388724327087
4043 3.73329067230225
4044 3.38299345970154
4045 3.30791163444519
4046 3.31726574897766
4047 3.00108218193054
4048 3.45553302764893
4049 3.72953653335571
4050 3.86231899261475
4051 3.85399436950684
4052 3.56332564353943
4053 4.0097484588623
4054 3.90937566757202
4055 3.92564392089844
4056 4.00159454345703
4057 4.22876024246216
4058 4.18372535705566
4059 3.96464872360229
4060 3.82925891876221
4061 4.44038724899292
4062 4.14268112182617
4063 4.25935649871826
4064 4.27871751785278
4065 3.99332642555237
4066 4.13774156570435
4067 4.28270149230957
4068 4.22345399856567
4069 4.11053562164307
4070 3.79369139671326
4071 4.0978307723999
4072 4.03467702865601
4073 4.16209506988525
4074 4.27805471420288
4075 4.40725183486938
4076 4.2213978767395
4077 4.31475162506104
4078 4.31278276443481
4079 3.89399528503418
4080 3.93663430213928
4081 3.92814898490906
4082 3.87309312820435
4083 3.84466910362244
4084 4.17681789398193
4085 4.11638402938843
4086 4.37060308456421
4087 3.76788282394409
4088 3.76258897781372
4089 4.1758828163147
4090 4.27412033081055
4091 4.08215570449829
4092 3.6118483543396
4093 4.17452144622803
4094 4.1589879989624
4095 4.5584888458252
4096 4.41676092147827
4097 4.74451732635498
4098 4.70351409912109
4099 4.42646551132202
4100 4.51834154129028
4101 4.94978904724121
4102 4.50431871414185
4103 4.34025287628174
4104 3.87994003295898
4105 3.92318320274353
4106 3.8164267539978
4107 3.83439254760742
4108 3.73664045333862
4109 4.00246286392212
4110 3.76324319839478
4111 4.7812294960022
4112 4.68112087249756
4113 4.62364959716797
4114 4.91987419128418
4115 4.32821750640869
4116 4.05962705612183
4117 4.64473533630371
4118 4.38123273849487
4119 4.83226108551025
4120 4.69734191894531
4121 4.53150701522827
4122 4.35717868804932
4123 4.9272723197937
4124 5.09791994094849
4125 4.9272403717041
4126 4.71890830993652
4127 4.90655851364136
4128 4.84393167495728
4129 4.96913957595825
4130 4.89279174804688
4131 4.61484479904175
4132 5.08613872528076
4133 5.1467432975769
4134 4.78825950622559
4135 5.0462212562561
4136 4.6483039855957
4137 4.84439659118652
4138 4.52926063537598
4139 4.96152067184448
4140 4.25820255279541
4141 4.85007667541504
4142 5.1331353187561
4143 4.77547693252563
4144 5.30070066452026
4145 4.73166942596436
4146 4.7680230140686
4147 4.64933729171753
4148 4.60185670852661
4149 4.89921522140503
4150 4.48548030853271
4151 4.85633039474487
4152 4.53761291503906
4153 4.23195028305054
4154 4.09093523025513
4155 3.65524649620056
4156 4.8561897277832
4157 4.47420358657837
4158 4.60189533233643
4159 4.87513971328735
4160 5.12651824951172
4161 4.32557439804077
4162 4.74858379364014
4163 4.69964361190796
4164 4.69041109085083
4165 4.615149974823
4166 4.20995759963989
4167 4.38406562805176
4168 4.43837785720825
4169 4.7737021446228
4170 4.68480348587036
4171 4.80707311630249
4172 4.9312744140625
4173 4.6215033531189
4174 4.37377738952637
4175 4.73730087280273
4176 4.63372182846069
4177 4.42581129074097
4178 5.04774236679077
4179 4.85653162002563
4180 4.61669588088989
4181 4.82201099395752
4182 4.9437198638916
4183 4.65078258514404
4184 4.54608488082886
4185 4.91671371459961
4186 4.6435432434082
4187 4.67656278610229
4188 4.68415307998657
4189 4.51675128936768
4190 4.90402936935425
4191 4.62256860733032
4192 4.46801996231079
4193 4.36660385131836
4194 4.48400640487671
4195 4.69482707977295
4196 4.79027605056763
4197 4.64090919494629
4198 4.69341707229614
4199 4.53062629699707
4200 4.82548332214355
4201 4.59521293640137
4202 4.10909271240234
4203 4.51510047912598
4204 4.68723964691162
4205 4.3192925453186
4206 3.76884722709656
4207 4.34201097488403
4208 4.19239521026611
4209 4.64630222320557
4210 4.66185426712036
4211 4.18956279754639
4212 4.61003684997559
4213 4.67820024490356
4214 4.89697599411011
4215 4.36233901977539
4216 4.20114231109619
4217 4.13652420043945
4218 4.43593740463257
4219 4.66583347320557
4220 4.58164262771606
4221 4.68212604522705
4222 5.03509187698364
4223 4.85050344467163
4224 4.70095300674438
4225 4.65306377410889
4226 4.69055032730103
4227 4.54228258132935
4228 4.57657623291016
4229 4.58391284942627
4230 4.80042362213135
4231 4.76358604431152
4232 4.40453290939331
4233 4.27983045578003
4234 4.87259769439697
4235 4.45402479171753
4236 4.51584148406982
4237 4.86968421936035
4238 4.41047668457031
4239 4.75784158706665
4240 5.00252103805542
4241 4.21421337127686
4242 4.59088659286499
4243 4.73562335968018
4244 4.50838041305542
4245 4.16260385513306
4246 4.44894981384277
4247 4.87988424301147
4248 4.05731916427612
4249 4.39883995056152
4250 4.66332292556763
4251 4.51077175140381
4252 4.49641227722168
4253 4.06888628005981
4254 4.19741153717041
4255 4.04764842987061
4256 4.25704336166382
4257 3.90415573120117
4258 3.80897808074951
4259 4.63229036331177
4260 4.56527376174927
4261 4.25056791305542
4262 4.22149133682251
4263 4.62647151947021
4264 4.31693601608276
4265 4.25227069854736
4266 4.23683500289917
4267 4.51022434234619
4268 5.1405200958252
4269 4.59138345718384
4270 4.00367450714111
4271 4.68718290328979
4272 4.51556968688965
4273 4.70875978469849
4274 4.83020925521851
4275 4.87151193618774
4276 5.13587713241577
4277 4.61191749572754
4278 4.21788883209229
4279 4.26104307174683
4280 4.27599143981934
4281 4.35293531417847
4282 4.05342817306519
4283 4.42474126815796
4284 4.37026262283325
4285 4.42138814926147
4286 4.59472560882568
4287 4.60516738891602
4288 4.09302043914795
4289 4.15988254547119
4290 4.35133028030396
4291 4.00930595397949
4292 4.05047941207886
4293 4.10855913162231
4294 4.62175035476685
4295 4.56012725830078
4296 4.30945634841919
4297 4.72151327133179
4298 4.50437021255493
4299 5.22874975204468
4300 4.49407005310059
4301 4.79553461074829
4302 4.59477424621582
4303 5.16372680664062
4304 4.70306253433228
4305 4.66838932037354
4306 3.92324233055115
4307 4.188645362854
4308 4.70374917984009
4309 5.07949495315552
4310 4.94436168670654
4311 4.72372531890869
4312 4.84361696243286
4313 4.66819953918457
4314 4.62283849716187
4315 4.89976930618286
4316 4.82764101028442
4317 4.77666568756104
4318 4.77251291275024
4319 4.82287645339966
4320 5.25187158584595
4321 4.6978006362915
4322 4.72100877761841
4323 4.56925344467163
4324 4.89853525161743
4325 5.13669538497925
4326 5.30765819549561
4327 4.86966276168823
4328 4.81263399124146
4329 4.78662729263306
4330 5.04626750946045
4331 4.9264063835144
4332 4.83755683898926
4333 4.4772424697876
4334 4.15677547454834
4335 4.53348684310913
4336 4.87300443649292
4337 4.88922882080078
4338 5.04911518096924
4339 4.75915050506592
4340 4.36808395385742
4341 4.60815811157227
4342 4.34472846984863
4343 4.54242658615112
4344 4.72468376159668
4345 4.32787847518921
4346 4.32095098495483
4347 4.24949169158936
4348 4.53964948654175
4349 3.86670613288879
4350 4.4910626411438
4351 5.41234922409058
4352 4.87816524505615
4353 4.65916538238525
4354 4.52848529815674
4355 4.4383487701416
4356 4.82692718505859
4357 4.1975679397583
4358 4.65419006347656
4359 4.38556623458862
4360 4.07416868209839
4361 4.62116050720215
4362 4.73109579086304
4363 5.19071674346924
4364 4.60800695419312
4365 4.85048389434814
4366 4.72714900970459
4367 4.20337533950806
4368 4.54308080673218
4369 4.2462215423584
4370 4.53259229660034
4371 4.81870651245117
4372 4.5797381401062
4373 4.91585683822632
4374 4.49122524261475
4375 5.13759136199951
4376 4.89448928833008
4377 4.54031372070312
4378 4.12633943557739
4379 4.15774297714233
4380 4.0231351852417
4381 4.74943780899048
4382 3.95354127883911
4383 4.04638957977295
4384 3.5355658531189
4385 3.88547325134277
4386 4.42102909088135
4387 4.45324182510376
4388 4.50618267059326
4389 4.72153091430664
4390 4.91234922409058
4391 4.78577709197998
4392 4.84657287597656
4393 4.23522853851318
4394 3.97744560241699
4395 4.23769950866699
4396 4.31520128250122
4397 4.28867530822754
4398 3.83300471305847
4399 4.58450937271118
4400 4.04468727111816
4401 4.18229103088379
4402 3.7490086555481
4403 3.82967066764832
4404 3.64561080932617
4405 4.15229368209839
4406 3.9135959148407
4407 4.60345840454102
4408 4.59455347061157
4409 5.08920001983643
4410 4.2539701461792
4411 4.41680860519409
4412 4.762864112854
4413 4.41747522354126
4414 4.58296298980713
4415 4.13517951965332
4416 3.92901849746704
4417 4.68663835525513
4418 4.45509004592896
4419 4.6142315864563
4420 4.24858951568604
4421 4.35875701904297
4422 4.82152605056763
4423 4.38569116592407
4424 3.93141937255859
4425 4.40171527862549
4426 4.75750780105591
4427 4.51265716552734
4428 4.52051544189453
4429 4.35296249389648
4430 4.73489093780518
4431 4.17612409591675
4432 4.28429841995239
4433 4.38111352920532
4434 4.65109348297119
4435 4.85786819458008
4436 4.53660202026367
4437 4.70400857925415
4438 4.68385601043701
4439 4.1893572807312
4440 4.40432357788086
4441 4.66185522079468
4442 4.50195407867432
4443 4.54304075241089
4444 4.5602560043335
4445 4.47298860549927
4446 5.04686832427979
4447 4.62292766571045
4448 4.47695446014404
4449 4.75912380218506
4450 4.75241279602051
4451 4.29722166061401
4452 4.62058448791504
4453 4.73734331130981
4454 4.3831844329834
4455 4.45093441009521
4456 4.54359912872314
4457 4.548020362854
4458 3.77527689933777
4459 4.21747398376465
4460 4.893874168396
4461 4.54322147369385
4462 4.79394435882568
4463 4.54585981369019
4464 4.73298311233521
4465 4.17881631851196
4466 4.29746389389038
4467 4.32816219329834
4468 4.20411729812622
4469 4.06071376800537
4470 4.12246465682983
4471 3.85843706130981
4472 3.87720322608948
4473 4.30338001251221
4474 4.08269882202148
4475 4.14743709564209
4476 4.48043394088745
4477 4.64869356155396
4478 4.44395065307617
4479 4.54871654510498
4480 3.97164154052734
4481 4.48933982849121
4482 4.32424306869507
4483 4.18054533004761
4484 4.19371271133423
4485 3.89680075645447
4486 4.33201599121094
4487 4.31641149520874
4488 4.33338689804077
4489 4.10962057113647
4490 4.15379571914673
4491 4.49917793273926
4492 3.89843463897705
4493 3.57363629341125
4494 3.85490751266479
4495 3.97762298583984
4496 3.93912816047668
4497 4.23374176025391
4498 4.21319055557251
4499 4.02320623397827
4500 4.05762052536011
4501 4.37540006637573
4502 4.04841470718384
4503 3.78042435646057
4504 3.60173797607422
4505 3.84294867515564
4506 3.90018153190613
4507 3.99483036994934
4508 3.92669868469238
4509 4.16601324081421
4510 3.90809726715088
4511 4.23876237869263
4512 4.3204231262207
4513 4.21768665313721
4514 4.11430692672729
4515 4.33460998535156
4516 4.37888956069946
4517 4.30660724639893
4518 4.35406112670898
4519 4.26541233062744
4520 4.41483545303345
4521 4.30755043029785
4522 4.68369817733765
4523 4.85768842697144
4524 5.05130815505981
4525 4.38949632644653
4526 4.29560804367065
4527 4.04397630691528
4528 4.41936826705933
4529 4.53332138061523
4530 4.38913536071777
4531 4.71605348587036
4532 4.66995191574097
4533 4.48509883880615
4534 4.62210273742676
4535 4.62887239456177
4536 4.71799278259277
4537 4.80026292800903
4538 4.81262254714966
4539 4.95428085327148
4540 5.08702945709229
4541 4.74889516830444
4542 4.56817722320557
4543 4.48729372024536
4544 4.42028331756592
4545 4.50225162506104
4546 4.62760877609253
4547 4.4906210899353
4548 4.89023733139038
4549 4.69458818435669
4550 4.46624612808228
4551 4.5685396194458
4552 4.51775360107422
4553 4.64966440200806
4554 4.21223020553589
4555 4.36792755126953
4556 4.45254564285278
4557 4.76856136322021
4558 4.60540771484375
4559 4.46338987350464
4560 4.48018407821655
4561 4.49788331985474
4562 4.47760915756226
4563 4.35734462738037
4564 4.79347562789917
4565 4.03027868270874
4566 4.05956792831421
4567 4.29945278167725
4568 4.43881464004517
4569 4.34776067733765
4570 4.25716638565063
4571 4.33774471282959
4572 4.26573181152344
4573 4.44658088684082
4574 4.16308164596558
4575 3.8590259552002
4576 4.07789039611816
4577 4.65140724182129
4578 4.06044054031372
4579 4.20933532714844
4580 4.27550840377808
4581 4.47177171707153
4582 4.48945569992065
4583 4.63762807846069
4584 4.53981018066406
4585 4.37313747406006
4586 4.77645301818848
4587 4.68016338348389
4588 4.72644519805908
4589 4.4272632598877
4590 4.81897211074829
4591 4.98955297470093
4592 4.75542497634888
4593 4.38576889038086
4594 4.40914154052734
4595 4.92592334747314
4596 4.8216495513916
4597 4.68191385269165
4598 5.02421092987061
4599 4.71354961395264
4600 4.0231556892395
4601 3.89643383026123
4602 3.87023496627808
4603 4.13776445388794
4604 4.51387786865234
4605 4.53769969940186
4606 4.4389820098877
4607 4.66715002059937
4608 4.60095167160034
4609 4.84449434280396
4610 4.59043979644775
4611 4.38904714584351
4612 4.69496822357178
4613 4.54070663452148
4614 4.24411106109619
4615 4.20968008041382
4616 4.25274562835693
4617 4.67231464385986
4618 4.67707300186157
4619 4.15942478179932
4620 4.82643890380859
4621 4.39674997329712
4622 3.91074800491333
4623 4.46924209594727
4624 4.36779499053955
4625 4.00059366226196
4626 4.07589769363403
4627 4.54907846450806
4628 4.1482048034668
4629 4.19028520584106
4630 4.31172227859497
4631 4.23992919921875
4632 4.00554370880127
4633 4.16887950897217
4634 4.40024757385254
4635 4.51659202575684
4636 4.49114751815796
4637 4.65228748321533
4638 4.25743579864502
4639 4.52514886856079
4640 4.53357934951782
4641 4.64214181900024
4642 4.32600688934326
4643 4.11117792129517
4644 4.26110887527466
4645 4.40764904022217
4646 4.37656927108765
4647 4.1378607749939
4648 4.37020111083984
4649 4.36139488220215
4650 4.3225998878479
4651 4.33322238922119
4652 4.58049345016479
4653 4.95546293258667
4654 4.3607029914856
4655 3.76227211952209
4656 3.57206916809082
4657 3.59069228172302
4658 4.20650911331177
4659 3.99780631065369
4660 3.88701152801514
4661 4.01299619674683
4662 4.06261157989502
4663 3.64007019996643
4664 3.67410707473755
4665 3.71983218193054
4666 3.91837930679321
4667 3.27793431282043
4668 3.80811023712158
4669 3.77015805244446
4670 4.18351984024048
4671 4.14425325393677
4672 4.18773460388184
4673 4.17189931869507
4674 4.41336631774902
4675 4.39297771453857
4676 3.78036427497864
4677 3.9389660358429
4678 4.15441799163818
4679 3.94866633415222
4680 3.76162719726562
4681 3.66405200958252
4682 3.44581341743469
4683 3.13404035568237
4684 3.95164132118225
4685 3.6337468624115
4686 4.16556978225708
4687 3.79583621025085
4688 3.99625086784363
4689 3.77326560020447
4690 3.94040179252625
4691 3.74882555007935
4692 4.12973022460938
4693 4.30138111114502
4694 4.60624837875366
4695 3.99890494346619
4696 4.32738924026489
4697 4.67010498046875
4698 4.73355770111084
4699 4.25468444824219
4700 4.25494766235352
4701 4.12487936019897
4702 4.20645332336426
4703 4.2221565246582
4704 4.46158790588379
4705 4.54359674453735
4706 4.8354344367981
4707 4.82452917098999
4708 4.43057012557983
4709 4.21454572677612
4710 4.39191055297852
4711 4.674973487854
4712 4.61860752105713
4713 4.55350399017334
4714 4.28795003890991
4715 4.03143882751465
4716 3.60480833053589
4717 4.61478710174561
4718 4.13166046142578
4719 4.12619733810425
4720 3.94990968704224
4721 4.28560256958008
4722 4.56697607040405
4723 4.21500587463379
4724 3.89315438270569
4725 4.17308712005615
4726 4.46894216537476
4727 4.13707256317139
4728 4.47268915176392
4729 4.06025409698486
4730 4.53457641601562
4731 4.57692193984985
4732 3.90231132507324
4733 4.06672763824463
4734 2.94545912742615
4735 2.73184967041016
4736 3.22742342948914
4737 2.92259240150452
4738 2.75510692596436
4739 3.61705803871155
4740 5.00751829147339
4741 3.92662596702576
4742 4.09631252288818
4743 3.73036360740662
4744 3.59670639038086
4745 3.72533512115479
4746 3.46131253242493
4747 3.34245109558105
4748 3.37663674354553
4749 3.6291778087616
4750 3.19603061676025
4751 2.86162400245667
4752 2.29510378837585
4753 2.18166947364807
4754 3.29635691642761
4755 2.89870619773865
4756 2.75321197509766
4757 2.27790307998657
4758 2.8467230796814
4759 2.61017680168152
4760 2.94618201255798
4761 3.25222539901733
4762 4.03783512115479
4763 3.92981123924255
4764 3.73329377174377
4765 3.87142944335938
4766 3.30907273292542
4767 3.4981861114502
4768 3.39822936058044
4769 3.31971597671509
4770 3.35962510108948
4771 3.31617593765259
4772 3.45831155776978
4773 3.24165391921997
4774 3.82290005683899
4775 3.83041667938232
4776 3.27959823608398
4777 3.4288125038147
4778 4.07893037796021
4779 3.89164710044861
4780 4.47906923294067
4781 4.59091472625732
4782 3.83377766609192
4783 4.26078844070435
4784 3.66881966590881
4785 3.46833753585815
4786 4.13976955413818
4787 4.51008939743042
4788 4.41470289230347
4789 3.7530734539032
4790 4.18393325805664
4791 4.31368398666382
4792 4.13364171981812
4793 4.36872863769531
4794 3.95076513290405
4795 3.79871964454651
4796 3.48065662384033
4797 4.15157699584961
4798 4.26514863967896
4799 3.54377961158752
4800 3.84197235107422
4801 3.89595508575439
4802 4.5534610748291
4803 4.74104785919189
4804 3.25641179084778
4805 4.28177165985107
4806 4.45661401748657
4807 4.88274669647217
4808 4.65614318847656
4809 4.49669170379639
4810 4.77169179916382
4811 4.33358192443848
4812 4.71884298324585
4813 4.57356977462769
4814 4.15901565551758
4815 4.32097339630127
4816 4.37786388397217
4817 4.90444421768188
4818 4.62447786331177
4819 4.6542763710022
4820 3.99518084526062
4821 4.16025686264038
4822 4.09641122817993
4823 3.66817736625671
4824 4.25001764297485
4825 4.18800592422485
4826 3.50383353233337
4827 3.45551514625549
4828 3.49740624427795
4829 3.94745278358459
4830 4.15073585510254
4831 3.37647843360901
4832 3.2929105758667
4833 3.44735336303711
4834 3.223797082901
4835 4.2712984085083
4836 3.62011289596558
4837 3.80664396286011
4838 3.22560238838196
4839 4.01090812683105
4840 3.86017084121704
4841 3.90661025047302
4842 4.11828184127808
4843 4.09203672409058
4844 3.14346885681152
4845 3.80916333198547
4846 3.93378233909607
4847 3.06551098823547
4848 3.62025451660156
4849 3.15390515327454
4850 3.2907886505127
4851 3.94611215591431
4852 3.70400857925415
4853 3.93416309356689
4854 4.14769077301025
4855 3.96032047271729
4856 3.40085029602051
4857 3.65256857872009
4858 3.39858150482178
4859 4.06851530075073
4860 3.4821195602417
4861 3.58050584793091
4862 4.21777486801147
4863 3.64811396598816
4864 4.11049890518188
4865 3.72988653182983
4866 4.18461942672729
4867 3.83284902572632
4868 3.79828453063965
4869 4.18449640274048
4870 4.29343414306641
4871 3.9750509262085
4872 4.52185249328613
4873 4.37164354324341
4874 3.99910521507263
4875 3.93425273895264
4876 3.9265296459198
4877 3.94871711730957
4878 3.94255089759827
4879 4.05635643005371
4880 4.20985126495361
4881 4.60058546066284
4882 4.07692527770996
4883 4.91645193099976
4884 4.662917137146
4885 4.79946279525757
4886 4.81296730041504
4887 4.50723314285278
4888 4.74078226089478
4889 4.64064645767212
4890 4.08019065856934
4891 4.27484655380249
4892 3.61630177497864
4893 4.30407381057739
4894 4.61514091491699
4895 5.33754634857178
4896 4.79323244094849
4897 4.84249353408813
4898 4.55457735061646
4899 4.21577119827271
4900 3.91852164268494
4901 3.81536221504211
4902 3.78418374061584
4903 4.5925989151001
4904 4.75144100189209
4905 4.53021383285522
4906 4.03834009170532
4907 4.41191864013672
4908 3.92307543754578
4909 3.79246306419373
4910 3.97265601158142
4911 4.08457660675049
4912 3.98028898239136
4913 3.68496370315552
4914 3.61289286613464
4915 3.02233004570007
4916 3.41849422454834
4917 3.93509554862976
4918 4.46871328353882
4919 4.47098064422607
4920 4.01447868347168
4921 3.45095062255859
4922 3.89663863182068
4923 3.88975882530212
4924 3.50032567977905
4925 4.75869274139404
4926 4.45901155471802
4927 5.41010808944702
4928 4.85188865661621
4929 4.89570760726929
4930 4.48262643814087
4931 4.59283018112183
4932 4.6391716003418
4933 4.06606388092041
4934 4.44782400131226
4935 4.7552056312561
4936 4.5618577003479
4937 4.54817056655884
4938 3.04071044921875
4939 3.52127027511597
4940 3.72188377380371
4941 4.0073618888855
4942 3.38173604011536
4943 3.88934469223022
4944 4.20131349563599
4945 4.25886344909668
4946 3.82284474372864
4947 4.19764423370361
4948 3.95843386650085
4949 3.96497750282288
4950 3.92136096954346
4951 4.85412883758545
4952 4.49195051193237
4953 4.74932956695557
4954 3.86297416687012
4955 4.33181953430176
4956 4.04168462753296
4957 4.38102197647095
4958 4.77476596832275
4959 4.44236946105957
4960 4.82270288467407
4961 5.05860233306885
4962 4.47480344772339
4963 5.20311450958252
4964 5.29927015304565
4965 4.64756011962891
4966 5.10509395599365
4967 4.72484922409058
4968 4.27467393875122
4969 3.89447069168091
4970 4.71419143676758
4971 4.49921989440918
4972 4.51492309570312
4973 4.58618307113647
4974 4.48496580123901
4975 4.22616577148438
4976 4.68016338348389
4977 4.76876878738403
4978 4.30156278610229
4979 4.76760005950928
4980 5.13776636123657
4981 4.99608087539673
4982 4.89084053039551
4983 4.64509344100952
4984 4.31933736801147
4985 4.45922708511353
4986 4.32455825805664
4987 3.99548101425171
4988 3.93890833854675
4989 4.20516920089722
4990 3.89392066001892
4991 4.12981081008911
4992 4.635582447052
4993 5.26688814163208
4994 4.91032361984253
4995 4.97645425796509
4996 4.70534324645996
4997 4.89645004272461
4998 4.15417242050171
4999 4.66154861450195
5000 4.58789920806885
5001 4.90638446807861
5002 4.60873699188232
5003 4.84766530990601
5004 4.62587118148804
5005 4.91192483901978
5006 4.90495872497559
5007 5.173659324646
5008 4.74536752700806
5009 5.03386640548706
5010 4.99361515045166
5011 4.59504461288452
5012 4.2751259803772
5013 4.44658899307251
5014 5.03393363952637
5015 4.19701480865479
5016 4.31971836090088
5017 5.18418121337891
5018 4.71127986907959
5019 4.47767114639282
5020 4.9422607421875
5021 4.4797420501709
5022 5.07556343078613
5023 4.72829532623291
5024 4.31909370422363
5025 4.29660797119141
5026 4.4606819152832
5027 3.98099684715271
5028 4.00543165206909
5029 5.10057497024536
5030 4.66822624206543
5031 4.27815914154053
5032 4.47455072402954
5033 4.69494104385376
5034 4.87159824371338
5035 5.4888129234314
5036 5.24177885055542
5037 5.36158180236816
5038 4.87273979187012
5039 4.7425422668457
5040 4.69011402130127
5041 4.76858377456665
5042 4.49184513092041
5043 4.93794107437134
5044 4.86708498001099
5045 5.09519100189209
5046 4.87301301956177
5047 5.05885410308838
5048 4.85115575790405
5049 4.80127620697021
5050 4.86336278915405
5051 4.44346046447754
5052 4.19342184066772
5053 5.00503730773926
5054 4.44142436981201
5055 4.41465282440186
5056 4.29941558837891
5057 4.57202625274658
5058 4.47984504699707
5059 4.10181951522827
5060 4.01999759674072
5061 4.2481484413147
5062 4.75079584121704
5063 4.09123039245605
5064 4.38437414169312
5065 4.24681711196899
5066 4.39144706726074
5067 4.34913635253906
5068 4.60844659805298
5069 4.21943330764771
5070 4.38349151611328
5071 4.93655300140381
5072 4.06661081314087
5073 4.08070373535156
5074 4.63563013076782
5075 4.3292875289917
5076 4.35093259811401
5077 3.93617248535156
5078 4.3200798034668
5079 4.31265211105347
5080 4.39298820495605
5081 4.07596969604492
5082 4.21597242355347
5083 4.40104866027832
5084 4.25239086151123
5085 3.99897742271423
5086 4.88150501251221
5087 4.87373447418213
5088 4.7702898979187
5089 4.25361680984497
5090 4.54172658920288
5091 4.3271050453186
5092 4.39278221130371
5093 4.09485626220703
5094 4.57781076431274
5095 4.22779226303101
5096 4.42365741729736
5097 4.35494041442871
5098 4.44317150115967
5099 4.53922367095947
5100 4.20038795471191
5101 4.53955364227295
5102 4.64706230163574
5103 4.51613426208496
5104 4.58947896957397
5105 3.5231785774231
5106 3.5227518081665
5107 3.78759980201721
5108 3.72147512435913
5109 4.07470989227295
5110 4.19886827468872
5111 4.26441812515259
5112 4.62613821029663
5113 4.53757429122925
5114 4.85223197937012
5115 4.93104362487793
5116 4.84982824325562
5117 4.52346611022949
5118 4.62331819534302
5119 4.51633882522583
5120 4.44798183441162
5121 4.52968454360962
5122 4.64896678924561
5123 4.40418815612793
5124 4.56121015548706
5125 4.68236064910889
5126 4.12561559677124
5127 4.26588201522827
5128 4.96419239044189
5129 5.02360010147095
5130 4.95917415618896
5131 4.96561145782471
5132 4.56519317626953
5133 4.70596313476562
5134 4.80149269104004
5135 4.8184700012207
5136 4.47104024887085
5137 4.66426753997803
5138 4.60659599304199
5139 4.58925342559814
5140 4.4437255859375
5141 4.30992412567139
5142 4.31809902191162
5143 4.17975902557373
5144 4.7951602935791
5145 4.35901832580566
5146 4.72946405410767
5147 5.02454137802124
5148 4.79454803466797
5149 4.7736382484436
5150 4.66252326965332
5151 4.86454677581787
5152 5.33940029144287
5153 5.00717258453369
5154 5.33857440948486
5155 4.65386199951172
5156 4.76907110214233
5157 4.43428134918213
5158 4.56443119049072
5159 4.76905250549316
5160 4.83840847015381
5161 4.6885838508606
5162 4.6073317527771
5163 4.43628835678101
5164 4.68877649307251
5165 4.66703510284424
5166 4.9399242401123
5167 4.99212884902954
5168 4.58269166946411
5169 4.14385795593262
5170 4.2141489982605
5171 4.37733268737793
5172 4.1339955329895
5173 4.36522436141968
5174 3.72727346420288
5175 4.11025524139404
5176 3.90288519859314
5177 4.38051080703735
5178 4.32078790664673
5179 4.40573930740356
5180 4.32134532928467
5181 4.57923364639282
5182 4.37831449508667
5183 4.12443971633911
5184 4.16052913665771
5185 4.49922275543213
5186 4.29490804672241
5187 4.10752058029175
5188 4.09333753585815
5189 4.29120874404907
5190 4.34830713272095
5191 4.48353576660156
5192 4.08644485473633
5193 3.76899242401123
5194 3.87930226325989
5195 3.97142720222473
5196 4.14893865585327
5197 4.03584146499634
5198 3.97524762153625
5199 4.22553634643555
5200 4.25813817977905
5201 4.13486766815186
5202 4.49482345581055
5203 4.33962535858154
5204 4.10346412658691
5205 3.87254095077515
5206 3.34409689903259
5207 4.05907583236694
5208 3.57299256324768
5209 3.73610258102417
5210 3.95621562004089
5211 3.98407101631165
5212 4.28078079223633
5213 4.24232339859009
5214 3.93623495101929
5215 3.97856116294861
5216 4.06488847732544
5217 3.56568288803101
5218 3.75364279747009
5219 3.90186715126038
5220 3.71232008934021
5221 4.26246023178101
5222 3.96139025688171
5223 4.06413125991821
5224 3.9996440410614
5225 3.95867371559143
5226 4.19050788879395
5227 4.37369871139526
5228 4.20657825469971
5229 4.52574396133423
5230 4.55141115188599
5231 4.48806190490723
5232 4.43703269958496
5233 4.39259433746338
5234 4.1090292930603
5235 4.20996046066284
5236 4.148277759552
5237 4.52772188186646
5238 4.51296901702881
5239 4.82900953292847
5240 4.45858573913574
5241 4.32421922683716
5242 4.04233026504517
5243 4.34858512878418
5244 4.22610998153687
5245 4.19722700119019
5246 4.40732145309448
5247 4.44319581985474
5248 4.42103338241577
5249 4.8781361579895
5250 4.59017086029053
5251 4.5273756980896
5252 4.37892627716064
5253 4.55846405029297
5254 4.166916847229
5255 3.70496582984924
5256 2.97251343727112
5257 3.28175926208496
5258 4.26832008361816
5259 4.28541135787964
5260 4.83107471466064
5261 3.91657829284668
5262 4.43850040435791
5263 4.49630689620972
5264 3.87660312652588
5265 4.10661840438843
5266 4.03201103210449
5267 4.04934501647949
5268 3.77220225334167
5269 4.11374425888062
5270 3.84391021728516
5271 4.08604907989502
5272 4.83965063095093
5273 4.61736488342285
5274 4.24847507476807
5275 4.74085378646851
5276 4.57769536972046
5277 4.53558111190796
5278 4.45184326171875
5279 4.52946662902832
5280 4.85557508468628
5281 4.58852577209473
5282 4.66291093826294
5283 3.57606673240662
5284 4.06624221801758
5285 4.11091661453247
5286 3.85449910163879
5287 3.77382326126099
5288 4.23444080352783
5289 4.97775888442993
5290 3.98853540420532
5291 4.15227365493774
5292 4.27029800415039
5293 4.4420690536499
5294 4.3096776008606
5295 4.40707063674927
5296 4.41580486297607
5297 4.03524255752563
5298 4.35397863388062
5299 4.51576566696167
5300 4.45644235610962
5301 4.74393892288208
5302 4.45368671417236
5303 4.36863708496094
5304 4.25120449066162
5305 4.4893274307251
5306 4.06866550445557
5307 4.82915878295898
5308 4.77415466308594
5309 5.14929008483887
5310 4.49192476272583
5311 4.98794460296631
5312 4.07200384140015
5313 4.14333391189575
5314 3.85590815544128
5315 4.26861190795898
5316 4.74081182479858
5317 4.42723035812378
5318 4.15931081771851
5319 4.45052051544189
5320 3.93958163261414
5321 4.90420818328857
5322 4.56967830657959
5323 4.28578853607178
5324 3.6208131313324
5325 3.61169481277466
5326 4.70830011367798
5327 4.39677476882935
5328 4.30107069015503
5329 4.57544040679932
5330 4.3372631072998
5331 4.07325029373169
5332 3.99839687347412
5333 4.06099891662598
5334 4.80149793624878
5335 4.39857292175293
5336 4.77469062805176
5337 3.57829999923706
5338 4.08292961120605
5339 4.34708404541016
5340 3.92473649978638
5341 4.58714866638184
5342 3.7170147895813
5343 3.637366771698
5344 4.14472818374634
5345 4.28409767150879
5346 4.03152084350586
5347 4.14029788970947
5348 4.36117839813232
5349 3.78252077102661
5350 3.79391551017761
5351 4.22350406646729
5352 3.23483490943909
5353 3.99948072433472
5354 4.17299604415894
5355 4.2453351020813
5356 4.33500385284424
5357 4.20946550369263
5358 3.82165384292603
5359 3.56345295906067
5360 3.36898827552795
5361 3.18096137046814
5362 3.64789438247681
5363 3.41391372680664
5364 2.99659895896912
5365 2.59064698219299
5366 3.49410152435303
5367 2.88073182106018
5368 3.83213019371033
5369 3.35388422012329
5370 3.92978763580322
5371 3.0794723033905
5372 4.49658203125
5373 4.56490182876587
5374 4.41781806945801
5375 4.16169595718384
5376 4.34628582000732
5377 4.34117031097412
5378 4.14610385894775
5379 3.48071885108948
5380 4.28296899795532
5381 4.79538536071777
5382 4.33264827728271
5383 4.53701019287109
5384 4.24619626998901
5385 4.79945707321167
5386 4.00739622116089
5387 4.41027498245239
5388 3.69019269943237
5389 3.85629725456238
5390 3.50238990783691
5391 3.59170436859131
5392 3.99988102912903
5393 3.63034105300903
5394 4.18618488311768
5395 4.19145011901855
5396 4.48584365844727
5397 4.54439687728882
5398 4.15628957748413
5399 4.86953735351562
5400 5.12828016281128
5401 4.89466953277588
5402 4.38562154769897
5403 4.6873950958252
5404 4.89969301223755
5405 4.58093023300171
5406 4.98147296905518
5407 4.91051769256592
5408 4.61946725845337
5409 4.66329669952393
5410 4.12423896789551
5411 4.47323894500732
5412 4.63770008087158
5413 4.77308511734009
5414 4.10424137115479
5415 4.61742401123047
5416 4.41046619415283
5417 4.07474040985107
5418 4.73675966262817
5419 4.39464998245239
5420 4.92462158203125
5421 4.73156499862671
5422 3.86212778091431
5423 3.58811187744141
5424 4.28758144378662
5425 3.62557673454285
5426 4.35050249099731
5427 5.03201198577881
5428 4.49825382232666
5429 4.49777126312256
5430 4.71298027038574
5431 5.12888526916504
5432 5.13713359832764
5433 5.57250165939331
5434 5.82561779022217
5435 5.57830715179443
5436 6.04615688323975
5437 5.73226356506348
5438 6.24189758300781
5439 5.17641401290894
5440 5.12579345703125
5441 4.97434139251709
5442 4.40050172805786
5443 5.79028129577637
5444 5.10617780685425
5445 4.60154914855957
5446 4.33348035812378
5447 4.36084651947021
5448 4.42530059814453
5449 3.68054938316345
5450 4.38100147247314
5451 3.93395209312439
5452 4.17996549606323
5453 4.10685586929321
5454 4.42946290969849
5455 5.29679250717163
5456 5.42411661148071
5457 5.37162160873413
5458 5.73342657089233
5459 5.69083881378174
5460 5.31036186218262
5461 5.43024969100952
5462 5.44321393966675
5463 5.42763996124268
5464 5.43020486831665
5465 5.55132913589478
5466 5.80725574493408
5467 5.7221155166626
5468 5.68982458114624
5469 5.19224262237549
5470 5.47500944137573
5471 4.33732175827026
5472 5.22683382034302
5473 4.29388475418091
5474 4.71948528289795
5475 5.66078472137451
5476 4.62884712219238
5477 3.99959230422974
5478 4.35176849365234
5479 4.02036476135254
5480 4.34028673171997
5481 4.36477422714233
5482 3.13372039794922
5483 3.86263298988342
5484 4.46999502182007
5485 4.09888124465942
5486 4.47419261932373
5487 4.05113983154297
5488 4.25287437438965
5489 4.08687734603882
5490 4.39516544342041
5491 4.39513969421387
5492 4.5339150428772
5493 3.85873174667358
5494 4.73318672180176
5495 5.2051215171814
5496 4.8516321182251
5497 4.56318378448486
5498 5.1923828125
5499 4.85281181335449
5500 5.02861547470093
5501 5.09941244125366
5502 4.67125034332275
5503 4.25501394271851
5504 4.45139408111572
5505 4.52881526947021
5506 4.25395488739014
5507 3.7885890007019
5508 4.25127124786377
5509 3.92015361785889
5510 4.55793380737305
5511 4.24763441085815
5512 3.90206456184387
5513 4.33265495300293
5514 3.64249610900879
5515 4.79369306564331
5516 3.45501279830933
5517 4.28824758529663
5518 3.96962952613831
5519 3.77237391471863
5520 3.92858409881592
5521 3.81223654747009
5522 3.93530130386353
5523 3.67246961593628
5524 3.91507363319397
5525 3.87537741661072
5526 3.8298761844635
5527 4.65738487243652
5528 4.3027458190918
5529 3.98710632324219
5530 4.75100135803223
5531 4.26116228103638
5532 4.62228775024414
5533 4.86952447891235
5534 4.86379098892212
5535 4.5818772315979
5536 4.42350578308105
5537 4.30276823043823
5538 4.1389012336731
5539 4.96053552627563
5540 4.56229829788208
5541 4.75746917724609
5542 4.44387435913086
5543 4.70891523361206
5544 4.03342533111572
5545 4.08488082885742
5546 4.55992126464844
5547 3.67834210395813
5548 4.58263540267944
5549 4.64289903640747
5550 4.47653007507324
5551 4.51112651824951
5552 4.40455007553101
5553 4.47783756256104
5554 4.62357759475708
5555 4.01540565490723
5556 4.11856317520142
5557 4.31437158584595
5558 3.65099215507507
5559 4.11920595169067
5560 4.43151140213013
5561 3.75178575515747
5562 3.87634468078613
5563 4.32206439971924
5564 4.47652912139893
5565 4.00951623916626
5566 4.59254360198975
5567 4.17699575424194
5568 4.49184894561768
5569 4.26756763458252
5570 4.32654237747192
5571 3.90346050262451
5572 4.56380748748779
5573 4.69234132766724
5574 4.43273401260376
5575 4.17358779907227
5576 4.10801887512207
5577 4.26416826248169
5578 3.45226979255676
5579 3.15304684638977
5580 4.11006164550781
5581 4.01696825027466
5582 4.29651546478271
5583 3.95416164398193
5584 3.60504746437073
5585 4.13270998001099
5586 4.0823860168457
5587 3.40449357032776
5588 3.98704051971436
5589 3.49480986595154
5590 3.6265721321106
5591 3.8960018157959
5592 4.01946926116943
5593 3.9162220954895
5594 3.8576512336731
5595 4.36757707595825
5596 4.02625370025635
5597 3.98491311073303
5598 4.66527843475342
5599 4.3794207572937
5600 4.13045120239258
5601 3.93335390090942
5602 4.45102262496948
5603 4.55653285980225
5604 4.57692623138428
5605 4.8528528213501
5606 4.66349363327026
5607 4.67260313034058
5608 5.97892951965332
5609 5.98779153823853
5610 5.72008609771729
5611 6.18414497375488
5612 5.87016677856445
5613 5.95089864730835
5614 5.07046508789062
5615 5.51933336257935
5616 5.86295700073242
5617 5.99751663208008
5618 5.77512311935425
5619 5.14195156097412
5620 4.69926071166992
5621 5.10650205612183
5622 5.41659593582153
5623 5.01605081558228
5624 4.72143363952637
5625 5.02439785003662
5626 5.19708395004272
5627 5.13772773742676
5628 4.69235038757324
5629 4.42984819412231
5630 3.92865777015686
5631 3.02980470657349
5632 3.0364978313446
5633 3.25137042999268
5634 2.96913576126099
5635 3.64146733283997
5636 3.17885613441467
5637 4.48322772979736
5638 5.21259546279907
5639 5.57319164276123
5640 4.53889465332031
5641 4.05201721191406
5642 3.85101580619812
5643 4.34720325469971
5644 4.9307107925415
5645 4.07961177825928
5646 4.99841642379761
5647 4.33889675140381
5648 3.75969362258911
5649 3.02448129653931
5650 3.14043259620667
5651 3.52038073539734
5652 3.39166855812073
5653 3.89008688926697
5654 4.14041566848755
5655 4.11255216598511
5656 3.92204737663269
5657 4.30026578903198
5658 5.1594386100769
5659 4.81444835662842
5660 5.22913408279419
5661 4.08758640289307
5662 4.13931512832642
5663 5.06061267852783
5664 4.31971502304077
5665 4.58684492111206
5666 4.61487436294556
5667 5.22054386138916
5668 4.39147520065308
5669 4.12426567077637
5670 3.67936110496521
5671 4.49280118942261
5672 4.40182542800903
5673 4.00438261032104
5674 4.7437629699707
5675 3.74518775939941
5676 4.4531888961792
5677 3.62805819511414
5678 3.71009922027588
5679 4.04481315612793
5680 3.38209342956543
5681 4.24342966079712
5682 3.85997939109802
5683 3.64269733428955
5684 3.68505239486694
5685 4.53834295272827
5686 4.00809669494629
5687 4.58512687683105
5688 3.51441383361816
5689 3.93142557144165
5690 3.31643557548523
5691 3.59064126014709
5692 4.05754995346069
5693 3.65467572212219
5694 4.36999320983887
5695 4.32378339767456
5696 3.47443437576294
5697 2.57029175758362
5698 2.66542220115662
5699 2.49544453620911
5700 2.41415810585022
5701 2.18869757652283
5702 2.71447277069092
5703 2.12508368492126
5704 2.97696805000305
5705 2.9778790473938
5706 3.61845064163208
5707 3.86177754402161
5708 3.93304967880249
5709 3.55875563621521
5710 3.48188281059265
5711 4.12248611450195
5712 3.91978645324707
5713 3.53792357444763
5714 3.72049880027771
5715 3.85697150230408
5716 3.01521515846252
5717 4.76406621932983
5718 2.47747945785522
5719 3.5651478767395
5720 4.15768671035767
5721 3.62779188156128
5722 2.2094509601593
5723 2.70453357696533
5724 2.50598526000977
5725 2.61488509178162
5726 2.73657703399658
5727 3.32550096511841
5728 3.02781057357788
5729 3.19284296035767
5730 3.17222046852112
5731 2.63665509223938
5732 2.54155397415161
5733 2.65112972259521
5734 2.64149594306946
5735 2.54392623901367
5736 2.43959426879883
5737 2.54933190345764
5738 2.779057264328
5739 2.59334278106689
5740 2.97316527366638
5741 3.55064558982849
5742 2.86334371566772
5743 2.85404515266418
5744 4.19182729721069
5745 3.15103006362915
5746 3.24323511123657
5747 3.75155568122864
5748 3.86962747573853
5749 3.60227131843567
5750 3.91327381134033
5751 4.17985343933105
5752 4.28483390808105
5753 3.95964622497559
5754 3.97451066970825
5755 3.57818365097046
5756 2.97329521179199
5757 2.73812890052795
5758 2.88903546333313
5759 2.64232730865479
5760 3.14172387123108
5761 2.55243873596191
5762 3.05912899971008
5763 3.58858299255371
5764 3.45852041244507
5765 2.98670816421509
5766 3.17490863800049
5767 2.38160800933838
5768 3.18860864639282
5769 2.83814191818237
5770 2.18247485160828
5771 1.97856462001801
5772 2.39965319633484
5773 2.52932262420654
5774 2.03255867958069
5775 2.01508617401123
5776 2.00525236129761
5777 1.85086059570312
5778 2.40153193473816
5779 3.73214864730835
5780 3.54690432548523
5781 3.46543836593628
5782 3.38571286201477
5783 3.29702258110046
5784 2.8116979598999
5785 2.96297955513
5786 3.10036492347717
5787 3.80327343940735
5788 4.22795295715332
5789 4.48850011825562
5790 5.65157556533813
5791 5.55794668197632
5792 5.80956411361694
5793 6.18598890304565
5794 6.27424335479736
5795 6.25184917449951
5796 5.62412977218628
5797 4.31875801086426
5798 4.62932443618774
5799 5.13836050033569
5800 5.4607982635498
5801 4.19450807571411
5802 4.56679344177246
5803 4.23017883300781
5804 3.73354268074036
5805 3.5018162727356
5806 3.41223192214966
5807 3.33962106704712
5808 3.32272458076477
5809 3.86127591133118
5810 4.38600063323975
5811 5.04741191864014
5812 4.87599802017212
5813 4.78987407684326
5814 5.08322334289551
5815 5.40049171447754
5816 4.95807981491089
5817 5.41461706161499
5818 5.33976745605469
5819 5.48150205612183
5820 5.3593807220459
5821 5.86488199234009
5822 6.156898021698
5823 5.65306997299194
5824 5.41885709762573
5825 5.36807107925415
5826 5.77871704101562
5827 5.92747926712036
5828 5.36667442321777
5829 5.10574197769165
5830 5.49535894393921
5831 5.58445310592651
5832 4.89486360549927
5833 4.63038492202759
5834 5.22905015945435
5835 5.43044900894165
5836 5.20461893081665
5837 5.06848812103271
5838 5.03532695770264
5839 4.20856046676636
5840 3.35152578353882
5841 4.2935905456543
5842 3.16333341598511
5843 4.14807224273682
5844 4.18503046035767
5845 5.23448276519775
5846 4.883141040802
5847 5.03874683380127
5848 5.37009048461914
5849 5.27443313598633
5850 5.04030323028564
5851 4.74023962020874
5852 3.98342657089233
5853 4.21969270706177
5854 4.13700532913208
5855 4.03526878356934
5856 3.88697934150696
5857 4.03092288970947
5858 5.22298336029053
5859 4.29409313201904
5860 4.87260913848877
5861 4.91336631774902
5862 5.25508308410645
5863 4.68186378479004
5864 4.78674221038818
5865 5.28932189941406
5866 4.84059858322144
5867 4.82671165466309
5868 5.26135349273682
5869 4.21975898742676
5870 3.35880780220032
5871 4.17570734024048
5872 3.98848509788513
5873 4.93312740325928
5874 5.82958030700684
5875 5.29015350341797
5876 4.93421983718872
5877 5.13637018203735
5878 4.70978689193726
5879 4.94971752166748
5880 4.63668012619019
5881 5.28585338592529
5882 4.40430450439453
5883 3.97238731384277
5884 4.74681854248047
5885 3.6453013420105
5886 4.62112903594971
5887 4.80574226379395
5888 5.25169801712036
5889 5.36542558670044
5890 5.47955226898193
5891 5.19972944259644
5892 5.39407300949097
5893 4.50897884368896
5894 4.72881126403809
5895 4.71720457077026
5896 4.15705633163452
5897 4.93592739105225
5898 4.79760932922363
5899 4.56274175643921
5900 5.09419345855713
5901 4.63183832168579
5902 5.00913524627686
5903 4.6698579788208
5904 5.01420402526855
5905 4.58229875564575
5906 4.9903998374939
5907 5.09739351272583
5908 4.73978281021118
5909 4.88910341262817
5910 4.70625257492065
5911 4.32826614379883
5912 3.8492374420166
5913 3.7978618144989
5914 3.69849610328674
5915 2.97196650505066
5916 2.64633774757385
5917 3.94721031188965
5918 3.90735244750977
5919 3.44790744781494
5920 3.4147834777832
5921 4.1266016960144
5922 3.76805305480957
5923 4.01434278488159
5924 4.90758991241455
5925 4.19532346725464
5926 4.13567686080933
5927 4.37442207336426
5928 4.44503831863403
5929 4.90751504898071
5930 5.36665868759155
5931 5.83262825012207
5932 5.23332834243774
5933 5.13945817947388
5934 5.09892892837524
5935 4.80409860610962
5936 4.86766004562378
5937 4.9985818862915
5938 5.07364082336426
5939 5.674156665802
5940 4.85061883926392
5941 4.62273216247559
5942 4.41315364837646
5943 3.82565641403198
5944 4.23677158355713
5945 4.35554170608521
5946 4.08274698257446
5947 3.71279859542847
5948 3.43463706970215
5949 2.84864664077759
5950 4.1108775138855
5951 4.11668729782104
5952 4.06577253341675
5953 3.74928021430969
5954 4.38820648193359
5955 3.4835741519928
5956 2.8205418586731
5957 2.46607708930969
5958 2.44472861289978
5959 2.56559181213379
5960 2.84345865249634
5961 3.80767869949341
5962 3.67249441146851
5963 3.97899150848389
5964 3.85958743095398
5965 3.64435124397278
5966 3.36618399620056
5967 3.01463508605957
5968 2.55765581130981
5969 2.54610085487366
5970 2.50576448440552
5971 2.4426429271698
5972 3.2151951789856
5973 2.79749631881714
5974 2.62897849082947
5975 2.51195812225342
5976 2.258784532547
5977 2.95033860206604
5978 2.51237344741821
5979 2.44853711128235
5980 2.56270217895508
5981 2.67887020111084
5982 2.37371754646301
5983 2.44848799705505
5984 1.98621392250061
5985 1.82926547527313
5986 2.60417652130127
5987 2.30519127845764
5988 2.42002582550049
5989 2.1215455532074
5990 2.14645600318909
5991 2.3553159236908
5992 2.57704591751099
5993 2.53752827644348
5994 2.73476386070251
5995 2.91918969154358
5996 3.30531549453735
5997 2.60216927528381
5998 3.29826998710632
5999 3.73010420799255
6000 4.07835817337036
6001 3.91549372673035
6002 4.55278778076172
6003 4.14135980606079
6004 4.09344339370728
6005 4.66216468811035
6006 4.53350591659546
6007 4.04593372344971
6008 4.25360488891602
6009 4.36118268966675
6010 3.75018668174744
6011 3.32991862297058
6012 3.82004928588867
6013 3.96167755126953
6014 3.64790821075439
6015 3.3925302028656
6016 3.49559545516968
6017 4.70298910140991
6018 5.10571146011353
6019 4.18800163269043
6020 4.3476505279541
6021 4.06194114685059
6022 4.33421039581299
6023 4.2852611541748
6024 4.28772020339966
6025 3.96631026268005
6026 3.54255962371826
6027 3.26213097572327
6028 4.03388929367065
6029 4.21331119537354
6030 4.20157718658447
6031 3.85219311714172
6032 3.94516754150391
6033 3.96783494949341
6034 3.7008740901947
6035 2.97697257995605
6036 3.51531386375427
6037 3.34636378288269
6038 4.15353345870972
6039 4.31631135940552
6040 4.04510259628296
6041 3.76521492004395
6042 3.24983358383179
6043 2.76451754570007
6044 3.03247237205505
6045 3.21355986595154
6046 4.37137460708618
6047 3.72953844070435
6048 3.91132760047913
6049 4.35759830474854
6050 4.42531967163086
6051 4.11145257949829
6052 4.23910236358643
6053 4.49270629882812
6054 4.76587247848511
6055 4.78590297698975
6056 4.4254937171936
6057 4.50173950195312
6058 4.26322793960571
6059 4.63385438919067
6060 4.41838026046753
6061 4.26102733612061
6062 4.43022918701172
6063 4.4686279296875
6064 4.40918970108032
6065 4.08907794952393
6066 3.11321711540222
6067 2.99417400360107
6068 3.68074035644531
6069 3.26887965202332
6070 3.31731963157654
6071 3.102543592453
6072 3.18747925758362
6073 3.4194004535675
6074 3.56064081192017
6075 3.35744118690491
6076 3.68311166763306
6077 3.83270931243896
6078 3.76627588272095
6079 3.74600577354431
6080 3.82792997360229
6081 3.50653266906738
6082 3.62552380561829
6083 3.59380650520325
6084 4.05609512329102
6085 3.61758613586426
6086 3.7197573184967
6087 4.01833868026733
6088 4.35653638839722
6089 3.60895848274231
6090 3.57318043708801
6091 3.2792956829071
6092 3.66461873054504
6093 3.36300849914551
6094 3.63466668128967
6095 4.21027326583862
6096 3.81364250183105
6097 3.43143081665039
6098 3.16330051422119
6099 3.9729905128479
6100 3.35565114021301
6101 3.15486192703247
6102 3.04515671730042
6103 3.65475392341614
6104 3.51164364814758
6105 3.01442766189575
6106 3.09529590606689
6107 3.21315860748291
6108 4.17881536483765
6109 3.98113679885864
6110 3.58311486244202
6111 3.71987986564636
6112 3.77833485603333
6113 4.11301231384277
6114 4.39043235778809
6115 4.80315256118774
6116 3.99154138565063
6117 3.71912980079651
6118 4.20983266830444
6119 4.93943357467651
6120 4.56439447402954
6121 4.33579540252686
6122 3.5754656791687
6123 3.2655942440033
6124 3.81317901611328
6125 4.90289545059204
6126 4.41472196578979
6127 4.27249813079834
6128 4.03804206848145
6129 4.88366556167603
6130 5.03284883499146
6131 5.59139680862427
6132 5.78001928329468
6133 5.51238107681274
6134 4.95359945297241
6135 5.27169418334961
6136 5.57651424407959
6137 5.44906330108643
6138 4.47741937637329
6139 5.04826068878174
6140 4.10216331481934
6141 4.40305185317993
6142 5.08903837203979
6143 4.70448112487793
6144 4.02479839324951
6145 3.95945358276367
6146 3.83758473396301
6147 3.23643970489502
6148 2.97191166877747
6149 3.28626894950867
6150 3.81054520606995
6151 4.05725145339966
6152 3.45326280593872
6153 3.49685478210449
6154 2.89535212516785
6155 3.96304059028625
6156 4.54225254058838
6157 4.81613540649414
6158 5.50354909896851
6159 4.10008192062378
6160 4.36682748794556
6161 4.59876680374146
6162 4.325608253479
6163 4.37957382202148
6164 4.14301681518555
6165 4.06852340698242
6166 4.5745964050293
6167 5.82495641708374
6168 4.521240234375
6169 5.04163551330566
6170 4.96968173980713
6171 5.81776857376099
6172 5.60607814788818
6173 4.98499536514282
6174 4.27884244918823
6175 4.69293260574341
6176 5.60475587844849
6177 5.25471925735474
6178 5.89964151382446
6179 5.31821203231812
6180 4.34193706512451
6181 3.55286598205566
6182 4.15645551681519
6183 4.18798923492432
6184 4.31706809997559
6185 5.13943147659302
6186 4.77955484390259
6187 4.67605781555176
6188 4.8847131729126
6189 4.95404624938965
6190 5.82007932662964
6191 4.59998416900635
6192 5.85623836517334
6193 5.06895732879639
6194 4.93106698989868
6195 5.22094821929932
6196 4.76380157470703
6197 4.82112598419189
6198 4.54484748840332
6199 4.39804315567017
6200 5.64918041229248
6201 4.86379718780518
6202 4.93960237503052
6203 4.73386192321777
6204 4.19615268707275
6205 4.0175666809082
6206 4.06615161895752
6207 4.60775852203369
6208 4.78067255020142
6209 5.90947389602661
6210 5.50659084320068
6211 3.76550936698914
6212 4.10665798187256
6213 4.44787454605103
6214 4.95806980133057
6215 4.85891199111938
6216 3.26923060417175
6217 3.95212459564209
6218 4.14682102203369
6219 4.3934531211853
6220 4.33933687210083
6221 5.19746541976929
6222 4.94419479370117
6223 5.05769443511963
6224 4.78799962997437
6225 4.78826189041138
6226 4.7081093788147
6227 4.05783271789551
6228 4.80183839797974
6229 4.44644260406494
6230 4.175940990448
6231 4.19392156600952
6232 4.75786638259888
6233 5.07489204406738
6234 4.53474140167236
6235 4.81529235839844
6236 5.20832347869873
6237 4.15409231185913
6238 4.59868669509888
6239 5.24532079696655
6240 4.8207368850708
6241 3.95694375038147
6242 4.85068607330322
6243 4.22834968566895
6244 3.47127437591553
6245 3.01164698600769
6246 4.20029020309448
6247 3.67864656448364
6248 4.6401252746582
6249 4.52962684631348
6250 4.65078067779541
6251 5.14946746826172
6252 5.66832876205444
6253 4.65487766265869
6254 5.82347631454468
6255 4.73421382904053
6256 4.27739906311035
6257 5.08964872360229
6258 4.26526260375977
6259 4.39890623092651
6260 4.19315052032471
6261 4.82321405410767
6262 5.12596368789673
6263 4.84906721115112
6264 4.61830806732178
6265 5.63033485412598
6266 5.38434600830078
6267 4.7984185218811
6268 4.95636510848999
6269 5.26977491378784
6270 5.17243766784668
6271 5.01891231536865
6272 4.82333660125732
6273 4.04397344589233
6274 4.44734621047974
6275 4.86050796508789
6276 5.30605554580688
6277 5.33790826797485
6278 5.88795185089111
6279 5.29520654678345
6280 5.45368385314941
6281 4.33413887023926
6282 4.48340892791748
6283 5.20289850234985
6284 5.01933336257935
6285 5.13528919219971
6286 4.74747037887573
6287 4.782057762146
6288 5.09970712661743
6289 5.28305196762085
6290 4.80715608596802
6291 4.81264162063599
6292 4.79625844955444
6293 4.74305582046509
6294 5.17388725280762
6295 5.03394317626953
6296 4.75730895996094
6297 5.11986398696899
6298 5.35324001312256
6299 5.5091552734375
6300 4.91674900054932
6301 5.22953414916992
6302 5.53056764602661
6303 5.49310398101807
6304 4.95946168899536
6305 5.9303994178772
6306 6.26012992858887
6307 5.45529985427856
6308 5.30955934524536
6309 5.9330587387085
6310 6.14340162277222
6311 6.77122640609741
6312 6.54150629043579
6313 5.30129814147949
6314 6.02693891525269
6315 5.32581281661987
6316 5.673180103302
6317 5.23249101638794
6318 4.78511619567871
6319 4.48769903182983
6320 5.40952014923096
6321 6.10313320159912
6322 5.83374547958374
6323 6.06046772003174
6324 6.0558009147644
6325 5.87110328674316
6326 5.57791137695312
6327 5.85863256454468
6328 5.49228286743164
6329 5.05479383468628
6330 4.65135288238525
6331 5.34562921524048
6332 5.16672563552856
6333 5.58908414840698
6334 5.58539485931396
6335 5.20757246017456
6336 6.17088270187378
6337 5.88924407958984
6338 5.94623041152954
6339 6.25117015838623
6340 6.00991725921631
6341 6.25272750854492
6342 6.32647895812988
6343 6.36587953567505
6344 6.64322090148926
6345 6.73145151138306
6346 6.40533065795898
6347 6.00136280059814
6348 5.64535522460938
6349 5.85226488113403
6350 5.63935279846191
6351 5.63974952697754
6352 5.84725522994995
6353 5.83028697967529
6354 5.47981214523315
6355 5.14310932159424
6356 5.30581092834473
6357 5.30591249465942
6358 5.48245668411255
6359 4.72530794143677
6360 4.60089921951294
6361 5.08698749542236
6362 5.27061367034912
6363 5.46141910552979
6364 4.92923259735107
6365 5.49432277679443
6366 4.45212125778198
6367 5.4424467086792
6368 5.05989742279053
6369 5.35795211791992
6370 5.2078423500061
6371 5.2468376159668
6372 5.50358200073242
6373 5.29308748245239
6374 5.24384069442749
6375 5.89717483520508
6376 5.62892723083496
6377 5.22171688079834
6378 5.07815217971802
6379 4.77839851379395
6380 5.48104047775269
6381 4.94850444793701
6382 5.20707893371582
6383 4.84901237487793
6384 5.43548059463501
6385 4.54109621047974
6386 3.58879661560059
6387 4.01168727874756
6388 4.28566074371338
6389 4.75580644607544
6390 3.94265699386597
6391 2.99944639205933
6392 3.70532298088074
6393 3.49272966384888
6394 3.82909274101257
6395 2.90320658683777
6396 2.64779472351074
6397 3.27720093727112
6398 4.9268798828125
6399 5.31527996063232
6400 5.52477693557739
6401 5.46162128448486
6402 5.36209297180176
6403 5.63043928146362
6404 5.99808645248413
6405 6.01951026916504
6406 5.28238821029663
6407 5.0682487487793
6408 4.66561269760132
6409 4.55510330200195
6410 4.16092014312744
6411 4.71710968017578
6412 4.06296253204346
6413 4.1715726852417
6414 4.8389368057251
6415 4.35542964935303
6416 4.40523767471313
6417 3.8053297996521
6418 4.59455680847168
6419 5.5992169380188
6420 4.9630331993103
6421 4.25348138809204
6422 3.47349715232849
6423 4.46839761734009
6424 3.57540702819824
6425 4.06978940963745
6426 3.50690484046936
6427 3.15249419212341
6428 4.04408264160156
6429 4.10477638244629
6430 4.20553064346313
6431 5.26239824295044
6432 5.4998140335083
6433 4.95035791397095
6434 5.96764469146729
6435 5.97041606903076
6436 5.30968475341797
6437 4.99551439285278
6438 4.96200799942017
6439 4.24692869186401
6440 5.41879653930664
6441 4.62014389038086
6442 4.29911422729492
6443 4.42804145812988
6444 4.22071027755737
6445 3.66945004463196
6446 3.97180271148682
6447 2.76823878288269
6448 2.8126904964447
6449 3.81874346733093
6450 3.92506241798401
6451 3.37297248840332
6452 3.35357189178467
6453 2.74331736564636
6454 3.52586770057678
6455 3.10053706169128
6456 2.98995232582092
6457 3.33268284797668
6458 3.29314875602722
6459 3.45000314712524
6460 3.75668287277222
6461 3.30714726448059
6462 3.72868227958679
6463 2.72406935691833
6464 2.91174173355103
6465 3.12197422981262
6466 3.15693116188049
6467 2.63713765144348
6468 3.10176873207092
6469 2.8552393913269
6470 2.50872111320496
6471 2.37990593910217
6472 2.29622912406921
6473 2.56935214996338
6474 3.44496655464172
6475 3.69764924049377
6476 3.43611216545105
6477 3.31818532943726
6478 2.36976552009583
6479 2.94447588920593
6480 3.44439911842346
6481 3.73898863792419
6482 3.82372808456421
6483 3.72262954711914
6484 3.93880343437195
6485 3.68654489517212
6486 3.11971759796143
6487 2.88237619400024
6488 3.62018322944641
6489 3.57419776916504
6490 3.79084467887878
6491 3.99298000335693
6492 3.55536150932312
6493 3.09299087524414
6494 3.32632493972778
6495 3.85728669166565
6496 3.91103267669678
6497 4.35861206054688
6498 4.2719898223877
6499 3.87681746482849
6500 3.54536557197571
6501 2.89758610725403
6502 4.49409675598145
6503 4.12467384338379
6504 3.9408118724823
6505 3.24845480918884
6506 3.51950216293335
6507 3.06041622161865
6508 3.50699615478516
6509 4.07830905914307
6510 3.73769307136536
6511 4.20422506332397
6512 4.4664888381958
6513 4.49219179153442
6514 4.22786664962769
6515 4.62703132629395
6516 4.14419364929199
6517 4.05933380126953
6518 4.38485336303711
6519 4.18139123916626
6520 4.41962099075317
6521 4.47325325012207
6522 3.83813881874084
6523 3.61246275901794
6524 3.70762729644775
6525 3.17920017242432
6526 3.93696546554565
6527 4.67698431015015
6528 3.9205482006073
6529 4.12555170059204
6530 4.42390298843384
6531 3.71462559700012
6532 3.90478205680847
6533 3.77115607261658
6534 4.17154455184937
6535 4.42370653152466
6536 3.64651465415955
6537 3.72591733932495
6538 4.14632272720337
6539 4.1731219291687
6540 3.98787403106689
6541 4.38794755935669
6542 3.8804919719696
6543 3.79904174804688
6544 3.6694655418396
6545 3.9542293548584
6546 3.65488076210022
6547 3.42900490760803
6548 3.96816492080688
6549 3.72028231620789
6550 3.35719156265259
6551 3.63017177581787
6552 3.79634261131287
6553 4.05319786071777
6554 3.89379119873047
6555 2.96472096443176
6556 3.26027226448059
6557 3.4689199924469
6558 3.1834888458252
6559 3.57840585708618
6560 3.46685719490051
6561 3.51762199401855
6562 3.13382291793823
6563 3.19311451911926
6564 3.46462655067444
6565 3.23544049263
6566 3.3218982219696
6567 3.41353535652161
6568 3.72089529037476
6569 3.90315651893616
6570 4.0262451171875
6571 3.65001559257507
6572 3.32253623008728
6573 4.06596565246582
6574 3.59195613861084
6575 3.67867612838745
6576 3.44823503494263
6577 3.43501949310303
6578 3.56087851524353
6579 3.72231149673462
6580 3.64539527893066
6581 3.61037445068359
6582 3.74312305450439
6583 3.52594900131226
6584 3.50919580459595
6585 3.48543286323547
6586 4.04602289199829
6587 3.90136933326721
6588 3.33185601234436
6589 3.69077706336975
6590 3.76125001907349
6591 4.30383253097534
6592 3.20565676689148
6593 3.20826172828674
6594 3.66887640953064
6595 3.90771794319153
6596 3.4425482749939
6597 3.94968819618225
6598 3.78460741043091
6599 3.72118186950684
6600 4.11844491958618
6601 4.21129655838013
6602 3.99473714828491
6603 3.62864112854004
6604 4.33038377761841
6605 4.05496120452881
6606 4.0880389213562
6607 3.24825382232666
6608 3.37887477874756
6609 3.34095120429993
6610 3.64865660667419
6611 3.52751898765564
6612 3.38858389854431
6613 3.50669980049133
6614 3.20262813568115
6615 3.80287837982178
6616 4.54005241394043
6617 4.72291994094849
6618 3.79021573066711
6619 3.48199224472046
6620 3.71337294578552
6621 3.70850539207458
6622 3.47892570495605
6623 3.82086730003357
6624 3.84250259399414
6625 3.43279194831848
6626 3.49090003967285
6627 3.58874106407166
6628 3.85398483276367
6629 3.95918965339661
6630 3.94831395149231
6631 3.35993003845215
6632 3.63661193847656
6633 3.13911461830139
6634 3.31066608428955
6635 3.26019930839539
6636 3.99333786964417
6637 3.70190286636353
6638 3.55370092391968
6639 3.36671090126038
6640 3.26177930831909
6641 3.06711339950562
6642 3.54721117019653
6643 3.06351232528687
6644 3.41460490226746
6645 3.54699778556824
6646 3.63862490653992
6647 3.47301077842712
6648 3.97660732269287
6649 3.78334951400757
6650 3.58679628372192
6651 3.65929555892944
6652 3.32428002357483
6653 3.55617332458496
6654 3.32687139511108
6655 4.30275726318359
6656 3.94286370277405
6657 3.46770071983337
6658 3.7074282169342
6659 3.48843383789062
6660 3.68319392204285
6661 3.81325578689575
6662 3.78616046905518
6663 3.21632552146912
6664 3.17697691917419
6665 3.31072545051575
6666 3.06387186050415
6667 3.39141249656677
6668 3.21490836143494
6669 2.91125416755676
6670 3.14173054695129
6671 3.56221652030945
6672 3.50267052650452
6673 3.35053420066833
6674 3.52834796905518
6675 3.45892238616943
6676 3.23657488822937
6677 3.43416166305542
6678 3.09459400177002
6679 3.49929785728455
6680 3.33959126472473
6681 3.37632417678833
6682 3.30125069618225
6683 3.5147647857666
6684 3.40066289901733
6685 3.47387480735779
6686 3.01197361946106
6687 3.39367055892944
6688 3.15797996520996
6689 3.50253033638
6690 3.51965284347534
6691 3.44813346862793
6692 3.10898923873901
6693 3.29377412796021
6694 3.15395474433899
6695 3.48985123634338
6696 3.36045551300049
6697 3.35746455192566
6698 3.2920286655426
6699 3.64660382270813
6700 3.41142296791077
6701 3.23266625404358
6702 3.18447065353394
6703 3.26017308235168
6704 3.43602228164673
6705 3.35956168174744
6706 3.0460045337677
6707 2.91384410858154
6708 3.6153781414032
6709 3.18781113624573
6710 3.62645769119263
6711 3.12499761581421
6712 3.65273880958557
6713 3.25065684318542
6714 3.38309454917908
6715 3.0513904094696
6716 3.17358446121216
6717 3.00581121444702
6718 3.97191333770752
6719 4.26929044723511
6720 3.71169352531433
6721 2.85235047340393
6722 3.79807448387146
6723 3.3543860912323
6724 3.23644638061523
6725 3.91939067840576
6726 3.00945734977722
6727 2.62122869491577
6728 2.33881187438965
6729 2.40629982948303
6730 2.93416380882263
6731 2.23548126220703
6732 2.93068027496338
6733 3.43375897407532
6734 2.86422801017761
6735 3.29406809806824
6736 3.23352551460266
6737 3.125572681427
6738 2.40450429916382
6739 3.33366179466248
6740 2.96710324287415
6741 3.10397410392761
6742 3.2231388092041
6743 3.04138088226318
6744 3.13796496391296
6745 2.86305999755859
6746 3.45445919036865
6747 2.9901659488678
6748 2.4915075302124
6749 2.72421741485596
6750 2.75286984443665
6751 2.61636853218079
6752 2.51079392433167
6753 2.34893417358398
6754 3.52850031852722
6755 3.93655371665955
6756 3.87579703330994
6757 4.09023809432983
6758 3.75868821144104
6759 3.83778619766235
6760 2.31236934661865
6761 2.5027642250061
6762 1.68992471694946
6763 1.53427147865295
6764 2.91584467887878
6765 2.32971572875977
6766 1.77499389648438
6767 2.51736378669739
6768 2.92717981338501
6769 3.84775161743164
6770 2.90886116027832
6771 3.08633852005005
6772 2.81959223747253
6773 1.62804043292999
6774 2.63046932220459
6775 1.83461046218872
6776 2.28232455253601
6777 2.27724623680115
6778 2.64188289642334
6779 3.00084972381592
6780 3.30566096305847
6781 3.62981200218201
6782 2.78763580322266
6783 2.71028923988342
6784 2.41888332366943
6785 2.40346097946167
6786 3.16570019721985
6787 3.59188842773438
6788 3.07527303695679
6789 2.93328166007996
6790 3.7181510925293
6791 3.17795634269714
6792 3.57270860671997
6793 3.38215661048889
6794 2.95048332214355
6795 2.26018381118774
6796 2.96679711341858
6797 2.72021675109863
6798 3.0855565071106
6799 2.7734911441803
6800 3.18236923217773
6801 3.16699481010437
6802 3.69594216346741
6803 3.96754360198975
6804 4.05652141571045
6805 4.0517520904541
6806 4.5342960357666
6807 4.0850076675415
6808 4.51169013977051
6809 4.81124305725098
6810 3.98773789405823
6811 4.17440176010132
6812 4.90607023239136
6813 4.19575166702271
6814 4.4592547416687
6815 3.67959642410278
6816 4.19261312484741
6817 3.95652055740356
6818 4.26268005371094
6819 4.19095659255981
6820 4.41025066375732
6821 3.84453988075256
6822 3.78678750991821
6823 3.70654606819153
6824 3.61008667945862
6825 2.70107316970825
6826 3.65194058418274
6827 4.4196891784668
6828 4.27283716201782
6829 3.88722157478333
6830 4.82259225845337
6831 4.15750026702881
6832 4.30720281600952
6833 4.35096311569214
6834 3.91999101638794
6835 4.39858102798462
6836 4.81963109970093
6837 4.595862865448
6838 4.72671508789062
6839 4.79498815536499
6840 4.43980169296265
6841 4.59999179840088
6842 4.89985179901123
6843 4.27854013442993
6844 4.53272294998169
6845 4.65410232543945
6846 4.68993520736694
6847 3.96113896369934
6848 4.0864896774292
6849 4.201500415802
6850 4.55558729171753
6851 4.41620349884033
6852 4.79082679748535
6853 4.19722652435303
6854 4.43170547485352
6855 4.16819190979004
6856 3.97933411598206
6857 3.41656112670898
6858 3.49205780029297
6859 4.49065065383911
6860 3.79430961608887
6861 4.28075838088989
6862 4.4118504524231
6863 4.45394420623779
6864 4.14724254608154
6865 3.93440175056458
6866 3.9411461353302
6867 4.11717224121094
6868 4.38495445251465
6869 3.52487897872925
6870 3.8536159992218
6871 4.05051851272583
6872 4.45917272567749
6873 4.93903160095215
6874 4.90454530715942
6875 5.28197622299194
6876 4.87456512451172
6877 4.95849323272705
6878 4.70877552032471
6879 4.56195116043091
6880 4.27949714660645
6881 5.0566291809082
6882 4.9595160484314
6883 4.7848539352417
6884 4.71656942367554
6885 4.74853801727295
6886 4.63278150558472
6887 5.24945688247681
6888 5.06036233901978
6889 5.06108236312866
6890 4.60976552963257
6891 4.09456253051758
6892 4.17947578430176
6893 3.53243732452393
6894 3.91908359527588
6895 4.29988479614258
6896 4.74239063262939
6897 4.13592004776001
6898 4.61994647979736
6899 4.8092303276062
6900 4.42910957336426
6901 4.50619649887085
6902 4.32574319839478
6903 4.34459066390991
6904 4.42957639694214
6905 4.28177690505981
6906 4.36652374267578
6907 3.79168939590454
6908 4.16113758087158
6909 3.97845792770386
6910 3.94894742965698
6911 5.06091213226318
6912 4.26982498168945
6913 4.13428497314453
6914 4.264328956604
6915 4.03368139266968
6916 3.57301807403564
6917 3.89586067199707
6918 4.0809268951416
6919 3.74254727363586
6920 4.29908895492554
6921 3.98127388954163
6922 3.27446174621582
6923 3.09486317634583
6924 3.72137570381165
6925 4.04135513305664
6926 3.69355249404907
6927 4.40709543228149
6928 4.02812576293945
6929 3.69276070594788
6930 3.65599036216736
6931 4.49532127380371
6932 4.23450803756714
6933 4.94762563705444
6934 4.18725538253784
6935 3.7124559879303
6936 4.45944404602051
6937 3.78874683380127
6938 4.30621480941772
6939 4.64746379852295
6940 4.06644821166992
6941 4.19247961044312
6942 4.40338039398193
6943 4.20736598968506
6944 3.59950160980225
6945 4.23718023300171
6946 3.71875262260437
6947 3.78001070022583
6948 4.19990158081055
6949 4.47245740890503
6950 3.66038298606873
6951 3.91449975967407
6952 3.88747644424438
6953 3.90938568115234
6954 4.3796854019165
6955 4.39449596405029
6956 3.88073039054871
6957 4.31808471679688
6958 4.47582483291626
6959 3.81813883781433
6960 3.61069369316101
6961 3.79312920570374
6962 4.36514091491699
6963 4.399827003479
6964 4.39445114135742
6965 4.5750937461853
6966 4.60456895828247
6967 4.04493045806885
6968 3.7138729095459
6969 3.86496496200562
6970 4.10713863372803
6971 3.49692249298096
6972 4.29681587219238
6973 4.71001243591309
6974 4.46821784973145
6975 4.01231336593628
6976 4.37108135223389
6977 4.89134979248047
6978 3.63386416435242
6979 3.69774293899536
6980 4.153724193573
6981 3.70882201194763
6982 3.85918545722961
6983 3.87248754501343
6984 4.07004833221436
6985 3.8192253112793
6986 4.21019840240479
6987 3.93034172058105
6988 4.03677749633789
6989 4.00742197036743
6990 3.5589005947113
6991 4.15913820266724
6992 3.73302054405212
6993 3.65756964683533
6994 4.08532810211182
6995 3.67544293403625
6996 4.11614942550659
6997 3.51730346679688
6998 4.55386257171631
6999 4.390380859375
7000 3.88389444351196
7001 3.81345653533936
7002 4.21412420272827
7003 4.05035161972046
7004 4.21796607971191
7005 4.2074146270752
7006 3.8984911441803
7007 3.93017244338989
7008 3.97845387458801
7009 4.08949327468872
7010 4.10421562194824
7011 3.84659337997437
7012 4.19100761413574
7013 3.99667620658875
7014 4.08271837234497
7015 3.72786355018616
7016 4.37461280822754
7017 3.8358850479126
7018 4.4040846824646
7019 4.18594551086426
7020 4.06935691833496
7021 4.05274963378906
7022 4.50325536727905
7023 4.44356870651245
7024 4.48149967193604
7025 4.08070421218872
7026 3.79791188240051
7027 4.27413320541382
7028 3.72252464294434
7029 4.1402006149292
7030 4.46113729476929
7031 4.56026458740234
7032 4.23781442642212
7033 4.66139364242554
7034 4.24208354949951
7035 4.73106002807617
7036 4.65834903717041
7037 4.48146963119507
7038 4.17824125289917
7039 4.24822425842285
7040 3.85231518745422
7041 4.35536861419678
7042 4.17369365692139
7043 3.97082543373108
7044 4.07657098770142
7045 4.47829818725586
7046 4.46707725524902
7047 4.52263164520264
7048 4.46868419647217
7049 4.52372646331787
7050 4.34158945083618
7051 4.52029657363892
7052 4.5573992729187
7053 4.38442134857178
7054 3.84256291389465
7055 4.24461507797241
7056 4.54254913330078
7057 4.22075748443604
7058 4.25707530975342
7059 4.52120399475098
7060 4.789306640625
7061 4.47833919525146
7062 4.49925184249878
7063 4.42865419387817
7064 5.05875301361084
7065 4.22073841094971
7066 4.58928346633911
7067 4.38645839691162
7068 4.28383731842041
7069 4.68278408050537
7070 4.44965887069702
7071 4.1606822013855
7072 4.07011985778809
7073 4.50304460525513
7074 4.45383262634277
7075 4.16430807113647
7076 4.35280275344849
7077 3.84175443649292
7078 4.2119836807251
7079 4.41573190689087
7080 4.42085123062134
7081 4.69977855682373
7082 4.40136241912842
7083 4.66270446777344
7084 4.62417125701904
7085 4.81458330154419
7086 4.7085862159729
7087 4.48752689361572
7088 4.5837607383728
7089 4.42609691619873
7090 4.18543100357056
7091 4.23461151123047
7092 4.35906076431274
7093 4.31349325180054
7094 3.98385167121887
7095 4.52045917510986
7096 4.34956359863281
7097 4.70206356048584
7098 4.38903284072876
7099 4.36544513702393
7100 4.48883295059204
7101 4.62705516815186
7102 4.245361328125
7103 4.69254207611084
7104 4.61101770401001
7105 4.51245355606079
7106 4.57512187957764
7107 4.91712617874146
7108 4.55120229721069
7109 3.93584489822388
7110 4.55131721496582
7111 4.24315166473389
7112 4.08926057815552
7113 4.24146509170532
7114 4.22079944610596
7115 4.2984881401062
7116 4.59401655197144
7117 4.43156623840332
7118 4.77400922775269
7119 4.62959432601929
7120 3.39359617233276
7121 4.68894958496094
7122 4.41544485092163
7123 4.55441617965698
7124 4.22097969055176
7125 4.44756412506104
7126 4.48619222640991
7127 4.70423364639282
7128 4.27099418640137
7129 4.53252553939819
7130 4.45743036270142
7131 4.60087823867798
7132 4.52465057373047
7133 4.59890127182007
7134 4.12240076065063
7135 4.12133932113647
7136 3.95840454101562
7137 3.82532429695129
7138 3.9557569026947
7139 4.11598443984985
7140 3.62245869636536
7141 4.09897518157959
7142 4.30611324310303
7143 4.02148628234863
7144 3.67061328887939
7145 4.1063380241394
7146 3.50937223434448
7147 4.0704779624939
7148 3.88066577911377
7149 4.41724920272827
7150 4.24574565887451
7151 3.98888683319092
7152 4.09027433395386
7153 4.53152370452881
7154 4.30138874053955
7155 3.97594571113586
7156 4.43078184127808
7157 4.38991594314575
7158 4.06125211715698
7159 3.96178269386292
7160 4.12814044952393
7161 4.03117370605469
7162 4.36870384216309
7163 4.0047082901001
7164 4.23461294174194
7165 3.94538521766663
7166 3.78778123855591
7167 3.88230419158936
7168 4.1139121055603
7169 3.92494940757751
7170 4.16955661773682
7171 3.79607677459717
7172 4.32976245880127
7173 4.22560501098633
7174 3.90742993354797
7175 3.63885998725891
7176 3.92505645751953
7177 3.93281817436218
7178 4.11264896392822
7179 3.60757946968079
7180 4.10069513320923
7181 4.05810117721558
7182 3.83191537857056
7183 3.94478607177734
7184 4.19330310821533
7185 4.40972995758057
7186 4.22142744064331
7187 3.66679763793945
7188 4.24872303009033
7189 4.21196126937866
7190 4.47838354110718
7191 4.03385019302368
7192 4.24454021453857
7193 4.91453742980957
7194 4.56906843185425
7195 4.83292818069458
7196 4.13682270050049
7197 3.64587712287903
7198 3.65268492698669
7199 3.976891040802
7200 4.09443616867065
7201 4.10723447799683
7202 4.14759063720703
7203 4.01442384719849
7204 3.93750143051147
7205 4.0917797088623
7206 4.26308488845825
7207 4.32228517532349
7208 4.51251220703125
7209 4.98194885253906
7210 4.21800851821899
7211 3.74210000038147
7212 4.44257783889771
7213 4.08966255187988
7214 3.95422029495239
7215 4.25587034225464
7216 3.93808364868164
7217 3.88182163238525
7218 4.50025367736816
7219 4.65186834335327
7220 4.82434940338135
7221 4.41188955307007
7222 4.23942708969116
7223 4.48717832565308
7224 4.36202764511108
7225 4.23790216445923
7226 4.79561424255371
7227 4.49405860900879
7228 4.08829689025879
7229 4.26977682113647
7230 4.41342401504517
7231 4.25726079940796
7232 4.50063180923462
7233 5.06828689575195
7234 4.77083158493042
7235 4.02057218551636
7236 4.32550621032715
7237 3.97541475296021
7238 4.78465938568115
7239 4.54196882247925
7240 4.58141040802002
7241 4.77111625671387
7242 4.70127248764038
7243 4.74755477905273
7244 4.68234539031982
7245 4.53325700759888
7246 4.70963287353516
7247 4.73565292358398
7248 4.97423410415649
7249 4.3869457244873
7250 4.1206374168396
7251 4.26945972442627
7252 4.09917211532593
7253 4.57505083084106
7254 4.42622852325439
7255 4.01455068588257
7256 4.14792919158936
7257 4.78099489212036
7258 4.9557728767395
7259 4.72310352325439
7260 4.43455648422241
7261 4.80909109115601
7262 4.86805820465088
7263 4.88707971572876
7264 4.9857382774353
7265 4.66643810272217
7266 4.03444480895996
7267 4.73174333572388
7268 4.66178464889526
7269 4.61270570755005
7270 4.5423264503479
7271 4.93412780761719
7272 4.50317287445068
7273 4.25852298736572
7274 4.71350145339966
7275 4.40002965927124
7276 3.84541320800781
7277 4.79849910736084
7278 4.91969108581543
7279 4.38037014007568
7280 3.33107852935791
7281 3.37699127197266
7282 3.95686268806458
7283 4.71270656585693
7284 4.06733798980713
7285 4.74657726287842
7286 3.99112844467163
7287 4.36884498596191
7288 4.58789873123169
7289 4.59785223007202
7290 4.41457366943359
7291 4.8483624458313
7292 4.82662773132324
7293 4.49640035629272
7294 4.65333127975464
7295 4.5111927986145
7296 4.31655406951904
7297 3.45640087127686
7298 4.25417566299438
7299 4.26817607879639
7300 4.52927684783936
7301 4.8869457244873
7302 4.62580108642578
7303 4.70534086227417
7304 4.29222249984741
7305 4.86736249923706
7306 4.71086931228638
7307 4.20723342895508
7308 4.80033349990845
7309 4.03242635726929
7310 4.73162221908569
7311 4.25104093551636
7312 4.4520525932312
7313 3.52597212791443
7314 4.02173852920532
7315 3.78994107246399
7316 4.15210771560669
7317 4.07326984405518
7318 3.90588426589966
7319 3.9633948802948
7320 4.04648494720459
7321 4.30062437057495
7322 4.0365571975708
7323 3.98719453811646
7324 3.85878205299377
7325 4.42445802688599
7326 4.25047826766968
7327 4.10969591140747
7328 4.56077289581299
7329 4.99106502532959
7330 4.82280921936035
7331 4.63292169570923
7332 4.42605638504028
7333 3.89530396461487
7334 4.21744346618652
7335 3.68066930770874
7336 3.68708634376526
7337 3.45769071578979
7338 3.72588014602661
7339 3.46489500999451
7340 3.16328859329224
7341 3.08353352546692
7342 3.63303637504578
7343 3.47936367988586
7344 3.59729409217834
7345 3.36655735969543
7346 3.55580949783325
7347 3.94321370124817
7348 3.78372311592102
7349 3.77063131332397
7350 3.98307609558105
7351 4.21658992767334
7352 4.59703779220581
7353 4.28498125076294
7354 3.78898000717163
7355 4.3103346824646
7356 3.77179932594299
7357 4.18708324432373
7358 4.02654361724854
7359 3.85807394981384
7360 4.71583604812622
7361 4.28851556777954
7362 4.18078517913818
7363 4.00995779037476
7364 4.15195322036743
7365 4.17695426940918
7366 4.49554109573364
7367 4.63296031951904
7368 4.32620859146118
7369 4.33146476745605
7370 3.76804065704346
7371 4.41708040237427
7372 4.48147439956665
7373 4.46595191955566
7374 4.7428503036499
7375 4.42656135559082
7376 4.35088729858398
7377 4.30373382568359
7378 4.89004898071289
7379 4.57664108276367
7380 4.28588771820068
7381 4.52219152450562
7382 4.31207990646362
7383 4.21676969528198
7384 4.37581825256348
7385 4.1147665977478
7386 4.21309089660645
7387 4.46679544448853
7388 4.19416904449463
7389 4.61923313140869
7390 4.57417249679565
7391 4.43350219726562
7392 4.17138290405273
7393 4.01665925979614
7394 4.15469312667847
7395 4.18702697753906
7396 4.03710079193115
7397 4.35490036010742
7398 3.92696332931519
7399 3.68933773040771
7400 4.09724378585815
7401 4.13265943527222
7402 3.8185830116272
7403 3.66864657402039
7404 3.69199514389038
7405 3.82999229431152
7406 4.23609828948975
7407 4.12422037124634
7408 4.55585193634033
7409 3.79790186882019
7410 4.01114416122437
7411 4.0959415435791
7412 4.3795919418335
7413 4.51442527770996
7414 4.50858020782471
7415 4.38278007507324
7416 4.38612651824951
7417 4.39879846572876
7418 4.51557111740112
7419 4.52775192260742
7420 5.09789371490479
7421 4.91412210464478
7422 4.39733982086182
7423 4.96214056015015
7424 4.23050975799561
7425 4.11030721664429
7426 4.39962005615234
7427 4.47397804260254
7428 4.47000741958618
7429 4.28599262237549
7430 4.36485576629639
7431 4.23700332641602
7432 4.04995393753052
7433 3.89984750747681
7434 3.91585302352905
7435 3.48382902145386
7436 4.07834768295288
7437 4.35934829711914
7438 6.19660949707031
7439 6.51910066604614
7440 5.12568092346191
7441 5.21636199951172
7442 4.66533517837524
7443 4.8734827041626
7444 4.44381952285767
7445 3.96857953071594
7446 4.02430868148804
7447 3.10006165504456
7448 3.48593640327454
7449 4.15862321853638
7450 4.56828641891479
7451 4.43518304824829
7452 4.22234106063843
7453 4.2787504196167
7454 4.19296836853027
7455 4.52690982818604
7456 3.95990633964539
7457 4.77504539489746
7458 4.64936542510986
7459 5.05789852142334
7460 5.59252977371216
7461 4.87548542022705
7462 5.50947427749634
7463 5.81492328643799
7464 5.2113208770752
7465 4.91280746459961
7466 4.77707195281982
7467 5.34215593338013
7468 5.07567834854126
7469 4.93248891830444
7470 5.06833696365356
7471 4.42474174499512
7472 4.79353141784668
7473 5.13426637649536
7474 5.34788608551025
7475 5.13311195373535
7476 5.72936344146729
7477 5.7386474609375
7478 4.83021783828735
7479 4.95316410064697
7480 4.81893491744995
7481 5.03268146514893
7482 5.54604864120483
7483 5.37017822265625
7484 5.17173910140991
7485 5.00957870483398
7486 5.32696580886841
7487 4.9886622428894
7488 5.34060478210449
7489 4.8912525177002
7490 5.19200944900513
7491 4.19475364685059
7492 4.2558479309082
7493 4.23366022109985
7494 4.6238579750061
7495 3.63775777816772
7496 4.12002468109131
7497 4.70680141448975
7498 4.37632656097412
7499 4.38255548477173
7500 4.21480274200439
7501 4.52202415466309
7502 4.74704933166504
7503 4.35727214813232
7504 4.41597604751587
7505 3.54264974594116
7506 3.60603952407837
7507 3.56542801856995
7508 3.96815490722656
7509 4.52812671661377
7510 4.44244575500488
7511 4.62770938873291
7512 4.46440839767456
7513 4.34460639953613
7514 4.29375600814819
7515 4.64625310897827
7516 5.01764297485352
7517 4.54050207138062
7518 4.45396709442139
7519 4.54364013671875
7520 4.56565141677856
7521 4.40293836593628
7522 4.42418336868286
7523 3.8962926864624
7524 4.26851558685303
7525 4.55550718307495
7526 4.43108558654785
7527 4.32318449020386
7528 4.22891235351562
7529 4.26392698287964
7530 5.37515068054199
7531 4.4343786239624
7532 4.50168418884277
7533 4.75203609466553
7534 4.39123392105103
7535 4.4692177772522
7536 4.39569711685181
7537 4.3778018951416
7538 4.37330961227417
7539 4.8392972946167
7540 5.1317982673645
7541 4.88658952713013
7542 4.52027559280396
7543 4.35751867294312
7544 5.07741641998291
7545 5.13647031784058
7546 5.05766105651855
7547 4.90288305282593
7548 4.81776714324951
7549 4.03706979751587
7550 4.42105484008789
7551 4.81346559524536
7552 3.95028758049011
7553 4.4353199005127
7554 4.85266494750977
7555 4.70564079284668
7556 4.67093420028687
7557 4.5770845413208
7558 4.04121160507202
7559 4.16964483261108
7560 4.16813278198242
7561 4.37372636795044
7562 4.47928285598755
7563 3.88399410247803
7564 4.23934125900269
7565 4.25354957580566
7566 4.33996725082397
7567 4.24823951721191
7568 4.4754114151001
7569 4.82156753540039
7570 4.5381064414978
7571 4.19944429397583
7572 3.65035033226013
7573 4.84755849838257
7574 4.25380802154541
7575 3.54251503944397
7576 3.73543310165405
7577 3.33175897598267
7578 4.17414379119873
7579 3.80192899703979
7580 3.91672492027283
7581 3.68747687339783
7582 4.34856939315796
7583 4.35826778411865
7584 3.75788450241089
7585 4.26397085189819
7586 3.98491072654724
7587 3.78168821334839
7588 3.9234254360199
7589 4.14478206634521
7590 4.51377058029175
7591 3.83363771438599
7592 3.84095931053162
7593 3.76371192932129
7594 4.14591360092163
7595 3.85669565200806
7596 3.58324956893921
7597 3.99669456481934
7598 3.6182279586792
7599 3.16783761978149
7600 4.55198860168457
7601 4.1164288520813
7602 4.83059978485107
7603 4.08327579498291
7604 4.19020795822144
7605 4.70442295074463
7606 4.42727947235107
7607 5.01531744003296
7608 4.93152189254761
7609 4.63665199279785
7610 4.67031288146973
7611 4.79095315933228
7612 4.67397260665894
7613 4.11956930160522
7614 4.6887788772583
7615 4.68974828720093
7616 3.61210203170776
7617 3.63978242874146
7618 3.78938436508179
7619 4.15721845626831
7620 4.53151512145996
7621 4.29499864578247
7622 3.47395467758179
7623 3.50931024551392
7624 3.83643198013306
7625 4.00662183761597
7626 4.30047607421875
7627 4.55356502532959
7628 4.23526096343994
7629 4.58870124816895
7630 3.99619030952454
7631 4.13947534561157
7632 4.52076482772827
7633 4.36245679855347
7634 4.69370937347412
7635 4.4708685874939
7636 4.46257925033569
7637 4.71655988693237
7638 4.4669885635376
7639 4.17440462112427
7640 3.71756982803345
7641 3.98816108703613
7642 3.43690824508667
7643 4.19170379638672
7644 3.73829388618469
7645 4.44620418548584
7646 4.05286359786987
7647 4.49053859710693
7648 4.24495935440063
7649 4.25355291366577
7650 3.9913272857666
7651 4.27750253677368
7652 4.07027864456177
7653 4.4864649772644
7654 4.72618675231934
7655 4.26947069168091
7656 4.16862678527832
7657 4.97413682937622
7658 4.20764493942261
7659 4.47170734405518
7660 3.98142719268799
7661 4.27695798873901
7662 3.88000082969666
7663 4.23408603668213
7664 4.58633995056152
7665 3.95756340026855
7666 3.88556671142578
7667 3.70395088195801
7668 3.34078788757324
7669 4.46132278442383
7670 4.53243112564087
7671 4.69243764877319
7672 4.59012842178345
7673 4.87074279785156
7674 4.72769689559937
7675 4.34609270095825
7676 4.48210573196411
7677 4.00387716293335
7678 4.00204706192017
7679 4.80823612213135
7680 4.5211296081543
7681 4.65233135223389
7682 4.5915732383728
7683 4.31612873077393
7684 4.70371532440186
7685 4.66282320022583
7686 3.8294358253479
7687 4.81005239486694
7688 4.8811182975769
7689 5.03405714035034
7690 4.48499870300293
7691 5.1274938583374
7692 4.17985248565674
7693 5.10261058807373
7694 4.33330774307251
7695 4.55333805084229
7696 4.36276769638062
7697 4.81618881225586
7698 4.32081079483032
7699 4.83406591415405
7700 5.02118968963623
7701 4.56239223480225
7702 4.7240047454834
7703 3.91930341720581
7704 4.3844141960144
7705 4.57076454162598
7706 4.48324728012085
7707 4.42410469055176
7708 4.4196081161499
7709 4.19838953018188
7710 4.15399694442749
7711 4.35443639755249
7712 4.81278419494629
7713 4.40288591384888
7714 4.1383581161499
7715 4.1135516166687
7716 4.78264331817627
7717 4.92395830154419
7718 4.58846950531006
7719 4.32778787612915
7720 4.19557428359985
7721 3.79721999168396
7722 4.08488130569458
7723 4.56095838546753
7724 4.61571645736694
7725 4.11823701858521
7726 4.0909309387207
7727 4.25873374938965
7728 4.87935638427734
7729 4.94134330749512
7730 4.56583738327026
7731 4.73296689987183
7732 4.70276021957397
7733 4.83480787277222
7734 4.40108919143677
7735 4.67851400375366
7736 4.57107162475586
7737 4.71471357345581
7738 4.44351053237915
7739 4.61760854721069
7740 4.94552707672119
7741 4.97825813293457
7742 4.92196178436279
7743 4.82616710662842
7744 5.01009798049927
7745 4.44952440261841
7746 4.70257043838501
7747 4.67273044586182
7748 4.84241485595703
7749 5.00590515136719
7750 4.81173610687256
7751 5.0311541557312
7752 4.51785326004028
7753 4.63531398773193
7754 5.12070226669312
7755 4.4103479385376
7756 4.19286870956421
7757 4.60638999938965
7758 3.99612283706665
7759 4.48242378234863
7760 4.56528615951538
7761 4.41112089157104
7762 4.23457622528076
7763 4.72631597518921
7764 4.82920074462891
7765 4.64780044555664
7766 4.23970413208008
7767 4.01799011230469
7768 4.06430196762085
7769 3.61148428916931
7770 3.57230496406555
7771 3.75564336776733
7772 3.570552110672
7773 4.23659038543701
7774 4.58002042770386
7775 4.8753924369812
7776 4.39036226272583
7777 3.98557281494141
7778 4.50077342987061
7779 4.08696031570435
7780 3.98068308830261
7781 4.59829521179199
7782 5.44247055053711
7783 4.98433208465576
7784 3.45112729072571
7785 3.35587978363037
7786 3.74015426635742
7787 4.15128231048584
7788 4.00141334533691
7789 3.68677067756653
7790 4.44763803482056
7791 3.89079737663269
7792 3.36908531188965
7793 3.79278898239136
7794 3.71794319152832
7795 4.21360206604004
7796 4.25929403305054
7797 4.01933431625366
7798 4.08418464660645
7799 4.09995555877686
7800 3.90321826934814
7801 3.49204134941101
7802 3.2611358165741
7803 3.51712846755981
7804 3.42496776580811
7805 3.17114496231079
7806 2.7321949005127
7807 3.60650992393494
7808 3.257972240448
7809 2.97184538841248
7810 3.50155162811279
7811 3.2877254486084
7812 3.60973501205444
7813 4.06637382507324
7814 3.81458854675293
7815 5.3278865814209
7816 4.0167760848999
7817 5.18998527526855
7818 5.3934531211853
7819 4.78175115585327
7820 5.52348327636719
7821 4.64348077774048
7822 4.27733516693115
7823 3.86202168464661
7824 3.02927851676941
7825 3.46339178085327
7826 3.57744097709656
7827 3.70538878440857
7828 4.170823097229
7829 3.51780867576599
7830 4.26805830001831
7831 3.94687509536743
7832 4.25851058959961
7833 3.9912314414978
7834 3.9223108291626
7835 3.84150075912476
7836 4.09294986724854
7837 3.44741940498352
7838 3.79837799072266
7839 4.02130889892578
7840 4.32831335067749
7841 4.5445761680603
7842 3.6433162689209
7843 2.99847269058228
7844 2.94853115081787
7845 3.1845166683197
7846 3.17119741439819
7847 2.90969610214233
7848 3.55948090553284
7849 3.30617213249207
7850 3.31803917884827
7851 3.10800862312317
7852 3.79689168930054
7853 4.02434825897217
7854 3.78292965888977
7855 3.24137878417969
7856 3.02409362792969
7857 3.05029249191284
7858 3.204838514328
7859 3.25709366798401
7860 3.89272594451904
7861 4.41445398330688
7862 4.03142642974854
7863 4.42748975753784
7864 3.55474257469177
7865 4.15588188171387
7866 4.05841207504272
7867 4.55004549026489
7868 3.41484093666077
7869 3.00445199012756
7870 3.47406888008118
7871 4.45870590209961
7872 4.71757173538208
7873 4.73187303543091
7874 4.81466245651245
7875 4.46378993988037
7876 4.79265832901001
7877 4.00101327896118
7878 3.45041275024414
7879 2.81351113319397
7880 3.17553877830505
7881 3.43050694465637
7882 2.98107433319092
7883 2.82563209533691
7884 2.44892024993896
7885 2.85901379585266
7886 3.20835399627686
7887 2.98858070373535
7888 3.77613830566406
7889 4.64284944534302
7890 4.50623559951782
7891 4.17165040969849
7892 3.51471590995789
7893 4.27112865447998
7894 4.37837743759155
7895 3.76347541809082
7896 3.85524654388428
7897 3.77183389663696
7898 4.23026180267334
7899 4.16167640686035
7900 4.75022029876709
7901 4.85479116439819
7902 4.61012411117554
7903 4.61240339279175
7904 4.40744686126709
7905 4.76454591751099
7906 4.06234455108643
7907 4.3152437210083
7908 4.53454971313477
7909 4.47002744674683
7910 4.46450328826904
7911 4.55060911178589
7912 4.91907215118408
7913 4.25396251678467
7914 4.46237373352051
7915 4.33525562286377
7916 3.98938894271851
7917 4.48482847213745
7918 4.85912466049194
7919 4.28096485137939
7920 4.81058168411255
7921 4.01773118972778
7922 4.33063650131226
7923 4.61506128311157
7924 3.87260365486145
7925 4.20852136611938
7926 4.28296279907227
7927 4.34064292907715
7928 4.35235929489136
7929 4.00081777572632
7930 3.55196070671082
7931 3.89074993133545
7932 3.83697462081909
7933 3.82665205001831
7934 4.2547402381897
7935 4.15853309631348
7936 4.4591965675354
7937 4.63856935501099
7938 4.73629140853882
7939 4.70940732955933
7940 4.79939794540405
7941 4.69848442077637
7942 4.69557666778564
7943 4.80044269561768
7944 4.60713386535645
7945 4.60979652404785
7946 4.82197761535645
7947 4.8234429359436
7948 4.47184801101685
7949 4.83044910430908
7950 4.74552965164185
7951 4.48117923736572
7952 4.55602073669434
7953 4.18820714950562
7954 3.92530345916748
7955 3.99328565597534
7956 3.9001727104187
7957 4.17023515701294
7958 4.03552293777466
7959 4.17883110046387
7960 4.32740688323975
7961 4.12114191055298
7962 4.12565755844116
7963 4.29121780395508
7964 4.05490827560425
7965 4.87301349639893
7966 4.03923034667969
7967 4.67373037338257
7968 4.54496574401855
7969 4.44249582290649
7970 4.13884353637695
7971 4.16975736618042
7972 3.95160913467407
7973 4.28696966171265
7974 4.70914793014526
7975 4.18780994415283
7976 4.46875810623169
7977 4.81473350524902
7978 4.37908411026001
7979 4.16412878036499
7980 4.56526708602905
7981 4.53848075866699
7982 4.7119083404541
7983 4.91466093063354
7984 4.6344108581543
7985 3.97892117500305
7986 4.56510496139526
7987 4.40259504318237
7988 4.47197866439819
7989 4.55943489074707
7990 4.38209772109985
7991 4.38380098342896
7992 4.27118921279907
7993 4.56350326538086
7994 4.29777956008911
7995 4.87193393707275
7996 4.59819221496582
7997 4.10559511184692
7998 4.53101968765259
7999 4.55711507797241
8000 4.24061346054077
8001 4.06017112731934
8002 4.01039934158325
8003 4.48010158538818
8004 3.59221267700195
8005 3.69976091384888
8006 4.07876348495483
8007 3.80650496482849
8008 4.11522626876831
8009 3.59876370429993
8010 3.85959315299988
8011 4.19581460952759
8012 4.31529140472412
8013 4.86866140365601
8014 4.39811372756958
8015 4.45502758026123
8016 4.22069549560547
8017 3.62694334983826
8018 3.65421652793884
8019 4.64789581298828
8020 4.71563100814819
8021 3.96731424331665
8022 3.90048813819885
8023 4.146155834198
8024 4.17606401443481
8025 4.12589931488037
8026 4.38018655776978
8027 4.1253833770752
8028 4.32689428329468
8029 4.72112607955933
8030 4.36573553085327
8031 4.77717542648315
8032 4.66603755950928
8033 4.50437688827515
8034 4.63195276260376
8035 4.88106822967529
8036 3.9655933380127
8037 4.60694217681885
8038 4.53294944763184
8039 4.50115013122559
8040 4.62363815307617
8041 4.29046773910522
8042 4.3747239112854
8043 4.72933149337769
8044 4.39508247375488
8045 3.83377003669739
8046 4.1081018447876
8047 4.48782205581665
8048 4.65641403198242
8049 5.0733208656311
8050 4.37140417098999
8051 4.80667924880981
8052 4.37338972091675
8053 4.55538988113403
8054 3.82820558547974
8055 4.31698703765869
8056 4.37898397445679
8057 4.07817459106445
8058 2.98345398902893
8059 3.15983057022095
8060 3.59639573097229
8061 3.88401889801025
8062 4.34824323654175
8063 3.97685432434082
8064 4.24158191680908
8065 3.87338447570801
8066 3.71826100349426
8067 4.00977897644043
8068 3.62119746208191
8069 3.86260581016541
8070 3.65092468261719
8071 4.02072525024414
8072 3.8114640712738
8073 4.27977514266968
8074 4.15872192382812
8075 3.78577136993408
8076 4.0209903717041
8077 4.01294088363647
8078 3.71661806106567
8079 4.26656436920166
8080 4.3233494758606
8081 4.72522449493408
8082 4.65488243103027
8083 4.29550457000732
8084 4.68058824539185
8085 4.89047813415527
8086 4.23728704452515
8087 4.60592222213745
8088 4.53600931167603
8089 4.71767520904541
8090 4.42206192016602
8091 4.60490703582764
8092 4.2265419960022
8093 4.33370447158813
8094 4.12802791595459
8095 4.23664140701294
8096 4.11202526092529
8097 4.22982931137085
8098 4.61202812194824
8099 4.36338329315186
8100 3.58618068695068
8101 3.68554854393005
8102 3.08626294136047
8103 3.56678080558777
8104 3.61593317985535
8105 4.35086059570312
8106 3.93725919723511
8107 4.50843048095703
8108 4.4023060798645
8109 4.45804119110107
8110 4.17054319381714
8111 4.56606721878052
8112 4.24782466888428
8113 3.59888434410095
8114 4.02154445648193
8115 4.35765504837036
8116 4.75755929946899
8117 4.22791242599487
8118 4.68242788314819
8119 4.49376440048218
8120 3.82681012153625
8121 4.50740575790405
8122 4.13244771957397
8123 4.43922710418701
8124 4.2212176322937
8125 4.06938695907593
8126 4.72696208953857
8127 4.42652988433838
8128 4.2589864730835
8129 4.39029932022095
8130 4.6373291015625
8131 4.74007225036621
8132 4.67208957672119
8133 4.33314371109009
8134 4.3055624961853
8135 4.74868059158325
8136 4.42130947113037
8137 4.64075613021851
8138 4.50088977813721
8139 4.58087825775146
8140 4.52339649200439
8141 4.55223703384399
8142 4.39814710617065
8143 4.66018724441528
8144 5.12099075317383
8145 4.74742794036865
8146 4.90180444717407
8147 4.5431981086731
8148 4.82980251312256
8149 4.46878480911255
8150 4.44820070266724
8151 4.51189517974854
8152 4.66588735580444
8153 3.98920917510986
8154 4.04228067398071
8155 3.61446690559387
8156 3.67060041427612
8157 4.12073993682861
8158 4.40649938583374
8159 4.45214700698853
8160 4.22078657150269
8161 4.4328761100769
8162 4.24830627441406
8163 4.16162967681885
8164 4.09498834609985
8165 4.43145561218262
8166 5.0268235206604
8167 4.41579008102417
8168 4.16028547286987
8169 4.1352915763855
8170 4.29994487762451
8171 4.83739471435547
8172 4.69543170928955
8173 4.58649873733521
8174 4.41997671127319
8175 4.69292211532593
8176 5.09145450592041
8177 4.39076042175293
8178 3.99547290802002
8179 4.70240259170532
8180 4.46509408950806
8181 4.74477481842041
8182 4.76915407180786
8183 4.6271333694458
8184 4.85212898254395
8185 4.73579216003418
8186 4.74449348449707
8187 4.23828315734863
8188 4.68235635757446
8189 4.45738220214844
8190 3.9035370349884
8191 3.94266295433044
8192 4.45206642150879
8193 4.22595596313477
8194 4.74625253677368
8195 4.46979236602783
8196 4.44285154342651
8197 3.93555641174316
8198 4.57968425750732
8199 4.55593061447144
8200 4.58786392211914
8201 2.99903750419617
8202 3.45201563835144
8203 3.39624309539795
8204 2.6489315032959
8205 2.68203353881836
8206 4.3149881362915
8207 3.95826005935669
8208 4.09260225296021
8209 4.82172966003418
8210 4.42251062393188
8211 4.82809352874756
8212 4.72801637649536
8213 4.9484338760376
8214 4.13480806350708
8215 3.88962602615356
8216 3.7791633605957
8217 4.33817529678345
8218 4.22348403930664
8219 3.81317949295044
8220 4.07399749755859
8221 4.01015424728394
8222 4.50173139572144
8223 4.40537405014038
8224 4.25830125808716
8225 4.01312494277954
8226 4.61074113845825
8227 4.35541200637817
8228 4.13454627990723
8229 4.69845962524414
8230 4.29709577560425
8231 4.06631135940552
8232 4.79916048049927
8233 4.62689685821533
8234 4.05356550216675
8235 4.17137384414673
8236 4.11254549026489
8237 3.30499076843262
8238 4.3941822052002
8239 4.57153701782227
8240 4.54140758514404
8241 3.67199754714966
8242 4.20445108413696
8243 4.2412257194519
8244 4.06418085098267
8245 4.13465023040771
8246 4.58287811279297
8247 3.73204445838928
8248 3.90898513793945
8249 3.87192463874817
8250 3.60883808135986
8251 3.46649289131165
8252 3.52006888389587
8253 4.32305383682251
8254 4.62909269332886
8255 4.44732522964478
8256 4.70091867446899
8257 4.64000606536865
8258 4.85025835037231
8259 4.53098821640015
8260 4.54042148590088
8261 4.36527061462402
8262 4.32302188873291
8263 4.2065601348877
8264 4.13047122955322
8265 3.89641666412354
8266 4.49364233016968
8267 3.96810293197632
8268 4.48681783676147
8269 4.47589159011841
8270 4.51520681381226
8271 4.50757884979248
8272 4.06798076629639
8273 3.81440997123718
8274 4.02118158340454
8275 4.57620334625244
8276 4.06320142745972
8277 4.36338233947754
8278 4.18224334716797
8279 4.02891969680786
8280 4.14726114273071
8281 4.36836433410645
8282 4.49587392807007
8283 4.43298053741455
8284 4.62210845947266
8285 4.69350290298462
8286 4.71283102035522
8287 4.66711091995239
8288 4.63568592071533
8289 4.76769351959229
8290 4.88926315307617
8291 4.80295419692993
8292 5.03092288970947
8293 5.11458444595337
8294 5.65898847579956
8295 4.35673236846924
8296 4.60792255401611
8297 5.01003694534302
8298 4.66618585586548
8299 4.96089315414429
8300 4.86429023742676
8301 3.90532660484314
8302 3.45428109169006
8303 3.04379820823669
8304 3.7394552230835
8305 3.07856178283691
8306 3.50146436691284
8307 3.05274844169617
8308 3.32982158660889
8309 3.17870354652405
8310 3.42471504211426
8311 3.44687962532043
8312 3.63592290878296
8313 3.88133716583252
8314 3.48614144325256
8315 3.59902787208557
8316 3.92174410820007
8317 3.897456407547
8318 3.95514011383057
8319 4.67485857009888
8320 4.74981880187988
8321 3.7172257900238
8322 4.33074617385864
8323 4.56044101715088
8324 4.02234601974487
8325 3.88038325309753
8326 3.60088682174683
8327 3.37954950332642
8328 3.61906409263611
8329 3.39124321937561
8330 4.13617849349976
8331 3.34209012985229
8332 4.0140814781189
8333 3.6019594669342
8334 4.02146148681641
8335 3.66702318191528
8336 3.69613909721375
8337 3.73220872879028
8338 3.36889576911926
8339 3.97151803970337
8340 3.87553739547729
8341 3.45818281173706
8342 3.2363555431366
8343 2.99775075912476
8344 4.02202177047729
8345 4.47826862335205
8346 4.68635129928589
8347 4.30109024047852
8348 4.18085336685181
8349 4.43732881546021
8350 4.56339454650879
8351 4.83551740646362
8352 4.90734910964966
8353 4.95429277420044
8354 4.84465932846069
8355 4.72011089324951
8356 4.44658899307251
8357 4.53746604919434
8358 4.34714889526367
8359 4.82797241210938
8360 4.19438028335571
8361 4.2243971824646
8362 4.4604172706604
8363 4.09635162353516
8364 4.78633594512939
8365 4.79888439178467
8366 4.73246097564697
8367 4.26252508163452
8368 3.88315033912659
8369 4.25848197937012
8370 4.77879810333252
8371 4.75594663619995
8372 4.59652853012085
8373 4.66255331039429
8374 4.82975244522095
8375 4.72184276580811
8376 4.66286134719849
8377 4.50927734375
8378 4.66307544708252
8379 4.58441305160522
8380 4.54311275482178
8381 4.51325225830078
8382 4.45026350021362
8383 4.60227680206299
8384 4.51156854629517
8385 5.01409864425659
8386 4.05177450180054
8387 4.66490840911865
8388 4.44461488723755
8389 5.01471567153931
8390 5.38727188110352
8391 5.2362847328186
8392 4.18352890014648
8393 4.08538007736206
8394 4.40398979187012
8395 5.08801412582397
8396 4.77445840835571
8397 4.18712472915649
8398 4.4801721572876
8399 4.04321622848511
8400 4.43148279190063
8401 4.97775411605835
8402 4.53211355209351
8403 4.80842161178589
8404 4.6004843711853
8405 4.7235279083252
8406 5.23778486251831
8407 3.90988826751709
8408 5.34803247451782
8409 5.5208683013916
8410 5.51938199996948
8411 5.9407525062561
8412 4.96385478973389
8413 4.41690969467163
8414 4.94357061386108
8415 5.12939548492432
8416 4.45651197433472
8417 3.88183283805847
8418 5.19675350189209
8419 4.23734569549561
8420 4.00988101959229
8421 5.20993757247925
8422 5.06154251098633
8423 4.99558115005493
8424 4.57584762573242
8425 4.67025470733643
8426 4.7242636680603
8427 4.63160419464111
8428 5.53152656555176
8429 4.5113091468811
8430 4.98421573638916
8431 4.19883394241333
8432 4.83332872390747
8433 5.07639598846436
8434 5.22086381912231
8435 5.16904020309448
8436 4.76559400558472
8437 4.32111549377441
8438 4.69895362854004
8439 4.7856125831604
8440 4.42559385299683
8441 4.66926670074463
8442 4.65179491043091
8443 4.58260297775269
8444 4.51591062545776
8445 4.40480804443359
8446 4.63401556015015
8447 5.14136695861816
8448 4.33476495742798
8449 4.83524608612061
8450 4.16453504562378
8451 3.97902321815491
8452 4.10243701934814
8453 4.28981924057007
8454 3.47099232673645
8455 3.45583724975586
8456 3.42193651199341
8457 4.74726390838623
8458 4.80388021469116
8459 4.28293561935425
8460 4.23907232284546
8461 3.88962650299072
8462 4.05454206466675
8463 4.37496042251587
8464 4.38359785079956
8465 4.05289554595947
8466 5.01779413223267
8467 4.20779705047607
8468 4.33523368835449
8469 4.87779378890991
8470 3.80012154579163
8471 4.06635761260986
8472 3.63879156112671
8473 4.52777051925659
8474 4.52665996551514
8475 4.91497135162354
8476 4.8791184425354
8477 4.54621410369873
8478 4.58938074111938
8479 3.75310659408569
8480 3.89707803726196
8481 3.78691482543945
8482 4.04580450057983
8483 3.82097506523132
8484 3.40206074714661
8485 4.57095432281494
8486 4.06195306777954
8487 4.03271245956421
8488 4.24685478210449
8489 3.9246072769165
8490 4.44399309158325
8491 4.5286660194397
8492 4.7874698638916
8493 4.32836723327637
8494 4.03615665435791
8495 4.25450229644775
8496 4.53703212738037
8497 3.99536752700806
8498 4.29261302947998
8499 3.76613426208496
8500 4.2689528465271
8501 3.78519749641418
8502 4.69210338592529
8503 4.33751821517944
8504 4.27517175674438
8505 4.92564821243286
8506 4.77421140670776
8507 4.92172431945801
8508 4.77029275894165
8509 4.35756206512451
8510 4.4091420173645
8511 4.70571184158325
8512 4.20176267623901
8513 4.22404861450195
8514 4.39983940124512
8515 4.54149150848389
8516 4.5396728515625
8517 4.36140203475952
8518 4.61041736602783
8519 4.98305940628052
8520 5.02409362792969
8521 4.66639995574951
8522 4.99709844589233
8523 4.29793357849121
8524 4.31699371337891
8525 4.52502012252808
8526 3.95635008811951
8527 4.68577337265015
8528 4.35116291046143
8529 4.67865943908691
8530 4.35146522521973
8531 4.50688028335571
8532 4.36289024353027
8533 4.59981918334961
8534 4.68791103363037
8535 4.53226566314697
8536 4.11703634262085
8537 4.67062282562256
8538 4.51680469512939
8539 4.49348402023315
8540 4.22696161270142
8541 4.22687196731567
8542 4.11352872848511
8543 3.85605216026306
8544 3.99529671669006
8545 4.25812387466431
8546 4.90404176712036
8547 4.06233072280884
8548 3.81261563301086
8549 3.89902186393738
8550 4.07672309875488
8551 4.10231876373291
8552 4.05157470703125
8553 4.38280344009399
8554 4.58076858520508
8555 4.57072496414185
8556 4.43179798126221
8557 4.82962417602539
8558 4.70415830612183
8559 4.62136602401733
8560 4.27405548095703
8561 4.68589401245117
8562 4.72155714035034
8563 4.63799667358398
8564 4.45656728744507
8565 4.19732713699341
8566 4.10907793045044
8567 4.18163633346558
8568 4.28796529769897
8569 3.66956520080566
8570 4.25276470184326
8571 3.82401537895203
8572 3.74331116676331
8573 4.05247354507446
8574 3.9516921043396
8575 3.74647974967957
8576 3.48829960823059
8577 4.86918878555298
8578 4.0456280708313
8579 4.6745982170105
8580 3.9094865322113
8581 4.14645290374756
8582 4.83494901657104
8583 4.527672290802
8584 4.58210897445679
8585 4.2969822883606
8586 4.87706089019775
8587 4.95649528503418
8588 5.17942142486572
8589 4.87191247940063
8590 4.22538566589355
8591 4.18669891357422
8592 4.46677541732788
8593 4.4468789100647
8594 3.91203093528748
8595 4.17950677871704
8596 4.16707611083984
8597 5.06947565078735
8598 4.43339586257935
8599 4.31376075744629
8600 4.92877912521362
8601 4.79904174804688
8602 4.97447681427002
8603 4.75101518630981
8604 5.01460456848145
8605 4.6565842628479
8606 4.61864805221558
8607 4.16778707504272
8608 4.22233533859253
8609 4.29067134857178
8610 4.84991025924683
8611 4.9513463973999
8612 4.79022932052612
8613 4.85009431838989
8614 4.79804039001465
8615 4.7177414894104
8616 4.2033166885376
8617 4.92227268218994
8618 4.56790542602539
8619 4.36024951934814
8620 4.71782732009888
8621 4.89376831054688
8622 4.32803106307983
8623 4.57447814941406
8624 5.00740385055542
8625 4.80367279052734
8626 5.15560340881348
8627 5.06991243362427
8628 4.69342422485352
8629 5.18472003936768
8630 4.73698759078979
8631 4.91497611999512
8632 4.34176874160767
8633 5.23044586181641
8634 4.10638952255249
8635 4.19784688949585
8636 5.36105680465698
8637 5.04792213439941
8638 4.7102255821228
8639 4.40268135070801
8640 5.05577373504639
8641 5.24142742156982
8642 4.51035070419312
8643 5.18395137786865
8644 4.86813497543335
8645 5.7538743019104
8646 5.48908281326294
8647 4.74773597717285
8648 5.17028760910034
8649 4.74938488006592
8650 4.47454261779785
8651 4.58077764511108
8652 3.85633730888367
8653 4.57709455490112
8654 4.57570314407349
8655 4.57196378707886
8656 4.19962930679321
8657 4.95223999023438
8658 4.98646545410156
8659 4.48123264312744
8660 5.03651332855225
8661 5.46787786483765
8662 5.25603771209717
8663 5.22851705551147
8664 4.46066093444824
8665 4.88444948196411
8666 5.44462776184082
8667 5.1572847366333
8668 5.10427331924438
8669 4.21847867965698
8670 5.60322618484497
8671 4.82557106018066
8672 5.18299198150635
8673 4.05634117126465
8674 4.39142274856567
8675 4.76861906051636
8676 5.10944032669067
8677 4.50206518173218
8678 4.31563901901245
8679 4.61586809158325
8680 5.29752969741821
8681 4.92190074920654
8682 4.78319072723389
8683 4.57556915283203
8684 5.0929536819458
8685 4.76921319961548
8686 4.43418741226196
8687 4.8410701751709
8688 4.49512052536011
8689 5.1500415802002
8690 5.0471978187561
8691 4.56967926025391
8692 4.29780149459839
8693 4.85813140869141
8694 5.52911329269409
8695 4.92937326431274
8696 4.93286228179932
8697 4.84861898422241
8698 4.7931170463562
8699 4.9364128112793
8700 4.71184873580933
8701 4.71433925628662
8702 4.22862195968628
8703 5.28921890258789
8704 4.93154859542847
8705 4.27633476257324
8706 4.58372211456299
8707 3.8109769821167
8708 4.56442546844482
8709 4.42800378799438
8710 4.20422267913818
8711 4.19974040985107
8712 3.85019564628601
8713 4.73883008956909
8714 4.74756622314453
8715 4.55334138870239
8716 5.02015447616577
8717 5.89055681228638
8718 5.23666524887085
8719 5.08730840682983
8720 5.14299392700195
8721 4.39665174484253
8722 3.40939736366272
8723 3.31860327720642
8724 4.01145458221436
8725 5.14572429656982
8726 3.84997391700745
8727 4.26725721359253
8728 3.81205725669861
8729 4.50147867202759
8730 4.36894559860229
8731 4.47120952606201
8732 4.08552169799805
8733 3.99263453483582
8734 3.40651702880859
8735 3.44101786613464
8736 3.67002129554749
8737 3.33457064628601
8738 3.88902473449707
8739 3.99896764755249
8740 3.64632129669189
8741 3.7342312335968
8742 3.69921731948853
8743 3.39162874221802
8744 3.66806292533875
8745 3.8849823474884
8746 3.65072298049927
8747 3.53857946395874
8748 3.2627592086792
8749 3.89318132400513
8750 4.19148778915405
8751 3.81818175315857
8752 3.53730440139771
8753 3.76314663887024
8754 4.62480449676514
8755 4.07377243041992
8756 4.47096538543701
8757 4.50109958648682
8758 4.34572649002075
8759 4.90140390396118
8760 4.21322679519653
8761 4.50883722305298
8762 4.52496433258057
8763 3.99066233634949
8764 3.83778405189514
8765 4.30299854278564
8766 4.23725366592407
8767 3.57050013542175
8768 3.87212371826172
8769 4.50868558883667
8770 4.74842500686646
8771 4.65486478805542
8772 4.0360746383667
8773 4.03120088577271
8774 4.02384185791016
8775 3.70011806488037
8776 4.53735160827637
8777 3.88179302215576
8778 4.762451171875
8779 4.60046434402466
8780 4.72325229644775
8781 4.05388402938843
8782 4.00545978546143
8783 4.03945302963257
8784 3.66189169883728
8785 4.45598459243774
8786 4.28940010070801
8787 4.01769161224365
8788 3.95409941673279
8789 3.764732837677
8790 4.13778972625732
8791 4.2259373664856
8792 4.95679426193237
8793 4.46631908416748
8794 4.75819396972656
8795 4.87608623504639
8796 4.24480295181274
8797 4.20525121688843
8798 3.75871825218201
8799 4.11347675323486
8800 4.54583740234375
8801 4.4939227104187
8802 4.33020401000977
8803 4.4073429107666
8804 3.91965937614441
8805 4.69151067733765
8806 4.36423444747925
8807 4.08253383636475
8808 4.44045686721802
8809 4.03686094284058
8810 3.92307472229004
8811 4.08890151977539
8812 4.89896821975708
8813 4.24230051040649
8814 4.52223253250122
8815 4.03406238555908
8816 4.47901296615601
8817 4.74197959899902
8818 4.76829767227173
8819 5.33740949630737
8820 4.77664661407471
8821 4.72124338150024
8822 5.30849075317383
8823 5.29053163528442
8824 5.174720287323
8825 4.99106550216675
8826 5.11753559112549
8827 4.85670852661133
8828 4.88020420074463
8829 4.46658563613892
8830 4.80812358856201
8831 4.94308948516846
8832 5.01384210586548
8833 5.00504636764526
8834 5.34633779525757
8835 4.37812900543213
8836 5.09074068069458
8837 5.02460527420044
8838 4.99111127853394
8839 4.92477750778198
8840 5.04420280456543
8841 4.39180660247803
8842 4.62956094741821
8843 4.79070997238159
8844 4.29078912734985
8845 4.03010129928589
8846 4.31440305709839
8847 4.47053527832031
8848 4.69984436035156
8849 4.30940246582031
8850 4.9057502746582
8851 4.62558555603027
8852 4.53883028030396
8853 5.03607177734375
8854 4.58666610717773
8855 4.96985006332397
8856 4.77126264572144
8857 5.53005218505859
8858 4.9513463973999
8859 4.79943752288818
8860 5.35100412368774
8861 5.11172103881836
8862 5.10889196395874
8863 5.10648107528687
8864 4.49689531326294
8865 4.94231510162354
8866 5.19111251831055
8867 4.5602912902832
8868 4.88427448272705
8869 5.24516439437866
8870 5.5102686882019
8871 4.82199335098267
8872 4.60536193847656
8873 4.75573778152466
8874 4.74445581436157
8875 4.59970808029175
8876 4.30351448059082
8877 4.50835514068604
8878 4.50825786590576
8879 4.70702981948853
8880 4.44885301589966
8881 4.30918645858765
8882 4.25531673431396
8883 5.14346981048584
8884 4.93773174285889
8885 5.00446367263794
8886 4.14359903335571
8887 4.26574277877808
8888 4.96197891235352
8889 6.10046100616455
8890 5.85866260528564
8891 5.57302856445312
8892 4.92537117004395
8893 4.85210132598877
8894 4.84110116958618
8895 4.97381687164307
8896 5.21443223953247
8897 5.26233768463135
8898 5.00279951095581
8899 5.23448896408081
8900 4.60667896270752
8901 4.39784049987793
8902 4.91827011108398
8903 4.3183970451355
8904 4.84018421173096
8905 4.07950687408447
8906 4.8128776550293
8907 4.10896492004395
8908 3.98206090927124
8909 3.72692704200745
8910 4.51701593399048
8911 4.78726434707642
8912 4.13953495025635
8913 4.2412805557251
8914 4.58425378799438
8915 4.56562328338623
8916 4.71268177032471
8917 4.72247409820557
8918 4.47209167480469
8919 4.4933032989502
8920 4.75797367095947
8921 4.38148212432861
8922 4.8505597114563
8923 4.96403884887695
8924 4.78255748748779
8925 4.91904497146606
8926 3.71786594390869
8927 3.80030655860901
8928 4.43946266174316
8929 4.30062246322632
8930 4.42529726028442
8931 3.86315512657166
8932 4.90871000289917
8933 4.90906524658203
8934 5.73148012161255
8935 4.99038124084473
8936 4.22417783737183
8937 4.02264308929443
8938 4.31577253341675
8939 4.37271642684937
8940 3.70737051963806
8941 3.61752247810364
8942 4.71289968490601
8943 4.18652057647705
8944 3.52163314819336
8945 3.96449375152588
8946 3.9823751449585
8947 4.47896528244019
8948 4.62841033935547
8949 4.17598247528076
8950 3.94493126869202
8951 3.6320378780365
8952 4.39108276367188
8953 4.12274265289307
8954 4.17358160018921
8955 4.05097389221191
8956 3.94497847557068
8957 3.86008429527283
8958 4.38100099563599
8959 4.15260219573975
8960 4.24554538726807
8961 4.13548612594604
8962 4.52671098709106
8963 4.56618309020996
8964 4.01244258880615
8965 4.81965208053589
8966 4.7333459854126
8967 4.69644784927368
8968 3.9548020362854
8969 4.54984045028687
8970 4.20022916793823
8971 4.47037267684937
8972 4.53605222702026
8973 5.04545974731445
8974 4.72676134109497
8975 5.15910291671753
8976 4.90613460540771
8977 4.5452709197998
8978 3.82199621200562
8979 3.53145456314087
8980 4.30150890350342
8981 4.00787210464478
8982 4.22816610336304
8983 4.57640171051025
8984 4.61771583557129
8985 4.83336687088013
8986 4.91919708251953
8987 4.5884165763855
8988 4.6011118888855
8989 4.65845394134521
8990 4.64490270614624
8991 4.20656156539917
8992 4.21948099136353
8993 4.61567258834839
8994 4.10437059402466
8995 4.415855884552
8996 4.86145639419556
8997 4.60776853561401
8998 4.47136211395264
8999 4.49819612503052
9000 4.64700889587402
9001 4.48550653457642
9002 4.78607130050659
9003 4.76036548614502
9004 4.22447776794434
9005 4.01309394836426
9006 4.56262016296387
9007 5.44265651702881
9008 4.90020942687988
9009 4.81023263931274
9010 5.32872438430786
9011 4.93476009368896
9012 4.90548133850098
9013 3.66767716407776
9014 4.72701835632324
9015 4.25976943969727
9016 4.8618540763855
9017 4.04871702194214
9018 4.26568794250488
9019 4.34355497360229
9020 4.19778203964233
9021 4.71546125411987
9022 4.93149042129517
9023 4.70294189453125
9024 4.46896028518677
9025 4.66632843017578
9026 4.25679492950439
9027 4.53154325485229
9028 4.26030206680298
9029 4.69988489151001
9030 4.8389048576355
9031 3.7097749710083
9032 4.34605407714844
9033 5.83254480361938
9034 5.20479726791382
9035 4.64916563034058
9036 4.86232805252075
9037 4.91793346405029
9038 4.90042400360107
9039 5.03456258773804
9040 5.05043029785156
9041 4.39972639083862
9042 4.28550434112549
9043 4.67512178421021
9044 4.44778203964233
9045 4.62305641174316
9046 4.71686506271362
9047 4.76903343200684
9048 4.65654039382935
9049 4.56210136413574
9050 4.60587072372437
9051 4.6841197013855
9052 3.71503138542175
9053 4.67450094223022
9054 3.86361813545227
9055 4.45052289962769
9056 4.6006326675415
9057 4.5987868309021
9058 4.44396305084229
9059 4.2065110206604
9060 4.15112638473511
9061 4.47298765182495
9062 4.43290615081787
9063 4.6491756439209
9064 4.56178617477417
9065 4.51655626296997
9066 4.32278490066528
9067 4.33417129516602
9068 4.39826774597168
9069 4.50775051116943
9070 4.65727615356445
9071 4.25972509384155
9072 4.8353385925293
9073 4.21166849136353
9074 4.7905125617981
9075 4.99760246276855
9076 5.03265953063965
9077 4.86254787445068
9078 4.66046762466431
9079 4.4269814491272
9080 4.53914308547974
9081 4.65735483169556
9082 4.84710693359375
9083 5.10941028594971
9084 4.23331212997437
9085 4.39696168899536
9086 5.15518522262573
9087 5.06772565841675
9088 4.97512578964233
9089 4.9407434463501
9090 4.19116115570068
9091 4.50882720947266
9092 4.93338537216187
9093 4.3526086807251
9094 4.53403520584106
9095 4.9608907699585
9096 4.73640060424805
9097 4.16896629333496
9098 4.29535722732544
9099 4.48574495315552
9100 4.16165208816528
9101 4.87996482849121
9102 5.05000019073486
9103 4.54695606231689
9104 4.55665826797485
9105 3.96828365325928
9106 4.28679180145264
9107 4.35254764556885
9108 4.57107162475586
9109 3.76169300079346
9110 4.92826652526855
9111 4.09408473968506
9112 4.62267160415649
9113 4.13564491271973
9114 4.16881322860718
9115 3.74665307998657
9116 4.37377214431763
9117 4.30101633071899
9118 4.30290985107422
9119 3.8267183303833
9120 4.36900997161865
9121 3.95554184913635
9122 4.074059009552
9123 4.11131572723389
9124 4.38910818099976
9125 4.63061046600342
9126 4.90376043319702
9127 4.28710842132568
9128 4.67777490615845
9129 4.85358953475952
9130 4.29741477966309
9131 4.47109174728394
9132 4.93847322463989
9133 4.44882392883301
9134 4.27070808410645
9135 4.44594669342041
9136 4.32474756240845
9137 3.92805457115173
9138 5.01005983352661
9139 4.26649188995361
9140 4.47152042388916
9141 4.57459497451782
9142 3.87269473075867
9143 4.33165502548218
9144 4.67428350448608
9145 4.10857439041138
9146 4.36243104934692
9147 4.68324327468872
9148 4.47931623458862
9149 4.70907306671143
9150 4.99775171279907
9151 4.4809889793396
9152 5.00334453582764
9153 5.45811414718628
9154 4.81591939926147
9155 4.9091591835022
9156 5.14057350158691
9157 4.53953218460083
9158 4.59585666656494
9159 4.7384238243103
9160 3.44646263122559
9161 3.68026399612427
9162 3.86837911605835
9163 5.43509817123413
9164 4.05431461334229
9165 3.85768270492554
9166 4.88668966293335
9167 4.78699731826782
9168 5.18541574478149
9169 4.10371732711792
9170 4.4870548248291
9171 4.52891540527344
9172 3.04999470710754
9173 3.24388813972473
9174 3.52255892753601
9175 3.30310392379761
9176 3.57640433311462
9177 3.30522489547729
9178 3.31174254417419
9179 3.42217469215393
9180 3.77837872505188
9181 2.51407647132874
9182 2.45982217788696
9183 3.84331321716309
9184 3.2119677066803
9185 2.37444686889648
9186 3.26947426795959
9187 2.59800291061401
9188 2.74990677833557
9189 2.17136478424072
9190 2.65493249893188
9191 2.12743425369263
9192 2.75304841995239
9193 2.85031318664551
9194 2.95667910575867
9195 3.14277482032776
9196 2.10609602928162
9197 2.50650668144226
9198 2.50754356384277
9199 2.72139549255371
9200 3.25980520248413
9201 2.886967420578
9202 3.4488959312439
9203 3.02402877807617
9204 2.99154686927795
9205 3.34207677841187
9206 2.60719394683838
9207 2.55414652824402
9208 2.10225987434387
9209 2.71903562545776
9210 4.14734888076782
9211 3.87248635292053
9212 4.22618055343628
9213 3.57314586639404
9214 3.95052337646484
9215 4.07915782928467
9216 3.44469451904297
9217 3.59053754806519
9218 3.85715579986572
9219 3.54117727279663
9220 3.43479084968567
9221 3.82343482971191
9222 3.77572822570801
9223 3.4368908405304
9224 3.88903880119324
9225 3.61282682418823
9226 3.98428106307983
9227 4.3513069152832
9228 4.38423156738281
9229 4.59220600128174
9230 5.39487314224243
9231 5.50052642822266
9232 3.51676273345947
9233 2.96649217605591
9234 3.833491563797
9235 4.44127130508423
9236 4.69870471954346
9237 3.33025813102722
9238 3.45069456100464
9239 3.95803546905518
9240 4.06527614593506
9241 4.24153518676758
9242 3.99235320091248
9243 4.35124540328979
9244 4.35694408416748
9245 4.21157789230347
9246 3.78057193756104
9247 3.80131268501282
9248 4.57067918777466
9249 4.10808610916138
9250 4.15182495117188
9251 4.07733154296875
9252 4.10395669937134
9253 4.87000703811646
9254 4.06703996658325
9255 4.3094425201416
9256 3.82574844360352
9257 3.5505747795105
9258 4.03829526901245
9259 4.10934638977051
9260 3.9455554485321
9261 4.00265073776245
9262 4.14000701904297
9263 4.35381698608398
9264 4.61321401596069
9265 4.48906326293945
9266 4.1751971244812
9267 4.40613269805908
9268 4.43622732162476
9269 4.45888710021973
9270 3.27792501449585
9271 4.39751386642456
9272 3.88621926307678
9273 3.04602289199829
9274 2.96460580825806
9275 3.89813208580017
9276 5.07396507263184
9277 4.70528554916382
9278 3.85083103179932
9279 4.54678964614868
9280 4.42953109741211
9281 4.45535182952881
9282 4.10966348648071
9283 4.72695207595825
9284 4.13724422454834
9285 4.3601861000061
9286 3.94750714302063
9287 3.77636027336121
9288 4.29857921600342
9289 3.75857424736023
9290 3.50074863433838
9291 4.36582899093628
9292 4.95057582855225
9293 5.13028478622437
9294 4.83798837661743
9295 4.75834703445435
9296 4.50684452056885
9297 4.36229610443115
9298 5.18320608139038
9299 5.85167407989502
9300 5.34514331817627
9301 5.19474411010742
9302 5.65349721908569
9303 4.83675336837769
9304 4.61508321762085
9305 3.81939458847046
9306 3.97843050956726
9307 4.14636850357056
9308 4.48753833770752
9309 5.00824069976807
9310 4.68949413299561
9311 4.83213424682617
9312 4.68551206588745
9313 4.92745208740234
9314 5.55616140365601
9315 5.0137677192688
9316 5.01582717895508
9317 4.47030830383301
9318 4.14029693603516
9319 4.36515855789185
9320 4.18138933181763
9321 4.33465576171875
9322 4.73336219787598
9323 4.17345857620239
9324 4.26065063476562
9325 4.27232789993286
9326 3.96556544303894
9327 4.72485303878784
9328 5.61719036102295
9329 4.93852567672729
9330 4.64430046081543
9331 4.36396741867065
9332 4.55750131607056
9333 4.60219621658325
9334 4.57582139968872
9335 4.64437961578369
9336 4.95124292373657
9337 4.7071533203125
9338 4.76486206054688
9339 4.76691579818726
9340 5.01504182815552
9341 4.48232746124268
9342 4.42101573944092
9343 4.44327402114868
9344 4.29382514953613
9345 4.0904426574707
9346 4.98902893066406
9347 3.92834377288818
9348 4.79659032821655
9349 4.96815776824951
9350 4.80632257461548
9351 4.95293426513672
9352 4.64799642562866
9353 4.63977289199829
9354 4.32628536224365
9355 4.92421722412109
9356 4.67233228683472
9357 4.78021192550659
9358 4.0292387008667
9359 4.36194276809692
9360 4.55485868453979
9361 4.63221311569214
9362 4.46145725250244
9363 4.56009531021118
9364 4.28428602218628
9365 4.70038461685181
9366 4.18281269073486
9367 4.44798707962036
9368 4.51667213439941
9369 4.50198793411255
9370 3.90727996826172
9371 4.772376537323
9372 4.11761426925659
9373 4.70135354995728
9374 4.94967460632324
9375 4.44483184814453
9376 4.39074468612671
9377 4.28306198120117
9378 4.77890110015869
9379 4.84496641159058
9380 4.82678556442261
9381 4.38393783569336
9382 4.7790846824646
9383 4.59621715545654
9384 4.78211736679077
9385 4.40094518661499
9386 4.23537349700928
9387 4.5816216468811
9388 4.61246299743652
9389 4.50895261764526
9390 3.77697968482971
9391 4.11357736587524
9392 4.50317907333374
9393 4.62712001800537
9394 4.60430860519409
9395 4.49344062805176
9396 4.54636573791504
9397 3.99399900436401
9398 4.13297891616821
9399 4.25703811645508
9400 3.36861205101013
9401 4.2169337272644
9402 4.18569183349609
9403 4.73544692993164
9404 3.78763914108276
9405 4.57819414138794
9406 4.6460337638855
9407 4.3284330368042
9408 3.9241578578949
9409 4.03705787658691
9410 4.58148670196533
9411 4.35895347595215
9412 4.66200494766235
9413 4.94618654251099
9414 4.81589031219482
9415 3.99362778663635
9416 4.14072036743164
9417 4.7195873260498
9418 4.84494733810425
9419 4.66862678527832
9420 4.34674167633057
9421 4.43550300598145
9422 4.87040901184082
9423 4.59528112411499
9424 4.23352909088135
9425 4.37374496459961
9426 4.41402006149292
9427 4.45966911315918
9428 3.50204658508301
9429 4.08167028427124
9430 4.15806913375854
9431 4.13144207000732
9432 4.49194860458374
9433 4.88677263259888
9434 4.48911094665527
9435 3.58387732505798
9436 2.69406700134277
9437 3.17507815361023
9438 3.61546993255615
9439 3.88176655769348
9440 2.5799298286438
9441 3.09389996528625
9442 3.36722373962402
9443 2.72301363945007
9444 3.29568290710449
9445 2.79237842559814
9446 2.45913171768188
9447 2.82960104942322
9448 2.38610768318176
9449 2.90427470207214
9450 3.14656925201416
9451 3.42620372772217
9452 3.09981536865234
9453 4.49739408493042
9454 3.93799495697021
9455 4.7380576133728
9456 5.27049255371094
9457 4.88828372955322
9458 4.29250240325928
9459 4.78446245193481
9460 4.10415554046631
9461 4.45880031585693
9462 4.60035085678101
9463 4.93989229202271
9464 4.70559120178223
9465 4.29850149154663
9466 3.93233323097229
9467 4.21904611587524
9468 4.55613279342651
9469 5.17743158340454
9470 4.3347544670105
9471 4.34349060058594
9472 3.95903372764587
9473 3.86276268959045
9474 4.73986911773682
9475 4.45654582977295
9476 4.72806119918823
9477 4.4447546005249
9478 5.48273038864136
9479 5.09386396408081
9480 5.1071343421936
9481 4.51730346679688
9482 4.31713485717773
9483 5.0325927734375
9484 4.08407545089722
9485 5.37437629699707
9486 4.5904712677002
9487 5.27326154708862
9488 4.53704357147217
9489 4.10539436340332
9490 4.59019470214844
9491 4.39168167114258
9492 5.10221862792969
9493 4.502366065979
9494 3.86351585388184
9495 4.0345025062561
9496 4.3353853225708
9497 4.50425100326538
9498 4.40316820144653
9499 4.52913236618042
9500 3.97972106933594
9501 4.49948072433472
9502 4.43953323364258
9503 4.80901479721069
9504 4.15325498580933
9505 4.58305501937866
9506 4.81056928634644
9507 5.04677200317383
9508 4.81034564971924
9509 4.55928802490234
9510 4.51177930831909
9511 5.03690814971924
9512 4.76860761642456
9513 4.81505107879639
9514 4.73329734802246
9515 5.0155930519104
9516 4.88555765151978
9517 4.88690662384033
9518 4.68216514587402
9519 4.47673416137695
9520 4.75569915771484
9521 5.05312395095825
9522 4.7830228805542
9523 4.28983068466187
9524 4.1468677520752
9525 5.17699241638184
9526 4.48523664474487
9527 6.00388383865356
9528 5.90999507904053
9529 5.56202602386475
9530 5.06442451477051
9531 5.98662281036377
9532 5.64769220352173
9533 6.80743360519409
9534 6.64854860305786
9535 6.34365081787109
9536 5.85995531082153
9537 5.74473142623901
9538 5.4171929359436
9539 5.03249502182007
9540 5.0731463432312
9541 4.81076812744141
9542 5.64750289916992
9543 4.69326829910278
9544 4.98453283309937
9545 5.64415311813354
9546 4.83234548568726
9547 5.94421052932739
9548 5.86794281005859
9549 5.8432879447937
9550 5.03553628921509
9551 5.65867233276367
9552 4.8793888092041
9553 4.88123178482056
9554 4.89269733428955
9555 4.61211395263672
9556 4.63064479827881
9557 4.85391426086426
9558 3.913334608078
9559 3.83472347259521
9560 3.90729594230652
9561 4.10764360427856
9562 3.90062880516052
9563 4.07306718826294
9564 4.37192296981812
9565 4.41786479949951
9566 4.35738611221313
9567 3.89769101142883
9568 4.77337312698364
9569 4.74302530288696
9570 5.11597108840942
9571 4.44206571578979
9572 4.75587940216064
9573 5.36195516586304
9574 4.80609798431396
9575 5.13241338729858
9576 4.21706342697144
9577 4.3907732963562
9578 4.57471990585327
9579 4.37530183792114
9580 4.62574529647827
9581 4.0450439453125
9582 4.14401149749756
9583 4.75668048858643
9584 4.07112455368042
9585 4.01066207885742
9586 4.10244512557983
9587 4.56142091751099
9588 4.70958375930786
9589 4.10883283615112
9590 4.45800876617432
9591 4.10633420944214
9592 4.20873355865479
9593 4.43572807312012
9594 3.77451539039612
9595 3.32001852989197
9596 3.33068823814392
9597 3.88708305358887
9598 3.53517389297485
9599 3.4077091217041
9600 3.64275979995728
9601 4.14571046829224
9602 3.65051960945129
9603 4.16635274887085
9604 3.67259955406189
9605 3.46659517288208
9606 3.15247130393982
9607 3.41103172302246
9608 4.21228218078613
9609 4.02713346481323
9610 4.32273530960083
9611 4.23311805725098
9612 4.4378833770752
9613 4.08155393600464
9614 3.76674127578735
9615 3.66716814041138
9616 4.36557006835938
9617 4.94976758956909
9618 4.0264368057251
9619 3.5982027053833
9620 4.42047357559204
9621 4.09876680374146
9622 4.25037813186646
9623 4.06137418746948
9624 4.514573097229
9625 4.24034643173218
9626 4.3094744682312
9627 3.72332453727722
9628 4.26557350158691
9629 4.46794271469116
9630 4.04248046875
9631 4.61278390884399
9632 4.16144990921021
9633 4.21964836120605
9634 4.35432243347168
9635 3.15387725830078
9636 3.18679356575012
9637 4.28500986099243
9638 4.58359718322754
9639 3.74788093566895
9640 3.74518442153931
9641 3.5819239616394
9642 4.24760675430298
9643 3.72022604942322
9644 3.93442726135254
9645 4.54266691207886
9646 6.30555582046509
9647 4.65726804733276
9648 5.09260225296021
9649 4.73078632354736
9650 4.4217267036438
9651 3.68228721618652
9652 3.55365943908691
9653 3.94408392906189
9654 4.1027045249939
9655 3.49367737770081
9656 4.35940504074097
9657 5.11992597579956
9658 4.99395608901978
9659 3.87491273880005
9660 4.75752449035645
9661 4.17231798171997
9662 4.65125179290771
9663 4.29530191421509
9664 4.53194665908813
9665 4.09488821029663
9666 4.48916101455688
9667 4.44847583770752
9668 3.72092318534851
9669 3.47857213020325
9670 3.67732882499695
9671 4.49419689178467
9672 5.02929019927979
9673 4.90520906448364
9674 4.60862588882446
9675 4.45135545730591
9676 4.36688184738159
9677 4.5653772354126
9678 4.87354898452759
9679 4.66475915908813
9680 5.04533338546753
9681 4.6787314414978
9682 3.65253210067749
9683 4.10474109649658
9684 4.13414192199707
9685 4.27620267868042
9686 4.1926383972168
9687 4.15755939483643
9688 4.43650007247925
9689 4.82861375808716
9690 4.44836854934692
9691 4.90826797485352
9692 4.62817811965942
9693 4.69310617446899
9694 3.91047978401184
9695 4.19521856307983
9696 4.49507761001587
9697 4.22104597091675
9698 4.66235017776489
9699 4.38607788085938
9700 5.13821411132812
9701 4.06874895095825
9702 4.15140151977539
9703 4.17547225952148
9704 4.27967929840088
9705 4.56524515151978
9706 4.41858053207397
9707 4.55413389205933
9708 3.91078424453735
9709 4.5066556930542
9710 4.82775640487671
9711 4.51534843444824
9712 4.40765047073364
9713 4.68389558792114
9714 4.32126998901367
9715 4.01520824432373
9716 4.02425909042358
9717 3.61459136009216
9718 3.76595711708069
9719 4.34010982513428
9720 4.04707098007202
9721 4.10955905914307
9722 4.56773328781128
9723 3.46372866630554
9724 3.95337343215942
9725 3.87888979911804
9726 3.44619059562683
9727 4.76426887512207
9728 4.75561571121216
9729 4.77035045623779
9730 4.87452363967896
9731 4.43745279312134
9732 4.54741525650024
9733 4.88953447341919
9734 5.05091524124146
9735 4.51929187774658
9736 4.59541511535645
9737 4.9653205871582
9738 5.26208257675171
9739 5.19368600845337
9740 4.79924488067627
9741 3.78795027732849
9742 4.20968246459961
9743 3.59757947921753
9744 3.90438318252563
9745 3.83244037628174
9746 3.79047346115112
9747 4.74147653579712
9748 4.54923439025879
9749 4.53985691070557
9750 4.34420108795166
9751 4.98822784423828
9752 4.59208393096924
9753 5.15387392044067
9754 4.85473918914795
9755 4.5764012336731
9756 5.35163879394531
9757 5.24991464614868
9758 4.8514199256897
9759 4.71454954147339
9760 4.83374643325806
9761 4.05359649658203
9762 4.48615169525146
9763 4.3933424949646
9764 2.39275550842285
9765 2.6074390411377
9766 2.83220958709717
9767 3.41686797142029
9768 3.36963844299316
9769 3.39407730102539
9770 2.96193909645081
9771 2.76882076263428
9772 2.38612246513367
9773 2.82795286178589
9774 3.53175926208496
9775 2.77738809585571
9776 4.05378007888794
9777 4.74420833587646
9778 4.47819900512695
9779 5.18407964706421
9780 4.7470645904541
9781 4.79043292999268
9782 5.31527662277222
9783 5.22723722457886
9784 5.26531744003296
9785 5.09737348556519
9786 4.45747041702271
9787 4.80253076553345
9788 5.12351417541504
9789 4.30940580368042
9790 4.16596412658691
9791 3.85877585411072
9792 3.93744540214539
9793 4.33784627914429
9794 4.2996301651001
9795 4.18608283996582
9796 3.57262349128723
9797 3.14279985427856
9798 3.73724269866943
9799 4.23692274093628
9800 3.50781416893005
9801 4.09728479385376
9802 3.82252788543701
9803 3.80122566223145
9804 4.2902512550354
9805 3.99758267402649
9806 4.56044912338257
9807 4.44643592834473
9808 3.82158613204956
9809 4.38246202468872
9810 5.13776159286499
9811 4.08109283447266
9812 3.59530091285706
9813 3.31543517112732
9814 3.42483925819397
9815 3.07158756256104
9816 3.58948636054993
9817 3.62561893463135
9818 2.81589412689209
9819 2.90191411972046
9820 3.20524859428406
9821 3.20823693275452
9822 2.82187128067017
9823 3.00053739547729
9824 2.54549789428711
9825 2.75884652137756
9826 2.40561199188232
9827 3.4393846988678
9828 3.10208368301392
9829 3.13853311538696
9830 3.22776675224304
9831 2.80908417701721
9832 3.2844603061676
9833 3.28169107437134
9834 3.48807787895203
9835 3.12973237037659
9836 3.10822701454163
9837 3.28741359710693
9838 3.71968698501587
9839 3.55832552909851
9840 3.66285085678101
9841 4.03090667724609
9842 3.26618194580078
9843 3.53462266921997
9844 3.17578530311584
9845 3.32314443588257
9846 3.0030403137207
9847 2.84346079826355
9848 3.05163025856018
9849 3.61331868171692
9850 3.35584259033203
9851 3.24814558029175
9852 2.3822615146637
9853 3.13447546958923
9854 2.10919713973999
9855 2.15721011161804
9856 3.7251832485199
9857 3.3044319152832
9858 3.20936036109924
9859 2.85003614425659
9860 3.9876401424408
9861 3.26143169403076
9862 3.34814739227295
9863 4.16858386993408
9864 4.5710244178772
9865 4.00603437423706
9866 3.69607758522034
9867 3.12508869171143
9868 3.34296631813049
9869 3.50534582138062
9870 3.86631965637207
9871 3.96318054199219
9872 3.73027181625366
9873 4.00177669525146
9874 4.52955722808838
9875 4.04862689971924
9876 4.29669523239136
9877 3.79104423522949
9878 4.58155918121338
9879 4.30229091644287
9880 3.77521514892578
9881 3.51604533195496
9882 3.32562041282654
9883 3.71893167495728
9884 3.45132732391357
9885 3.19994163513184
9886 3.21604323387146
9887 4.00335502624512
9888 3.7638258934021
9889 3.13017463684082
9890 3.05235314369202
9891 2.70446944236755
9892 2.80586552619934
9893 2.96454048156738
9894 3.18211579322815
9895 3.37818074226379
9896 2.99842119216919
9897 2.71747708320618
9898 3.08624386787415
9899 2.68145298957825
9900 2.87178945541382
9901 2.93165731430054
9902 2.88866305351257
9903 2.53493690490723
9904 3.36716079711914
9905 2.99325609207153
9906 3.59502816200256
9907 3.48651552200317
9908 3.08562231063843
9909 3.01411747932434
9910 3.42221021652222
9911 2.96485686302185
9912 3.8479585647583
9913 4.36988973617554
9914 4.67885828018188
9915 4.51113319396973
9916 4.07629823684692
9917 3.21007561683655
9918 3.62684726715088
9919 3.75898599624634
9920 4.12795877456665
9921 4.11623620986938
9922 4.35282754898071
9923 4.92622041702271
9924 4.31214475631714
9925 4.41434717178345
9926 4.6551399230957
9927 3.84017205238342
9928 4.7380576133728
9929 4.4365382194519
9930 4.73879384994507
9931 4.50161361694336
9932 4.39032602310181
9933 4.43920850753784
9934 4.31347799301147
9935 4.11762142181396
9936 3.91119956970215
9937 4.12332344055176
9938 3.90994334220886
9939 4.23715114593506
9940 4.10127258300781
9941 4.44633674621582
9942 4.28179025650024
9943 4.50921535491943
9944 4.73074054718018
9945 4.2676420211792
9946 4.33557844161987
9947 4.14452409744263
9948 4.59123945236206
9949 4.51126623153687
9950 4.70968961715698
9951 4.37848663330078
9952 3.82463479042053
9953 4.02778959274292
9954 4.36676740646362
9955 4.4266996383667
9956 4.00461149215698
9957 3.94469356536865
9958 4.38888025283813
9959 4.37378740310669
9960 4.52026271820068
9961 4.04891777038574
9962 4.05758571624756
9963 2.30299067497253
9964 3.22011017799377
9965 3.26402425765991
9966 3.31713604927063
9967 4.0309157371521
9968 4.55582427978516
9969 4.89949131011963
9970 4.03813743591309
9971 4.01205682754517
9972 4.42876195907593
9973 4.59354114532471
9974 4.82323455810547
9975 4.64146900177002
9976 4.79727602005005
9977 4.76730728149414
9978 4.49209833145142
9979 4.7937536239624
9980 4.49195003509521
9981 4.8303337097168
9982 4.9597954750061
9983 4.92094898223877
9984 4.66870021820068
9985 4.18720722198486
9986 4.72503137588501
9987 4.22647428512573
9988 4.35597896575928
9989 4.61561632156372
9990 4.85873746871948
9991 4.04130697250366
9992 4.43568468093872
9993 4.36533069610596
9994 3.8760142326355
9995 4.32962656021118
9996 4.57534313201904
9997 4.70147848129272
9998 4.73997497558594
9999 4.74306917190552
10000 4.31701469421387
10001 3.9230535030365
10002 2.94901037216187
10003 4.55538988113403
10004 3.9706494808197
10005 4.01286268234253
10006 4.11090183258057
10007 4.47553014755249
10008 4.96109676361084
10009 5.45008230209351
10010 5.96321582794189
10011 5.61250638961792
10012 4.66672801971436
10013 3.55076599121094
10014 4.35150957107544
10015 3.68546223640442
10016 4.67199754714966
10017 4.50747871398926
10018 4.44125318527222
10019 4.77123880386353
10020 3.91247510910034
10021 3.67686009407043
10022 3.85448861122131
10023 4.4867992401123
10024 4.75884437561035
10025 5.39529848098755
10026 5.59234714508057
10027 4.97684288024902
10028 4.09261465072632
10029 4.72694873809814
10030 4.92781686782837
10031 4.50183296203613
10032 3.90925526618958
10033 3.94262003898621
10034 3.50889348983765
10035 4.23360252380371
10036 4.7489185333252
10037 4.99070692062378
10038 4.67754316329956
10039 3.59462690353394
10040 3.72593665122986
10041 4.74576377868652
10042 5.40861368179321
10043 4.25329923629761
10044 4.16454839706421
10045 4.51963663101196
10046 4.35315132141113
10047 4.81635856628418
10048 4.38638925552368
10049 4.2996768951416
10050 3.92014169692993
10051 3.77207684516907
10052 3.95618033409119
10053 3.39758682250977
10054 3.4659788608551
10055 3.53201246261597
10056 3.5185878276825
10057 3.52807068824768
10058 3.77424240112305
10059 4.42704343795776
10060 3.94126653671265
10061 3.70415353775024
10062 4.52532958984375
10063 5.21115493774414
10064 4.02421379089355
10065 4.53087997436523
10066 4.62323188781738
10067 4.44914722442627
10068 4.05550336837769
10069 3.89403915405273
10070 4.05093193054199
10071 4.28201866149902
10072 4.66193342208862
10073 4.25924491882324
10074 4.54652786254883
10075 4.8464822769165
10076 4.49379301071167
10077 4.34370422363281
10078 4.52156162261963
10079 4.69787311553955
10080 4.25900220870972
10081 4.1470685005188
10082 3.89249444007874
10083 4.21811771392822
10084 4.66363430023193
10085 4.15852355957031
10086 4.91031169891357
10087 4.24650382995605
10088 4.64091062545776
10089 4.56327724456787
10090 5.30448341369629
10091 5.43617534637451
10092 4.66794967651367
10093 4.95360851287842
10094 5.70711851119995
10095 5.79540061950684
10096 5.2514591217041
10097 5.52490615844727
10098 4.94014596939087
10099 4.96921491622925
10100 5.36166620254517
10101 4.73477649688721
10102 3.72279572486877
10103 4.31502151489258
10104 4.65235805511475
10105 4.32750415802002
10106 3.95589542388916
10107 4.90500164031982
10108 4.36065530776978
10109 4.39282083511353
10110 4.37922763824463
10111 3.86280608177185
10112 4.28739166259766
10113 4.22230052947998
10114 4.64952373504639
10115 4.88767528533936
10116 4.4089183807373
10117 4.77305173873901
10118 4.64285898208618
10119 5.10047483444214
10120 4.78985166549683
10121 4.43025255203247
10122 4.25614833831787
10123 3.96801805496216
10124 3.96245360374451
10125 5.07858800888062
10126 5.43311595916748
10127 4.7543044090271
10128 4.51330947875977
10129 4.51572465896606
10130 4.4658522605896
10131 4.69437503814697
10132 4.18899869918823
10133 4.69935655593872
10134 4.3027491569519
10135 4.770827293396
10136 4.4902982711792
10137 4.19849967956543
10138 4.6229248046875
10139 4.59936666488647
10140 4.72120141983032
10141 3.9735906124115
10142 4.91358137130737
10143 4.38314819335938
10144 4.76766633987427
10145 4.90146923065186
10146 4.44643878936768
10147 4.80211591720581
10148 4.66944408416748
10149 4.84831285476685
10150 4.42665338516235
10151 4.0228705406189
10152 5.02786111831665
10153 4.34838533401489
10154 4.39880418777466
10155 4.32547044754028
10156 5.13238096237183
10157 5.06476306915283
10158 5.0471076965332
10159 4.67452955245972
10160 4.41590547561646
10161 4.31793308258057
10162 4.36969614028931
10163 4.8210883140564
10164 4.86172103881836
10165 4.67784547805786
10166 4.69247198104858
10167 4.29876279830933
10168 5.02390718460083
10169 3.95318818092346
10170 3.89315509796143
10171 4.771559715271
10172 4.43528366088867
10173 4.76855134963989
10174 4.31238698959351
10175 5.25378799438477
10176 4.19357061386108
10177 4.46361446380615
10178 4.83849763870239
10179 4.61473751068115
10180 4.66673231124878
10181 4.84191656112671
10182 4.16252708435059
10183 4.71954441070557
10184 4.42749071121216
10185 4.41664981842041
10186 4.76641035079956
10187 4.22119283676147
10188 4.96239519119263
10189 4.88027477264404
10190 5.85158491134644
10191 6.51760530471802
10192 4.71519470214844
10193 4.94076871871948
10194 4.31747245788574
10195 5.18800020217896
10196 4.85467147827148
10197 5.3304762840271
10198 4.43501996994019
10199 4.34621477127075
10200 3.90314745903015
10201 3.88990187644958
10202 4.51262950897217
10203 5.09165573120117
10204 4.26837968826294
10205 4.34540176391602
10206 4.5874547958374
10207 4.4461784362793
10208 4.08515310287476
10209 3.9360888004303
10210 3.80612921714783
10211 4.28291988372803
10212 3.16672039031982
10213 3.9456992149353
10214 4.14862108230591
10215 4.61952209472656
10216 4.3441047668457
10217 4.54858303070068
10218 4.34069919586182
10219 3.97682309150696
10220 3.80165672302246
10221 3.97191524505615
10222 4.24016809463501
10223 3.47265338897705
10224 3.50865340232849
10225 3.31283164024353
10226 3.94207644462585
10227 4.22238636016846
10228 3.28089928627014
10229 3.47917008399963
10230 3.51204633712769
10231 3.98893618583679
10232 3.73181509971619
10233 2.98897409439087
10234 2.09144115447998
10235 1.71454441547394
10236 2.06846380233765
10237 2.49700212478638
10238 2.03929686546326
10239 1.70019829273224
10240 2.02133274078369
10241 2.09295606613159
10242 2.02741599082947
10243 2.4176013469696
10244 2.35399675369263
10245 2.01643037796021
10246 2.33299136161804
10247 2.14208960533142
10248 2.35458898544312
10249 2.29238867759705
10250 2.15978288650513
10251 2.26732873916626
10252 2.45122337341309
10253 2.05623579025269
10254 3.46528458595276
10255 2.30285000801086
10256 2.35391736030579
10257 3.08030104637146
10258 2.85930871963501
10259 2.4538905620575
10260 2.50725913047791
10261 2.72325992584229
10262 2.41008448600769
10263 3.07991170883179
10264 2.32798266410828
10265 3.1089870929718
10266 2.67132449150085
10267 2.27541494369507
10268 2.34415555000305
10269 1.95291519165039
10270 2.59825968742371
10271 2.723308801651
10272 3.08153414726257
10273 4.25135660171509
10274 3.04559087753296
10275 3.14714741706848
10276 3.04997992515564
10277 3.15492987632751
10278 2.24873375892639
10279 1.90286481380463
10280 2.2276439666748
10281 2.09490752220154
10282 2.20665979385376
10283 3.35370779037476
10284 3.3099217414856
10285 3.30170845985413
10286 3.16959714889526
10287 2.78876185417175
10288 3.08681726455688
10289 2.96951198577881
10290 2.59439301490784
10291 3.0892059803009
10292 3.12578654289246
10293 2.69308638572693
10294 2.96456742286682
10295 3.16840696334839
10296 3.01123046875
10297 2.4461145401001
10298 3.39527320861816
10299 3.24499559402466
10300 3.05466818809509
10301 2.59090781211853
10302 2.83172369003296
10303 2.91170835494995
10304 2.43803930282593
10305 3.05986428260803
10306 4.03269863128662
10307 3.46589303016663
10308 2.68071985244751
10309 2.61553001403809
10310 3.3252227306366
10311 2.68194460868835
10312 2.53933453559875
10313 3.58048510551453
10314 3.2551600933075
10315 3.150221824646
10316 3.4168176651001
10317 2.90146923065186
10318 2.6261031627655
10319 2.93444871902466
10320 2.82953262329102
10321 2.78519892692566
10322 2.20867538452148
10323 2.911376953125
10324 2.3756206035614
10325 3.16742134094238
10326 2.52025747299194
10327 2.46567034721375
10328 2.61223459243774
10329 2.88039875030518
10330 3.43547606468201
10331 3.21347880363464
10332 3.53074026107788
10333 2.70513558387756
10334 2.59863471984863
10335 2.26033568382263
10336 2.45877623558044
10337 2.6456184387207
10338 3.56232929229736
10339 2.13967657089233
10340 2.26244711875916
10341 2.60556650161743
10342 2.53246068954468
10343 3.7495813369751
10344 2.86911535263062
10345 2.85694146156311
10346 3.23341155052185
10347 3.48014259338379
10348 4.06942129135132
10349 4.59660530090332
10350 4.22582292556763
10351 3.75827193260193
10352 3.71010756492615
10353 4.1246190071106
10354 3.86242842674255
10355 4.19102144241333
10356 3.86854958534241
10357 4.35336351394653
10358 4.56401205062866
10359 4.09548282623291
10360 3.89840722084045
10361 3.53550148010254
10362 4.45270729064941
10363 4.09424114227295
10364 3.81137824058533
10365 4.34564018249512
10366 4.33780097961426
10367 3.40384364128113
10368 4.17932891845703
10369 4.55652856826782
10370 4.33500337600708
10371 4.5809006690979
10372 4.18043994903564
10373 4.15748643875122
10374 3.37020373344421
10375 3.72780394554138
10376 3.28304886817932
10377 3.20910596847534
10378 3.74822282791138
10379 3.63577842712402
10380 3.98339986801147
10381 3.98717093467712
10382 4.59782981872559
10383 4.33364248275757
10384 4.11696243286133
10385 4.37415266036987
10386 4.37148284912109
10387 4.78572511672974
10388 4.60616445541382
10389 5.37218856811523
10390 4.33645963668823
10391 3.65632843971252
10392 3.94601345062256
10393 4.90422391891479
10394 4.55382204055786
10395 3.61404776573181
10396 3.80171203613281
10397 3.65544295310974
10398 3.66668128967285
10399 4.0548677444458
10400 4.13005828857422
10401 3.79696488380432
10402 4.01461410522461
10403 3.82743167877197
10404 3.82876896858215
10405 3.65276169776917
10406 3.11686372756958
10407 3.70904779434204
10408 4.39165067672729
10409 4.54929828643799
10410 4.67346000671387
10411 4.56118249893188
10412 4.72225713729858
10413 4.45524835586548
10414 4.87896299362183
10415 4.66228199005127
10416 4.14785051345825
10417 3.3308436870575
10418 3.79903244972229
10419 3.99686074256897
10420 3.13183164596558
10421 3.91383385658264
10422 4.11061382293701
10423 4.08910894393921
10424 3.93406128883362
10425 3.84642267227173
10426 3.8772292137146
10427 3.39062809944153
10428 4.12859535217285
10429 4.63369655609131
10430 4.00450706481934
10431 4.25743055343628
10432 4.0464301109314
10433 4.17249345779419
10434 4.22734975814819
10435 3.71636390686035
10436 3.37038469314575
10437 3.90963053703308
10438 3.98400521278381
10439 3.95716738700867
10440 3.99557757377625
10441 4.74316930770874
10442 4.48257780075073
10443 4.55818510055542
10444 3.99380803108215
10445 5.0152759552002
10446 4.57046461105347
10447 3.73820090293884
10448 3.86691904067993
10449 3.71215772628784
10450 4.59778308868408
10451 4.18680095672607
10452 4.18592643737793
10453 4.48746061325073
10454 4.99413824081421
10455 3.94531083106995
10456 4.09751892089844
10457 3.45810866355896
10458 4.03649950027466
10459 3.94195246696472
10460 4.15244293212891
10461 3.64163684844971
10462 3.5599102973938
10463 3.53633284568787
10464 3.97258901596069
10465 4.19811201095581
10466 4.20838928222656
10467 4.85454511642456
10468 4.33524703979492
10469 4.73999071121216
10470 5.02372741699219
10471 4.28474187850952
10472 4.29748868942261
10473 4.07750415802002
10474 4.30579233169556
10475 4.22167825698853
10476 4.2769513130188
10477 3.73074698448181
10478 4.11568880081177
10479 3.55803656578064
10480 3.75569653511047
10481 4.51324987411499
10482 4.02099609375
10483 4.18038034439087
10484 4.42161512374878
10485 5.69225215911865
10486 5.75918579101562
10487 5.63032007217407
10488 5.49223375320435
10489 5.52018356323242
10490 5.06825065612793
10491 6.01573419570923
10492 5.88944053649902
10493 6.12486219406128
10494 5.73647451400757
10495 6.06810617446899
10496 5.90279293060303
10497 5.12544345855713
10498 4.86559867858887
10499 4.0162091255188
10500 3.5893075466156
10501 4.56395435333252
10502 4.6276068687439
10503 4.12905025482178
10504 4.49613761901855
10505 4.61963796615601
10506 4.7798957824707
10507 4.18272733688354
10508 4.16656064987183
10509 4.36987113952637
10510 4.51004266738892
10511 4.72643089294434
10512 4.69516801834106
10513 4.71669054031372
10514 4.63361597061157
10515 4.36776351928711
10516 4.20761919021606
10517 4.07063579559326
10518 4.58256483078003
10519 4.73920679092407
10520 3.83007407188416
10521 3.7753746509552
10522 3.63499617576599
10523 4.22501420974731
10524 4.63437032699585
10525 4.69963216781616
10526 4.14672708511353
10527 3.50797057151794
10528 3.94394326210022
10529 4.41532516479492
10530 4.16747713088989
10531 4.32081747055054
10532 3.82992768287659
10533 4.07545232772827
10534 3.9216935634613
10535 3.90836691856384
10536 4.38540458679199
10537 4.26466703414917
10538 4.14182376861572
10539 4.6889853477478
10540 4.36752939224243
10541 4.848069190979
10542 4.94502592086792
10543 4.67601490020752
10544 4.82404613494873
10545 4.64850330352783
10546 4.83691215515137
10547 4.7898120880127
10548 4.47552824020386
10549 4.32678318023682
10550 4.82792472839355
10551 3.95293593406677
10552 4.06967163085938
10553 4.03787469863892
10554 4.04030752182007
10555 3.65529203414917
10556 4.88761425018311
10557 4.19286489486694
10558 3.83589577674866
10559 3.41752910614014
10560 3.90995073318481
10561 4.2008581161499
10562 4.20559501647949
10563 3.64817905426025
10564 4.39056777954102
10565 3.75947213172913
10566 4.72146654129028
10567 3.55244040489197
10568 3.91704607009888
10569 4.33457851409912
10570 4.34730052947998
10571 4.20434617996216
10572 4.36051940917969
10573 4.54285049438477
10574 4.20756053924561
10575 3.61455273628235
10576 4.05328798294067
10577 4.66184711456299
10578 3.94075274467468
10579 4.31532430648804
10580 4.01455736160278
10581 3.89904808998108
10582 4.49370718002319
10583 4.26812791824341
10584 4.73867750167847
10585 4.2501072883606
10586 3.83762717247009
10587 3.88943862915039
10588 3.90837502479553
10589 4.01345586776733
10590 3.9284770488739
10591 4.94872045516968
10592 4.2783989906311
10593 5.06584787368774
10594 4.32643508911133
10595 3.46087789535522
10596 4.66993093490601
10597 4.11346626281738
10598 4.85743236541748
10599 4.71318817138672
10600 5.31314563751221
10601 3.99290108680725
10602 3.77430748939514
10603 3.28482437133789
10604 4.61178016662598
10605 4.2032732963562
10606 4.15567684173584
10607 3.78402471542358
10608 4.39149379730225
10609 3.61664867401123
10610 3.58207321166992
10611 3.96435713768005
10612 3.99561429023743
10613 3.75584411621094
10614 3.96581935882568
10615 3.76777935028076
10616 4.07153749465942
10617 4.9726357460022
10618 4.85195350646973
10619 4.18971395492554
10620 4.38655233383179
10621 4.07585668563843
10622 3.64997148513794
10623 4.04938220977783
10624 3.95031809806824
10625 4.33044528961182
10626 5.28920984268188
10627 4.79355621337891
10628 4.76740169525146
10629 4.97832155227661
10630 4.1483678817749
10631 4.49749946594238
10632 5.0709114074707
10633 4.00983428955078
10634 3.8415904045105
10635 4.18870449066162
10636 4.39835500717163
10637 4.79571008682251
10638 4.07961702346802
10639 3.61745071411133
10640 3.88303279876709
10641 3.714923620224
10642 3.75529289245605
10643 3.66528344154358
10644 4.11196327209473
10645 4.28183364868164
10646 4.12105131149292
10647 4.85725784301758
10648 4.70992231369019
10649 4.44134044647217
10650 4.27942514419556
10651 4.24985218048096
10652 3.53815603256226
10653 4.30289840698242
10654 3.72482132911682
10655 3.21822786331177
10656 3.81852030754089
10657 3.51212763786316
10658 3.91681718826294
10659 3.74492168426514
10660 3.65866613388062
10661 3.27527379989624
10662 3.95992875099182
10663 3.64306139945984
10664 4.02320003509521
10665 3.4584903717041
10666 3.86776733398438
10667 4.06799030303955
10668 4.30805826187134
10669 3.97301578521729
10670 4.14967107772827
10671 3.47879433631897
10672 3.47890973091125
10673 3.69694566726685
10674 4.46156549453735
10675 4.36066484451294
10676 3.95775055885315
10677 4.10190534591675
10678 4.14649724960327
10679 3.81043004989624
10680 4.14313316345215
10681 4.2242579460144
10682 4.08728265762329
10683 4.26314878463745
10684 4.4261908531189
10685 5.42629384994507
10686 4.99932622909546
10687 4.70232439041138
10688 4.79296398162842
10689 4.92080068588257
10690 4.65380811691284
10691 5.00747156143188
10692 4.76692771911621
10693 4.5597095489502
10694 4.17206478118896
10695 4.54960441589355
10696 3.91043472290039
10697 4.17530727386475
10698 3.59343314170837
10699 3.58102750778198
10700 4.38747119903564
10701 4.69067573547363
10702 5.08429336547852
10703 4.11345148086548
10704 4.19006204605103
10705 4.7287540435791
10706 4.38314390182495
10707 4.2849645614624
10708 3.86913895606995
10709 3.85302686691284
10710 4.52958869934082
10711 4.31534862518311
10712 4.79432439804077
10713 4.246413230896
10714 4.11487674713135
10715 3.64135599136353
10716 4.04373359680176
10717 3.98766708374023
10718 3.86345553398132
10719 4.03852128982544
10720 4.05014610290527
10721 4.51577854156494
10722 4.54788398742676
10723 4.758131980896
10724 4.49862766265869
10725 4.75559568405151
10726 4.24442577362061
10727 3.94168853759766
10728 3.63400292396545
10729 3.63858771324158
10730 3.82968330383301
10731 3.85791182518005
10732 4.32994031906128
10733 3.67169380187988
10734 3.88515043258667
10735 2.54559206962585
10736 3.52688312530518
10737 3.78227519989014
10738 3.68550515174866
10739 4.9809741973877
10740 4.86054706573486
10741 4.54315757751465
10742 5.03167343139648
10743 4.86372327804565
10744 4.0321626663208
10745 5.03986597061157
10746 4.6871542930603
10747 4.29741430282593
10748 3.98325181007385
10749 4.70434856414795
10750 4.36158418655396
10751 4.49887180328369
10752 5.80751752853394
10753 4.74161672592163
10754 5.44121932983398
10755 4.45484495162964
10756 4.69406747817993
10757 4.53385400772095
10758 4.567795753479
10759 4.91122007369995
10760 4.44713068008423
10761 5.07196712493896
10762 4.72429895401001
10763 4.7839789390564
10764 4.89733219146729
10765 4.49062395095825
10766 4.67923545837402
10767 4.61686992645264
10768 3.99372053146362
10769 3.85810351371765
10770 4.13365697860718
10771 4.41252279281616
10772 3.97350716590881
10773 3.50593996047974
10774 3.98952436447144
10775 4.27236938476562
10776 3.98460412025452
10777 4.44583177566528
10778 4.39161443710327
10779 4.44243764877319
10780 4.54993677139282
10781 4.75329875946045
10782 4.70013475418091
10783 4.79627895355225
10784 4.69992780685425
10785 4.62772035598755
10786 4.62464570999146
10787 3.74051141738892
10788 4.32529878616333
10789 3.85531163215637
10790 4.76707887649536
10791 4.68888854980469
10792 4.44817733764648
10793 4.84002161026001
10794 4.22922134399414
10795 3.9639892578125
10796 4.46750020980835
10797 4.52185916900635
10798 4.35434532165527
10799 4.02710294723511
10800 4.02731609344482
10801 4.62017679214478
10802 4.62671089172363
10803 5.08751249313354
10804 4.88434600830078
10805 4.54671764373779
10806 4.0194935798645
10807 3.9968729019165
10808 3.9164035320282
10809 4.08153629302979
10810 3.86043214797974
10811 5.01101064682007
10812 4.4869818687439
10813 4.08670282363892
10814 4.65797519683838
10815 4.3653302192688
10816 4.31252145767212
10817 4.7440767288208
10818 4.30912256240845
10819 4.48621654510498
10820 4.50844097137451
10821 4.72614145278931
10822 4.1123161315918
10823 4.03381443023682
10824 4.25408124923706
10825 4.57257747650146
10826 4.53283357620239
10827 4.17792844772339
10828 4.21137857437134
10829 4.40445184707642
10830 4.08341217041016
10831 4.1948504447937
10832 4.67684650421143
10833 4.50172519683838
10834 4.62232828140259
10835 4.91138029098511
10836 4.40221166610718
10837 4.06718349456787
10838 4.65343856811523
10839 3.84483313560486
10840 3.94659423828125
10841 3.8425657749176
10842 3.93063759803772
10843 3.99995160102844
10844 4.7145528793335
10845 4.92343950271606
10846 4.54168939590454
10847 4.9896879196167
10848 4.72271394729614
10849 4.48313236236572
10850 4.29843950271606
10851 4.2009801864624
10852 3.42807006835938
10853 3.53850889205933
10854 4.12693309783936
10855 3.98769021034241
10856 3.55234956741333
10857 4.09751415252686
10858 4.49222135543823
10859 4.7809910774231
10860 4.86830377578735
10861 4.37510204315186
10862 4.57247495651245
10863 4.50809335708618
10864 4.22883415222168
10865 4.50259447097778
10866 4.14146518707275
10867 4.44601583480835
10868 4.82540559768677
10869 3.82920360565186
10870 4.60273838043213
10871 4.81676006317139
10872 4.33675384521484
10873 3.68701601028442
10874 3.98892188072205
10875 3.86357617378235
10876 4.19171333312988
10877 3.96536755561829
10878 4.64237451553345
10879 4.53034067153931
10880 3.89986038208008
10881 4.02308320999146
10882 4.98520231246948
10883 4.51396942138672
10884 3.78979396820068
10885 4.77345371246338
10886 4.04356956481934
10887 4.98879384994507
10888 4.02876949310303
10889 4.43583822250366
10890 3.52786898612976
10891 3.50192427635193
10892 4.31434345245361
10893 4.35559606552124
10894 4.55433988571167
10895 4.85008525848389
10896 4.50274276733398
10897 3.83994317054749
10898 4.19801330566406
10899 4.46124124526978
10900 3.73008227348328
10901 4.65648174285889
10902 3.51320219039917
10903 4.05031204223633
10904 4.14179229736328
10905 3.81538105010986
10906 4.28500747680664
10907 4.23227453231812
10908 4.59729194641113
10909 3.52516508102417
10910 4.15966606140137
10911 4.04990530014038
10912 3.74197053909302
10913 3.84042978286743
10914 4.25150442123413
10915 4.2851095199585
10916 4.45708513259888
10917 4.62367725372314
10918 3.90645051002502
10919 4.45101404190063
10920 4.54199934005737
10921 4.76532793045044
10922 4.59235811233521
10923 3.87209916114807
10924 4.27725172042847
10925 4.07882356643677
10926 4.13965511322021
10927 4.89533185958862
10928 4.43706512451172
10929 4.43005228042603
10930 4.16887331008911
10931 2.94599008560181
10932 3.00288009643555
10933 3.58217453956604
10934 3.84565782546997
10935 4.04518461227417
10936 3.61394166946411
10937 4.1292552947998
10938 3.27121686935425
10939 3.93024802207947
10940 4.24028635025024
10941 3.1080539226532
10942 4.54979705810547
10943 4.40494632720947
10944 4.2846508026123
10945 3.8861825466156
10946 3.78432488441467
10947 4.00109529495239
10948 4.04935073852539
10949 4.54423189163208
10950 4.33261156082153
10951 4.15859937667847
10952 4.47453832626343
10953 4.83507013320923
10954 4.02339696884155
10955 4.3517279624939
10956 4.04712057113647
10957 4.21359729766846
10958 4.5020899772644
10959 4.41041994094849
10960 4.03646183013916
10961 3.87839436531067
10962 4.40684127807617
10963 4.67170381546021
10964 4.44829940795898
10965 4.06940269470215
10966 4.13727569580078
10967 4.04965686798096
10968 4.02903985977173
10969 4.15108489990234
10970 3.59799933433533
10971 4.19943714141846
10972 4.77273941040039
10973 4.01154136657715
10974 4.74441289901733
10975 3.91544938087463
10976 4.47286367416382
10977 4.4327654838562
10978 4.36723947525024
10979 4.3158712387085
10980 4.09455585479736
10981 4.11323070526123
10982 4.32006216049194
10983 4.63848733901978
10984 4.09731388092041
10985 4.39208221435547
10986 4.97690725326538
10987 5.60814428329468
10988 5.74255561828613
10989 5.23118495941162
10990 4.95683336257935
10991 5.3139500617981
10992 4.240966796875
10993 4.25962448120117
10994 4.67460870742798
10995 4.1977219581604
10996 4.72944736480713
10997 4.84249401092529
10998 5.12342977523804
10999 4.34475183486938
11000 4.10942459106445
11001 4.65260219573975
11002 4.52296543121338
11003 4.32943487167358
11004 4.8963565826416
11005 3.87508320808411
11006 4.025475025177
11007 3.77851986885071
11008 3.74366474151611
11009 4.27532529830933
11010 4.75746870040894
11011 5.0253210067749
11012 4.37088060379028
11013 4.92095708847046
11014 5.00281858444214
11015 4.72755765914917
11016 4.56470489501953
11017 4.36865520477295
11018 4.57953596115112
11019 4.17811250686646
11020 3.80473589897156
11021 3.23254656791687
11022 2.90092206001282
11023 2.53102827072144
11024 3.6220715045929
11025 3.93023061752319
11026 4.03422737121582
11027 3.24103617668152
11028 2.85216879844666
11029 3.50298357009888
11030 3.86174273490906
11031 3.45154976844788
11032 3.08986639976501
11033 4.08735513687134
11034 3.80084681510925
11035 3.42905950546265
11036 4.02823209762573
11037 4.75678634643555
11038 4.03956174850464
11039 3.75658655166626
11040 3.89692163467407
11041 3.95899033546448
11042 3.33357954025269
11043 3.50721335411072
11044 4.13679361343384
11045 4.05935859680176
11046 4.34985589981079
11047 4.09556818008423
11048 4.13403034210205
11049 4.26696252822876
11050 4.9384446144104
11051 4.61705541610718
11052 4.80579566955566
11053 3.8286247253418
11054 4.07273054122925
11055 3.87570142745972
11056 3.61298418045044
11057 4.07049512863159
11058 3.96174478530884
11059 3.06370782852173
11060 2.97201895713806
11061 3.31763339042664
11062 2.84399271011353
11063 2.24750471115112
11064 2.54479718208313
11065 1.94740784168243
11066 2.02450489997864
11067 2.84029936790466
11068 3.89785218238831
11069 2.59635281562805
11070 2.06905913352966
11071 2.21435046195984
11072 2.55048108100891
11073 2.15724778175354
11074 3.70085263252258
11075 3.15481328964233
11076 2.45254921913147
11077 2.82811117172241
11078 2.00100684165955
11079 2.15822911262512
11080 2.42810893058777
11081 2.468989610672
11082 1.66056108474731
11083 1.91204535961151
11084 2.12933564186096
11085 1.7223527431488
11086 3.00427532196045
11087 2.92604184150696
11088 3.5456657409668
11089 3.62576293945312
11090 3.44722318649292
11091 3.65156936645508
11092 4.27495813369751
11093 4.09038162231445
11094 3.93598937988281
11095 4.21886348724365
11096 3.88702845573425
11097 4.14244556427002
11098 4.6968936920166
11099 4.27574777603149
11100 4.2697958946228
11101 4.32794904708862
11102 4.05854225158691
11103 4.4595160484314
11104 4.20357942581177
11105 3.68494319915771
11106 3.51566529273987
11107 3.39079475402832
11108 3.4843156337738
11109 3.93676018714905
11110 4.56446027755737
11111 4.01067304611206
11112 3.73436141014099
11113 3.8965368270874
11114 4.31991577148438
11115 4.29938268661499
11116 3.64771389961243
11117 5.19353723526001
11118 4.81877279281616
11119 4.46091604232788
11120 4.09277391433716
11121 4.41324520111084
11122 4.27677726745605
11123 4.34704685211182
11124 4.34918117523193
11125 3.97059011459351
11126 4.05888366699219
11127 3.59076452255249
11128 4.77941989898682
11129 4.62334060668945
11130 5.00310134887695
11131 5.09828615188599
11132 3.84244608879089
11133 4.78916215896606
11134 4.75215482711792
11135 4.84069871902466
11136 4.77395868301392
11137 4.43527412414551
11138 4.59337472915649
11139 4.3343300819397
11140 4.28813123703003
11141 4.57343721389771
11142 4.15677881240845
11143 4.11083889007568
11144 3.96377468109131
11145 4.65274286270142
11146 4.66424798965454
11147 4.63546705245972
11148 4.08432960510254
11149 4.8774619102478
11150 3.97972846031189
11151 4.27651071548462
11152 5.06349515914917
11153 4.44287347793579
11154 4.39502906799316
11155 4.27267408370972
11156 4.62186574935913
11157 4.39278554916382
11158 3.58855175971985
11159 3.68599891662598
11160 4.24427556991577
11161 3.44568085670471
11162 4.12833595275879
11163 3.41131567955017
11164 4.03405714035034
11165 3.7697114944458
11166 4.59163618087769
11167 4.38094711303711
11168 3.7926287651062
11169 4.4231333732605
11170 3.72119665145874
11171 4.81083297729492
11172 4.77645492553711
11173 4.58170604705811
11174 4.33566284179688
11175 4.14532375335693
11176 4.36483287811279
11177 4.17971515655518
11178 4.33975648880005
11179 4.33597564697266
11180 4.31909561157227
11181 4.34079885482788
11182 4.61383295059204
11183 4.72531366348267
11184 4.15232753753662
11185 3.9192807674408
11186 4.16979694366455
11187 3.37292194366455
11188 4.33683395385742
11189 4.60783004760742
11190 4.68708848953247
11191 4.55881881713867
11192 5.22089195251465
11193 5.39055395126343
11194 4.98191833496094
11195 4.84912633895874
11196 5.45824813842773
11197 4.49039220809937
11198 4.58727884292603
11199 4.45376110076904
11200 4.8408784866333
11201 4.79441738128662
11202 4.3238697052002
11203 4.77822160720825
11204 5.06930541992188
11205 5.00071907043457
11206 4.47913885116577
11207 3.80893898010254
11208 4.31837701797485
11209 3.91426157951355
11210 3.26664280891418
11211 4.18734645843506
11212 4.29620695114136
11213 4.35792970657349
11214 3.84340214729309
11215 4.32768774032593
11216 4.4819016456604
11217 3.43703079223633
11218 4.7239875793457
11219 4.52150774002075
11220 4.59845781326294
11221 4.19199752807617
11222 4.16597700119019
11223 4.53577613830566
11224 4.70987701416016
11225 4.32125425338745
11226 4.59278059005737
11227 4.61618423461914
11228 4.79541015625
11229 4.53799057006836
11230 4.80532836914062
11231 4.13936710357666
11232 4.44481515884399
11233 4.30452585220337
11234 4.07742881774902
11235 4.68893671035767
11236 4.28594160079956
11237 4.23876905441284
11238 4.47045803070068
11239 4.96844482421875
11240 4.56072616577148
11241 4.43026256561279
11242 4.39390707015991
11243 5.16445350646973
11244 4.72264242172241
11245 4.42874765396118
11246 4.04312896728516
11247 3.77726054191589
11248 3.57826018333435
11249 4.31137132644653
11250 4.7760329246521
11251 5.0190052986145
11252 4.05327177047729
11253 4.62877702713013
11254 4.58912181854248
11255 4.58136415481567
11256 4.46838855743408
11257 4.65367698669434
11258 4.50806617736816
11259 4.46080160140991
11260 5.0104341506958
11261 4.02134704589844
11262 4.44484233856201
11263 4.20899963378906
11264 3.81245732307434
11265 3.66662430763245
11266 3.91737937927246
11267 4.65846872329712
11268 4.84603595733643
11269 4.45245218276978
11270 4.37282657623291
11271 3.83952164649963
11272 4.06645631790161
11273 3.91883873939514
11274 4.13304758071899
11275 3.45134997367859
11276 4.55232191085815
11277 4.34635257720947
11278 4.43683862686157
11279 5.05989265441895
11280 4.67095756530762
11281 3.8748950958252
11282 4.58562994003296
11283 4.57054805755615
11284 4.04623317718506
11285 4.34737491607666
11286 4.58999919891357
11287 4.7164831161499
11288 4.73102855682373
11289 4.72598695755005
11290 4.16726207733154
11291 4.70597362518311
11292 4.52481698989868
11293 4.97797775268555
11294 4.21694755554199
11295 4.27008008956909
11296 4.5601658821106
11297 4.0977611541748
11298 4.70343065261841
11299 3.91228294372559
11300 4.10300874710083
11301 4.26927328109741
11302 4.21285104751587
11303 4.39171504974365
11304 4.55888319015503
11305 4.35456514358521
11306 4.29626178741455
11307 3.9478747844696
11308 3.76669716835022
11309 4.64129114151001
11310 4.68657350540161
11311 5.44308233261108
11312 4.61848163604736
11313 4.34252023696899
11314 4.36413860321045
11315 4.68637609481812
11316 4.14034032821655
11317 5.27012205123901
11318 4.03846120834351
11319 4.40906810760498
11320 4.7315731048584
11321 4.55188512802124
11322 4.8613224029541
11323 5.08514261245728
11324 5.57737112045288
11325 5.1389331817627
11326 4.80249357223511
11327 4.73334407806396
11328 4.48648405075073
11329 4.6962776184082
11330 4.59947729110718
11331 4.40926885604858
11332 4.52717018127441
11333 4.05354499816895
11334 5.2453875541687
11335 4.37703704833984
11336 4.73643064498901
11337 4.46404075622559
11338 4.60932731628418
11339 5.28383779525757
11340 5.47226142883301
11341 4.78522968292236
11342 4.57860803604126
11343 4.60353851318359
11344 5.1928391456604
11345 4.78184986114502
11346 4.2076563835144
11347 4.32214212417603
11348 4.40391206741333
11349 4.33237409591675
11350 4.25590085983276
11351 4.53014039993286
11352 3.90396785736084
11353 4.52619457244873
11354 4.89260911941528
11355 5.63837099075317
11356 5.46148300170898
11357 5.50760555267334
11358 4.52649831771851
11359 4.59044647216797
11360 4.01295614242554
11361 4.46433162689209
11362 4.78942728042603
11363 4.02983474731445
11364 4.05886793136597
11365 4.54672765731812
11366 4.74335241317749
11367 4.79859447479248
11368 4.54545211791992
11369 4.1060643196106
11370 4.50893306732178
11371 4.18162155151367
11372 4.83943605422974
11373 4.97777271270752
11374 4.86763191223145
11375 3.95395445823669
11376 4.64166593551636
11377 4.97540855407715
11378 4.96366405487061
11379 4.31099557876587
11380 3.73372387886047
11381 4.21024751663208
11382 4.48501110076904
11383 4.47070837020874
11384 4.13556718826294
11385 4.95441007614136
11386 4.44122743606567
11387 3.92647647857666
11388 4.65828275680542
11389 4.40482378005981
11390 4.3158164024353
11391 4.24069547653198
11392 5.84194421768188
11393 4.85140752792358
11394 5.39295864105225
11395 5.71738243103027
11396 5.8244891166687
11397 6.21178674697876
11398 6.14889907836914
11399 5.71494007110596
11400 5.49669981002808
11401 5.85561513900757
11402 5.91301774978638
11403 5.87277460098267
11404 5.97827816009521
11405 5.05746698379517
11406 5.61522340774536
11407 5.33757829666138
11408 4.86052989959717
11409 4.65097379684448
11410 4.62518835067749
11411 5.24336671829224
11412 4.19838333129883
11413 4.9909520149231
11414 4.59178018569946
11415 4.27319574356079
11416 4.0461254119873
11417 4.58084726333618
11418 4.73882722854614
11419 4.57005023956299
11420 4.59882402420044
11421 4.8445611000061
11422 4.6807107925415
11423 4.57942581176758
11424 4.98016786575317
11425 4.35173320770264
11426 4.40655755996704
11427 4.28321743011475
11428 4.74562978744507
11429 4.41191148757935
11430 4.34882402420044
11431 4.47820854187012
11432 4.38504266738892
11433 4.43124198913574
11434 5.0325403213501
11435 4.70188999176025
11436 4.54621839523315
11437 4.03302764892578
11438 3.91967225074768
11439 4.13086652755737
11440 3.87838244438171
11441 3.93461751937866
11442 3.92664432525635
11443 4.1051197052002
11444 3.76282334327698
11445 4.16826820373535
11446 3.92694902420044
11447 3.62348413467407
11448 4.22667980194092
11449 4.11721515655518
11450 3.85354232788086
11451 3.36779499053955
11452 3.64119052886963
11453 3.82952451705933
11454 3.97080373764038
11455 3.60625553131104
11456 3.28670716285706
11457 3.83808493614197
11458 3.94568753242493
11459 4.18716239929199
11460 4.08926439285278
11461 4.87429857254028
11462 4.8891544342041
11463 4.11482763290405
11464 3.91397571563721
11465 3.97499513626099
11466 3.54202246665955
11467 4.17197799682617
11468 3.95953941345215
11469 3.97014331817627
11470 3.60818815231323
11471 3.28460049629211
11472 4.490553855896
11473 3.64649558067322
11474 3.56003212928772
11475 3.70193934440613
11476 3.78705716133118
11477 3.07446002960205
11478 3.12699604034424
11479 3.34947991371155
11480 4.53212928771973
11481 4.82337474822998
11482 3.97407484054565
11483 3.05636405944824
11484 3.52547979354858
11485 3.35398697853088
11486 3.32810688018799
11487 3.45870780944824
11488 3.60888123512268
11489 3.72202968597412
11490 3.78999304771423
11491 3.87717533111572
11492 3.77371168136597
11493 4.69856405258179
11494 4.85191679000854
11495 4.57021951675415
11496 5.1508412361145
11497 4.60664844512939
11498 3.961421251297
11499 4.75762462615967
11500 4.23297882080078
11501 4.12353181838989
11502 4.83123588562012
11503 4.24326038360596
11504 4.72724771499634
11505 3.82712554931641
11506 4.33838653564453
11507 4.27603387832642
11508 4.04411649703979
11509 4.33942270278931
11510 4.39558601379395
11511 4.43046379089355
11512 4.42732334136963
11513 4.08190011978149
11514 4.07405757904053
11515 3.89636254310608
11516 4.04772233963013
11517 4.32836008071899
11518 4.13476276397705
11519 3.80788850784302
11520 4.26164627075195
11521 3.81354784965515
11522 4.10849809646606
11523 3.99128198623657
11524 4.57081365585327
11525 4.00281953811646
11526 5.2906641960144
11527 5.39366769790649
11528 4.99259614944458
11529 4.52186679840088
11530 4.09656190872192
11531 4.99307298660278
11532 4.95864534378052
11533 4.57780790328979
11534 4.8375883102417
11535 5.20508670806885
11536 3.86897563934326
11537 4.09806299209595
11538 3.93296241760254
11539 2.80675315856934
11540 3.63152670860291
11541 3.65300178527832
11542 3.17382407188416
11543 3.67934393882751
11544 4.22920083999634
11545 3.28860974311829
11546 3.06759309768677
11547 3.48853135108948
11548 4.02653789520264
11549 2.4139461517334
11550 3.76957130432129
11551 3.59425139427185
11552 4.13962841033936
11553 3.86491870880127
11554 4.82108783721924
11555 4.58324766159058
11556 4.09437370300293
11557 4.82365989685059
11558 4.43704652786255
11559 4.59135770797729
11560 4.44208574295044
11561 4.66399002075195
11562 4.63853597640991
11563 5.01861095428467
11564 4.56873655319214
11565 4.23866987228394
11566 4.1757287979126
11567 4.57077169418335
11568 4.5648136138916
11569 4.83566665649414
11570 4.93529081344604
11571 4.74807596206665
11572 4.8039665222168
11573 4.96090078353882
11574 4.78144788742065
11575 4.35526418685913
11576 4.48591756820679
11577 4.98651218414307
11578 4.71728229522705
11579 4.44984531402588
11580 4.71147298812866
11581 4.16231679916382
11582 4.65157556533813
11583 5.28105020523071
11584 4.86365556716919
11585 5.05086946487427
11586 4.87754106521606
11587 5.25093269348145
11588 5.10200071334839
11589 4.66482925415039
11590 4.79094457626343
11591 3.90159511566162
11592 4.47478866577148
11593 4.23705959320068
11594 4.62383317947388
11595 3.93666243553162
11596 4.30173587799072
11597 3.76150298118591
11598 4.159019947052
11599 3.68704342842102
11600 3.68021392822266
11601 4.59112548828125
11602 4.00951480865479
11603 3.89067339897156
11604 4.04023122787476
11605 4.29769563674927
11606 3.35726499557495
11607 4.23779344558716
11608 4.21075582504272
11609 4.0550684928894
11610 3.75621032714844
11611 3.74960875511169
11612 3.1864767074585
11613 4.27661609649658
11614 4.45887231826782
11615 4.56322193145752
11616 4.73655605316162
11617 4.64482545852661
11618 4.37182903289795
11619 3.27714610099792
11620 4.03247690200806
11621 3.70974326133728
11622 3.97925806045532
11623 4.00142288208008
11624 4.48379516601562
11625 4.08873844146729
11626 4.71790885925293
11627 4.0246524810791
11628 4.82372903823853
11629 4.56256675720215
11630 4.36109352111816
11631 4.42847204208374
11632 4.52866888046265
11633 4.40955543518066
11634 4.95390033721924
11635 5.17763423919678
11636 4.87000131607056
11637 4.84248399734497
11638 4.65218448638916
11639 4.75138473510742
11640 4.76857948303223
11641 4.52549123764038
11642 4.92626047134399
11643 5.20380020141602
11644 5.52003049850464
11645 4.97623443603516
11646 4.90954160690308
11647 5.08815860748291
11648 5.10866212844849
11649 4.2197322845459
11650 5.8271689414978
11651 5.72264671325684
11652 5.40801382064819
11653 5.93907976150513
11654 5.89743709564209
11655 5.39835977554321
11656 4.90430068969727
11657 5.33431053161621
11658 6.34123420715332
11659 5.0713996887207
11660 4.68657922744751
11661 4.44740200042725
11662 4.0661473274231
11663 3.81717944145203
11664 4.1386456489563
11665 4.41632461547852
11666 4.78125190734863
11667 4.40282440185547
11668 4.28601121902466
11669 4.73310661315918
11670 4.19270420074463
11671 4.68368911743164
11672 4.89996099472046
11673 4.38794755935669
11674 4.23751926422119
11675 4.23908472061157
11676 4.26475715637207
11677 4.64084434509277
11678 4.57966423034668
11679 4.75391817092896
11680 4.15946960449219
11681 4.96272230148315
11682 4.62441492080688
11683 4.17395925521851
11684 4.79033994674683
11685 4.9857382774353
11686 4.50560665130615
11687 4.65250587463379
11688 4.15892267227173
11689 4.18264627456665
11690 4.08905220031738
11691 3.96498489379883
11692 4.13775205612183
11693 4.36743927001953
11694 4.65776062011719
11695 4.28965997695923
11696 4.93275213241577
11697 4.35478019714355
11698 3.98233151435852
11699 3.91075301170349
11700 4.32841300964355
11701 4.85341739654541
11702 4.20860433578491
11703 4.44588804244995
11704 3.93408370018005
11705 4.56004858016968
11706 4.53483438491821
11707 4.40374326705933
11708 4.22167873382568
11709 3.98913645744324
11710 3.80079007148743
11711 4.25518465042114
11712 4.252854347229
11713 3.9929895401001
11714 3.96075630187988
11715 3.97970771789551
11716 3.97819566726685
11717 3.5894660949707
11718 3.99436783790588
11719 4.01620960235596
11720 4.18919897079468
11721 3.28535127639771
11722 4.62956714630127
11723 3.8417010307312
11724 4.40519237518311
11725 4.36187934875488
11726 4.0682692527771
11727 4.44891452789307
11728 4.73952007293701
11729 4.77651071548462
11730 3.98001956939697
11731 4.67013454437256
11732 4.3600640296936
11733 4.71849489212036
11734 4.40615797042847
11735 4.42067861557007
11736 4.1932315826416
11737 4.45151853561401
11738 4.57267093658447
11739 4.38031673431396
11740 4.49361038208008
11741 4.18402719497681
11742 3.47587823867798
11743 4.35248279571533
11744 4.27694797515869
11745 4.10144233703613
11746 4.14624786376953
11747 3.89514112472534
11748 3.53623700141907
11749 4.28462076187134
11750 4.38986730575562
11751 4.80029630661011
11752 4.15494060516357
11753 4.16608238220215
11754 4.34016847610474
11755 4.01391363143921
11756 4.58888959884644
11757 3.51524329185486
11758 3.76482343673706
11759 3.40052008628845
11760 3.17715811729431
11761 3.2730815410614
11762 4.59877347946167
11763 3.99122166633606
11764 4.81476640701294
11765 4.60632848739624
11766 4.07711935043335
11767 4.04832601547241
11768 4.27868700027466
11769 4.31939840316772
11770 4.16111469268799
11771 5.08524370193481
11772 4.24300670623779
11773 3.98501563072205
11774 4.08236503601074
11775 4.65588760375977
11776 4.67015886306763
11777 4.12475490570068
11778 3.92625331878662
11779 4.2375316619873
11780 4.42101049423218
11781 4.14955472946167
11782 4.45166730880737
11783 4.30039930343628
11784 4.72892618179321
11785 3.97409582138062
11786 4.3874454498291
11787 4.37883853912354
11788 4.82908248901367
11789 4.36622285842896
11790 4.70843410491943
11791 4.01836633682251
11792 4.37466096878052
11793 4.80237293243408
11794 4.98835325241089
11795 4.4143328666687
11796 5.31427192687988
11797 4.74362945556641
11798 5.17614698410034
11799 5.1372184753418
11800 4.90647172927856
11801 4.38635063171387
11802 4.17324304580688
11803 4.77612209320068
11804 4.82782745361328
11805 4.57992029190063
11806 4.22438430786133
11807 4.57971429824829
11808 4.89272022247314
11809 3.98774838447571
11810 4.63994550704956
11811 4.52835273742676
11812 4.84104442596436
11813 3.51509022712708
11814 4.23180818557739
11815 4.58688879013062
11816 5.21811008453369
11817 4.64128684997559
11818 4.10039043426514
11819 4.15167999267578
11820 4.88441610336304
11821 4.62302017211914
11822 3.84734010696411
11823 4.55305290222168
11824 5.50551176071167
11825 5.29168510437012
11826 5.03030633926392
11827 4.42472648620605
11828 5.07700634002686
11829 5.17791032791138
11830 4.46366119384766
11831 4.73478507995605
11832 4.64360570907593
11833 4.34306907653809
11834 5.03277730941772
11835 4.19887495040894
11836 4.28357076644897
11837 4.17377233505249
11838 4.66436910629272
11839 4.51030969619751
11840 4.15119552612305
11841 4.62532567977905
11842 3.68609285354614
11843 4.384850025177
11844 4.90502214431763
11845 4.48031949996948
11846 4.46444797515869
11847 4.42034673690796
11848 4.05015468597412
11849 4.54812717437744
11850 4.5661678314209
11851 4.05757713317871
11852 4.26300287246704
11853 3.77150750160217
11854 4.24527597427368
11855 3.81572866439819
11856 4.54878759384155
11857 4.49420499801636
11858 5.04930305480957
11859 4.3436598777771
11860 4.21537303924561
11861 4.12156629562378
11862 4.22009325027466
11863 5.11976385116577
11864 4.36368751525879
11865 4.51975774765015
11866 4.98078298568726
11867 4.70242881774902
11868 4.44912195205688
11869 4.39629793167114
11870 5.10545969009399
11871 4.04242277145386
11872 4.39602088928223
11873 4.23387432098389
11874 4.3284273147583
11875 5.32475185394287
11876 4.42216157913208
11877 4.38913011550903
11878 4.90220308303833
11879 5.57941007614136
11880 5.25151634216309
11881 4.4106273651123
11882 4.69024562835693
11883 4.48126697540283
11884 4.48118782043457
11885 3.61244893074036
11886 3.81599736213684
11887 3.72144818305969
11888 3.70085382461548
11889 3.67857050895691
11890 3.81110620498657
11891 3.76310110092163
11892 3.64813017845154
11893 3.92029976844788
11894 3.05138731002808
11895 3.75406217575073
11896 3.62401533126831
11897 3.68644380569458
11898 3.38855075836182
11899 3.55210852622986
11900 3.93526148796082
11901 3.48377990722656
11902 3.90868401527405
11903 3.66586303710938
11904 3.60830450057983
11905 3.63151812553406
11906 3.5797381401062
11907 3.88125419616699
11908 4.84990358352661
11909 4.24846076965332
11910 5.15361642837524
11911 5.51863527297974
11912 5.4269437789917
11913 4.68810176849365
11914 4.64354848861694
11915 3.72735571861267
11916 3.86076378822327
11917 4.39879274368286
11918 4.73698139190674
11919 4.97693204879761
11920 4.68537712097168
11921 4.21275615692139
11922 5.8670449256897
11923 6.03330993652344
11924 5.96349811553955
11925 6.00847053527832
11926 5.94551992416382
11927 5.97354888916016
11928 5.53759622573853
11929 4.5317006111145
11930 4.59865713119507
11931 3.99998927116394
11932 3.68305563926697
11933 4.21541404724121
11934 3.62064170837402
11935 3.44129967689514
11936 3.58122682571411
11937 3.7951340675354
11938 3.66523933410645
11939 3.99210906028748
11940 3.90985584259033
11941 3.77425360679626
11942 3.52040600776672
11943 3.32020878791809
11944 3.50737309455872
11945 3.57600116729736
11946 3.14939188957214
11947 3.23429346084595
11948 3.93187427520752
11949 3.50379085540771
11950 4.41851043701172
11951 3.32201957702637
11952 4.01886510848999
11953 3.66421413421631
11954 3.81260919570923
11955 3.76751327514648
11956 3.62326598167419
11957 3.48345136642456
11958 3.6254448890686
11959 4.23085641860962
11960 3.48334741592407
11961 3.799556016922
11962 3.66762590408325
11963 3.50444531440735
11964 3.84187245368958
11965 4.4325532913208
11966 4.68144702911377
11967 3.95802021026611
11968 3.95100021362305
11969 3.80772542953491
11970 3.92371988296509
11971 3.71509075164795
11972 3.2625470161438
11973 3.59432101249695
11974 3.69981908798218
11975 3.56387662887573
11976 3.48098874092102
11977 3.19791579246521
11978 4.09822750091553
11979 3.49211049079895
11980 3.49776339530945
11981 3.5814471244812
11982 3.85247540473938
11983 4.21716594696045
11984 4.10190391540527
11985 4.76084280014038
11986 4.08365106582642
11987 4.04623460769653
11988 4.11695432662964
11989 4.7598819732666
11990 5.78116750717163
11991 4.26134872436523
11992 4.2976450920105
11993 5.11919641494751
11994 4.33814287185669
11995 3.87033462524414
11996 4.0957179069519
11997 4.00704193115234
11998 4.089674949646
11999 4.19876575469971
12000 4.29310846328735
12001 4.73168802261353
12002 3.71374464035034
12003 4.27280235290527
12004 4.67725992202759
12005 4.78737545013428
12006 3.83699607849121
12007 4.6191143989563
12008 4.03824090957642
12009 4.24092102050781
12010 4.31870889663696
12011 3.88528108596802
12012 4.35862159729004
12013 3.52495694160461
12014 3.57961010932922
12015 3.89401245117188
12016 3.63634300231934
12017 3.10968613624573
12018 3.92777442932129
12019 3.52286672592163
12020 3.29012084007263
12021 3.89468693733215
12022 2.77123403549194
12023 2.61917519569397
12024 3.1303186416626
12025 3.77265024185181
12026 3.86984252929688
12027 4.31943893432617
12028 4.04009437561035
12029 4.9775767326355
12030 4.59498882293701
12031 4.48982191085815
12032 4.17178535461426
12033 3.59017729759216
12034 4.36156129837036
12035 4.57237720489502
12036 4.08937835693359
12037 4.18818092346191
12038 4.36584949493408
12039 4.22060871124268
12040 3.68019962310791
12041 3.43612599372864
12042 3.82210540771484
12043 3.8738226890564
12044 3.55716300010681
12045 4.12404632568359
12046 4.48821926116943
12047 3.97102665901184
12048 3.73008227348328
12049 3.57818007469177
12050 3.91115069389343
12051 3.9764723777771
12052 3.62829422950745
12053 4.31817770004272
12054 4.33770418167114
12055 4.26493835449219
12056 3.627760887146
12057 3.22775626182556
12058 3.79421830177307
12059 4.16480350494385
12060 4.51292514801025
12061 4.14191293716431
12062 4.14014530181885
12063 3.29343914985657
12064 3.42348527908325
12065 3.25410079956055
12066 2.75480890274048
12067 3.2072606086731
12068 3.08388304710388
12069 3.26996302604675
12070 3.67259764671326
12071 4.49845743179321
12072 3.58561563491821
12073 4.35556602478027
12074 3.49310207366943
12075 3.52160787582397
12076 4.00350332260132
12077 4.49739933013916
12078 4.60927581787109
12079 5.32931137084961
12080 4.67536211013794
12081 5.13697338104248
12082 3.65331268310547
12083 3.30156421661377
12084 3.56835508346558
12085 3.33105325698853
12086 4.82427453994751
12087 5.45650815963745
12088 5.27775192260742
12089 5.55276441574097
12090 5.52307081222534
12091 4.75932550430298
12092 5.09995985031128
12093 4.53648853302002
12094 4.72353506088257
12095 4.85310316085815
12096 5.17612361907959
12097 4.17478179931641
12098 4.02761220932007
12099 3.9455451965332
12100 3.75720310211182
12101 3.69330096244812
12102 2.93739199638367
12103 3.2153594493866
12104 3.63461494445801
12105 3.86621999740601
12106 4.0469012260437
12107 3.67209792137146
12108 3.58662104606628
12109 3.86477494239807
12110 3.42752313613892
12111 3.69870400428772
12112 3.76174545288086
12113 3.80436253547668
12114 4.14950275421143
12115 3.85166549682617
12116 3.4513463973999
12117 4.00847911834717
12118 4.21557664871216
12119 4.11472749710083
12120 3.92373394966125
12121 4.05653381347656
12122 3.99360680580139
12123 3.70340871810913
12124 3.83604907989502
12125 3.1919538974762
12126 3.56413197517395
12127 3.47798323631287
12128 3.41413021087646
12129 3.09983587265015
12130 3.09091711044312
12131 3.6504487991333
12132 3.62351846694946
12133 3.15376448631287
12134 3.89542102813721
12135 3.53591632843018
12136 3.69670248031616
12137 3.30696558952332
12138 4.10697078704834
12139 3.61324739456177
12140 3.50074005126953
12141 3.76601362228394
12142 3.80292987823486
12143 4.03295516967773
12144 3.90798401832581
12145 3.31723427772522
12146 3.49079918861389
12147 3.95772576332092
12148 3.64623665809631
12149 3.81729483604431
12150 3.49574112892151
12151 3.51508712768555
12152 3.60133123397827
12153 3.05667901039124
12154 3.57186436653137
12155 3.3774082660675
12156 3.67718648910522
12157 3.61059188842773
12158 3.41964149475098
12159 3.37260746955872
12160 3.17339873313904
12161 2.73914456367493
12162 3.00947046279907
12163 3.02280521392822
12164 2.98786234855652
12165 3.30591034889221
12166 3.48443698883057
12167 3.66763687133789
12168 3.30304384231567
12169 3.15977573394775
12170 3.36967539787292
12171 3.26336669921875
12172 3.11110973358154
12173 3.53954792022705
12174 3.73198103904724
12175 4.03949451446533
12176 4.02938938140869
12177 3.60102581977844
12178 3.6979022026062
12179 3.85566830635071
12180 5.02968215942383
12181 3.99771237373352
12182 3.9117443561554
12183 3.34443879127502
12184 4.64538717269897
12185 4.45994472503662
12186 5.42792463302612
12187 5.11799716949463
12188 5.44629240036011
12189 5.24358224868774
12190 4.02033948898315
12191 3.71404623985291
12192 4.90757894515991
12193 4.43354654312134
12194 4.8346471786499
12195 4.86698484420776
12196 4.1336612701416
12197 4.17846918106079
12198 4.80171632766724
12199 5.07855892181396
12200 3.52852368354797
12201 4.02231979370117
12202 4.35743522644043
12203 4.17913913726807
12204 4.30628442764282
12205 5.19913530349731
12206 5.49908065795898
12207 4.57745170593262
12208 4.43923807144165
12209 4.16097736358643
12210 4.03812408447266
12211 4.35657119750977
12212 4.43670749664307
12213 4.70146465301514
12214 4.25854730606079
12215 3.6421480178833
12216 3.35287761688232
12217 3.74284648895264
12218 3.34645915031433
12219 4.20945262908936
12220 5.08215999603271
12221 4.45557546615601
12222 5.60821294784546
12223 5.15775680541992
12224 4.94423341751099
12225 5.13222694396973
12226 4.25891494750977
12227 3.88236284255981
12228 4.84271621704102
12229 4.13114261627197
12230 4.55732202529907
12231 3.92412805557251
12232 4.30706930160522
12233 4.27640438079834
12234 3.90238094329834
12235 3.79576563835144
12236 4.11780405044556
12237 4.159583568573
12238 3.82127213478088
12239 3.56368660926819
12240 3.41257691383362
12241 4.55377340316772
12242 4.03510475158691
12243 4.0033860206604
12244 4.36033391952515
12245 4.3973560333252
12246 4.04391813278198
12247 3.60974812507629
12248 3.76129555702209
12249 3.58952975273132
12250 3.82140946388245
12251 3.37741279602051
12252 3.87485480308533
12253 3.71705865859985
12254 3.95702195167542
12255 3.86012411117554
12256 3.89397072792053
12257 4.39053249359131
12258 4.43701839447021
12259 4.50006675720215
12260 4.23578643798828
12261 3.77644205093384
12262 4.37729454040527
12263 4.05555486679077
12264 4.02344560623169
12265 4.2102484703064
12266 3.97030019760132
12267 4.04603433609009
12268 4.07307910919189
12269 4.03271579742432
12270 4.71269416809082
12271 4.33540344238281
12272 4.12099981307983
12273 3.93084049224854
12274 4.20784902572632
12275 4.40859699249268
12276 5.27501010894775
12277 4.90228176116943
12278 4.88071441650391
12279 4.96183204650879
12280 4.35184478759766
12281 4.02517461776733
12282 4.17331981658936
12283 4.16349935531616
12284 3.76958441734314
12285 4.06252527236938
12286 3.6664605140686
12287 2.9197461605072
12288 3.52172470092773
12289 4.00810623168945
12290 3.6677565574646
12291 3.33415746688843
12292 3.82462382316589
12293 4.13566970825195
12294 3.91089367866516
12295 3.44817638397217
12296 3.76186013221741
12297 3.5294406414032
12298 4.27333879470825
12299 4.12767648696899
12300 4.31494998931885
12301 3.69865989685059
12302 3.42862606048584
12303 3.3717930316925
12304 3.64611411094666
12305 3.69480061531067
12306 3.86558294296265
12307 4.46795606613159
12308 5.78715562820435
12309 6.22755479812622
12310 6.0199408531189
12311 5.13958597183228
12312 5.36354351043701
12313 5.83973360061646
12314 5.66527509689331
12315 5.54850625991821
12316 5.35680341720581
12317 5.84432315826416
12318 6.00745105743408
12319 5.7696681022644
12320 5.74755382537842
12321 6.00638389587402
12322 6.17185592651367
12323 6.21767663955688
12324 6.40375232696533
12325 4.70650100708008
12326 4.84024429321289
12327 4.20363759994507
12328 4.35553407669067
12329 4.21423482894897
12330 4.75335884094238
12331 3.24337077140808
12332 4.31509160995483
12333 3.60494470596313
12334 3.79501223564148
12335 3.40590357780457
12336 4.40470218658447
12337 3.55103421211243
12338 3.96969604492188
12339 3.94121408462524
12340 3.72739815711975
12341 4.2837929725647
12342 4.56374311447144
12343 4.70043420791626
12344 5.23534202575684
12345 4.86270046234131
12346 4.86880397796631
12347 4.51802968978882
12348 4.27667093276978
12349 3.77899169921875
12350 3.60768747329712
12351 4.26137399673462
12352 4.37056922912598
12353 4.31205129623413
12354 4.11974287033081
12355 3.73462533950806
12356 3.00281667709351
12357 3.67847919464111
12358 2.85787796974182
12359 2.83944249153137
12360 3.85791802406311
12361 4.07477998733521
12362 3.56205105781555
12363 3.3265540599823
12364 3.12652325630188
12365 3.71984601020813
12366 3.69358205795288
12367 4.10245513916016
12368 3.27452158927917
12369 3.21334862709045
12370 4.04511070251465
12371 3.66549682617188
12372 3.75262188911438
12373 2.64655041694641
12374 2.92707753181458
12375 3.07405495643616
12376 3.77871799468994
12377 3.70347285270691
12378 3.27472591400146
12379 3.08553647994995
12380 3.21893572807312
12381 3.27062821388245
12382 3.69141602516174
12383 3.67496562004089
12384 3.51989126205444
12385 3.37830519676208
12386 2.95241665840149
12387 3.70434093475342
12388 3.74014496803284
12389 3.03633975982666
12390 3.17087769508362
12391 3.3539674282074
12392 3.02939438819885
12393 3.31139278411865
12394 3.29153871536255
12395 2.61885333061218
12396 2.95693302154541
12397 3.86981129646301
12398 3.47591495513916
12399 3.31812429428101
12400 4.05966567993164
12401 3.89874410629272
12402 3.12894463539124
12403 3.36233615875244
12404 3.53704071044922
12405 3.30611062049866
12406 3.55615973472595
12407 3.19390892982483
12408 3.1877121925354
12409 4.25622224807739
12410 4.4444055557251
12411 4.00016784667969
12412 4.37537002563477
12413 4.36605882644653
12414 4.56898641586304
12415 4.01472997665405
12416 4.6988582611084
12417 4.09064483642578
12418 3.85634851455688
12419 4.40994596481323
12420 4.58243560791016
12421 5.44568872451782
12422 5.51829099655151
12423 5.22066783905029
12424 5.11170339584351
12425 5.03883457183838
12426 5.21166563034058
12427 4.57275199890137
12428 4.87080812454224
12429 4.57091379165649
12430 4.07401609420776
12431 3.66002702713013
12432 4.35631704330444
12433 4.15854167938232
12434 3.28595805168152
12435 3.86410117149353
12436 3.64453959465027
12437 3.25858020782471
12438 3.36807584762573
12439 3.97917556762695
12440 3.84150576591492
12441 4.07440328598022
12442 3.70044255256653
12443 4.27418327331543
12444 4.6292986869812
12445 4.37369775772095
12446 4.42683887481689
12447 3.83547329902649
12448 4.12049198150635
12449 4.37204360961914
12450 4.05047559738159
12451 4.25407838821411
12452 3.85496854782104
12453 4.25055122375488
12454 4.18199110031128
12455 4.52931308746338
12456 3.86216855049133
12457 3.75169324874878
12458 3.64633297920227
12459 3.64346933364868
12460 3.45334839820862
12461 4.23360967636108
12462 3.83718061447144
12463 3.51062774658203
12464 3.70681548118591
12465 4.02999830245972
12466 4.22071599960327
12467 4.27164840698242
12468 4.87855195999146
12469 4.24821043014526
12470 4.72152042388916
12471 4.07189178466797
12472 4.27937746047974
12473 4.69626235961914
12474 4.42739963531494
12475 4.23919916152954
12476 4.34316110610962
12477 3.89878129959106
12478 3.74096727371216
12479 4.09490394592285
12480 4.3727822303772
12481 4.37958860397339
12482 4.04979515075684
12483 4.61409044265747
12484 4.09773778915405
12485 4.65743970870972
12486 3.68518829345703
12487 3.83750987052917
12488 3.41324734687805
12489 3.61869955062866
12490 3.47526550292969
12491 3.38510608673096
12492 3.63146615028381
12493 4.13783359527588
12494 3.912433385849
12495 4.66424179077148
12496 4.52336454391479
12497 4.93841791152954
12498 4.45372915267944
12499 4.93369150161743
12500 4.14440631866455
12501 3.85226726531982
12502 3.99264717102051
12503 4.43541812896729
12504 3.94664311408997
12505 4.50185537338257
12506 4.41790723800659
12507 4.1360559463501
12508 4.73330211639404
12509 4.18443584442139
12510 4.22924184799194
12511 4.18392848968506
12512 3.25724196434021
12513 3.96189022064209
12514 3.85955166816711
12515 3.99946880340576
12516 3.49814677238464
12517 3.73845648765564
12518 3.80384969711304
12519 3.2952036857605
12520 4.14313507080078
12521 3.73766875267029
12522 3.80158400535583
12523 3.98204684257507
12524 3.81182622909546
12525 3.5511326789856
12526 3.78949189186096
12527 3.6717267036438
12528 3.2545063495636
12529 3.56890296936035
12530 4.33549070358276
12531 4.83303022384644
12532 4.05107164382935
12533 4.17168235778809
12534 3.7917172908783
12535 3.8478217124939
12536 3.62544798851013
12537 4.21926593780518
12538 3.93415260314941
12539 3.20017957687378
12540 3.26911187171936
12541 3.90617442131042
12542 4.24998712539673
12543 3.10356378555298
12544 3.72917056083679
12545 3.65943121910095
12546 3.26949906349182
12547 3.35747003555298
12548 3.97606897354126
12549 4.60342645645142
12550 4.23299503326416
12551 4.35648202896118
12552 4.55846929550171
12553 4.5415563583374
12554 4.27504634857178
12555 4.3405179977417
12556 4.31766366958618
12557 4.30252122879028
12558 4.00032663345337
12559 4.18819618225098
12560 4.10988092422485
12561 3.62275338172913
12562 3.09205770492554
12563 3.49624252319336
12564 3.60162448883057
12565 3.35504674911499
12566 3.81349873542786
12567 3.92484998703003
12568 3.71043276786804
12569 4.06813478469849
12570 5.19159269332886
12571 4.95222139358521
12572 3.82973122596741
12573 4.97379398345947
12574 4.48798131942749
12575 3.86292886734009
12576 5.12379264831543
12577 3.48689675331116
12578 4.46757078170776
12579 4.23774242401123
12580 3.66405963897705
12581 3.75424861907959
12582 3.77509498596191
12583 3.34854030609131
12584 3.55440902709961
12585 3.36032319068909
12586 3.61867833137512
12587 3.42855191230774
12588 4.02236032485962
12589 3.77354192733765
12590 3.63234806060791
12591 3.93216443061829
12592 3.87064170837402
12593 3.57047057151794
12594 3.93162512779236
12595 4.15072679519653
12596 3.86461162567139
12597 4.02999019622803
12598 3.46001291275024
12599 3.21978235244751
12600 4.45673608779907
12601 4.61116170883179
12602 4.53698539733887
12603 4.83160543441772
12604 5.24467611312866
12605 4.90458965301514
12606 4.24603939056396
12607 4.00919580459595
12608 4.34214496612549
12609 4.79394721984863
12610 5.05883741378784
12611 4.13812446594238
12612 4.47220182418823
12613 4.97853851318359
12614 4.60114145278931
12615 5.00964212417603
12616 4.88484001159668
12617 5.42129230499268
12618 5.55522871017456
12619 5.00299739837646
12620 5.00273561477661
12621 4.73666048049927
12622 4.4473123550415
12623 4.48753070831299
12624 4.37577104568481
12625 4.34116363525391
12626 3.78135871887207
12627 4.23429298400879
12628 4.42218589782715
12629 4.66097211837769
12630 4.08626556396484
12631 4.01475048065186
12632 4.8120903968811
12633 4.23570871353149
12634 3.50905108451843
12635 4.49937438964844
12636 5.16703367233276
12637 4.874427318573
12638 4.44741678237915
12639 4.90096092224121
12640 4.18497037887573
12641 4.39157104492188
12642 4.31707525253296
12643 4.18608331680298
12644 4.29686784744263
12645 4.70377206802368
12646 4.84368562698364
12647 4.4622163772583
12648 3.44816851615906
12649 4.18618392944336
12650 4.70982313156128
12651 4.73609018325806
12652 4.21498250961304
12653 4.79670381546021
12654 4.84833955764771
12655 4.2081995010376
12656 4.873939037323
12657 4.47646141052246
12658 3.98126292228699
12659 3.91561484336853
12660 4.06888628005981
12661 4.72826051712036
12662 5.02309799194336
12663 4.02336883544922
12664 3.47584009170532
12665 4.38221979141235
12666 4.75281429290771
12667 4.31745767593384
12668 4.55623197555542
12669 4.89668846130371
12670 4.56053638458252
12671 4.42267179489136
12672 4.62882900238037
12673 4.25481033325195
12674 4.39269828796387
12675 4.70003795623779
12676 4.43313455581665
12677 4.44080543518066
12678 4.55534267425537
12679 4.33928489685059
12680 4.14809465408325
12681 4.28619432449341
12682 4.64915609359741
12683 4.62207794189453
12684 4.41182041168213
12685 5.12493324279785
12686 4.99250650405884
12687 4.37621307373047
12688 3.67374920845032
12689 3.68770408630371
12690 3.79496288299561
12691 4.0136251449585
12692 3.76920509338379
12693 3.86177706718445
12694 3.99086213111877
12695 4.10012626647949
12696 4.52710056304932
12697 3.99983716011047
12698 4.31426763534546
12699 4.43853187561035
12700 3.96055626869202
12701 4.65961217880249
12702 4.49320936203003
12703 4.14705896377563
12704 4.40959644317627
12705 4.66550922393799
12706 4.28946018218994
12707 4.49745655059814
12708 4.45395374298096
12709 4.28169965744019
12710 4.19882392883301
12711 3.93480134010315
12712 3.62297797203064
12713 4.09546279907227
12714 4.04592323303223
12715 4.21850204467773
12716 4.21831083297729
12717 4.31966876983643
12718 4.44581031799316
12719 4.39164161682129
12720 4.41274929046631
12721 4.32162284851074
12722 3.86627101898193
12723 4.31102848052979
12724 4.46742534637451
12725 4.3744683265686
12726 4.51252174377441
12727 4.75492525100708
12728 4.72499418258667
12729 4.33811378479004
12730 4.26992702484131
12731 4.44473791122437
12732 4.07328462600708
12733 4.3092246055603
12734 4.1961612701416
12735 4.10107088088989
12736 4.63109302520752
12737 4.25491809844971
12738 3.93720269203186
12739 4.15093851089478
12740 3.82942175865173
12741 3.85701704025269
12742 4.17741203308105
12743 3.62127041816711
12744 3.74757385253906
12745 4.27815532684326
12746 4.38813734054565
12747 4.05058336257935
12748 3.93554282188416
12749 3.80255103111267
12750 3.77312970161438
12751 3.50171446800232
12752 3.57309317588806
12753 4.16219472885132
12754 3.54547452926636
12755 3.39939308166504
12756 3.43900895118713
12757 3.60599184036255
12758 3.53750467300415
12759 3.74622416496277
12760 3.98444223403931
12761 3.92106699943542
12762 3.67655682563782
12763 4.18128299713135
12764 3.46219635009766
12765 3.98311829566956
12766 3.6300938129425
12767 3.9265604019165
12768 5.40841245651245
12769 4.44646692276001
12770 3.97058749198914
12771 4.37677574157715
12772 5.11444139480591
12773 5.25751686096191
12774 5.16927289962769
12775 5.41152191162109
12776 4.71864748001099
12777 4.49156904220581
12778 4.24141073226929
12779 4.27348613739014
12780 3.60489678382874
12781 3.48968696594238
12782 4.37242269515991
12783 5.10375738143921
12784 4.46257925033569
12785 4.65432071685791
12786 4.87914705276489
12787 5.16749858856201
12788 4.67610502243042
12789 4.04101371765137
12790 3.93683052062988
12791 4.66301155090332
12792 3.96742939949036
12793 4.17956304550171
12794 3.62711954116821
12795 4.54572153091431
12796 4.09522151947021
12797 4.3656153678894
12798 4.01344442367554
12799 3.81979537010193
12800 4.13585996627808
12801 3.92825865745544
12802 4.12722206115723
12803 4.19659233093262
12804 4.23376226425171
12805 4.48104190826416
12806 4.37523651123047
12807 3.55485486984253
12808 3.81402373313904
12809 3.48867583274841
12810 3.67362236976624
12811 3.93237614631653
12812 4.32000589370728
12813 4.06963396072388
12814 3.75443959236145
12815 3.8304340839386
12816 4.16422700881958
12817 4.47820949554443
12818 4.37944269180298
12819 4.76274108886719
12820 4.58976411819458
12821 4.52297449111938
12822 4.25846529006958
12823 4.86801528930664
12824 4.39199638366699
12825 4.19492053985596
12826 4.14003419876099
12827 4.64282178878784
12828 4.26776123046875
12829 4.26444482803345
12830 3.98847579956055
12831 4.03953409194946
12832 4.08115196228027
12833 3.76672315597534
12834 3.52095985412598
12835 3.73426079750061
12836 4.37481260299683
12837 4.46521759033203
12838 4.67291259765625
12839 4.64225006103516
12840 3.9817271232605
12841 4.32150936126709
12842 4.08850717544556
12843 4.63174057006836
12844 4.61414241790771
12845 4.12046194076538
12846 3.99563312530518
12847 4.04011249542236
12848 4.41504621505737
12849 3.88147497177124
12850 3.75765752792358
12851 3.00214219093323
12852 3.45946288108826
12853 2.80831599235535
12854 2.68891477584839
12855 2.841721534729
12856 2.89773535728455
12857 3.07835745811462
12858 2.82907891273499
12859 3.75126075744629
12860 3.97635364532471
12861 3.3814582824707
12862 3.21198225021362
12863 3.61332488059998
12864 2.64412832260132
12865 2.45160889625549
12866 2.63730239868164
12867 3.9283595085144
12868 2.6437041759491
12869 2.83575105667114
12870 2.68622946739197
12871 2.7945384979248
12872 3.67200016975403
12873 3.55454993247986
12874 2.87483620643616
12875 3.3627462387085
12876 3.57807898521423
12877 2.75353407859802
12878 3.80056071281433
12879 3.46442055702209
12880 3.11620688438416
12881 2.92521786689758
12882 3.12913823127747
12883 3.01941227912903
12884 2.97453665733337
12885 2.84135317802429
12886 2.43116688728333
12887 2.50585389137268
12888 3.17722868919373
12889 3.01265335083008
12890 2.86450171470642
12891 2.6769871711731
12892 2.80124521255493
12893 2.41344904899597
12894 2.48496007919312
12895 3.07279992103577
12896 3.63508129119873
12897 3.48423981666565
12898 2.74761199951172
12899 3.13803100585938
12900 3.26011180877686
12901 2.82989859580994
12902 3.28787207603455
12903 3.01142740249634
12904 2.70165085792542
12905 3.51206111907959
12906 3.28384017944336
12907 4.05387210845947
12908 2.72831726074219
12909 2.91991066932678
12910 3.0690381526947
12911 2.98414516448975
12912 3.26171803474426
12913 3.57910227775574
12914 3.78338837623596
12915 3.72681593894958
12916 3.80896139144897
12917 4.39969921112061
12918 4.32891035079956
12919 4.38287782669067
12920 4.76642513275146
12921 4.76476669311523
12922 5.20932769775391
12923 4.92931699752808
12924 4.21313095092773
12925 4.04677248001099
12926 4.50767230987549
12927 3.79771089553833
12928 4.57867383956909
12929 4.48810815811157
12930 4.28415870666504
12931 4.59035778045654
12932 4.74507904052734
12933 4.79356479644775
12934 4.02604866027832
12935 4.14409828186035
12936 4.185302734375
12937 4.12479782104492
12938 4.2355899810791
12939 4.37425422668457
12940 4.67533731460571
12941 4.23330402374268
12942 3.77383375167847
12943 4.14612722396851
12944 4.88944911956787
12945 4.2601523399353
12946 4.11443138122559
12947 4.44235181808472
12948 3.73995304107666
12949 4.79414701461792
12950 3.98827385902405
12951 3.83206272125244
12952 4.21142053604126
12953 3.77735209465027
12954 3.80512452125549
12955 4.31227731704712
12956 4.35347938537598
12957 4.05126047134399
12958 4.17816877365112
12959 4.09960031509399
12960 4.5776424407959
12961 4.80104923248291
12962 4.33136367797852
12963 5.09545183181763
12964 5.64862823486328
12965 5.04951906204224
12966 4.53133392333984
12967 4.57193756103516
12968 4.52937841415405
12969 3.79231953620911
12970 5.56792783737183
12971 5.1275806427002
12972 5.69922399520874
12973 5.86808109283447
12974 5.74156951904297
12975 5.90252828598022
12976 6.24076843261719
12977 6.60618209838867
12978 6.526047706604
12979 6.46642780303955
12980 6.05156755447388
12981 6.39397859573364
12982 6.360764503479
12983 6.84293794631958
12984 6.73696756362915
12985 6.68872308731079
12986 6.50132513046265
12987 6.58112716674805
12988 6.60764980316162
12989 6.39985990524292
12990 6.34654235839844
12991 6.11517953872681
12992 5.69767045974731
12993 5.85529851913452
12994 5.72274303436279
12995 5.97425413131714
12996 5.77748966217041
12997 4.74811744689941
12998 3.55005407333374
12999 4.16943025588989
13000 5.27159357070923
13001 4.58222579956055
13002 4.13864040374756
13003 4.78329610824585
13004 5.54887294769287
13005 4.50508689880371
13006 4.44608783721924
13007 4.22043943405151
13008 4.84239101409912
13009 4.33824396133423
13010 3.72433972358704
13011 3.56527471542358
13012 3.3860878944397
13013 4.10040235519409
13014 3.64328408241272
13015 3.5409197807312
13016 3.25592136383057
13017 3.29430794715881
13018 3.88403248786926
13019 3.39617037773132
13020 3.58567452430725
13021 4.13988399505615
13022 4.02066659927368
13023 3.29895234107971
13024 3.60133290290833
13025 3.09078907966614
13026 3.76447606086731
13027 3.46331238746643
13028 3.37994575500488
13029 3.55196261405945
13030 3.67911458015442
13031 4.05083560943604
13032 4.23744249343872
13033 3.80358076095581
13034 3.86827206611633
13035 4.18472099304199
13036 4.51531982421875
13037 4.31586503982544
13038 3.91054701805115
13039 4.35595607757568
13040 4.42113733291626
13041 4.60040235519409
13042 4.59421062469482
13043 4.47416925430298
13044 4.20963573455811
13045 4.44930362701416
13046 4.49804925918579
13047 3.92470908164978
13048 3.83695149421692
13049 3.43750023841858
13050 3.92425107955933
13051 3.78555631637573
13052 3.68650794029236
13053 4.61241149902344
13054 3.61577033996582
13055 4.30315160751343
13056 4.72538614273071
13057 4.82813262939453
13058 4.75021648406982
13059 4.8134069442749
13060 4.58202695846558
13061 4.17923593521118
13062 4.41085290908813
13063 4.05551099777222
13064 3.69316005706787
13065 3.23152208328247
13066 2.83684492111206
13067 3.23934268951416
13068 2.7910737991333
13069 2.14384961128235
13070 3.91928601264954
13071 4.36973142623901
13072 4.5957407951355
13073 2.70233035087585
13074 2.20364475250244
13075 2.49178791046143
13076 2.16143417358398
13077 1.89872133731842
13078 2.91425013542175
13079 3.19091892242432
13080 2.58760738372803
13081 2.79095244407654
13082 3.22071671485901
13083 2.48225831985474
13084 2.4626100063324
13085 1.93239617347717
13086 2.74208164215088
13087 1.85131585597992
13088 2.56301045417786
13089 2.62704420089722
13090 2.38120937347412
13091 2.83922505378723
13092 2.21828246116638
13093 1.98389852046967
13094 2.98694944381714
13095 2.27746558189392
13096 2.27050137519836
13097 2.40319752693176
13098 2.50167036056519
13099 3.78721475601196
13100 2.13793039321899
13101 3.4809877872467
13102 3.21815776824951
13103 2.40860486030579
13104 3.56587338447571
13105 2.99968028068542
13106 4.24104642868042
13107 3.0163152217865
13108 3.1053261756897
13109 2.40570259094238
13110 3.05836248397827
13111 2.16770005226135
13112 2.45459461212158
13113 1.92677187919617
13114 2.81382298469543
13115 2.60273098945618
13116 1.87135171890259
13117 3.26937747001648
13118 2.66922950744629
13119 2.86937189102173
13120 3.50615787506104
13121 3.33800411224365
13122 2.51275730133057
13123 2.12807059288025
13124 2.39916467666626
13125 2.70060753822327
13126 2.39137864112854
13127 2.77552032470703
13128 2.56426477432251
13129 2.06770443916321
13130 3.73877501487732
13131 2.89666366577148
13132 2.97543716430664
13133 4.03270864486694
13134 4.52674674987793
13135 5.15201330184937
13136 3.65141415596008
13137 4.32733488082886
13138 5.20071887969971
13139 4.24836683273315
13140 4.90532445907593
13141 3.24555230140686
13142 2.77366709709167
13143 2.35972499847412
13144 3.39125180244446
13145 3.31007671356201
13146 3.20101475715637
13147 3.51028633117676
13148 3.37816762924194
13149 3.90369057655334
13150 3.64380741119385
13151 2.41003131866455
13152 2.25480508804321
13153 2.97389650344849
13154 2.89871454238892
13155 1.76525521278381
13156 2.43149876594543
13157 2.92381238937378
13158 2.20492386817932
13159 3.24812889099121
13160 2.35073828697205
13161 1.88577973842621
13162 2.39479923248291
13163 2.06210827827454
13164 3.34618234634399
13165 3.89631581306458
13166 3.51645636558533
13167 3.31742906570435
13168 2.5335111618042
13169 3.7371129989624
13170 4.27246570587158
13171 4.39145278930664
13172 4.8858814239502
13173 3.79414892196655
13174 4.70469808578491
13175 3.93944907188416
13176 3.70552921295166
13177 4.86162948608398
13178 4.11969041824341
13179 4.70604658126831
13180 4.47871923446655
13181 4.43892097473145
13182 4.34299087524414
13183 4.72875452041626
13184 5.10447120666504
13185 4.41067457199097
13186 4.64896631240845
13187 4.90707540512085
13188 4.66111993789673
13189 4.09385967254639
13190 3.96200776100159
13191 4.28421783447266
13192 3.70411419868469
13193 3.77926349639893
13194 3.48864078521729
13195 3.60870790481567
13196 4.53387880325317
13197 3.79379796981812
13198 4.71306419372559
13199 4.45159578323364
13200 4.34714269638062
13201 4.42657566070557
13202 4.72460556030273
13203 4.74237203598022
13204 4.8705792427063
13205 4.39031314849854
13206 4.45125389099121
13207 4.36259078979492
13208 4.70691871643066
13209 4.39183902740479
13210 4.74778842926025
13211 4.26438617706299
13212 5.27747297286987
13213 4.56406116485596
13214 5.3197717666626
13215 4.71524238586426
13216 5.22904586791992
13217 4.92908954620361
13218 4.43452215194702
13219 4.61039876937866
13220 4.56959295272827
13221 4.79809951782227
13222 4.77967119216919
13223 4.65735816955566
13224 4.28742408752441
13225 3.87419247627258
13226 4.24255800247192
13227 4.06687831878662
13228 4.19840669631958
13229 4.76071262359619
13230 4.36507749557495
13231 3.58141279220581
13232 3.83216238021851
13233 4.06380462646484
13234 4.38842344284058
13235 3.88448548316956
13236 4.21580648422241
13237 4.6816463470459
13238 4.36962699890137
13239 4.42848968505859
13240 4.4502649307251
13241 4.3009934425354
13242 4.3744740486145
13243 4.53730726242065
13244 4.61193227767944
13245 4.13715505599976
13246 4.51607418060303
13247 4.64188528060913
13248 4.92282342910767
13249 4.70692729949951
13250 4.67020797729492
13251 4.91864061355591
13252 5.04274702072144
13253 4.78617382049561
13254 4.72074127197266
13255 4.99435424804688
13256 4.43952131271362
13257 4.89996337890625
13258 4.56074905395508
13259 4.39145135879517
13260 3.96206712722778
13261 4.62094402313232
13262 4.61623668670654
13263 4.73070669174194
13264 4.58625650405884
13265 4.63198852539062
13266 4.75812149047852
13267 4.49460887908936
13268 4.10804510116577
13269 4.36303043365479
13270 4.27945184707642
13271 4.39682054519653
13272 4.88228988647461
13273 4.64983367919922
13274 4.84672498703003
13275 4.20708274841309
13276 4.20687294006348
13277 4.14786386489868
13278 3.75675058364868
13279 4.50147199630737
13280 4.34361696243286
13281 4.95178651809692
13282 4.80867862701416
13283 4.29604244232178
13284 4.80609369277954
13285 4.49768257141113
13286 5.0788197517395
13287 5.40131807327271
13288 4.08316993713379
13289 4.66666412353516
13290 4.94803428649902
13291 4.95161485671997
13292 4.80393743515015
13293 5.12556171417236
13294 4.67321920394897
13295 5.24331092834473
13296 4.95278596878052
13297 4.2117862701416
13298 4.05529403686523
13299 4.40527009963989
13300 4.2204270362854
13301 4.70866441726685
13302 4.69744873046875
13303 4.33193683624268
13304 4.78993940353394
13305 4.50062322616577
13306 4.57537460327148
13307 4.95694923400879
13308 4.41903114318848
13309 4.23067188262939
13310 4.28034114837646
13311 4.81032133102417
13312 4.67941951751709
13313 4.04379224777222
13314 4.59892511367798
13315 4.37962532043457
13316 3.81709122657776
13317 3.85269141197205
13318 4.26322793960571
13319 3.76189398765564
13320 2.82734251022339
13321 3.20250129699707
13322 2.3986611366272
13323 3.17497134208679
13324 4.12523078918457
13325 3.82751679420471
13326 3.8101658821106
13327 2.54227375984192
13328 2.63451719284058
13329 3.28419613838196
13330 2.94121861457825
13331 3.67258310317993
13332 3.85959267616272
13333 3.1918523311615
13334 2.52130961418152
13335 3.75579977035522
13336 3.6914849281311
13337 3.97449135780334
13338 4.60488843917847
13339 3.65476870536804
13340 4.11711025238037
13341 4.52759790420532
13342 5.02496099472046
13343 4.21984767913818
13344 3.71056365966797
13345 4.050461769104
13346 4.76176881790161
13347 3.87569975852966
13348 3.38690090179443
13349 4.45392560958862
13350 3.74933385848999
13351 4.23192691802979
13352 4.83698511123657
13353 4.99164772033691
13354 4.13760137557983
13355 4.76280736923218
13356 4.15278720855713
13357 4.3049898147583
13358 4.1801233291626
13359 4.19848728179932
13360 4.70496606826782
13361 4.13987445831299
13362 4.79054594039917
13363 4.54769420623779
13364 5.24346733093262
13365 4.04502153396606
13366 4.2513575553894
13367 4.51929092407227
13368 4.24374437332153
13369 4.51294183731079
13370 4.73151397705078
13371 4.74645233154297
13372 5.33063411712646
13373 5.0724663734436
13374 5.05414295196533
13375 5.4928297996521
13376 5.39765357971191
13377 5.35140800476074
13378 5.08470630645752
13379 4.61018228530884
13380 4.98251008987427
13381 4.60721254348755
13382 4.84122705459595
13383 4.87003326416016
13384 4.12526559829712
13385 4.88747549057007
13386 4.61462450027466
13387 4.40217924118042
13388 4.94250965118408
13389 4.84401798248291
13390 4.71638059616089
13391 4.2953577041626
13392 4.33139419555664
13393 4.75624465942383
13394 3.96893763542175
13395 4.33923959732056
13396 4.21844434738159
13397 4.60854148864746
13398 4.8528618812561
13399 4.65767669677734
13400 4.31988191604614
13401 5.03559923171997
13402 5.1477837562561
13403 4.93377113342285
13404 4.64880800247192
13405 4.92271327972412
13406 4.6498703956604
13407 4.35654258728027
13408 4.28161334991455
13409 3.65930938720703
13410 5.00562858581543
13411 4.60983180999756
13412 4.33224678039551
13413 4.09762334823608
13414 4.6370530128479
13415 4.34466600418091
13416 3.9656355381012
13417 4.50206327438354
13418 4.42943000793457
13419 4.32732582092285
13420 4.44688415527344
13421 4.46745204925537
13422 4.29035806655884
13423 4.19313287734985
13424 4.75703620910645
13425 4.66319465637207
13426 4.76510429382324
13427 4.38346195220947
13428 4.47069406509399
13429 4.52026844024658
13430 4.19845294952393
13431 3.19440245628357
13432 4.15160703659058
13433 4.62327480316162
13434 4.05840063095093
13435 4.13522052764893
13436 4.221999168396
13437 3.99105620384216
13438 4.04598617553711
13439 4.52087450027466
13440 4.52397394180298
13441 3.63295245170593
13442 4.51286029815674
13443 3.79082989692688
13444 4.11842441558838
13445 4.6536111831665
13446 4.78995895385742
13447 4.4389123916626
13448 3.95133590698242
13449 4.34377336502075
13450 4.99604845046997
13451 4.99231767654419
13452 4.63674354553223
13453 4.19524240493774
13454 4.12441205978394
13455 4.83284902572632
13456 4.95722484588623
13457 4.35278654098511
13458 3.8400182723999
13459 4.7859525680542
13460 3.60113883018494
13461 4.05279636383057
13462 3.99656319618225
13463 4.48690605163574
13464 4.59344387054443
13465 3.93086099624634
13466 3.84292650222778
13467 4.78921842575073
13468 4.36065626144409
13469 4.94778490066528
13470 3.58648085594177
13471 4.4851336479187
13472 4.05105781555176
13473 4.18684530258179
13474 5.03202724456787
13475 4.58473825454712
13476 4.79874515533447
13477 3.66402840614319
13478 4.63359212875366
13479 4.21789121627808
13480 4.67745399475098
13481 4.15622091293335
13482 3.8589460849762
13483 4.00295352935791
13484 3.7100772857666
13485 3.80716276168823
13486 3.70971846580505
13487 4.22832107543945
13488 4.43463373184204
13489 4.05908060073853
13490 3.9007670879364
13491 4.67169618606567
13492 4.84135341644287
13493 4.91904592514038
13494 4.92111253738403
13495 4.37889862060547
13496 4.82509899139404
13497 4.29697465896606
13498 4.74613046646118
13499 4.7684760093689
13500 5.16383218765259
13501 4.38490581512451
13502 4.06233215332031
13503 4.65325212478638
13504 4.02856969833374
13505 4.72743606567383
13506 4.01545286178589
13507 4.59014081954956
13508 3.45732235908508
13509 4.32641220092773
13510 4.32257604598999
13511 4.11132764816284
13512 3.97114515304565
13513 4.98103284835815
13514 4.88304090499878
13515 4.71653747558594
13516 3.73728132247925
13517 4.03419399261475
13518 3.41260123252869
13519 4.33890247344971
13520 5.05969095230103
13521 5.7934250831604
13522 5.49503183364868
13523 5.3924822807312
13524 5.03592777252197
13525 5.07635450363159
13526 5.2980842590332
13527 4.61477327346802
13528 4.24428606033325
13529 4.17629146575928
13530 3.84818840026855
13531 4.09135580062866
13532 4.15877962112427
13533 4.38078927993774
13534 3.88742160797119
13535 3.45243906974792
13536 4.35319232940674
13537 4.79955577850342
13538 4.70025300979614
13539 4.24876117706299
13540 4.08671283721924
13541 4.51344728469849
13542 4.97927904129028
13543 4.54944467544556
13544 5.07583093643188
13545 4.45075798034668
13546 4.44547843933105
13547 4.68964672088623
13548 5.17472791671753
13549 4.65603446960449
13550 5.2141284942627
13551 4.46574354171753
13552 4.69594812393188
13553 4.5401439666748
13554 4.62911987304688
13555 5.1609673500061
13556 5.97076463699341
13557 5.78842210769653
13558 4.63755178451538
13559 4.88588523864746
13560 4.20159673690796
13561 5.51148748397827
13562 4.2740626335144
13563 4.41939544677734
13564 4.74952363967896
13565 4.53886127471924
13566 4.55368518829346
13567 4.29818391799927
13568 5.1922345161438
13569 4.86624050140381
13570 4.79355001449585
13571 5.08016490936279
13572 5.08915758132935
13573 4.4595513343811
13574 5.27768564224243
13575 5.1459493637085
13576 4.74554872512817
13577 5.22406530380249
13578 4.63717174530029
13579 4.84401559829712
13580 4.78484296798706
13581 4.7055025100708
13582 4.89390897750854
13583 4.63817358016968
13584 4.18160486221313
13585 4.19555950164795
13586 4.50190782546997
13587 4.87263917922974
13588 4.42803716659546
13589 3.85219955444336
13590 4.51063442230225
13591 4.59560632705688
13592 4.68661165237427
13593 5.27011108398438
13594 4.7198920249939
13595 4.76946067810059
13596 5.31288862228394
13597 4.45236873626709
13598 4.89074993133545
13599 5.15954780578613
13600 4.03681898117065
13601 4.36821985244751
13602 4.34268140792847
13603 3.90137457847595
13604 4.14770221710205
13605 3.71425151824951
13606 3.68353915214539
13607 3.98133826255798
13608 3.91986703872681
13609 4.50820875167847
13610 4.5621337890625
13611 4.35196781158447
13612 3.19434642791748
13613 3.32020902633667
13614 4.98130226135254
13615 3.82941818237305
13616 3.65521240234375
13617 3.77918076515198
13618 4.12822532653809
13619 3.62808895111084
13620 4.21280097961426
13621 3.57326173782349
13622 4.47895050048828
13623 3.87531876564026
13624 4.27200555801392
13625 4.22513961791992
13626 4.18511772155762
13627 4.13451528549194
13628 4.68428468704224
13629 3.76345443725586
13630 4.61995315551758
13631 4.72259140014648
13632 4.23311710357666
13633 4.10356426239014
13634 4.12839365005493
13635 3.92499685287476
13636 4.12183713912964
13637 4.35764074325562
13638 4.56206321716309
13639 4.56679677963257
13640 3.97499442100525
13641 4.28105688095093
13642 4.10959434509277
13643 4.111252784729
13644 4.17084121704102
13645 4.25179624557495
13646 4.35082101821899
13647 3.90647912025452
13648 4.36395883560181
13649 3.97584366798401
13650 4.17463350296021
13651 3.73449373245239
13652 4.42853164672852
13653 3.60890650749207
13654 3.63339066505432
13655 3.48590898513794
13656 4.30846738815308
13657 3.97006988525391
13658 3.76876974105835
13659 3.39073443412781
13660 4.27915287017822
13661 3.87178301811218
13662 4.56510448455811
13663 4.5593786239624
13664 4.66782236099243
13665 4.65275239944458
13666 4.46336984634399
13667 4.27818250656128
13668 4.50175905227661
13669 4.63193273544312
13670 4.17607402801514
13671 4.43508720397949
13672 4.75323724746704
13673 4.67525720596313
13674 4.5287971496582
13675 4.53316879272461
13676 4.62623405456543
13677 4.50828266143799
13678 4.46123218536377
13679 3.85166788101196
13680 3.73660469055176
13681 3.72853112220764
13682 3.42624282836914
13683 4.09297275543213
13684 3.62566924095154
13685 4.82653427124023
13686 3.93744301795959
13687 3.95082092285156
13688 4.65130853652954
13689 4.38936567306519
13690 4.65588521957397
13691 4.63515758514404
13692 4.66633319854736
13693 4.2471866607666
13694 4.14973402023315
13695 4.48801898956299
13696 4.09164333343506
13697 4.68731832504272
13698 4.93060255050659
13699 4.66758346557617
13700 5.31654405593872
13701 4.46208047866821
13702 3.81516051292419
13703 4.73436498641968
13704 4.70997619628906
13705 4.22070980072021
13706 4.16768026351929
13707 4.29806423187256
13708 4.93956804275513
13709 5.00687456130981
13710 5.38223314285278
13711 4.72871828079224
13712 4.92390775680542
13713 4.39399147033691
13714 4.47285938262939
13715 4.96660280227661
13716 4.87108945846558
13717 3.93585968017578
13718 3.84215950965881
13719 4.12792491912842
13720 4.06593084335327
13721 4.66274166107178
13722 4.60789680480957
13723 4.70590925216675
13724 4.73676633834839
13725 4.30652332305908
13726 3.95217156410217
13727 4.01098966598511
13728 4.24134540557861
13729 3.4555459022522
13730 3.93804883956909
13731 3.74609732627869
13732 3.62340211868286
13733 4.05397033691406
13734 4.27643537521362
13735 4.61018037796021
13736 3.89905476570129
13737 4.39570426940918
13738 4.92094278335571
13739 5.00174236297607
13740 5.15106582641602
13741 5.10855865478516
13742 4.58669710159302
13743 4.70874786376953
13744 4.72930574417114
13745 4.32515287399292
13746 4.60204553604126
13747 4.78319406509399
13748 4.50386524200439
13749 3.95090556144714
13750 4.77358770370483
13751 4.42472553253174
13752 4.39418506622314
13753 4.23716592788696
13754 4.19643878936768
13755 4.15636110305786
13756 4.57613611221313
13757 4.55307817459106
13758 4.07012891769409
13759 4.0434513092041
13760 3.72898864746094
13761 4.10085487365723
13762 3.85149645805359
13763 4.45707511901855
13764 4.72728252410889
13765 3.90702128410339
13766 3.96160697937012
13767 3.78133869171143
13768 3.57184147834778
13769 4.21710252761841
13770 3.33404493331909
13771 3.9830367565155
13772 4.07626104354858
13773 4.63141536712646
13774 4.4296669960022
13775 3.99128770828247
13776 4.08013534545898
13777 4.33225440979004
13778 3.52759552001953
13779 2.8627073764801
13780 3.6336681842804
13781 4.28255653381348
13782 4.03250932693481
13783 4.94271612167358
13784 4.79130029678345
13785 4.7278995513916
13786 4.99303817749023
13787 4.99148559570312
13788 4.624587059021
13789 4.99284696578979
13790 4.75398921966553
13791 4.93875455856323
13792 4.72073554992676
13793 4.87134552001953
13794 4.92978096008301
13795 4.97876691818237
13796 4.76193904876709
13797 5.05415821075439
13798 4.915367603302
13799 5.02881288528442
13800 4.85706186294556
13801 4.45951271057129
13802 4.47306489944458
13803 4.72885131835938
13804 4.68041324615479
13805 4.58470869064331
13806 4.50168132781982
13807 4.71118354797363
13808 4.34714555740356
13809 4.22313594818115
13810 4.7008261680603
13811 4.8353099822998
13812 5.13138866424561
13813 4.69258880615234
13814 4.74643611907959
13815 4.16022968292236
13816 4.36905527114868
13817 3.97215580940247
13818 4.44593620300293
13819 4.01628971099854
13820 4.09758949279785
13821 3.49271130561829
13822 4.13711881637573
13823 3.15310049057007
13824 3.16607475280762
13825 3.53640294075012
13826 3.35954976081848
13827 3.13312077522278
13828 3.42351818084717
13829 3.8717200756073
13830 4.13633728027344
13831 2.60402417182922
13832 3.91283226013184
13833 3.01237630844116
13834 4.29736614227295
13835 5.05327129364014
13836 4.94766330718994
13837 4.41000890731812
13838 4.27508544921875
13839 4.92722797393799
13840 5.06871128082275
13841 3.60361003875732
13842 4.52810764312744
13843 3.68284773826599
13844 4.13349771499634
13845 3.23735117912292
13846 4.3313136100769
13847 4.72601079940796
13848 4.44385480880737
13849 5.1820330619812
13850 4.19185304641724
13851 4.71311378479004
13852 3.97982954978943
13853 3.24706864356995
13854 2.95836734771729
13855 3.13755822181702
13856 3.32443499565125
13857 3.02569818496704
13858 3.11478281021118
13859 2.76314258575439
13860 2.74412369728088
13861 2.29852700233459
13862 3.51683187484741
13863 4.0533242225647
13864 3.8893096446991
13865 3.36224293708801
13866 2.53072452545166
13867 4.32596111297607
13868 2.82235836982727
13869 4.25708818435669
13870 3.39200901985168
13871 3.18362712860107
13872 2.8817253112793
13873 3.18000054359436
13874 3.09752511978149
13875 3.07915902137756
13876 3.31912136077881
13877 3.30418634414673
13878 4.08360528945923
13879 3.87272262573242
13880 3.48283505439758
13881 2.73080945014954
13882 3.52741885185242
13883 3.18025755882263
13884 3.09389972686768
13885 4.04063558578491
13886 4.16843366622925
13887 4.02632522583008
13888 3.71499133110046
13889 4.39819717407227
13890 4.44934511184692
13891 4.72797727584839
13892 5.17619276046753
13893 4.60058689117432
13894 5.01775979995728
13895 4.97527408599854
13896 4.50682067871094
13897 4.31020402908325
13898 4.87271356582642
13899 5.01285982131958
13900 4.64779090881348
13901 4.59730052947998
13902 4.69940567016602
13903 4.52713775634766
13904 4.70273542404175
13905 4.72414779663086
13906 4.98360157012939
13907 5.08883571624756
13908 4.95674991607666
13909 4.70528221130371
13910 4.22522497177124
13911 3.67613768577576
13912 3.4107666015625
13913 3.41072082519531
13914 4.52785778045654
13915 3.53928852081299
13916 3.97115802764893
13917 3.52714323997498
13918 3.84149789810181
13919 3.09267449378967
13920 3.45483922958374
13921 3.49456930160522
13922 3.81188106536865
13923 4.45274591445923
13924 3.96607255935669
13925 3.62148308753967
13926 3.65536093711853
13927 5.5069317817688
13928 4.13983106613159
13929 3.82889437675476
13930 3.85018515586853
13931 4.06480360031128
13932 3.54255104064941
13933 3.2731761932373
13934 3.331782579422
13935 3.52096033096313
13936 3.19975137710571
13937 3.13953065872192
13938 3.00591444969177
13939 2.92546415328979
13940 2.73596811294556
13941 3.03452706336975
13942 2.73270535469055
13943 2.93386054039001
13944 2.74175930023193
13945 2.75153613090515
13946 2.52292799949646
13947 2.49098372459412
13948 3.10138630867004
13949 3.00637459754944
13950 2.81146264076233
13951 2.7956211566925
13952 3.12303805351257
13953 4.01555442810059
13954 4.19837141036987
13955 3.74822902679443
13956 4.34676361083984
13957 3.40692806243896
13958 2.78447508811951
13959 4.49950170516968
13960 4.87059450149536
13961 4.48036956787109
13962 5.70382404327393
13963 4.98616075515747
13964 5.05217266082764
13965 5.40810441970825
13966 5.07108354568481
13967 5.76018905639648
13968 5.51146507263184
13969 5.82841682434082
13970 5.56792879104614
13971 5.69025278091431
13972 5.22154903411865
13973 3.82459139823914
13974 3.98735666275024
13975 4.19167518615723
13976 4.60261344909668
13977 5.88882827758789
13978 4.89937114715576
13979 5.25881433486938
13980 5.11088418960571
13981 4.66490793228149
13982 5.06339073181152
13983 5.13990497589111
13984 5.35177278518677
13985 4.4919285774231
13986 4.18017673492432
13987 5.02890682220459
13988 4.89985609054565
13989 4.39539051055908
13990 4.85919904708862
13991 4.77895307540894
13992 5.38364696502686
13993 4.82492160797119
13994 5.59163761138916
13995 5.24649524688721
13996 4.87669277191162
13997 5.04779100418091
13998 5.19922208786011
13999 4.76599931716919
14000 4.67943477630615
14001 5.56849575042725
14002 5.89360427856445
14003 5.39664363861084
14004 4.88693380355835
14005 4.45646858215332
14006 5.06125259399414
14007 4.97284173965454
14008 4.75858592987061
14009 5.16995429992676
14010 5.05610799789429
14011 4.99473142623901
14012 5.12081718444824
14013 4.57929754257202
14014 4.25440883636475
14015 4.49181127548218
14016 4.15555191040039
14017 4.54753971099854
14018 3.90805101394653
14019 3.59120392799377
14020 4.0787935256958
14021 4.71257638931274
14022 4.86621427536011
14023 4.09763813018799
14024 3.68290686607361
14025 4.10114860534668
14026 3.53413796424866
14027 4.21272754669189
14028 4.51476097106934
14029 4.35979270935059
14030 5.20342540740967
14031 4.34734678268433
14032 4.45396089553833
14033 4.27398157119751
14034 4.98329401016235
14035 5.33572101593018
14036 5.0691032409668
14037 4.64019346237183
14038 4.50372076034546
14039 4.33323049545288
14040 4.41603851318359
14041 4.25665187835693
14042 4.54658031463623
14043 4.44771289825439
14044 4.25027704238892
14045 4.24870157241821
14046 4.81392574310303
14047 5.22433805465698
14048 5.16461229324341
14049 4.57790040969849
14050 5.24751329421997
14051 5.15582323074341
14052 5.16391086578369
14053 4.963059425354
14054 4.73308992385864
14055 5.10801458358765
14056 4.55533266067505
14057 4.33344507217407
14058 3.8111846446991
14059 4.05133295059204
14060 3.80541563034058
14061 3.47136616706848
14062 3.23447799682617
14063 3.8364589214325
14064 3.77157473564148
14065 4.36339139938354
14066 3.65113401412964
14067 3.59285616874695
14068 2.82864546775818
14069 3.76864314079285
14070 3.16886019706726
14071 2.87715935707092
14072 3.42260313034058
14073 2.64693331718445
14074 3.33572506904602
14075 2.9797956943512
14076 3.36421394348145
14077 3.50577425956726
14078 3.33776807785034
14079 2.21695804595947
14080 2.57109212875366
14081 2.95244860649109
14082 2.72409772872925
14083 2.83691668510437
14084 2.38022422790527
14085 2.77607011795044
14086 2.29666543006897
14087 2.96244215965271
14088 3.69115400314331
14089 3.15224647521973
14090 3.73417472839355
14091 4.10820341110229
14092 3.35158681869507
14093 3.45160889625549
14094 3.83812546730042
14095 3.72528743743896
14096 3.76099443435669
14097 4.24059963226318
14098 4.47054100036621
14099 4.88642740249634
14100 3.87069773674011
14101 4.0559983253479
14102 3.26010060310364
14103 4.14352083206177
14104 3.78962898254395
14105 4.38156318664551
14106 3.66857051849365
14107 4.60653972625732
14108 4.35892009735107
14109 4.50009107589722
14110 3.77382683753967
14111 3.84922480583191
14112 3.86398816108704
14113 3.38376116752625
14114 3.72990989685059
14115 3.57206559181213
14116 3.94104170799255
14117 4.08394575119019
14118 4.68740510940552
14119 3.71586608886719
14120 4.17979717254639
14121 3.89187908172607
14122 4.0827488899231
14123 3.93955945968628
14124 4.2552375793457
14125 4.37397956848145
14126 3.89844036102295
14127 3.91112279891968
14128 3.16786098480225
14129 3.15176725387573
14130 3.40194296836853
14131 3.33012104034424
14132 3.6027364730835
14133 3.43351340293884
14134 3.71432971954346
14135 3.43939852714539
14136 3.75864243507385
14137 3.69123816490173
14138 4.03101539611816
14139 3.05118703842163
14140 3.54798746109009
14141 3.649573802948
14142 3.30372786521912
14143 2.874192237854
14144 2.70707201957703
14145 3.27738404273987
14146 2.8240168094635
14147 4.15354347229004
14148 2.75149250030518
14149 2.83014011383057
14150 3.17382287979126
14151 3.14358925819397
14152 2.9916296005249
14153 3.41823959350586
14154 2.87453603744507
14155 3.10734581947327
14156 3.49701070785522
14157 3.07265782356262
14158 3.0243992805481
14159 3.95554614067078
14160 4.50660133361816
14161 3.9719386100769
14162 4.60349559783936
14163 4.33735179901123
14164 4.35483932495117
14165 4.41328763961792
14166 4.96261405944824
14167 4.84048223495483
14168 4.83055686950684
14169 5.51704597473145
14170 5.09841108322144
14171 4.38784980773926
14172 5.31806039810181
14173 5.52063751220703
14174 5.30170869827271
14175 4.95008420944214
14176 5.29753446578979
14177 4.83257913589478
14178 5.06509637832642
14179 4.86918449401855
14180 5.0049934387207
14181 4.12419652938843
14182 4.3606071472168
14183 4.76577711105347
14184 4.60135173797607
14185 4.49109745025635
14186 4.34239292144775
14187 4.29092264175415
14188 4.85789585113525
14189 4.39688873291016
14190 4.6920862197876
14191 4.07763576507568
14192 4.4194483757019
14193 4.64398527145386
14194 4.61113262176514
14195 4.84638261795044
14196 4.79779148101807
14197 4.57378053665161
14198 4.22170543670654
14199 4.46054410934448
14200 4.59473657608032
14201 4.06142091751099
14202 4.37165069580078
14203 4.14353275299072
14204 4.47655439376831
14205 4.65169286727905
14206 4.31310606002808
14207 4.38040637969971
14208 4.50531959533691
14209 4.1946873664856
14210 4.29861879348755
14211 4.60140657424927
14212 4.22108840942383
14213 4.61187362670898
14214 4.01813983917236
14215 4.44568586349487
14216 4.58964920043945
14217 4.64325857162476
14218 4.4848804473877
14219 4.79187822341919
14220 4.51619958877563
14221 4.02462720870972
14222 5.05315923690796
14223 4.983323097229
14224 4.75532197952271
14225 4.81177377700806
14226 4.64356470108032
14227 4.13172721862793
14228 4.4289493560791
14229 4.29713869094849
14230 5.09354543685913
14231 4.9775857925415
14232 4.9779052734375
14233 5.04883193969727
14234 4.66216707229614
14235 4.92121696472168
14236 4.83672189712524
14237 4.83813619613647
14238 5.52724313735962
14239 4.78533601760864
14240 5.05534553527832
14241 4.815589427948
14242 4.61385154724121
14243 3.94992828369141
14244 5.15073299407959
14245 4.7132830619812
14246 4.24493789672852
14247 4.54681873321533
14248 4.9595365524292
14249 4.85090494155884
14250 5.15812349319458
14251 4.51194858551025
14252 5.39801073074341
14253 5.09459161758423
14254 4.65405416488647
14255 5.37890577316284
14256 4.70449686050415
14257 4.04151487350464
14258 4.79694938659668
14259 4.24724531173706
14260 4.62082433700562
14261 4.94275808334351
14262 4.13308620452881
14263 3.84776711463928
14264 4.14792633056641
14265 4.03137683868408
14266 4.35385990142822
14267 4.15161418914795
14268 4.12330150604248
14269 3.72573566436768
14270 4.02157974243164
14271 3.64119577407837
14272 3.86163187026978
14273 3.70385003089905
14274 4.05012798309326
14275 4.80415391921997
14276 4.16304016113281
14277 3.99702763557434
14278 4.31994915008545
14279 4.06219816207886
14280 3.93500423431396
14281 4.63906526565552
14282 4.77788639068604
14283 4.36879205703735
14284 4.22115707397461
14285 3.9009804725647
14286 4.53754234313965
14287 4.41207933425903
14288 4.20382308959961
14289 4.12584638595581
14290 3.63977336883545
14291 4.5925498008728
14292 4.15347766876221
14293 4.18866634368896
14294 3.36498832702637
14295 4.17851972579956
14296 4.01593971252441
14297 4.4543285369873
14298 3.51068687438965
14299 2.57178282737732
14300 2.51626706123352
14301 3.47416424751282
14302 4.48561429977417
14303 4.24789810180664
14304 4.19053030014038
14305 4.39078426361084
14306 4.36922264099121
14307 4.63303804397583
14308 3.96131110191345
14309 4.29776620864868
14310 5.01304197311401
14311 5.16136360168457
14312 4.21073484420776
14313 5.21494817733765
14314 4.17397212982178
14315 4.5485315322876
14316 3.26847362518311
14317 3.51351118087769
14318 3.79406070709229
14319 3.40865683555603
14320 3.54895925521851
14321 3.4264919757843
14322 3.43895196914673
14323 4.39041185379028
14324 3.50141668319702
14325 4.68798303604126
14326 4.12533330917358
14327 3.42882061004639
14328 3.37910723686218
14329 3.86073207855225
14330 3.79395699501038
14331 4.05422163009644
14332 3.93856239318848
14333 4.17338895797729
14334 4.60653305053711
14335 3.79539942741394
14336 3.96480345726013
14337 4.602454662323
14338 4.05252599716187
14339 3.73486495018005
14340 3.85633540153503
14341 4.38045167922974
14342 4.45498561859131
14343 4.31091499328613
14344 3.89269971847534
14345 4.20051765441895
14346 3.28707242012024
14347 3.87256073951721
14348 3.47834992408752
14349 3.19885468482971
14350 3.18757128715515
14351 3.83468532562256
14352 3.42435574531555
14353 3.43915700912476
14354 3.4204638004303
14355 3.33487892150879
14356 3.49796342849731
14357 3.89974927902222
14358 4.24890851974487
14359 4.13486957550049
14360 4.32307624816895
14361 4.08699750900269
14362 4.31189060211182
14363 4.69459390640259
14364 4.65479230880737
14365 4.05953121185303
14366 3.83694458007812
14367 4.69532632827759
14368 4.69498634338379
14369 4.7238597869873
14370 4.46480369567871
14371 4.39264059066772
14372 4.78022766113281
14373 4.77392768859863
14374 4.74275016784668
14375 4.95657968521118
14376 4.0124077796936
14377 4.72636318206787
14378 4.48083543777466
14379 4.7306981086731
14380 4.89923286437988
14381 4.40832233428955
14382 4.24616384506226
14383 4.72916126251221
14384 4.3213415145874
14385 4.52431678771973
14386 4.06147384643555
14387 4.26442050933838
14388 4.80872392654419
14389 4.34057760238647
14390 4.59551525115967
14391 3.59989070892334
14392 4.63803291320801
14393 2.75630521774292
14394 3.33523631095886
14395 3.68110084533691
14396 3.70182085037231
14397 2.80873489379883
14398 2.8550980091095
14399 2.61110329627991
14400 2.80924248695374
14401 3.48578476905823
14402 3.4589900970459
14403 4.0929217338562
14404 3.5679337978363
14405 3.39704465866089
14406 3.02220749855042
14407 3.04768896102905
14408 3.04765510559082
14409 2.93371033668518
14410 3.08539080619812
14411 3.07243919372559
14412 2.79658126831055
14413 3.17303705215454
14414 3.18970608711243
14415 3.46242356300354
14416 4.02310514450073
14417 3.99855995178223
14418 3.6293318271637
14419 4.21331262588501
14420 4.55065679550171
14421 4.07980394363403
14422 3.73246288299561
14423 3.76507043838501
14424 4.24044895172119
14425 3.46033239364624
14426 2.84089994430542
14427 3.29276871681213
14428 3.19449782371521
14429 3.61823129653931
14430 3.88184332847595
14431 3.10666084289551
14432 3.09334516525269
14433 2.74655342102051
14434 2.37503361701965
14435 2.90771961212158
14436 2.95937180519104
14437 2.89884042739868
14438 3.57154226303101
14439 2.99874305725098
14440 2.65094089508057
14441 2.75322651863098
14442 2.67896032333374
14443 3.21675038337708
14444 2.50923943519592
14445 2.52327942848206
14446 2.939293384552
14447 2.88481020927429
14448 3.00387477874756
14449 3.28670501708984
14450 3.06894850730896
14451 2.9481475353241
14452 3.04606413841248
14453 4.49534797668457
14454 4.97006845474243
14455 5.10731315612793
14456 4.90819120407104
14457 4.6855263710022
14458 5.41538047790527
14459 5.19813346862793
14460 4.45647382736206
14461 4.39051532745361
14462 5.17195320129395
14463 5.0676441192627
14464 3.70753884315491
14465 3.90727972984314
14466 4.95170450210571
14467 5.0886025428772
14468 4.99691534042358
14469 5.06021070480347
14470 4.54278612136841
14471 4.84336805343628
14472 4.81449413299561
14473 4.52549409866333
14474 4.82385635375977
14475 4.25000238418579
14476 4.56918096542358
14477 4.50250053405762
14478 4.83292055130005
14479 4.29259777069092
14480 4.40328407287598
14481 4.3400411605835
14482 4.93773508071899
14483 4.93673324584961
14484 3.94244360923767
14485 4.7519474029541
14486 4.39676952362061
14487 5.23003387451172
14488 5.06257629394531
14489 4.49089431762695
14490 4.80230188369751
14491 4.88867473602295
14492 4.93993616104126
14493 4.71259498596191
14494 4.71542310714722
14495 5.18164300918579
14496 4.86335754394531
14497 4.44696664810181
14498 4.90120601654053
14499 4.94362783432007
14500 4.30638694763184
14501 4.66062498092651
14502 4.62643337249756
14503 4.62700891494751
14504 5.11892032623291
14505 5.39429473876953
14506 5.49185466766357
14507 5.02676200866699
14508 4.69424438476562
14509 4.11127710342407
14510 4.66152477264404
14511 4.53003358840942
14512 4.60095643997192
14513 5.9612717628479
14514 5.96362495422363
14515 5.42243385314941
14516 5.15948581695557
14517 5.41401195526123
14518 6.03422403335571
14519 6.04277515411377
14520 7.08554649353027
14521 6.29868745803833
14522 5.38606119155884
14523 4.88312816619873
14524 4.70870637893677
14525 4.9443154335022
14526 5.3401141166687
14527 5.44352769851685
14528 4.74819850921631
14529 5.34018278121948
14530 5.62080669403076
14531 6.59646987915039
14532 6.15994644165039
14533 5.35942983627319
14534 4.94888734817505
14535 5.4063835144043
14536 5.65274238586426
14537 5.46246337890625
14538 5.69424057006836
14539 5.11401462554932
14540 5.53986215591431
14541 6.04475069046021
14542 5.41208457946777
14543 4.61487293243408
14544 4.97820997238159
14545 4.95027589797974
14546 4.12924432754517
14547 4.21596765518188
14548 4.44164800643921
14549 4.17502164840698
14550 3.95488333702087
14551 4.42190170288086
14552 4.59135293960571
14553 4.74328184127808
14554 3.94124555587769
14555 4.47802257537842
14556 4.15532875061035
14557 4.15122747421265
14558 4.91469240188599
14559 3.88763236999512
14560 4.01499462127686
14561 4.32605123519897
14562 3.89658975601196
14563 4.86692714691162
14564 4.46746110916138
14565 4.33269214630127
14566 4.30494165420532
14567 3.98616814613342
14568 4.336012840271
14569 5.05791473388672
14570 4.76713609695435
14571 4.4306435585022
14572 4.37648105621338
14573 4.77594518661499
14574 4.26301050186157
14575 4.72250699996948
14576 5.21464157104492
14577 4.52333831787109
14578 3.6018979549408
14579 4.49920845031738
14580 3.96305131912231
14581 3.79042816162109
14582 3.29726219177246
14583 4.15859889984131
14584 4.93472957611084
14585 4.80713939666748
14586 4.9674334526062
14587 5.71817541122437
14588 5.10729122161865
14589 4.83726692199707
14590 4.35749816894531
14591 4.15088939666748
14592 3.51426458358765
14593 4.44245624542236
14594 3.89488887786865
14595 3.90471386909485
14596 4.07869672775269
14597 4.21111440658569
14598 4.2741551399231
14599 3.73241949081421
14600 3.88141274452209
14601 4.66169357299805
14602 4.59034824371338
14603 4.8929762840271
14604 5.73125171661377
14605 5.8698205947876
14606 5.06718301773071
14607 4.52587795257568
14608 5.13494110107422
14609 5.55777931213379
14610 4.86469888687134
14611 5.23972272872925
14612 5.38851022720337
14613 5.0054669380188
14614 5.08744668960571
14615 4.92299604415894
14616 4.90739679336548
14617 4.86116123199463
14618 4.86701059341431
14619 4.85105228424072
14620 4.3547477722168
14621 5.15025568008423
14622 5.15583372116089
14623 4.49022769927979
14624 4.98916864395142
14625 4.90452527999878
14626 5.14027690887451
14627 4.90240240097046
14628 5.06899213790894
14629 4.86574029922485
14630 4.84932518005371
14631 4.73985862731934
14632 4.40099620819092
14633 4.80108451843262
14634 4.45720100402832
14635 4.3583025932312
14636 3.97619152069092
14637 4.16174221038818
14638 4.49233770370483
14639 4.40588235855103
14640 3.99313259124756
14641 4.77409696578979
14642 4.15090608596802
14643 4.35749197006226
14644 3.65502429008484
14645 3.88918995857239
14646 4.03824138641357
14647 4.22792959213257
14648 3.92089676856995
14649 3.72826337814331
14650 3.99466848373413
14651 3.8088276386261
14652 3.94674897193909
14653 4.2020435333252
14654 4.05678510665894
14655 4.1287956237793
14656 4.35445642471313
14657 4.09836101531982
14658 4.15144491195679
14659 4.35087776184082
14660 4.46059894561768
14661 4.79954671859741
14662 3.40855240821838
14663 4.3311915397644
14664 4.03077411651611
14665 4.32457065582275
14666 4.16396379470825
14667 4.03744411468506
14668 3.68844556808472
14669 4.06806325912476
14670 4.15888261795044
14671 3.83170914649963
14672 3.68582558631897
14673 4.15435218811035
14674 4.64416790008545
14675 4.50864315032959
14676 4.52508687973022
14677 4.48355436325073
14678 4.64860248565674
14679 5.02816247940063
14680 5.0544548034668
14681 4.12664270401001
14682 4.86159801483154
14683 4.51312208175659
14684 5.36875104904175
14685 5.36979389190674
14686 4.10119199752808
14687 4.7034478187561
14688 4.28944253921509
14689 4.29344987869263
14690 3.70065879821777
14691 4.03678464889526
14692 4.34152030944824
14693 4.66473293304443
14694 4.23882913589478
14695 3.72681832313538
14696 4.29289531707764
14697 3.35604810714722
14698 3.48289728164673
14699 4.11422061920166
14700 3.80785155296326
14701 4.59864616394043
14702 4.52621364593506
14703 2.86786818504333
14704 3.87346935272217
14705 3.02190208435059
14706 4.31705856323242
14707 3.68023991584778
14708 4.54916381835938
14709 4.51650094985962
14710 4.40469264984131
14711 4.20876026153564
14712 3.92322444915771
14713 3.6442506313324
14714 3.57985949516296
14715 3.89679408073425
14716 4.03272104263306
14717 3.97671461105347
14718 3.64764499664307
14719 4.18884897232056
14720 4.05968427658081
14721 4.08405065536499
14722 3.2015745639801
14723 3.25711703300476
14724 3.68591332435608
14725 3.70372223854065
14726 3.73654747009277
14727 5.12935400009155
14728 4.91324043273926
14729 5.05799531936646
14730 4.94003391265869
14731 4.31349086761475
14732 3.76006126403809
14733 4.26476573944092
14734 5.11648035049438
14735 4.87564897537231
14736 4.08198595046997
14737 4.85685539245605
14738 3.74346470832825
14739 4.38621616363525
14740 4.65617609024048
14741 4.34107112884521
14742 4.93041324615479
14743 5.33234214782715
14744 4.18354368209839
14745 4.88148832321167
14746 4.88333034515381
14747 4.05140113830566
14748 4.9521336555481
14749 4.3532509803772
14750 5.17582511901855
14751 3.98977494239807
14752 3.423015832901
14753 3.28892016410828
14754 3.5746157169342
14755 4.08959484100342
14756 3.708247423172
14757 3.35403537750244
14758 3.26668524742126
14759 4.66327571868896
14760 4.08771848678589
14761 3.79525423049927
14762 4.44078683853149
14763 4.04832220077515
14764 3.84986448287964
14765 4.17881107330322
14766 4.06933784484863
14767 4.01094102859497
14768 4.33840894699097
14769 3.64592623710632
14770 3.52432084083557
14771 3.17705011367798
14772 3.65961241722107
14773 3.30921006202698
14774 4.42393064498901
14775 3.16177439689636
14776 2.49106812477112
14777 2.65538907051086
14778 3.53067994117737
14779 3.88301730155945
14780 4.43897771835327
14781 3.53178882598877
14782 4.5748119354248
14783 3.34730577468872
14784 3.84582877159119
14785 3.49294781684875
14786 3.48662662506104
14787 3.10384392738342
14788 3.95591139793396
14789 4.03723096847534
14790 3.88732886314392
14791 4.12263059616089
14792 3.88232421875
14793 4.3164701461792
14794 3.73370289802551
14795 4.55230474472046
14796 4.51592779159546
14797 3.96749949455261
14798 5.1395959854126
14799 4.74028301239014
14800 4.47371053695679
14801 5.34551954269409
14802 4.41264820098877
14803 4.10483312606812
14804 4.71700811386108
14805 5.06272077560425
14806 4.34545993804932
14807 4.45291328430176
14808 3.82238173484802
14809 3.8052282333374
14810 3.62268948554993
14811 3.56282806396484
14812 4.44892644882202
14813 4.32855129241943
14814 4.39601039886475
14815 4.10220003128052
14816 4.93666744232178
14817 4.26157283782959
14818 4.40146207809448
14819 4.70705842971802
14820 4.11693000793457
14821 4.44143867492676
14822 4.50443935394287
14823 5.37680006027222
14824 5.37121915817261
14825 5.3534779548645
14826 5.40971374511719
14827 5.95334959030151
14828 5.61243534088135
14829 5.15208196640015
14830 4.46101236343384
14831 3.85953521728516
14832 4.7927131652832
14833 4.33296394348145
14834 4.96975421905518
14835 4.44522428512573
14836 3.95854425430298
14837 4.3123517036438
14838 3.57807350158691
14839 3.4024760723114
14840 3.75913667678833
14841 4.24030303955078
14842 3.61512923240662
14843 3.68122267723083
14844 5.07266473770142
14845 5.29663324356079
14846 4.69014072418213
14847 5.47060251235962
14848 3.68969941139221
14849 4.17185592651367
14850 4.52201414108276
14851 5.11162662506104
14852 4.10764122009277
14853 4.16331720352173
14854 5.07798004150391
14855 4.69034099578857
14856 3.77528285980225
14857 4.24668979644775
14858 5.71767520904541
14859 5.57623958587646
14860 4.5922908782959
14861 4.65073156356812
14862 4.27558755874634
14863 3.70613980293274
14864 4.17528247833252
14865 4.06317567825317
14866 4.53129053115845
14867 4.39085102081299
14868 4.08006811141968
14869 5.09827470779419
14870 3.8043577671051
14871 4.38595581054688
14872 4.30210590362549
14873 3.82402586936951
14874 4.45494747161865
14875 3.97930765151978
14876 3.05870890617371
14877 2.58846879005432
14878 3.3831729888916
14879 2.82227659225464
14880 3.3928062915802
14881 4.03562593460083
14882 3.90787196159363
14883 4.58304405212402
14884 4.09391164779663
14885 4.74956178665161
14886 3.86177444458008
14887 3.88362574577332
14888 4.08291006088257
14889 3.21957302093506
14890 3.96044301986694
14891 3.05853486061096
14892 3.40461134910583
14893 4.28991889953613
14894 3.95309638977051
14895 4.22014808654785
14896 4.37456560134888
14897 4.0879921913147
14898 4.79113674163818
14899 5.0639762878418
14900 4.41633987426758
14901 4.26685667037964
14902 4.74560308456421
14903 4.628577709198
14904 4.10929679870605
14905 4.39299392700195
14906 4.99792957305908
14907 4.97960662841797
14908 4.83151483535767
14909 4.42070770263672
14910 4.41513776779175
14911 4.69026565551758
14912 4.62036466598511
14913 4.50350904464722
14914 3.86408448219299
14915 4.74845933914185
14916 4.85905694961548
14917 4.88725757598877
14918 4.4613823890686
14919 4.64013719558716
14920 4.74787759780884
14921 4.44933366775513
14922 4.34842967987061
14923 4.91100358963013
14924 4.49951124191284
14925 4.5047345161438
14926 4.75873899459839
14927 4.48580121994019
14928 4.32254362106323
14929 4.29096078872681
14930 4.41165924072266
14931 4.02550840377808
14932 4.31636428833008
14933 4.25925302505493
14934 4.11112403869629
14935 4.24329328536987
14936 4.34660291671753
14937 4.68345069885254
14938 4.59380722045898
14939 4.39641523361206
14940 4.81452798843384
14941 3.97916197776794
14942 4.72278833389282
14943 4.83817100524902
14944 5.68933916091919
14945 5.41952753067017
14946 5.55164098739624
14947 5.19356966018677
14948 5.28309392929077
14949 5.06054210662842
14950 5.89697885513306
14951 5.85494947433472
14952 5.94357585906982
14953 5.67794322967529
14954 5.37894821166992
14955 5.62984085083008
14956 5.79319524765015
14957 4.89341592788696
14958 4.89986181259155
14959 5.18012714385986
14960 5.57140779495239
14961 5.40754795074463
14962 4.49619913101196
14963 5.05295038223267
14964 5.81339168548584
14965 5.86378717422485
14966 5.18691635131836
14967 5.17144775390625
14968 5.28274536132812
14969 5.29411220550537
14970 5.1199951171875
14971 5.45461988449097
14972 5.64508724212646
14973 5.03680372238159
14974 5.12110805511475
14975 4.60120725631714
14976 4.37945175170898
14977 4.03547668457031
14978 3.92839288711548
14979 3.76059746742249
14980 4.08280038833618
14981 3.75696420669556
14982 4.19720363616943
14983 3.88372111320496
14984 4.15305280685425
14985 3.34742450714111
14986 3.48228669166565
14987 4.01709365844727
14988 3.15933609008789
14989 3.95146369934082
14990 3.22473478317261
14991 3.8624746799469
14992 4.18290901184082
14993 3.57885193824768
14994 2.8012375831604
14995 3.38527178764343
14996 3.15264558792114
14997 3.12904763221741
14998 2.77625203132629
14999 3.05600571632385
15000 3.4515860080719
15001 3.6194007396698
15002 3.76899790763855
15003 3.86485481262207
15004 3.83125758171082
15005 3.77587985992432
15006 4.12602186203003
15007 3.87646102905273
15008 3.6245596408844
15009 4.6868839263916
15010 5.0613808631897
15011 5.51985120773315
15012 5.14203119277954
15013 5.14530420303345
15014 5.26885557174683
15015 5.25268411636353
15016 5.2578387260437
15017 4.75904130935669
15018 4.77450180053711
15019 3.49822592735291
15020 4.5304479598999
15021 4.50650358200073
15022 4.60541200637817
15023 5.38429546356201
15024 3.79143333435059
15025 4.59986782073975
15026 4.74444341659546
15027 5.01008558273315
15028 4.79694271087646
15029 4.42505931854248
15030 3.81546711921692
15031 4.1065502166748
15032 4.56809282302856
15033 2.97850227355957
15034 3.11372852325439
15035 3.46175360679626
15036 3.72788405418396
15037 3.59417533874512
15038 3.75775241851807
15039 3.41944432258606
15040 4.15173578262329
15041 5.62775611877441
15042 5.21597766876221
15043 4.97406911849976
15044 4.86651659011841
15045 5.13658618927002
15046 5.49802923202515
15047 4.66459131240845
15048 4.557448387146
15049 4.29975938796997
15050 4.7399377822876
15051 4.75417423248291
15052 5.71524000167847
15053 5.4669017791748
15054 4.61173105239868
15055 4.47062492370605
15056 5.3032603263855
15057 5.43634033203125
15058 4.98521566390991
15059 4.68654155731201
15060 5.52425765991211
15061 5.63661623001099
15062 5.4174108505249
15063 5.5504674911499
15064 5.083580493927
15065 4.64676237106323
15066 4.43547105789185
15067 4.00179004669189
15068 4.57859134674072
15069 4.99181461334229
15070 5.13919258117676
15071 4.6584906578064
15072 4.48996305465698
15073 4.48055791854858
15074 4.31692886352539
15075 4.53417015075684
15076 4.56791210174561
15077 4.57558012008667
15078 4.3071231842041
15079 4.10902547836304
15080 3.97762203216553
15081 3.98182988166809
15082 2.76518535614014
15083 3.02987575531006
15084 3.78451347351074
15085 3.95667409896851
15086 4.06215143203735
15087 4.47852373123169
15088 4.07892465591431
15089 4.42036771774292
15090 5.03449153900146
15091 4.6847710609436
15092 4.37977504730225
15093 4.78938293457031
15094 4.50097990036011
15095 4.62377691268921
15096 4.79395341873169
15097 4.61412382125854
15098 4.84787797927856
15099 5.17734003067017
15100 5.04967784881592
15101 4.37744426727295
15102 3.97151327133179
15103 4.03327941894531
15104 3.83413338661194
15105 3.58669996261597
15106 3.49511098861694
15107 3.79938101768494
15108 3.86845660209656
15109 4.27248477935791
15110 4.46656036376953
15111 4.53946495056152
15112 4.2202410697937
15113 4.66238975524902
15114 4.81050634384155
15115 5.01700973510742
15116 4.86723136901855
15117 4.16872024536133
15118 4.50651168823242
15119 4.35033988952637
15120 4.51043033599854
15121 3.76841282844543
15122 3.3350772857666
15123 3.49401116371155
15124 3.61513948440552
15125 3.840487241745
15126 3.83722758293152
15127 3.70402312278748
15128 3.89357137680054
15129 3.69316864013672
15130 4.74469566345215
15131 4.44423484802246
15132 4.13936281204224
15133 4.35306644439697
15134 4.71002578735352
15135 4.80946779251099
15136 4.46850156784058
15137 3.85737347602844
15138 3.86041975021362
15139 3.5325231552124
15140 4.61078357696533
15141 4.49895811080933
15142 3.49637794494629
15143 3.44400262832642
15144 4.46294927597046
15145 4.21453094482422
15146 3.58564472198486
15147 4.27519845962524
15148 4.77262163162231
15149 5.45254516601562
15150 3.60154819488525
15151 4.93202972412109
15152 4.52140188217163
15153 4.25023555755615
15154 4.00806283950806
15155 3.73551821708679
15156 3.38106346130371
15157 4.22469854354858
15158 4.19516468048096
15159 3.81053614616394
15160 4.17566204071045
15161 5.1740083694458
15162 4.72300386428833
15163 4.74867868423462
15164 4.59702682495117
15165 4.55791044235229
15166 4.01455640792847
15167 3.62334203720093
15168 4.17056369781494
15169 4.21651697158813
15170 6.04543113708496
15171 6.80208492279053
15172 5.72514677047729
15173 5.0814733505249
15174 4.41024017333984
15175 4.240966796875
15176 4.94394588470459
15177 4.83933210372925
15178 4.48097896575928
15179 4.01632261276245
15180 4.41664123535156
15181 4.41828441619873
15182 4.53333473205566
15183 4.14213991165161
15184 4.22746133804321
15185 4.13183307647705
15186 4.23713493347168
15187 4.48873996734619
15188 4.52541399002075
15189 4.4624981880188
15190 4.84625482559204
15191 4.17820930480957
15192 4.43414974212646
15193 4.24773502349854
15194 4.41288614273071
15195 3.84504246711731
15196 4.10360908508301
15197 3.9665949344635
15198 4.25372123718262
15199 5.03228425979614
15200 4.68666362762451
15201 4.08001279830933
15202 4.56484317779541
15203 4.47299003601074
15204 4.53417873382568
15205 4.83808898925781
15206 4.89171886444092
15207 3.97535085678101
15208 3.92337942123413
15209 3.71335172653198
15210 3.41351890563965
15211 3.61905694007874
15212 3.46293878555298
15213 3.70468187332153
15214 3.72114777565002
15215 3.3164324760437
15216 4.23128843307495
15217 4.37466287612915
15218 4.29362058639526
15219 4.2232232093811
15220 4.51777505874634
15221 3.51029753684998
15222 3.8630702495575
15223 3.93084311485291
15224 4.45097589492798
15225 4.72243928909302
15226 4.33525705337524
15227 4.71519184112549
15228 4.37714433670044
15229 4.40233421325684
15230 4.30207633972168
15231 4.44120454788208
15232 4.03655433654785
15233 3.86611843109131
15234 4.44611930847168
15235 4.35469198226929
15236 4.02197456359863
15237 4.32153797149658
15238 3.83753418922424
15239 3.25910019874573
15240 3.79066157341003
15241 3.62307834625244
15242 3.17955183982849
15243 3.55634665489197
15244 3.65619707107544
15245 3.70871615409851
15246 3.86282873153687
15247 3.80948638916016
15248 3.9092845916748
15249 3.70532464981079
15250 3.8793888092041
15251 4.64045667648315
15252 4.86734962463379
15253 4.18018054962158
15254 3.66053152084351
15255 4.06085824966431
15256 4.45755958557129
15257 4.11418056488037
15258 3.97661805152893
15259 3.98976850509644
15260 4.01675128936768
15261 4.5319766998291
15262 4.77780818939209
15263 4.58513879776001
15264 4.66025876998901
15265 4.16763401031494
15266 3.94751214981079
15267 4.1047248840332
15268 4.36880922317505
15269 3.99712824821472
15270 3.44278001785278
15271 3.47735714912415
15272 4.21832275390625
15273 4.83635854721069
15274 3.91838693618774
15275 3.93002676963806
15276 4.1683931350708
15277 3.70626449584961
15278 4.27087688446045
15279 3.80876469612122
15280 3.62084937095642
15281 4.28185510635376
15282 4.15218257904053
15283 5.18628883361816
15284 4.15094423294067
15285 3.82456994056702
15286 4.16647529602051
15287 3.86876749992371
15288 4.95345258712769
15289 3.93100333213806
15290 3.66540002822876
15291 3.82578420639038
15292 4.12761878967285
15293 3.73302578926086
15294 4.24153995513916
15295 4.3854808807373
15296 4.12370204925537
15297 3.92408847808838
15298 3.59973478317261
15299 4.30309200286865
15300 3.54680919647217
15301 3.478600025177
15302 3.43300700187683
15303 3.44192051887512
15304 3.68856859207153
15305 4.04464340209961
15306 4.16138029098511
15307 4.00478410720825
15308 3.93761491775513
15309 4.12148666381836
15310 2.91356897354126
15311 3.92636060714722
15312 3.84399247169495
15313 4.26081991195679
15314 3.78158688545227
15315 4.02613544464111
15316 4.05263614654541
15317 3.9939603805542
15318 4.74165725708008
15319 3.86334753036499
15320 3.7642560005188
15321 3.97950792312622
15322 3.66184186935425
15323 4.31400728225708
15324 3.9808349609375
15325 3.33791399002075
15326 4.68349695205688
15327 4.52885913848877
15328 4.40941858291626
15329 4.2045955657959
15330 3.85699343681335
15331 4.54281616210938
15332 3.20760774612427
15333 3.59361577033997
15334 3.6346333026886
15335 2.22528076171875
15336 2.75671148300171
15337 3.19803190231323
15338 2.39215755462646
15339 3.24151706695557
15340 3.18665909767151
15341 3.31687617301941
15342 2.52767610549927
15343 3.68311238288879
15344 3.53145909309387
15345 2.58997583389282
15346 3.00769853591919
15347 3.99764370918274
15348 4.53777599334717
15349 4.28003931045532
15350 3.7148871421814
15351 3.94600963592529
15352 4.24125146865845
15353 3.79664206504822
15354 3.72187352180481
15355 4.75222301483154
15356 3.73381567001343
15357 3.98326349258423
15358 3.99206852912903
15359 3.94730830192566
15360 3.65235161781311
15361 3.579345703125
15362 3.60464215278625
15363 3.55300402641296
15364 3.67791867256165
15365 3.71090507507324
15366 4.37141418457031
15367 3.05813026428223
15368 3.63221144676208
15369 3.01832270622253
15370 2.7880585193634
15371 3.99012327194214
15372 3.12123107910156
15373 4.32173109054565
15374 4.86785221099854
15375 4.67129182815552
15376 4.08985233306885
15377 3.90443468093872
15378 4.40492391586304
15379 4.51706314086914
15380 4.34076023101807
15381 4.46157312393188
15382 4.25041055679321
15383 3.59527373313904
15384 3.99086260795593
15385 4.17895364761353
15386 3.07150483131409
15387 3.13822841644287
15388 3.51122069358826
15389 3.16806364059448
15390 3.44886350631714
15391 4.5332989692688
15392 4.31314945220947
15393 4.32473421096802
15394 4.04329442977905
15395 4.06832551956177
15396 3.59031414985657
15397 3.84794688224792
15398 4.43663644790649
15399 2.92058277130127
15400 3.72252249717712
15401 4.00618410110474
15402 4.27598667144775
15403 4.63272094726562
15404 4.42042255401611
15405 4.74516296386719
15406 4.43176078796387
15407 4.72572612762451
15408 3.91090798377991
15409 4.10926246643066
15410 4.32402276992798
15411 4.06004428863525
15412 4.01634407043457
15413 3.72089409828186
15414 3.38902831077576
15415 3.64697170257568
15416 4.57569742202759
15417 3.85729789733887
15418 4.03594589233398
15419 4.29724073410034
15420 3.81528043746948
15421 3.49290752410889
15422 4.56856632232666
15423 3.55229783058167
15424 3.39197444915771
15425 2.54873061180115
15426 2.59856271743774
15427 3.40677905082703
15428 3.82605338096619
15429 2.94713997840881
15430 3.64491558074951
15431 4.11682176589966
15432 4.2699933052063
15433 4.1368408203125
15434 4.37764072418213
15435 4.53158664703369
15436 4.28389358520508
15437 4.39516687393188
15438 3.88223266601562
15439 3.42549872398376
15440 3.64982461929321
15441 3.71318459510803
15442 3.74533653259277
15443 3.98396563529968
15444 3.75144386291504
15445 4.08915328979492
15446 4.01161766052246
15447 3.53379440307617
15448 4.23862218856812
15449 3.79186773300171
15450 2.68295836448669
15451 3.25399231910706
15452 3.25565075874329
15453 3.39480519294739
15454 3.82570791244507
15455 3.91144108772278
15456 4.86305665969849
15457 4.69445991516113
15458 3.72838354110718
15459 4.23528671264648
15460 4.16294002532959
15461 3.49675130844116
15462 3.82633781433105
15463 4.03405714035034
15464 3.27349448204041
15465 3.24125623703003
15466 3.30515003204346
15467 3.12579083442688
15468 3.04119038581848
15469 3.04224181175232
15470 3.69752550125122
15471 3.52712392807007
15472 3.8404746055603
15473 4.07808208465576
15474 4.49887943267822
15475 4.96095657348633
15476 4.72939300537109
15477 4.31565523147583
15478 4.50293636322021
15479 3.40452837944031
15480 3.61167240142822
15481 3.6428439617157
15482 3.84740710258484
15483 3.4143488407135
15484 4.13118362426758
15485 4.5662202835083
15486 4.29215431213379
15487 4.0584511756897
15488 4.40099859237671
15489 4.66559743881226
15490 3.86482834815979
15491 3.91766977310181
15492 4.37517309188843
15493 4.54610538482666
15494 3.36389684677124
15495 3.52009749412537
15496 2.64945077896118
15497 2.92747330665588
15498 2.98136401176453
15499 4.11048173904419
15500 3.32047772407532
15501 3.54414319992065
15502 4.12403440475464
15503 4.45518636703491
15504 3.55514192581177
15505 3.59937810897827
15506 3.06089735031128
15507 3.90400791168213
15508 3.78834080696106
15509 4.25264596939087
15510 4.92833423614502
15511 5.20166873931885
15512 4.77179193496704
15513 5.26830577850342
15514 4.87951231002808
15515 4.19444608688354
15516 4.28810405731201
15517 5.0897798538208
15518 4.54905033111572
15519 5.48722410202026
15520 5.23838090896606
15521 4.40778255462646
15522 5.09789657592773
15523 4.99104309082031
15524 4.8591480255127
15525 5.34082794189453
15526 5.39505100250244
15527 4.3251895904541
15528 4.92342758178711
15529 5.130286693573
15530 4.75602960586548
15531 5.09865760803223
15532 4.26270246505737
15533 4.75430727005005
15534 5.01823949813843
15535 6.11868762969971
15536 5.66182661056519
15537 5.24253463745117
15538 5.09800672531128
15539 4.92621803283691
15540 4.84309864044189
15541 5.09885215759277
15542 4.54086399078369
15543 5.10939073562622
15544 4.67969465255737
15545 4.08744764328003
15546 5.12731695175171
15547 4.32557392120361
15548 4.37898588180542
15549 4.18837213516235
15550 4.78969383239746
15551 4.34213447570801
15552 4.61598491668701
15553 4.24443435668945
15554 4.28679037094116
15555 3.94203758239746
15556 4.88812017440796
15557 4.7235631942749
15558 3.43523144721985
15559 4.66347074508667
15560 3.90794086456299
15561 4.39252901077271
15562 4.47820615768433
15563 5.03651523590088
15564 4.94447612762451
15565 4.63062334060669
15566 4.74497842788696
15567 4.32348918914795
15568 4.7891845703125
15569 4.52925777435303
15570 4.39030361175537
15571 4.47506237030029
15572 3.82008862495422
15573 3.40314888954163
15574 3.7432849407196
15575 3.9317581653595
15576 3.78729343414307
15577 3.762934923172
15578 3.94050431251526
15579 4.06616401672363
15580 4.32408142089844
15581 4.21344041824341
15582 4.52090692520142
15583 3.89012622833252
15584 3.3344247341156
15585 3.74334621429443
15586 3.46385192871094
15587 3.22994661331177
15588 3.87503337860107
15589 3.28398108482361
15590 3.61441469192505
15591 3.81279993057251
15592 4.25039720535278
15593 4.37202501296997
15594 4.24856281280518
15595 4.23282289505005
15596 4.21007347106934
15597 3.5853898525238
15598 4.05538845062256
15599 3.88915753364563
15600 4.08241844177246
15601 3.40136528015137
15602 3.98187875747681
15603 3.87799406051636
15604 5.20610761642456
15605 4.17914009094238
15606 3.19426655769348
15607 3.80661416053772
15608 3.77448678016663
15609 3.77434396743774
15610 4.30281639099121
15611 3.54682326316833
15612 3.08427309989929
15613 3.46463680267334
15614 3.84436511993408
15615 3.77601313591003
15616 3.36199307441711
15617 3.14445781707764
15618 3.47093081474304
15619 3.54859399795532
15620 4.29499244689941
15621 4.26392793655396
15622 4.6894588470459
15623 4.68756532669067
15624 4.52196264266968
15625 4.61675071716309
15626 3.69458293914795
15627 2.74235582351685
15628 4.72141790390015
15629 3.47996711730957
15630 3.09465050697327
15631 3.64015889167786
15632 3.67419981956482
15633 4.17383098602295
15634 4.13125514984131
15635 4.78526401519775
15636 4.4138650894165
15637 3.9437849521637
15638 4.43500995635986
15639 4.06428098678589
15640 3.43568658828735
15641 4.29581689834595
15642 4.29304647445679
15643 4.46625804901123
15644 4.0465874671936
15645 4.15948867797852
15646 4.44108867645264
15647 4.37189769744873
15648 4.22998428344727
15649 4.10021209716797
15650 4.07936811447144
15651 4.50631999969482
15652 4.17912864685059
15653 4.36929035186768
15654 4.36197376251221
15655 4.69734573364258
15656 4.31096506118774
15657 4.25333166122437
15658 4.19272470474243
15659 3.92990255355835
15660 4.17291450500488
15661 3.5641827583313
15662 3.7923481464386
15663 4.69017124176025
15664 3.56663060188293
15665 4.17583990097046
15666 4.53388929367065
15667 3.2834951877594
15668 3.65415048599243
15669 4.25866746902466
15670 3.7874698638916
15671 2.36681866645813
15672 3.48528099060059
15673 4.04233312606812
15674 3.4606511592865
15675 4.09884357452393
15676 3.86808633804321
15677 3.22509980201721
15678 3.69038391113281
15679 3.30021572113037
15680 4.0743727684021
15681 4.56728982925415
15682 4.8255181312561
15683 4.92641639709473
15684 5.02311182022095
15685 4.98913717269897
15686 4.62569522857666
15687 5.15151977539062
15688 5.06927013397217
15689 4.48856067657471
15690 4.31192827224731
15691 4.89526653289795
15692 3.68362665176392
15693 3.79611134529114
15694 2.5901837348938
15695 2.90039753913879
15696 2.54010963439941
15697 2.57705974578857
15698 2.20334672927856
15699 1.33566045761108
15700 2.82707071304321
15701 3.31825685501099
15702 3.11334228515625
15703 3.36916399002075
15704 3.66702938079834
15705 2.67833280563354
15706 2.45459079742432
15707 2.9310941696167
15708 3.08265161514282
15709 3.13991856575012
15710 2.55968117713928
15711 2.08651089668274
15712 2.48600077629089
15713 2.87219452857971
15714 2.72497582435608
15715 3.13070726394653
15716 3.21273231506348
15717 3.03060531616211
15718 2.60924077033997
15719 2.64748239517212
15720 2.69475555419922
15721 2.93935322761536
15722 4.03250598907471
15723 3.7715208530426
15724 3.36767411231995
15725 3.85887598991394
15726 2.49342203140259
15727 2.18078136444092
15728 2.28592300415039
15729 3.48823857307434
15730 2.25585746765137
15731 2.16130089759827
15732 2.23702621459961
15733 2.30437779426575
15734 2.5217661857605
15735 1.5017249584198
15736 0.995516359806061
15737 1.82383823394775
15738 1.53155493736267
15739 1.59973883628845
15740 1.99304330348969
15741 1.71918058395386
15742 2.11102509498596
15743 2.45171761512756
15744 2.67436909675598
15745 2.54920434951782
15746 2.45310568809509
15747 2.69506883621216
15748 1.36994159221649
15749 2.2685694694519
15750 2.79095983505249
15751 2.85119366645813
15752 2.08518385887146
15753 2.36867213249207
15754 2.60450291633606
15755 2.78583788871765
15756 3.22809433937073
15757 2.5840950012207
15758 3.01365447044373
15759 3.99729299545288
15760 3.39725375175476
15761 3.12132501602173
15762 3.13627123832703
15763 3.3763279914856
15764 3.91516160964966
15765 4.1541485786438
15766 4.02144813537598
15767 3.87997174263
15768 4.01019668579102
15769 3.83805727958679
15770 3.97737002372742
15771 3.82352900505066
15772 4.37438297271729
15773 4.17406463623047
15774 4.01382446289062
15775 3.08343458175659
15776 3.89492511749268
15777 4.09186983108521
15778 4.18409109115601
15779 3.81154298782349
15780 4.00442600250244
15781 3.96986722946167
15782 4.28063344955444
15783 4.670166015625
15784 4.23416471481323
15785 4.06791830062866
15786 3.56486320495605
15787 3.94754123687744
15788 3.87410545349121
15789 4.36547565460205
15790 3.22414135932922
15791 4.38113880157471
15792 3.56394672393799
15793 3.25332498550415
15794 3.25638222694397
15795 4.59265089035034
15796 4.76762056350708
15797 4.38574457168579
15798 3.51536440849304
15799 3.38330221176147
15800 3.62090420722961
15801 3.74002361297607
15802 3.76116585731506
15803 3.12881565093994
15804 4.35150671005249
15805 4.37909126281738
15806 3.79050874710083
15807 3.62864637374878
15808 4.58263158798218
15809 4.40924596786499
15810 3.78413963317871
15811 3.98047113418579
15812 4.45604562759399
15813 4.31513404846191
15814 4.0632119178772
15815 3.6505115032196
15816 3.53147101402283
15817 3.26748585700989
15818 3.17860269546509
15819 4.01018905639648
15820 3.79907751083374
15821 4.03094577789307
15822 3.51824140548706
15823 4.05971956253052
15824 3.98581147193909
15825 4.64273977279663
15826 3.6256582736969
15827 4.11515951156616
15828 3.84469127655029
15829 4.09609746932983
15830 4.16891145706177
15831 3.80232572555542
15832 4.06201791763306
15833 3.50273156166077
15834 3.14760541915894
15835 3.04572796821594
15836 2.83002781867981
15837 3.73016953468323
15838 3.31412529945374
15839 4.24195671081543
15840 4.1650333404541
15841 4.16881036758423
15842 3.92807865142822
15843 3.85647201538086
15844 3.50204181671143
15845 4.05780696868896
15846 4.14217519760132
15847 3.41993641853333
15848 4.13732624053955
15849 3.61998105049133
15850 4.5427680015564
15851 3.93678665161133
15852 4.00040721893311
15853 3.68089389801025
15854 4.10601997375488
15855 4.39523363113403
15856 4.41827535629272
15857 4.00407552719116
15858 4.54422903060913
15859 3.81140375137329
15860 4.32200717926025
15861 4.47883892059326
15862 4.00637817382812
15863 3.54176068305969
15864 4.30446767807007
15865 3.86691617965698
15866 3.21978807449341
15867 3.94040417671204
15868 3.83532691001892
15869 4.07885408401489
15870 2.69732809066772
15871 2.77079510688782
15872 3.70919680595398
15873 3.50965738296509
15874 3.76965475082397
15875 4.11190795898438
15876 3.21415495872498
15877 2.22537970542908
15878 3.65841889381409
15879 3.46914863586426
15880 3.89081931114197
15881 3.72546172142029
15882 4.02187442779541
15883 4.17481327056885
15884 4.27202224731445
15885 4.68408823013306
15886 4.22858333587646
15887 4.49438810348511
15888 3.8422384262085
15889 4.05692672729492
15890 4.40573692321777
15891 4.32092475891113
15892 4.59150695800781
15893 3.8818621635437
15894 4.8602180480957
15895 4.85292148590088
15896 2.8073627948761
15897 4.59524631500244
15898 3.25673460960388
15899 3.6004204750061
15900 3.35318064689636
15901 3.73030233383179
15902 2.22925686836243
15903 2.44501614570618
15904 2.92045164108276
15905 3.19122910499573
15906 3.01622748374939
15907 2.33253574371338
15908 3.48926138877869
15909 3.48708963394165
15910 2.82036828994751
15911 3.49407577514648
15912 3.06458330154419
15913 4.01378393173218
15914 4.18216753005981
15915 3.63875341415405
15916 4.2237491607666
15917 4.19369745254517
15918 4.62848043441772
15919 4.63170576095581
15920 4.33616065979004
15921 4.17691564559937
15922 3.82869052886963
15923 4.21496391296387
15924 4.10278367996216
15925 3.7829532623291
15926 4.12541341781616
15927 3.97120690345764
15928 3.91217541694641
15929 4.16163969039917
15930 4.42413187026978
15931 4.59374523162842
15932 3.98905062675476
15933 3.17327189445496
15934 3.16560935974121
15935 3.51009631156921
15936 3.40687561035156
15937 4.51170635223389
15938 3.36226844787598
15939 3.24189043045044
15940 4.24826669692993
15941 4.65585613250732
15942 4.97224712371826
15943 4.58365488052368
15944 4.13009548187256
15945 3.73291945457458
15946 4.17826271057129
15947 3.75122714042664
15948 4.46673822402954
15949 4.54916381835938
15950 4.71012401580811
15951 4.79116487503052
15952 3.98269462585449
15953 4.74949169158936
15954 4.42923164367676
15955 4.5633544921875
15956 4.39029359817505
15957 4.10391712188721
15958 4.90268707275391
15959 4.78156900405884
15960 4.89500999450684
15961 4.61715984344482
15962 4.96307802200317
15963 4.64276933670044
15964 4.76047229766846
15965 4.02615118026733
15966 4.69112920761108
15967 3.58511471748352
15968 4.61681604385376
15969 4.08010244369507
15970 3.40458607673645
15971 4.56765127182007
15972 4.50075817108154
15973 5.31417798995972
15974 4.07809352874756
15975 3.80003452301025
15976 3.93713760375977
15977 3.94965314865112
15978 4.20393228530884
15979 4.42062997817993
15980 4.68610429763794
15981 4.69491720199585
15982 4.66091203689575
15983 4.61713790893555
15984 4.62778663635254
15985 4.24293565750122
15986 4.89533948898315
15987 4.37184619903564
15988 4.23969984054565
15989 4.49481058120728
15990 4.01325750350952
15991 4.02510929107666
15992 4.27658176422119
15993 4.96023988723755
15994 4.8608455657959
15995 4.10845518112183
15996 4.4104266166687
15997 4.78873252868652
15998 4.47847557067871
15999 4.02211046218872
16000 3.78484559059143
16001 3.68661499023438
16002 5.10705327987671
16003 4.97738647460938
16004 5.1063027381897
16005 5.13486623764038
16006 4.13092422485352
16007 5.46848487854004
16008 5.24050521850586
16009 5.42963695526123
16010 5.1270637512207
16011 5.40122842788696
16012 4.67641544342041
16013 5.06630086898804
16014 4.93817710876465
16015 4.79114818572998
16016 4.65999794006348
16017 5.24070930480957
16018 4.69007539749146
16019 4.97583055496216
16020 4.76985502243042
16021 4.33208894729614
16022 4.57418584823608
16023 4.31467580795288
16024 4.27279186248779
16025 4.23235893249512
16026 4.08636808395386
16027 4.65376472473145
16028 4.77692174911499
16029 4.22266006469727
16030 4.13905382156372
16031 3.87680315971375
16032 3.733726978302
16033 4.38718700408936
16034 5.02145385742188
16035 4.68082332611084
16036 4.74851942062378
16037 4.62931966781616
16038 4.32170534133911
16039 4.19855499267578
16040 4.43031549453735
16041 4.32511234283447
16042 4.65108442306519
16043 4.28378534317017
16044 4.47120332717896
16045 4.47913217544556
16046 5.86977434158325
16047 4.19864988327026
16048 4.31763219833374
16049 4.55835628509521
16050 4.00925731658936
16051 3.89518332481384
16052 4.10555410385132
16053 3.98443698883057
16054 3.88812136650085
16055 4.596351146698
16056 4.31436395645142
16057 4.40249300003052
16058 4.74178504943848
16059 3.90192842483521
16060 4.20587587356567
16061 3.85202383995056
16062 3.22427320480347
16063 4.07873916625977
16064 3.78093385696411
16065 4.19263219833374
16066 5.03943634033203
16067 4.67364978790283
16068 5.54292678833008
16069 5.81084680557251
16070 5.3790545463562
16071 5.06990003585815
16072 4.15178060531616
16073 4.50453996658325
16074 4.49827861785889
16075 4.39903545379639
16076 3.32846546173096
16077 2.97787618637085
16078 3.20899605751038
16079 2.42306327819824
16080 2.11693263053894
16081 2.8571343421936
16082 3.93956160545349
16083 1.74574184417725
16084 3.21950030326843
16085 4.37648344039917
16086 4.53007459640503
16087 3.57267808914185
16088 3.20375728607178
16089 3.20933985710144
16090 3.3255774974823
16091 3.17527556419373
16092 3.50817656517029
16093 3.52762675285339
16094 3.96201062202454
16095 3.23150587081909
16096 3.55122470855713
16097 3.75998830795288
16098 3.26392865180969
16099 3.70138335227966
16100 3.25989556312561
16101 4.20282459259033
16102 2.86468601226807
16103 4.09203720092773
16104 4.64046955108643
16105 3.88434410095215
16106 4.56779050827026
16107 4.55260896682739
16108 5.14451599121094
16109 5.36945104598999
16110 3.70062780380249
16111 3.03077840805054
16112 2.75185585021973
16113 2.99883890151978
16114 2.69716000556946
16115 2.57444977760315
16116 2.6017894744873
16117 2.62781977653503
16118 4.24724817276001
16119 3.00560665130615
16120 2.19571805000305
16121 1.75023639202118
16122 3.64128613471985
16123 3.4262101650238
16124 3.69570136070251
16125 3.89301800727844
16126 3.73853540420532
16127 2.94420719146729
16128 3.47095441818237
16129 3.53576278686523
16130 3.43066167831421
16131 3.61322784423828
16132 4.34517383575439
16133 3.93854832649231
16134 3.51147890090942
16135 3.96976566314697
16136 4.15976476669312
16137 3.70645213127136
16138 4.00868129730225
16139 4.3391261100769
16140 3.88388848304749
16141 3.78065872192383
16142 4.50531053543091
16143 4.22948789596558
16144 3.93829202651978
16145 4.57126045227051
16146 4.46724224090576
16147 4.45765161514282
16148 4.97118091583252
16149 3.93491291999817
16150 4.11435174942017
16151 3.97569537162781
16152 3.55434894561768
16153 3.98191690444946
16154 3.82674431800842
16155 4.30597448348999
16156 4.50632238388062
16157 4.97532033920288
16158 5.03277540206909
16159 5.07568645477295
16160 4.05559396743774
16161 4.7022910118103
16162 4.96003389358521
16163 4.8497576713562
16164 4.95528984069824
16165 5.40312004089355
16166 4.41981267929077
16167 4.1164493560791
16168 3.80117034912109
16169 3.94194197654724
16170 3.42631411552429
16171 2.98076367378235
16172 3.45836615562439
16173 2.78679442405701
16174 3.60481023788452
16175 3.83370494842529
16176 3.36208033561707
16177 3.89418077468872
16178 3.89886546134949
16179 4.07417678833008
16180 4.24492788314819
16181 3.49718022346497
16182 3.31317234039307
16183 4.51776552200317
16184 4.54737854003906
16185 4.46881818771362
16186 4.36963796615601
16187 4.4868221282959
16188 3.81841135025024
16189 3.77060985565186
16190 3.66926670074463
16191 4.26729202270508
16192 4.45779418945312
16193 3.98077034950256
16194 4.07678508758545
16195 4.16578483581543
16196 3.80764508247375
16197 3.37791800498962
16198 3.20354843139648
16199 3.55566740036011
16200 3.64539980888367
16201 3.22403430938721
16202 3.16841793060303
16203 3.80103206634521
16204 4.18621730804443
16205 3.72956943511963
16206 3.31004023551941
16207 3.01289057731628
16208 3.55278325080872
16209 3.5018904209137
16210 3.25373196601868
16211 3.66711044311523
16212 3.98118805885315
16213 3.7810389995575
16214 3.88185286521912
16215 4.08671951293945
16216 4.15703678131104
16217 4.64448928833008
16218 4.69433307647705
16219 4.56468820571899
16220 4.78252172470093
16221 5.34564924240112
16222 4.98381233215332
16223 4.43592357635498
16224 4.67501211166382
16225 4.13302183151245
16226 3.72214937210083
16227 3.43910598754883
16228 3.42174410820007
16229 3.64728426933289
16230 3.80335211753845
16231 3.64195227622986
16232 3.92686748504639
16233 3.83092284202576
16234 4.21871852874756
16235 4.06105899810791
16236 5.23604536056519
16237 5.30870962142944
16238 5.28229141235352
16239 5.77150774002075
16240 5.34113502502441
16241 5.83632326126099
16242 5.87044095993042
16243 5.55338287353516
16244 5.47864484786987
16245 5.85469627380371
16246 5.57466411590576
16247 5.95906400680542
16248 5.2473669052124
16249 5.73389434814453
16250 5.03848505020142
16251 4.21310424804688
16252 4.30858516693115
16253 4.22325325012207
16254 4.24097967147827
16255 4.46016359329224
16256 3.63977408409119
16257 3.9405472278595
16258 4.18299293518066
16259 3.09964513778687
16260 3.40803384780884
16261 3.78474044799805
16262 3.98688769340515
16263 4.6112322807312
16264 4.14952993392944
16265 4.66129016876221
16266 4.22265958786011
16267 4.0048623085022
16268 4.14909315109253
16269 3.73660063743591
16270 4.49184513092041
16271 4.61900520324707
16272 4.17436361312866
16273 4.5302357673645
16274 4.13347911834717
16275 3.97708773612976
16276 4.77389335632324
16277 4.361243724823
16278 4.52205467224121
16279 4.39713048934937
16280 4.24326610565186
16281 4.30456209182739
16282 4.80008888244629
16283 3.68881487846375
16284 4.43695211410522
16285 4.72337436676025
16286 4.43600082397461
16287 4.1294116973877
16288 4.37298202514648
16289 4.32696437835693
16290 4.66321659088135
16291 4.42047023773193
16292 4.21364116668701
16293 4.44253730773926
16294 4.08819818496704
16295 4.85932350158691
16296 4.3006067276001
16297 4.85248136520386
16298 4.18292140960693
16299 4.49109506607056
16300 4.48075675964355
16301 4.31601715087891
16302 4.10441017150879
16303 3.61399960517883
16304 4.38614940643311
16305 4.33319807052612
16306 4.1001935005188
16307 4.21473598480225
16308 3.73583626747131
16309 3.96210289001465
16310 4.31820392608643
16311 4.84878826141357
16312 3.92937541007996
16313 3.59527492523193
16314 4.05383205413818
16315 3.65123605728149
16316 3.11592602729797
16317 3.88023114204407
16318 3.9758505821228
16319 3.84575986862183
16320 3.40664982795715
16321 3.4038028717041
16322 3.11502695083618
16323 3.07536768913269
16324 2.72516417503357
16325 3.94983983039856
16326 3.08666515350342
16327 3.80828070640564
16328 3.27231645584106
16329 3.16669821739197
16330 3.57499980926514
16331 3.81226301193237
16332 3.47779059410095
16333 3.93166184425354
16334 5.02597713470459
16335 4.75126695632935
16336 3.67761063575745
16337 2.88002848625183
16338 4.16052579879761
16339 3.58520150184631
16340 4.06221723556519
16341 3.54197359085083
16342 3.31004905700684
16343 3.40445518493652
16344 3.33566617965698
16345 3.47766661643982
16346 3.04670667648315
16347 4.4259614944458
16348 3.00012350082397
16349 2.92160511016846
16350 3.78168225288391
16351 3.45351624488831
16352 4.75629329681396
16353 3.13255953788757
16354 4.0674033164978
16355 3.57514691352844
16356 3.70134043693542
16357 3.84090709686279
16358 3.57674479484558
16359 3.72076535224915
16360 3.32623863220215
16361 4.26656103134155
16362 4.28860759735107
16363 4.26901769638062
16364 4.11742162704468
16365 4.18616104125977
16366 3.3093740940094
16367 3.69562220573425
16368 4.63809490203857
16369 5.01480484008789
16370 4.75020265579224
16371 5.66038179397583
16372 5.25411653518677
16373 4.01400709152222
16374 4.31999731063843
16375 5.86606693267822
16376 6.11475086212158
16377 5.93386173248291
16378 4.72611141204834
16379 4.07348728179932
16380 4.70375299453735
16381 5.30571269989014
16382 4.63717031478882
16383 5.35243558883667
16384 4.81410026550293
16385 5.71558046340942
16386 4.90698575973511
16387 5.07240724563599
16388 4.43528127670288
16389 5.25273036956787
16390 4.97938966751099
16391 4.38296794891357
16392 4.35174703598022
16393 4.57191801071167
16394 3.58749842643738
16395 4.39931678771973
16396 2.69879627227783
16397 3.13808393478394
16398 4.95840740203857
16399 4.94922399520874
16400 5.47426509857178
16401 5.53860139846802
16402 4.99513864517212
16403 5.04082489013672
16404 5.96811485290527
16405 5.95428848266602
16406 5.89509868621826
16407 6.23397541046143
16408 5.80304384231567
16409 5.75812387466431
16410 5.1501088142395
16411 6.005774974823
16412 5.74263334274292
16413 5.95453119277954
16414 5.51728439331055
16415 4.91905832290649
16416 4.50489854812622
16417 4.90492343902588
16418 3.99539756774902
16419 4.44242715835571
16420 3.6692316532135
16421 3.98544716835022
16422 4.84616947174072
16423 4.57598447799683
16424 4.56659412384033
16425 4.51061868667603
16426 3.77026796340942
16427 4.28250360488892
16428 3.96563863754272
16429 4.39159059524536
16430 4.40402698516846
16431 4.33286619186401
16432 3.98145961761475
16433 4.3484206199646
16434 4.34647846221924
16435 4.28295183181763
16436 3.12419891357422
16437 3.56683850288391
16438 3.23119115829468
16439 4.17524528503418
16440 4.51220417022705
16441 4.30778789520264
16442 3.56861710548401
16443 4.43879556655884
16444 4.94138431549072
16445 4.99919986724854
16446 4.35106325149536
16447 4.16064119338989
16448 4.42252635955811
16449 4.381751537323
16450 4.19995212554932
16451 4.4455738067627
16452 4.23466634750366
16453 4.86047744750977
16454 4.79842042922974
16455 4.76091051101685
16456 4.6788215637207
16457 4.25767183303833
16458 4.81443214416504
16459 5.09295463562012
16460 5.71254205703735
16461 5.1915078163147
16462 4.66229200363159
16463 4.82522487640381
16464 4.63498830795288
16465 4.88461589813232
16466 4.79903221130371
16467 5.26621389389038
16468 5.65348148345947
16469 4.92967081069946
16470 4.21427440643311
16471 5.01099967956543
16472 4.37550401687622
16473 4.95640563964844
16474 4.71455669403076
16475 4.73792171478271
16476 3.82828426361084
16477 4.62429761886597
16478 4.53683710098267
16479 4.77815294265747
16480 4.60618114471436
16481 3.57314348220825
16482 4.33277082443237
16483 4.53353977203369
16484 4.16084289550781
16485 4.23865985870361
16486 3.82435321807861
16487 4.40678405761719
16488 4.09195899963379
16489 3.91482949256897
16490 3.52661323547363
16491 3.35234570503235
16492 3.39428901672363
16493 3.51867628097534
16494 3.82625651359558
16495 4.00290775299072
16496 3.84916234016418
16497 4.10944128036499
16498 3.92525672912598
16499 5.05874824523926
16500 4.45536375045776
16501 4.53774356842041
16502 4.15358400344849
16503 3.71263647079468
16504 4.00961208343506
16505 3.7399799823761
16506 3.65711665153503
16507 4.02819108963013
16508 4.22123003005981
16509 3.57559728622437
16510 3.63799405097961
16511 3.67707276344299
16512 4.08625555038452
16513 4.33530426025391
16514 3.95649409294128
16515 4.59385204315186
16516 4.37100887298584
16517 3.89446449279785
16518 4.32551050186157
16519 4.67142200469971
16520 4.46030950546265
16521 4.29574680328369
16522 4.47548055648804
16523 3.43551206588745
16524 4.2806224822998
16525 3.84935545921326
16526 3.90790271759033
16527 3.5876317024231
16528 4.26171016693115
16529 4.02326250076294
16530 4.25692749023438
16531 3.55968904495239
16532 3.55787014961243
16533 3.80171060562134
16534 4.26285934448242
16535 3.98193883895874
16536 4.13021278381348
16537 3.42888379096985
16538 3.9455418586731
16539 3.56754899024963
16540 3.779376745224
16541 4.23049163818359
16542 4.49968338012695
16543 4.13346099853516
16544 3.62018585205078
16545 4.22480344772339
16546 3.68222284317017
16547 3.89876985549927
16548 4.10379886627197
16549 4.09645795822144
16550 3.56441283226013
16551 3.27833485603333
16552 3.27742028236389
16553 3.90726947784424
16554 3.63007831573486
16555 4.02820062637329
16556 3.63515710830688
16557 3.34319639205933
16558 4.12632942199707
16559 4.36381196975708
16560 4.17268180847168
16561 4.07458448410034
16562 5.1318473815918
16563 4.83342409133911
16564 4.16845655441284
16565 4.11535263061523
16566 4.53986835479736
16567 4.82653617858887
16568 5.18773746490479
16569 4.66925525665283
16570 5.10395956039429
16571 4.65719652175903
16572 5.55881547927856
16573 4.81515741348267
16574 4.59762001037598
16575 5.05101585388184
16576 5.24549245834351
16577 5.12043333053589
16578 4.49334478378296
16579 4.40508937835693
16580 5.30412197113037
16581 5.02679967880249
16582 4.32343149185181
16583 4.98026132583618
16584 4.43641662597656
16585 4.95197105407715
16586 3.62175464630127
16587 3.29770231246948
16588 3.58198857307434
16589 4.44170665740967
16590 4.51143550872803
16591 5.05177783966064
16592 4.23805809020996
16593 4.30822420120239
16594 4.73379230499268
16595 4.2953028678894
16596 4.69337224960327
16597 4.60167789459229
16598 4.22182703018188
16599 4.16367292404175
16600 4.19916772842407
16601 3.5196533203125
16602 4.1312198638916
16603 4.37335395812988
16604 4.37787199020386
16605 5.08874559402466
16606 4.553795337677
16607 4.68821954727173
16608 4.96801471710205
16609 4.56348657608032
16610 4.33338689804077
16611 5.17305946350098
16612 4.0164098739624
16613 4.99415016174316
16614 4.9366626739502
16615 4.60505962371826
16616 4.38886594772339
16617 4.14295482635498
16618 4.33063650131226
16619 4.12915372848511
16620 3.84119176864624
16621 3.70024371147156
16622 3.83127212524414
16623 4.0771803855896
16624 3.59078907966614
16625 4.02366971969604
16626 4.39691638946533
16627 4.09015035629272
16628 4.67920875549316
16629 4.37130451202393
16630 4.05969381332397
16631 4.30359268188477
16632 4.3214282989502
16633 4.07367944717407
16634 4.60711622238159
16635 4.3553614616394
16636 3.98369932174683
16637 4.28079462051392
16638 4.38403987884521
16639 4.17635154724121
16640 4.18879079818726
16641 3.91982340812683
16642 3.89772129058838
16643 4.0239429473877
16644 4.0097713470459
16645 3.52599477767944
16646 3.43782782554626
16647 3.85469675064087
16648 4.2234411239624
16649 3.62115836143494
16650 3.87693548202515
16651 3.59985399246216
16652 3.92701315879822
16653 3.9797215461731
16654 3.76420736312866
16655 3.7230236530304
16656 3.89280462265015
16657 3.71928024291992
16658 4.30996417999268
16659 4.4370436668396
16660 4.28158330917358
16661 4.25138568878174
16662 3.66203546524048
16663 4.34273624420166
16664 4.4351634979248
16665 4.68949699401855
16666 3.89211368560791
16667 4.48681449890137
16668 3.70601654052734
16669 3.39545035362244
16670 3.98602533340454
16671 3.73782086372375
16672 3.55618453025818
16673 3.5128378868103
16674 3.59793066978455
16675 3.01323175430298
16676 3.53864431381226
16677 4.14003038406372
16678 4.06209754943848
16679 4.3853588104248
16680 4.58632135391235
16681 4.14286088943481
16682 4.43143892288208
16683 4.72910356521606
16684 4.51196622848511
16685 4.29416179656982
16686 4.28267192840576
16687 4.60935688018799
16688 4.485276222229
16689 4.67540836334229
16690 4.10412931442261
16691 4.62749099731445
16692 4.33863496780396
16693 4.25193643569946
16694 4.4196605682373
16695 4.22555208206177
16696 4.94487047195435
16697 4.69541120529175
16698 4.24808979034424
16699 4.48973798751831
16700 4.55672979354858
16701 4.40597724914551
16702 4.51365900039673
16703 4.59812164306641
16704 3.98785495758057
16705 4.52804613113403
16706 4.56410598754883
16707 4.6028995513916
16708 4.62008953094482
16709 4.97804737091064
16710 3.91422772407532
16711 4.89560890197754
16712 4.69128894805908
16713 3.68727040290833
16714 4.31946849822998
16715 4.90339326858521
16716 4.70853900909424
16717 4.25079488754272
16718 4.62337875366211
16719 3.97961926460266
16720 3.89099311828613
16721 4.35390281677246
16722 4.79521751403809
16723 4.64885187149048
16724 4.55395698547363
16725 4.23095989227295
16726 4.37847137451172
16727 4.59402942657471
16728 4.25043153762817
16729 4.77198362350464
16730 4.06181192398071
16731 4.50559329986572
16732 4.72121238708496
16733 5.05990219116211
16734 4.41808080673218
16735 4.53196239471436
16736 4.57488536834717
16737 4.50309371948242
16738 5.48285818099976
16739 5.17210912704468
16740 4.90200757980347
16741 4.60633563995361
16742 3.86310815811157
16743 3.99595594406128
16744 3.96372318267822
16745 3.95157122612
16746 4.52038383483887
16747 4.54009485244751
16748 4.55330038070679
16749 3.88907814025879
16750 3.94579792022705
16751 4.24797391891479
16752 3.85407114028931
16753 4.29362678527832
16754 4.30123424530029
16755 3.8913094997406
16756 4.63539743423462
16757 4.95050191879272
16758 4.17204809188843
16759 4.71806192398071
16760 4.35656213760376
16761 4.64194536209106
16762 3.80789542198181
16763 4.43826675415039
16764 3.78567838668823
16765 4.22288465499878
16766 4.28135919570923
16767 4.83956003189087
16768 4.54876041412354
16769 3.84357213973999
16770 3.80102276802063
16771 4.43907260894775
16772 3.48358654975891
16773 4.47898769378662
16774 4.54010009765625
16775 4.37937641143799
16776 3.93641042709351
16777 4.26562261581421
16778 4.72605752944946
16779 4.03383588790894
16780 3.94128251075745
16781 4.51506233215332
16782 4.07713556289673
16783 4.86447477340698
16784 4.60892915725708
16785 4.24283266067505
16786 4.64145803451538
16787 3.91542458534241
16788 4.49824237823486
16789 5.0285267829895
16790 4.5911717414856
16791 4.58171558380127
16792 3.81821131706238
16793 3.66859817504883
16794 3.38744401931763
16795 3.23925876617432
16796 3.12193441390991
16797 3.45041251182556
16798 2.93649196624756
16799 3.2858715057373
16800 3.33326554298401
16801 3.93492221832275
16802 3.51543784141541
16803 3.86115336418152
16804 3.94704627990723
16805 4.14581155776978
16806 4.02564096450806
16807 3.38792538642883
16808 2.99695539474487
16809 3.84929084777832
16810 4.22992563247681
16811 3.73007655143738
16812 4.14957761764526
16813 4.05185031890869
16814 4.01477527618408
16815 3.94288730621338
16816 3.33549356460571
16817 3.74953770637512
16818 4.11139106750488
16819 3.18264198303223
16820 3.41917443275452
16821 3.83469843864441
16822 4.44394826889038
16823 4.12619733810425
16824 4.13296031951904
16825 4.12384271621704
16826 3.34467005729675
16827 3.784099817276
16828 4.78796052932739
16829 4.75883483886719
16830 4.07440423965454
16831 4.41558885574341
16832 4.30340480804443
16833 5.097984790802
16834 4.7586727142334
16835 4.4607834815979
16836 4.46777439117432
16837 4.33257484436035
16838 4.74605369567871
16839 3.96378397941589
16840 3.52389812469482
16841 3.75117039680481
16842 5.29617166519165
16843 3.46057343482971
16844 4.02897071838379
16845 4.43460369110107
16846 3.89781141281128
16847 4.04420232772827
16848 4.01625871658325
16849 4.30832529067993
16850 4.10754299163818
16851 3.52866864204407
16852 3.99357175827026
16853 4.22979593276978
16854 4.28556728363037
16855 4.22691535949707
16856 5.57215690612793
16857 4.30982208251953
16858 3.92998433113098
16859 3.33423089981079
16860 3.52963447570801
16861 3.97700309753418
16862 4.53969049453735
16863 4.69737911224365
16864 3.71114253997803
16865 4.51167631149292
16866 5.13755989074707
16867 5.08593940734863
16868 4.45529127120972
16869 4.51308727264404
16870 4.59727430343628
16871 4.57145118713379
16872 4.39289855957031
16873 4.90304470062256
16874 4.47819042205811
16875 4.13049411773682
16876 4.86922931671143
16877 4.65239095687866
16878 4.87494325637817
16879 4.78659296035767
16880 4.6622109413147
16881 4.38014984130859
16882 3.93837022781372
16883 5.02097320556641
16884 4.68277025222778
16885 4.62711715698242
16886 4.52288961410522
16887 4.80215406417847
16888 4.8252420425415
16889 4.47167539596558
16890 4.59269905090332
16891 4.2131404876709
16892 5.13851356506348
16893 5.22104215621948
16894 4.1833872795105
16895 4.93778419494629
16896 4.69176912307739
16897 4.61925220489502
16898 4.14071559906006
16899 3.77744817733765
16900 4.19453954696655
16901 3.39841437339783
16902 4.71527671813965
16903 4.89741802215576
16904 4.78885316848755
16905 4.85644626617432
16906 4.69654989242554
16907 4.64544820785522
16908 4.23322200775146
16909 4.59743547439575
16910 4.58158254623413
16911 3.65661191940308
16912 4.66379833221436
16913 5.1355767250061
16914 4.43039131164551
16915 4.31185102462769
16916 4.82770490646362
16917 3.76068615913391
16918 4.11624956130981
16919 4.3144702911377
16920 4.24309778213501
16921 5.06016254425049
16922 5.07558441162109
16923 4.70300579071045
16924 4.80763626098633
16925 4.82313966751099
16926 4.16708993911743
16927 4.19942283630371
16928 4.58598136901855
16929 4.81207513809204
16930 4.45955944061279
16931 4.08761119842529
16932 4.07822370529175
16933 4.08774948120117
16934 3.7428879737854
16935 4.21935653686523
16936 4.26011419296265
16937 3.58248734474182
16938 3.71163535118103
16939 3.70485758781433
16940 4.15676498413086
16941 3.66030120849609
16942 3.78059101104736
16943 4.63468551635742
16944 4.41246652603149
16945 4.02993822097778
16946 3.88696575164795
16947 4.28788089752197
16948 4.25551271438599
16949 4.34834241867065
16950 4.53655481338501
16951 3.78623867034912
16952 3.48566246032715
16953 4.19884538650513
16954 4.03138446807861
16955 3.75119638442993
16956 3.84780740737915
16957 3.9296407699585
16958 4.37400531768799
16959 4.34582710266113
16960 4.17081689834595
16961 3.80698823928833
16962 2.89307498931885
16963 3.88987326622009
16964 4.11748933792114
16965 3.95829749107361
16966 4.32178735733032
16967 3.81750345230103
16968 4.7224326133728
16969 4.64890766143799
16970 4.31618785858154
16971 4.09061098098755
16972 4.14353656768799
16973 4.05318450927734
16974 4.0911545753479
16975 4.28713274002075
16976 4.53574895858765
16977 4.47092819213867
16978 4.75210952758789
16979 4.08729267120361
16980 4.12839412689209
16981 4.40322732925415
16982 3.75129866600037
16983 3.69384694099426
16984 3.43095088005066
16985 3.70470118522644
16986 3.91159749031067
16987 3.93242263793945
16988 4.02898836135864
16989 3.75643515586853
16990 3.9087221622467
16991 3.58474636077881
16992 4.28461694717407
16993 4.27022933959961
16994 3.87060689926147
16995 4.22630882263184
16996 4.49704217910767
16997 4.31394577026367
16998 4.22977018356323
16999 4.50160646438599
17000 4.29065990447998
17001 4.07954788208008
17002 3.86127233505249
17003 4.28533697128296
17004 4.16912841796875
17005 4.37042045593262
17006 4.12369632720947
17007 4.47955083847046
17008 4.22290802001953
17009 4.17610788345337
17010 4.06235551834106
17011 4.47959470748901
17012 4.24132490158081
17013 4.01498460769653
17014 3.73556542396545
17015 4.21337413787842
17016 3.67514395713806
17017 3.77221775054932
17018 3.60575723648071
17019 3.72885537147522
17020 3.242840051651
17021 4.08114051818848
17022 3.66596245765686
17023 3.27788138389587
17024 3.31792426109314
17025 3.63744068145752
17026 3.92632460594177
17027 3.64109301567078
17028 2.96692132949829
17029 3.60672616958618
17030 3.70358204841614
17031 4.11502647399902
17032 3.1457154750824
17033 2.87792658805847
17034 3.85231685638428
17035 3.29487442970276
17036 2.77735471725464
17037 3.62115240097046
17038 3.90635991096497
17039 3.7869086265564
17040 2.82310342788696
17041 3.203453540802
17042 3.77492594718933
17043 4.62147283554077
17044 3.65325450897217
17045 3.80775451660156
17046 4.18745708465576
17047 3.99189424514771
17048 4.42817783355713
17049 4.51675987243652
17050 4.07615280151367
17051 3.67066264152527
17052 4.32844591140747
17053 3.52737545967102
17054 3.41867828369141
17055 3.06097745895386
17056 3.34075880050659
17057 4.06689071655273
17058 4.28338003158569
17059 3.66838097572327
17060 3.54138135910034
17061 3.64649724960327
17062 3.69162631034851
17063 4.17717456817627
17064 3.59126281738281
17065 3.36623620986938
17066 3.88993167877197
17067 3.79249286651611
17068 3.47366523742676
17069 4.35513973236084
17070 4.29458475112915
17071 4.23497819900513
17072 4.36793804168701
17073 4.38031053543091
17074 4.05090856552124
17075 3.96277809143066
17076 4.47426128387451
17077 4.33973407745361
17078 4.45100021362305
17079 4.2273530960083
17080 4.29429769515991
17081 4.00851774215698
17082 3.8353533744812
17083 3.8425772190094
17084 4.27403163909912
17085 3.84349656105042
17086 4.23497724533081
17087 4.38088512420654
17088 4.44634103775024
17089 4.10097122192383
17090 4.08223533630371
17091 3.88790702819824
17092 3.57193160057068
17093 4.0407919883728
17094 4.11427450180054
17095 4.28297567367554
17096 3.8257110118866
17097 3.55162334442139
17098 3.31004428863525
17099 2.9815411567688
17100 3.13074564933777
17101 3.21049666404724
17102 3.22555184364319
17103 3.4011070728302
17104 3.89486980438232
17105 4.53140687942505
17106 3.87093210220337
17107 4.22706604003906
17108 3.64121341705322
17109 2.99653124809265
17110 3.03996634483337
17111 2.16384100914001
17112 2.86227560043335
17113 1.99127519130707
17114 2.04517388343811
17115 1.99160981178284
17116 2.82406949996948
17117 2.30360841751099
17118 3.64216065406799
17119 3.87552118301392
17120 3.12688517570496
17121 2.95617961883545
17122 3.20072269439697
17123 2.47501659393311
17124 2.84110808372498
17125 3.58801341056824
17126 2.68767189979553
17127 3.30474662780762
17128 4.27094507217407
17129 3.75093960762024
17130 4.30092811584473
17131 3.82985210418701
17132 3.95471882820129
17133 3.97612738609314
17134 3.97135043144226
17135 3.81687021255493
17136 5.10025262832642
17137 4.30130338668823
17138 4.64247369766235
17139 4.92970991134644
17140 5.13418769836426
17141 4.80650091171265
17142 4.42718744277954
17143 4.89661598205566
17144 4.75009822845459
17145 4.50327301025391
17146 4.53078126907349
17147 4.57795858383179
17148 4.74136543273926
17149 4.06189012527466
17150 3.78657078742981
17151 3.76733946800232
17152 4.6589093208313
17153 3.9934561252594
17154 3.42467737197876
17155 3.80748605728149
17156 3.71475577354431
17157 3.58307909965515
17158 4.26517963409424
17159 3.91540575027466
17160 3.4762020111084
17161 4.12183523178101
17162 4.117027759552
17163 4.64645719528198
17164 3.9165952205658
17165 4.27074527740479
17166 4.24624633789062
17167 5.04066371917725
17168 4.07836437225342
17169 4.55318260192871
17170 3.86648511886597
17171 4.19157457351685
17172 4.48640632629395
17173 4.68317842483521
17174 3.75823998451233
17175 4.50172090530396
17176 3.70858812332153
17177 4.36561441421509
17178 4.72335290908813
17179 3.59664845466614
17180 4.01984357833862
17181 3.48929357528687
17182 3.90694785118103
17183 4.12780094146729
17184 3.48155617713928
17185 3.53935980796814
17186 3.16949939727783
17187 3.47193455696106
17188 2.35591292381287
17189 3.34389448165894
17190 3.13136124610901
17191 3.10343432426453
17192 4.27300882339478
17193 4.05542993545532
17194 4.21431589126587
17195 4.6339807510376
17196 3.82006525993347
17197 4.31451892852783
17198 4.8283805847168
17199 3.63308620452881
17200 4.13336324691772
17201 3.42086315155029
17202 4.10549783706665
17203 3.72579264640808
17204 3.74923276901245
17205 4.02702569961548
17206 3.8261513710022
17207 3.67000436782837
17208 4.03631734848022
17209 4.18913221359253
17210 4.32154560089111
17211 4.33749055862427
17212 4.1111888885498
17213 3.44028425216675
17214 3.91990375518799
17215 4.42845392227173
17216 4.86322450637817
17217 3.85289406776428
17218 3.82402467727661
17219 4.67813396453857
17220 4.78624296188354
17221 4.7058310508728
17222 4.39204359054565
17223 4.54578638076782
17224 4.33683681488037
17225 3.95985746383667
17226 4.43759775161743
17227 4.87973928451538
17228 4.84014177322388
17229 4.28206014633179
17230 4.67779684066772
17231 4.19818687438965
17232 3.85279893875122
17233 3.13847780227661
17234 4.20510005950928
17235 4.08178281784058
17236 4.16148090362549
17237 4.26297998428345
17238 4.62763214111328
17239 4.73502779006958
17240 4.69145107269287
17241 4.33845043182373
17242 4.38547945022583
17243 3.95591306686401
17244 3.95241284370422
17245 4.28979349136353
17246 4.13378524780273
17247 4.0772500038147
17248 4.15615797042847
17249 4.42625188827515
17250 3.85554647445679
17251 4.48608350753784
17252 4.11868715286255
17253 3.58025741577148
17254 3.9156494140625
17255 3.98856854438782
17256 4.16853666305542
17257 4.21809530258179
17258 3.73791027069092
17259 4.08163833618164
17260 4.33599424362183
17261 3.83704829216003
17262 4.44378137588501
17263 4.31644344329834
17264 4.89667510986328
17265 4.50368118286133
17266 4.36623287200928
17267 4.77876329421997
17268 5.06725740432739
17269 5.22485446929932
17270 5.00360202789307
17271 4.87326717376709
17272 4.89355182647705
17273 4.59249782562256
17274 4.65491819381714
17275 4.11153268814087
17276 4.3876838684082
17277 4.39278745651245
17278 3.91773343086243
17279 4.44820928573608
17280 4.40526723861694
17281 4.29116535186768
17282 4.33838748931885
17283 3.95153522491455
17284 4.39990186691284
17285 4.37464904785156
17286 4.45381021499634
17287 4.14308881759644
17288 4.7241735458374
17289 4.68790769577026
17290 4.55461645126343
17291 4.32796144485474
17292 4.11991310119629
17293 4.13243246078491
17294 4.01003408432007
17295 4.43718814849854
17296 4.30280017852783
17297 4.81600570678711
17298 3.99008941650391
17299 4.68896579742432
17300 3.98437309265137
17301 4.27919864654541
17302 4.13913822174072
17303 4.85936450958252
17304 4.52669763565063
17305 4.18786859512329
17306 4.46391344070435
17307 4.46451568603516
17308 4.76503658294678
17309 4.20876932144165
17310 4.3533821105957
17311 4.1464958190918
17312 4.53239440917969
17313 4.24695110321045
17314 4.5183253288269
17315 4.46317720413208
17316 4.59708595275879
17317 3.80951380729675
17318 4.25033283233643
17319 4.35036706924438
17320 4.14529180526733
17321 4.41489458084106
17322 4.45074319839478
17323 4.74158334732056
17324 4.15465450286865
17325 4.2223105430603
17326 4.97506904602051
17327 4.6520938873291
17328 4.69506359100342
17329 3.86536145210266
17330 4.79660654067993
17331 4.80551958084106
17332 4.90940570831299
17333 4.65198516845703
17334 4.18964433670044
17335 5.16767883300781
17336 4.66685342788696
17337 4.60726308822632
17338 4.33752059936523
17339 4.14747619628906
17340 4.42669057846069
17341 4.68097972869873
17342 5.47256660461426
17343 5.16497850418091
17344 4.51259088516235
17345 4.75469493865967
17346 4.31464242935181
17347 4.62035036087036
17348 3.7826099395752
17349 4.28269672393799
17350 4.17573976516724
17351 3.89951205253601
17352 4.2276463508606
17353 4.44864368438721
17354 4.91210603713989
17355 3.94078660011292
17356 3.89856052398682
17357 4.24469375610352
17358 4.24015140533447
17359 4.77037954330444
17360 4.14526891708374
17361 3.85905051231384
17362 3.9873731136322
17363 4.61224508285522
17364 4.56913757324219
17365 4.34908580780029
17366 4.50369834899902
17367 3.68803954124451
17368 4.07892179489136
17369 4.87948799133301
17370 4.2818169593811
17371 3.940105676651
17372 4.5249719619751
17373 4.19397592544556
17374 3.85314059257507
17375 3.75114846229553
17376 4.42503023147583
17377 4.84498453140259
17378 4.93244171142578
17379 4.59235191345215
17380 4.14821195602417
17381 4.6019926071167
17382 4.52992677688599
17383 4.51843452453613
17384 4.55838871002197
17385 3.46676421165466
17386 3.80306363105774
17387 4.86397266387939
17388 4.08284187316895
17389 4.04599046707153
17390 4.00436353683472
17391 4.24565744400024
17392 4.24217319488525
17393 4.62111568450928
17394 4.52562379837036
17395 4.58066606521606
17396 5.03920555114746
17397 5.80458641052246
17398 4.86575984954834
17399 4.91397476196289
17400 5.30695152282715
17401 4.47917890548706
17402 4.35062408447266
17403 3.5850567817688
17404 4.2863974571228
17405 4.45091533660889
17406 4.64444160461426
17407 4.23022317886353
17408 4.96362066268921
17409 5.26208925247192
17410 4.98446178436279
17411 4.91678333282471
17412 4.65265607833862
17413 4.23440790176392
17414 2.91840720176697
17415 1.94482088088989
17416 1.82245314121246
17417 2.51293706893921
17418 2.14052319526672
17419 2.28339958190918
17420 3.12382054328918
17421 3.91909956932068
17422 3.33293175697327
17423 4.04386949539185
17424 3.77883195877075
17425 4.1143684387207
17426 3.86114954948425
17427 5.60833549499512
17428 4.80500555038452
17429 4.71982145309448
17430 4.21500873565674
17431 4.14153957366943
17432 4.02350854873657
17433 3.90891623497009
17434 4.92559385299683
17435 5.17429065704346
17436 5.38468313217163
17437 4.03842496871948
17438 4.78265380859375
17439 4.86320400238037
17440 5.11282682418823
17441 5.31806039810181
17442 5.3893256187439
17443 5.63030910491943
17444 5.61591339111328
17445 4.98508501052856
17446 5.54200839996338
17447 4.20886707305908
17448 3.85837507247925
17449 3.53648948669434
17450 4.15488767623901
17451 3.23473167419434
17452 3.82294535636902
17453 3.6656494140625
17454 4.03463840484619
17455 5.04005336761475
17456 4.90488576889038
17457 5.20382070541382
17458 6.04826307296753
17459 6.14510536193848
17460 4.76435422897339
17461 5.9953498840332
17462 6.05549573898315
17463 5.44672584533691
17464 5.85542106628418
17465 5.59241247177124
17466 4.92929124832153
17467 4.67729759216309
17468 6.02910470962524
17469 5.02386283874512
17470 5.35635423660278
17471 5.80999517440796
17472 5.56064224243164
17473 4.74994039535522
17474 4.39927625656128
17475 4.47895908355713
17476 3.79765272140503
17477 4.32948541641235
17478 4.01604318618774
17479 4.19533014297485
17480 4.08789825439453
17481 4.05789613723755
17482 3.33483719825745
17483 4.01976919174194
17484 4.24223804473877
17485 4.17421674728394
17486 4.08378124237061
17487 4.05470037460327
17488 4.31271028518677
17489 4.40868043899536
17490 4.15808391571045
17491 4.97282028198242
17492 4.99519777297974
17493 4.9722580909729
17494 5.22326898574829
17495 4.85763216018677
17496 4.50667285919189
17497 4.23586559295654
17498 4.25739479064941
17499 4.61308336257935
17500 5.00974893569946
17501 4.63841342926025
17502 4.21950960159302
17503 4.29083299636841
17504 5.04138088226318
17505 5.13668775558472
17506 4.58526706695557
17507 4.98947620391846
17508 4.94316434860229
17509 5.08255290985107
17510 5.1949462890625
17511 4.98359632492065
17512 4.74910736083984
17513 3.88818335533142
17514 3.8964216709137
17515 5.16911363601685
17516 4.33914566040039
17517 4.29219961166382
17518 4.58959579467773
17519 4.60348701477051
17520 4.58251810073853
17521 3.89550352096558
17522 3.98819971084595
17523 3.89361786842346
17524 4.56751680374146
17525 4.98689889907837
17526 4.9480299949646
17527 4.99131202697754
17528 4.53758478164673
17529 4.85033988952637
17530 3.48122406005859
17531 3.79372572898865
17532 4.30370855331421
17533 4.29885721206665
17534 4.24434566497803
17535 4.35663223266602
17536 4.31718397140503
17537 3.73356747627258
17538 3.63967728614807
17539 4.03379201889038
17540 4.15090274810791
17541 4.19358491897583
17542 4.18240594863892
17543 4.51592683792114
17544 4.72902631759644
17545 4.64451932907104
17546 4.39900541305542
17547 4.42259740829468
17548 4.363112449646
17549 4.21042776107788
17550 4.73786544799805
17551 3.89295434951782
17552 3.7858419418335
17553 3.46675252914429
17554 3.42249441146851
17555 3.34068560600281
17556 3.91713285446167
17557 4.64970111846924
17558 4.08174085617065
17559 4.05668449401855
17560 4.73352909088135
17561 4.33987236022949
17562 4.39238214492798
17563 4.37243700027466
17564 4.74893856048584
17565 4.46113204956055
17566 4.00811290740967
17567 4.9270224571228
17568 3.13290905952454
17569 3.78812766075134
17570 4.8579888343811
17571 3.78674721717834
17572 4.94755697250366
17573 4.95056867599487
17574 5.23884344100952
17575 5.42561769485474
17576 4.56657218933105
17577 5.08063459396362
17578 4.7968807220459
17579 4.83025503158569
17580 4.25532341003418
17581 4.23364782333374
17582 4.23810195922852
17583 4.00032901763916
17584 4.29608392715454
17585 4.17918682098389
17586 3.3933093547821
17587 4.52454328536987
17588 4.94608211517334
17589 4.29171085357666
17590 4.22460842132568
17591 4.34072780609131
17592 4.49685001373291
17593 4.68709087371826
17594 4.70129823684692
17595 5.08191156387329
17596 4.45030498504639
17597 4.10408353805542
17598 4.63394737243652
17599 4.49869823455811
17600 5.20539426803589
17601 5.16145944595337
17602 4.661780834198
17603 4.49114990234375
17604 4.59307622909546
17605 4.16273307800293
17606 3.33375787734985
17607 4.17800235748291
17608 4.22989416122437
17609 4.41583204269409
17610 4.19982099533081
17611 4.61983585357666
17612 3.91323924064636
17613 3.96840143203735
17614 4.75136661529541
17615 4.51606845855713
17616 4.83692646026611
17617 4.85123586654663
17618 4.60170364379883
17619 4.70242547988892
17620 3.58130574226379
17621 4.55548477172852
17622 4.85081815719604
17623 4.68965244293213
17624 4.42583274841309
17625 4.1845531463623
17626 4.35895204544067
17627 4.98204135894775
17628 4.55036163330078
17629 4.7366418838501
17630 4.69261455535889
17631 5.07144832611084
17632 4.09130048751831
17633 4.51174211502075
17634 4.22541475296021
17635 4.68912792205811
17636 4.98158645629883
17637 4.72002410888672
17638 4.33740425109863
17639 3.97035503387451
17640 4.09976625442505
17641 3.29640626907349
17642 3.79746007919312
17643 3.58055639266968
17644 3.44920039176941
17645 3.90839886665344
17646 3.15626835823059
17647 3.73428583145142
17648 3.63151025772095
17649 3.26415586471558
17650 3.33158493041992
17651 3.30286812782288
17652 2.85743451118469
17653 3.01809787750244
17654 2.57521104812622
17655 3.1984531879425
17656 2.96999430656433
17657 3.90196561813354
17658 4.25769424438477
17659 3.86975026130676
17660 3.93643283843994
17661 4.06244421005249
17662 3.35616159439087
17663 3.72251391410828
17664 3.95158648490906
17665 3.19507884979248
17666 3.98175239562988
17667 3.28995013237
17668 3.14029145240784
17669 3.47928357124329
17670 3.19294834136963
17671 2.45877861976624
17672 2.80157709121704
17673 3.38944506645203
17674 3.82068467140198
17675 3.46865057945251
17676 4.17721939086914
17677 3.62395000457764
17678 3.83037352561951
17679 4.01857566833496
17680 4.1565728187561
17681 2.84847569465637
17682 3.19327569007874
17683 3.43957328796387
17684 3.5187520980835
17685 4.16035032272339
17686 3.73922991752625
17687 3.52344584465027
17688 3.45605111122131
17689 4.12047672271729
17690 3.89880752563477
17691 3.35009694099426
17692 3.29465293884277
17693 4.45000123977661
17694 3.61864376068115
17695 3.77815985679626
17696 3.6947648525238
17697 3.86563515663147
17698 3.28234434127808
17699 3.40647387504578
17700 3.27246689796448
17701 4.54485654830933
17702 4.11230421066284
17703 3.79453945159912
17704 4.06509447097778
17705 3.4010763168335
17706 3.75141406059265
17707 4.08427381515503
17708 4.03105163574219
17709 3.91656851768494
17710 4.1828031539917
17711 3.61483764648438
17712 3.3028039932251
17713 3.58194780349731
17714 4.35684490203857
17715 4.13779497146606
17716 4.40931510925293
17717 4.09784269332886
17718 4.40848922729492
17719 3.31297206878662
17720 3.54760074615479
17721 3.3485255241394
17722 3.67237257957458
17723 4.27370977401733
17724 4.43101692199707
17725 3.7460675239563
17726 3.8333797454834
17727 4.31828260421753
17728 3.91840434074402
17729 4.18160581588745
17730 4.3346152305603
17731 4.59031677246094
17732 4.2408766746521
17733 4.98976898193359
17734 4.91176509857178
17735 4.8012170791626
17736 4.82164716720581
17737 4.32539844512939
17738 4.03890132904053
17739 4.74073314666748
17740 5.76758623123169
17741 4.83918809890747
17742 4.64303207397461
17743 4.72104454040527
17744 4.98298263549805
17745 4.26578235626221
17746 4.83247661590576
17747 4.18955087661743
17748 4.30399656295776
17749 4.54310178756714
17750 5.33929538726807
17751 5.31006574630737
17752 4.58797645568848
17753 4.59178876876831
17754 4.65147066116333
17755 5.04404973983765
17756 4.62243747711182
17757 4.33668661117554
17758 4.64302968978882
17759 4.26141405105591
17760 3.89172434806824
17761 4.2009449005127
17762 4.31092262268066
17763 4.66327667236328
17764 4.0758900642395
17765 3.79267764091492
17766 3.6532301902771
17767 3.96442127227783
17768 4.30887317657471
17769 4.04328203201294
17770 3.71167755126953
17771 4.34995985031128
17772 3.79520678520203
17773 4.46634244918823
17774 3.69448924064636
17775 4.60142755508423
17776 4.59943151473999
17777 4.16150712966919
17778 5.03092479705811
17779 5.0151424407959
17780 5.68092679977417
17781 4.50310182571411
17782 5.47457218170166
17783 4.94697093963623
17784 4.98064279556274
17785 4.96828985214233
17786 5.56476831436157
17787 5.26945400238037
17788 4.84711170196533
17789 4.17837715148926
17790 4.03498411178589
17791 4.27445554733276
17792 3.29388165473938
17793 4.49595975875854
17794 4.43610715866089
17795 4.56384706497192
17796 4.43257761001587
17797 3.82541036605835
17798 4.42103290557861
17799 4.03095960617065
17800 3.78834962844849
17801 3.84510564804077
17802 3.60156798362732
17803 3.62860059738159
17804 3.83567214012146
17805 4.03495836257935
17806 3.91463971138
17807 4.13948726654053
17808 4.1488242149353
17809 3.71347188949585
17810 3.30629444122314
17811 3.66605830192566
17812 4.1582818031311
17813 4.02283382415771
17814 4.65191507339478
17815 4.34851169586182
17816 5.3632435798645
17817 5.0640697479248
17818 4.76122283935547
17819 4.34266662597656
17820 3.93607640266418
17821 3.62015414237976
17822 3.55169320106506
17823 3.83069157600403
17824 3.70585250854492
17825 3.44837403297424
17826 3.53441977500916
17827 3.59846711158752
17828 3.56472563743591
17829 4.25248241424561
17830 4.26963520050049
17831 4.74516630172729
17832 4.2154107093811
17833 4.48323822021484
17834 4.37216329574585
17835 4.43550062179565
17836 4.32810592651367
17837 4.56881380081177
17838 4.81060647964478
17839 4.47043085098267
17840 4.07744789123535
17841 4.31720733642578
17842 3.965740442276
17843 4.16063451766968
17844 4.47761344909668
17845 4.06185102462769
17846 4.0060658454895
17847 4.26663398742676
17848 4.51372003555298
17849 3.9558572769165
17850 4.11349678039551
17851 3.73225498199463
17852 4.02513074874878
17853 3.82007265090942
17854 3.81245303153992
17855 4.45713758468628
17856 4.572998046875
17857 4.11439228057861
17858 4.00203800201416
17859 5.19335842132568
17860 5.14079809188843
17861 5.52520942687988
17862 5.42680168151855
17863 5.21681356430054
17864 5.04083156585693
17865 4.73232793807983
17866 4.97628402709961
17867 4.91843891143799
17868 4.13954257965088
17869 4.2454662322998
17870 4.70984649658203
17871 3.65947508811951
17872 3.47162365913391
17873 4.06759405136108
17874 4.20636987686157
17875 4.50474309921265
17876 4.52667284011841
17877 4.33862924575806
17878 4.75199794769287
17879 4.09134721755981
17880 4.4504656791687
17881 4.3905143737793
17882 3.9751570224762
17883 3.93323564529419
17884 4.35071420669556
17885 4.16127872467041
17886 4.32141017913818
17887 4.56829023361206
17888 4.20058155059814
17889 4.70288562774658
17890 4.61332130432129
17891 4.00816917419434
17892 4.86976194381714
17893 4.76070642471313
17894 4.65010118484497
17895 4.22950601577759
17896 4.29376268386841
17897 4.53991031646729
17898 4.05775117874146
17899 4.62504625320435
17900 4.1774787902832
17901 4.42894601821899
17902 4.72691249847412
17903 4.4750189781189
17904 4.37428045272827
17905 4.28197288513184
17906 4.61102914810181
17907 3.40777683258057
17908 4.48690557479858
17909 4.09345579147339
17910 4.61790418624878
17911 4.77486944198608
17912 4.30057716369629
17913 4.21392202377319
17914 4.31230974197388
17915 4.63172674179077
17916 4.17494773864746
17917 4.48965215682983
17918 3.82018685340881
17919 4.04708957672119
17920 4.27203845977783
17921 4.25810146331787
17922 4.16056537628174
17923 4.13587236404419
17924 3.88469886779785
17925 4.61112213134766
17926 4.61023426055908
17927 3.94361472129822
17928 4.58789491653442
17929 4.38779830932617
17930 4.10622024536133
17931 3.44722175598145
17932 4.47783517837524
17933 4.67809915542603
17934 4.40581846237183
17935 4.74496126174927
17936 3.78471636772156
17937 4.12603187561035
17938 4.26576137542725
17939 4.06174373626709
17940 3.02190756797791
17941 3.83062028884888
17942 3.34987139701843
17943 3.46591329574585
17944 3.34089374542236
17945 3.18035840988159
17946 3.48444509506226
17947 4.42170333862305
17948 3.99276232719421
17949 4.31230401992798
17950 4.66000127792358
17951 4.02621650695801
17952 4.11655855178833
17953 4.58705949783325
17954 4.16127157211304
17955 3.97228932380676
17956 3.60077786445618
[truncated: 5,925,264 more chars]
