# Supplementary material for: Conformational ensemble-dependent lipid recognition and segregation by prenylated intrinsically disordered regions in small GTPases
Source: Commun Biol. 2023 Nov 2;6:1111. doi: 10.1038/s42003-023-05487-6 (PMC10622456; doi:10.1038/s42003-023-05487-6)
Supplement: Supplementary file 3 — Supplementary Data 1 [file 42003_2023_5487_MOESM3_ESM.zip › Fig2/Cdcd42b_APL.txt]

63.534917812911
63.4665553900661
62.3462801782175
62.4004151337406
64.3363900843341
63.8129444139188
63.5320172152608
63.2955131755912
63.1521940876403
63.4040644489911
63.6077358120846
63.9915397745605
63.3095341165943
63.7284821410867
64.1744264596068
63.4865270911854
63.8772683880914
63.437463274968
63.2898499317875
63.6362972690258
64.0096162847017
63.5695891441759
64.9367923040581
64.3477990886218
63.5278248817885
63.5886841317919
63.4699005504865
62.5827223282831
62.6010562955989
62.786752789112
63.2227458373871
63.5797994497142
63.686635999647
63.3016059569125
63.3415127128599
63.3644982833868
64.1310679049362
63.6571639286783
62.2175397326937
62.8642115712449
63.4950190653093
62.547845946446
61.6488930573258
62.0246148826353
62.826059228158
61.9939032494846
62.4060583481824
62.7885301413886
62.0628017461642
63.8116760065081
63.4440908685364
62.7579336150867
63.1985914382539
64.0588816509923
64.2518077313813
62.062386304703
63.0643568538786
61.6737444742056
62.9805298698776
62.106542037673
62.3138434715876
62.7108774247046
62.2950707141045
63.3753227817329
63.1751482049929
62.9801612045708
62.7146337626437
63.1671871110289
63.9947100767966
63.8699074846422
64.4681580276271
64.7420746455169
65.561592256663
64.6610642646527
63.1433950505272
62.9806879625804
62.7192800676768
62.2863251173549
63.2116863211506
62.2931662487215
63.1592514304751
65.1059944143799
65.6747694346503
63.9171188710564
63.301823978619
63.3841192123724
62.5393841610831
64.1744197341733
63.5148330499214
64.5905794374342
64.9965012090365
64.8568410786495
65.1109551052515
65.0214263009664
65.2903101130551
64.5213204452271
64.2330792948822
62.8169095758498
63.6045307595775
64.1904750290128
63.7486556383898
63.5768251073977
64.4116215926158
62.7130450837838
62.7254612197982
63.9505605578259
63.9590938070548
64.6610324325242
63.9750747325439
63.9343490733866
62.9271243674884
64.2835689951975
65.0162976793262
64.2500453237852
63.5639209517077
64.9943583866883
65.2528275864335
66.6009600113286
65.8028027302366
64.3063975304661
64.0721854388648
63.5232283876088
63.066916153327
62.7015826745369
62.2959159110682
63.3410853823986
62.6359460674528
63.771286280769
62.774134536623
61.6201408837428
62.3574390278134
64.1694965330316
62.8540820763793
63.0237740427043
64.7134422395302
63.4190654999323
63.2097213024707
63.7710386898136
62.9855921103224
63.4797801043209
62.5623290745895
61.5177946729191
62.0640709631935
62.6111744724357
63.0921655219936
62.953267145314
63.2447422817102
64.136892616026
64.2339676043217
64.6717024169558
64.9837498617963
65.4733053689259
64.833606822858
63.2003156672683
63.5809548815109
64.908489236125
64.4090200692865
64.0477970625327
63.3709087713338
63.150446038754
62.4529572360301
62.9995580141417
63.016955341276
64.0760284743347
62.9759574214716
62.3017862162071
62.02938302624
63.5992092056037
63.010488684198
61.8698103509319
62.2494786889821
62.5953830967869
62.4260041740879
62.7904105674348
62.9867003585932
63.4960162950387
63.745570922538
63.1647110060172
62.9598929894222
63.2390354100869
63.7091658471832
62.6749314305658
62.6288988216549
63.5918708568164
63.2013505150252
62.0876791331425
62.2593419527132
62.4084289460403
62.7319069222637
62.4485139923932
62.7519454868203
63.2566559824111
64.9732544548034
65.5918310852241
66.2270567668573
65.8258238594789
65.4050890625555
65.6754247304304
65.1088321573228
64.1209901199785
64.7043239824939
63.2760044519362
63.3316834629906
65.0909024669146
63.9754102858491
64.2113207442006
64.3548534238224
63.8515590451488
63.9152781723468
63.783717767721
64.437342547016
64.1011897917784
64.1614066956999
63.0855367117646
62.6846218993656
63.2967215485114
62.6274183488123
62.6830280337636
62.6029953174003
62.8339594998729
61.9056952670561
62.0161466923865
61.7670999884601
60.9561136799393
62.7909615989933
62.912422212651
62.6557624731521
62.5623504670728
64.266853037008
64.4948296660688
64.1576476934465
63.6628019027893
64.129145190764
64.1702811506017
62.5748531226153
62.4083219046166
61.428514344859
62.8180312543721
62.1010745714038
62.3383003871356
63.021900536339
62.1166285142115
61.9855197132232
62.8857158190923
62.8387670472875
63.9814386937824
62.877232975408
64.1516274838342
64.1049911966156
63.4357387037389
63.5473361415327
63.6056634306357
62.8722687031071
62.759772361307
62.1875595332907
62.8186936972459
63.7185805255589
64.4372744756368
63.1333737198458
64.2073907229256
64.8994980244071
65.3003879675689
65.0550261370527
64.1451140433666
62.3750754913703
62.6194309424293
62.3633182439001
62.7414328017592
61.0673398789218
61.4914678229609
62.6632953607043
62.7550220601658
61.4809073528291
63.4008937923764
62.7269171854486
62.6134342609714
62.8629534437439
63.7249620879738
63.2370551484748
62.6522342270071
63.02045044469
63.2281194289321
62.1198767390142
63.5809229551366
63.6718041384418
62.9386312472084
63.4207628049888
63.8247204777852
63.2178498611444
62.3725813433539
63.8867029269332
64.3926794617098
64.5952973836954
64.9443473791815
63.4322285229978
64.2991106274706
63.8149623995369
62.6394783739826
62.915363629465
62.6807755686982
63.2185649785679
62.48963407482
62.9948098464578
62.2169853649187
63.3764394786005
63.2644710900103
63.6650261839327
64.5457905081305
65.1909629081036
63.2276201405213
62.5450624266836
62.5247413176562
62.5474556209377
62.5010962733466
63.3142455759662
62.9369940616466
64.0260041968537
64.0389733176911
63.328564206987
64.0460420868479
63.3495866041419
62.9391486675071
62.3768048938967
63.004192207071
62.8708919181832
64.639280332654
65.1272545520027
64.5526750461564
65.0839249392625
64.8827122551357
64.4970382398894
64.2963266530116
64.3132402741832
64.0013260687094
63.336197653715
63.2875601035048
63.3730841463688
63.3478738769667
63.0779492071286
62.5181273494717
63.1654894435362
62.9808996585936
62.7990699443445
63.6976210816856
63.3089853036453
64.1082241557999
63.3207978428143
64.7459173244213
65.1026873790659
65.5245151119016
64.6375564661206
63.6924869474506
63.6640204829426
64.0839808958262
63.1313217879643
61.6401691439469
62.0428943613846
62.0019712520437
61.9066578861854
61.5757128953468
60.8044475607021
61.2791962396904
61.4793993595988
61.4746494022838
62.2885989408514
63.0615014265234
63.2165292288992
62.6189562472044
63.5379631516365
64.0418583443359
62.6901604858616
62.4087557107348
63.5436974952486
63.4712174513331
63.8565292715979
63.7511941637209
63.8842659312351
62.9352672089264
63.1629613165569
62.3277178902469
62.0395166959434
63.0790288473707
62.6441700512871
62.2314229343424
61.89785852253
63.2778731278906
63.5780611927261
65.3514381574878
65.0736911827595
64.0428885091445
64.2498182175907
64.3333266821404
63.8092358575086
62.9780543428295
63.4758179610062
62.981700330756
63.8435432120946
62.9075927557772
62.8898978103283
62.3745186164975
63.6246123704658
62.9584851157772
62.8607053749864
63.0826224900369
63.2074596523031
63.1745194440591
62.9392577130345
62.9780709072286
63.0068237781059
63.0687312898967
64.0084009609271
64.0629735722636
65.1728854393745
64.1164085550554
63.7043727395852
63.388147501263
62.034203705526
61.8024107380146
63.0552257519902
62.4955204678207
63.2830946326563
62.4583115839619
62.3495843499732
62.4510027609853
63.8349542302937
63.6045401800665
63.4965791248883
64.2742289569479
64.8858631186359
64.0810307211878
63.1836385931711
62.8036726314928
63.1341696717778
63.2750025272936
63.5793489480984
63.9391894006858
63.0426540238497
63.7420793270523
63.6428313437034
62.3977030037102
63.9957237583125
62.9663455861517
62.7134381285486
63.4151073219132
62.7749596590465
62.9166319024347
62.8368855351773
64.6138553911566
64.05149655627
62.8292615543454
63.619452184947
62.3480280277743
62.5809442665999
64.2011513095106
63.4620286296122
64.6011698379382
62.5968780879008
62.4060682472713
62.3772279063742
63.9539097127399
63.865423556878
64.1799045210614
63.2849811618876
62.9462828208605
63.9896260653068
63.0657672579419
63.4776328003434
63.3280656655741
61.6252236503629
62.9482882263427
63.7297497060629
63.5294332339428
64.2303379858025
63.8828374900694
63.7561026972224
65.3533114953505
63.4255463991764
64.7250858589726
64.3584418728337
63.0915500222388
62.5923209086823
63.2230303630487
62.4159894929598
61.9738047169728
61.8723082136799
61.976188823125
62.5862610399403
63.3970971772079
63.5939156628182
63.8113683333732
62.9818907391117
63.4295017099064
64.4327354256132
63.3963672093052
63.5042950098945
64.5634786566735
65.5059606046651
65.03810826463
65.7317335702134
63.8878166536261
63.8395898404785
64.4145068329092
65.5137171791634
65.7220443149449
65.2669104133473
64.5533709967322
63.7580839579594
63.3979622288096
63.4124901221954
63.3976286618054
62.552288948381
63.3753172276796
63.0755104812341
62.7646513100237
63.0763769762591
63.2843316290803
62.8052500630798
62.9701179737491
64.6938803443415
65.983788093828
63.8996744945676
64.2153150613917
64.0844380240718
63.7404031098783
64.1573147208652
63.8036659649007
64.1033253612505
64.3138477213514
62.2842006668626
62.8654685194591
62.6491171095691
63.0426955045005
63.3031602603214
62.887177446057
62.5930550963619
62.9081736971086
63.8471003146154
64.0820299183323
63.9941178061084
64.4045655657855
64.3999402199808
64.5173853688515
64.6332484842969
63.0405912771202
64.4726038263275
64.4683396937897
64.2749549446061
63.3257635133748
63.4352475146903
62.3305169880581
61.6020335344001
61.6158521121001
62.4407332139778
63.6268984679231
64.3179404881394
62.5499138633721
62.1846683403945
63.4391269306189
64.1333369152446
63.4739205196555
63.8173539906497
62.4951402092808
63.3543914241653
62.600127985607
63.7033517817366
64.4278522540773
64.3144821727537
63.8398480673987
64.598407241473
63.3302724749433
63.566799880325
63.5895015925079
64.6526340033105
64.1030181143979
64.6398379647624
64.5457827468256
65.0794819065751
63.9087183261645
63.4009860067335
62.5526813362482
61.7278852840583
61.9603858099367
61.9784290426039
63.0720111962323
62.8465364015383
63.1879259682509
62.2317914290655
62.4896689722635
63.2507755154831
63.9444543411109
64.5027836940346
63.8425433750923
63.0956176563559
63.5066845792805
64.1019123844585
63.5077447875128
63.6745636345342
64.4164909936813
62.831529740751
61.9273583793653
61.7542563617505
62.3050587116598
63.6297227267009
63.5773567046146
63.2697673690982
62.3886581728943
62.8261636488674
63.1567526271966
63.1963043661149
64.2388880985763
63.9023772433147
64.3251617420801
64.4214941852631
63.8073546590691
64.1818753937789
64.2636002682967
63.4893236448835
65.0634793496012
64.6934106224556
64.1875866083142
65.0149433782875
64.4814625021338
64.0312884047735
64.0336745957691
63.305002088154
63.0029088149183
62.0346821197907
62.7627938918394
63.7100795693689
63.3672307294145
63.5307160709781
64.5438207058755
64.36967637932
63.6825538871609
63.6851658424269
63.2942826759833
63.9419111825497
63.5733391915908
63.427030908181
63.350761544787
62.5716529749052
62.8769617701908
63.6711834290901
63.9687446618373
64.2525002681853
64.3066293773575
63.2016357031204
62.1600745338261
62.4899976666034
62.4305413303664
62.0757880890164
62.088003042224
60.8442762415216
62.3126698438681
62.3992797914787
62.6400574521005
63.1201150544005
62.26748237773
61.3987590563454
61.3680009364742
62.2500900268665
62.8567101626657
63.3217302634657
64.142128145342
62.7303221534419
61.8140151165926
61.9932871512606
61.7303703764247
62.1651759333895
61.4881822238967
61.2924814345955
62.7256932779739
63.0837747672704
63.4094149544438
63.9830832266538
63.9391697698299
63.3835542634357
64.2623230775554
64.4501321839486
63.2581386646108
63.3611432399834
64.4521812294263
62.5802803400549
63.02502885792
63.0171011476354
63.560882169956
63.6981119270972
62.9842757732585
62.6367277353362
62.1119137274724
64.2773865153669
62.6448575757055
63.6237160512418
62.6551524362794
62.956294708155
63.0024816947116
62.8671522797043
63.5335522785312
64.3002192652202
63.8653345381893
63.6054864117325
62.6579220762816
63.4334340950019
62.6283171953887
62.1524183023639
62.7989885218184
63.3973489894944
63.250944671573
63.5034269436397
63.8368947320448
63.8286509468588
62.959336502282
64.7189337975025
63.4348886711298
63.1426632098896
62.8265526132167
63.197524519175
63.7470401523055
63.8215075152947
64.2471634847047
65.1625300268697
65.2475983779268
63.4090068007859
63.1995492624917
62.7706708053032
63.6494866232917
63.3876714357765
64.0812252444418
62.8363969405446
63.4905433119353
62.0327572665548
61.9873473044947
62.1400975294653
61.4319665507882
62.8095891303421
62.5272183997043
63.2799957218192
62.9389797136788
63.0340427458895
63.0086101753652
63.0117349825762
62.1836351719621
62.2768878274121
61.9493807880906
61.7821098766508
62.764211276383
62.75537873897
63.2572370989742
62.7128082746031
63.1851079907837
62.2617346329382
62.977793249959
62.3472717524621
63.1027599725975
63.2336108633406
63.3120977987789
62.6689794685729
62.6811123501203
63.2365391239675
63.0464154644247
63.9645311156595
63.7029131735662
63.6132791469453
63.8709357337313
63.9156518365483
63.9704677048241
64.3441848957215
61.8373486095971
62.3994504225001
62.6870970380958
62.9074715085007
63.8309760929973
64.1983518918831
63.4235822276419
63.3048545075415
64.4545864108294
64.7909209285252
64.0884297368767
63.558232992083
62.1683528724181
61.7220008034637
61.8335974437597
62.6397522967153
63.5399409013532
62.9035412476882
62.6319066316907
62.7610224058586
62.8409283911341
62.220535680608
62.0913938452741
62.0387394066844
61.80427166217
61.9910900632117
62.4123526672513
62.6253686379938
63.2153585530898
63.3236862788363
63.107965675107
62.7895246913977
62.3160373327838
62.1075075901568
63.9681264445934
63.5104322716678
62.4559946156447
61.2919054023382
62.268627198286
64.1891424492863
63.7580976659431
63.4028692169562
64.3252833533016
64.67089768319
64.3883085429892
63.0214404651977
62.947024077519
62.9221328848315
63.5008976212451
63.2615056496812
63.3754892289396
61.4157445856238
62.2872633064496
63.0286924770287
63.3751577508466
63.0015586966387
63.7386214061852
64.0018597662199
64.6024828437128
63.9054515707583
63.3697473877319
63.6805896672007
64.1657778580239
64.7448218978489
64.843114638422
63.622574787632
64.3090307361859
64.2588798915162
64.392342705351
64.9574588359326
65.3669636053892
65.2526976294625
64.4374750435965
63.8373331118208
63.2729717644141
63.6071610291621
64.5865134996055
63.4521201001699
63.74526550333
62.9239788888446
62.0918455818255
63.0711626268648
65.0021062030399
64.3483514062767
64.4996578978787
64.6155252924542
64.7678406611125
65.2785451616161
65.692446711325
64.3456280397804
64.0912366228347
62.8828020072733
63.3670495482162
61.9098872498917
62.2395836010178
62.9619489501442
63.3726027007913
64.5407383060089
63.7322753990027
63.3107623369803
63.4296919046002
63.1074407257862
63.1982416968732
63.065680699179
64.1249703255321
63.5269676218872
63.0723902162895
62.9076435211707
63.2019372894852
64.3154166323948
63.3903737729553
63.8209532762782
62.9722634307847
62.8046719877539
64.0094565294953
64.3345647203503
62.946627663504
64.638560155856
64.8473127325749
64.6661051698923
64.4086862251255
64.0330167472818
63.736598254336
64.4581455114742
65.404302705763
64.2499815421115
65.7055363447524
65.1284527215615
65.1733867058378
65.249721306849
65.0231040409199
64.3566967830325
64.0781077886207
63.9572014586937
64.9946692566025
64.3940550449616
64.2584003924024
64.3696130601165
65.1949803985401
65.3635795843753
65.0549041392492
65.0902926512873
63.869707077149
62.0629629181633
62.5285619447823
62.393828970307
62.6713902579631
62.5142409326185
63.2170277991247
63.0913146821278
63.5223184577147
62.92575262974
63.3596448492616
63.3078682225081
63.1494863753958
64.5701373341988
63.0886570434663
64.1519637806095
64.7806985144423
65.0274909202234
64.7705233292888
64.5731905117689
64.4445129724111
63.3360458311806
63.5214047555431
63.9020295071281
65.0759391662935
64.094752797165
64.5949754250145
64.0647900060646
63.623434303145
63.0407326557335
63.7015957038937
63.8704026689844
63.3823693453885
63.4508968212851
64.8933961903359
63.6660626325443
61.8758589364885
62.9752056883182
63.1188462887057
62.2552687181532
62.9378402201215
63.6741166352847
64.0612213971624
64.623528849296
64.809709221286
64.1599352040318
64.1914676965963
64.4590933682445
65.0986996229545
65.8578588906887
64.081125162008
64.7045110100284
65.265632166555
63.6230572959813
64.2414705413744
63.1473296814037
63.4887390983418
62.2544502116768
62.0169002135893
62.7697514604147
62.8301439584954
62.356408133306
61.5628917755133
61.8967431598662
62.5895871773606
62.1496524810878
61.9438793216184
64.1424252509804
63.3105130441024
64.8081773763558
64.0778964432528
63.3307852740231
63.3286484329551
63.3187254410531
62.5548664469001
63.5032802338259
64.4012416296742
63.6140922388528
64.6538989156708
62.7657088910427
64.0138958123931
63.6080778798583
64.5647556324098
63.4207808374586
63.9096171520412
63.9217526911013
63.7322623213933
63.5300979871718
63.2540376227671
63.6404906259954
63.3219956194097
63.3738502972958
63.4502052517274
62.1664521309239
64.1255824610561
63.4645135195426
64.0171616685587
64.8279936101171
63.8739666342735
64.433493238461
64.7650579250248
64.9456607933868
63.1719576233227
64.3227325139595
64.4173232996971
63.4090273014222
62.9493827761278
64.1795163881298
63.5934408517613
63.3582904696184
63.7500714541611
63.0141907828076
64.1441175327864
64.8528105672121
64.3485328942364
63.5427201910188
63.7881747305735
64.226363998692
62.6809005735853
64.5322726790605
64.2532189704203
64.0095890023724
63.6724669831872
63.4461109952944
63.1191386900939
64.1634038526692
65.9885596651598
65.718357594321
65.316137825754
65.5058702811593
65.6372472434175
64.8345743094232
65.7480540717268
65.7469636413184
64.6935987474029
65.1901832411961
64.3585330800423
63.7829126294934
63.5817124203949
63.972391069056
63.8752850359007
63.2693971960988
63.3283938510202
63.5922990623274
63.9834800305292
63.6941257526569
64.1582554887324
65.1433463283584
63.9995554549572
65.0857137828622
63.3566738062017
64.0226631413389
64.4881379944934
64.985680332184
64.3502363601722
63.3619107917347
62.9856575148778
64.513737216159
63.8061389561944
63.6929944662287
64.3968859482832
63.2571074415932
64.1657679307685
63.1450263318239
61.6759867570654
62.9197457564391
62.825447747486
62.7259111052493
63.7474557247063
63.8993716145561
62.1578720351686
63.2518874729782
62.2174247006558
61.798911416352
63.6476673161537
62.2933356417442
62.8440473784171
61.8050150458024
63.1549726474512
63.6979335807551
62.3913116204771
62.1897530001769
63.3231969710947
64.0855472560157
63.7638197480092
63.232782780787
62.8165229764258
63.0673198551617
63.4212336606343
63.1929504094977
61.2972210367149
61.4416758613164
60.8288241323879
61.3788083353538
62.9619250366798
61.9712650870148
63.8014343446914
63.8067708791162
63.7866360909115
64.668575370349
64.8694920985864
65.3936472998314
64.3049838148481
63.8732017387805
63.984122182995
62.5587255161372
62.5621353378146
64.1844737436255
64.5672590510649
64.1174086158731
63.4177094143815
63.7606873966518
64.0315763861192
62.7292719510109
63.4683692346417
62.978667832657
63.8746944454237
62.1833641269083
62.9260166976813
63.9022700043808
62.3865231988274
63.3684869305129
63.3451665761674
64.2343655508428
63.5790479717864
62.9850238592639
62.4719791758755
62.5782774561959
62.4761029467727
63.6911828798411
62.5046650866762
61.6428402867506
61.8002555758057
62.8985130600949
62.754837430169
63.3550982028024
63.9075237036216
61.484377745141
62.1799352885273
63.7293382008203
62.3671465403347
63.5391838086335
62.5865257675455
63.2825433706433
64.0505687440259
62.8828862032223
63.7747862730773
63.4183635394683
64.0150424031107
63.5482698408459
64.9989937980077
64.1980943855742
63.6085393305639
62.7040461737798
62.8509687510417
62.4927620910703
63.3786830225727
64.0483685935075
63.8941615040452
65.693149447829
63.8516805080062
63.4710989350821
63.0471578725913
62.8544831368024
63.0142886156813
62.8014875110487
63.1990078514706
62.7030778386247
62.2807989893058
63.7360248870523
62.5863737575056
63.8509109217853
64.4882321175357
65.0658599397194
64.793142565239
63.5745902000228
63.5876690240947
63.2910682049157
62.4066726053001
62.2691755694549
62.345148412526
60.7730355096124
62.3090445577768
62.6605976755309
62.9529779373388
62.8503403334709
62.7572049393129
63.8930609479144
63.5139733073677
63.6318109567859
64.3860852588119
62.7671848892007
61.6444637548443
63.6693723492115
63.8676796407936
64.0690625294204
62.3029707744551
61.1263739130267
61.4047966499678
62.0490466383758
60.8867336918629
60.9895374130152
61.5660502049024
62.400979829314
62.0223766881519
62.1146391647058
61.611821832177
61.479416572674
62.6927859416173
62.0176252243789
62.004237753052
63.3788853468171
63.1651890271015
63.9287212401893
64.2217755923628
63.8926424395719
64.1506532921474
63.7873589881434
63.8874612958284
63.4424498635562
62.4382593043383
62.4690085255626
62.85305885527
62.5697953268278
64.5191098273421
64.1900017324
64.3926824559161
63.7208599612248
64.2138134461695
63.8124328829479
63.366818722102
63.3712628429887
64.0870562642146
63.3433721770941
63.8158401563917
62.9855187597423
62.8283274569258
62.6712113979208
62.8863575298485
62.5732721353852
63.2600905094551
62.9444853402076
62.5707207780935
63.4622842498765
63.4281314597505
62.935506479132
63.0058444575491
63.1245547293098
62.7400506047429
63.9517710793636
63.7165550095352
63.9226025051394
64.2256940388589
63.5043950744545
63.213898408505
63.6743358086613
62.7967204332255
63.2410852608737
63.3206529994545
63.7071841353966
64.2013122955237
64.7008942459596
65.4449409481588
64.3374612621899
63.5599152072798
64.2278824672627
64.3524215312968
64.1706656980572
64.0516103733375
65.7636834765038
64.2381180169182
63.6580415308195
63.973816316553
62.5305085971697
63.3318213213345
63.5891769139308
61.7783529959603
62.518126381593
63.5992009348546
63.4636859812147
63.2898566379736
62.8839230374983
63.0599734114855
62.294570971778
63.4229094302429
62.5895747972695
62.5291244839133
62.2699576635281
61.3048268290305
62.5576981823062
62.1112443365061
62.4873238138799
61.8427708110037
63.3094349280574
63.9161107482435
64.0697578097228
62.7958702179915
62.7511974762134
62.5677665731986
63.1331361727503
62.5710803356424
63.0821601337142
62.3263836165964
63.4410529332843
62.9539466509775
63.533919531348
63.5618931569089
63.9876655201184
63.4041294192939
62.4570243596294
63.5115517251981
64.1174921610694
63.6956799763089
62.6876176965146
63.5241585344457
63.2510622600967
63.9623677613763
64.0241590273799
64.9065224715688
65.8561229372992
65.4389852913095
64.353665887339
64.6781922527377
64.1566241209652
64.7398065954426
63.6231630530441
64.4946804542589
63.2709368030773
63.8276949379577
64.8969827896267
64.5744205383235
61.8412674150409
63.2511274621475
62.2683520695308
62.8939593585727
62.9609949418735
62.505196794042
62.5978239166225
62.8150883585377
63.140729955219
63.7484261461139
62.8646109164613
63.0704195132257
62.2190342825806
63.0178739045049
63.2864144397708
62.4044234877722
62.5316113618028
62.0445866844701
63.5930697431144
62.5535542273407
63.5288070072282
64.9952083485534
64.0255989170488
64.0683436973667
63.9668601022296
64.6301172806368
65.1494645417174
65.633251108331
66.3315195213654
65.8117971149085
65.8818426461267
64.0214826411499
63.597549862985
61.9908164043128
61.4792483293073
61.7556591363547
61.9558855540197
61.2767580778658
62.7039438097709
63.6579736886633
63.4814352943889
63.6390121097257
62.3401863296929
63.956548325546
62.8123592930867
62.9112451756763
63.2324039125265
63.4219835125835
63.2903374694949
63.2915638076765
64.1473448575382
65.0834154578264
64.2048146559701
62.2463049180435
62.7484178607834
63.5715812436892
62.0904512505396
61.47703446046
62.1041998526144
62.1686550670027
62.3068654504304
62.8777646178192
61.7762537143765
61.4833639584815
62.7223160833464
62.2216536192554
60.9751949517054
61.4274798145141
61.3083737780663
61.791000706894
63.3480460984325
63.555628228543
63.9067426456459
63.0596390390152
65.2194548090221
63.836541699505
63.9975768842401
62.7314928154199
64.1467218678259
63.7655524983464
64.4977554028579
64.1528191287425
64.3790630180247
64.2311968159573
63.1324209326737
63.7590744486542
64.3685006423038
63.3894770197517
61.7048301651405
63.2551911701935
63.5825926449683
63.3862592816193
64.2822423123276
63.5233145459818
63.3206749841092
63.01107821531
62.4829682112878
62.8975081189278
64.0483238768153
63.7937132111613
64.410187926342
63.4959627430362
64.3193993821707
62.4371745816712
64.2311946207868
64.0427478294145
63.4133418573215
62.4660454540816
62.7425144563514
62.8084073289763
63.9093740678695
63.7516565708629
62.6933174965437
63.5512865590246
63.2073129930872
63.6663695861062
63.8233361799818
64.285575381201
64.268959844359
63.5538198266116
65.5073736507509
65.6775931464297
66.0074430302764
65.5191561473606
64.7059279513892
65.585458054965
64.5186200922879
65.4746965522746
66.0117226019062
66.4133050098638
67.0320458168193
66.1398279679794
65.5877604997177
64.7422754290641
65.6148541373246
64.9161008966053
64.5053036716505
64.0121229303064
63.5632388387807
63.7946176197115
64.5193257580466
64.1296617609811
64.0516524862032
64.9440233500733
65.0695693783623
63.3832583895578
63.9639367325812
63.5916091613796
63.0374194649498
62.7084078015006
63.3536380934492
63.0931624471012
63.2493926780447
62.3202403663351
63.1710454866023
63.0546454665795
64.0257064148756
63.9733457237572
63.5518375072832
63.0415380590537
62.8800708570488
62.5305005364746
61.7726046704095
63.6302331049679
61.8545814937184
62.1545422128127
61.2969643759492
61.7133559941634
61.8552753194701
62.2055704018675
61.4939820177583
62.9023986576997
61.7738170242289
60.5922711280902
61.3115237352582
62.7469740411465
62.2956266988881
61.6361216796536
62.7050410560885
63.588048589224
63.9254234235255
63.9850915382955
65.335666209027
65.1180952611533
63.5882871529908
63.7479128934483
63.7462877583457
63.6622575779944
63.6563544974329
62.4592059100502
62.4009827719042
61.7819217672771
61.9943884591117
62.6716338788631
62.8604082682159
62.5537403212496
62.9385131729523
62.7853549779253
62.5839080526435
62.4226138963951
62.1761315505167
63.7503592544103
63.2952151969033
62.4386438066305
63.3138799168195
64.2327121777939
64.3641349495222
63.4685507787667
62.4441673708672
63.6717458831162
63.2213873665775
63.2044231128768
63.5978042563365
63.3604752168032
64.1537628089484
63.6309338374862
62.2146347908338
62.1436381582706
63.0662476821447
62.5723555587158
62.9492654820108
62.8033675205047
62.2989280820073
61.9345067398492
62.7807850048004
63.2868963091096
63.5936300844006
64.7394407097285
64.6656348974148
62.9647275244568
63.3292074927047
62.3624844389851
62.9554701556182
61.8609860660988
61.724952856169
62.0419843877651
62.7310153457414
63.173744499749
63.8859137047199
64.4926873212928
64.0070083743426
63.3266445633635
64.4254873702983
64.325672188401
63.7547971759314
62.6180880132578
63.0995607653134
64.2944111064287
63.7484029844297
64.0991283981331
64.3718091774667
65.3026873118593
65.2848266171895
64.6188965342973
64.1255381431913
64.5565626914713
62.8786530481884
61.7259126807531
62.362829003373
61.783396467693
62.4981087678583
62.8251566082845
63.0814135489996
64.0745238104723
63.6250293959572
63.7634716615046
64.0947582734918
64.519764688857
63.5728318881434
63.7141015953829
62.7832982614848
62.6005289289445
62.4635008782385
63.6429871939022
63.4010238703261
63.2289118664518
63.796216213618
62.9518125886311
63.410328263028
62.242947297247
62.033265301851
62.7238657204522
63.9229689167741
63.9043796569215
63.7284233149632
62.8887421467033
63.5735667152859
63.034784029249
63.6377985597509
63.4555946101781
62.7708249176794
63.1801476264849
63.2882704833803
62.2217189454184
62.7902557995069
63.8048960442917
62.4646800941429
62.1034077098332
63.8529346928572
63.367434443754
63.128903704751
63.9818260509558
64.4251698733206
63.6291504221493
63.8206261394979
63.6510782662231
62.7134810355746
63.0767292534385
64.7151481914043
64.1297721581912
64.2531864142372
64.0327073434778
64.5496324420409
63.6352735343334
63.2831521386619
64.8832415375512
63.7106561262953
63.375821025546
63.0239612785231
64.1858909019909
63.2136960550338
63.7498407168954
63.0108185102316
64.2455758167713
62.0081410537088
63.2716304195293
62.3461061398319
63.2207737553825
62.9150037624009
64.0644440892653
63.890618651855
64.0036145652746
63.0150014147743
63.2223580755293
62.3621082320894
63.08553687442
64.4603436971271
63.6162435411906
62.9360780565157
62.782115979235
63.5598355662554
64.5854998425152
64.420100488773
62.8664314161341
62.8733408833087
63.2228374907865
63.4596971906779
63.6751845590926
62.2443500968776
63.3352124500948
63.0735618642171
63.5808079534776
63.6922926269461
62.9881776017857
63.4155595079637
62.3433498047917
63.9028491105019
63.5310366202162
63.8646931364376
63.806528873077
62.409781461204
63.5261269027697
63.3225378794725
63.4899671554083
63.2317354459519
62.8557739959776
64.0650658652541
63.9008640802195
64.2954215321519
64.1743675749704
64.6273216566298
64.7778146721597
64.3302139024221
64.5164313163169
63.5987586804283
64.2098922080548
63.1773725937248
63.6761408007354
63.4773092245516
63.6870643670925
62.6564135837324
63.7753232433413
63.5257813714684
63.5490107869723
63.7765776473209
63.4675425413655
62.4293481944194
61.8456250826271
61.6175960907841
61.3071114141092
62.304540422283
63.1387049077039
63.5337083051743
63.2543249769644
62.250849319786
61.9399078992486
61.4382569688592
62.4747016274704
62.9450860776483
63.1686383618293
63.6537014597283
63.0644545887331
62.7579786433015
61.8187473049133
62.9841378740919
63.5931091597661
62.6737438503866
62.3224537901617
62.3023358806749
63.0671887248799
61.705402961316
63.3277987474947
63.6734497216543
63.3546565228299
64.9560289021079
65.2820399324523
65.507427826056
64.8947751284967
64.8566795936055
63.9180575627027
63.5768799489225
63.4025402078638
63.9782398420779
64.5849852598211
64.3308318570616
64.5165375440158
64.2139788519252
64.3071443983772
63.7345891060846
65.2400746767224
63.9104099385742
63.9953003113661
63.3126746179689
64.435485286356
64.1084213328871
64.0332361072662
64.5879954044378
64.5943049767791
64.1952683761626
64.9175662319864
64.5405799105244
64.9639994678596
64.9581314700164
64.1258807072183
64.0760701197725
64.6039148298838
63.6783395016127
63.934261451251
65.0819699847325
64.6500922591223
64.3596242428433
64.2259425134845
63.3098042195077
64.3146786601232
64.6646067223969
62.6308908449147
62.8066108779992
61.2084614892146
62.2260775118725
62.2217491220217
62.5737563204748
62.7699279763892
62.1707757553244
63.1896617337056
63.0730607493319
63.1154147115674
62.7437475534127
64.996294862069
63.8138450527741
62.3627309396743
61.8382404799573
62.650858209079
61.5769764054313
61.4528960317548
62.1164352592533
61.8645048129699
62.648194622565
62.2812483812238
61.4480263024262
62.372176621429
62.2465396112014
61.5073606533199
62.1245097820651
63.2680373904639
63.4304455388417
63.5443875457591
64.2114809833906
64.1488692312599
63.7660512772413
63.2660657657883
63.2085377049791
62.6326773905894
62.4904921655035
62.3255870355821
62.5542478715519
62.0114325491159
63.3300668231599
62.8304858749912
63.17310631179
63.2964480547697
62.8191850507571
63.4450575729716
63.5784975557633
63.4343743244363
63.4502853879972
63.805505459748
63.8781947657012
63.1050994612716
63.2887086729858
63.9072622654157
63.9927244096547
64.1494394701704
64.4234171017809
63.4541888483748
64.8315571075846
63.6206252684116
64.729855777881
64.4995816542979
65.4166734768903
64.69301145328
64.793834884714
64.0415097450213
63.3928391477172
64.2384994373556
64.5045741543523
63.8418464008191
62.6662696679014
62.6126561098486
63.2074340585185
62.2233923784788
61.9573861840723
61.8491962335665
62.6804568476188
62.1747806311187
63.3824932631583
63.1993335182507
62.8199937426678
63.0962997103502
63.4917313442991
63.1670666103378
63.2015965321739
62.9669051593226
62.4057635106797
62.2734497754512
62.6142135135951
63.0196721484748
63.1755703514315
63.6133257598098
62.8074503468041
61.9192692798531
62.5656400464517
64.0090002418914
63.7076266208956
62.985335995537
63.0332840629397
62.8100116349815
63.1993422388725
63.3316108415533
62.1715773783116
62.7350927452057
62.9300941074524
61.5984106533515
62.9895150311122
63.0007247836038
63.6345542776142
63.8451158783601
63.3229739655108
63.4267592682813
64.031252744188
64.0722401470766
63.3067963867242
64.0519891185292
63.1739060616535
62.8068406947722
63.5547553736537
63.7604673314715
63.4056830170126
63.5993017961546
64.0595097612648
63.8690646413108
64.3756567540494
62.5855193127645
63.3500741160925
64.2261110196632
63.571888716358
63.6079231385083
62.5842680839917
62.9285179804172
63.106137785225
62.8437261061034
64.399930470336
63.9504882945621
62.5996048117635
62.2532713566524
61.3939456301292
61.5876704983202
62.5994745029523
62.5557251704275
63.6645844162005
63.8312784292079
63.3756854223091
63.1904311253329
64.0934999488465
63.3649433089664
63.6450009846685
63.7278353171734
62.2008198498944
62.2282006283905
62.2393776877587
62.6614872845631
62.2653530474137
62.6159197293561
63.0877790778113
63.2709402635991
63.2253287752504
63.3671369727608
62.675906151636
61.35850522439
62.5453438702025
62.4741216279078
62.6554693646896
63.681906586297
63.2358143874255
62.374838335067
60.7184241969534
60.7394884009547
61.3595534490506
62.1499799079098
63.3845090945283
61.9051505954386
63.932623070638
62.4982490418192
62.8040190444299
62.6891724040513
63.0541239736877
62.395411536023
63.2444729058892
63.1820135734425
62.0334304025481
62.4605188717198
63.3453607227227
63.2447674911498
61.9020051924725
62.4504992196612
63.1438366821164
62.4773335240276
62.749363015101
62.87565097802
62.8500030466587
63.1372535352595
62.8593480631016
62.6859711984194
63.3076600973092
62.793762245518
62.1727790581782
62.8780244307537
62.7865746374305
62.3963658584755
62.556638145441
63.635823272815
63.3491885441848
63.6081481120427
64.0931178846579
65.0900944154699
64.3202455976776
63.892699735753
62.811018787003
63.4541005430627
62.0286299450659
63.1367857660871
65.5418623093838
64.3721016068402
64.2782023944469
65.9242160958086
65.4729120949262
64.5626603421657
64.6671867007198
64.5117807612278
64.3032622822537
63.763031076502
64.3508580166125
64.0870740829526
63.7130399186106
62.8241085813719
63.1259534946029
63.2906358056315
62.5234213146587
63.8782743796939
64.1614324177506
64.091353329492
62.8102368469345
63.3637084122495
64.5802407478848
64.9719513155827
63.7510061490942
63.0764306540559
63.9403003124607
64.6309277809609
63.7921419177286
62.930904889168
63.3675532763827
63.7915296981966
63.2899050307119
61.6969674855632
63.0716297587988
62.2577321568504
62.7841119690192
62.689656034739
61.9556239671633
61.9655746304389
62.8183191767841
62.3759886084704
62.9398503171523
63.2646892072874
62.2672524370396
62.8102036570299
62.488262689262
62.8468923094529
62.2429742290755
61.8296380782521
63.6016564618628
62.445409534535
61.7073713270213
64.4090984727867
65.3929319845121
64.0364499095337
64.3685901046334
63.331953173555
64.3001990504682
64.4094141890209
63.1963706849704
63.6897865209924
64.1124840816972
63.1980900785956
63.9651387041249
63.9966011438909
63.0219882225388
63.5702477391502
63.9981669595001
64.4515570680955
64.8564296261153
64.2674430422988
63.9141634433336
63.7921034161441
62.7935113988393
62.6584978213058
62.7159629311209
62.9533246831519
64.3905256712481
63.6915048232821
64.388550851485
63.9863608095473
65.7863420630027
64.5798238822169
63.5133853854813
63.2660911908705
63.0252436850331
63.4837742870031
63.5652849910818
64.1945374197129
64.1012967313592
63.629291880135
64.5008432340951
64.3889134755215
63.457735940267
63.6020050405101
63.4791053035932
62.7454710969175
63.159706583556
63.7423586477922
64.4725650946882
63.6948530141256
62.5966793674079
63.8880514664105
62.5448728464248
62.7725418279297
62.7061803018293
63.0512048186793
64.4482019164864
63.4899408535983
63.4765443226561
64.3687449960181
63.634114235119
64.3191729319546
63.7760609360334
63.1972583936242
62.3698353621484
63.811986717944
64.7561364957698
65.0114417534628
64.8523922069639
63.7932021606804
62.5361143618494
63.2766750678043
63.6961610796573
62.218914342188
64.0496850539795
63.7659031222204
63.4654070715333
62.04272300132
63.2456534307143
62.3614023546606
63.3216727999917
62.8832835401435
64.031752601893
63.092348523238
62.8487794970173
63.6350173693275
65.0356589710832
62.4402988815663
62.9576497728199
63.2815801597981
63.3915374203649
63.3249400282041
61.5429347706789
61.5440319751336
62.464055970791
62.3866713159871
62.2883900083252
63.3107929393608
62.5596877567782
62.7725306989858
62.5690509431165
62.6545027094888
62.9815341057595
63.1485565391454
63.1876317699935
63.5769721464738
63.6115036055716
63.1335894776172
61.9675105086926
61.6339797298788
62.4010441076021
63.3525446293304
62.9389452070224
62.7406053918606
63.1050558884319
62.6936830938444
63.3663931803312
62.785551090053
63.1188643186946
62.7311041576497
62.1121674353595
62.5799835217738
63.8340940967017
61.7660451145784
62.5305020729862
62.6802756734523
62.0980913208194
62.315694355937
62.4573053971273
62.8055773478086
62.80000159119
61.2612229225037
62.4717603863119
62.0034844848269
62.7189415506093
63.2572720561864
63.185213490311
62.7294379695334
62.8524801924458
62.6687727487228
62.3035676909567
62.4839188505747
62.8403960095879
64.0964129228738
62.5811489543391
63.4862104101093
63.21426441925
63.1365588842464
64.2083418141304
64.7677346034272
64.9655189690291
64.6757374390184
64.1299213021302
64.1165781068463
64.2770003142476
64.1746201504548
64.6926588965709
64.0423391220596
65.1096378748592
64.6372197832511
64.7108065878486
65.5714412218824
64.8772813114242
65.0079535279682
64.1912848283517
64.0916680715317
64.9834418407742
63.9092702827805
64.0556894611991
63.1929978229735
62.9215452888716
63.5080411206002
64.3116831854224
63.8443469758029
64.8319783207407
64.7598072086733
65.765094053339
63.1482642086186
63.6240836533096
63.6843557995315
64.5344972682924
65.0606711795146
66.0703900545545
64.6020518892195
65.4318569181976
65.6813106435716
65.3627321723696
63.9171738330465
63.3406203970292
63.2287747387805
63.5237434740775
64.9758802598864
64.8111477948455
65.2884959936942
65.3499949925123
64.2487204389525
62.7534234417285
62.5676269980827
62.7313479744377
62.1597188009507
62.4019761155428
61.8775684266904
61.5491535141379
61.6524112577324
61.9306826322783
61.8579307596751
62.449613648566
62.8216806255781
62.9568986341288
62.2372373631796
62.0350164573955
62.9192966873551
62.5246506387368
61.4797435643797
61.6505482999273
61.9305525858072
62.1275863079672
62.3109880549967
63.0900255067684
62.1309240621799
61.9225889025613
61.1899129246393
61.0246368260956
61.2023173192839
63.1245525043196
61.9119581251347
61.7518417902194
61.9899753993112
60.6158457608923
62.4305457745741
62.5385608475415
62.9597949167055
62.9944250282018
63.7006715084532
63.4687579333122
63.3927599597754
63.411871592529
62.9364812851738
62.8797170520964
62.3743890661053
62.0735696789359
62.6613671139362
62.9762536350659
62.9881312475259
62.8311977266652
63.1667480918185
63.303650401358
63.7292535101791
64.5303850401775
63.6617316557581
62.8939889508879
63.6363917996
63.2612409350637
64.0806501646187
64.721972116361
63.6672449992042
64.6309982971118
64.96960289589
63.8899066621756
63.6565257149538
65.0748992118766
64.3498378684177
63.806393977693
63.2231156117262
62.8743158581783
64.1974946902534
63.4378003746831
63.8766660032495
63.5193698296884
63.3305670421322
63.8347299918202
64.4196102921209
63.4404414998254
63.2912416482611
63.3129344967636
63.6139680038888
63.9109232616013
63.4727903597099
64.3973120026629
63.6230982544483
64.2190131151906
63.7064404723293
64.4566367703122
64.2246808349964
62.3334414580006
62.9892907815208
63.5466396652833
63.7245076682547
62.7148972468261
62.6245843655589
64.1107904765943
64.687631376643
64.0960274264275
63.5318968014114
64.1549390980953
63.9435187673011
63.4687534070428
64.1868822218846
62.5860169843247
62.254507918981
62.9728744418323
62.2544482529915
63.5107829201183
62.533227280549
62.2524869494778
62.0685221670526
61.4208582327126
61.6743424300549
62.0158931782419
62.2473876822782
62.9349767818309
62.1949620096225
62.8293850359994
62.8240930861268
64.19754000012
64.4148090705826
64.1615524902495
65.667590133227
64.549258785399
65.6705257259563
65.0404748234433
64.6011562778154
64.3971075590634
64.342794463902
63.6767630372196
63.5159683497877
64.3998217752088
63.6510991337331
62.4643965032883
63.3882547342842
63.1552727757841
63.8285203343342
62.6269748511322
63.6819205677691
62.3413237013113
63.3383306005394
63.3520968939305
63.8317867885206
63.7226025951313
65.204991840448
62.8536666783924
63.7494828893636
64.1630345890234
64.9812979538811
64.7742429225561
65.1372653486964
64.5196032832348
65.1087811630758
65.6081747346966
63.8337377474236
63.3788870058509
62.9926339392378
63.7899963254034
63.7334718011746
63.575835097279
64.7312131497382
64.659743166014
63.8324473378995
63.0486374829853
64.1897610460954
64.5341815984039
62.8955204740876
63.0216869412775
64.0136601770071
64.7791684997724
65.0456201515236
65.0343428610174
64.9579764534357
63.085471728308
64.454549577003
64.3166030406399
64.4062468091762
64.8939990002123
64.6859645309105
64.3887008951561
64.1915923630866
63.5809501817857
64.6162620150889
64.2963364038786
62.8138654836538
63.8846918327406
63.2330479264749
63.9225116300936
63.513690504364
63.1814629979503
63.8321314281347
62.453377954683
62.8153810602498
62.7944755581456
62.0947214081729
63.5198563904225
63.5648831482342
64.2689639900549
64.2892752299568
64.0944471877034
64.5369346985339
64.5645248849602
64.0936878900769
64.1349892539676
63.8508665459875
63.2476995434951
62.3391784953988
62.2681807314218
62.8929308055646
62.2671297349269
61.0206120407886
61.6619091347406
62.705891769417
62.8564334681035
63.1610908667515
63.4878544528725
62.2700381159838
61.8499271939323
61.5473632005649
61.9467204042164
62.5028554398569
62.6001161101952
63.2852024926619
62.8694876899885
62.9028767685522
63.4150989886627
63.0690606462071
63.1998284174886
63.7807820078896
61.9546529360814
62.6271321579364
61.7822914942799
64.0625790405508
63.2648361346708
62.7320314644308
63.8110675835156
62.6030536787293
63.2311978082778
62.9197533484792
62.2514097820743
63.089467847184
63.2717620347268
63.8150158243935
63.9437416694615
64.4750388590602
63.3814088255731
62.667656889499
63.6293463435668
64.6511465429963
64.540517454878
64.3500893005773
63.7122654601904
63.0239638339006
62.7105852403064
64.3065925755878
63.6735901860967
63.9370968182233
62.691166308742
63.3146280642895
61.8051980244382
60.9027428791001
62.0536526360548
62.7834750145626
62.0204818624987
62.8783483176521
62.3648461663642
61.7562722122417
62.1103249051703
62.5303640439696
63.8829036862822
65.3241198314634
63.7849103643312
62.9302035010493
63.1332215490817
63.5759156617414
64.503354740268
64.7995945042983
63.446953650596
63.974906163469
64.7606999771516
64.433589466158
63.6233811626544
63.9784117339774
64.7560248109975
64.6154124113329
63.1243252655084
63.4381517967064
63.1826204264857
64.2297600358201
63.9473697542734
63.7951995372668
64.3246927623992
63.587784407268
63.7062102296292
64.2271395144794
64.3842824823412
63.399847245736
63.8636213059796
65.2674153978062
64.7357833743585
64.9856437479987
64.0519081750165
61.8670649696664
62.6699486299489
62.9974231468439
63.6298483373056
63.8244470907084
62.0410119696999
63.9751217463125
64.3194541238127
64.1117767475437
63.0367883514413
63.8269110085168
64.5530209581066
63.1761375207041
62.8581140180904
62.7533650704976
63.5183712892528
63.4495855772275
63.5176530441328
63.129619953793
63.4301762688392
62.14919174389
63.0510971481272
63.1720707312947
62.5924548003637
62.2512988916459
62.0797070726236
62.5210703746163
63.0242650860235
62.583168055076
64.2132523548455
63.15642151764
65.0288032516524
65.5839992156414
64.403709431467
63.7117628483311
62.6431038927255
63.4467169697484
62.0221188075641
63.6759406052297
63.7611515216492
63.7605163296534
63.5298973976878
64.5809399421851
64.3770110602222
66.0264478740356
64.5259336382177
63.601279254482
62.9726467885921
63.9995402645119
63.6538561550953
62.0047663074759
62.7032180861948
62.980870027548
63.6773412003737
63.540649778087
64.2538466637615
64.4184002419312
65.5297393919286
64.889493552153
64.1499364354846
64.6199924814846
64.1842399721255
64.763291398742
64.5413967992739
65.0591168716963
64.2601730482519
63.9534028918443
63.5473881394945
63.2660058948256
64.4278584672731
63.8925059406955
63.4423445045627
63.7114136137335
63.5913389914271
63.2488643638606
62.6422248766969
61.8121737273532
61.3503799883075
61.0145866474063
61.4168047810747
62.3719958823359
61.4302306903949
63.16222872449
63.6688856084658
63.8549967502168
62.4263323861471
61.9717613689215
62.9316295348584
62.6945427183026
62.401234985326
63.6765436318182
64.2125539246949
64.8282390530984
65.2405557073085
63.5962979526537
63.801380086584
65.130459097229
64.8896104213782
65.3350149068767
64.7280494864317
64.5515171506082
65.2944362959381
65.011698903327
64.8463290290743
63.3412489976533
63.1439864619889
63.7744729838509
63.4067712851174
63.5419295096888
64.8728747456197
63.9189551447359
64.3468606789717
64.2745119896797
64.6004075938248
64.1259765681752
63.7589528679727
64.336105444552
64.2160288536645
65.3787842103079
64.8112156019371
63.9994813549576
63.7592706213352
63.5544451865373
63.0392199709207
63.4547031033418
62.9984878282433
62.9229649633193
61.7511852090789
62.237397159889
62.679986547002
62.5361461256578
63.7840738368242
62.7450542995677
63.7071257231186
62.5474470343957
63.0236789654369
63.39206113338
61.9331062788445
62.2871703553754
62.5946833604534
61.2685312985474
62.5166964046041
63.4317506964879
63.151133776932
64.2711198351679
64.3739983925581
64.5943774006111
64.7386381163352
64.1725243775019
63.8872595207046
63.8301392351116
64.5546633257028
65.3444815455177
66.0657968290404
66.2587890574582
64.027477716576
65.1613971430269
63.7145329950184
63.0693118037288
62.7463889295264
62.4447391353373
63.3624483239329
64.6870689844452
63.6757848481849
63.8321453977462
62.0225065355231
62.3692266575495
62.472386283536
62.1918315566191
62.7511889813979
62.3816413489832
63.1593463295326
62.179465846156
62.7381579427218
64.0953722888006
63.4898395025341
63.1345233374601
63.349262201719
63.0251887452963
63.1286093293866
63.7212845999287
63.4334686061897
63.7673402966175
62.3740650769049
63.4122549336204
63.153961100215
63.3216956608929
61.9777616050613
62.5929339472648
62.5993911128533
62.876442608398
62.657334292344
61.6896345827781
62.2684890834922
62.1151993877381
62.4015266860581
62.4126023393844
63.3590966205398
63.4316916503521
64.1327331059538
64.1381326623108
64.9923548580678
65.2790395162507
64.8631914534891
64.9187531567972
63.6321581047814
63.7260948752955
63.4155736574056
63.0292134038406
62.5446693471575
62.746820525712
61.1382113306638
62.9216980812097
63.0811750153761
62.8504794483729
63.5824237892679
63.1681732594178
63.4273471963142
65.3059562121685
64.3610094847667
64.2514162579095
63.5833894219052
64.8115121217839
64.3906097926967
63.9164281990935
64.3277949497736
64.3870154342974
64.4094293229122
64.2500335026779
63.827047001778
66.4923704377037
64.9863233883746
64.8699142778258
63.9386938611797
63.7149189240278
64.1425669865964
65.2332254566469
64.8595397204264
65.2921680160973
65.996175463309
65.4476497321395
64.889800512386
64.5652532976392
64.3447723766485
64.7369770585951
63.3903004524531
63.8474002733115
62.3869143808914
62.1175519399496
61.5090621236642
62.6753198633824
62.6072432044323
63.6237453746481
64.1740140811182
64.2782155919397
64.1495886558463
64.2709237682474
64.149188222335
63.1312121714129
64.1802295410003
62.8794329125908
63.5648820836555
64.7367820620058
64.465358670961
63.9339728281526
65.2418018005718
64.2928552950851
62.4579012006087
63.6521105843363
63.8546867805284
63.8620500255082
62.7021634607531
63.4838039255132
63.699874416925
63.9370758530567
63.4012461982456
62.8057583840143
63.4446908723519
62.5770313486897
62.6274808983109
63.9879735459025
63.3516366315987
63.77906262943
64.1214098908888
64.407185362943
62.7696360526871
64.0928725108311
65.066288888004
65.0612668344351
63.9836685135918
64.5088996483319
63.570060784448
64.2146188491273
64.6760772377385
63.9202276569181
63.6375384568218
62.5152996468284
63.2913487252316
61.468875676258
62.5322634994634
63.5666159458316
62.985973564329
63.6792479616107
64.2487144334475
64.825951541366
64.0951650982745
63.685011352391
62.7045395161291
63.7581716529087
64.4104050972435
64.0924156538809
65.2946259856721
64.2148430406165
63.1766586647499
63.4591606597707
63.6936246734877
62.3029825462962
63.3602344027604
63.1834989469046
63.549578248628
63.577484695579
63.7046217805261
63.0800114393036
62.8803890832269
63.5402377563063
63.3766586080363
63.190021915192
63.2445139207314
64.0660869407114
63.723653657232
63.7277597270705
64.3417573238691
65.1238081400935
66.8723795689838
65.6622722645822
65.943287156009
64.9335566841066
64.0549098516888
65.0751448089023
64.2787988699884
64.1463350276305
64.6115169805305
65.8824895918467
64.4391683522604
64.35306324732
63.6775376513731
63.7017490047147
63.3014026446137
62.5866598608941
62.0786665481113
62.3149179129988
61.7549549833348
62.7902126561272
62.1751101156637
62.7410056518936
63.346689330084
63.4106159743927
63.4661324817137
62.9560650783632
63.2447876519222
63.2734939510847
64.3226488870697
64.5381699469672
64.1532564474492
63.7866855221023
62.3446876090679
61.6335988499145
62.4336072636367
63.260227714335
64.0559969451226
62.8340772843749
63.5383320633428
63.9220579219855
63.6795508386916
63.5033987233255
63.0022640318663
63.1444526615414
64.1210400936554
63.130325800382
62.3284989267297
62.9545624061742
64.1053981651276
63.939239222242
63.7834732244278
63.8001722695772
63.9893405698676
63.9438695082936
63.4232864317323
64.3882489710721
64.8901407286821
65.0895838875096
64.0177570855047
64.0858906197441
64.8491738084426
65.229551053307
64.6431472138443
64.6629641449587
64.2669357027873
63.841854567219
64.9937036742548
65.0738545925387
63.6595562427438
64.3209117157942
64.1220043556033
64.2980564665653
64.1947791939146
64.2006157821837
64.6617752985574
64.935075089818
65.2303020856978
64.9868561211926
63.975959791704
64.0689804561785
64.5363329389646
63.3410718094895
63.813806597676
64.2045390158478
64.1137674769164
63.6565609539366
64.4334077903765
64.2469528812098
63.8179337991592
63.6599218290148
62.1790138385386
62.7587051835157
62.6296726953746
61.7824227764331
62.6922569968672
61.1578201358226
61.2621620405607
61.3180204581348
63.1286145941551
62.5996762713198
62.7746538897573
62.228505931747
62.7243513622584
62.2600617633434
63.033234631086
62.2191345060445
62.0592370160239
62.362397596621
62.7220225659825
62.0991305984385
62.8290482143829
63.3067856028607
63.1041590910754
63.9715661849828
64.1744701834327
62.8231960708302
61.9317170884812
61.3223964063345
62.3794877857531
61.276334743859
60.5822601090154
60.8082835433359
62.2245019369343
62.5348176366015
63.4017416847801
62.903493716068
62.4389720183211
63.6766507320238
64.2703159685858
64.5363361986714
64.0536061457493
63.9443623943466
64.1875914122618
62.0990182538014
62.1051305860252
63.6021622074292
63.8952640050292
62.2414011293943
61.846463533458
60.960109508435
62.783402440744
63.6637138799264
62.5619803108256
63.3527103695421
63.5380853459937
64.1313585151048
63.1870238156984
63.81984670075
64.7084279833032
64.6697097469802
63.9712255346504
63.9096342538965
62.4783315169798
62.3207851954
61.82652870013
60.9309778511921
60.9640224391757
61.9045713862653
63.1777161820516
62.2743186819625
61.8925894990038
61.8217878933467
62.4626908702003
62.1311490750544
61.7508471042959
63.0664631425903
62.7901245243964
63.3664380559339
63.5073344941844
63.2139346404758
63.1292285454593
62.9682307055508
63.0531340143421
63.7594551754711
63.7884173833998
63.5065744384912
64.3029831279041
63.8334711277125
63.4776293385254
64.4195096514415
63.2459101536264
62.6646595975252
63.1082492778719
63.9535346785314
63.0793245011837
64.0754944193865
63.2230243527723
63.728045687824
62.0379399502586
61.7588146945331
62.9845635999026
63.4232421341469
64.2634259175832
63.1449754958164
63.7968907519734
63.030543797228
63.4847791953261
62.7803439174006
62.2946279049576
62.7326915531929
63.8089822802798
62.7714579922028
64.7785557165395
63.92142812211
64.9601043783615
64.4502735091384
64.7725511477056
65.8734669936039
65.3538529314524
66.0364370079015
65.2709620279043
63.8145807773147
63.3076393305896
65.3806317332502
66.7165773582237
66.3879943801942
65.9828160482197
66.0242205926916
64.7978919394927
63.6658746342126
63.470951729008
63.5154760816799
62.7800461703738
63.5141346919723
63.7190771986914
63.2374275524831
64.1328139627839
63.4481382331795
62.9382503082425
62.6184253829008
63.1979294981892
64.0200092568528
62.8943360521848
63.8108747323959
63.5053353315232
63.7715703784234
64.2337618832099
63.8499308056079
63.6597783773815
64.7999456469647
63.6893643406389
62.9342809259119
61.8064184788014
60.8787694653292
62.370983693464
62.2948193827788
62.1493736053391
62.0065861952208
61.7507918011954
62.4941672371278
63.8846351154888
63.1069276438608
63.2835095117546
64.2894005132019
64.2627899988089
62.7968034942534
63.0199710757302
63.7533567573509
62.2770540430868
62.0208994569799
63.1463145903701
63.8799168154867
65.1023129287729
64.054486302912
64.0175370154056
63.2839910173224
63.4102570868973
64.3111887379055
63.8454965039093
63.5100891881268
63.7787155139376
63.0352436918765
63.4350334299379
64.251008192085
64.2683847221574
64.8370331691694
64.7478610049174
64.0034858899202
63.4204090172745
64.4347086252818
64.0896167856218
65.3060422659428
64.8844493867655
64.8187304245477
65.2456750127251
66.3559966874436
65.0781750199078
64.5882327440703
63.6285734782154
63.7614574986902
63.3455436906926
63.5115247830173
62.6631508714883
63.0747980377055
63.6264873840955
64.0593327493764
64.1477040673887
63.0621960599616
63.5230474321394
63.9270520568462
64.0700593107613
62.7952315615345
64.3359926051598
62.8218829530564
64.1415908006093
63.4253314289455
62.8662878236987
63.4831375090548
64.2603624931799
65.1091076072528
64.0656327620524
63.800191880387
63.8873253872139
62.9344268952991
62.8881965189318
64.1527993692339
63.8162928200419
62.8879087393566
64.2949866835777
63.3527224614081
64.2232808801917
63.5461917289348
62.5582214884911
62.7510974876583
62.3974408516372
63.9439545634363
63.4972388775767
63.3948158068137
62.7493851053846
62.891625197808
63.9295179322193
64.2311174307871
64.3599793330021
63.8932496215304
64.1946135799808
62.805381950581
62.8256793473297
62.8236071191252
62.1148770097372
63.1054429702145
63.5139828425434
63.4303406893503
63.2815913124111
62.3921509377533
63.6910914222056
64.8407471194019
65.5902818566019
65.1370867975088
65.4083697945829
65.1339639673736
64.5635160744722
64.7620638203265
64.2067763118116
64.1023778134407
63.5083027723182
63.6334609762952
64.2540078979015
63.6478948190278
62.1893860223124
63.5451450849142
63.4851865348448
64.2863887868225
63.9227197916857
64.1481862441401
63.8176733286068
64.722125150621
63.4335854873
64.1915155971391
62.5575217940739
61.4129234623683
62.93706143762
63.2673171885936
64.0947436135524
64.3259667350413
64.0509354900145
63.2752773763387
62.7063488992439
62.7280016482194
63.0086055102365
63.1074174652194
64.3207399639439
63.7335852744164
63.7020588183912
63.7920927928052
62.8071773630017
62.8365785235917
62.2261747005909
62.738976787164
63.9846312286754
63.872372204957
63.0750749844092
64.0622377755258
63.5634750543132
62.5297955899272
62.1449765490095
62.4923346304316
62.788374009503
61.8738870558363
61.9311593497565
62.3223109112785
63.4018805283796
62.7892081763196
62.5482130570361
62.9663377556619
63.2629785381268
63.4562035838814
63.2032132212693
63.6960686520814
63.6863859193146
63.347055481377
64.1431052191117
66.3727298414316
65.0335346513057
64.2123670269422
64.8363967013598
64.9221764501142
64.2376144328835
63.9862606073904
63.940025905509
63.1306381982705
62.9826843886155
63.9118417503106
62.9626136006405
63.3305341499707
62.4742019605699
62.6327836704864
62.7517708071724
62.1349867652021
61.4821567755601
61.5155778791734
61.285527727628
62.4402685431053
62.678395390798
63.9133466015808
62.3182912502009
63.4390887909421
63.2220328724811
63.6112589716354
63.6905393212157
63.7343164430944
63.819682532142
64.2540320055508
63.7991515039641
63.8384182589282
63.9592879317288
63.5326899766978
63.8702004840029
63.3258175732568
64.2054872439156
64.3616721204556
64.2701056188033
64.9095761885795
63.7581518276863
64.3898300656909
65.3603190810225
64.5217024539353
63.3508647922363
63.3133590619354
63.893354205984
63.7546857710616
63.6423718743079
63.7955727242653
62.90809795249
63.3449185527094
63.4597634823968
63.1311436551623
62.5675162330915
63.6211167118517
63.4531467455003
62.749743126704
63.750263110065
63.9015973944675
63.3928340662772
64.279098899245
63.8853723630804
63.2682132731382
65.3479515806269
64.6399321724774
63.7064181774979
64.0261105455117
63.0679262567862
64.0302344290401
63.7879456037846
64.3794301490194
64.0394429271805
64.41317527969
65.0627673766525
65.2040971747114
63.8518068365647
63.990546710983
63.6334956630763
63.0850876536511
62.3865380767112
62.9213603529137
63.3437102530006
63.3338232935057
64.3986284482883
64.7637871265856
64.4242629125217
64.8647995526393
63.3706917103327
64.063117033215
65.1144969177697
65.7556562841026
63.8612138302693
62.5533926186152
63.7367415771056
62.9011027540564
62.6957877146331
62.6576697672752
62.7699709898073
63.8614659075216
62.2387106433236
63.7327800993951
63.1632801603789
64.1674347444721
63.7585395111859
64.0325821282596
64.5521153981582
66.5689684147723
65.9152650315607
65.7242666173022
64.8080357685374
63.5674646083123
62.3283395754602
62.0867011401638
62.3215346650162
63.0886433142125
61.8127862720291
60.9193007438837
61.4383238950154
60.7601716058577
61.7956897606762
62.8001287655102
62.6438232057932
62.6476170505254
62.8285159855805
63.2259867819105
63.6352382603964
63.1895012142364
63.4831385376281
63.5332563680283
63.4426210331421
64.4324585728464
63.7917030404351
64.499597295695
64.5442449685586
65.0540815853245
64.405181523728
63.277674557366
62.422182829713
63.5126521246476
63.2193245075565
64.3373927626272
63.9157053547731
62.6216189766291
63.4882694750555
62.7713432827382
62.8968784684621
63.0492689641207
64.5611861809256
64.7332080167747
65.013433862313
64.0314408979029
63.9833121194049
64.1102688603049
63.6436925101099
62.4223539532541
62.9859330959635
63.6181431739147
62.4933759941255
62.0578181049151
60.7580216185169
61.3045704468069
61.2356780983833
61.3260174487176
62.1290009909632
63.8319088728278
63.9388197758603
61.906158856903
61.7448300076764
62.2178170282177
63.0826887805343
63.5414531818919
62.5126030456013
62.544787754908
62.7102595562479
63.2564141853025
62.0086294635591
61.048084405801
62.5951174415816
63.5260968965732
62.5386523901009
61.4141864936077
62.4514857365231
63.2378654094754
62.7748869231503
62.8301448317652
63.3199695017681
62.9424134322655
63.4337218686691
64.0489175803727
65.2663152231443
64.5302386823015
63.7764827217325
64.2124588099654
63.4749077872912
63.9693358765549
63.4333299125435
63.0045349612271
63.2391345392825
62.8529787881681
64.2756202981434
65.1889071649671
65.3869162285214
63.8862202373305
63.7413031263457
63.54271840195
63.6000315633994
63.3247540818358
63.2180041495155
63.9123055050478
63.1390740491871
65.0585123912045
65.4853987289005
65.3677041655597
64.8425739010881
63.4804359538481
64.4183392081546
65.7913105533543
64.1603410839598
63.630468428862
64.1098378374081
63.1203297841775
62.6873806435291
63.3285884303346
62.8745571713305
62.9921322142684
63.3505756371213
62.0558082678095
62.4725586382978
62.4687266840212
62.9998424999092
62.2023948165609
63.0648536730384
62.4941949684355
62.5377513688621
62.6091899132048
63.8337127386575
62.8147350002109
62.9922984129305
64.0691728572329
64.6930482754092
63.2796808053258
64.0988652866207
63.6457236964049
64.2600532842639
64.7954775898347
63.9360640288542
63.2192842679142
64.8535658050543
63.8651564674608
63.9671424371074
63.8577564826423
64.1781637832784
63.2126900694277
62.9813197502656
62.5729000902794
62.0384523507037
63.0456575851972
62.8034402264854
62.2452433720551
62.4473395154229
63.3608895541919
62.2943440821166
62.8047488164064
63.279230203887
62.9991039916708
62.7684364061932
63.1247020642741
63.7833839437607
63.696190297802
63.9113151323982
63.5235789873537
62.9586778360107
63.016457843633
64.3257194850932
63.6543548068148
64.2226924325449
64.2647589010726
64.5007396802761
64.0820832332825
63.4025925875932
63.2891539445062
63.7831967605955
63.1786264720415
62.9041503174958
61.4369685241418
60.814174195993
62.3433429504571
62.3111309504688
62.4067598318885
62.9077426813653
62.465918319314
63.4843502739573
63.2929788368775
64.6630421184818
63.8978487393352
64.0450068482445
63.0780269451446
62.4177681012365
62.2290024697789
62.6488011713596
62.9062283627472
62.2643981396165
62.9376684844422
63.6406139044504
63.2543058748721
63.7118501823857
62.5674726499403
62.1294635954335
60.9036221853649
59.553449177338
61.759485706891
62.0114530259843
62.567466871233
60.9213901988474
61.8713665526826
61.7948992785458
62.4520110819763
62.8227831344944
62.7522814824465
62.7002377473035
61.6820029724826
62.7815295521708
62.7860164425041
62.3768865164459
62.2332845625613
62.7488700577799
63.2054796687276
63.9174793820046
62.1721747661914
63.9801696108596
64.9499426517286
65.288857389092
64.0777772818364
63.6352078379598
63.7750780541087
63.9490388192236
63.9970110308315
63.2109172734092
63.711450350991
63.4577911101724
63.8469372361306
63.718398768132
62.6327410487802
63.1797601746316
62.5093054588967
63.0277817472136
63.4025577233418
63.6152238568048
63.5208816413162
62.948116067045
62.2933590590022
62.4528589009043
62.6405300669531
63.1413656211035
62.6825542608709
63.405643758405
64.2039438808743
64.7835422928985
64.0932055738879
64.281617309299
63.6492048820597
62.8326047034099
63.125566109406
62.8714363106119
63.3092794599758
62.5737226464083
63.9335840714837
62.3678154762559
62.2009421236017
63.2024236938718
63.3611560430066
62.3747325065145
62.646409816102
63.8751829285075
63.4279272702755
63.0970045214432
64.4530175359123
63.8094234506108
63.2208119791223
62.9832711595661
64.2118255950246
62.4886826382783
62.8268271174483
63.3269281285974
62.6616244458326
62.2323378341758
61.6066636480735
61.8064115007753
63.4973286061425
64.1530288647045
63.2007749886421
62.339640898956
63.3783855835938
64.3707015842639
64.9546888105648
62.8914941927378
62.9685305834018
61.5368295350207
61.6977020058
61.9105694051223
63.6468200672164
63.6371455386281
62.8362337994342
61.8492997687911
62.8055264697876
62.3636426470608
62.3537303744889
61.9223893751705
62.3896414568612
63.0817594493726
62.9090436854918
63.2744120305476
61.8867986315791
61.9405270179628
62.8844458659975
62.3449557462028
61.2308072702847
62.0924945813121
61.4979407040214
61.8465483513542
61.8645841770058
61.6302424138442
61.7637597815589
61.858916773279
63.0807801079397
63.4896162789216
63.9357124664397
62.819723035242
62.2979507562651
63.2236316971243
63.8323228116727
64.7406872069855
64.1303414775228
64.2847347505078
64.1056993438819
64.3871336951983
64.7033693478189
64.6857228755292
64.6318170979091
64.3708325873238
65.2163867875266
63.8176067850357
62.9922099238684
63.2875438745733
63.7183490964732
63.1865493102684
62.5138935792364
64.3429341260485
63.6729643816573
63.0072222591502
62.7152022035574
63.0671951342189
63.9302558694418
64.2822044728972
63.7498160545233
64.1681557183679
62.6808310107862
63.5370216240307
64.2994929775167
63.5651724295683
64.2713177071998
65.2496684937021
64.8156140936348
64.1662056631036
63.3902797238811
64.1097536800363
64.7763489872344
63.5814170985324
63.2026519383312
63.3994409445743
64.1469755329993
64.2036166531997
64.7950913371095
63.9507884531668
64.5218922851385
64.4323127653909
64.477456478314
64.4221581580692
64.2014944027474
63.1653943802802
64.2905266479608
66.0064496453838
64.7286815371613
66.2302415156605
64.6836122856941
66.0933742398767
64.6739476571114
64.575324315855
64.4181566678996
64.1189458998469
64.7077704216385
63.5191944702429
62.820927516544
63.4999197175918
63.539107320273
64.2187165541422
63.9584325609877
63.4868553040658
64.1588394786551
64.7453636119224
65.6764830869288
64.0634656714646
64.052417749375
63.7085239780585
64.9028241181959
64.9207115505216
64.6828382698144
65.0775344134605
64.488603483405
63.3923206341034
64.3289616670042
63.0960183252235
63.9872533125686
64.6806164332983
65.7146773027198
65.5832417479695
64.2961027935883
65.0543389890446
64.2495354261614
64.5740715730644
65.2873017141289
64.6829778054345
64.9881139014276
64.1834750453952
63.6325039620317
62.5185594743261
63.4417974843151
62.9595058172473
62.1984447278008
62.4576551784162
62.948001396869
63.0065353758402
62.7286201710085
63.81190691445
63.2296884164293
64.1408985583588
64.2105715091217
64.1811097903042
63.0032085722355
62.6777522560311
62.9627104614364
64.4846386564454
62.7613108878236
63.2592656269044
62.7799101174707
62.4712549008326
63.1053542263905
63.0570469263642
61.9948818660574
62.8328892678202
63.7781748102629
63.6213636315821
63.1699327125254
63.2361323753507
63.9555873774612
63.3486123241188
62.8035072646061
63.970621808404
63.8206711137122
65.3342933539973
64.8506899345011
64.7085957680627
64.3322147978962
63.9546972665379
64.2766043674296
64.4891795057622
63.9349149376688
62.9457568686884
61.9413779654307
63.030088764056
62.1338132278933
62.9603043681159
61.7860019231288
62.0627754901996
62.3039453359194
63.8200008579882
63.1992898833245
62.3053345896931
61.8692283797671
62.07607447706
61.9340548416764
62.2798086660761
62.7315989422105
62.2086052729809
62.7646330986397
62.2498583359762
61.4956724485128
61.5029469369318
63.099155466298
63.3819292357889
63.3104875543425
61.7169478342826
60.8294252261546
62.3182901595912
61.3285674717394
61.9039481304829
61.803668010411
62.9246557442969
62.2076963853906
62.6103349773383
62.9263226151447
63.7001055364817
63.4474835572315
62.163110629715
63.1987511340788
64.2312948476002
62.6558666921575
62.7268023811762
63.3514965677992
63.0579013423019
64.008259534095
62.7609402668014
63.1329532760514
63.8118967445821
63.1320481189296
62.9874925889312
63.772041963106
63.4789096665307
63.2944796079997
64.9444334338414
65.1429396529163
64.5175798584886
63.5023338195328
63.320575637731
62.751510789033
63.9725695528132
64.4483318893413
63.7064961133662
63.7036284759926
63.8624594774912
64.8694918763842
64.5609381862937
63.309741724559
63.2366665898118
61.5031551410165
62.3811725257838
63.698814040187
63.2723785678935
64.8295544376941
64.2908178358826
64.7729740387009
65.7302773434708
65.3077569587331
66.1300141995138
64.7827501134156
65.2024180812719
65.0238883734765
64.8396867415623
64.8873199551477
65.4035353807922
65.0990374503378
65.315145829074
65.6143882948719
65.0254224374806
64.6928648873322
63.6379105689695
62.9126693899272
63.0139529799701
63.6199524909835
64.6776990538963
64.0857742732321
63.2894984666179
63.0142343074698
62.4376705200184
63.0271888108654
63.5633914451786
63.7559123796051
64.0840680635069
64.0711758523698
64.0143837953621
64.3799967613357
64.192634646585
65.2591716365659
65.1489930176705
65.1410522642895
63.1447301420223
63.061753904176
62.5044044649035
64.3529458317763
63.8913164757555
63.7417466358268
64.1542608149786
63.2738039287654
62.835238204204
62.2619155934065
63.4846353406924
63.2963756390915
62.8201681995145
64.1049433498135
63.3446044552706
62.3207994559039
63.6279730179482
62.9224858987501
62.9789454759342
63.0417394215757
62.9429496956283
64.0806111676446
64.0169178133942
63.3972131819353
62.0507863771993
62.7606953062874
63.2275112865661
62.6571048673835
63.9573116602815
62.8538634497686
63.5436257444322
63.4604555643602
65.2460189530901
64.5211826863207
64.215245826209
64.3396619562536
65.1163399921024
65.3512163704296
63.1466535402758
64.676474122865
63.4463820752946
63.4585029956939
63.4347260779363
64.0972048167187
63.8903363988042
63.1060442510464
63.7077551375287
63.5283619445137
64.6224464050833
64.2959325954292
63.3244806945335
62.9847603085827
62.5181712592641
64.6881259137373
64.067337111338
64.2536023377027
62.6542497249094
62.6481570013307
62.6666112685671
63.2021563763336
64.116509182423
64.8226583337266
63.9288907700683
62.750849245298
62.9409345552014
63.1779296767723
62.7962976424678
62.6838111621719
62.2743760996212
62.9879030432858
63.3715877965601
62.1867654328278
62.1043411027589
61.4977741967351
61.8513032001898
62.2160258299287
61.8124614295851
61.0894106751699
61.7575447106469
62.5132954112464
62.9139309713571
62.894902126635
62.4558797678778
61.5069718746881
63.0732271093337
62.8463663067764
62.8799543537058
62.6795191239571
62.9230437984695
62.5284801673737
63.5893378086039
63.8496192287741
63.007986656623
64.3511823174356
62.8122417362088
63.2648670162232
63.2647877975356
63.9376584741332
63.3429927633057
63.6989689775801
63.3379060259301
64.4571955295719
64.7177697352594
63.8278597008371
64.2684459231037
64.5419237689962
64.7679496583324
63.8846353665164
63.5287002008083
63.7792326502614
63.612352868405
63.5444689290275
63.9239490153453
63.1908339899266
63.5218738031637
63.0320254305176
62.8289399033097
62.9973977978135
63.0506306612139
63.9512807417915
63.4067985521291
63.5668759161823
62.0669215160213
63.3035022159012
63.496429765259
64.8038039445438
64.3121365606785
63.064209132141
63.1019492393743
63.4649585436701
61.4149142481799
61.7909954539748
63.6128646328754
63.561350614747
63.3773264348631
62.8901128359468
64.1010845622275
62.8432808584671
62.4740661373952
63.3531424291575
62.7812883175962
63.7031741695533
63.9013956199223
65.2399750212512
65.4335739599099
65.0307405229444
63.9636320537589
63.2156670866673
62.8302337058243
63.1071117798556
63.4520206766764
62.2447349522246
64.0064124049125
63.6177269499072
64.1233509188433
64.0439606582016
64.7374449293182
63.5345272731523
63.465115501076
63.1139241352508
61.7160969402125
64.3076018975567
64.2333364704768
63.9288950090111
64.1238130482572
64.2655953117903
63.8901031880774
63.594989975999
63.2181629418827
63.3427826589508
62.8103112801499
62.3037330522329
62.8088295977459
62.8850191520731
62.1037212346782
63.0171645060698
63.4872343025189
63.3400195736996
63.1329898229947
62.8616071139215
62.4944056232883
62.9893801984864
61.8605922065194
61.7175396825822
62.1260451184359
63.1563053706294
64.2214598691545
64.0858957716507
64.2010840680831
63.7927567143417
64.5687510326822
65.1791459084805
64.5306606395789
63.4105426806564
62.4542269677453
62.5088161131933
63.8018281149614
63.8402694544522
64.4574897135249
65.3691632405535
65.7923198245818
66.598165494536
66.2506915561839
65.710367748841
65.773758318602
65.9060623564591
64.5497198931905
64.2497569765832
64.6631806311769
65.6949494625783
64.1855608899337
62.3705592203518
63.165028710656
63.3652560049697
62.2673424793968
62.9049924553615
63.9947428027782
63.3936617058079
63.2699117007516
63.1570207421731
63.4257440163226
64.1356782285282
63.9558065036429
63.7483758297722
63.42083264854
63.3856439917507
62.5681234680603
63.5162490393088
64.3231900349725
63.7942811259905
64.1248985431348
63.5322732346741
63.9875676396364
63.3986969215692
62.8417171488759
62.8443008132248
62.6379656376232
61.9844431608429
62.1092918620508
63.3173305148018
64.3223011200356
63.7788111716959
64.6594310083056
64.7512816946078
63.4555209483369
64.2942245472765
62.3738592607468
62.1957173523234
62.5720335617746
61.8592023255663
60.9517052112359
61.7405381957029
62.6327143985379
62.3542351550416
61.8798444164327
62.2206438734469
62.4530253693276
62.4616617142223
61.7868865137696
62.9206901187543
63.4431031970453
63.4747605508455
63.10348473466
62.4495339532505
63.2068198356828
62.4444492312106
63.1248539200211
62.2209247600937
62.6836709541954
62.5234693075636
62.8189256590511
62.3819110939832
61.6133281004483
62.9860309480816
62.1011866365202
63.3253833435814
64.401337915047
64.5014779876795
64.1263038098222
64.1096245143068
65.107131374231
64.5620463177765
64.719654954586
63.7213470079226
63.6256772507433
63.9536008065193
63.0911306489309
63.2292453326518
63.2546937603123
62.6703422396034
63.9902745137835
64.6913612224909
64.0246935293782
63.1452894419659
63.3601569939373
63.3076128803233
62.7276723460315
63.0963572134744
64.7977408972319
64.686940212482
64.2424197971289
64.0145916618756
64.997793099789
64.8747340601517
65.5994019255443
65.353594513632
65.2148344641871
64.3962331258903
63.8576315503623
63.3311351001175
64.5015652578513
63.5744652607142
64.5009695275519
64.4788994238015
64.1790401053095
64.8439064846014
65.4737792042903
64.2328838792598
65.2255354142748
63.8349702575703
63.7101685071258
63.3725441771995
62.9703482531016
61.9772723299664
62.9358118443139
62.1618420354366
62.7391452281604
64.1321885422196
63.9028625352054
63.0889579608232
62.8985690203864
63.5618698182963
64.8944874617824
63.4309684272766
62.4851566995659
62.810885928808
62.2961346775399
62.3275207177896
62.4142788688438
62.2151208986186
61.5542330380942
62.8541085417905
62.5329052733366
62.045724641002
63.0035038183147
63.9796553596598
63.6248724618752
64.2200727370164
64.9240171734318
65.2228390808593
64.1648320803186
64.6721907261854
63.8425345163217
64.3323336908256
62.7920542323438
62.3008544581381
62.9173934085718
62.4381381996672
63.4415284077055
63.2036836218536
63.506913975641
63.5098626371513
63.2120424119727
63.5332454748859
63.1993581997184
63.5599320944576
61.5665828273083
62.0903238294124
61.8918248837947
63.0092605662384
64.0279745994604
64.0108069759016
63.7717108201105
64.5256732525915
63.1498296470318
64.5070066225069
63.8917690407823
63.3968626779271
63.4738626654614
62.2168464156857
63.4881463918046
63.1790769884289
63.7366301631036
62.8757932875305
63.3028055641166
64.0551726306892
63.4978869618001
63.3757612291004
62.4550357131962
62.6719270333984
62.9572456048759
63.4203049357912
64.008783643475
62.1267209162933
62.6189028703142
63.5294934785057
63.1359932386359
64.4596255807455
64.6085098001466
63.1135546807649
63.1110339111954
63.9867363209665
64.1868586300962
63.9437754059884
63.556748089669
65.3607983025608
64.4996287711211
64.0565747770364
62.9395834267212
62.2089301456057
63.1823689640092
63.9757632973329
63.6667612205691
63.8374037426103
63.2141469839983
65.4696293195011
64.8882764025427
63.9426336413269
63.7443655148192
63.4030023145394
62.6111282301617
63.8199256494955
64.4103048918101
62.1025569246743
63.0718887687481
63.4698961132992
63.2153632144748
63.2634222365884
63.9236594653212
65.2588230178207
64.8336675696279
63.6957029806339
63.8954387732328
64.4890089268923
64.0581217436313
63.5251173437487
63.0184062321353
63.4860601058005
64.031879060091
64.7945028117096
63.7165439734235
64.2761869592293
63.3917052357032
63.8887968494937
64.2122023864522
64.3332354209084
63.9465327317064
63.7969298440271
63.2575537909834
64.833677625236
64.5254576226231
64.65232269664
64.4749662827307
65.2507761961373
65.7064288958273
65.055034633542
65.5002950459735
65.9920016125575
64.9133327764304
63.6787192592715
62.6902457472884
62.9846687497317
63.430534057792
63.5350468051355
63.809913891225
63.7006264558288
63.8568626546284
64.3562242106593
65.0826733582124
63.6951117390359
63.6642596974989
64.0363187469685
63.0931084404699
63.7554210233253
63.2045687450859
63.2158275025198
63.8897047375821
62.4673753265335
63.5035162826812
62.9000078848026
63.3235644975503
62.679689546711
62.2245975275677
60.4829751126763
60.8109110045988
61.6270618016525
62.0385335488953
62.7842977305525
62.2111674507403
62.62132128181
62.1910346290664
62.9751540486452
61.8372461802297
62.0549806375427
62.3745894653294
61.0666646351403
62.4435140722597
62.5790379357798
61.6365116761024
61.7974690062063
62.3366236753538
61.4261294144304
62.8175525886975
62.5325507419829
61.847011730217
61.917602071181
61.9212885873588
61.1193204819448
61.9302597397801
60.9614322496176
61.1680027815581
62.2718633620644
61.6906967395424
62.3931627455379
62.5971293854011
62.8548462984532
62.7745852494358
63.6597246859179
64.1416767181912
64.4308776839007
64.2199123194663
63.7283370294389
63.5989702337394
63.8224089335523
61.9536434960731
61.7579497412106
61.0236712411895
60.6027040939073
61.7239209089153
60.7425577625161
61.1094172341752
62.9842913508712
62.7150662280513
62.0029394887234
60.9449211243257
61.5555955184053
61.6434969749217
61.8090210430843
62.5443769929137
62.2203705488048
62.6531717974947
63.490433609965
62.9938460890385
64.5072596168278
64.4214630960868
63.3901312800429
64.3217944554965
64.7499091321856
65.7927602041261
64.9575266140098
65.358458219335
65.3788672747535
65.8564620532296
64.2433960828179
63.6943109407502
64.7076560126496
64.4380194003798
65.2737658408612
63.8164130064722
63.3657213063495
62.2771832407182
62.6434317584753
63.288011284127
63.2946335093002
62.9742061594258
62.6410239345373
61.3351482482525
62.6900911418647
63.8619133420711
64.2642034115693
64.9709662640486
65.1264686297456
63.4983900557338
63.3448900283884
62.5034042480772
61.9521744148663
62.5115235801225
62.2114194721329
61.9107407064405
62.5785810524767
62.2759102984948
62.9379267639663
62.7071012842257
62.0984985023795
62.1311327755785
62.0154213638196
62.9425474659413
63.7933122586163
64.1212091651512
65.6609450621882
65.3262458966895
64.3029976299218
64.2705364845122
64.3027981264088
64.3047393166767
63.7758126087167
64.7133188983445
64.9485704073645
63.8425360134618
63.7232396089473
63.4005363044562
63.7484433259949
64.120476049399
63.4750900695185
63.729379937276
62.625924897282
63.9975498128227
63.2103838964934
63.998249543302
63.5192162474436
63.5916596305239
63.6731308655402
63.2324474985251
63.6176320275292
62.5007653530454
62.6985376580909
63.2776663797418
63.8113481461432
63.147422477095
63.0750165140849
64.3347373617593
65.0662178878485
65.3317347724155
64.2755059877395
63.8160734227276
63.769698871492
64.2193598120252
64.9527265641444
63.1560190345356
63.5915735265907
64.41559373715
63.8730768546578
63.8551989737213
64.935188915225
63.5915443690969
63.7265078189494
63.9471648434801
63.5019855354842
63.651848953195
62.7369130624104
62.2642433392201
62.6605734531205
62.9249132521538
63.0014722306732
62.5553767453501
63.6117195198775
63.0782488081276
64.6368039292905
65.8697585495734
65.7413665614502
65.4411815471394
64.376200235673
65.5286512789221
64.6638690881386
65.6745657811111
65.2939015156023
65.2080579122797
65.2112054796069
65.0308278635548
65.2624913135649
64.2770793552341
64.006870000135
64.0825213448705
63.4599641671997
64.5967415064214
64.0764861250495
63.2397008495813
62.6926429569484
62.105614234315
62.3765591419008
63.9918775328551
63.1821067980469
62.7590855710335
62.2107300252566
63.3737539691488
64.5502011814391
64.5158262641866
63.7243277639259
63.2970924395052
64.562042937886
64.084312712998
63.9664980551262
62.931845514879
63.6021666798272
63.7264450481516
63.6816606709597
64.7859511943977
63.091911849596
63.8192208306282
63.2887164334233
63.3115302394554
63.2210385359824
62.7240419802159
62.5337006048253
62.7091889695585
62.6847140456161
62.8385404662467
63.2196049501356
62.4557847464944
62.6125572753772
62.961725297612
62.4052599689833
62.335879830761
62.4986916922551
61.8429330229178
61.8720319944447
64.3244410290169
64.8871747988297
65.0537295650691
64.1309727207997
64.9251166912828
64.3632803169772
64.216100743828
63.9867216601785
61.7108717732605
61.5742298280052
62.2939770981183
62.2572754750938
60.8825585610142
60.9756484931164
62.0251463334158
62.4657959364253
62.0059722830721
63.1409485188479
62.6451814317552
62.5844048845904
62.262070808729
63.2838405939313
62.4068695983381
64.0487689377081
63.9381641879837
64.2042593428791
64.3331846981151
62.7934458065222
64.1881501045115
64.590223556335
64.1398752767389
63.4246117273249
63.3194657540679
62.6835160371339
62.5331377909098
62.7897072996456
63.2337782311563
64.209110047474
64.4079720361052
63.2263357856475
63.8940539461328
63.5665439226796
63.4070187607669
64.1560982030562
63.1090052430183
64.1810999155251
64.014332211167
64.4356800840489
65.269164554888
64.5848250260725
63.3457892071964
62.9481756919474
64.8633434344348
63.7196256902968
62.8427223626391
62.5307283567118
63.0594495449766
62.5809335619
63.5882394650102
62.1784962021722
63.4880560587795
63.5834898352848
63.075334714964
63.0613566878548
62.813629135248
61.3260956440497
61.7904455889694
63.0586301987258
63.0644065851584
61.9283945584724
62.2304943770101
62.9827492995537
62.486294894348
63.5153420781258
63.5647398204035
63.3484234767035
62.7981637175899
63.9134293016512
63.8596058181386
64.4944276054157
63.4920535882258
63.2778081515873
62.9258504038751
62.6572016001335
63.4552565628851
63.2530488886017
62.9596827199317
63.0292012172285
63.1078369698836
62.916096854949
63.7281497631504
64.0946191696738
63.0611889164433
63.9645677207277
62.6903024761322
62.0523159288494
62.835821977705
63.1762910970958
64.1099958978011
63.5108205865201
63.3324147801063
63.4247529861706
64.3679928445319
63.1719118627714
63.6630151584411
63.752099861939
65.1752667197921
64.4214163303386
63.8328704638305
64.5148206431423
63.9205022701732
64.3071640771827
63.3721207054246
62.9748029004543
62.5299429009412
62.2764159437014
62.6707817547002
62.8535267928165
63.1604006472292
62.6466878947203
62.5777080898344
62.2351320129399
61.7836849071784
63.6658931228353
63.9369391890073
63.2654300426194
63.3160196226196
62.3081037504117
61.4621261397625
62.9005979782391
62.6211879999235
62.3241358477601
63.6022477290967
64.2963625476438
65.1955348468843
65.2441363916765
63.605619099018
63.3225974155986
64.3535451693545
62.7934633016855
64.1815651414456
64.9913268361532
64.6232536955708
64.6975871191519
64.1105385344538
64.7763103898443
63.0907193291943
63.0468797647624
63.5479267870998
62.930086638753
63.3567597261229
63.2876324232985
62.5403367312059
62.9238723102597
63.4866854407346
63.1063124172358
62.6350879419849
63.0601291661878
63.7889974976371
63.7314340469867
63.9519870220776
64.4369410804872
65.4851290953745
65.922423845546
65.9842479343529
64.5377331069851
64.4185383839767
64.4507224497385
64.5062307588517
63.9139252801124
63.0905735581619
63.3193466652411
62.617037280784
63.3429590786282
63.3275224746743
62.6293218123147
63.4264779446356
63.0964968091554
62.5997516846874
63.4485636871435
63.4713573383699
63.3948485309233
63.0951362371521
63.6674532774341
63.9071370091456
63.3370411391387
62.4760822032842
62.4270402397746
62.9348145536412
62.8985040783319
63.1241095000375
62.6966172016313
63.8735509510623
62.685890258142
62.751342203375
63.9162983019725
64.123404112579
63.4698088321848
63.4971735975139
63.4523435549943
63.1439569099039
64.6296588273153
63.8269772751868
63.610550774146
62.8999307924949
61.9113528827121
61.8590910381886
63.2506408466942
63.0531164635024
62.591408349545
62.4058513216074
61.5264633661762
62.8638723217438
62.8310542434716
63.6502052393004
63.0949177739501
65.0642736743886
64.6442530627384
63.3980730944209
62.5222580657229
62.9383076765518
63.9405828714045
64.2016202121059
63.71208054929
63.5083560028525
63.2197124815705
64.572828795049
64.8467068389439
65.1962925255939
66.273058174523
65.969692560188
65.4212219385425
63.4881711140508
62.3880373990614
64.0361009693699
65.1078402440648
64.6494149566125
63.6939867443529
63.9134182981632
63.5700544052038
64.1540863653612
63.6827262882467
64.1320955340586
64.3390899765059
64.0671201942238
63.407010008999
64.3694563803016
63.9766922814025
63.5621685525455
62.4577747226826
63.5224498391027
64.0959654691427
63.9599986668296
63.5377313862928
64.3897054464411
63.7554004631106
62.7983462489522
63.6696034530178
63.5372659261465
63.9490532764784
64.7877531113119
63.843089502572
63.8376349530839
65.3343258017478
65.0231942887048
64.2398242682707
63.7758543933346
62.7015714692084
63.1777492979787
62.1865112418408
63.5161730755429
63.1878632715266
63.4263006277171
63.5093538711022
64.2955419362001
63.3381747824434
63.3901380732804
62.5773612781105
62.181982716792
63.1444097701222
63.4002009191192
63.3412737589435
63.623582331471
64.3473751892849
64.5233627748106
63.7143000871147
63.6156384675173
62.6234908515021
61.5350788066359
61.9852545254583
61.552049743345
62.0683511157213
62.7628177574755
63.5557828510984
63.2813668646866
63.1718912833435
62.1346629400781
63.9274015610995
64.4972202918296
64.5529850664326
63.0932277693593
61.7075819685025
61.6045573201126
62.041570560555
62.4813164815243
62.0022796529419
62.4172794493675
61.8145826103487
62.8900889698249
63.2366024822681
62.2128113345695
63.093992857421
62.7424603556055
63.0338591889292
62.7256849953783
63.1649688787166
62.9477301399234
62.4507946959758
62.8350795482603
63.1322971118802
63.4461904083781
64.6956998508302
64.1079752042128
64.2905438144596
63.9072374957508
64.5180110174247
65.2190702670181
64.798961680798
65.2341461908369
64.9328918313549
63.9903865348431
63.6595964359023
63.3849479754519
64.5475173281823
65.3437228039727
65.6406433542678
64.6134890510119
64.9050536301782
63.3927896762478
61.9485811933859
62.5621209269982
62.9398796358559
62.5406136468955
64.0554905330487
63.100048609532
63.0059189123737
64.2365662412482
63.6060577187132
64.5937752475496
64.4922002624999
64.5696170105049
63.0707936412807
63.1673189766493
62.7123575482381
61.9639754276961
62.4043222215725
62.6145785607858
64.0664422072258
64.0392553688678
64.5882050248138
64.4804730620131
63.9700286422391
64.0514144782115
63.6842769395381
63.1064178517014
63.111086031303
63.3477514574052
63.4065346077336
63.3305917015955
63.6023052275288
64.1048359578276
63.057799527889
63.9592299328797
64.3536931360011
65.1602513226933
64.7208255197293
64.9239853947527
66.1515182925661
64.8633960585357
63.971970834161
63.1868112394586
63.7010496195779
63.662097355519
63.7523836138338
63.0591690574595
63.2804998614159
62.7570754416202
62.2985073107464
63.0462347023377
62.6397308099996
63.8452043954418
62.4932903853166
62.8869146737424
63.264323083896
63.1137983420671
62.9717262668367
62.8737330901839
64.0738943565325
63.2514558509245
64.5870540075441
64.0192276101414
63.1498860358792
62.7542519800548
62.8276884886973
62.2862053804332
63.8236757938008
62.4457321521228
62.5437897899188
63.2471069151086
62.7465342082761
62.1385965953369
62.6185463884414
61.683736765408
61.8463254746415
62.4878892641726
62.3676265665192
63.6101344570687
64.0332637945164
62.8754895910451
63.4866285594184
64.5240808782644
63.707804691782
63.6959187089788
63.5368851602212
62.9817603588177
62.8956531819284
63.7004537042389
63.881595738624
64.049981861498
63.0287941886009
63.1790764904643
63.4465783980068
63.2901783246306
63.3016216636553
62.2583997142025
63.4993675956503
63.5334204865884
64.5367610029876
65.0971606782751
64.5934327404478
64.6238374993053
63.2329267526671
63.1492463977473
61.866168308302
62.7058569936711
61.8206891485601
62.2363218638535
62.5570981340735
62.3738343604354
62.7510820163414
62.5861640981018
62.8353028172413
63.3716953930413
62.6024047127581
61.7649925547078
61.6708051763101
62.0807972540021
62.5630613765531
63.6939709664992
63.0601139254185
62.3692055965253
62.1370593602531
61.6345584138095
62.2077980713263
62.3307051853748
63.1759324436767
61.3636999678708
63.0220917754336
63.3447059712746
62.8108937867457
62.2299241122171
62.4876045087323
61.9708015388629
62.3790908024194
62.3994723253121
63.6445578997213
63.8396582512366
63.9620058298979
64.0516236298125
63.6266492990994
63.667855717645
63.2919802013732
65.2097248508025
64.9726683102228
64.5052867210338
64.982922502224
63.638096851257
63.8338737361767
64.1088378395811
63.724645346843
64.135271856456
63.4460332476781
63.7579862149289
64.1633891099641
63.1800949235436
63.5303704276321
64.4551083527003
64.3044056258193
64.3970599992456
64.4569606226964
63.1902966987003
63.3548816130163
64.0064788616749
62.3363731819786
63.3317744792243
64.2655465425745
63.8006327243023
62.9478712117067
62.8291651643057
62.2721302488374
62.2555658313689
61.8801332331628
63.2188281505538
62.535565928302
62.7156408207598
62.3203679231367
62.1778843812274
62.8204414239339
63.8988814631345
63.6858063561747
63.7649536719019
64.598106884624
65.2962563687291
64.8347405645341
64.6783345168505
65.2077198826031
64.0257012532926
63.7953153760598
64.0678887683231
62.761473239127
63.1391977823382
63.7829367216973
62.8395610853516
63.248684346746
62.9734506622356
62.9023533171069
62.4976662033296
64.0584373183178
63.9917604793482
65.0393627341485
64.32658572638
64.1342939889552
64.716032622003
64.1431554975388
64.1138410564232
64.2098777225388
64.8431469807276
65.4829117740491
64.6869319475256
63.6553435196539
63.7591787668001
63.8400128549177
63.5181631094103
62.798809992509
63.2860111813759
63.0427666330424
63.1168563446926
64.0713348192498
63.2705371691029
63.9439693335991
63.3697125259944
63.4570891857727
64.8474863421659
64.5657643171298
63.6378537951281
63.1108808522507
64.144679264291
63.7003573512193
64.815416234434
64.5182533948693
65.4962963741142
65.0650756096725
65.2141488126528
65.1004384923717
64.8729335757128
64.0691181994031
62.9908265043407
63.9213662102893
63.6481768125202
63.052383040167
63.077413755462
62.4439480817451
62.4985839940597
63.0274515229603
64.5875271019476
63.5834119281045
63.2652604085703
63.5595850108082
63.9522970843842
63.6536719614936
62.302428530701
63.793907469097
62.3132249920216
62.695044873386
61.6752499293871
62.1592395705021
63.6209563753774
63.6115999939089
64.1340783911407
62.1734213193934
63.4142215872615
62.8168183559494
63.5324012798501
64.120453761323
64.4344920168792
64.6694815432685
63.566960242393
63.9784944887321
62.9640216685804
63.265025467723
63.9386325619223
63.7799877824897
64.3302275730805
63.6518333048158
64.0168112030918
62.9107141963143
63.1748705768325
62.2396702559568
62.0708125791727
62.0517092015658
61.7525980681374
61.8385848031691
62.2265860075839
62.3853452733525
62.0380969520812
63.1694588792688
62.3909029928936
63.4234219071601
62.6067147543264
63.6032973414794
62.8862076704412
63.3312141545354
62.6655406163458
63.4725397571883
63.8966380634803
64.8229130689288
63.9374741045296
63.5017938698147
63.6629339751278
63.2830154425414
63.8072674611136
64.8765942152124
65.1616270104352
64.5053653578412
64.2954760143097
64.222417274222
64.2300936781533
64.5511375614707
63.9328734036739
64.5170031101496
62.692114612041
63.1797571278392
63.5830310982723
64.1047669635157
63.8041941202193
63.161398828309
64.180944782359
63.2120282326965
63.4982880011554
62.9903006104918
62.0577930670539
62.6851123069996
63.4137193949449
64.2862876930226
63.2568256134411
63.1678409457884
63.0683998029774
62.6903275202402
62.653818898954
63.0449217798999
62.4793547361862
63.1469927520937
62.9565665002169
64.0453990602633
64.0199235593715
65.0181259380712
63.5544603037022
63.1518671525251
63.4926129713164
62.8355196165291
61.0463133482946
61.6063127770372
62.3600544195995
62.3152367460119
62.4399057187233
61.3403748194896
61.4695343755011
62.8803305501806
63.0846924982662
63.0526367464312
62.0601624342782
62.5159439871254
62.9816191766871
64.641188079848
63.7269772154956
64.3508430512559
64.5676857838004
63.4282247866196
63.3390259084289
64.2220332041891
63.8760651268513
63.2186927983831
65.226352773956
63.9904589194339
63.236346637986
63.8456603573492
64.1025978346284
63.5113152446454
64.2342140662123
64.4699467697567
64.1707788797724
64.1936677549257
62.7986652862275
62.695244256887
63.4582694314785
62.7421019491885
62.9865333479378
62.2197994416815
62.4762437201294
62.9580633439608
62.2676782764561
63.2158825912158
63.3581179886252
64.0887842759257
63.9879327229318
62.4757378107429
62.7210902311068
61.9505901966667
61.8133038022619
62.5976910668628
62.1552008026192
62.3183050751407
63.7854157906145
63.6462581715314
63.018662819911
64.1036360517821
63.4228457440728
63.269383206605
64.7918846013527
63.8984132947708
63.3137579450453
63.5136658863097
63.7527399202756
63.2442533744754
63.4080252448129
62.3722632274159
62.2492384491065
61.8544866138307
62.2226007149841
62.8807549022514
62.7234762592465
62.8015996632395
62.9095646735223
62.5438301713244
62.6137284248128
63.5664044782845
63.2918286408474
64.4560497649777
64.6576831802358
64.1143354533706
63.1759256084227
63.1215530997121
63.0248464859191
63.1968491166481
63.8813779915908
65.1121934451568
65.9450960764196
65.5346334300512
64.2753665560788
63.5409642615857
63.2821160767915
62.7671462651898
64.2367672655177
63.8796134753331
63.0004909632902
61.9598875687635
62.1313406361827
61.4544921047319
61.4959513022451
63.4711606575467
62.8343713116914
61.9474053652661
63.1105865682903
62.4493953355101
63.6657278904517
63.9968240505935
64.8148755846376
64.6014218780117
64.6296265764811
63.9868161118544
63.8079935388031
63.8006162781438
63.7646899338481
65.0269554961507
65.9043725500222
64.7653139234681
63.8419514963581
64.2216991914881
64.2653428798457
64.9768635519514
64.5207154099131
65.1863537146243
65.2001524795129
64.1539599033792
63.7355684903278
63.6982716622265
65.1121849063068
63.8316197314163
64.3329965457537
63.9473612484189
63.5751318212437
63.9588803045097
65.1643622067171
63.7724117433652
63.9235051583541
63.8325865511804
63.6875023300908
65.3762268322156
64.4736568572082
63.0268603687495
63.1332134203959
63.3726753615298
64.6453869830817
64.7188022338428
64.9486009692515
65.1513501387058
64.8527562129719
65.0642186596972
64.3428399091422
63.9647436137967
64.257222385497
64.5310228472438
63.8345805542398
63.5615326370446
64.0746709478618
62.7423497460277
64.4121667212145
64.1854562861506
64.1027959408789
64.0035560117331
65.5034188664071
64.308286859985
64.2053189590018
64.1115008981486
62.2530782599603
62.7985565155834
62.9606556437189
62.5918874225939
62.9454209826429
62.7449495392509
62.9606215377449
62.3969355735422
62.6720691635803
62.0329011004132
63.1399993696853
62.6706079994125
63.030822260388
63.1378988557631
63.576312778044
63.0838836929323
63.6925239532099
63.2709967253486
63.7815389805897
64.2855494020281
64.4554185429756
65.4382795354784
64.0828606488061
64.0843503743954
65.0637305933844
63.248504899258
62.9926611567456
62.9993124529284
63.6155959025517
62.6791923557993
62.7976590559186
64.2739005988886
63.5310013885718
64.5023963098256
65.1744234399669
64.6785272141977
65.9692106551328
65.2106593964279
63.7907569422379
63.8154668824747
63.4176418659362
64.1507531605724
64.3826308460226
63.7149343382203
63.0689356596447
63.1201650817667
63.8680423836742
64.4938712509558
64.0103809745474
61.4316021280533
62.4371934706131
62.2926896646095
63.104273683174
61.9997891909697
63.0717409393791
62.9513810502315
62.4660666426115
62.5409341413291
63.6800024664723
63.555861371223
63.5721681423999
65.4174072019862
65.2427938810714
64.9213654043224
64.5322806688717
63.6719080115216
62.8780821443692
62.3691549735813
63.8681511727241
64.9860110977805
64.7641013532985
64.7484865594643
63.8827242980219
63.3986565607703
63.7220477236726
62.9690048939376
63.2237968726164
63.1790989108697
63.5164531512702
64.3072133658283
63.7045301084817
63.394741747304
63.6861910184823
63.1878421220283
62.7508497723902
62.6498461203167
62.7939585081368
63.7508422985281
64.5219588386387
65.8717220655209
65.0543527223342
64.4741325514452
65.192270459848
63.9975942824729
63.9294306893521
65.4003192099335
63.9978010314697
64.4598636552325
64.4594807556021
63.7409047396635
64.3273836998692
63.145395802117
63.5197259175442
63.3844951715483
63.401940037852
62.8281062415093
63.3004060036871
64.4727073088242
64.3655748778642
64.5022739279815
63.7130640253702
63.7637101730012
62.8338612886876
64.0618534487249
63.6465852976015
65.287715373529
64.7362439833457
63.1876709961761
63.3507531526644
63.4476325158478
62.108803404286
61.7398035873193
61.498289597752
61.5166177776063
60.8013399676059
62.1163044654002
61.7846360210287
61.6880476717207
60.3395555842455
61.5957165497239
62.3899177521298
63.2629168922804
63.6794263260249
62.6059315798529
61.1177694703581
62.1323463736663
63.2481642851781
63.7211449500655
62.8046106334784
62.8700732675627
61.8735596852911
62.0342033665885
63.0850143690115
62.7590820429131
64.6194517392189
64.0937208384486
63.6059389733768
64.2112848982374
63.1082712612755
62.9791780088912
62.8859783813246
64.1817514069855
65.1534862403503
65.4995724940831
66.3261571806477
64.4988206695146
63.7379553140723
63.8078711813559
64.001069904486
64.6514251894185
65.4781590492719
66.6807238685009
65.9933952860636
64.060800771231
63.2383695110602
63.1989390588196
63.8897873965007
63.9249144904699
63.2987370846412
62.8853944444653
63.1217720434752
62.7118037510634
63.2779611916096
63.9778782810709
63.5382831181421
62.5250842210325
62.1707244393838
63.1110853823169
63.201329915908
62.4418119789637
62.2352290112493
62.2499574037499
62.1467989471842
62.9612550364326
62.5421050278652
62.5182107107809
62.4657967349745
62.1957806836909
62.008743462578
62.2771140704334
62.7068983594073
63.6372470425918
62.5324820644644
63.2500379918233
63.2609966788211
63.1557612764201
61.6099635709993
62.4380064885397
61.9062090849742
63.1740918782286
62.2940907610226
62.8899631368176
62.8916036101882
63.0952947722587
62.7388570229417
63.6071814642386
63.5498300039675
63.4734985020213
63.0316351921004
63.7217642087616
64.7759942964885
63.1717365672557
64.1600554989492
63.845103145014
65.0620584064666
64.5127213615011
63.1645742910636
62.8342633541102
63.7534112817458
65.5519429165129
65.2982322305756
64.5963190025299
63.8763162579395
62.4019546881708
64.1626627174193
64.5571397621989
64.0248475561044
63.3241234707913
63.8528517424826
63.3207007062553
63.6210915827105
62.3393615957532
63.692881510513
64.5966345529371
63.437037590805
64.2573115968812
62.4362850114978
63.7176383492487
64.7329685825206
64.865135166854
65.8326619507028
64.7285065151751
65.0170959488616
64.9089665860235
65.6013746182328
64.1175680980458
63.8795126765224
64.9383512197491
63.2378551674696
64.038598557341
63.2539780394158
62.8071493106704
62.5923892605801
62.0938604943285
63.1168162466866
63.0302714798084
63.5484759563298
62.3104472158527
63.0849243681502
63.7352895869036
63.7457089251823
63.003874668101
63.2413602376949
62.7303898830173
63.6371232760497
63.4174838850929
64.0836641007886
64.3006909762922
63.4518032890231
62.731155750579
62.4529841059438
62.5570284422572
62.9131376464788
62.7795807873559
63.0956137685935
63.5319507442327
63.912841402444
63.6264624096018
63.720611316789
63.6999868245393
65.2055191626661
65.2497671471102
65.2625090560267
65.6760611341293
66.4718795162091
65.1767939083892
64.1724341312923
65.0605744497615
63.3699081645716
63.5348923752084
63.2906944679845
62.1635053420979
63.9427413033198
63.5915781192825
63.0139044005323
63.0270985957383
63.2868248917395
63.9603284029806
64.0644189400887
64.8440266434566
64.1488089351333
64.1197811922753
62.9936671931381
62.7135983402052
63.470826736677
62.8337180200111
64.1209501467862
62.6369315241106
64.6489518679153
65.0130862787509
63.4173465090457
64.5045845905583
63.9757612468738
64.409703032159
63.7433059274261
64.817818974993
63.9902414385826
63.6967509387164
62.8670154023218
63.5574863697257
63.2376608930142
65.029325627062
64.8767811589133
64.2469354237046
64.1416174763195
64.6671899021722
64.299703624474
63.6080979316921
63.9239746622551
64.1881408263319
64.029314047785
64.0844610963408
62.8285605311751
64.1556013188383
64.2207266363614
64.7435000912444
64.6640679165192
63.3422077001596
63.8719696475758
63.275948300766
64.3068055637453
65.0388414648838
64.8527249889522
63.5112692051301
62.7146836397689
64.147873622065
63.9878534673375
64.670398075023
65.1204349592286
64.4923984790528
65.5711637353808
64.4129952547087
63.1643028005471
63.8904046056057
63.0596768646244
63.388857891121
63.1580955029033
63.6963880919619
62.3849182505609
62.5622016645358
63.507788803207
63.757390790962
62.6733203531947
61.7237016406492
61.4260794184933
64.1373225650866
63.0327589086257
63.7260817286446
64.3701913931951
65.3233328074591
62.6389732609523
62.6949044935548
63.6157857318181
63.4918848839981
62.075957860577
62.5439792691817
63.5833397892638
62.5948351148632
62.5042334827489
62.4702663548457
63.2339518605858
62.7655233723873
62.4596023524693
62.6811277774988
61.141026338384
62.3612518932477
61.8844817776213
63.1710722890931
63.7923265660153
63.2881891729035
62.8881661931397
62.3931852525341
63.1804871655146
63.455885151548
62.7473555184372
63.7659417083262
62.8525752081283
62.5312366537095
63.1015251291175
62.7920793772745
62.5909461927718
62.8430628293453
62.5810430575649
63.8484197029161
62.1778929823995
61.4176027173557
61.4287338230322
62.4059637906554
62.14358387677
62.5702138757735
63.4025623858298
62.1059035072796
62.4789512590241
61.575130981757
61.9642386097403
62.0663273567761
63.1923606209772
63.7685376382254
63.0942242491947
62.3225525435911
62.1811605083206
63.9260321038302
63.9425194827861
62.3516166683244
62.3262595457805
63.4002035434218
62.690471433145
63.2624621209239
62.9507683575901
63.0260926255475
64.5219090524175
63.7946629756314
64.2130988743685
64.8923495959956
64.2285687223597
63.4416098424092
64.6498808148695
63.6586835287832
63.5123275987629
63.7215078741725
63.2441665782961
64.126231990481
65.4079050628032
66.6457827688216
65.4586136129126
65.4967127033368
64.022654627875
62.824277393402
63.2713953745315
63.6753206718798
63.1924266957456
65.5888997653359
64.6878521059908
64.0195672297078
63.7305822306691
64.2326648621661
64.3175006399673
64.0065274555575
63.2768643420332
63.0247417974831
63.7854057567363
63.5305186898917
64.1799631547053
64.7651271684292
63.0605696567927
62.8224168156483
64.2549638779127
63.3640287072018
62.2491203412091
63.1158233739985
63.7053299865471
64.5483632583319
64.5577152104468
62.8935466217052
63.3518767139911
62.5199405499078
62.8152115563492
63.1761561493739
64.5141400273987
64.1384391497831
63.2251012402745
65.4055212726794
64.5431555464813
64.5953330640223
64.2412370537873
65.2264326313619
64.5531112373354
64.1747592222644
63.3033120292133
64.0754359744976
65.2460522602714
63.7120587790745
63.0900755569879
63.838307745756
64.5937559363707
64.2100771439279
65.3121262644563
64.0121233378837
64.3425733753043
64.8298482470849
63.2793741849557
62.6033262698736
63.7762152611077
63.9921538483433
64.7322622394012
64.4194615598271
63.7852663345925
62.9135257838349
63.7888132904177
63.4562603163727
63.7694390250314
62.9123481678292
63.0376263192913
63.0158717130821
63.8011636183004
62.7834390616144
63.9616473157805
64.661948929495
64.2501361887341
64.3709761394992
65.143785964134
64.4479536757868
64.8218039043039
64.0761995823239
63.3925769875482
63.5012949345903
63.2363269469711
62.7222300105771
64.3253670201038
64.8448170324293
64.0628260241336
62.0110550419585
61.8225940910115
62.2968803190954
62.3782004521877
61.4531745237398
60.1907380961097
61.3429085180751
61.4137484433939
62.2677173078096
62.2411707053026
63.0152274802821
61.953318650095
62.5900353863899
61.7548601811293
62.7875221722863
62.334561796689
62.6735221014392
62.0520054040985
62.1246711870116
61.8740661461314
62.3639884588216
62.2162241079109
63.027610487965
62.5483410099265
61.9422846204092
62.076268615518
61.7986034588976
60.8155701906194
62.293156719666
61.483103569955
62.2377198476359
60.8656931449048
62.9186290145133
62.579037716898
63.0399095946992
62.8516952220292
63.3772398193707
64.3361772074126
63.0386647851104
63.8620096225131
63.7159407218173
63.7604166853886
63.7594120488047
62.8939490326593
63.4483414138628
63.8036220968807
63.3794827419386
62.8345520337614
64.1591820809452
63.6366991980798
63.8179932145967
64.4742320293047
63.5551200730831
63.3758219071282
63.5852519411055
65.0262643090305
65.174445979661
64.5961690552451
64.3546367355241
65.0931613052322
65.5611481362069
64.605897192804
63.0742513911391
63.1564358311324
62.8573402252517
63.3931460914483
63.858165970096
62.6098826958861
63.137027924224
63.6022459263801
64.0507678583603
62.8231105900215
61.9098490875325
62.4082867039394
62.9368189759275
64.2256251074286
64.0496096325432
63.1237054195512
61.7935413452913
62.2909093914313
62.9249141964511
63.3647370175419
62.8825769872694
62.1872328835488
63.6690622198538
63.8683001224417
63.7084272816278
65.3058036825231
63.4249696363192
63.4121440144084
63.5240663091824
64.3439830343887
63.6506112259039
63.4208891998214
63.536825636546
61.3955186159943
60.846381467598
61.5337135439942
61.0660173833053
61.2472059473287
61.8035968294431
61.5382822040463
61.9805728051473
62.2412199265891
62.4858802540871
62.1993489651671
63.0293564878769
62.6280518922094
62.3808372929863
63.2062838259005
63.2013333832999
63.7994940744079
62.922192011155
62.6738992661751
62.5755651034166
63.5164633385082
62.9884917717363
63.2280378522758
62.9980535230737
62.4524328127947
63.7347992744721
63.6031495039489
62.7315563909897
62.2894200058641
63.1718257406189
62.8374077563342
63.709820575901
63.8024204435007
64.7631540608382
63.9759127077739
64.8763021940024
65.1209178982006
64.9853207704939
65.2823190165491
64.314671043058
65.7324283663342
65.9309749647848
65.5765460906402
64.902270256993
64.2166655199848
63.5057150282752
64.8720526597645
65.2492139227397
65.8955730748802
64.9786509423009
65.7096777628265
65.5807648809867
65.2218833173736
64.7972022452057
65.1571508503741
64.1844334516818
63.8659320530015
63.0230700328701
63.896357971036
62.3106221429252
62.3260135206234
63.2804421588175
64.4375621379335
63.0527160752035
63.6642590277162
64.206248970314
63.3992812768135
62.9966376515256
63.8372844940661
64.1450549622656
64.1955270449462
63.6474990560903
64.2600298072714
63.7819482255355
63.4711973636308
62.2687598342576
63.2545303123241
63.5299008480652
63.7036802830134
62.3509220483989
63.5212512801213
62.9360857875769
63.676782202856
64.3155457786766
64.3031180423637
63.2431890769933
62.7101393931037
63.2393816912908
64.45919029464
65.0594135917781
64.4478038463658
65.009751613282
63.854983726348
63.2027274878492
62.0570983045171
62.5568214144293
62.8919645182378
62.6086797811641
62.7687588682298
63.5807901167536
63.1193852544238
63.8027699844064
63.117033347606
63.6197717949155
63.5189885279231
62.2867248374496
62.3767886654298
63.2840804666847
63.006404263115
62.7952802450666
63.3791931493001
63.2617729594534
63.6884418324218
63.5364407680929
63.6192487718918
61.8197949525138
62.1151473575764
62.2777729117264
63.3013047827282
63.2352916810576
62.37669552551
62.6090581350515
63.1994630296409
63.3307279999886
62.8711581026839
62.2582639807126
62.5118472087705
63.0201056321395
62.8755237073853
63.1548162044952
62.9351311214956
62.3095205211477
63.5172527603488
62.4924507555683
63.2944353800919
62.5089478075441
62.4987088099257
62.6738248811264
63.3196188520489
62.9716508631236
63.4138801816742
63.3133998573689
62.6316992472386
62.8948093935019
63.2637951204966
62.6556032290635
63.6655314625961
63.454022054751
64.166727712893
63.2879693206736
63.2351829872467
61.6776850123899
62.3013121425672
61.8457594429303
63.3675393228821
64.0978551896421
64.1034314111045
63.5403463181108
64.7358397968542
64.8607846738568
65.9443997562213
65.8153676306101
64.8575903757831
63.8402856314169
63.9313773488076
63.7257440708665
63.0735682261929
63.6616705163807
63.5730414870484
63.3822323907562
64.4638340705643
63.7050320327107
63.8273115951057
64.2847083683941
63.5434370317519
64.6457634929853
65.0626140436253
63.1876549816544
63.5085774565375
62.9001326229345
62.8223952409273
62.499899042928
61.923144765693
62.0255198823341
61.5457775004851
62.4100536793462
62.0002387593813
62.0996675568815
62.0695753556517
63.0422422968128
62.4567781852926
61.4473372334768
60.6107226939871
61.8994010738097
62.2809527936442
61.6127602677443
61.8127186721332
62.0891617615928
61.5640677983656
62.4748324718526
61.5641212121693
60.6183230018487
60.4740137168517
61.6811694332727
61.4625190454636
62.2552642651523
60.9867737411609
61.1097552020986
61.1142417526833
61.978878809635
63.8489070933626
63.6134980668314
63.1873513002514
62.2440749833462
63.0270879737736
63.2397874414455
62.6900029230323
62.6585816603063
63.1760666549936
63.9414069116835
62.7975980071351
64.0580040612893
63.1052655023746
62.5014023076624
62.7002195489043
63.558507374237
63.0737365655855
62.9178428749932
63.0860445227377
63.3106846699594
63.8373716553893
63.2842903948766
63.1361863684756
62.9822412073336
62.5363870951564
62.609382731871
62.4493924626887
62.6187452449347
62.4867604316023
62.1249024882722
61.3454592397698
61.2687886680323
61.8432020806961
63.3152247206964
62.9435671692561
62.682242736178
62.6642357937738
62.882232297285
63.301154048786
63.5173331659171
63.672687067663
64.1339330229824
64.5651650421615
63.5491457264241
63.3091905344508
63.2413474834133
63.8646098627578
63.215529998603
63.5768153288227
62.5496491986073
62.7925027527116
62.611141586999
62.4247886066849
63.0076760832554
63.2494215231008
63.5646912552027
64.0788366971876
63.3010690450335
63.4509543939753
63.4325910424595
62.9912191085495
63.7296783098626
63.5781979878289
62.5552698315005
62.2440672430649
61.9896352731969
62.366087515358
62.3225110418698
62.7083400524338
62.805498917513
62.1354325031949
62.7000980574691
63.2024160181801
63.9625786896753
63.6747608889053
64.3868429753347
64.2120211568992
64.1444247543808
64.2576872971176
64.7995901359182
64.6492657686078
64.1449654008061
63.9309150527653
64.2916448722166
63.3349997923519
64.2790188351776
64.5305331975883
64.4910899985238
62.4850354858505
62.0882473549623
62.9790232466846
63.5650894965511
63.2260137470434
62.9692217509969
62.9046175641473
62.6508056393571
64.2947531255413
63.8045209263687
64.3185039734051
64.5722068945232
63.8933720746145
64.1955041841704
64.4283189752713
64.5736717787071
64.2082921684249
65.2124561519222
64.4151416845628
65.5532569867288
64.1960280850276
63.8447620517151
64.2159394784006
63.3823926642897
63.3858283485199
64.2155789059799
63.5973059525756
63.5259718860748
63.1478156326524
63.2017032614473
62.5893519284348
62.4708954807524
62.9886321678496
62.2612959436029
63.1171412195311
62.3180997617204
63.0089261724922
61.9527490389144
62.6119346184944
64.3292435088534
63.0550912564153
62.4883546333167
62.8399998612644
63.1831865014253
63.2876618198714
64.39619639522
63.6269494130518
63.7708274483564
62.9885855981075
63.9714252683302
63.3769822540264
64.7495244456332
63.3604764222424
63.7030384037663
64.7546126055461
64.6688660973321
63.9980000070402
65.0280715153815
65.1319299503888
65.9814439537969
65.774113481858
65.9832951620601
65.6737947115368
65.1044583940523
64.8346005661357
64.5107347560605
64.6246118670639
63.8065870135668
64.8412380538357
64.2650488386312
63.7444113034803
63.7571507570109
63.8722919556315
63.2938204838185
63.399570843605
64.0936414830387
64.3828664696843
64.3062296785062
64.6825940655777
63.5540148338392
63.1971201148329
64.3254579524801
63.2456846329291
63.7994991490797
64.1349333779135
64.2480807612314
63.7240603672759
63.9249134305175
63.1821896446547
62.5482165532652
63.0518873577064
62.0161547671556
63.0395113091356
63.2912239106855
63.2389023225208
62.7151633904003
62.8396681487909
64.0209190911444
64.3807815046495
63.8245878420494
63.9786254549801
63.5781392417736
63.0387138049311
62.9853641291126
63.3248374934249
62.8903426313773
62.5274240441631
62.3610090230846
60.9943112390079
62.421437670427
62.5801108108638
64.0380888009583
64.4478859247611
64.2556170281314
63.3306964398063
63.0921842015168
62.6833351739307
62.2956913423587
62.9473295950516
60.5206280283741
60.8975637866533
61.0338276995148
61.3295456900047
61.9011870301474
61.3522060119669
63.3989355948547
63.0484241629205
63.0349449239936
63.057505255373
65.2046398083973
65.2507295177202
64.7769211062653
64.9176018510011
64.9258643533811
63.0091650359655
62.5948977843963
62.4096450996785
63.3088424657895
62.0635403313081
62.2272151860234
63.8309208877296
63.5141749245766
62.7060821923329
61.9259126766357
61.9818615757532
62.9777114240615
62.2470981615765
63.1444307698414
63.2532820820789
64.1381683721162
64.7384434623105
64.5479139127104
63.525467242301
62.8468058943317
62.6402697974263
63.6261933450237
62.6645903179163
62.4476930486642
62.0533835355446
63.7598532930186
65.2360945268825
66.6510028720071
65.8796063911508
65.2151308275809
64.6467758175872
64.325240720716
64.3405920083259
64.1380323529632
63.9624779730809
64.1153106198282
63.6652697542647
63.8570586091093
62.7909935115003
63.8519467203084
63.9414929597033
62.8183344892386
62.5672234963325
63.4520897003834
63.9222287835913
64.8826985853454
65.1384479524806
64.2385723661547
62.7053205783841
62.3196857784858
61.7060137221399
62.6616646851064
62.5221673731563
62.467910354476
63.8753133071355
63.1146916043626
62.7737822053142
62.527000892088
62.8560622940242
63.1880251584314
62.1711909427096
63.1046394401853
62.9068311161233
63.9055760959704
62.3979588130481
63.2937226754996
63.1247812150075
63.6842062287366
62.8571916796731
62.9941811914544
62.519592279217
63.4719956203114
63.3947471527596
64.2072030353942
63.8026411943945
64.0748977492873
63.9965808960424
63.8906067662428
63.6268017829772
62.6694905980681
63.1066061870437
62.7729501885436
61.7497340575925
61.7769759783828
62.1725768653844
62.0997406577521
62.2542591980812
62.5248218446547
63.6232614940265
63.6848273413086
63.4366669604158
63.1099452024858
63.3907645003889
62.8406269325671
63.4995276068398
62.5460904764482
63.2716064301782
64.4745361133481
64.0656247118022
63.9457725333701
64.3898582773479
65.1657385320141
63.9475653475132
64.1857611266494
63.9952110192574
64.4005484760538
65.2321356549314
65.4033521341202
65.3660829166077
65.1380713093981
64.1651043940492
63.6326283717041
63.1979568052968
62.2146871984616
62.8255265214793
62.7066692512308
62.324190825355
62.6134075226192
62.6906143186609
62.8785725737239
63.3088666936171
63.3393848442814
62.6808118940056
63.4309302361206
63.461452708279
62.6841721810554
63.1913099591874
62.4534098484606
62.4798059937571
61.6171015495686
61.9409475310727
62.4606833357917
63.0069347371093
61.1541387184847
61.7314984680663
63.8719071532253
62.5383107885655
63.1541115551179
63.4242277826365
63.4412480614483
63.6311620792125
64.8429478888823
65.7204856050296
64.4525124619466
63.9235608418661
63.5554055275345
64.2764721138417
64.7033708132123
63.1735029406565
62.1543396966299
62.8214316717795
63.6615608953828
62.9195857074374
63.1199470823055
63.0855758547756
62.4161481759733
62.8414324621659
63.587848988105
63.9381983878489
63.5034594241191
63.5004980958456
63.9782979150287
64.1816371137483
63.4581493334474
63.3733736123392
63.5921505907315
63.5436207346302
63.7038345489185
64.4832952248779
64.4395599312509
63.6844232500306
61.597252354736
62.0052043827527
63.590480860115
61.8244292242331
62.6453557027913
62.3080059872728
62.2638917098186
63.2240722173228
62.4240474475849
63.1142584546574
62.6420547724741
62.8820232855942
61.9268352292743
61.94891036036
61.6816980021133
64.1862615314603
63.2415425835745
64.4168998110459
64.1649382599354
63.3478210785166
63.6558673925835
63.339432444252
62.8771753783147
62.6466047230054
63.7366096462462
63.9265641245414
64.8734570519157
63.1002339100874
62.4500394187873
64.2171738821963
63.4083757775333
62.5165731660249
62.8026060023754
62.5157447813994
62.8855565911495
63.8990124073382
64.4370439539304
64.618435471093
63.5684576109925
64.9821698753031
65.176837540047
64.3199473041176
63.3472965489586
62.2474629966152
62.4164588576924
62.5158208931079
63.9748978494741
63.6055150255275
63.3838576388207
63.2785456614054
63.6724091321939
62.5045105087488
63.0480907189136
62.4030404933965
61.8822745936023
61.8514317482874
63.0364789288236
63.8712754622496
64.0358499127186
62.0934087259949
62.6219416319168
62.4457975472382
62.1868902687703
62.1081989259745
62.2770614537469
62.045428018882
62.462277339741
62.6713594675868
62.5541974765292
61.9753140034171
62.7909987709265
63.1945942555385
62.6179618533093
63.2401265888401
62.9739267490418
63.4607276011093
63.2851129166062
62.7235615546879
62.5657986847174
63.2010020764312
63.2465181557594
63.116750312761
63.1459044031435
64.009898556035
62.3639934699083
63.3938355111055
62.9609870929853
62.109136305325
62.9789852392219
62.6609762308272
62.6640471783165
62.9364567054225
62.813127799043
61.8964372579067
62.2443712796434
62.004922625178
61.7040836176639
63.120179033327
61.7395616187865
62.1361350368687
63.2489472549291
62.5368020225816
62.3227930813935
63.1642633477332
63.7547770567876
63.7021496272051
62.6663725128307
63.8522690511478
63.3510848943173
63.5554145699203
61.3658177408824
63.3259067166385
63.4327058754327
63.6055651288714
63.1898518692768
62.036419084203
63.9235151095091
63.6789991429195
63.7051543452799
62.5383625222397
62.7251159482333
62.8760435671677
63.2141340179594
61.8260826764526
62.7589390893168
61.0362609775435
61.9364428553553
62.1122264085253
63.8253736142955
62.7606864384456
63.0328006982414
63.2075217654644
63.5865212399579
63.2416511199268
63.3344601291682
64.0365771811074
63.9046472090384
63.2578004185065
62.2705139232016
64.2160918870898
63.3762292401665
62.5546566511197
62.217870344429
62.9518069906044
63.4803693449479
63.6055377899095
64.2083312629872
63.3576725199222
62.5371147491546
62.9222928800128
61.7254602286094
63.1638412191327
62.7119213367893
63.8357294524914
63.0700220837554
63.7178294929177
63.8479040095626
64.2071859139378
64.5723551090135
63.3986409163092
63.7699321542281
64.0619101171784
63.730678497085
62.7836047055332
62.2785486858001
62.1428556727042
62.5285314073565
62.3406668433501
62.5591398173827
62.2064713065579
61.8908867700676
63.5146620524862
63.5559383106672
63.3805710172401
63.3884024930142
62.889981350632
63.4528772945275
63.0788426082171
63.2521784877669
63.8108456634767
62.816457440975
62.1135281984795
62.1731594108304
64.0292105598163
63.8777695321187
63.6011192286268
62.174111339713
63.2060132330647
62.8531984565727
62.4475898070404
62.8485702652798
62.8161869837045
62.9435588706937
61.59726543637
61.8675885191907
63.1950718088351
63.5721589225471
64.6073263113609
64.081722468868
63.8313899213893
63.9589338370609
63.5984625626355
63.8500145617195
62.9675491085107
63.6408113700207
63.7055035654458
63.9095317058943
64.7443014639129
63.9219341443922
62.2716604125671
62.8456839184117
62.8333636454211
61.3250484107464
61.0275466058813
60.9068433378114
60.3840252073341
62.1916781640532
62.6007915205693
61.204459809708
61.73561735701
62.5987592877184
63.5930325679673
62.4722015809945
62.883811004405
63.535910364152
64.6994713822179
64.0005790326669
63.9899134737355
63.840584059878
64.7427049345472
65.688127681791
64.189208682182
63.7899439398941
63.7882249541459
64.2256191588892
64.8056016002712
65.233649857936
65.0883312292816
63.4489142396997
63.1532257684602
63.5501510354775
63.5390644141659
63.1600124448173
63.3396672227695
63.0742103868281
63.1910842845894
62.4940351830795
63.2470372584664
63.8715322810623
63.3071927663063
62.1557082776599
62.4852844915214
62.6941411398775
63.4057144426885
61.7094962979158
61.4261632908683
61.117640407164
60.8358642006293
62.1780254791011
62.966364155628
63.3889521913555
64.0274891403281
63.571907797773
63.8983334943366
63.938713871967
64.2121314540372
64.1810829245746
64.0341670808033
63.5381539001537
63.5174914694399
64.063434357735
63.5175367309752
63.4114743908933
63.9826683254389
63.776191938557
62.6913300961499
63.3657092265896
62.3775428008428
62.3157148551275
63.0263197233644
62.860877715238
64.5944032450016
64.0453985697616
63.7411025230454
64.0669508611741
63.2956797329296
64.1977102478343
62.9256575151019
63.0705126597686
62.2025171283992
62.9232856117297
62.5927305092429
62.4670531856497
62.9100707062237
62.5795849756682
64.0499141792316
64.6103590591842
63.8929040817351
63.9430740065597
63.8788544250713
64.0838774770324
64.3047491790727
62.0421734519726
62.6270621745583
63.8099744849648
63.1733995498084
63.549762187093
63.972365441567
63.6011834377721
65.1081973721152
63.8593219733801
64.1295283923828
64.8333559809463
65.7163009307421
65.6034634478245
65.9999633443447
65.2064565897039
65.0845141932359
64.9210143849918
64.765990259287
65.450618040032
65.1423263373846
65.064525622362
64.4878511453787
64.1226648662956
64.5270351274534
64.8225529383684
64.1382083387744
64.3200899507078
65.3562886572186
63.8563065923143
65.1297629502339
64.4705124318139
63.6385654144222
64.6395451573304
64.3700002339203
64.5654647047182
64.6910502499099
64.9504886303629
64.2832976742679
64.9137148814173
64.855672875922
65.1029411688374
64.3806363044775
64.7150522948068
64.8888155665656
65.4826383962467
64.0646399898756
64.0889098241641
63.7383291746974
62.7791973696301
62.5500172354223
62.6042574816344
62.7367859325483
63.1086995682052
62.5204658974848
63.3832492358496
63.7569698662211
63.7419008175456
63.9428292336035
63.8134557253696
63.3846787313547
62.6028319832827
64.260441410088
64.4336061623617
63.6858468166533
64.4694584278025
63.8298057543943
62.2350565264058
62.3233262056099
62.007807256974
61.7534378642839
61.4257009947831
63.0221532154049
63.8974312742066
63.5238655353711
63.626947760812
63.5221325990351
64.3644632005508
64.6563580587652
64.1295814065895
64.8580209843931
64.5043837192101
64.8703322040645
64.4674519933287
63.4294153442204
63.5562696313255
64.561012145409
65.6016253440464
65.1097265162071
64.5932841578996
64.8929998477101
64.2069194897668
63.8101131450888
64.6921368508854
64.5173662520704
63.8116677963077
62.4944138175371
63.2447314024876
62.7372525417526
62.507796389969
62.0296553879169
62.6457017118879
62.8177285689681
62.5842371800941
62.6497597907067
63.6872572557839
63.4692532999999
64.1257014215971
64.2082044279928
62.7143907474314
62.3018571810712
62.2403330580014
61.828642385302
62.7667224897918
62.3622249475016
62.5496453040389
62.4731513326988
62.5422027675602
62.2449698638594
62.870615780875
62.8687502286146
62.3575826124659
62.4416581622293
62.4163535674173
63.1306872729212
63.3289168923633
63.685959267203
63.4399264032902
64.515334856035
64.554554673061
64.1452424083716
64.4457054435433
64.4345006717012
64.8071189797249
64.9120237074168
64.7749944592755
64.1231656025496
63.9658647605127
63.8397967763653
63.0651379558205
63.6304732165172
63.8415231999462
64.9801837743448
63.937034235388
63.735314740031
64.2241149094972
62.8285896560235
63.0615371595015
62.1676595856269
62.4976531402557
62.0502073443616
63.5199456134351
63.0121172610755
62.9954989512718
62.0679592443037
61.6754806153558
61.761709713271
62.8293753348271
62.4629664742811
62.3543835573566
62.7884464634582
61.6859385418696
62.2886827652679
63.7556929939921
62.8632636889294
62.5401978081674
63.4433816065602
62.2625266196836
61.6124860159841
62.144279104803
60.5324233749409
61.884745447018
63.0016573652392
61.4382054936921
62.4827341638294
63.4920768004128
62.3987384862966
61.8269319893327
61.1660484642608
61.7340317567246
63.184130058871
62.9540831247816
61.7688877257087
62.3413860832719
63.0784315796336
63.5736388793337
63.7804213811653
62.8187717538134
63.4416072371268
62.8777732343352
63.2069188323412
64.2331180106134
63.3989975874221
63.7796104307138
62.2057912045129
62.1027570235137
62.6715627306456
63.0175351623743
62.6638160718735
62.9200642451763
62.6374776263721
62.207158739704
61.8490899753662
62.1649312734503
61.3183887951817
61.7654278220197
62.0716804178257
62.0299314529931
62.0172428808877
62.0721029149638
62.2477281337489
61.7028725697121
61.8594509440546
61.9009865773391
61.1041914827947
61.6376013904519
61.7244257740153
61.3560798970035
62.5655540530067
64.0893301075261
65.3023270772902
65.282426276823
63.569455696163
63.439601769197
62.5417381749375
64.1699530444362
63.6358667542286
65.2518545919447
64.2325566778129
65.4697843478425
64.4890513026956
64.3555846496008
64.9055833495366
63.6108774623426
63.4548695733477
64.4184657877991
64.4146301793318
62.1361869173447
62.9703685007812
62.1271763448598
62.9760487800739
62.1939032741372
61.9367151122117
63.4282985025948
63.8908934468221
64.0367435668913
64.2076771345385
64.3390526462256
61.9075205505054
64.2543808107815
65.0104349019273
63.5488619389335
63.4363111644147
62.8185565411855
62.5436360496332
63.4802536620184
64.6520211488327
64.418900805625
64.8965952198185
63.4239292883044
61.5960446392113
62.4044631346643
62.2407201681199
62.0067994885976
63.4813475863114
62.4040309057746
61.9403797844631
62.3319410058432
63.2076914264286
62.5390154576162
62.8717787866904
62.5444197978644
62.2078529897945
63.4170917396603
63.0744182569059
61.9819122658089
62.658523804888
62.607315354636
62.8891485816552
64.2895442193039
63.2540797957365
63.0624687028599
62.6285990488059
62.4259413312052
62.7430499576477
62.7803028251379
62.0291873027512
62.9273865193951
62.7302503232699
63.329683319108
63.8725974604784
64.1479760029284
64.6310042781697
64.31897339923
64.9998561391598
64.8509075454219
63.4711920718431
63.6355244284149
63.1139824456027
63.02493580811
63.4606869373005
62.7752264484481
63.7112928253677
63.3306522197602
62.2971190105891
62.6793169429187
62.785771258685
63.4926420318492
63.6958420429188
63.7653691336491
63.6134724352429
63.5898259550961
63.216431600972
63.9042834180174
63.9556583070086
65.1234131265198
64.712390276778
64.8344339983305
64.1587844883209
63.6968477407494
62.9790171620242
63.2529081563365
63.1561019087167
64.2338226005075
63.7914930751023
62.8430803858844
63.9258736504607
63.2694704060832
63.8148203466844
63.2949290703182
64.92902359289
64.7082533541805
64.3248182538395
64.3860747535177
63.6355654498668
62.6598853349715
63.2789284169386
62.6284584318366
61.4309636662815
61.7304282824857
60.8192571892207
61.090268466537
62.7004650818643
62.7115609990926
63.3173924460802
62.2079421016576
62.1257968377038
62.7417941661382
63.1111800416688
63.827519387193
63.7142788162104
63.1329781014142
63.4231384164013
63.2437566245573
62.2893562479215
60.4923232977294
61.3751500535453
62.6298423088248
63.2992808887779
63.0308227830749
62.6465533212507
63.189638044066
62.875067002136
62.3637487008764
63.058470579314
62.8827730099786
61.774518174788
62.2202000232117
62.3218101331451
62.7254852579645
63.5473042346876
62.8945023987273
63.9262492219275
63.1288480136909
62.7032370595452
62.3294679366266
62.4991916134443
61.5457780760337
61.8518480296665
62.0370721459267
61.5265824333579
62.168724929975
61.823643828811
62.7842542890017
64.8443552596256
63.2824161391287
64.1174601279904
64.4395563254823
63.7295134082524
63.8487690132328
63.6953950519343
63.525557562898
63.5145454582982
62.6897708226592
63.5924490522495
62.4541210898149
62.6872593629677
63.0196479778705
62.1526278107365
62.0577678027153
63.5653058967484
62.2835693544727
62.0232317515861
62.0451099518115
62.5056341150834
62.1654092072139
62.6784403672701
62.8334403130951
61.6219933900139
61.9051777422931
62.5904981401909
62.7101278592492
62.6787395532403
62.7017008012659
62.5479287368013
62.5832230247086
63.0838614035226
62.9109073546781
62.8909348304058
63.3845049612174
63.8651423021192
63.3988915680515
62.8183602855521
61.5890198301987
63.1259180168066
63.4476042292557
63.6326821673323
63.5045723220733
63.8147509039351
64.9646795081716
64.0936965580977
64.507848391066
63.8298100569489
63.8830412571553
62.2994253058813
63.4479025617321
64.23490968442
63.89507842611
63.1687366994444
63.6242007113467
63.9730228651745
63.4159918292531
63.3345529681984
63.0483908388789
62.1540806348351
63.2556046600303
62.8220010027961
63.1292677285945
62.004134286473
62.2025841094239
61.1797350630804
61.57964532662
61.7352686627096
61.2904328954272
63.5203391682857
65.1031208574531
63.9611588635736
65.2468006932712
63.6218083986883
64.0360624626401
63.939375239209
62.4962314175146
62.8769743976575
62.8308933679278
63.0452521062686
62.8621667447738
63.3467019375879
62.6962477916084
62.7448281250153
62.1470719785512
61.8502187773509
61.8009215849637
63.2504813031632
64.151678474547
63.2467798083962
63.8552945053395
62.6329643002341
62.6602453381227
62.8456512682612
63.3229310688266
63.0970943564839
62.6350924381177
64.1055149158553
63.4340919523792
62.6303644096542
62.6355963237965
64.2448339677913
63.4453700570183
62.713563617966
62.8759264454173
63.2353990427938
63.8186665658244
62.5494055082408
63.4691310470649
64.1249998482717
63.2309070348785
63.6774074010464
62.3763518075358
63.0492003096254
62.4222458611909
62.9728738450678
63.0912128489062
64.1694031382837
63.8638793099416
65.0282491258073
65.1418024646901
64.8289678575573
63.7031867972296
62.4096262437424
62.4195202600108
63.1624823773306
63.0519960843708
63.2299544587731
63.9017250933896
63.23835456031
61.9431318596863
63.4868793689936
63.3932260135974
64.4847961487926
63.5635536048047
64.4449125213358
62.7493244405524
62.549011383868
63.3984278622655
62.9998497088289
64.1520861021987
63.918269338038
63.9231526717353
64.93694959118
64.2932306528584
62.8503603774677
62.9136058159784
63.2554595097533
61.8036696615798
62.8177189811542
62.4433077481954
63.6942639811388
63.8923940923021
64.3060127406061
64.3763980029733
63.462909402476
63.3035641297354
63.3904222554834
63.6115730072808
62.9945529279433
62.9341454277876
63.6976305638599
64.1539945731012
61.9701972200728
62.8317240943331
62.4688974267648
62.4491592945825
63.0829250269802
63.5915655771559
64.6290546696787
63.1174078026532
63.945880229311
63.7163576062938
63.8278833385544
63.7399015988815
62.445035843331
62.6442734322394
61.9441537735812
62.5496759302798
63.1338277008384
63.9650722174391
64.4587309749378
64.6075018573872
64.3628066265475
63.4451745628136
63.1358952607182
64.0050492232253
63.0646772206118
63.3276044661391
63.2054629049513
64.0028891741544
63.2544784651478
62.8761776488237
62.104021779788
62.4844066747878
64.2326999031797
62.9234994409671
62.9944021084737
63.7485665989651
64.1341664563548
63.1404831366195
63.176858400799
63.1609625807868
62.0803658198589
61.6855821048801
61.996979514459
63.8976513665881
63.0072869987292
61.873651519263
61.7457707124892
61.6238777213969
62.3494492868025
63.2856930217452
62.1929770540836
62.3136725681138
63.2712771105315
63.0199410242256
63.7729795354059
63.0045863886683
64.0756672989614
63.0802560527809
63.4060190278369
63.0975706889253
62.4764501813217
63.3662102797389
63.2497694788339
62.7856547926603
62.3909250476391
61.8899770330275
62.0885869698614
63.1231589697883
63.6945290139411
64.0652765943689
63.6768534712335
63.0524377814118
63.3936609105314
62.7969939588834
63.8439144803425
62.5958975915876
63.3444385263005
62.6814420121344
65.3756266247844
65.8524331310364
65.7251478136378
65.1108046933924
63.7330769666115
65.0509110017563
64.7890768769038
63.6792044470525
64.0539265468251
64.5147733107503
63.6685877586495
62.598761979971
62.8159386232384
62.4828242478737
62.9975138855225
63.3675139465822
64.1477033030358
63.9308126367978
63.7676326100072
65.4480747588664
63.9634102703779
61.8131187007995
62.4152804431431
62.0324134554709
62.0155039289888
62.4789597600116
63.0960152086689
62.493867024127
63.3017198161344
63.584640320308
62.0866987130456
63.3244657404496
63.2718558364781
62.8575961500136
62.7127608114557
63.6600025312049
63.4705925982297
63.1185105124996
61.8896358485799
61.9498482828918
62.1989816955561
60.711362910785
61.8293659766583
63.1898233118975
62.3696873455148
63.4482513033583
62.8673413063336
62.6149273232536
62.1680019223131
62.7714228961934
62.5269523163273
62.9499734048091
64.2006761103763
63.8987856497065
64.2269107118757
65.3067276121511
64.3782722688721
61.9923952735579
62.1450672799289
63.0993370956762
63.1397058967903
62.3238468822076
62.9180781993377
64.5608619364793
63.9198334280187
63.2293683964758
63.2434724733699
62.257948744869
62.362291998866
61.8276211560312
63.0074907506611
62.8043681040597
64.4097439222572
62.9466574321205
63.9074324533782
63.514851442627
64.6418639831338
63.4225279873883
63.7361912514295
62.8739994866951
63.7527691289759
64.1147111010719
62.8957827840953
62.3719119290498
62.6846627647049
63.4501514414429
62.5029730575662
62.9651369041508
63.8763672033879
64.0675394016911
64.29711916231
65.55988803488
64.9470724453303
65.1450715767873
63.992849193262
63.658904325343
64.1026944759963
63.6561139417743
62.6049228388763
62.9025026908696
61.9745622273249
63.8021301569793
64.0013700677995
63.5320966593514
63.8785687394075
63.2534761811099
63.4539154810831
63.3176834869044
62.6558784090771
64.148652703474
65.191164953851
64.8114737241861
63.8330878590208
64.5581334752099
63.9971817733547
64.56200418579
63.8371811875886
63.64312554908
63.4449454204592
63.4079448928001
62.9163758632579
63.107897237741
62.5347287764221
62.657474000523
62.740203254272
63.7123186977855
63.4079767503286
64.7429760978167
62.9357283241552
61.6934012555802
62.6297839436527
61.883144825084
63.3507115452624
61.9557190344247
64.514902102809
64.3369463043922
65.1147458584167
63.8780953662057
62.55124415147
63.2717958533507
62.3078496291002
63.5070745084641
63.8593534278837
64.4559739685104
65.6567212182383
64.9534094079268
63.582835699612
63.376596865505
63.5901916043388
64.0732455427248
63.6547948861077
63.8539958239812
63.9296286653522
63.8817505351522
65.274560084207
65.9600256919895
66.007375239216
65.6743127470651
64.5180730420353
65.1915898893196
64.2304982670309
64.4885830563997
63.815697829635
63.8566739258187
64.227024041008
63.8970806890112
63.2332006298556
63.418277660316
64.190670023958
64.0739107761621
63.8201291182602
64.1019989477089
64.8474168104445
64.4097420718747
64.7076242186066
63.871361979984
64.1680863659712
63.4725586782978
61.7174392857405
62.6198293989186
63.140916746586
63.9694545828542
62.4832736870359
64.2252623817243
65.3986301604828
65.8244733002836
65.6809214206238
63.9915128522325
64.4216423982884
64.455900337273
64.7677719251675
63.7755702461694
62.6360891623804
64.5149845251982
64.6676699800576
66.6882465262691
66.4091926573151
64.8438137125737
64.643841082975
63.4994273390665
63.8874770085798
64.9827771142313
64.360540718589
64.4238172842952
64.6438041484719
64.7958510969316
63.9435966384585
63.2592392210969
64.5222093131266
64.3055944566905
63.8146134839088
64.7026099916772
63.9067391136214
63.8637084266355
64.3541763476967
63.4171912005176
63.369122534594
62.9561963376007
63.5522137735142
63.8876764810906
63.893166163813
64.4843163134996
64.1030920277428
64.1618833692035
64.6034591058396
63.8786385525952
63.0272495693628
63.0119761775089
62.7859698619879
63.2390269399131
63.1151071965327
63.0979827447144
62.4846554680346
62.6602507321672
62.8365762182205
62.3857431827325
64.0841347952036
63.7947220245584
63.4498343993195
63.8694875852795
64.6166121169046
64.5240309897335
63.5064624467081
63.9232107281927
64.8152375440832
64.3763426868589
64.104797522009
63.2881579233696
64.2755530802816
64.6626467493537
64.6963793586765
63.8467247579927
63.5500445068033
63.7516710292503
64.3817255125561
64.3278975183163
64.9003867001971
64.6574464335784
64.0008944668807
64.0468924098843
63.1975206587478
63.4737496995621
62.297271826125
62.6791457102518
63.8804681386809
64.3572264550317
63.3555082871425
63.8949642500499
64.4147690827224
64.095670166627
63.5560930623644
63.8462059496923
62.6886739374908
63.6774728744788
63.790713752929
64.2168108363267
63.8500525503085
63.185319200627
63.2207388669336
63.9671237394298
64.5921732549955
63.8742458243194
63.0780310833837
62.1059734251214
63.1459954134174
62.8358746947832
63.34980610673
63.3756709575299
63.04386637538
63.4805709717361
63.8431905666776
64.5892318486609
63.7835577249654
63.6175460041834
63.3880520148777
62.8254409468182
63.9147947358499
63.5974710307513
62.8862240771017
62.4707009946607
62.3582248251732
63.1045310081612
64.1406629909973
63.4535510292109
63.8041964517814
63.9894232938968
64.0442758865734
63.8320609558945
63.40609380962
63.7775633849352
64.5758173224492
63.7614850107721
64.9046974272774
65.1095278605062
64.7145600672004
66.1083129779965
64.920289039542
63.3547110294137
63.5425240952966
64.2422324615348
63.5559770665298
63.1636443454656
63.8040475264394
63.8944564796646
63.5192463779822
63.4780906477352
63.0356465140728
63.0693483830969
63.3636246459686
62.4846767707305
63.9523633031048
64.0758938669603
64.5712364278654
63.4347333089787
62.5370402634779
62.6774402496908
61.8495320058596
62.1820495182833
60.8620469874266
61.8027961903336
62.2181864295959
62.5809976201258
63.8918283245545
63.9861736832774
62.2949098526818
63.9622118496733
63.5907315284248
63.5349086789277
63.5480438552831
63.7251783711225
64.3706719562026
63.2955287147255
63.5144429827083
62.8116161537964
63.5149124263299
64.7995873485939
65.4053716328926
65.3544196280167
63.2495147839879
62.7252702210621
61.681633815045
62.7758172772605
63.0364242877418
63.4956031770726
64.4708888102237
63.7848645428243
62.5901673383643
63.5448027645817
65.1161286096681
64.3070065694882
64.5630347848048
64.0097960290225
63.4674308641931
62.4146851378472
61.9331938765734
62.4237333895957
62.8959328065838
62.6992236589967
62.5570581322978
63.0587550971857
62.463885059286
62.0343860652181
61.1435103655317
61.3719104083688
62.3337097512796
62.344927212647
62.0703337073166
61.6975452653991
62.8791682062464
63.925412951509
64.842767385375
63.2194021723568
62.7671762078543
63.1237276844311
61.894664753225
62.7773526482709
62.3987791717177
62.6960771910006
61.9562038879724
62.4614033977977
63.0690671161399
62.6488146195654
62.4232480507232
63.1732041799527
63.9460026722558
63.1675473038671
62.9059916880133
63.4819799458259
63.4670852108435
63.3449292307456
62.7551510252495
61.9556093039922
61.9444722350959
62.2009846867833
62.0054939345121
62.1817535597736
62.4615756208543
63.1193451890762
64.2118391831239
63.8871774571712
64.2425551597815
63.4268859215081
63.6525975920581
62.7195482434799
63.264062406728
63.1433795610832
63.0222702166034
62.0977088110463
62.8311485550221
62.8296305792427
63.8837188499376
64.0264172733761
63.3078879209337
61.895721969572
62.2990196387647
63.2015277591566
62.3960438902236
63.3232866382565
63.6536545625142
62.5493269525884
60.1604484263781
61.6268632021516
62.0986388402091
61.7386272575749
61.8718999585778
62.9546822736971
64.4309889986868
63.4062899277467
62.7501861731249
62.8280238783191
63.5507568433245
64.1959092773984
64.4683760012332
64.3695875502699
63.9303231403806
64.2370375945173
62.9745044060779
62.7275595515887
61.75396502855
62.372228377825
62.3057332128786
61.7387776002363
62.187513992865
63.3916993597602
62.7762885116972
63.9408724799199
63.7148686535609
63.9198284832475
64.7001373436096
64.0969704306683
64.548607799612
63.322921420052
64.1948112153546
64.0874446580101
62.863134060717
62.4634574771457
63.2788629451271
63.878912391549
64.3308453907104
65.1155694451105
64.8576654878831
63.1842000660385
64.2300844255523
63.8331879122356
64.1116444513329
64.2981422058383
65.162326546733
64.8148869825646
64.7259812202781
64.9960140786802
64.553268225742
66.3808523870022
65.718203944432
65.1034649858151
64.9872336030239
64.7228259425187
63.5554371559209
63.5187400917414
62.9444474285595
63.8963197823106
63.9887296833796
64.8162896698171
65.7362527118617
63.817425496363
63.8526854248466
64.1762963212796
63.9067008476403
62.5802577313107
63.6812075396672
64.0556038958857
63.9429731455913
63.0217489130258
63.5289096708663
63.7011846169999
62.4749251015733
63.2679006883147
63.7614504481921
64.7186806475171
64.2358628645801
62.7577723158756
63.446059338795
64.8943680247259
64.4213456314322
64.3036554981657
64.364628641228
63.8784618464045
64.3444616794242
64.5440778167148
64.310974755133
63.7780966734633
64.3044652043516
64.3505912385652
64.557264301167
63.8376446923998
63.2909650209049
64.0362325430796
64.2902774480629
63.9195115248916
64.5493812650484
64.2798467109647
63.0664245312678
63.0772732845788
63.2810595206916
63.3459546554413
63.1221146199159
62.4304122342048
63.8648426439761
63.0205053330833
62.4706416926484
63.14914810823
62.3013060621528
62.657882835407
63.8163128355755
64.3343593959035
64.7062576983878
64.9951471305918
64.8498943525483
64.4647382046668
64.6755020186767
64.423278921259
63.2889581408944
63.3264237012018
63.4978264687046
63.2552458602989
62.8765507145399
63.2474895559267
62.8792463420763
63.0682891388381
63.6936681505338
63.2671122002987
62.1582570083458
63.2759742165103
63.6267740851002
63.4840430665486
63.6410051798607
