# Supplementary material for: Conformational ensemble-dependent lipid recognition and segregation by prenylated intrinsically disordered regions in small GTPases
Source: Commun Biol. 2023 Nov 2;6:1111. doi: 10.1038/s42003-023-05487-6 (PMC10622456; doi:10.1038/s42003-023-05487-6)
Supplement: Supplementary file 3 — Supplementary Data 1 [file 42003_2023_5487_MOESM3_ESM.zip › Fig2/Cdcd42b_prenyl.txt]

-8.41922163963318
-8.88734912872314
-7.54723024368286
-9.2898029088974
-4.84006702899933
-9.01596760749817
-10.564270734787
-10.7821238040924
-8.9379243850708
-7.31143629550934
-7.98720860481262
-6.36002695560455
-8.14644181728363
-10.8397430181503
-12.0857472419739
-14.710228562355
-13.333242893219
-11.9479287862778
-11.6345080137253
-11.6221082210541
-12.3578335046768
-9.78653764724731
-8.69418132305145
-11.3111592531204
-12.4922198057175
-12.2888380289078
-10.620157957077
-12.6879988908768
-12.5673265457153
-10.418191075325
-9.59867835044861
-9.76756024360657
-7.38844692707062
-7.86227130889893
-8.22363924980164
-8.25192904472351
-9.59607946872711
-8.12905824184418
-9.40547668933868
-7.9684671163559
-9.03945398330688
-8.33789455890656
-10.0420591831207
-8.28680264949799
-6.97822844982147
-7.85576868057251
-8.80256497859955
-10.0197315216064
-8.95632207393646
-9.08795595169067
-9.08416306972504
-10.1327868700027
-8.49233102798462
-9.72469627857208
-8.61745500564575
-6.26379382610321
-7.47604835033417
-6.79737305641174
-6.0885843038559
-7.03903198242188
-8.27755689620972
-5.22702217102051
-6.83142340183258
-8.41128206253052
-7.06999266147614
-7.47724735736847
-5.63489079475403
-4.47175753116608
-6.44978702068329
-3.63739323616028
-6.5550229549408
-7.22328782081604
-6.09614884853363
-8.1343320608139
-6.63188052177429
-8.07408809661865
-9.56733787059784
-11.5003085136414
-10.7927792072296
-9.77176189422607
-9.40963709354401
-9.94743728637695
-8.84209728240967
-9.83330798149109
-8.73124551773071
-8.04644763469696
-8.74270880222321
-7.40373039245605
-6.72124779224396
-7.2161260843277
-8.32987201213837
-6.97005462646484
-7.71281719207764
-7.63596796989441
-10.741450548172
-11.0502833127975
-8.761643409729
-8.35082459449768
-10.6749887466431
-8.97598850727081
-9.21630454063416
-7.87599587440491
-8.828049659729
-7.81645548343658
-4.75448572635651
-4.77289640903473
-5.58143424987793
-6.05688214302063
-7.72448790073395
-8.21695899963379
-8.70926332473755
-6.17161130905151
-5.93931066989899
-7.29670476913452
-5.4547815322876
-5.76439273357391
-6.02944481372833
-5.60318720340729
-5.93713390827179
-7.51788461208344
-6.64984488487244
-4.71056842803955
-7.18306171894073
-7.57135951519012
-8.07487058639526
-8.3201150894165
-7.64631068706512
-6.49515748023987
-3.94838118553162
-4.5209995508194
-6.49342751502991
-5.66376769542694
-7.3919872045517
-6.00469279289246
-6.8944855928421
-7.77757024765015
-9.34396111965179
-8.00719845294952
-7.29377675056458
-8.49046683311462
-9.34189867973328
-9.99491095542908
-8.68089306354523
-9.34243869781494
-8.4421808719635
-9.1836895942688
-4.93718731403351
-4.59924459457397
-5.9869556427002
-6.7847193479538
-4.63021945953369
-8.16425085067749
-8.96726417541504
-8.62128496170044
-11.4389271736145
-10.2417798042297
-9.85799098014832
-7.19772887229919
-7.35750150680542
-5.57822203636169
-7.43257117271423
-8.5313013792038
-5.92666590213776
-7.6315780878067
-8.12342023849487
-5.95462250709534
-4.46651005744934
-5.98843705654144
-4.96701979637146
-5.19648587703705
-7.66230285167694
-6.62453806400299
-7.63321733474731
-8.6472133398056
-6.94922363758087
-9.56612384319305
-6.82143306732178
-7.49741554260254
-10.6438388824463
-12.3370091915131
-11.1498656272888
-10.8570753335953
-11.3651596307755
-10.451629281044
-8.22295880317688
-11.2176251411438
-12.2768114805222
-12.4250060319901
-12.4906716346741
-11.4943429231644
-9.73291230201721
-12.7353618144989
-11.4085183143616
-7.73174941539764
-11.4258266687393
-9.83021759986877
-9.32426381111145
-12.6046320199966
-15.1228451728821
-11.4702695608139
-11.0734081268311
-10.3392379283905
-8.47675395011902
-7.0833500623703
-7.77338802814484
-5.84932088851929
-6.32019460201263
-7.27567863464355
-8.58960700035095
-9.26135420799255
-10.5562779903412
-11.4162714481354
-10.0609440803528
-11.0759105682373
-12.1057744026184
-11.0655148029327
-11.0968458652496
-11.6855044364929
-10.447970867157
-11.776166677475
-9.38478338718414
-8.7330459356308
-7.12676179409027
-9.45615923404694
-9.59955251216888
-10.3551238775253
-11.4185433387756
-8.24969863891602
-8.85995543003082
-8.7931319475174
-12.6643295288086
-10.316179394722
-11.0573165416718
-11.9720845222473
-9.33950877189636
-9.93578898906708
-7.4743195772171
-8.86731719970703
-9.13832640647888
-8.80077052116394
-10.7742253541946
-11.9350969791412
-10.7087680101395
-9.78840553760529
-7.91992294788361
-9.89801609516144
-8.44773733615875
-7.44560611248016
-9.82063364982605
-7.54286348819733
-9.44906985759735
-10.1507542133331
-9.05328047275543
-9.33067166805267
-8.73036861419678
-6.94821441173553
-8.55957555770874
-10.5045607089996
-9.9358081817627
-10.714487195015
-10.1030913591385
-9.10840034484863
-9.9383784532547
-11.5446875095367
-10.2028737068176
-9.77837204933167
-9.63357317447662
-8.24374425411224
-8.69124233722687
-9.29082059860229
-7.59919250011444
-6.71919941902161
-9.7739440202713
-7.29777383804321
-9.42930889129639
-9.00999808311462
-9.19547414779663
-10.0114508867264
-7.82809972763062
-6.94191491603851
-7.96318304538727
-9.11148476600647
-7.36222696304321
-7.59719598293304
-7.11125385761261
-9.85569357872009
-9.91201603412628
-9.33319091796875
-6.89092326164246
-8.5975866317749
-9.81476926803589
-12.4502910375595
-9.80951082706451
-8.05766797065735
-10.3186291456223
-11.9127819538116
-13.8628884553909
-13.2975691556931
-12.788981795311
-14.2600952386856
-13.7441738843918
-9.80381965637207
-8.61071467399597
-8.53262317180634
-8.44954180717468
-7.33550190925598
-6.03757274150848
-7.40992474555969
-9.22351944446564
-9.69940268993378
-9.44667339324951
-8.93555676937103
-8.05070698261261
-11.9874166250229
-8.75301051139832
-8.30482649803162
-9.27308666706085
-11.2524111270905
-10.2123841047287
-9.90568697452545
-11.8992600440979
-9.4643440246582
-8.88452613353729
-10.3320943117142
-11.3790718317032
-7.61698043346405
-8.96410977840424
-7.24447500705719
-8.39147543907166
-5.01635730266571
-4.61094605922699
-0.697100877761841
-0.69472473859787
-3.41739106178284
-6.15231370925903
-5.92503321170807
-3.91124618053436
-4.17664361000061
-3.54028820991516
-5.65236866474152
-7.32153654098511
-6.30795347690582
-6.19194042682648
-6.0382776260376
-6.29379796981812
-5.51430547237396
-7.27248024940491
-10.1403814554214
-10.2487488985062
-9.76350080966949
-8.48948073387146
-10.4175417423248
-13.9329886436462
-10.7648837566376
-10.3319067955017
-10.0580548048019
-8.99584662914276
-8.09197020530701
-8.11465513706207
-9.50998783111572
-7.65860176086426
-7.97804415225983
-8.98849391937256
-8.79745078086853
-8.73053395748138
-11.1451840400696
-6.44077277183533
-9.74865913391113
-10.0450259447098
-8.93469750881195
-7.4178878068924
-8.52101576328278
-6.11904454231262
-9.15155160427094
-6.57499825954437
-7.43066740036011
-7.14071667194366
-7.53158438205719
-5.79457855224609
-8.70087075233459
-7.92900061607361
-7.32520759105682
-5.9037504196167
-8.13068056106567
-7.14615726470947
-11.2956910133362
-7.279221534729
-6.06944572925568
-8.47609078884125
-9.76195299625397
-8.75581669807434
-8.19264614582062
-9.99433493614197
-9.73137223720551
-11.5935789346695
-11.6727042198181
-10.8838868141174
-12.4566982984543
-11.0930558443069
-12.5771489143372
-10.6075086593628
-10.32068836689
-11.9638669490814
-13.9220775365829
-8.95942521095276
-10.9257565736771
-10.8274058103561
-12.6194276809692
-9.80491030216217
-9.24027121067047
-10.5141916275024
-10.8090422153473
-7.1538268327713
-7.06688475608826
-4.13364493846893
-6.53423190116882
-9.68939387798309
-9.19628918170929
-8.28134214878082
-6.84009182453156
-6.0475469827652
-5.0882785320282
-3.36610293388367
-2.94384670257568
-5.33677411079407
-6.67724061012268
-7.51281821727753
-8.04417753219604
-8.03972911834717
-6.54147398471832
-6.18566918373108
-6.38069498538971
-6.69938826560974
-8.4234527349472
-9.28865730762482
-10.4494504928589
-6.90695357322693
-7.74403142929077
-9.18787777423859
-7.30999994277954
-7.59708142280579
-8.68239367008209
-10.4995111227036
-12.1380833387375
-9.70293784141541
-11.3774690628052
-10.4472848176956
-11.9399889707565
-10.2590659856796
-12.3856593370438
-12.4865608215332
-10.0864722728729
-8.50094604492188
-8.19902741909027
-10.972220659256
-7.49347674846649
-10.5270241498947
-11.0589444637299
-9.2543488740921
-10.8463890552521
-7.62670040130615
-7.18075156211853
-7.74775242805481
-8.41428303718567
-10.5941009521484
-13.5479516983032
-11.7199561595917
-11.099129319191
-9.48782050609589
-8.81139993667603
-5.53517460823059
-6.85299706459045
-10.7299997806549
-8.49830365180969
-10.6219798326492
-9.59881126880646
-10.8291922807693
-9.29547655582428
-10.5693656206131
-11.1714863777161
-8.78446841239929
-7.50340211391449
-8.07077670097351
-10.1926777362823
-7.89423501491547
-7.25821256637573
-8.45963788032532
-8.82441365718842
-7.95860970020294
-6.15181577205658
-5.18269097805023
-5.08431017398834
-6.62782728672028
-7.03632128238678
-7.5335648059845
-7.29646039009094
-6.31132280826569
-7.44104063510895
-8.62326216697693
-9.29968237876892
-10.7846730947495
-8.47480595111847
-7.21888828277588
-5.96100735664368
-6.79036712646484
-7.73948884010315
-10.0409618616104
-6.84600007534027
-7.37823784351349
-6.75364995002747
-7.46849656105042
-6.79783475399017
-6.72812151908875
-5.88716876506805
-5.13225042819977
-7.29501855373383
-6.09207677841187
-8.76713263988495
-7.28582370281219
-8.58351469039917
-8.69928193092346
-8.15453386306763
-7.35109865665436
-7.35615694522858
-7.01148331165314
-7.83575963973999
-7.39854228496552
-6.5574324131012
-7.69461286067963
-5.06437790393829
-9.2247508764267
-6.10237550735474
-5.97453546524048
-6.95292711257935
-5.66159093379974
-9.25642287731171
-7.48363876342773
-10.9509919881821
-9.86695444583893
-9.3408203125
-9.64947855472565
-9.26455438137054
-11.430428147316
-6.81959855556488
-8.42711591720581
-10.3303186893463
-8.18391466140747
-9.02560424804688
-9.35321807861328
-7.75901365280151
-10.6700888872147
-10.9667845964432
-6.0554735660553
-5.64916825294495
-5.77713477611542
-9.40346145629883
-7.25271463394165
-9.74366438388824
-8.67159080505371
-9.20906126499176
-10.0584402084351
-12.5653403997421
-10.4717658758163
-11.0351535081863
-11.4527173042297
-6.77526640892029
-9.13716208934784
-8.93099868297577
-5.72752463817596
-8.33857500553131
-9.0071097612381
-10.6155377626419
-9.45936453342438
-10.9110108613968
-9.8096114397049
-10.0506457090378
-11.9337369203568
-9.62020528316498
-6.3218080997467
-10.8369928598404
-10.0312823057175
-10.2087943553925
-12.1330578327179
-11.3590763807297
-9.13361012935638
-10.1985386610031
-10.128436923027
-7.01176750659943
-8.80043208599091
-10.1097682714462
-8.93259418010712
-8.97541284561157
-7.89756727218628
-9.83496224880219
-4.84074854850769
-4.47325527667999
-4.50561654567719
-6.78542292118073
-8.6186888217926
-10.4371198415756
-10.0986417531967
-9.47215366363525
-9.11952805519104
-8.34688711166382
-7.9223952293396
-7.2516633272171
-8.73556995391846
-8.43300879001617
-5.91994738578796
-10.028557062149
-10.5974968671799
-8.46961092948914
-6.2426894903183
-6.44103741645813
-4.89997065067291
-6.12999391555786
-7.19938671588898
-8.87760806083679
-7.06502556800842
-8.26941418647766
-7.5659556388855
-8.72329306602478
-7.44052386283875
-9.51118505001068
-11.556113243103
-10.0902633666992
-11.3662421703339
-9.80360078811646
-11.5962113142014
-9.79453635215759
-8.49276661872864
-10.3313436508179
-8.5618816614151
-9.37527370452881
-10.912529706955
-9.85464942455292
-8.36542618274689
-8.8061695098877
-6.87013304233551
-8.00483727455139
-8.83743703365326
-8.62581884860992
-10.6866519451141
-8.85102272033691
-11.9725416898727
-12.229945898056
-10.4181784391403
-10.8729335069656
-11.463480591774
-11.6342899799347
-10.7715680599213
-11.5810490846634
-10.1744357347488
-11.229829788208
-10.0382916927338
-11.4219881296158
-12.1249715089798
-11.8260003328323
-11.2221027612686
-13.2672824859619
-8.36641943454742
-9.61209034919739
-9.76633012294769
-8.63067650794983
-8.71403861045837
-6.74016284942627
-9.26551163196564
-8.67616999149323
-10.0859342813492
-9.88756096363068
-9.35864007472992
-8.67887341976166
-9.32700681686401
-6.92205703258514
-6.34329557418823
-6.52672457695007
-6.02523255348206
-5.76160967350006
-6.06793248653412
-6.50919997692108
-7.89180636405945
-7.48771250247955
-7.37583220005035
-6.92803156375885
-6.32619225978851
-8.41211819648743
-8.66307413578033
-9.16615056991577
-9.38758432865143
-8.1240850687027
-7.52422332763672
-10.1268715858459
-10.1468533277512
-8.26454758644104
-7.88860166072845
-8.1737414598465
-9.34253621101379
-10.0168966054916
-8.28712546825409
-10.314666390419
-9.31783711910248
-11.2719498872757
-11.6631692647934
-13.1985261440277
-13.0410857200623
-14.3868557214737
-14.0351399183273
-13.6799837350845
-14.5476548671722
-13.3537631034851
-14.0508944988251
-15.2755538225174
-15.7782419919968
-13.6301866769791
-10.213930606842
-9.64834761619568
-8.81061267852783
-8.9229211807251
-7.80505287647247
-8.95454740524292
-10.2842667102814
-8.77828657627106
-9.51633942127228
-6.6758781671524
-9.41472709178925
-9.18810999393463
-9.11919569969177
-10.4239771366119
-9.17105233669281
-11.0016170740128
-11.3012478351593
-11.3176649808884
-10.7201541662216
-8.36163413524628
-9.1239105463028
-7.87506473064423
-8.73254334926605
-5.80184936523438
-10.3691483736038
-9.74531412124634
-6.83830523490906
-6.44861650466919
-6.75537824630737
-6.96266329288483
-6.06005692481995
-7.65127968788147
-6.4212087392807
-8.37018704414368
-7.77534103393555
-7.27271497249603
-7.49459230899811
-8.41098082065582
-8.36419570446014
-9.42906248569489
-7.74890422821045
-7.56292116641998
-5.75407111644745
-8.36175608634949
-5.60847926139832
-5.14537990093231
-8.96636283397675
-7.67482256889343
-10.1134161949158
-11.7059456110001
-9.79346823692322
-9.05538761615753
-7.43313825130463
-10.4753707647324
-11.2401543855667
-10.1527327299118
-8.76535189151764
-8.78937113285065
-9.32716083526611
-9.86981523036957
-8.7988201379776
-10.402269244194
-11.0932487249374
-8.65944910049438
-8.10821104049683
-9.07286214828491
-6.9237025976181
-6.78042483329773
-6.16055631637573
-7.6438375711441
-7.8441880941391
-10.9560955762863
-9.04865515232086
-10.5074931383133
-9.88382768630981
-9.14592826366425
-7.15263640880585
-5.30028307437897
-6.34548687934875
-11.5319403409958
-11.0573209524155
-10.5336955785751
-11.2998826503754
-10.4268639087677
-10.052349448204
-11.7282974720001
-11.5481367111206
-11.569461107254
-9.09904289245605
-8.31620168685913
-8.55338513851166
-8.00073933601379
-7.5114860534668
-4.47960436344147
-6.37925517559052
-5.20768892765045
-7.35574638843536
-9.3946760892868
-9.07756626605988
-11.1957951784134
-8.9405962228775
-10.6960955858231
-10.9803793430328
-8.78405702114105
-9.95034337043762
-10.4752336740494
-11.4623531103134
-10.4641499519348
-9.18012130260468
-9.05253636837006
-8.00770235061646
-7.59948086738586
-8.31273090839386
-9.16187798976898
-13.1407713890076
-8.54012537002563
-11.9265606403351
-8.96913754940033
-10.225200176239
-12.1020120382309
-10.7761914730072
-8.01184988021851
-9.04252660274506
-7.48223960399628
-6.02081179618835
-8.44520139694214
-10.0599415302277
-11.2919138669968
-10.0870620012283
-8.24860405921936
-9.22466838359833
-10.296229839325
-12.2804785966873
-10.4145451784134
-12.0263872146606
-12.5303127765656
-13.2512174844742
-13.7186012268066
-10.8240629434586
-12.3935344219208
-11.0649257898331
-13.5468623638153
-14.8660683631897
-12.7363648414612
-12.4398131370544
-11.2928130626678
-15.4393323659897
-16.153461098671
-14.5563721656799
-10.9001653194427
-11.0311099290848
-12.9922341108322
-10.9424794912338
-10.9545761346817
-11.4318183660507
-8.81380879878998
-9.16881847381592
-9.11317551136017
-11.9575206041336
-10.20965051651
-10.6257461309433
-10.246729016304
-11.4733383655548
-10.2448343038559
-10.9691306352615
-10.7568962574005
-9.81158232688904
-10.2488961219788
-9.65575551986694
-10.5494027137756
-10.3565055131912
-9.13019251823425
-12.0578504800797
-12.9059822559357
-11.078058719635
-13.3131376504898
-13.7793670892715
-14.2270894050598
-8.61856627464294
-8.93855595588684
-7.50557518005371
-7.23615193367004
-7.21901428699493
-7.37448811531067
-8.24401795864105
-7.0842512845993
-8.3867335319519
-7.34210431575775
-7.31331706047058
-8.86661911010742
-8.66082537174225
-8.27305734157562
-11.5347745418549
-7.81978440284729
-6.49124109745026
-7.72037649154663
-9.43962407112122
-10.5662282705307
-10.9879328012466
-12.1022616624832
-10.7468558549881
-11.4241590499878
-10.9231981039047
-12.4949333667755
-12.8239332437515
-11.579248547554
-10.8309382200241
-13.3493299484253
-11.7126474380493
-12.0681329965591
-13.5475441217422
-12.3285971879959
-12.6223448514938
-14.2232981920242
-13.0579347610474
-13.3184204101562
-14.7310888767242
-12.320256114006
-10.9985649585724
-8.76822197437286
-12.7210538387299
-12.6864354610443
-12.1707972288132
-12.4339950084686
-11.4325124025345
-12.7513562440872
-14.2448432445526
-13.1868411302567
-13.2310729026794
-10.6971907615662
-9.26748406887054
-7.83167576789856
-10.9569036960602
-14.3023552894592
-13.4150669574738
-12.3042460680008
-11.5969660282135
-11.8377486467361
-15.7566237449646
-13.8346073627472
-11.9495396614075
-13.1360689401627
-11.5396289825439
-8.50347435474396
-9.63060486316681
-10.9079555273056
-12.7270528078079
-9.70745348930359
-6.48082399368286
-6.28681826591492
-8.31046068668365
-10.5030038356781
-4.67405295372009
-3.63174045085907
-4.18310439586639
-2.87230837345123
-5.02804517745972
-5.67920315265656
-5.37710797786713
-7.63420033454895
-6.86337530612946
-6.13812851905823
-5.70302605628967
-6.37089002132416
-7.34441566467285
-6.95996463298798
-7.2700822353363
-8.41836082935333
-7.16365122795105
-9.68383300304413
-7.82342505455017
-4.51265490055084
-5.53437483310699
-8.59634518623352
-7.57316648960114
-8.65593707561493
-6.87617015838623
-4.92931401729584
-5.61822509765625
-7.85543012619019
-7.55661880970001
-8.37849056720734
-4.31195724010468
-6.43826925754547
-3.82187759876251
-8.62448525428772
-4.72960913181305
-4.43208754062653
-5.95920491218567
-6.06439244747162
-7.02927672863007
-5.59488272666931
-5.63847470283508
-2.14277511835098
-6.49564671516418
-6.8372061252594
-6.65392625331879
-9.08164274692535
-7.52013969421387
-8.01593720912933
-6.76806318759918
-7.51211857795715
-8.15065455436707
-8.68357729911804
-5.65396511554718
-5.35765838623047
-5.14163053035736
-4.32193887233734
-3.80857837200165
-8.45444798469543
-2.82620012760162
-5.28792607784271
-6.78932750225067
-4.54938733577728
-4.86866354942322
-4.70342862606049
-9.33611309528351
-6.59867811203003
-5.69041192531586
-7.21195089817047
-4.77619194984436
-7.30730390548706
-6.41810321807861
-4.49638652801514
-2.52187329530716
-6.81834709644318
-8.92091619968414
-11.6591391563416
-10.5932513475418
-10.7944767475128
-10.0423167943954
-11.267077922821
-10.930860042572
-8.5851457118988
-9.91759288311005
-7.64098179340363
-7.37580382823944
-8.48637902736664
-9.61770081520081
-9.46978437900543
-10.0168981552124
-11.9453805685043
-11.3019536733627
-5.77793860435486
-6.70222795009613
-6.89606988430023
-5.91792023181915
-9.05735504627228
-7.80826222896576
-8.36533331871033
-9.94484639167786
-7.84921932220459
-8.34145855903625
-6.38011419773102
-8.50227355957031
-11.469318985939
-15.4162553548813
-14.1354954242706
-13.1447285413742
-7.84727489948273
-7.24389004707336
-7.44921612739563
-7.4716968536377
-6.73444056510925
-12.061101436615
-10.6063960790634
-9.28942489624023
-6.15774595737457
-6.85903084278107
-8.86860513687134
-10.3438338041306
-8.07109141349792
-9.52026665210724
-10.7651190757751
-8.44650745391846
-5.84689378738403
-6.155552983284
-7.52562618255615
-7.42295587062836
-8.68593370914459
-8.14206337928772
-8.53175508975983
-6.93715679645538
-6.20841526985168
-7.84838545322418
-9.72392380237579
-7.81943774223328
-10.7372027635574
-11.5598682165146
-11.2176692485809
-6.8430734872818
-9.69949674606323
-7.38427722454071
-6.30103826522827
-5.99027955532074
-8.31925296783447
-7.93381202220917
-7.06756448745728
-7.4983583688736
-9.39154708385468
-9.60182392597198
-8.59260106086731
-7.38425886631012
-7.14660727977753
-5.61303865909576
-4.95567345619202
-8.25096416473389
-5.9523229598999
-5.52789700031281
-5.67422747612
-3.7688934803009
-5.95443558692932
-4.89277291297913
-4.95379889011383
-3.21060657501221
-4.80433905124664
-6.35566866397858
-7.09550654888153
-6.70860707759857
-7.57906901836395
-7.58502089977264
-8.28724336624146
-9.11643528938293
-9.00463449954987
-8.04630422592163
-11.205379486084
-9.17851090431213
-9.35131454467773
-3.82117009162903
-6.9933477640152
-5.83577263355255
-7.71310758590698
-7.04905724525452
-9.22083723545074
-6.8795371055603
-8.43961405754089
-7.70275020599365
-9.9046802520752
-9.73596119880676
-10.2574504613876
-7.28539454936981
-6.74896228313446
-7.36238479614258
-5.71699285507202
-5.48892366886139
-7.74331676959991
-8.58776009082794
-6.3753125667572
-7.04679012298584
-4.45498692989349
-5.75980007648468
-5.60924208164215
-4.060755610466
-5.69274568557739
-3.29837608337402
-3.05730736255646
-4.34566080570221
-0.50296676158905
0.840683579444885
0.543803334236145
-2.34835231304169
-1.43978826701641
-1.07699412107468
-1.9261808693409
-2.10955637693405
-1.31384935975075
-2.81338977813721
-5.31329917907715
-4.27644658088684
-4.72124397754669
-5.81016325950623
-5.084468126297
-7.73998427391052
-7.82704138755798
-3.85297095775604
-3.53321588039398
-3.93966495990753
-4.43499386310577
-2.65458762645721
-4.95168566703796
-4.62353694438934
-3.41270482540131
-2.5976704955101
-0.860654890537262
-3.12843024730682
-2.75648462772369
-1.10466408729553
-3.30259692668915
-0.793948471546173
-2.80448544025421
-2.71933352947235
-0.52092456817627
-2.91228938102722
-2.67684316635132
-2.75672554969788
-1.30127310752869
-2.17405259609222
-3.21085727214813
-4.08192074298859
-3.5852769613266
-0.642969131469727
-0.163366794586182
0.684410691261292
-0.998310983181
-3.77503180503845
-2.64432603120804
-1.39568562805653
-2.58719384670258
-0.273553490638733
-1.56203569099307
-1.51689517498016
-0.841384470462799
-1.87820255756378
-3.40170931816101
-4.24984121322632
-3.33739459514618
-4.9003529548645
-4.51064586639404
-5.03179728984833
-2.44684213399887
-3.54073095321655
-4.2041027545929
-5.57163405418396
-3.89048564434052
-3.69518947601318
-6.87183105945587
-4.07395589351654
-1.22880816459656
-1.85986191034317
-2.37738835811615
-1.81535425782204
-1.32239598035812
-3.60491049289703
-4.53778326511383
-6.91668117046356
-6.87285614013672
-1.35402520000935
-4.37877106666565
-4.81841719150543
-3.92284452915192
-7.61391925811768
-2.38377076387405
-4.28529155254364
-4.06151819229126
-6.27633738517761
-4.40535914897919
-4.48263609409332
-7.06869542598724
-6.10895359516144
-4.59165263175964
-6.9430605173111
-6.9431483745575
-7.66094255447388
-5.95004951953888
-9.36942708492279
-8.09459578990936
-7.13641369342804
-6.10131061077118
-7.5159786939621
-6.64921569824219
-8.20752644538879
-7.01708471775055
-5.97111904621124
-4.31580436229706
-4.2368540763855
-7.19118666648865
-6.98804414272308
-7.26537299156189
-8.1507740020752
-6.76907026767731
-7.91287195682526
-8.00614905357361
-8.08654367923737
-9.94144773483276
-6.99058723449707
-8.3224436044693
-7.10032725334167
-7.21417438983917
-6.80667102336884
-7.73767244815826
-8.08983790874481
-7.2214195728302
-10.4781737327576
-6.11290502548218
-5.54474306106567
-6.7109397649765
-8.22044825553894
-9.07586085796356
-8.17880737781525
-8.1033753156662
-7.38567996025085
-7.41161632537842
-7.38264143466949
-9.379110455513
-11.2530184984207
-8.04396748542786
-8.83477222919464
-7.2734922170639
-5.21282148361206
-5.6803457736969
-8.22126615047455
-8.92086935043335
-8.62375104427338
-9.02397966384888
-7.47130811214447
-10.8618814945221
-8.83014535903931
-11.1042425632477
-6.93090486526489
-8.14096105098724
-9.12339210510254
-7.2341673374176
-8.79204344749451
-8.88483357429504
-7.51317000389099
-7.70588755607605
-5.6549346446991
-5.22971594333649
-5.89140868186951
-5.73836767673492
-5.92699193954468
-4.82114040851593
-7.1846399307251
-6.1717734336853
-6.77189707756042
-9.06654059886932
-7.7130172252655
-7.66761445999146
-6.1218808889389
-8.13143527507782
-9.85134899616241
-8.52752113342285
-9.96580731868744
-11.4547694921494
-10.2516684532166
-10.2217026948929
-8.53726136684418
-10.1167373657227
-9.79758727550507
-10.9153693914413
-8.57385873794556
-10.9653494358063
-7.90780127048492
-8.78770852088928
-8.77467060089111
-4.81146776676178
-4.57011473178864
-6.60700702667236
-8.40023720264435
-5.75623440742493
-6.20451700687408
-7.20329833030701
-4.53331637382507
-5.95191395282745
-5.71392464637756
-7.38710558414459
-7.11862599849701
-8.46235656738281
-9.73748695850372
-9.21546065807343
-9.77471840381622
-11.8403720855713
-9.79363024234772
-9.31427812576294
-12.0680860280991
-11.9257724285126
-13.8896478414536
-11.8233474493027
-7.91084110736847
-8.9587984085083
-10.2045665979385
-11.0134791135788
-10.5499668121338
-11.5549837350845
-12.1500682830811
-10.9657398462296
-9.441610455513
-11.9819865226746
-9.85832631587982
-12.4566453695297
-10.664427280426
-10.5494871139526
-9.37133860588074
-10.2610683441162
-9.01056253910065
-11.9585341215134
-9.73385465145111
-10.17799949646
-7.3788628578186
-7.86982703208923
-9.74166226387024
-9.96690440177917
-11.3381923437119
-10.953222155571
-13.9461356401443
-12.185736656189
-12.6349724531174
-13.4567869901657
-7.6365088224411
-9.11141932010651
-11.2489895820618
-9.44626772403717
-11.7525104284286
-9.40329146385193
-8.26498126983643
-7.61054039001465
-9.58856785297394
-8.31240832805634
-9.68274033069611
-12.2578023672104
-10.4270672798157
-10.8391075134277
-9.34549474716187
-8.31496477127075
-8.18194663524628
-6.2578763961792
-6.6075963973999
-5.37624633312225
-5.81464576721191
-7.23819589614868
-9.11772191524506
-9.32858407497406
-8.49983656406403
-7.32222712039948
-6.10274004936218
-5.99239814281464
-5.25286567211151
-5.22156453132629
-5.08505213260651
-5.30803954601288
-6.78461635112762
-5.59848523139954
-5.47716557979584
-7.0907791852951
-9.51443719863892
-6.3919677734375
-8.48394072055817
-5.76654636859894
-5.61790037155151
-5.98144245147705
-9.40418207645416
-8.72174537181854
-4.28884184360504
-5.25986564159393
-6.74555742740631
-7.23867630958557
-6.22631192207336
-6.08083009719849
-7.49222350120544
-9.11094331741333
-7.50505650043488
-7.90317916870117
-9.5244973897934
-9.35917174816132
-10.4576478004456
-6.99894368648529
-7.12337124347687
-4.31575274467468
-5.49623572826385
-8.47993195056915
-6.44336891174316
-6.15029036998749
-5.420569896698
-7.13882958889008
-7.11399340629578
-6.4157623052597
-6.41876339912415
-5.87695550918579
-8.08792304992676
-10.1887125968933
-8.7074761390686
-10.2549380064011
-8.17062997817993
-8.2089786529541
-7.78806626796722
-8.10808277130127
-6.54855585098267
-7.51514339447021
-5.90938341617584
-7.25527536869049
-6.17441475391388
-6.98738873004913
-6.15115737915039
-5.8094767332077
-5.66086804866791
-8.68226635456085
-7.82942748069763
-7.1986471414566
-7.57143008708954
-10.0119675397873
-7.89590978622437
-8.88367223739624
-8.39420771598816
-6.38945662975311
-7.11206328868866
-10.3757948875427
-10.3989177942276
-8.80033624172211
-6.07653534412384
-7.23838233947754
-8.71219670772552
-6.5781022310257
-6.37508654594421
-9.08311259746552
-4.57545840740204
-5.79241836071014
-5.53303360939026
-3.33721685409546
-5.78166937828064
-6.19429075717926
-6.14518892765045
-6.13193964958191
-6.51405036449432
-6.96826207637787
-5.68037986755371
-6.10842728614807
-4.97641491889954
-5.49889373779297
-5.49521970748901
-5.90231549739838
-8.26036465167999
-6.59320962429047
-3.84078991413116
-3.97236704826355
-8.51961553096771
-7.61996340751648
-6.16236078739166
-6.51466381549835
-5.59366536140442
-4.11154198646545
-6.20457816123962
-8.2652143239975
-8.49172866344452
-6.63950717449188
-5.28916120529175
-5.51308810710907
-5.67048406600952
-4.18907487392426
-4.88496255874634
-7.76667475700378
-8.87964391708374
-8.51524817943573
-9.27410471439362
-7.50202679634094
-7.13728070259094
-7.87405717372894
-4.67421388626099
-6.87616801261902
-7.03306663036346
-7.11347472667694
-5.04574370384216
-6.51789617538452
-5.6859757900238
-7.77398979663849
-7.04215216636658
-6.84777057170868
-8.83302235603333
-4.39663445949554
-5.88512682914734
-7.99142944812775
-11.1638270616531
-11.7608283758163
-8.63143277168274
-10.1070396900177
-7.45217990875244
-9.65037608146667
-10.4324651956558
-8.98082196712494
-10.734534740448
-10.882883310318
-10.692472577095
-10.9450718164444
-10.9243832826614
-8.52798426151276
-8.40078580379486
-9.16400289535522
-6.72786200046539
-4.32375752925873
-5.75704109668732
-5.89366698265076
-5.9929039478302
-6.97043311595917
-6.22828817367554
-8.12601387500763
-7.13315713405609
-7.15465784072876
-9.36081910133362
-9.60313761234283
-7.57916724681854
-8.19478857517242
-8.37732923030853
-5.40898764133453
-13.1885122060776
-10.802104473114
-10.4898761510849
-13.1431245803833
-8.6108855009079
-7.51744294166565
-12.2194246053696
-10.2665572166443
-10.8612543344498
-9.84821832180023
-10.0417823791504
-10.0798944234848
-7.95302581787109
-8.27573728561401
-8.3353682756424
-6.68618285655975
-8.45564770698547
-11.1433399915695
-9.57378399372101
-7.90717482566833
-7.27585458755493
-8.31295597553253
-9.31480419635773
-9.23182487487793
-5.37414789199829
-8.05900871753693
-7.83630275726318
-8.18507409095764
-5.04617869853973
-5.72693157196045
-6.0577757358551
-9.04312264919281
-4.57923030853271
-8.926633477211
-6.60747635364532
-4.48770546913147
-7.8309725522995
-5.4119725227356
-5.57861161231995
-5.01856315135956
-4.58216786384583
-5.36740386486053
-5.49580931663513
-8.30073761940002
-6.78854501247406
-3.78177034854889
-10.0713716745377
-11.3995716571808
-8.51890552043915
-13.2793906927109
-12.6698639392853
-12.9319403171539
-10.5377626419067
-10.084833741188
-7.08233761787415
-9.18630731105804
-9.35866987705231
-11.4314205646515
-10.0247849225998
-7.2615978717804
-7.4791567325592
-8.218470454216
-6.22638440132141
-8.61570274829865
-9.71501660346985
-9.58721852302551
-7.34414827823639
-10.1073681116104
-8.54716300964355
-11.7199429273605
-8.86146378517151
-10.4860777854919
-10.2302644252777
-10.3338199853897
-7.18673479557037
-9.7287632226944
-8.33281922340393
-9.30646622180939
-8.45362973213196
-9.76072096824646
-7.51664698123932
-6.4159619808197
-8.32738780975342
-10.2084549665451
-10.3013210296631
-12.9570521116257
-8.74700105190277
-11.944561123848
-8.44743251800537
-9.67992067337036
-8.94372045993805
-7.90536284446716
-10.3032757043839
-8.10063171386719
-4.91170382499695
-4.35644173622131
-5.59381532669067
-5.89419615268707
-3.64772486686707
-3.55644464492798
-0.221386432647705
-1.78681701421738
-5.43658757209778
-7.77934801578522
-6.88634061813354
-9.3783472776413
-5.8028826713562
-6.03968930244446
-6.97344374656677
-6.96280407905579
-6.66015863418579
-5.39988827705383
-6.44895660877228
-5.83669650554657
-8.79763841629028
-9.06371414661407
-7.91820001602173
-7.82399570941925
-10.3275657892227
-9.77130544185638
-5.796138048172
-6.18489122390747
-4.56213641166687
-8.47153544425964
-4.81982731819153
-5.96393370628357
-7.01105165481567
-7.37352895736694
-5.80786955356598
-4.8975350856781
-3.72962641716003
-6.13553905487061
-6.21267867088318
-8.55169904232025
-7.34060037136078
-10.0290962457657
-6.83550047874451
-10.1778920888901
-10.0371589660645
-11.0309880971909
-8.2966775894165
-11.5694222450256
-12.1283133029938
-9.60151851177216
-10.9182282686234
-9.15241277217865
-9.26316380500793
-7.78305578231812
-6.35851919651031
-7.99052178859711
-7.02379584312439
-9.74493265151978
-9.33359718322754
-9.28554964065552
-9.13333344459534
-11.1353007555008
-11.4775191545486
-12.2206172943115
-14.1015980243683
-9.66438984870911
-11.8849343061447
-9.95857489109039
-9.92200493812561
-8.82866871356964
-8.6062251329422
-9.37989747524261
-9.13621020317078
-10.174743771553
-11.0733716487885
-9.98921966552734
-9.82370746135712
-7.21096301078796
-6.51936054229736
-6.06116104125977
-8.39593398571014
-8.37871408462524
-4.49502694606781
-8.33981955051422
-7.37745487689972
-6.22448706626892
-5.0938503742218
-8.37654745578766
-7.90807926654816
-6.53091824054718
-7.13011193275452
-4.20306050777435
-3.7983922958374
-5.00355184078217
-6.15662503242493
-5.34405255317688
-7.80688202381134
-6.71912896633148
-7.94961380958557
-9.37468779087067
-8.32237827777863
-8.17545592784882
-8.27334153652191
-7.35538923740387
-7.79901599884033
-8.76038932800293
-7.26392555236816
-7.71045506000519
-7.27749526500702
-7.85927104949951
-7.54492771625519
-8.17459750175476
-5.30151641368866
-7.69013845920563
-8.544926404953
-7.16577899456024
-6.74281108379364
-7.21275877952576
-10.5762220621109
-10.3365602493286
-11.7589054107666
-9.60654127597809
-10.2039459943771
-13.3261648416519
-13.4737023115158
-10.6321555376053
-11.9004973173141
-11.6489825248718
-11.4877722263336
-10.1252188682556
-14.1348237991333
-12.1278550624847
-10.1191778182983
-10.9306600093842
-11.2371431589127
-10.719921708107
-9.01878607273102
-8.43199336528778
-9.59493136405945
-8.6175434589386
-10.9120713472366
-8.5804055929184
-7.7873123884201
-8.27183735370636
-9.18791043758392
-7.41512155532837
-7.27593088150024
-7.26266729831696
-8.38720273971558
-10.0165185928345
-9.53932535648346
-11.6311962604523
-11.2227008342743
-10.7576025724411
-12.0280954837799
-9.62324714660645
-11.0286891460419
-9.1838241815567
-8.27328717708588
-11.7502714395523
-9.53947222232819
-8.96884739398956
-7.86170732975006
-11.8276883363724
-10.3322652578354
-11.3660750389099
-12.5044722557068
-15.1830102205276
-10.4936320781708
-8.77796387672424
-8.83126246929169
-8.390709400177
-10.5624753236771
-9.36127781867981
-10.213299870491
-10.661536693573
-13.4583746194839
-10.3080842494965
-9.58963429927826
-10.2783017158508
-9.68889737129211
-11.3300415277481
-12.9636362791061
-12.1373828649521
-12.2480376958847
-11.0699106454849
-11.5449771881104
-10.9274379014969
-11.3679792881012
-10.3507505655289
-11.0306270122528
-12.9544568061829
-12.9733318090439
-8.44341099262238
-9.60626304149628
-11.3427287340164
-10.6657830476761
-9.98561811447144
-9.38564777374268
-9.60776782035828
-10.8982758522034
-8.72372090816498
-8.65109419822693
-6.9080296754837
-4.13164222240448
-3.92171216011047
-4.64722347259521
-3.04549884796143
-4.75002229213715
-8.09469616413116
-9.75220477581024
-11.3448196649551
-12.6738332509995
-14.514317035675
-11.5424497127533
-8.88881170749664
-3.28092908859253
-3.55867278575897
-2.41934096813202
-5.62774860858917
-6.62047600746155
-3.75594067573547
-2.81747138500214
-4.33954894542694
-5.47688186168671
-7.62871968746185
-4.82738530635834
-4.32325005531311
-5.01160371303558
-8.17274951934814
-8.61443829536438
-7.13817572593689
-6.31760001182556
-9.38106119632721
-13.0183869600296
-10.4993271827698
-9.41025233268738
-9.25991332530975
-7.96892297267914
-10.2646325826645
-5.56750786304474
-5.92401230335236
-5.9757753610611
-7.7756609916687
-3.8726167678833
-7.48941099643707
-6.44283497333527
-7.19064283370972
-6.03329908847809
-10.2543243169785
-8.22929501533508
-8.61145603656769
-9.92413687705994
-9.01243531703949
-8.54575896263123
-5.20698022842407
-6.38203275203705
-6.26300048828125
-8.19717359542847
-7.0029958486557
-6.71382308006287
-6.80638325214386
-6.63393366336823
-6.70230889320374
-5.98280513286591
-9.26918745040894
-7.87942802906036
-5.39070749282837
-3.85301673412323
-3.44319379329681
-4.10980117321014
-3.32677626609802
-3.93471145629883
-4.2580771446228
-4.57160723209381
-5.76944470405579
-6.34442043304443
-6.11241674423218
-5.49630177021027
-8.53502488136292
-6.57843852043152
-5.9181090593338
-7.94631505012512
-7.32838714122772
-7.9225606918335
-7.69640934467316
-8.25772643089294
-10.2586797475815
-10.0427470207214
-10.1859946250916
-10.5069936513901
-9.15528607368469
-10.3891315460205
-9.51502132415771
-10.0193759202957
-10.4188126325607
-9.64299130439758
-10.3920212984085
-9.71218979358673
-8.42677462100983
-6.12322509288788
-8.12163126468658
-7.86654388904572
-7.17728269100189
-5.95917463302612
-6.99255180358887
-7.30200004577637
-5.90656054019928
-7.39118432998657
-6.76596713066101
-4.41943144798279
-7.3476574420929
-6.88674080371857
-9.32199716567993
-11.3665709495544
-8.96715009212494
-11.5234267711639
-14.3818690776825
-13.7259279489517
-14.1617246866226
-12.4164546728134
-11.728129863739
-8.58930516242981
-10.5954375267029
-7.78838229179382
-10.4481779336929
-9.36219811439514
-9.37480199337006
-14.7915141582489
-12.3717514276505
-11.2881660461426
-10.9353423118591
-10.8204811811447
-7.96281039714813
-10.908173084259
-11.5578244924545
-9.1923725605011
-10.9560273885727
-9.95480966567993
-11.719474196434
-10.1538298130035
-9.50304996967316
-9.57732021808624
-10.0984792709351
-7.5713175535202
-11.9549609422684
-10.9149606227875
-10.9932512044907
-11.5968960523605
-11.8420852422714
-10.9192901849747
-9.58068299293518
-10.6336270570755
-9.5547536611557
-9.81442594528198
-8.67879593372345
-10.4808495044708
-12.5596423149109
-11.1075836420059
-10.0024600028992
-11.9105800390244
-9.7067357301712
-11.242720246315
-11.1661880016327
-11.4649500846863
-11.8739149570465
-13.3331879377365
-12.7059462070465
-11.9341773986816
-7.90627825260162
-8.00328373908997
-10.1269651651382
-11.5873024463654
-12.8620580434799
-13.5837186574936
-12.8561809062958
-12.5243037939072
-12.1092170476913
-12.2076765298843
-17.1307357549667
-13.2197680473328
-14.8224776983261
-10.9763287305832
-12.2831039428711
-12.6653687953949
-12.5656238794327
-10.6386196613312
-9.92389965057373
-10.8652452230453
-9.35463786125183
-9.07446455955505
-9.4143306016922
-11.0711134672165
-10.0170246362686
-8.03054249286652
-8.84890186786652
-7.09483134746552
-9.22514522075653
-8.72306704521179
-8.75869584083557
-10.2910008430481
-13.0155471563339
-9.29739773273468
-9.088991522789
-9.84287333488464
-9.66874146461487
-10.5392873287201
-9.49926018714905
-11.4513031244278
-9.5207417011261
-9.3846024274826
-10.8004320859909
-9.83291745185852
-10.7189515829086
-9.18462872505188
-11.9411902427673
-10.1935666799545
-10.1106289625168
-7.63866519927979
-5.33860599994659
-5.5503077507019
-5.85242450237274
-4.66610395908356
-6.65669965744019
-5.27321922779083
-5.75876402854919
-6.9352707862854
-7.2449859380722
-7.42982125282288
-9.66905224323273
-9.9909086227417
-9.39265811443329
-11.0738590955734
-13.2506824731827
-13.7683535814285
-13.3954608440399
-10.0067335367203
-9.50593400001526
-6.80718839168549
-8.81234455108643
-6.93112468719482
-11.4625035524368
-9.55550980567932
-8.61957550048828
-7.6930468082428
-9.89773666858673
-11.2663868665695
-9.08641314506531
-10.2893520593643
-8.7512891292572
-9.3319525718689
-11.1383494138718
-7.37060499191284
-8.41331350803375
-8.75966238975525
-9.28141367435455
-8.75213801860809
-8.69710886478424
-6.74777066707611
-6.7452746629715
-7.67488014698029
-6.26380240917206
-7.84713292121887
-9.38143420219421
-9.97861135005951
-8.60517847537994
-6.7043868303299
-9.11681282520294
-7.34225392341614
-7.00110530853271
-8.65923571586609
-9.66558766365051
-9.03209960460663
-7.49736285209656
-7.80407583713531
-6.68398404121399
-7.16678023338318
-8.02400147914886
-7.80584573745728
-6.34361910820007
-5.03773641586304
-5.46578967571259
-3.88289904594421
-7.3177318572998
-5.74599671363831
-5.22222423553467
-8.83548498153687
-7.87326276302338
-6.12446749210358
-8.38536155223846
-7.74696278572083
-7.55281794071198
-7.46143662929535
-10.8420338630676
-10.5344755649567
-7.89699232578278
-6.14811551570892
-8.29211843013763
-8.21468317508698
-7.14463794231415
-5.78811120986938
-8.63828778266907
-8.57457137107849
-7.27463865280151
-7.32762205600739
-6.21374928951263
-8.30697858333588
-9.93287658691406
-7.61003184318542
-7.38829779624939
-6.78111517429352
-6.27663099765778
-5.48278164863586
-3.10281193256378
-8.25967979431152
-5.26593589782715
-5.79593253135681
-6.26157283782959
-10.58646941185
-8.78207910060883
-9.7768691778183
-8.97761750221252
-10.1713366508484
-6.61056864261627
-5.09486198425293
-5.31880414485931
-5.49061226844788
-2.48678004741669
-4.44053483009338
-4.95335352420807
-7.99186193943024
-7.18514740467072
-8.71287846565247
-12.0487619638443
-9.08762562274933
-8.59742665290833
-7.61671423912048
-8.64638328552246
-7.22489619255066
-9.70251142978668
-9.4498473405838
-9.08756840229034
-7.63671851158142
-13.1807252168655
-8.30238270759583
-9.86564457416534
-7.82808947563171
-8.33524417877197
-8.88471806049347
-10.9849545955658
-9.48884069919586
-12.4358114004135
-10.0702333450317
-9.28919768333435
-9.31944072246552
-6.79972553253174
-9.2753574848175
-7.54770493507385
-7.46538889408112
-6.48680090904236
-5.86662793159485
-5.32815754413605
-7.14802861213684
-5.18308258056641
-6.01590514183044
-9.28085601329803
-9.31012439727783
-9.223592877388
-5.41067945957184
-5.82363402843475
-7.54556095600128
-8.59229183197021
-5.60326433181763
-3.4415158033371
-6.11800289154053
-7.98541903495789
-8.84854865074158
-5.42587864398956
-7.29112768173218
-7.09322953224182
-8.31321752071381
-6.33319807052612
-7.12278378009796
-4.56017100811005
-5.7130378484726
-4.42919731140137
-5.82270812988281
-6.39468967914581
-6.74667406082153
-8.44808089733124
-10.0849256515503
-5.99999833106995
-7.33571922779083
-9.09991490840912
-7.57132029533386
-9.68807280063629
-10.7614541053772
-5.68920755386353
-7.49957871437073
-6.20103347301483
-8.63742613792419
-5.94973433017731
-7.91154861450195
-6.64005184173584
-7.89609599113464
-7.38987791538239
-7.60766351222992
-9.01621055603027
-8.14816284179688
-6.52501773834229
-6.3981374502182
-5.82752764225006
-4.29208672046661
-5.38789319992065
-5.8867152929306
-5.37630879878998
-5.68235111236572
-4.149085521698
-6.98308408260345
-8.1825795173645
-11.5796307325363
-7.68116843700409
-6.23975050449371
-7.23470640182495
-6.39527595043182
-5.68693017959595
-7.0295330286026
-6.75471830368042
-10.2769726514816
-8.75282144546509
-5.93858683109283
-4.61030793190002
-5.13353943824768
-5.52376735210419
-4.51722753047943
-5.25775766372681
-3.82592344284058
-4.8803836107254
-4.77612793445587
-1.33702489733696
-6.77099406719208
-5.59942841529846
-10.1498876810074
-8.72540760040283
-7.55774009227753
-6.93135333061218
-10.5331221818924
-7.29387474060059
-6.29908859729767
-6.57091927528381
-8.56445336341858
-5.87635350227356
-8.19206786155701
-9.91021466255188
-8.96566450595856
-7.62254643440247
-7.45432245731354
-7.6731743812561
-8.4053658246994
-6.50731670856476
-8.76812326908112
-6.8827360868454
-8.01061236858368
-8.28000771999359
-7.69699549674988
-7.63510715961456
-7.90392470359802
-6.88979053497314
-5.3727263212204
-2.77104723453522
-3.82501316070557
-5.90297174453735
-6.33708131313324
-7.10174167156219
-7.38990712165833
-7.37841486930847
-5.97011518478394
-6.9171245098114
-6.26285243034363
-6.7794486284256
-6.41345596313477
-7.68799090385437
-7.07278919219971
-6.72677481174469
-7.58447158336639
-7.11147916316986
-1.72757896780968
-5.20590150356293
-5.05398905277252
-7.03496074676514
-6.88050174713135
-9.46022295951843
-11.2103831768036
-8.96070277690887
-11.0946336984634
-8.92307698726654
-11.1537839174271
-10.145134806633
-9.01402628421783
-8.99284827709198
-11.3868427276611
-7.33715379238129
-11.1100401878357
-11.5635344982147
-11.0082739591599
-12.710164308548
-12.4858840703964
-12.2937744855881
-11.198047876358
-10.5662721395493
-12.8570426702499
-11.9285063743591
-10.3397628068924
-7.18202364444733
-10.2450475692749
-5.53852808475494
-7.55592751502991
-7.28477537631989
-8.59876084327698
-8.27465975284576
-7.05944955348969
-8.45864415168762
-6.80006086826324
-8.51690006256104
-7.67508387565613
-5.1857578754425
-5.13138401508331
-10.0646362304688
-6.03455686569214
-7.34696340560913
-8.59181416034698
-6.13834238052368
-7.4785487651825
-4.46349561214447
-3.77567148208618
-5.11563014984131
-8.32370471954346
-6.68250894546509
-5.3738020658493
-4.84581243991852
-3.68791592121124
-3.84779012203217
-6.66577434539795
-6.35007882118225
-3.95681405067444
-7.10036277770996
-2.21847450733185
-2.13130182027817
-3.15502536296844
-3.43862926959991
-3.63574945926666
-5.5123336315155
-6.00997710227966
-3.80263793468475
-4.29646062850952
-1.14507523179054
-2.55930471420288
-3.29067599773407
-4.23727214336395
-4.65737152099609
-3.99468743801117
-6.98011374473572
-5.70982944965363
-7.59412801265717
-8.23744440078735
-8.208740234375
-6.85623466968536
-7.48583853244781
-7.99273991584778
-9.13762724399567
-8.44459617137909
-6.74512708187103
-7.01260662078857
-9.65338313579559
-8.80591678619385
-9.33090615272522
-6.53492152690887
-7.49786722660065
-7.96236193180084
-9.31580579280853
-7.62794065475464
-5.86479008197784
-5.59977602958679
-8.49143147468567
-9.7228010892868
-5.40135455131531
-7.61820590496063
-10.9527555704117
-8.87447690963745
-6.97819137573242
-7.0210964679718
-5.65592968463898
-6.30582714080811
-6.38637638092041
-1.84226873517036
-2.77842235565186
-4.57033336162567
-6.17718541622162
-5.12142050266266
-6.23783659934998
-5.85857951641083
-8.62086534500122
-7.53102910518646
-5.1116054058075
-6.94013833999634
-7.39581656455994
-3.10345029830933
-6.02255380153656
-8.9217267036438
-7.36944437026978
-6.69973754882812
-10.5853674411774
-10.7787518501282
-9.68030524253845
-10.9283381700516
-10.5656167268753
-9.51770317554474
-7.55766332149506
-10.6914427280426
-8.60844719409943
-8.02217161655426
-11.1942825317383
-11.6912044286728
-9.0799800157547
-11.2263053655624
-12.3726044893265
-9.80368363857269
-8.0719553232193
-8.39220833778381
-10.9339764118195
-13.4652698040009
-9.5572270154953
-10.1667455434799
-7.93641257286072
-12.427802324295
-10.2876831293106
-14.2665873765945
-12.4994134902954
-10.1326200962067
-12.6239596605301
-12.1611744165421
-10.5047322511673
-10.7299013137817
-11.3761646747589
-12.0857583284378
-10.5459216833115
-11.932785153389
-10.4560563564301
-12.7561815977097
-9.49336969852448
-11.2004305124283
-9.9318562746048
-10.0850343704224
-9.91615426540375
-8.96369874477386
-9.05101501941681
-9.96981287002563
-6.91575443744659
-8.29990231990814
-8.04227459430695
-7.4004248380661
-8.66654121875763
-10.2564319372177
-9.66887891292572
-10.2098950147629
-10.4548933506012
-9.01567471027374
-9.92576479911804
-7.21699619293213
-8.79718339443207
-8.45757174491882
-8.34775495529175
-8.4381867647171
-6.88005077838898
-9.81488680839539
-8.16744482517242
-6.56360912322998
-6.36779284477234
-7.56069898605347
-7.05750012397766
-8.20640575885773
-7.80739498138428
-8.65955245494843
-6.87751173973083
-8.52734613418579
-6.77570450305939
-7.25913441181183
-8.08026254177094
-6.48252630233765
-6.65699219703674
-5.91007745265961
-4.29318940639496
-6.76573359966278
-10.665617108345
-12.5382796525955
-11.7002576589584
-11.9996335506439
-11.9520626068115
-13.903179526329
-11.5351581573486
-11.4089438915253
-8.47775197029114
-9.41792356967926
-7.75215446949005
-9.56011390686035
-8.1588773727417
-12.1637804508209
-10.3424279689789
-8.10647869110107
-8.13144862651825
-5.53821921348572
-4.84955179691315
-6.04197752475739
-5.29554033279419
-8.26872158050537
-5.4115297794342
-4.35566282272339
-5.56500554084778
-7.42099976539612
-7.63103926181793
-11.6167902946472
-10.3029669523239
-8.79648518562317
-10.8989323377609
-10.4117025136948
-9.04460883140564
-9.84308838844299
-11.3178405761719
-11.0544117689133
-11.5919295549393
-11.5410640239716
-13.4043728113174
-11.8250868320465
-11.557789683342
-10.6039702892303
-11.5598435401917
-10.1025183200836
-12.7934836149216
-11.0367200374603
-11.9283366203308
-11.3256897926331
-9.82814013957977
-9.19108033180237
-11.0258966684341
-13.4443677663803
-10.9953504800797
-10.5624213218689
-10.9346770048141
-15.0102934837341
-13.4980286359787
-12.8265866041183
-11.5296047925949
-9.70903861522675
-10.7857913970947
-10.6431262493134
-9.42628884315491
-10.8296238183975
-10.8163328170776
-10.7649303674698
-13.025896191597
-13.1821353435516
-12.7926071882248
-12.7200607061386
-12.2129790782928
-11.1952834129333
-11.8426946401596
-12.1222584247589
-11.2510101795197
-10.1325429677963
-10.1084487438202
-11.3708211183548
-13.8941155672073
-13.376876950264
-12.5788995027542
-12.4415884017944
-13.4598588943481
-13.4251376390457
-11.0772895812988
-10.4259214401245
-8.06175172328949
-9.33894467353821
-10.410912156105
-11.9311430454254
-11.3310905694962
-12.1050251722336
-12.3812226057053
-11.1685421466827
-11.9009569883347
-12.3322815895081
-12.6459476947784
-10.2987798452377
-9.0876225233078
-11.675103187561
-10.8211588859558
-9.06124675273895
-9.16676938533783
-7.32355320453644
-10.7942782640457
-9.80251705646515
-11.1279785633087
-10.6207666397095
-8.43637371063232
-9.17936754226685
-6.84318625926971
-7.73521995544434
-6.23440062999725
-5.63885116577148
-7.70883083343506
-8.43769204616547
-7.42851173877716
-7.27984845638275
-7.58518600463867
-8.15386748313904
-6.74606943130493
-7.35999262332916
-7.82326376438141
-6.7618819475174
-5.93277406692505
-6.63023483753204
-7.03674280643463
-5.7905387878418
-5.65056800842285
-6.07163691520691
-7.12503004074097
-7.60465395450592
-7.19821310043335
-6.17091166973114
-5.0811243057251
-6.95637691020966
-8.29914736747742
-7.13111162185669
-4.62303602695465
-6.60235023498535
-5.13307785987854
-5.06223011016846
-6.81541347503662
-8.43232023715973
-8.41791343688965
-7.92914342880249
-7.24159741401672
-4.52368533611298
-6.67645490169525
-7.79374802112579
-12.973889708519
-7.67629194259644
-12.5962685346603
-11.384086728096
-11.0062294006348
-8.47523427009583
-7.24064815044403
-6.36923706531525
-3.51479840278625
-3.96484673023224
-8.1176952123642
-7.5983339548111
-8.42896044254303
-11.0396798849106
-10.7939251661301
-7.5999299287796
-6.22482895851135
-9.30005609989166
-7.7564400434494
-10.198455452919
-7.83755970001221
-7.04691469669342
-6.57849252223969
-7.40920102596283
-8.81808137893677
-6.67456674575806
-7.2837336063385
-6.74494254589081
-6.65607213973999
-5.96163046360016
-6.7754739522934
-9.66133487224579
-6.74166059494019
-11.0697410106659
-9.36695218086243
-7.04331946372986
-5.51460599899292
-6.01162254810333
-6.20145964622498
-7.04927742481232
-5.99240493774414
-4.84108138084412
-6.47339057922363
-5.54107642173767
-7.41432201862335
-7.45657646656036
-10.1912504434586
-7.34694373607635
-9.48132574558258
-9.51266419887543
-8.72139263153076
-8.7905695438385
-9.21706390380859
-9.45113432407379
-10.7163883447647
-9.27996706962585
-8.22282361984253
-11.9892476797104
-10.343999505043
-9.33439218997955
-9.29561841487885
-12.4458531141281
-10.1417115926743
-8.77917313575745
-7.09489738941193
-6.87586390972137
-10.2299265861511
-11.1005055904388
-9.68490672111511
-9.71743679046631
-11.0185149908066
-9.72147583961487
-6.92401492595673
-9.84262037277222
-11.7231727838516
-8.94582271575928
-9.80470204353333
-11.9182411432266
-8.48630142211914
-10.098929643631
-10.069197177887
-10.6805478334427
-7.09378504753113
-9.74557280540466
-9.77714514732361
-7.990718126297
-8.56425642967224
-7.21891093254089
-6.91135680675507
-7.47910511493683
-6.08043777942657
-6.7014547586441
-4.76084160804749
-4.82684326171875
-7.0527446269989
-8.46468496322632
-8.03804099559784
-5.81929314136505
-6.18815040588379
-4.68014371395111
-2.17360472679138
-4.63793110847473
-5.50160992145538
-5.10060882568359
-6.70917069911957
-7.83788955211639
-6.88331270217896
-7.26707243919373
-6.60512065887451
-7.91050887107849
-7.64552867412567
-6.90475654602051
-7.30508100986481
-8.65836906433105
-7.07944488525391
-8.13320600986481
-6.25757932662964
-8.71248614788055
-5.85375797748566
-1.81469112634659
-3.42252588272095
-5.50409626960754
-3.57210958003998
-7.96850526332855
-9.1383935213089
-8.18607997894287
-7.23579633235931
-8.98465669155121
-7.97787964344025
-9.00211489200592
-6.14067041873932
-4.14647662639618
-2.4664905667305
-4.91438233852386
-7.28944885730743
-6.22211921215057
-5.91668879985809
-5.09965074062347
-7.28821504116058
-8.46592223644257
-7.71678352355957
-9.15437579154968
-8.32581973075867
-7.47154831886292
-9.12453651428223
-9.32618284225464
-8.20834791660309
-7.11340177059174
-9.7347936630249
-12.5667803287506
-15.1215343475342
-11.3248089551926
-13.7347314357758
-12.4416064023972
-11.9673736095428
-10.730774641037
-9.66717064380646
-7.71176660060883
-9.10880541801453
-9.15366733074188
-9.61956453323364
-11.4004893302917
-12.0669561624527
-10.9393471479416
-13.0275068283081
-8.71772134304047
-6.96392703056335
-4.62646806240082
-8.9824892282486
-8.1135368347168
-7.59440743923187
-8.76344394683838
-9.33084511756897
-6.07940244674683
-6.99901258945465
-5.25657987594604
-5.50213599205017
-4.73367166519165
-7.52532911300659
-10.9205895662308
-9.6284396648407
-9.27786552906036
-9.38994896411896
-9.61859726905823
-8.65851783752441
-7.50780999660492
-7.8824143409729
-7.63051867485046
-9.31082379817963
-10.378075838089
-5.83469438552856
-6.33381140232086
-5.42909586429596
-3.54270732402802
-5.10119771957397
-5.48086059093475
-5.16425788402557
-7.70502805709839
-8.29259431362152
-7.1983916759491
-7.93725061416626
-5.54336977005005
-5.76174354553223
-8.97796010971069
-8.89787662029266
-5.79623436927795
-6.20587253570557
-5.75043451786041
-5.13784921169281
-5.92969822883606
-10.2419073581696
-7.02556693553925
-5.30714976787567
-6.29438269138336
-8.1924375295639
-6.51778984069824
-6.70987117290497
-4.15256571769714
-6.47322702407837
-8.12457549571991
-6.54920959472656
-6.0362137556076
-4.80133461952209
-6.73125827312469
-5.96344482898712
-4.71834468841553
-6.35380733013153
-5.44681870937347
-8.84741115570068
-8.28899669647217
-8.48367810249329
-10.0626496076584
-7.54434311389923
-6.4685366153717
-6.78275501728058
-5.58347976207733
-5.92925775051117
-6.92655825614929
-5.01197957992554
-6.55995607376099
-7.44520819187164
-7.97273051738739
-11.2437753677368
-10.934632897377
-10.1094642877579
-8.95477199554443
-6.95757853984833
-5.27775776386261
-7.33369827270508
-4.51373565196991
-7.94242262840271
-7.81329739093781
-8.29287481307983
-5.47411739826202
-6.33248102664948
-6.80678188800812
-4.60492289066315
-9.76706004142761
-6.90723025798798
-8.19114077091217
-7.1971822977066
-6.68863165378571
-5.30364513397217
-5.23156094551086
-7.69927608966827
-7.76077020168304
-7.62314260005951
-7.33182835578918
-7.68363666534424
-6.66476845741272
-5.64035630226135
-7.97279608249664
-5.33742141723633
-7.03406524658203
-7.46783769130707
-5.80704927444458
-4.67490804195404
-3.71342360973358
-3.65649425983429
-3.91995227336884
-4.80483782291412
-4.29159331321716
-4.28967142105103
-8.01088583469391
-6.74201834201813
-9.61400961875916
-10.2278914451599
-9.45203459262848
-11.0886813402176
-10.4927607774734
-9.94676184654236
-6.45439302921295
-7.81480896472931
-9.6290465593338
-8.05549764633179
-8.57423543930054
-9.42896854877472
-8.37173128128052
-7.18525350093842
-7.58072364330292
-6.88509857654572
-6.56110370159149
-7.8219211101532
-6.52532851696014
-8.38943707942963
-7.06662118434906
-7.11324799060822
-8.54183208942413
-8.00461268424988
-9.41172230243683
-7.2966719865799
-7.79690861701965
-8.3035603761673
-9.16224122047424
-8.27398109436035
-9.47124993801117
-10.7403112649918
-6.95910263061523
-8.33396923542023
-7.17663013935089
-7.33328175544739
-8.27440977096558
-7.58846402168274
-11.5393837690353
-10.2044064998627
-6.55009937286377
-7.3099068403244
-7.53462946414948
-8.92488551139832
-7.96606290340424
-9.63328468799591
-10.0245735645294
-7.26190936565399
-7.88652336597443
-10.836069226265
-10.8276649713516
-12.163423538208
-9.50300991535187
-8.0872745513916
-8.22733974456787
-8.25589597225189
-7.58953869342804
-6.71567690372467
-8.07750308513641
-5.39352750778198
-4.91656541824341
-8.20622730255127
-6.83172500133514
-7.83467257022858
-9.96148121356964
-7.54472076892853
-9.64225506782532
-4.20559966564178
-5.34266316890717
-4.87206864356995
-7.01246416568756
-9.16677618026733
-9.17623913288116
-8.75667536258698
-10.2326211929321
-10.6664643287659
-7.58852434158325
-6.91731035709381
-6.0679931640625
-9.78111219406128
-7.96610248088837
-6.56110596656799
-7.37071943283081
-6.85567378997803
-5.71126163005829
-6.38202571868896
-6.11520445346832
-6.7791291475296
-6.16514241695404
-5.7576470375061
-4.00400400161743
-8.27210187911987
-7.14567422866821
-5.53800964355469
-5.99110162258148
-2.88321661949158
-7.57948577404022
-4.06541776657104
-7.8015433549881
-9.08430862426758
-8.57141196727753
-4.65723156929016
-5.42909526824951
-3.79520618915558
-6.61363422870636
-8.56481075286865
-9.46290028095245
-9.91573321819305
-7.85750091075897
-9.20227038860321
-8.1999489068985
-7.81363987922668
-6.30323648452759
-8.40260827541351
-8.21722280979156
-5.67647433280945
-5.32372462749481
-6.9889874458313
-8.23839855194092
-6.93631017208099
-8.71154844760895
-8.25257563591003
-7.67751061916351
-8.4668790102005
-7.06794953346252
-6.79038405418396
-5.64215898513794
-5.37211894989014
-7.91899037361145
-9.26478135585785
-5.0211706161499
-5.51447260379791
-6.45718836784363
-5.54790019989014
-6.5049786567688
-7.09776175022125
-7.47678482532501
-8.78430199623108
-7.50235295295715
-6.84782373905182
-7.29900753498077
-9.78266286849976
-8.84628069400787
-8.4608119726181
-10.2223738431931
-10.7423967123032
-7.53622496128082
-6.54642176628113
-9.53046441078186
-8.67319965362549
-9.3294929265976
-9.46292400360107
-6.20046544075012
-3.86069202423096
-5.03912150859833
-6.87522792816162
-6.27982723712921
-2.8541157245636
-3.02702331542969
-4.55754625797272
-4.51039636135101
-7.57774817943573
-5.32847714424133
-9.16421413421631
-9.02583634853363
-8.60951519012451
-7.5915687084198
-7.11550652980804
-6.13120412826538
-6.17615985870361
-6.42293965816498
-8.7071328163147
-9.33290481567383
-9.31778955459595
-12.964223742485
-8.43551480770111
-5.91298043727875
-8.00062656402588
-9.33374190330505
-11.2131217718124
-10.4950717687607
-11.1762577295303
-10.8632333278656
-11.757245182991
-11.2472997903824
-11.2299789190292
-10.0816798210144
-7.4867422580719
-9.29417204856873
-8.8853063583374
-7.58303928375244
-9.12213623523712
-7.76154494285583
-10.0025560855865
-6.08933591842651
-7.44291317462921
-7.95716381072998
-8.56529140472412
-9.48222494125366
-10.104052066803
-8.12088060379028
-6.41184401512146
-6.20551466941833
-7.58252358436584
-8.47792339324951
-10.839648604393
-8.92986619472504
-6.46931576728821
-5.29899740219116
-6.30534422397614
-8.16715955734253
-6.03163933753967
-6.63315725326538
-3.03983616828918
-3.57402205467224
-6.11345958709717
-5.9332183599472
-4.81631720066071
-4.71359407901764
-4.00240445137024
-4.06843197345734
-2.72023284435272
-4.19953310489655
-3.56978797912598
-1.87225246429443
-3.97318243980408
-7.49322259426117
-6.46610999107361
-8.01916027069092
-6.795285820961
-7.57975196838379
-6.99280107021332
-7.53777587413788
-5.86848211288452
-6.08742666244507
-4.32003557682037
-4.64415502548218
-4.77944719791412
-8.05084002017975
-7.47520160675049
-7.39746260643005
-6.23292028903961
-6.66112875938416
-8.18531894683838
-6.26659965515137
-4.19760751724243
-4.8502631187439
-4.84443116188049
-6.06057369709015
-9.29495823383331
-7.47145938873291
-7.25768601894379
-9.03675925731659
-8.28309428691864
-8.93388390541077
-8.51070320606232
-11.8254414796829
-10.2335243225098
-9.48447370529175
-9.02767276763916
-9.57567942142487
-10.9117449522018
-8.80287218093872
-8.87067663669586
-10.9068186283112
-8.67197573184967
-11.19471347332
-11.4928296804428
-10.2652477025986
-8.78959000110626
-8.77103126049042
-7.80671966075897
-7.84354472160339
-8.29212474822998
-9.23892951011658
-6.28239011764526
-8.42674899101257
-7.83690786361694
-8.65692639350891
-10.9999762773514
-9.59362637996674
-9.68078851699829
-11.4973175525665
-11.2431974411011
-10.8398611545563
-12.4692203998566
-10.9748846292496
-11.6134116649628
-8.00672471523285
-12.0937336683273
-8.11346960067749
-9.88960003852844
-10.7427681684494
-9.02303528785706
-10.4702796936035
-8.28191936016083
-7.2973370552063
-6.21159601211548
-6.62095820903778
-7.30766463279724
-6.3388876914978
-5.29367303848267
-3.16986083984375
-5.54692649841309
-5.72660684585571
-3.51972222328186
-3.80949652194977
-6.12583947181702
-5.82008731365204
-4.87562012672424
-5.74202167987823
-2.83358120918274
-6.36941814422607
-7.32001149654388
-6.977987408638
-8.43855166435242
-8.4956568479538
-10.5830103158951
-6.36534261703491
-8.72558236122131
-7.35600900650024
-6.58535850048065
-7.85295653343201
-9.27519094944
-9.46397387981415
-8.24784219264984
-6.49494814872742
-10.1638104915619
-10.0861486196518
-10.5716540813446
-8.76512086391449
-11.5471388101578
-10.647171497345
-10.903902888298
-9.31772792339325
-9.73902547359467
-7.1836724281311
-9.69067776203156
-9.92266535758972
-9.64864563941956
-10.3441947698593
-10.4442917108536
-9.78936040401459
-11.792321562767
-8.72563028335571
-10.7832524776459
-9.83088529109955
-7.53862988948822
-7.27275705337524
-10.4223693609238
-9.05429267883301
-7.59482085704803
-6.15830814838409
-6.6153872013092
-7.40036928653717
-5.13121974468231
-7.17317247390747
-7.44641375541687
-6.9734308719635
-7.8553284406662
-8.27729749679565
-7.58232092857361
-5.88492071628571
-6.68623280525208
-8.05003941059113
-13.0626704692841
-8.35891211032867
-7.47836482524872
-10.7134972810745
-8.95264899730682
-9.22254729270935
-7.51271724700928
-7.87893450260162
-6.75038814544678
-8.14072382450104
-9.98240065574646
-9.3136168718338
-9.76714062690735
-11.661838054657
-10.0642840862274
-9.78290462493896
-7.3951278924942
-6.7429621219635
-7.92104065418243
-9.71756291389465
-7.51909470558167
-4.81600666046143
-7.01075911521912
-6.99574160575867
-5.01191329956055
-7.59452521800995
-6.45453655719757
-5.10298871994019
-5.24170637130737
-8.35409927368164
-6.85555720329285
-6.79071235656738
-5.73284161090851
-9.79424619674683
-6.69623792171478
-8.37326312065125
-3.86261510848999
-7.99104428291321
-9.98334336280823
-10.6534423828125
-9.02586543560028
-7.2043377161026
-7.85650932788849
-8.74117004871368
-10.4373191595078
-4.64322865009308
-6.10954666137695
-5.93997037410736
-6.5089693069458
-8.09179973602295
-8.55897760391235
-9.92554247379303
-7.35918521881104
-5.39997315406799
-7.50577700138092
-7.02643442153931
-8.61490333080292
-8.53081488609314
-7.90039050579071
-5.22862362861633
-8.42007160186768
-8.31359899044037
-8.90355336666107
-7.91735804080963
-9.76636242866516
-4.09594857692719
-4.67793321609497
-6.8348217010498
-6.1771754026413
-5.82574689388275
-8.44219326972961
-8.00032377243042
-6.8026864528656
-9.83481884002686
-9.88838708400726
-9.25786459445953
-9.76475465297699
-7.73238682746887
-6.92834103107452
-10.1129657030106
-8.45621991157532
-6.73120677471161
-8.63308441638947
-4.52314078807831
-5.60128021240234
-7.00226879119873
-5.142733335495
-5.23956060409546
-7.82239854335785
-6.51477098464966
-7.27018654346466
-8.22302150726318
-6.41679227352142
-6.72359359264374
-6.60407173633575
-7.06694400310516
-7.54703724384308
-4.06783354282379
-6.09667015075684
-3.8020715713501
-7.08825898170471
-8.95303630828857
-7.31322777271271
-10.9389241933823
-8.2281665802002
-7.41497552394867
-5.49974727630615
-8.14846396446228
-6.89019989967346
-7.01805305480957
-7.02703785896301
-9.80666959285736
-12.4287272691727
-11.8282798528671
-14.260440826416
-15.4919226169586
-14.2344031333923
-16.3976788520813
-13.3618255853653
-12.1747378110886
-14.0957293510437
-7.76047599315643
-9.4634290933609
-8.90847134590149
-9.49068689346313
-8.57774984836578
-10.8010160923004
-9.40947461128235
-10.6283075809479
-8.02442824840546
-6.82335555553436
-6.34222376346588
-7.27250111103058
-4.66114568710327
-2.85591447353363
-3.71598827838898
-6.05882084369659
-7.76248323917389
-8.14207541942596
-10.6424943208694
-10.6630769968033
-8.41417384147644
-7.49693489074707
-6.70883345603943
-7.73359894752502
-8.93838727474213
-6.59331858158112
-5.77530884742737
-9.22004747390747
-8.64019644260406
-9.34894514083862
-7.95733022689819
-6.06763625144958
-7.59529542922974
-9.25482940673828
-7.92132472991943
-6.12559163570404
-5.71830713748932
-5.52964735031128
-1.80866302549839
-7.71574211120605
-7.22080969810486
-6.81759023666382
-6.07234942913055
-8.48733353614807
-13.5270049571991
-11.6856052875519
-10.274099946022
-8.89462471008301
-7.67208969593048
-10.0989441871643
-10.3928862810135
-7.74851393699646
-8.11748313903809
-7.03026294708252
-5.7380131483078
-10.5252630710602
-6.87161803245544
-8.18251419067383
-6.94091558456421
-8.11099672317505
-5.93586182594299
-7.87325179576874
-7.89785826206207
-7.03672993183136
-6.6311342716217
-5.14839255809784
-5.5279346704483
-5.84986507892609
-5.03412663936615
-5.17705464363098
-6.21779978275299
-5.70963108539581
-6.35300695896149
-5.54284763336182
-5.94473993778229
-5.05732023715973
-5.33157050609589
-6.35169088840485
-5.40366291999817
-4.99746382236481
-7.64829742908478
-5.95957577228546
-5.86157655715942
-6.20334613323212
-6.74016296863556
-6.53251624107361
-6.9692223072052
-6.32176768779755
-5.46786820888519
-6.68224465847015
-8.14861953258514
-9.39770925045013
-8.65949773788452
-6.47803592681885
-9.00432395935059
-8.18188679218292
-8.8342068195343
-11.4187748432159
-10.5286839008331
-6.86709082126617
-4.67743217945099
-6.08200037479401
-3.99929010868073
-6.76957440376282
-10.3675571680069
-10.5468238592148
-11.6240273714066
-9.28723895549774
-8.71624386310577
-4.90007591247559
-4.39584445953369
-3.86129081249237
-4.13210594654083
-5.91145706176758
-4.25042486190796
-6.15838432312012
-5.4884694814682
-2.74497497081757
-5.81039094924927
-4.69010424613953
-2.54671531915665
-2.80347168445587
-4.4924863576889
-2.7021758556366
-4.5308700799942
-4.27945971488953
-2.95126032829285
-3.63361752033234
-6.20248413085938
-7.45712161064148
-9.37720143795013
-6.50736033916473
-6.78210008144379
-6.01997125148773
-5.40057790279388
-5.19579017162323
-4.17624747753143
-1.86626406013966
-1.2151637673378
-1.2634744644165
-0.660114586353302
-2.14546319842339
-5.09030485153198
-5.90383410453796
-5.36472129821777
-4.08939397335052
-4.78986155986786
-7.62679374217987
-6.87666177749634
-9.98338198661804
-7.53862810134888
-4.99575126171112
-3.56415176391602
-3.81400346755981
-6.24045085906982
-5.60507762432098
-4.23185038566589
-5.12686121463776
-7.77799117565155
-4.18038642406464
-2.81140756607056
-3.4459890127182
-3.69193720817566
-6.50242149829865
-3.77554881572723
-3.59949564933777
-4.99850964546204
-4.49494683742523
-5.48096179962158
-6.4829466342926
-3.65960848331451
-8.5196248292923
-6.0107547044754
-7.38229930400848
-6.55536460876465
-6.74699175357819
-4.53733861446381
-4.75962805747986
-2.67147272825241
-5.30218183994293
-7.22540140151978
-4.98780953884125
-5.23536002635956
-5.299600481987
-7.09948945045471
-8.85939300060272
-11.1322323083878
-10.6566108465195
-10.8514021635056
-11.0630295276642
-8.53716218471527
-9.33831799030304
-8.98526108264923
-7.76209735870361
-6.71923863887787
-3.79824352264404
-6.58843171596527
-6.02874112129211
-4.8436027765274
-4.92911541461945
-5.56683671474457
-7.46226859092712
-5.7913271188736
-4.47515308856964
-5.07309639453888
-2.63760858774185
-5.41694760322571
-3.90693747997284
-3.28952789306641
-7.71106541156769
-5.24999523162842
-6.57224118709564
-6.3048107624054
-3.4831451177597
-6.74133884906769
-6.47358524799347
-8.12861275672913
-5.53768217563629
-5.70456373691559
-8.14693260192871
-3.82181167602539
-3.48298740386963
-4.64836061000824
-8.71631360054016
-7.40061473846436
-5.58467972278595
-5.69786381721497
-6.8148946762085
-7.69577610492706
-7.33704483509064
-10.0469974279404
-9.033034324646
-11.4180022478104
-7.47481513023376
-10.5678234100342
-11.0616896152496
-9.58970165252686
-8.18003666400909
-6.14971601963043
-7.2019544839859
-5.71838200092316
-6.96558094024658
-3.72374904155731
-6.09776198863983
-4.73621261119843
-7.59407317638397
-5.07737016677856
-8.51386451721191
-8.33085775375366
-3.84856367111206
-6.57564377784729
-5.7316871881485
-2.29377311468124
-3.76231682300568
-5.33466422557831
-4.94473922252655
-6.27070534229279
-6.94294536113739
-5.84569907188416
-7.93222177028656
-7.51629889011383
-5.36594557762146
-8.38490200042725
-4.85191011428833
-9.00042116641998
-8.18457436561584
-5.04035663604736
-6.99920761585236
-7.67608797550201
-7.94221591949463
-7.74506998062134
-11.4425461292267
-9.28488612174988
-9.45121431350708
-6.32722127437592
-8.63415825366974
-9.72199475765228
-9.61981725692749
-7.67485284805298
-10.8418997526169
-8.25159239768982
-7.79603600502014
-7.11137568950653
-6.99386608600616
-6.93404066562653
-4.57284140586853
-5.17824077606201
-6.88240683078766
-6.43666779994965
-4.85082721710205
-5.07645463943481
-6.07669258117676
-9.31129503250122
-14.2572350502014
-11.9125298261642
-11.8847229480743
-11.4500221014023
-9.9820671081543
-8.64314806461334
-7.84788870811462
-7.73956537246704
-6.30491650104523
-5.378586769104
-5.83446025848389
-6.14269328117371
-5.62230312824249
-8.1493923664093
-7.92785716056824
-6.36746609210968
-5.50091528892517
-5.74561786651611
-5.47639310359955
-4.07548975944519
-6.48096120357513
-6.72252571582794
-6.874884724617
-10.2618935108185
-8.05223786830902
-8.20503747463226
-9.96953511238098
-8.34154987335205
-7.76414978504181
-8.36780035495758
-9.90780997276306
-10.2233588695526
-8.24665760993958
-7.58025944232941
-9.72844362258911
-7.37097477912903
-7.86160504817963
-8.75696384906769
-8.84696292877197
-7.33030724525452
-6.18574225902557
-6.40331602096558
-7.26962232589722
-7.59051561355591
-8.22467422485352
-11.0924841165543
-11.7203650474548
-11.1456738710403
-9.56437754631042
-11.6337237358093
-8.1194794178009
-9.0554416179657
-9.49945211410522
-11.2998988628387
-7.64413273334503
-7.84864938259125
-4.97702157497406
-7.51457893848419
-6.24586021900177
-7.08344495296478
-7.94406521320343
-8.0405547618866
-9.13445854187012
-8.6955953836441
-7.88488698005676
-10.2808167934418
-9.58940422534943
-8.41589939594269
-8.91186058521271
-8.83291590213776
-8.81384348869324
-6.0840163230896
-7.37858462333679
-6.69478332996368
-9.97745752334595
-8.67785608768463
-10.5706778764725
-10.8538398742676
-11.6730654239655
-10.7200582027435
-12.8529217243195
-10.08820104599
-6.88381206989288
-9.00938808917999
-6.76005506515503
-5.83255302906036
-8.75009071826935
-8.25530922412872
-9.92202210426331
-6.62044858932495
-5.98855316638947
-6.07875466346741
-5.89137136936188
-4.76126050949097
-5.23219060897827
-4.55665469169617
-5.78111958503723
-7.74240577220917
-5.45250260829926
-6.60590469837189
-5.66369116306305
-8.36356329917908
-5.90510964393616
-5.72593092918396
-6.25682651996613
-5.75200927257538
-6.28337681293488
-6.10926830768585
-6.21737468242645
-6.84518134593964
-6.15209317207336
-5.82490682601929
-7.80406153202057
-7.85926675796509
-5.78506875038147
-7.51665425300598
-11.5125372409821
-8.38183701038361
-5.64882326126099
-6.44370710849762
-8.10369658470154
-8.41531872749329
-8.26663267612457
-10.878070473671
-7.82691860198975
-8.84836149215698
-9.77335894107819
-11.5038770437241
-9.59269714355469
-11.5987373590469
-10.7186552286148
-9.92344427108765
-11.453905582428
-9.88254308700562
-9.37006795406342
-8.79072153568268
-10.298752784729
-9.29044806957245
-8.31077396869659
-7.58141469955444
-8.72188103199005
-8.86468577384949
-7.78391659259796
-7.57524180412292
-7.57352793216705
-8.37727880477905
-7.02895927429199
-8.36072850227356
-7.29477369785309
-10.7617760896683
-11.3434270620346
-11.7018629312515
-12.0790144205093
-11.2371891736984
-10.7243450880051
-11.7048879861832
-11.0157577991486
-8.26642835140228
-10.6591093540192
-9.58840501308441
-10.9293318986893
-10.8608381748199
-11.7977831363678
-10.0661228895187
-8.31994223594666
-8.85483527183533
-9.23802900314331
-9.16475570201874
-7.60523974895477
-8.12687492370605
-13.6728491783142
-12.8323473930359
-13.6234440803528
-13.5250693559647
-14.2624704837799
-11.862108707428
-12.8821927309036
-11.3470145463943
-10.8240338563919
-10.6920373439789
-9.18533277511597
-9.72226881980896
-12.1366181373596
-9.25574779510498
-8.55171990394592
-9.64819598197937
-13.3457825183868
-8.16062557697296
-10.4357690811157
-8.01385140419006
-7.58340966701508
-8.10214018821716
-8.16849422454834
-5.64883136749268
-7.87913453578949
-7.53893780708313
-8.90712654590607
-5.0686776638031
-8.83175766468048
-9.3317551612854
-5.53759956359863
-8.07391834259033
-4.37876558303833
-6.4479193687439
-9.04623031616211
-9.64251339435577
-8.22138941287994
-10.5420361757278
-8.50849211215973
-8.83918225765228
-6.16981911659241
-6.60602939128876
-5.91358864307404
-8.77628922462463
-8.73295021057129
-5.7942281961441
-9.51886773109436
-8.69260513782501
-6.86539006233215
-8.55081295967102
-7.91120493412018
-8.1657338142395
-6.13234519958496
-11.08374106884
-11.344243645668
-10.4665403366089
-9.63425290584564
-8.56795692443848
-8.93549180030823
-10.5628641843796
-9.65591585636139
-8.77318477630615
-10.8146541118622
-10.1696815490723
-8.3091002702713
-8.85545432567596
-9.62347304821014
-8.64820659160614
-9.60186898708344
-9.06830680370331
-8.32398748397827
-8.84848022460938
-7.72922909259796
-7.69840288162231
-9.19483959674835
-9.78907239437103
-8.68768084049225
-9.52938401699066
-9.31375277042389
-9.65262222290039
-8.11659979820251
-9.57547354698181
-8.1869945526123
-6.6543128490448
-7.19968390464783
-7.91714334487915
-6.66569709777832
-8.35588955879211
-9.79296660423279
-9.35645461082458
-11.8144137859344
-11.5516829490662
-10.8760751485825
-10.2212210893631
-8.12952387332916
-8.75861215591431
-5.8598085641861
-8.53888094425201
-10.416358590126
-8.14730620384216
-10.3014250993729
-10.4114805459976
-8.77981948852539
-8.05568635463715
-5.24908518791199
-8.19443225860596
-6.77467262744904
-9.46592772006989
-8.49481499195099
-8.10664856433868
-5.33795988559723
-8.47232806682587
-9.14124226570129
-8.56903898715973
-6.92195188999176
-9.80175232887268
-9.40860438346863
-9.86147201061249
-10.0727596282959
-9.75764906406403
-11.410750746727
-11.4069480895996
-10.3515219688416
-11.4880354404449
-11.3062444925308
-10.4760944843292
-12.1082640886307
-11.3676202297211
-10.456508398056
-13.3944319486618
-11.3564736843109
-16.1653298139572
-12.8487014770508
-10.8931756019592
-12.8434753417969
-10.2709350585938
-8.9150698184967
-9.68170666694641
-8.84866714477539
-7.56743288040161
-8.66076290607452
-10.0078283548355
-9.3183890581131
-8.89059543609619
-9.2831426858902
-12.3794280290604
-12.0166807174683
-10.6756259202957
-9.68242394924164
-7.00737595558167
-6.8825386762619
-6.63089370727539
-5.42899346351624
-8.97823202610016
-9.00825428962708
-7.92584824562073
-8.48942744731903
-8.1190505027771
-5.41581583023071
-4.75139999389648
-6.86096596717834
-7.50806927680969
-10.6535837650299
-8.25599801540375
-10.8724256753922
-10.3646868467331
-9.8731746673584
-9.21051573753357
-8.70032489299774
-7.52208888530731
-6.84735119342804
-7.21651172637939
-9.68731820583344
-2.80140376091003
-5.11253762245178
-6.79661393165588
-5.46034824848175
-7.67875719070435
-9.58764314651489
-8.44879579544067
-7.40194571018219
-6.62640500068665
-5.25270915031433
-5.17302429676056
-3.29762887954712
-6.03894031047821
-4.54131281375885
-6.80700826644897
-6.71421921253204
-6.88372659683228
-7.02061724662781
-6.76634287834167
-6.93951058387756
-5.93821489810944
-3.82522130012512
-4.12813937664032
-5.88524913787842
-4.20200896263123
-7.899285197258
-7.79463839530945
-7.61274337768555
-8.41216361522675
-6.971604347229
-8.65602207183838
-4.68521547317505
-8.75011014938354
-6.06097197532654
-5.2488317489624
-8.31867814064026
-5.97772943973541
-6.96440327167511
-5.15953350067139
-8.78351855278015
-9.62209892272949
-14.9167809486389
-13.1503460407257
-11.0800296068192
-8.91988480091095
-9.77296328544617
-11.5824018716812
-9.50310802459717
-6.96395897865295
-7.85692870616913
-8.36613035202026
-11.5076621770859
-8.57975721359253
-9.63282215595245
-9.9299533367157
-9.78596580028534
-9.08176457881927
-8.24519753456116
-8.04273355007172
-11.2598595619202
-9.3222781419754
-6.88371860980988
-6.38125550746918
-4.83649158477783
-8.46446788311005
-8.487135887146
-11.7124952077866
-8.83806884288788
-5.45098686218262
-6.88564050197601
-8.51057553291321
-7.0649596452713
-7.95533668994904
-8.95129299163818
-8.10449588298798
-9.74374043941498
-8.57494509220123
-7.7982577085495
-8.403733253479
-9.50458109378815
-8.83676195144653
-9.16617405414581
-9.43039131164551
-6.91130614280701
-7.56953763961792
-6.50534570217133
-6.86092877388
-9.46379148960114
-11.5688022375107
-8.71195065975189
-7.10946094989777
-9.80209875106812
-8.13628995418549
-8.58156526088715
-10.8124146461487
-9.18521308898926
-11.247511267662
-7.99612271785736
-10.4642060995102
-11.2273781299591
-10.1720643043518
-6.640092253685
-11.5090005397797
-9.47607100009918
-11.9546085596085
-13.6594433784485
-10.087859749794
-10.0678037405014
-11.9063180685043
-10.1728214025497
-9.79843044281006
-11.4104375839233
-10.3206722736359
-13.1686218976974
-11.5340065956116
-10.2245199680328
-11.7202062606812
-13.0734541416168
-10.3897851705551
-8.57254040241241
-5.29796707630157
-7.847207903862
-12.2131705284119
-6.57280445098877
-5.60013580322266
-5.21865344047546
-5.93888580799103
-7.19173562526703
-6.12857401371002
-9.05039060115814
-6.39147770404816
-5.29371452331543
-7.82659900188446
-7.05572199821472
-7.32852733135223
-7.22765338420868
-8.43235790729523
-5.01188206672668
-6.27841746807098
-6.48583996295929
-11.0142858028412
-9.67033553123474
-8.33566105365753
-8.65394723415375
-9.82027018070221
-13.2411445379257
-7.67663681507111
-8.05827212333679
-9.38376212120056
-11.0165520906448
-10.9032542705536
-11.1619638204575
-11.5685052871704
-10.8118728399277
-11.1216841936111
-9.15835320949554
-9.46520614624023
-10.6243690252304
-9.78358626365662
-9.25535213947296
-9.81772685050964
-9.69562673568726
-10.5603297948837
-13.2982518672943
-10.1714166402817
-8.66961193084717
-9.54386246204376
-10.1697551012039
-12.7157983779907
-12.1168355941772
-15.0081931352615
-14.7906023263931
-12.4143786430359
-10.2473273277283
-12.6292666196823
-12.7550737857819
-9.4350174665451
-6.1143536567688
-9.6868748664856
-8.00697982311249
-10.9677770137787
-9.7023252248764
-7.83815920352936
-10.1064947843552
-10.2555992603302
-9.61859893798828
-7.86420130729675
-8.29261207580566
-8.7998673915863
-7.16752779483795
-8.13948130607605
-8.35971546173096
-4.41717648506165
-7.14367580413818
-8.00673758983612
-6.456019282341
-7.88205671310425
-7.84015309810638
-9.16032028198242
-9.05533492565155
-9.73291790485382
-9.32170569896698
-7.06339156627655
-10.1891932487488
-9.10515522956848
-8.29431879520416
-7.40815615653992
-6.76034784317017
-3.52181243896484
-4.63395440578461
-3.9870525598526
-3.6341837644577
-5.11478066444397
-5.255047082901
-4.17620205879211
-5.34986996650696
-5.41063046455383
-7.70175981521606
-10.010801076889
-8.83313632011414
-9.7711009979248
-12.3881628513336
-12.4843864440918
-10.766014456749
-9.85793173313141
-4.71138441562653
-4.95238387584686
-5.12882769107819
-3.61113178730011
-5.17954957485199
-4.51798236370087
-4.57351052761078
-6.90724790096283
-5.66157484054565
-6.71734988689423
-8.99286878108978
-5.87583649158478
-7.96288704872131
-7.30158495903015
-6.55572664737701
-5.04330730438232
-3.26767265796661
-3.42045497894287
-4.98286926746368
-4.18754613399506
-2.02880156040192
-4.8078750371933
-6.51080799102783
-8.18630719184875
-5.73256957530975
-6.56922602653503
-6.88108420372009
-6.42208123207092
-8.01293301582336
-5.15678405761719
-4.64145052433014
-5.73932600021362
-6.03472352027893
-7.11068654060364
-8.97607696056366
-8.43578743934631
-6.40017855167389
-4.35239696502686
-6.83323323726654
-9.55541741847992
-6.02931368350983
-8.56937599182129
-7.47194957733154
-8.70588183403015
-11.8604499101639
-9.98077440261841
-8.76509213447571
-9.24279415607452
-5.19868385791779
-5.42788660526276
-7.56860280036926
-8.88050365447998
-9.57429778575897
-8.59585738182068
-10.4284174442291
-8.19835114479065
-8.59958648681641
-7.73909687995911
-7.47784304618835
-6.1385589838028
-6.92659318447113
-7.04818499088287
-8.2892256975174
-7.64584755897522
-8.52845752239227
-5.90806651115417
-7.68360185623169
-5.34617245197296
-4.88677215576172
-5.41678094863892
-4.70213687419891
-6.80850529670715
-7.74829256534576
-7.39239954948425
-8.05070340633392
-7.69733071327209
-8.36467504501343
-9.54795038700104
-8.54713404178619
-6.45385980606079
-7.34280061721802
-8.55130541324615
-10.9421849250793
-10.9138052463531
-9.60754883289337
-12.112004160881
-4.82308721542358
-7.65311682224274
-8.07102072238922
-10.7842464447021
-8.97035527229309
-7.75387632846832
-10.4560685157776
-7.45295739173889
-7.08694422245026
-5.70459020137787
-5.30322790145874
-5.57283163070679
-4.84749686717987
-4.92550408840179
-3.33953762054443
-2.17907527089119
-5.29330575466156
-2.719935297966
-1.44203096628189
-5.96068608760834
-7.04653358459473
-7.52711236476898
-7.05479598045349
-5.3349996805191
-7.5185261964798
-8.75746119022369
-7.61477649211884
-6.91055059432983
-5.96156311035156
-6.47518372535706
-7.89419829845428
-3.99213826656342
-4.78277742862701
-4.53435742855072
-5.85129582881927
-8.49924397468567
-6.1325911283493
-8.66899478435516
-4.9159677028656
-8.65339577198029
-8.40204358100891
-7.17515790462494
-8.50491511821747
-9.28298902511597
-4.69573247432709
-5.53130769729614
-6.01550710201263
-6.38217425346375
-7.41033399105072
-7.9371041059494
-8.39098250865936
-7.89838445186615
-9.18594896793365
-8.35335898399353
-8.07922554016113
-8.49627637863159
-10.8612432479858
-7.95107674598694
-7.02089715003967
-7.19935786724091
-7.68959748744965
-7.70627582073212
-10.2539211511612
-8.13785767555237
-9.17975354194641
-8.05750072002411
-5.59396731853485
-8.35906481742859
-9.06735861301422
-9.15111267566681
-7.67785596847534
-11.0302292108536
-9.46787357330322
-8.71811664104462
-8.18527185916901
-9.39226591587067
-8.97585296630859
-9.59935903549194
-7.01346004009247
-10.0636999607086
-11.4829663038254
-10.7744054794312
-9.65963840484619
-9.72921204566956
-7.87146306037903
-8.05532228946686
-5.4401650428772
-8.14188766479492
-7.43092727661133
-5.0527458190918
-6.51655805110931
-8.23348355293274
-9.50010204315186
-8.96653473377228
-7.58788847923279
-10.4032255411148
-10.1770228147507
-9.64396297931671
-9.10514581203461
-10.1995185613632
-12.3992500305176
-9.13432645797729
-9.78821289539337
-10.5444723367691
-9.36344051361084
-4.72418427467346
-6.29090249538422
-6.71968269348145
-6.85822725296021
-7.40045297145844
-13.3929703235626
-13.0444791316986
-11.8576599359512
-10.874652504921
-12.915237903595
-9.74335908889771
-10.3133302927017
-5.79930198192596
-6.56026697158813
-8.80599820613861
-10.2622060775757
-10.3508113622665
-8.05870020389557
-11.0959383249283
-8.6151419878006
-10.3431210517883
-8.80561017990112
-9.82805788516998
-8.10174310207367
-8.52342081069946
-7.70784068107605
-10.3264932632446
-10.1836725473404
-12.5342832803726
-11.2976021766663
-12.1450172662735
-11.9090493917465
-11.6369090080261
-10.7860326766968
-8.90908515453339
-10.120009303093
-9.61973166465759
-12.9854742288589
-6.77474057674408
-8.09913527965546
-8.05788493156433
-7.17201602458954
-6.15696310997009
-8.53192472457886
-7.30501890182495
-8.93096256256104
-8.00214517116547
-6.49366247653961
-3.10542964935303
-8.34234011173248
-6.84675550460815
-10.8253326416016
-8.71074569225311
-9.11356067657471
-8.3482084274292
-8.06600642204285
-3.71108257770538
-10.0189422369003
-8.79776501655579
-5.02690398693085
-9.29105913639069
-8.04964649677277
-9.43527436256409
-11.8636308908463
-7.44048881530762
-5.48647463321686
-5.73497629165649
-7.07573854923248
-8.71657514572144
-7.58591020107269
-6.35289025306702
-4.35203421115875
-3.67379200458527
-7.48637390136719
-7.25360071659088
-7.0194194316864
-7.22003722190857
-7.48469114303589
-9.91038501262665
-11.1264091730118
-7.6293169260025
-5.80405950546265
-6.6222620010376
-6.65865552425385
-4.23476529121399
-3.44099760055542
-4.29024422168732
-5.40819203853607
-4.62389957904816
-6.30955255031586
-4.74360764026642
-5.23385810852051
-6.25852560997009
-5.43350052833557
-5.71182811260223
-5.06021845340729
-5.68231928348541
-5.85293340682983
-6.42142939567566
-6.47454845905304
-5.33728682994843
-5.74333369731903
-6.52916419506073
-6.89733791351318
-8.1192467212677
-6.76163136959076
-7.20608842372894
-7.32542097568512
-6.86238372325897
-9.01058578491211
-6.48690462112427
-9.10428929328918
-8.45629215240479
-8.40024757385254
-7.06473612785339
-6.32359850406647
-8.22801220417023
-3.97224223613739
-5.63131678104401
-4.3872344493866
-6.6134889125824
-6.08155846595764
-6.25265610218048
-7.72210872173309
-8.07145428657532
-7.63421738147736
-5.81923353672028
-6.12738239765167
-8.40431821346283
-9.46208930015564
-8.7134770154953
-7.59572088718414
-8.9444488286972
-7.15776550769806
-5.12669694423676
-6.46381890773773
-6.11326122283936
-6.68178725242615
-5.94060528278351
-6.25638675689697
-5.03602874279022
-5.92312335968018
-5.50008225440979
-5.15406155586243
-6.07782673835754
-3.38258409500122
-3.46465837955475
-2.48894947767258
-3.2452609539032
0.00203084945678711
-5.76063919067383
-6.87290942668915
-6.39976096153259
-3.56841969490051
-3.77805387973785
-8.77562046051025
-8.85223996639252
-9.78679955005646
-7.52520453929901
-8.85131633281708
-8.8298122882843
-9.86528921127319
-9.59270966053009
-12.4801241159439
-11.7245072126389
-9.77623152732849
-10.0953117609024
-9.24118709564209
-12.0883445739746
-7.27780485153198
-9.35571312904358
-7.7499577999115
-7.031853556633
-5.52740740776062
-8.83338809013367
-11.0793931484222
-8.12874829769135
-8.03491592407227
-8.10772657394409
-8.31627142429352
-6.52603662014008
-8.85206735134125
-11.3647968769073
-6.55824649333954
-9.49159324169159
-8.14563834667206
-10.2764134407043
-8.55660581588745
-9.65979754924774
-9.81049156188965
-9.29739117622375
-7.02630043029785
-11.0658172369003
-11.7826826572418
-9.72747242450714
-9.74971234798431
-8.96552443504333
-9.3417135477066
-9.20702052116394
-8.41167163848877
-9.53181600570679
-7.24897253513336
-7.12106931209564
-8.73962485790253
-6.99039769172668
-8.1492372751236
-8.22869908809662
-11.663195848465
-9.88173496723175
-11.7788196802139
-9.04427945613861
-9.51538777351379
-9.45525586605072
-10.5438245534897
-8.69258725643158
-10.7253260612488
-10.9589363336563
-8.4420485496521
-11.5734561681747
-8.56919097900391
-11.3399895429611
-9.67655527591705
-10.5748964548111
-11.3579761981964
-11.8837696313858
-12.6532162427902
-9.91847968101501
-12.1677559614182
-9.37046110630035
-8.4799884557724
-8.83241236209869
-12.1503621339798
-10.5155385732651
-9.22208285331726
-10.8099509477615
-9.5835474729538
-7.18780755996704
-7.9967041015625
-7.61266541481018
-7.07867789268494
-8.02662968635559
-9.22688567638397
-11.6092611551285
-10.9309595823288
-12.9590569734573
-12.6366238594055
-11.7939792871475
-14.074560046196
-10.0861726999283
-11.6215370893478
-11.3283989429474
-10.3439191579819
-10.5631999969482
-10.8290162086487
-12.5558743476868
-12.453055024147
-9.93254840373993
-9.29561138153076
-10.8637568950653
-10.7979792356491
-11.4931460618973
-11.7681486606598
-13.2399532794952
-9.98928546905518
-10.0916794538498
-10.4182589054108
-8.83047032356262
-11.1137521266937
-7.46598565578461
-11.1578567028046
-7.2741813659668
-7.12916481494904
-8.147332072258
-8.28222119808197
-7.67581307888031
-8.45303213596344
-7.65873908996582
-6.47070908546448
-7.57650887966156
-8.90149390697479
-10.0459982156754
-9.36791229248047
-7.71246743202209
-8.3679986000061
-6.92837679386139
-8.46611213684082
-7.99687123298645
-8.73187220096588
-7.9834657907486
-9.39726400375366
-11.0869821310043
-6.44777464866638
-9.85225355625153
-9.72533643245697
-8.49503934383392
-8.69297790527344
-8.92187631130219
-9.98716950416565
-9.5008739233017
-8.14513182640076
-8.28839933872223
-6.43765377998352
-5.05931198596954
-7.08639347553253
-7.78720033168793
-6.64439010620117
-9.34361362457275
-8.47006940841675
-9.00217223167419
-11.2028434276581
-11.554335474968
-11.1813824176788
-10.5859532356262
-11.3278697729111
-9.4296407699585
-10.119814157486
-8.81955587863922
-8.33632290363312
-7.96297192573547
-9.21943747997284
-9.74458456039429
-7.67065274715424
-7.83560228347778
-8.54200112819672
-9.3213118314743
-10.6201405525208
-8.81446695327759
-6.08494198322296
-4.16536593437195
-4.5081228017807
-8.14305984973907
-6.80804252624512
-7.34336721897125
-5.3020156621933
-6.97980332374573
-6.38573527336121
-6.62820839881897
-10.845648765564
-6.62010633945465
-8.50442612171173
-10.9481472969055
-9.48457813262939
-9.01624596118927
-9.98568511009216
-8.7899169921875
-9.54517614841461
-9.90954625606537
-10.5685184001923
-8.41316437721252
-7.54726159572601
-6.74391949176788
-6.62738144397736
-6.49831628799438
-8.85973179340363
-8.31025075912476
-8.21991777420044
-6.83638048171997
-9.76707661151886
-10.3211443424225
-8.03812623023987
-8.34695601463318
-7.86892795562744
-4.82142102718353
-5.32828807830811
-5.02686166763306
-4.86170744895935
-3.91952812671661
-4.69342756271362
-6.26475179195404
-6.61373710632324
-6.01540446281433
-7.83319127559662
-8.41635918617249
-9.77558493614197
-8.87898766994476
-8.10616588592529
-8.37570428848267
-9.04031431674957
-4.21600747108459
-4.69878590106964
-8.22410440444946
-9.46477770805359
-8.12878668308258
-5.0289990901947
-5.96812438964844
-6.4127014875412
-4.55310070514679
-5.63063633441925
-5.89997661113739
-8.84373128414154
-8.42361068725586
-8.42348539829254
-7.32734107971191
-7.41448879241943
-9.18228816986084
-8.79032063484192
-7.03569006919861
-8.83713674545288
-7.34886467456818
-7.05940186977386
-8.55394637584686
-7.96577131748199
-7.11670577526093
-5.34726142883301
-5.6506986618042
-8.62023401260376
-6.88189005851746
-7.25167953968048
-8.46406686306
-8.1669340133667
-8.67157280445099
-7.27741932868958
-9.81542181968689
-9.30661225318909
-11.1403158903122
-7.84100019931793
-10.0142772197723
-8.67773509025574
-6.3995840549469
-9.50191187858582
-8.00237500667572
-8.82763481140137
-7.59534299373627
-7.75610947608948
-8.33305037021637
-7.92223882675171
-8.81386613845825
-11.0095298290253
-8.87427151203156
-7.84742963314056
-7.69253957271576
-6.83955252170563
-5.88721740245819
-6.44507050514221
-6.29065847396851
-4.73103594779968
-5.27749741077423
-8.02861416339874
-8.60597002506256
-5.58331644535065
-8.11466562747955
-6.83319807052612
-6.82436454296112
-6.37169539928436
-4.45628249645233
-7.19424903392792
-7.88855469226837
-7.36207640171051
-8.72726392745972
-10.2553119659424
-9.46159839630127
-12.8769904375076
-11.2946137189865
-9.2781525850296
-9.59858059883118
-9.37359941005707
-7.66225039958954
-8.56862223148346
-6.0244288444519
-7.0246160030365
-6.36149621009827
-6.54879748821259
-6.88961374759674
-5.08671128749847
-5.44935297966003
-5.12209796905518
-6.1736147403717
-5.06918883323669
-7.34954905509949
-8.40945565700531
-8.36360967159271
-8.29125475883484
-7.54498112201691
-8.37883675098419
-8.86095082759857
-7.85309529304504
-6.77272534370422
-5.98190712928772
-3.17647171020508
-4.30348336696625
-4.4614976644516
-4.71629214286804
-4.83911466598511
-7.54263138771057
-8.28925085067749
-10.1054577827454
-10.0383030176163
-9.09846973419189
-13.3838096857071
-12.377986907959
-9.13182032108307
-12.9177401065826
-8.87913918495178
-8.35712695121765
-10.7630375623703
-10.3797461986542
-10.1898108720779
-10.4842104911804
-10.1107923984528
-9.28040504455566
-13.1518776416779
-12.6872873306274
-12.0187743902206
-9.20241296291351
-7.2399810552597
-10.1302423477173
-11.1075011491776
-9.84012305736542
-7.58761274814606
-8.57057440280914
-7.7421110868454
-8.40432393550873
-9.38674604892731
-10.7124665975571
-10.1143018007278
-9.7043045759201
-9.27562034130096
-8.60349190235138
-9.9869225025177
-8.97639632225037
-9.40710771083832
-11.6342549324036
-8.6042183637619
-9.42348074913025
-8.22147142887115
-7.84890508651733
-8.72463011741638
-9.14194214344025
-9.10943496227264
-8.79921960830688
-7.64899289608002
-8.64223027229309
-7.22344672679901
-7.64026486873627
-6.88963723182678
-8.38892900943756
-6.58416354656219
-4.82819354534149
-8.60272264480591
-7.70409595966339
-8.2449152469635
-6.13674116134644
-5.0413008928299
-7.33756613731384
-8.16271960735321
-7.08435714244843
-8.62886023521423
-7.24793148040771
-6.13783669471741
-6.70534920692444
-7.18705439567566
-6.36617374420166
-4.29790890216827
-3.48544228076935
-3.77533376216888
-3.34140372276306
-7.45281159877777
-9.52726221084595
-8.50343441963196
-6.63423883914948
-7.53787648677826
-5.90339195728302
-7.37704479694366
-6.91695940494537
-8.06980013847351
-5.93580520153046
-6.94496715068817
-6.97653961181641
-9.37866079807281
-10.1479911804199
-11.4780611991882
-6.30784106254578
-7.79220831394196
-6.38187789916992
-3.46933376789093
-3.97573149204254
-3.38429749011993
-3.6920040845871
-4.57111871242523
-2.55231875181198
-3.14126896858215
-6.1530966758728
-3.35697054862976
-2.38992142677307
-0.344578504562378
-4.47034466266632
-3.37873196601868
-4.33482873439789
-6.03406858444214
-5.47961843013763
-6.44036507606506
-7.05191552639008
-7.22546136379242
-6.83626556396484
-7.18003416061401
-8.36496496200562
-8.9748523235321
-8.4833847284317
-8.50646114349365
-8.48859882354736
-8.61209189891815
-8.85336446762085
-7.98882234096527
-9.85454785823822
-7.02582705020905
-10.1963477134705
-7.54670667648315
-6.67987275123596
-7.13754785060883
-8.79733610153198
-9.4360738992691
-9.0582822561264
-6.64456307888031
-9.54016959667206
-6.42846989631653
-7.68404173851013
-7.96433520317078
-8.47324192523956
-8.36128187179565
-8.13472080230713
-5.81198334693909
-6.4056499004364
-6.91657388210297
-6.43563318252563
-6.63656055927277
-7.78270423412323
-5.77719676494598
-5.08839654922485
-4.4413241147995
-4.95118701457977
-6.22498977184296
-7.36493146419525
-5.65258300304413
-5.55714392662048
-4.82154870033264
-4.21883368492126
-8.08321797847748
-8.04655468463898
-7.45295405387878
-4.06661140918732
-6.88332462310791
-4.06041347980499
-5.28423583507538
-7.1315495967865
-5.79224240779877
-6.4375913143158
-7.12329196929932
-8.27127194404602
-8.93259418010712
-7.37777018547058
-5.42848169803619
-7.82294464111328
-5.77466678619385
-9.42805004119873
-8.65414464473724
-8.41578221321106
-9.54004514217377
-11.4884959459305
-10.7388678789139
-11.7862588167191
-10.7884774208069
-11.6794588565826
-8.4008229970932
-9.25507342815399
-8.70857918262482
-8.95395493507385
-10.9202982187271
-9.78476452827454
-7.85768294334412
-9.46135008335114
-7.27277910709381
-7.7685409784317
-5.63532745838165
-9.3739914894104
-8.19973874092102
-10.4861876964569
-10.8853266239166
-8.27810120582581
-6.29871642589569
-5.17678999900818
-6.59904170036316
-8.95701503753662
-8.56638062000275
-8.20139479637146
-6.53290915489197
-6.67386174201965
-11.4596329927444
-10.4551411867142
-8.21265339851379
-7.04625165462494
-7.046959400177
-7.1777024269104
-6.16108512878418
-5.76091492176056
-8.51423072814941
-7.88093483448029
-7.5246729850769
-9.40772318840027
-10.5538103580475
-9.97877156734467
-9.50701141357422
-9.13054931163788
-13.1622116565704
-12.5095281600952
-10.2443197965622
-11.6296209096909
-9.85122895240784
-11.082975268364
-6.05236601829529
-6.92880833148956
-7.50335872173309
-6.93455064296722
-8.0845627784729
-6.05081379413605
-5.7060159444809
-3.67518794536591
-5.4181911945343
-4.36971008777618
-7.05002331733704
-6.10804319381714
-9.24544966220856
-6.62654399871826
-7.675661444664
-8.86855626106262
-6.65158379077911
-7.64204466342926
-7.50032889842987
-8.92815887928009
-8.87832701206207
-6.37407064437866
-6.98655545711517
-4.86091780662537
-2.67083048820496
-6.37959456443787
-7.09873914718628
-8.52047598361969
-10.137909412384
-10.3252063989639
-11.8950649499893
-8.93156826496124
-9.68415319919586
-11.3773566484451
-10.6665261983871
-10.6380996704102
-8.28588759899139
-10.6495802402496
-9.57080340385437
-9.68916761875153
-8.57009840011597
-8.39326846599579
-7.78662395477295
-10.3505783081055
-10.3849588632584
-11.9317810535431
-8.89901971817017
-7.83906805515289
-6.84914898872375
-10.1295591592789
-8.35801017284393
-7.13000023365021
-4.4854154586792
-8.12909650802612
-10.4432485103607
-9.50863909721375
-7.12455880641937
-8.84158706665039
-8.58914268016815
-11.1072436571121
-9.61726319789886
-9.73267984390259
-8.71057391166687
-11.1693733930588
-13.8534879684448
-11.3538465499878
-10.2976075410843
-9.23923659324646
-9.58094596862793
-9.24762427806854
-9.93768274784088
-10.4098055362701
-7.67378270626068
-10.1531726121902
-8.32791090011597
-8.4174872636795
-7.83087003231049
-7.55422961711884
-7.29897606372833
-9.96882903575897
-10.0196993350983
-10.474960565567
-8.69734942913055
-11.0360126495361
-9.80058813095093
-14.1290272474289
-12.9001111984253
-12.8493906259537
-14.2698168754578
-12.693261384964
-14.5893020629883
-11.4148335456848
-13.5823514461517
-14.3168588876724
-14.789158821106
-15.733505487442
-12.0918892621994
-12.8656330108643
-10.8501304388046
-11.2134085893631
-9.9738575220108
-9.91940104961395
-9.5845730304718
-10.2449487447739
-11.2523446083069
-7.67587268352509
-10.3459368944168
-10.1533290147781
-10.740730881691
-9.92125558853149
-9.04073393344879
-10.3397448062897
-12.8100457191467
-9.52928245067596
-9.07080364227295
-4.74637639522552
-6.53850555419922
-6.17051029205322
-6.26403844356537
-8.28480887413025
-8.45700144767761
-8.44890999794006
-7.71820056438446
-8.33022081851959
-6.6300573348999
-5.93155288696289
-6.90709149837494
-8.03944790363312
-6.78875982761383
-7.06647789478302
-6.05332088470459
-5.77465391159058
-4.73928678035736
-4.92636144161224
-4.20242190361023
-3.24569308757782
-4.16427040100098
-6.96553933620453
-8.11588478088379
-7.41572296619415
-8.74634265899658
-9.89389216899872
-11.0438219308853
-11.5022035837173
-11.2273626327515
-10.0381203889847
-13.2263752222061
-10.206028342247
-11.4522659778595
-13.0959928035736
-12.1803984642029
-9.98705589771271
-7.01627051830292
-7.20962381362915
-8.511563539505
-6.80606269836426
-11.8995974063873
-11.7549268007278
-9.69022870063782
-8.160404920578
-6.69475066661835
-9.83351254463196
-11.4530571699142
-9.31564342975616
-11.9581569433212
-11.9932372570038
-11.0406534671783
-10.9685220718384
-12.1436424255371
-8.86224007606506
-9.49588143825531
-10.798360824585
-9.47908520698547
-8.72744488716125
-10.1395145654678
-9.35800647735596
-9.90888977050781
-9.7566329240799
-9.75462961196899
-12.0625904798508
-10.813169002533
-13.8399823904037
-11.438662648201
-11.6697976589203
-11.5457806587219
-10.937690615654
-10.9032040834427
-10.9848245382309
-10.7092508077621
-11.0272053480148
-11.5507831573486
-8.57728612422943
-9.04590940475464
-7.45836412906647
-10.5810956954956
-7.65674316883087
-8.1627995967865
-8.08312165737152
-8.366415143013
-6.40899693965912
-8.68930447101593
-10.504408121109
-8.11842596530914
-8.00672018527985
-6.78983652591705
-7.95320129394531
-6.54856204986572
-5.67824745178223
-6.9193195104599
-9.70591509342194
-9.14350652694702
-9.07407188415527
-6.76108944416046
-9.60375547409058
-10.06727039814
-9.84955096244812
-10.2525967359543
-13.5730721950531
-9.42666280269623
-10.5150076150894
-11.280646443367
-8.23179805278778
-11.8112701177597
-11.0968692302704
-11.9304355382919
-12.5375331640244
-11.3931756019592
-12.7631870508194
-12.6568840742111
-11.2504982948303
-9.73600769042969
-10.1539760828018
-10.6445925235748
-10.878592133522
-11.2864336967468
-11.5766205787659
-10.3005514144897
-11.7117246389389
-11.9528465270996
-12.7746114730835
-11.4782956838608
-10.2991628646851
-7.36437439918518
-10.0039076805115
-11.8725299835205
-11.6718024015427
-12.9304962158203
-12.3179007768631
-9.38568067550659
-10.9649634361267
-10.3759279251099
-9.79151225090027
-8.02172148227692
-8.48155975341797
-9.47385573387146
-10.6130331754684
-11.5972043275833
-12.3458383083344
-9.28746020793915
-11.5419367551804
-13.173828125
-11.4210578203201
-11.3521013259888
-11.94786632061
-11.5937367677689
-8.18882739543915
-8.41543745994568
-10.3899849653244
-9.20805442333221
-7.72065925598145
-11.7055779695511
-11.0334942340851
-12.1138671636581
-11.0543925762177
-10.0704619884491
-11.5182358026505
-12.4061282873154
-10.1918660402298
-8.42087304592133
-11.3111003637314
-11.2688102722168
-13.2529902458191
-10.6576602458954
-11.343336224556
-13.6141082048416
-14.8615452051163
-14.9511580467224
-14.6258959770203
-11.3577742576599
-11.4399166107178
-12.0615929365158
-12.0816159248352
-11.2534489631653
-8.00417411327362
-10.2740083932877
-10.7583117485046
-11.0487054586411
-10.6670652627945
-12.5239285230637
-8.68198990821838
-7.64516246318817
-9.6979546546936
-7.50827825069427
-8.75061047077179
-9.1934175491333
-9.5328403711319
-6.16929376125336
-11.1106369495392
-8.37335121631622
-6.75501561164856
-8.81110632419586
-7.83718943595886
-8.30428624153137
-6.1969541311264
-9.0055980682373
-9.69946670532227
-12.3694958686829
-11.1474339962006
-9.16790330410004
-8.40094363689423
-9.49597907066345
-10.4694849252701
-7.95151948928833
-7.59957659244537
-7.9838091135025
-6.53431510925293
-7.84042012691498
-6.9928971529007
-8.06724846363068
-8.33171403408051
-7.36782133579254
-11.3118376731873
-10.8604772090912
-9.54999458789825
-10.5513355731964
-9.05975091457367
-8.24189019203186
-8.0873349905014
-6.9207592010498
-7.74061286449432
-8.31403112411499
-8.90405452251434
-7.11230087280273
-7.39070045948029
-9.43194878101349
-7.21057307720184
-7.61343598365784
-5.45733880996704
-7.50261127948761
-8.70972692966461
-8.86095666885376
-7.7684690952301
-7.79295766353607
-8.56596636772156
-9.9944589138031
-10.266744017601
-9.36371433734894
-9.17939436435699
-11.9467191696167
-10.4567760229111
-10.3310708999634
-9.19344317913055
-10.9382671117783
-8.9637051820755
-8.75755953788757
-9.59103536605835
-8.06338310241699
-7.64977824687958
-7.02932870388031
-6.82501709461212
-4.02867197990417
-5.671746134758
-6.16383421421051
-5.8025050163269
-6.19958829879761
-4.41354751586914
-5.49713921546936
-6.24880802631378
-8.4085419178009
-8.61890172958374
-7.97929251194
-6.6884171962738
-7.96757364273071
-7.43989384174347
-5.7449289560318
-8.03426456451416
-8.82544469833374
-8.1320526599884
-8.88168609142303
-4.5988450050354
-5.44297826290131
-8.12431156635284
-8.85707914829254
-5.31990015506744
-7.92547404766083
-6.85492479801178
-7.62900972366333
-8.29672515392303
-9.23913753032684
-9.30985200405121
-4.38132178783417
-5.2896203994751
-7.41806304454803
-7.36154437065125
-6.273845911026
-5.96425890922546
-5.26997113227844
-6.05552303791046
-5.70465278625488
-5.7858179807663
-4.81566047668457
-6.68728566169739
-7.36181879043579
-6.99002885818481
-6.88757264614105
-6.34241044521332
-6.16381025314331
-4.299445271492
-1.27395907044411
-1.44888864457607
-4.7448742389679
-5.70968770980835
-5.65298902988434
-5.70651757717133
-5.6751002073288
-7.76738035678864
-7.98459661006927
-7.76474571228027
-8.16154730319977
-11.4120998382568
-7.28369462490082
-10.6320799589157
-11.7925250530243
-13.662230014801
-10.9296131134033
-9.86553752422333
-6.37061238288879
-9.59397482872009
-11.0147358179092
-10.7741148471832
-11.0761334896088
-11.0390248298645
-8.71835672855377
-7.86948895454407
-11.0621070861816
-8.08716702461243
-6.89917683601379
-6.62386667728424
-10.7285842895508
-5.37944519519806
-4.31717705726624
-9.24989438056946
-9.20018804073334
-6.93621349334717
-8.02381551265717
-5.91242682933807
-7.74663627147675
-8.17254400253296
-10.3874492645264
-9.82718968391418
-10.0227417945862
-9.92669343948364
-10.7587332725525
-11.3500601053238
-11.6813912391663
-11.2985463142395
-9.53801369667053
-7.97003126144409
-10.667760014534
-9.41473829746246
-9.67748522758484
-9.69321382045746
-7.49796044826508
-3.14302670955658
-7.81993019580841
-9.36646199226379
-8.93176937103271
-8.87213003635406
-9.96106719970703
-7.52969360351562
-7.87309741973877
-9.3956573009491
-8.07866013050079
-6.40798819065094
-7.885786652565
-7.05140197277069
-6.35446238517761
-9.5042450428009
-9.15472161769867
-8.82960045337677
-7.06036949157715
-8.15417551994324
-7.54607856273651
-6.42419815063477
-5.28561580181122
-4.38021349906921
-5.78793895244598
-7.70760357379913
-8.48884880542755
-9.02786529064178
-9.49781310558319
-11.9148550033569
-11.1286309957504
-10.0864790678024
-11.4919165372849
-10.4762952327728
-10.4019312858582
-8.73694241046906
-10.6186245679855
-6.20533418655396
-10.9972063302994
-10.8534555435181
-11.194152712822
-4.63164389133453
-5.41699326038361
-3.52193641662598
-5.52433097362518
-2.78428876399994
-4.13751399517059
-6.62335622310638
-5.31930017471313
-6.67765259742737
-3.31239032745361
-2.97229278087616
-5.85231733322144
-6.09620499610901
-5.90809047222137
-5.57395422458649
-7.10813498497009
-6.34345078468323
-7.14195692539215
-4.66136062145233
-9.82934665679932
-6.61859023571014
-8.60627460479736
-7.17262721061707
-10.6858615875244
-11.6977483034134
-9.88312804698944
-9.8232479095459
-9.8641608953476
-11.6852550506592
-10.3587101697922
-10.1726216077805
-10.2564988136292
-9.86626851558685
-8.00467610359192
-10.1032358407974
-8.6957620382309
-12.1667572259903
-10.7777526378632
-8.3655207157135
-8.14849066734314
-11.7428958415985
-14.695296049118
-11.3753280639648
-12.3553792238235
-12.5941280126572
-12.5569139719009
-10.9420742988586
-11.6547882556915
-8.18770158290863
-6.8262392282486
-8.11693751811981
-9.67391240596771
-6.65060770511627
-7.3973331451416
-7.35170996189117
-6.64552283287048
-9.95412695407867
-8.02835428714752
-10.0491349697113
-8.83137953281403
-10.4708281755447
-9.46204769611359
-7.75371778011322
-5.38306283950806
-6.25438904762268
-8.08937561511993
-8.73117077350616
-9.21022915840149
-9.5389701128006
-10.4484249353409
-12.2844103574753
-10.0191506147385
-6.41441810131073
-7.25065016746521
-9.86197936534882
-9.43040418624878
-9.63184523582458
-8.12095868587494
-6.46283066272736
-6.31176126003265
-7.44877517223358
-8.56999552249908
-7.53707993030548
-8.24000668525696
-10.3469080924988
-8.76566159725189
-7.80064141750336
-6.85942208766937
-9.42638456821442
-8.27604782581329
-8.69575238227844
-8.86158907413483
-6.75829923152924
-7.35330021381378
-7.41495180130005
-8.10235965251923
-6.90126824378967
-8.02839088439941
-9.87785840034485
-8.4555526971817
-13.3505232334137
-9.13872289657593
-8.83824670314789
-8.65428793430328
-9.21557116508484
-9.57836437225342
-8.01549506187439
-8.82143986225128
-9.74164724349976
-10.317532658577
-12.1519831418991
-11.4106612205505
-12.1812179088593
-15.7784613370895
-13.1451752185822
-12.2092198133469
-11.2478543519974
-8.96615016460419
-9.49693977832794
-8.13967561721802
-7.9694060087204
-4.31276941299438
-4.7575671672821
-8.89388835430145
-7.15420138835907
-10.9061678647995
-10.1303708553314
-7.77785158157349
-9.90861201286316
-10.8924899101257
-11.2378307580948
-10.8655899763107
-12.8736969232559
-13.7886780500412
-13.5664526224136
-10.8575663566589
-12.9456791877747
-12.2234408855438
-12.1078399419785
-11.2204492092133
-10.3467130661011
-7.61635875701904
-10.6230133771896
-9.89938688278198
-8.3738602399826
-7.71858334541321
-7.22045719623566
-4.74371647834778
-5.49761950969696
-6.18732881546021
-6.36233949661255
-9.01205885410309
-8.12496745586395
-5.73698282241821
-4.7856285572052
-6.11749815940857
-7.72653949260712
-9.4318014383316
-10.0596896409988
-8.32872939109802
-5.04918372631073
-7.0949981212616
-10.9451260566711
-10.1231220960617
-9.61548578739166
-9.20216226577759
-6.68202435970306
-6.9400018453598
-5.9253978729248
-3.24214446544647
-1.95341816544533
-2.98517608642578
-4.19534051418304
-3.50027596950531
-6.61622929573059
-8.71679627895355
-7.17851805686951
-7.9915097951889
-6.04649019241333
-5.20514833927155
-6.12314307689667
-5.52139437198639
-7.78476536273956
-9.524578332901
-6.43707633018494
-10.0876120328903
-6.89779996871948
-6.97506558895111
-8.26369023323059
-5.14614522457123
-8.77938187122345
-10.2576863765717
-9.7395681142807
-7.75894415378571
-9.42252457141876
-6.14465177059174
-8.91745483875275
-5.76040482521057
-4.56359934806824
-7.67219936847687
-9.33629786968231
-9.98225128650665
-10.5551199913025
-11.0959287881851
-11.7083644866943
-11.1822859048843
-10.7840299606323
-5.63492047786713
-9.72441446781158
-7.33414554595947
-8.77581596374512
-7.60147428512573
-7.26509940624237
-6.51266252994537
-6.01805734634399
-6.62289118766785
-8.37824785709381
-7.25286686420441
-5.90945601463318
-5.81417310237885
-5.06330108642578
-6.22510325908661
-7.33738791942596
-8.59443378448486
-8.63666105270386
-8.93746507167816
-7.3413393497467
-5.18693161010742
-6.22266376018524
-7.0108505487442
-8.12327992916107
-8.83730280399323
-6.72943830490112
-6.01682424545288
-7.40173590183258
-6.17255198955536
-5.99392998218536
-5.5132714509964
-7.78567790985107
-6.21359860897064
-9.76475036144257
-7.70612239837646
-8.88087105751038
-9.51104664802551
-10.0320539474487
-7.78776156902313
-5.28476166725159
-5.70040833950043
-5.34675335884094
-5.44685852527618
-6.50166463851929
-2.95962917804718
-6.24085783958435
-5.48020172119141
-7.01140463352203
-6.43621206283569
-7.66286778450012
-7.35904395580292
-6.12185537815094
-4.30709838867188
-7.5142480134964
-2.53447937965393
-5.89780688285828
-5.35161983966827
-4.05788588523865
-6.45136022567749
-6.0012412071228
-6.88160622119904
-5.11720967292786
-5.41116440296173
-5.0476930141449
-8.24772942066193
-8.54883635044098
-10.6603062152863
-7.76984167098999
-8.24304127693176
-8.61912965774536
-10.541503071785
-9.56185626983643
-9.53380799293518
-11.6252158880234
-10.8464124202728
-10.5703499317169
-9.1904798746109
-12.0328704118729
-9.05932509899139
-8.73998606204987
-10.3723307847977
-8.37431573867798
-6.6458877325058
-9.06551873683929
-8.97165215015411
-10.3599070310593
-6.58631336688995
-6.21444547176361
-4.49733340740204
-4.95009005069733
-6.25639545917511
-5.58374905586243
-7.8787579536438
-8.98026490211487
-6.0952320098877
-6.86929333209991
-5.65290606021881
-6.76677536964417
-9.30238211154938
-6.2302713394165
-9.78015410900116
-7.76776146888733
-6.94590353965759
-8.50606775283813
-7.67467486858368
-10.0828211307526
-7.84612631797791
-8.41737675666809
-8.24716973304749
-7.56705522537231
-7.51299726963043
-10.0050299167633
-8.15386092662811
-8.20194172859192
-6.66332590579987
-7.28846752643585
-5.37635576725006
-6.56097388267517
-6.69066178798676
-8.22395765781403
-6.02683508396149
-5.11012899875641
-3.41028010845184
-2.88040995597839
-3.2522759437561
-4.96324253082275
-6.60833382606506
-6.41701745986938
-12.3032516241074
-10.1752969026566
-9.17983448505402
-10.7769849300385
-11.5333483219147
-9.76549160480499
-9.14073312282562
-9.25928318500519
-9.16716396808624
-7.56653642654419
-6.5118989944458
-7.8288893699646
-6.37084352970123
-6.98751163482666
-4.586381316185
-6.00204610824585
-6.43226277828217
-5.25055122375488
-7.45625519752502
-10.1009963750839
-8.59692132472992
-8.73720717430115
-6.65732753276825
-5.7457914352417
-6.28395223617554
-6.96674084663391
-3.73571074008942
-4.57481276988983
-6.02815020084381
-4.48357319831848
-4.01967203617096
-4.4823659658432
-6.02582061290741
-4.86592209339142
-7.45780384540558
-5.65148603916168
-7.11913108825684
-7.34790396690369
-9.84776079654694
-8.46811664104462
-9.86098861694336
-11.1352939605713
-12.2907745838165
-10.6766881942749
-10.0335935354233
-8.24078261852264
-7.1768559217453
-6.97756195068359
-7.27655971050262
-5.91631925106049
-7.10838115215302
-6.86350619792938
-5.33581173419952
-9.42022407054901
-8.50412142276764
-8.33847630023956
-6.25110483169556
-6.40191400051117
-4.77473795413971
-2.42486023902893
-4.93339061737061
-2.30571454763412
-3.29392111301422
-4.28231859207153
-8.36296665668488
-7.83465492725372
-10.1363106966019
-8.44590938091278
-6.79644858837128
-7.73946285247803
-6.15231966972351
-8.27976071834564
-8.05084681510925
-9.9491468667984
-6.22754645347595
-6.04895949363708
-3.89118444919586
-5.2163919210434
-6.45952033996582
-3.90510714054108
-8.44631540775299
-6.42888343334198
-7.10180413722992
-11.1925914287567
-7.95070743560791
-6.81621873378754
-5.10282504558563
-6.8396475315094
-4.20795714855194
-2.13171169161797
-4.19670295715332
-4.79287040233612
-2.76295375823975
-4.79938042163849
-4.28694498538971
-4.00601625442505
-7.04673302173615
-8.77135968208313
-8.37399423122406
-5.17439818382263
-5.92242968082428
-3.12830722332001
-5.53377270698547
-7.93047273159027
-6.0735377073288
-10.1253111362457
-8.58298790454865
-9.74192678928375
-8.34062898159027
-12.7907022237778
-8.94420051574707
-9.35630404949188
-9.82991516590118
-7.19285488128662
-7.20750844478607
-6.35954296588898
-8.46672344207764
-6.03610682487488
-7.35441315174103
-6.16251909732819
-7.20449531078339
-8.96016776561737
-6.9114990234375
-4.58052361011505
-7.3133932352066
-7.90517055988312
-8.31505882740021
-7.82995069026947
-6.69732451438904
-7.8604257106781
-6.52275121212006
-6.77067005634308
-10.1198908090591
-8.08038151264191
-8.1858001947403
-8.9102520942688
-9.55397343635559
-6.54082036018372
-6.59478640556335
-10.6626454591751
-10.0006440877914
-8.5861212015152
-8.84826767444611
-9.29439795017242
-8.41700720787048
-9.54360294342041
-11.4593139886856
-11.3531340360641
-11.4077612161636
-10.5019512176514
-9.36757051944733
-9.63993656635284
-7.57649004459381
-8.86089384555817
-9.17710220813751
-9.44282305240631
-9.92137718200684
-10.8240011930466
-8.99415254592896
-7.67663311958313
-8.67893397808075
-8.87265181541443
-10.26016664505
-8.54850733280182
-10.9560132026672
-8.51845932006836
-9.50689327716827
-7.45220446586609
-10.4496099948883
-7.02184963226318
-6.85111951828003
-11.5689167976379
-9.72823977470398
-9.92170512676239
-8.90935909748077
-7.85203993320465
-4.8838437795639
-4.80115365982056
-6.15297138690948
-7.42943215370178
-7.36589479446411
-5.78355932235718
-4.46630656719208
-5.27387320995331
-5.49729585647583
-9.87811028957367
-10.562455534935
-9.99915564060211
-9.15394341945648
-6.19186973571777
-11.5618811845779
-11.0680714845657
-8.39263927936554
-9.24618065357208
-5.9505478143692
-8.17796969413757
-8.25058674812317
-6.08392441272736
-9.25971472263336
-8.77718842029572
-5.37383055686951
-6.59737765789032
-6.73379015922546
-6.57991623878479
-6.54020571708679
-7.31828701496124
-7.31978237628937
-5.66414427757263
-6.95854258537292
-7.90604436397552
-11.3356999158859
-9.44503927230835
-8.97424387931824
-12.1010764837265
-9.71245455741882
-10.8563289642334
-11.0810225009918
-10.7905931472778
-9.98320984840393
-8.35063314437866
-8.76289212703705
-11.0397437810898
-10.1785289049149
-5.2328953742981
-6.22864460945129
-8.36576902866364
-6.75976026058197
-5.57903850078583
-5.23094606399536
-5.81836640834808
-7.12649762630463
-7.3870677947998
-9.64666163921356
-9.09971690177917
-7.76565659046173
-8.02687621116638
-8.97922587394714
-7.16132140159607
-7.34573483467102
-6.44269120693207
-2.92918145656586
-3.80674111843109
-5.49824571609497
-2.42972832918167
-4.13099038600922
-6.34938359260559
-5.73716425895691
-4.68463730812073
-8.72571671009064
-7.5718446969986
-3.665696144104
-3.26485979557037
-3.60358047485352
-5.66521000862122
-4.57117009162903
-4.72075521945953
-4.79172563552856
-4.20434701442719
-7.27269804477692
-4.0333434343338
-4.05424249172211
-5.85153520107269
-4.2914719581604
-7.77977740764618
-6.94753670692444
-7.69285941123962
-8.06260085105896
-8.61144399642944
-6.59538447856903
-4.21561455726624
-4.92812991142273
-6.36859774589539
-7.37160074710846
-7.16135060787201
-8.21205997467041
-8.37136340141296
-7.18671452999115
-5.33583831787109
-4.32339823246002
-7.12263977527618
-7.13787233829498
-8.10556054115295
-9.37103855609894
-10.1943122148514
-11.5349298715591
-8.81533205509186
-8.07828855514526
-7.51646208763123
-7.234903216362
-5.37316918373108
-4.98567652702332
-2.32704263925552
-3.27227663993835
-4.53552556037903
-4.32075393199921
-6.70284354686737
-5.46773743629456
-6.33177971839905
-12.1160569190979
-8.91631758213043
-10.4017444849014
-10.406143784523
-9.04740035533905
-8.89718246459961
-11.4120006561279
-8.73168122768402
-5.73959016799927
-5.82353734970093
-6.41247487068176
-7.24705266952515
-7.76953983306885
-9.07659614086151
-7.36136043071747
-11.2667945623398
-7.18919253349304
-6.31646800041199
-3.65669977664948
-3.85963463783264
-4.67799341678619
-5.7135763168335
-8.51024997234344
-8.33077144622803
-8.3854386806488
-7.27328145503998
-6.20842564105988
-6.93438386917114
-8.74831140041351
-8.71033775806427
-11.4689267873764
-11.7604986429214
-10.564753651619
-9.69154477119446
-11.3072427511215
-10.4881308078766
-9.08408653736115
-8.91605949401855
-10.1061094999313
-11.1061301231384
-13.3730727434158
-8.08158612251282
-8.62382507324219
-8.58442556858063
-8.31613302230835
-6.22321891784668
-7.66598117351532
-9.04847157001495
-7.36683559417725
-6.81464195251465
-8.04372346401215
-10.7069000005722
-13.4430754184723
-7.46722948551178
-8.25055778026581
-7.46613943576813
-9.18740785121918
-5.95521199703217
-10.0355942249298
-6.29015409946442
-5.83919215202332
-8.35561501979828
-7.98247742652893
-9.25298476219177
-8.67640864849091
-6.61713147163391
-9.33985042572021
-7.32137620449066
-9.5187212228775
-9.22264671325684
-11.8550894260406
-8.23791909217834
-10.281103014946
-8.57629859447479
-8.47063970565796
-12.5659348964691
-9.60086417198181
-10.0776299238205
-10.6767352819443
-10.2327930927277
-10.9261008501053
-9.5727561712265
-8.63188815116882
-8.20293009281158
-9.34293651580811
-10.7422016859055
-9.40327763557434
-10.4654920101166
-8.82988274097443
-6.92657220363617
-6.70656800270081
-5.0793993473053
-5.89793610572815
-7.44037675857544
-10.8741122484207
-10.258106470108
-10.3356032371521
-9.52293634414673
-6.5250848531723
-9.10897243022919
-4.62699401378632
-5.06755495071411
-9.56442928314209
-10.1058157682419
-13.1706199645996
-9.88408660888672
-9.64900243282318
-9.92325234413147
-8.75296449661255
-9.38549530506134
-7.14933562278748
-9.22382771968842
-9.68623685836792
-8.76148808002472
-7.74118006229401
-7.7673237323761
-7.93502676486969
-7.29513216018677
-6.40344500541687
-7.75771164894104
-8.93303906917572
-10.0517064332962
-8.8821097612381
-7.19686925411224
-6.5811687707901
-9.38427329063416
-8.14756631851196
-9.39752185344696
-7.26575529575348
-9.75528299808502
-9.70889508724213
-7.55954432487488
-8.94989812374115
-5.66036713123322
-8.11859941482544
-11.9609892368317
-9.00980496406555
-10.0673763751984
-10.0886132717133
-11.1138979196548
-8.85414218902588
-8.62276554107666
-9.03503179550171
-9.27333867549896
-8.32051861286163
-7.11435890197754
-9.1498441696167
-10.6406080722809
-8.22601819038391
-7.89648985862732
-6.00048720836639
-7.67130208015442
-6.83384609222412
-5.99510884284973
-6.30120670795441
-5.22122657299042
-4.85823440551758
-4.27459907531738
-5.56047165393829
-6.67504107952118
-6.9001088142395
-7.20830416679382
-5.57774770259857
-4.99534726142883
-4.34475421905518
-4.12431979179382
-4.33777070045471
-7.87260794639587
-6.22186505794525
-7.14575457572937
-10.9311596155167
-6.98088014125824
-7.97514724731445
-9.53534138202667
-9.57613468170166
-8.71041631698608
-7.96420764923096
-8.51086091995239
-4.7646199464798
-7.84491264820099
-8.05030596256256
-8.57772731781006
-4.98612475395203
-7.00652325153351
-8.6302855014801
-5.22617137432098
-5.12401938438416
-3.61352801322937
-4.48984742164612
-5.10940337181091
-4.70444750785828
-6.46918392181396
-5.66853892803192
-4.00617051124573
-3.93409025669098
-4.8656907081604
-8.3207676410675
-5.46364164352417
-6.43461549282074
-4.67772722244263
-5.69517302513123
-7.60912954807281
-7.58523392677307
-7.2725076675415
-5.88753259181976
-7.61814665794373
-8.51686561107635
-7.69479990005493
-6.75738954544067
-8.60259413719177
-7.57332015037537
-9.81233656406403
-11.8493640422821
-9.61230909824371
-10.5491008758545
-9.96194195747375
-10.4735670089722
-10.6191133260727
-8.63258647918701
-8.76233053207397
-9.73429393768311
-10.5123820304871
-9.52816593647003
-7.91423380374908
-9.61236822605133
-11.0083261728287
-11.1463760137558
-8.99173140525818
-8.60678398609161
-7.27654945850372
-7.74907052516937
-6.21643841266632
-5.22938168048859
-8.06114757061005
-6.27721989154816
-7.13381803035736
-8.49168157577515
-6.98358821868896
-5.55730187892914
-7.41743087768555
-6.93246245384216
-8.87554502487183
-6.98060822486877
-8.58948397636414
-6.74456179141998
-6.70540452003479
-8.18576633930206
-6.64508879184723
-7.88217484951019
-5.81229710578918
-4.106196641922
-4.57027149200439
-3.54410982131958
-4.46771550178528
-6.08186411857605
-2.69508737325668
-2.63224416971207
-6.40815281867981
-7.46091330051422
-9.84843266010284
-6.74780476093292
-7.00218904018402
-9.1684604883194
-10.987234711647
-10.3107348680496
-10.2016204595566
-9.46794891357422
-5.83868145942688
-5.77340137958527
-7.27139782905579
-6.47454857826233
-6.54614841938019
-5.43143117427826
-4.80084276199341
-6.70429885387421
-7.30601489543915
-5.74274718761444
-7.35604536533356
-6.9162290096283
-6.56734120845795
-5.7156982421875
-3.28884863853455
-5.21404588222504
-5.10368204116821
-7.23183083534241
-7.28432524204254
-6.51638281345367
-6.75364685058594
-7.7962658405304
-6.49154365062714
-7.01022887229919
-8.73186016082764
-9.66932809352875
-8.25747764110565
-8.57399535179138
-9.40678262710571
-9.24117565155029
-8.13849234580994
-6.87785351276398
-11.2745525836945
-10.5107010602951
-8.66162359714508
-6.72670447826385
-6.04072785377502
-6.68097925186157
-7.93447959423065
-7.64571285247803
-5.57163190841675
-4.87538528442383
-6.21336150169373
-5.79398369789124
-6.3582307100296
-7.57678818702698
-8.55152606964111
-6.12370371818542
-8.93660020828247
-9.68396627902985
-7.45034611225128
-7.35626602172852
-8.37293875217438
-6.57252550125122
-7.4650753736496
-8.05384397506714
-9.93320322036743
-7.63040769100189
-8.98876249790192
-6.4635397195816
-6.17729103565216
-6.80023157596588
-7.0829746723175
-6.97627067565918
-6.34324705600739
-4.67420339584351
-6.34615778923035
-7.02116727828979
-4.23589527606964
-4.05842816829681
-5.54577898979187
-6.63338339328766
-7.21187055110931
-5.09207332134247
-5.16136825084686
-7.20545375347137
-6.01926755905151
-5.70217800140381
-6.5212162733078
-5.32996213436127
-7.33431839942932
-5.77344870567322
-6.83948385715485
-10.5035141706467
-9.53978991508484
-10.8061453104019
-6.91730856895447
-7.04981172084808
-7.51294469833374
-9.18603146076202
-7.39186596870422
-7.59041428565979
-4.56858956813812
-9.70539808273315
-8.71828317642212
-6.80932438373566
-8.88821232318878
-9.57138168811798
-10.4137380123138
-11.6787943840027
-10.9154644012451
-12.5152431726456
-10.0489543676376
-11.3243606090546
-11.0846791267395
-9.33331143856049
-8.71027648448944
-7.54854702949524
-5.29859352111816
-6.21802508831024
-5.45115327835083
-7.62833869457245
-6.54886829853058
-4.03625774383545
-4.33078467845917
-3.3158243894577
-5.73218965530396
-6.13637268543243
-5.22965347766876
-7.39110493659973
-5.55786871910095
-5.06951344013214
-4.46699047088623
-6.6419882774353
-8.03744530677795
-9.36718857288361
-8.25664258003235
-6.31326019763947
-8.17227613925934
-6.65263283252716
-9.80205655097961
-8.22776412963867
-9.42322623729706
-7.58387410640717
-8.55140066146851
-11.1043858528137
-11.8345988988876
-8.79784846305847
-9.15797007083893
-7.7961186170578
-9.93242740631104
-7.89069950580597
-10.4528059959412
-11.3625736236572
-10.8303767442703
-13.0576819181442
-13.6224036216736
-11.8650724887848
-7.62712693214417
-8.51275813579559
-10.0015509128571
-10.647341132164
-11.8765629529953
-9.95978605747223
-9.87935757637024
-11.5074906349182
-9.34302914142609
-7.80660915374756
-9.45765042304993
-9.57242810726166
-6.86396682262421
-8.52611529827118
-8.88816165924072
-7.91568446159363
-8.42215383052826
-8.63971769809723
-8.32691395282745
-8.43510329723358
-7.72290682792664
-5.38730037212372
-8.50439810752869
-7.84820508956909
-5.17579770088196
-7.93370056152344
-9.57496213912964
-10.1323163509369
-8.27297401428223
-9.60132277011871
-12.6932796239853
-12.301366686821
-11.3518654108047
-10.7925275564194
-11.036731004715
-7.89668440818787
-9.29658269882202
-7.72664427757263
-8.19852221012115
-10.0128456354141
-4.7907817363739
-7.90938901901245
-9.80899894237518
-8.25929629802704
-7.79455435276031
-8.06786549091339
-6.72234952449799
-7.40424609184265
-7.87071967124939
-10.9230374097824
-10.4330378770828
-7.73564505577087
-7.3873325586319
-8.18616950511932
-7.73154258728027
-8.58353424072266
-9.11907351016998
-10.8664895296097
-10.9286925792694
-7.84699428081512
-8.58696818351746
-5.58325266838074
-4.7861704826355
-4.33677423000336
-5.84400761127472
-4.66998851299286
-2.81801092624664
-5.89628398418427
-6.61182570457458
-7.5070972442627
-5.13723766803741
-4.37148249149323
-6.48908030986786
-6.52233231067657
-10.5541303157806
-8.92232346534729
-7.64612424373627
-8.65045869350433
-8.04958498477936
-10.0836325883865
-9.06051242351532
-8.32920277118683
-5.63671898841858
-6.29137027263641
-7.24550974369049
-6.05279982089996
-7.84908938407898
-8.75775301456451
-10.8990459442139
-8.24170577526093
-5.84622752666473
-6.64065253734589
-7.17629981040955
-7.34391832351685
-6.91337704658508
-5.33211541175842
-8.08935368061066
-7.36809277534485
-6.8439769744873
-7.54860389232635
-8.43455696105957
-7.57855427265167
-9.70669651031494
-8.99737679958344
-10.9409862756729
-11.2650492191315
-8.24930906295776
-8.84166789054871
-6.16793155670166
-10.4177263975143
-11.367607831955
-8.57913053035736
-9.99189937114716
-9.93991780281067
-10.0995452404022
-6.25769805908203
-7.98589718341827
-8.4273624420166
-6.95832693576813
-6.22414004802704
-5.93881237506866
-8.3721638917923
-9.03275239467621
-8.65659999847412
-9.96668779850006
-10.8484742641449
-9.7479008436203
-10.2231550216675
-10.1632076501846
-8.70999920368195
-11.0203673839569
-9.40200901031494
-7.33232998847961
-9.2188001871109
-9.66398525238037
-3.81347215175629
-4.60273516178131
-5.06748867034912
-4.03089809417725
-5.33932423591614
-5.6258978843689
-6.6427286863327
-6.70631098747253
-8.83409583568573
-9.18984591960907
-8.04618966579437
-7.19532144069672
-8.31940257549286
-7.21172451972961
-6.87346363067627
-9.24247229099274
-9.2327127456665
-11.9697312116623
-10.3192647695541
-6.60582494735718
-7.41265320777893
-6.30699098110199
-9.27434027194977
-9.1666065454483
-9.23665988445282
-8.44195318222046
-8.27899158000946
-8.43727505207062
-7.08675360679626
-7.13701665401459
-7.31419658660889
-7.06104493141174
-9.44504857063293
-7.71911752223969
-7.11097848415375
-7.13455235958099
-4.06430923938751
-5.42293035984039
-5.79481685161591
-8.17039060592651
-7.41394293308258
-7.44899821281433
-5.50155591964722
-5.05568814277649
-6.39867293834686
-6.45187366008759
-9.33357715606689
-7.7706116437912
-8.39895236492157
-7.42255759239197
-7.34259176254272
-7.327596783638
-6.6500951051712
-5.62492263317108
-5.43990528583527
-6.92524099349976
-7.2199569940567
-8.17743945121765
-9.25919234752655
-7.51240372657776
-6.05779302120209
-8.31011283397675
-6.68261706829071
-6.31721127033234
-5.6193345785141
-5.3565833568573
-6.56708383560181
-8.4154806137085
-7.83643651008606
-5.46789956092834
-5.77011978626251
-6.18580543994904
-6.14573073387146
-7.82307159900665
-9.14172196388245
-9.27094864845276
-7.0062929391861
-7.77844285964966
-7.24350988864899
-7.83456385135651
-7.36380231380463
-8.53809320926666
-9.12604403495789
-8.28826344013214
-6.68938851356506
-5.5566623210907
-7.4792515039444
-4.8353111743927
-8.51690065860748
-8.30672287940979
-6.08086907863617
-6.04365456104279
-7.53852105140686
-6.63727807998657
-9.78788328170776
-9.22308826446533
-6.14729249477386
-6.78745865821838
-9.59035623073578
-10.3764107227325
-7.70751309394836
-8.4961462020874
-8.37185072898865
-8.52211380004883
-10.7313121557236
-9.8493115901947
-10.1591713428497
-8.3845556974411
-8.5231409072876
-7.99684011936188
-11.0030815601349
-10.1419092416763
-8.60126280784607
-7.58652710914612
-9.14774978160858
-10.2656788825989
-10.1693068742752
-9.01692426204681
-8.58808267116547
-8.62387228012085
-5.23424518108368
-6.54397189617157
-5.29981684684753
-6.98942959308624
-9.2074066400528
-7.73166000843048
-10.5746148824692
-9.03044128417969
-7.16445887088776
-7.94604921340942
-9.48514997959137
-10.0552743673325
-6.24915862083435
-9.71244013309479
-8.75229620933533
-8.16869580745697
-8.92089676856995
-9.1703816652298
-11.882276892662
-10.0876618623734
-8.4039945602417
-8.11975204944611
-11.1281484365463
-11.7565035820007
-10.0318709611893
-10.1141666173935
-8.90432870388031
-11.1369611024857
-9.2456328868866
-8.96757388114929
-7.58727097511292
-6.48785388469696
-7.30622839927673
-9.47356390953064
-7.99751043319702
-6.63404428958893
-8.57195746898651
-10.0170311927795
-6.39791536331177
-7.27168309688568
-6.54403209686279
-7.04157531261444
-8.47718703746796
-6.64365196228027
-8.30669569969177
-8.71572828292847
-8.61310946941376
-6.37387526035309
-5.97480309009552
-5.59826147556305
-6.58709347248077
-6.72050178050995
-8.16257846355438
-6.37541139125824
-8.09010756015778
-5.98528027534485
-10.1900053024292
-8.21376156806946
-11.3618948459625
-8.09689033031464
-10.290039896965
-9.12617719173431
-5.86871421337128
-7.74309957027435
-6.70906674861908
-6.89820122718811
-9.64036285877228
-7.52894568443298
-8.66162657737732
-6.37211632728577
-2.70828461647034
-2.28378587961197
-2.89205873012543
-5.60124623775482
-7.7246128320694
-4.88500714302063
-7.97686851024628
-5.33243072032928
-6.69776320457458
-6.78283786773682
-8.64115965366364
-7.32170403003693
-6.76570022106171
-7.61859679222107
-4.56959104537964
-4.00753915309906
-6.44481086730957
-6.60155653953552
-6.66905641555786
-6.01845097541809
-5.13742935657501
-7.38556957244873
-11.4419013261795
-9.3128787279129
-6.68589448928833
-8.43050014972687
-8.88180696964264
-9.91658592224121
-8.73911356925964
-6.7634961605072
-4.29459118843079
-5.99697983264923
-5.11441111564636
-2.39067476987839
-4.36482751369476
-8.49133610725403
-6.81955564022064
-9.04644310474396
-7.80413603782654
-5.65190482139587
-4.65408718585968
-4.48677861690521
-8.71805238723755
-7.64939749240875
-9.57923746109009
-8.09452068805695
-7.04502391815186
-7.04127645492554
-6.45018863677979
-8.06331658363342
-8.92642033100128
-6.08339059352875
-5.55702424049377
-8.91919279098511
-6.26129019260406
-4.1817764043808
-9.86792027950287
-9.79741549491882
-7.23377120494843
-5.87091064453125
-9.43460285663605
-9.81936991214752
-10.6573178768158
-7.87413787841797
-8.98246800899506
-8.95690953731537
-7.47479045391083
-7.12382292747498
-7.27475666999817
-6.38404273986816
-9.5758250951767
-5.49664533138275
-8.54294216632843
-7.89474332332611
-7.28523850440979
-6.58144342899323
-5.68029403686523
-7.06241941452026
-7.55622041225433
-7.58182919025421
-7.96798455715179
-7.03522372245789
-7.61677408218384
-6.56676876544952
-5.73085832595825
-8.61479842662811
-8.68010497093201
-8.75260436534882
-8.3197922706604
-8.49423205852509
-7.71312999725342
-9.53326809406281
-11.6723355054855
-10.0785952806473
-12.9639818668365
-8.82716584205627
-7.35273313522339
-6.46450102329254
-9.68911707401276
-8.00119721889496
-7.9739511013031
-4.99427008628845
-6.28541254997253
-8.48991858959198
-6.79819655418396
-8.01752328872681
-3.70210087299347
-5.04011178016663
-5.14256465435028
-6.88403964042664
-4.09962809085846
-5.82618224620819
-3.72003710269928
-4.41188442707062
-3.52840220928192
-2.71593302488327
-1.66471334919333
-4.95880520343781
-6.21505081653595
-6.28650498390198
-6.60805928707123
-6.73672211170197
-5.59967970848083
-6.64289748668671
-7.26062548160553
-9.03819060325623
-10.1740362644196
-8.39321672916412
-10.6576193571091
-7.94328927993774
-7.31669485569
-7.6978006362915
-8.69796097278595
-7.25913977622986
-9.78291273117065
-7.75575220584869
-6.83738934993744
-10.0575193166733
-7.78515553474426
-9.82098031044006
-9.42544686794281
-4.94794678688049
-6.84967708587646
-7.40421438217163
-5.42063868045807
-7.70957708358765
-8.83233034610748
-9.15300393104553
-11.6949306726456
-12.6597199440002
-7.82469213008881
-11.4957121610641
-7.49924004077911
-10.6262636184692
-11.3770134449005
-10.6844272613525
-9.59133803844452
-8.29860651493073
-7.97018456459045
-7.91277253627777
-7.05531275272369
-7.91237151622772
-7.9392591714859
-9.95045042037964
-11.5551426410675
-8.71736109256744
-8.5909264087677
-8.66732788085938
-10.0686986446381
-8.17527282238007
-8.84196412563324
-7.30440974235535
-10.2251917123795
-6.79299652576447
-6.75397372245789
-5.09026217460632
-6.39891123771667
-5.45934879779816
-10.0084327459335
-5.41710960865021
-5.24782717227936
-6.43913555145264
-7.31018853187561
-9.33850872516632
-5.9369934797287
-5.96494162082672
-10.9981266260147
-14.0436046123505
-10.1374553442001
-11.8135474920273
-9.93726074695587
-7.9746812582016
-7.384596824646
-8.25207483768463
-8.54238665103912
-9.02902019023895
-7.22419381141663
-5.23990964889526
-6.20451092720032
-5.58877515792847
-8.87538909912109
-5.81838202476501
-6.29776918888092
-8.18416881561279
-8.11811685562134
-9.84531366825104
-10.3214628696442
-7.58570337295532
-5.66212618350983
-6.42049646377563
-8.46266794204712
-5.21985340118408
-8.26564145088196
-7.04481327533722
-8.30401146411896
-9.49201464653015
-6.98564302921295
-5.30767726898193
-6.3102103471756
-3.25879037380219
-6.9853253364563
-9.1264990568161
-8.85587453842163
-10.4694472551346
-9.03408849239349
-8.08230471611023
-7.45610904693604
-9.30987453460693
-9.80713796615601
-7.66973912715912
-7.62244462966919
-5.6145339012146
-5.94119918346405
-7.49222457408905
-7.4945193529129
-7.0409163236618
-10.0225117206573
-11.423175573349
-9.18592882156372
-10.8741250038147
-8.67747724056244
-5.61679375171661
-5.73924124240875
-5.53840696811676
-4.13249611854553
-4.33150923252106
-7.0006548166275
-8.81784212589264
-6.92504513263702
-5.85938620567322
-8.56676685810089
-7.38403189182281
-8.4856104850769
-5.56638288497925
-8.38041484355927
-5.09762001037598
-6.9039204120636
-6.38123071193695
-5.87963271141052
-4.63711071014404
-4.86672639846802
-4.17389845848083
-6.43657827377319
-10.6831254959106
-8.94260358810425
-11.140340089798
-9.11813855171204
-8.14071893692017
-8.95294308662415
-12.3945828676224
-8.55752372741699
-9.26980066299438
-11.3985991477966
-9.21124625205994
-10.233635187149
-7.41973781585693
-6.29084813594818
-8.87272608280182
-5.77707719802856
-7.6693993806839
-7.89886248111725
-8.60860657691956
-8.18120002746582
-7.21394073963165
-3.71271431446075
-6.33705389499664
-6.03229022026062
-6.32089269161224
-7.97242391109467
-8.10943269729614
-5.56362736225128
-8.2088611125946
-7.77682173252106
-8.03925037384033
-7.89851367473602
-4.21493136882782
-5.5076299905777
-5.95441424846649
-4.63052010536194
-2.24490076303482
-3.22728645801544
-1.16932970285416
-1.81115856766701
-2.70003235340118
-3.34078347682953
-3.85266411304474
-4.13857889175415
-4.91237843036652
-3.9698885679245
-3.46364724636078
-2.93355405330658
-1.91241291165352
-4.39841651916504
-5.80793356895447
-4.40996992588043
-3.90606188774109
-3.79974818229675
-4.63442254066467
-5.60438024997711
-8.39387333393097
-4.6385692358017
-5.29745650291443
-2.9209451675415
-3.12249684333801
-5.35198044776917
-5.40526640415192
-8.0136194229126
-7.90896034240723
-5.85200929641724
-5.97922611236572
-6.02905404567719
-1.90214714407921
-2.09120911359787
-4.24248611927032
-7.7391859292984
-6.70358574390411
-8.06371903419495
-7.23865711688995
-6.13615596294403
-6.17989385128021
-3.20173192024231
-5.74630737304688
-4.87527287006378
-5.96341252326965
-8.44416034221649
-10.9408113956451
-8.85106480121613
-7.03151476383209
-4.31228625774384
-7.34168183803558
-8.47816646099091
-8.14773845672607
-9.23598945140839
-8.19317650794983
-7.61084008216858
-6.99375998973846
-7.8437180519104
-9.95122087001801
-9.81910216808319
-9.38731253147125
-7.0595383644104
-8.05567741394043
-7.68713021278381
-8.30564653873444
-6.37436330318451
-7.45284068584442
-8.33253598213196
-7.382195353508
-10.1723376512527
-10.1745223999023
-9.16166973114014
-7.38168287277222
-6.70310616493225
-5.57548439502716
-5.9779748916626
-8.26466751098633
-8.4993554353714
-10.0039256811142
-5.45394325256348
-7.41405558586121
-5.38299369812012
-7.01212048530579
-7.99541389942169
-8.28638029098511
-7.6536180973053
-10.2499955892563
-7.75819623470306
-8.12808859348297
-6.74934232234955
-8.09615898132324
-8.4186178445816
-7.83739829063416
-8.62607979774475
-7.28848385810852
-9.38820803165436
-10.2373294830322
-11.2754716873169
-8.70026421546936
-8.07207190990448
-6.84524083137512
-4.72203397750854
-6.01819968223572
-5.31303727626801
-7.10995376110077
-7.78638017177582
-7.13950717449188
-6.42766118049622
-6.48123371601105
-7.32643282413483
-7.54025983810425
-8.60941874980927
-8.58219277858734
-7.34626948833466
-8.60314464569092
-9.71011996269226
-10.5268617868423
-6.20799541473389
-5.41387057304382
-6.60412299633026
-5.4297342300415
-7.91667246818542
-8.40861487388611
-7.26699316501617
-7.28168213367462
-5.55133616924286
-7.58368301391602
-4.9861204624176
-6.89418196678162
-8.46415209770203
-10.7887222766876
-9.11437809467316
-12.03766477108
-8.46218967437744
-9.09061121940613
-9.73578417301178
-5.27329123020172
-5.78713548183441
-6.81520938873291
-6.69236123561859
-8.85177528858185
-6.0399022102356
-4.83694553375244
-3.59849762916565
-3.64272820949554
-6.59518694877625
-5.13945925235748
-6.26617157459259
-7.99461805820465
-5.3769109249115
-4.2588803768158
-5.45665287971497
-8.31807267665863
-10.0298206806183
-7.38894701004028
-8.74247992038727
-10.0651662349701
-14.0384489297867
-10.7817887067795
-9.28496181964874
-9.99444854259491
-11.1805408000946
-12.4355760812759
-10.7934874296188
-11.9109394550323
-9.54999840259552
-8.84788596630096
-11.3652647733688
-12.4881230592728
-11.8568005561829
-11.0314584970474
-11.7315715551376
-11.0446439981461
-9.28403449058533
-8.12499821186066
-8.06543612480164
-7.94883441925049
-9.02185451984406
-8.96592056751251
-6.11830627918243
-5.19189131259918
-7.43969368934631
-10.9349987506866
-7.67995202541351
-8.62738621234894
-8.30084359645844
-8.97814011573792
-6.52534675598145
-7.60153996944427
-8.47505748271942
-8.55130362510681
-5.45468270778656
-7.49981141090393
-6.95388865470886
-11.1533807516098
-9.5951589345932
-8.21707463264465
-7.53768289089203
-11.1637040376663
-12.3605953454971
-12.1696085929871
-13.6746356487274
-9.91217315196991
-9.99553918838501
-10.1182284355164
-10.1902922391891
-11.0189068317413
-13.0779316425323
-12.0826456546783
-11.350203871727
-10.9822214841843
-13.2718505859375
-12.3547806739807
-10.467646241188
-11.6330748796463
-10.5488872528076
-6.1729428768158
-9.09187698364258
-8.02783799171448
-5.05310356616974
-5.7449551820755
-5.55387663841248
-3.63146507740021
-4.61836922168732
-5.69291853904724
-3.62212216854095
-9.22386062145233
-8.56366181373596
-7.2184933423996
-4.46169221401215
-6.04171228408813
-6.45565855503082
-5.94467377662659
-5.06995368003845
-9.85978651046753
-6.65695679187775
-6.91606366634369
-8.62066924571991
-10.2966593503952
-11.1617416143417
-11.1152156591415
-10.967663526535
-12.2115668058395
-9.01967751979828
-9.79036509990692
-11.1753103733063
-8.64610540866852
-8.81630682945251
-9.97605860233307
-9.88373446464539
-10.7285364866257
-11.3858523368835
-11.0769383907318
-10.7607971429825
-8.62194180488586
-7.23186266422272
-7.61539697647095
-6.12187957763672
-5.60624349117279
-8.06618177890778
-5.98773062229156
-8.04528188705444
-6.74862957000732
-9.83100664615631
-6.33071768283844
-7.59004771709442
-6.55919778347015
-8.34451711177826
-7.57194840908051
-6.74139010906219
-8.69256961345673
-7.69979012012482
-7.18451476097107
-7.91697418689728
-7.27393615245819
-8.1013890504837
-8.86129450798035
-8.77845823764801
-8.17792296409607
-7.32980859279633
-11.9094673395157
-8.49587988853455
-10.0469164848328
-8.26465976238251
-8.72332346439362
-8.3137538433075
-9.5911865234375
-9.40653049945831
-7.86002838611603
-6.76349854469299
-6.48494505882263
-10.1675958633423
-9.81104922294617
-9.7551873922348
-9.62422370910645
-10.126451253891
-9.96033132076263
-12.2037773132324
-11.2213572263718
-9.11330282688141
-8.0581568479538
-7.03280997276306
-9.52297556400299
-10.0343606472015
-10.7587740421295
-10.653097987175
-9.59217345714569
-9.84090900421143
-10.1581366062164
-4.39343523979187
-3.5539516210556
-6.89913511276245
-7.34791445732117
-6.96337938308716
-5.72746217250824
-5.21503114700317
-4.26466798782349
-4.85275721549988
-3.76397156715393
-3.54092025756836
-2.2137491106987
-2.20022332668304
-3.71617376804352
-5.34484922885895
-4.52943551540375
-4.54036509990692
-4.31362020969391
-4.12060046195984
-3.47756445407867
-4.11088109016418
-6.3633908033371
-3.76049625873566
-6.14789438247681
-6.4924772977829
-7.67028093338013
-7.59890079498291
-7.37177968025208
-8.12994933128357
-5.79208958148956
-4.64648735523224
-9.14698100090027
-5.3082662820816
-7.88789033889771
-8.15044605731964
-5.2652724981308
-8.3160640001297
-7.87135696411133
-8.76696312427521
-4.78762423992157
-4.50643491744995
-4.31106972694397
-3.18367779254913
-6.24289751052856
-3.56035196781158
-6.28782367706299
-6.38224983215332
-7.62035965919495
-8.30467939376831
-7.78213024139404
-5.82368397712708
-6.80318975448608
-7.18065464496613
-7.49348104000092
-6.14973855018616
-8.32394802570343
-8.07241034507751
-7.61225950717926
-7.72188293933868
-10.077040553093
-10.2169861793518
-9.07029938697815
-7.49079024791718
-3.7380907535553
-5.50183081626892
-8.10354828834534
-8.34949362277985
-8.17418229579926
-10.6227527856827
-11.0024181604385
-11.0115573406219
-8.52493977546692
-5.51972877979279
-7.99545347690582
-10.6770035028458
-10.6510326862335
-6.68994414806366
-10.5095345973969
-7.92198920249939
-6.83808052539825
-6.33942222595215
-6.02431929111481
-6.91787981987
-9.48141658306122
-9.17389357089996
-8.14746415615082
-6.89727234840393
-4.83185720443726
-6.08273983001709
-5.0806827545166
-3.16912543773651
-1.3058622777462
-0.53988516330719
-0.412568211555481
-4.30799400806427
-4.94185960292816
-5.06797230243683
-3.03464233875275
-5.31934416294098
-6.92879438400269
-4.93095541000366
-3.1533088684082
-6.70366096496582
-9.18885266780853
-7.13701438903809
-6.40291357040405
-7.69480550289154
-7.00404918193817
-10.0173591375351
-13.1358420848846
-9.67848551273346
-9.27301239967346
-11.3183289766312
-10.2439074516296
-6.70443022251129
-7.46080005168915
-8.57918274402618
-4.26925921440125
-6.87568855285645
-8.22073411941528
-8.51707565784454
-9.67086851596832
-8.24490988254547
-8.08764922618866
-7.80221033096313
-9.65341794490814
-7.04910266399384
-10.3489872217178
-11.7144310474396
-11.7239155769348
-9.08000874519348
-10.9397602081299
-8.93308293819427
-11.5115319490433
-10.4822351932526
-9.09367799758911
-6.27246677875519
-7.27872657775879
-7.76767206192017
-6.82238614559174
-7.75756585597992
-8.08013737201691
-8.82200288772583
-8.82877147197723
-11.3145767450333
-11.6554975509644
-13.1813534498215
-11.1048058271408
-11.9330666065216
-13.4840992689133
-13.6575976610184
-13.7077859640121
-17.026799082756
-14.1021472215652
-13.6414359807968
-15.867050409317
-15.9590036869049
-14.012370467186
-16.0413814783096
-17.2364428043365
-16.1829133033752
-15.156308889389
-15.4359352588654
-13.5908799171448
-10.6724661588669
-12.8769639730453
-9.71989142894745
-9.50745344161987
-12.9962946176529
-12.5786023139954
-11.8805519342422
-12.0121155977249
-12.8586032390594
-9.97212636470795
-8.25457108020782
-6.85403311252594
-7.45973896980286
-7.96690154075623
-8.18114793300629
-5.25103855133057
-5.66477870941162
-5.08620274066925
-5.17865991592407
-7.79249584674835
-7.65953087806702
-8.84628510475159
-6.50796914100647
-8.9992219209671
-7.78843080997467
-7.28292369842529
-9.00091767311096
-9.19509756565094
-7.38754522800446
-5.60481977462769
-6.96555888652802
-7.587606549263
-6.38159644603729
-7.65193748474121
-8.0119297504425
-9.27843236923218
-12.6640968322754
-10.6877702474594
-10.1213361024857
-12.2007819414139
-10.8619019985199
-6.00615048408508
-7.95352387428284
-9.41933858394623
-5.72091710567474
-6.56355595588684
-7.81943130493164
-7.48227536678314
-11.3304550647736
-7.64249801635742
-8.02152895927429
-6.90727031230927
-7.24275922775269
-7.14424872398376
-8.55402767658234
-7.62694680690765
-5.83669149875641
-8.68053984642029
-5.7281665802002
-7.4204158782959
-8.40519797801971
-7.11320197582245
-6.27075898647308
-5.20127332210541
-5.72370648384094
-7.44433271884918
-7.46594035625458
-6.57225835323334
-7.03616261482239
-5.89321458339691
-8.13765513896942
-7.82292056083679
-4.48498713970184
-5.11687791347504
-8.49967932701111
-7.92821431159973
-8.89297866821289
-7.05771362781525
-4.979651927948
-10.9495581388474
-9.75975012779236
-9.79306471347809
-8.06599998474121
-10.1388946771622
-10.4534696340561
-8.03285324573517
-9.46307444572449
-9.91362428665161
-9.1784508228302
-9.28675818443298
-8.31894314289093
-10.2511612176895
-11.5749142169952
-13.1524673700333
-7.60157215595245
-8.67620754241943
-6.80838513374329
-9.19953894615173
-7.81154632568359
-6.30966472625732
-6.2625207901001
-4.16093337535858
-2.88862609863281
-4.07256090641022
-7.22752022743225
-7.09407293796539
-5.05299627780914
-9.89291775226593
-5.06293380260468
-8.42617201805115
-6.71625483036041
-5.73063409328461
-9.04050266742706
-8.85481357574463
-8.3532840013504
-6.87359917163849
-8.14199149608612
-5.52469515800476
-5.25403618812561
-5.00877809524536
-4.69160580635071
-1.82087267935276
-4.47936189174652
-4.97220587730408
-5.50042426586151
-4.46108043193817
-6.06156122684479
-6.61735725402832
-6.72754371166229
-5.12391638755798
-8.37494397163391
-7.93036329746246
-5.58563280105591
-8.55115616321564
-7.35972785949707
-7.84856915473938
-6.55876398086548
-8.68472230434418
-6.31898677349091
-5.67505311965942
-5.59701335430145
-6.16088533401489
-7.38280296325684
-7.4271547794342
-10.2038812637329
-8.5857207775116
-7.13114511966705
-8.03780043125153
-8.01600670814514
-7.96653974056244
-9.32491827011108
-7.52654099464417
-5.725221991539
-3.43889677524567
-4.8208954334259
-4.79722714424133
-5.90796899795532
-5.13593208789825
-5.89593625068665
-5.61884045600891
-7.45316529273987
-6.69248759746552
-8.03679800033569
-7.43029284477234
-4.47745907306671
-6.06603312492371
-7.2987208366394
-6.99063956737518
-6.56253004074097
-5.81689310073853
-5.82934439182281
-4.56351172924042
-4.43036830425262
-5.17065060138702
-9.08683884143829
-8.48638486862183
-9.68233335018158
-9.21615982055664
-5.10592114925385
-6.36806452274323
-7.40827226638794
-7.53343081474304
-7.76095306873322
-7.19567513465881
-5.78247761726379
-4.61722338199615
-5.76314234733582
-6.65974199771881
-7.43450081348419
-6.25863647460938
-9.9193320274353
-12.2717856168747
-7.84063029289246
-7.21927380561829
-8.29280924797058
-7.8572746515274
-7.70430278778076
-9.37900865077972
-9.63831436634064
-8.34886634349823
-7.63640928268433
-10.7231216430664
-7.28981506824493
-7.84302425384521
-5.56276047229767
-6.9265261888504
-9.51773428916931
-8.54232668876648
-9.36586666107178
-9.26361536979675
-6.97007703781128
-5.68711757659912
-10.1144864559174
-8.97272264957428
-10.8673858642578
-7.64194107055664
-8.42162978649139
-7.69894576072693
-9.6281658411026
-8.59553003311157
-7.34768235683441
-6.9502420425415
-4.70523679256439
-6.2589727640152
-5.18863320350647
-4.50132167339325
-4.9986252784729
-5.37172400951385
-4.52286350727081
-3.4969539642334
-3.35942578315735
-4.94258546829224
-4.48906588554382
-5.24786651134491
-4.5774644613266
-6.53486728668213
-4.88251447677612
-4.90852999687195
-4.42348456382751
-5.24254298210144
-6.29870164394379
-5.00957095623016
-8.34526479244232
-9.40706264972687
-6.99775862693787
-7.21718108654022
-7.77700114250183
-6.82213187217712
-8.09895431995392
-9.38315582275391
-8.17676091194153
-4.46889579296112
-5.25085759162903
-8.27320802211761
-8.62772369384766
-9.06922495365143
-6.83494305610657
-10.7962919473648
-10.5853569507599
-8.96512317657471
-6.70057094097137
-4.43459391593933
-5.7251068353653
-7.8329085111618
-6.76652836799622
-5.85650825500488
-7.75655567646027
-9.43521797657013
-8.66167259216309
-6.86871361732483
-7.92416131496429
-9.08813226222992
-7.21592247486115
-5.79313540458679
-8.09289693832397
-6.36677587032318
-8.07025301456451
-8.04720401763916
-7.9509449005127
-7.60322618484497
-7.78333747386932
-11.301668047905
-11.7215381860733
-8.16566359996796
-11.6633094549179
-9.11171555519104
-7.95778346061707
-9.00143241882324
-8.65197157859802
-8.20759403705597
-7.65093994140625
-8.4689953327179
-5.37217450141907
-5.64597690105438
-7.5210782289505
-7.15233540534973
-6.86351215839386
-6.67590057849884
-8.57591843605042
-9.01647877693176
-7.94224488735199
-7.62437951564789
-8.97510802745819
-9.91634380817413
-12.4979175329208
-12.7274215221405
-9.55558860301971
-9.10397684574127
-6.91908955574036
-6.34219932556152
-6.75854873657227
-7.8192994594574
-7.25127971172333
-4.74103581905365
-10.0834975242615
-10.0879845619202
-9.43783140182495
-8.16026198863983
-9.42131018638611
-10.3230738639832
-8.99627339839935
-11.7948552370071
-9.42490386962891
-8.7057546377182
-8.87724852561951
-7.9518768787384
-8.78514921665192
-9.22895920276642
-8.34985148906708
-9.34540057182312
-10.7487940788269
-9.85067224502563
-6.66404950618744
-9.60492312908173
-8.8624746799469
-9.31882214546204
-9.45430397987366
-10.1066098213196
-10.626611828804
-9.17275929450989
-7.29908716678619
-9.47570264339447
-8.39556920528412
-10.7189660072327
-11.6452633142471
-9.94795274734497
-9.88900029659271
-11.7215584516525
-10.8786952495575
-13.0337454080582
-12.9470944404602
-13.0708411931992
-10.9355832338333
-9.38644540309906
-9.69774782657623
-10.9920308589935
-9.77228653430939
-9.394211769104
-9.96126186847687
-11.1750018596649
-11.7124664783478
-12.8229576349258
-10.0049686431885
-8.55246996879578
-9.02044796943665
-7.35534060001373
-9.05257546901703
-7.82823622226715
-8.23585212230682
-6.97181129455566
-9.34433138370514
-9.46226906776428
-7.46513164043427
-5.86334979534149
-7.05702638626099
-7.24077832698822
-5.41520881652832
-3.37445962429047
-4.02620005607605
-6.91221034526825
-4.47766268253326
-6.37135410308838
-8.31086552143097
-8.25208282470703
-7.63745105266571
-10.1535800695419
-12.5531575679779
-10.6842306852341
-11.5600566864014
-11.1774063110352
-11.5526764392853
-14.8973551988602
-13.4299254417419
-14.820064663887
-11.0914989709854
-12.3649384975433
-13.9778915643692
-12.093931555748
-13.0491197109222
-13.5369222164154
-12.3780705928802
-10.1389220952988
-8.53066003322601
-7.87803864479065
-8.83341455459595
-6.99648177623749
-8.86322212219238
-11.5771276950836
-10.7079992294312
-11.7143350839615
-10.0953369140625
-10.264687538147
-12.1421420574188
-8.38030195236206
-7.93264710903168
-9.38848984241486
-11.4513812065125
-9.63510096073151
-11.7279354333878
-10.4670876264572
-8.1117696762085
-11.9771423339844
-8.92951083183289
-9.55396199226379
-8.21788060665131
-8.27436208724976
-6.92574429512024
-9.37895345687866
-5.22057068347931
-5.54350399971008
-8.16629385948181
-4.86783123016357
-6.27559387683868
-5.86466467380524
-5.02971065044403
-7.3790385723114
-7.49643921852112
-8.30980265140533
-12.6625428199768
-9.12360811233521
-7.59351873397827
-8.38430035114288
-9.77404117584229
-7.92771768569946
-9.23037946224213
-8.01237404346466
-8.1345626115799
-7.62284433841705
-8.65740430355072
-7.93102717399597
-8.00129890441895
-9.96582567691803
-11.0425013303757
-9.80228424072266
-12.3241028785706
-10.9506791830063
-7.92267251014709
-5.98236966133118
-9.07002937793732
-9.50373768806458
-8.06240260601044
-8.75643289089203
-8.23524117469788
-7.96070730686188
-9.21321392059326
-9.11829698085785
-8.92445623874664
-9.74646258354187
-12.6414415836334
-11.4783871173859
-11.702321767807
-12.5635925531387
-13.0224709510803
-10.3919088840485
-11.3430738449097
-9.40463960170746
-10.8486847877502
-9.10652589797974
-11.5855950117111
-10.8778505325317
-12.5943007469177
-8.32791376113892
-8.41369104385376
-7.30552816390991
-8.34089660644531
-7.09283137321472
-13.4896275997162
-12.3807258605957
-12.0417454242706
-7.70206332206726
-10.249964594841
-9.35805141925812
-9.29132425785065
-9.07846355438232
-9.12084937095642
-10.1730544567108
-11.6586517095566
-10.2553296089172
-10.649395108223
-11.4662398099899
-8.69059669971466
-12.2544865608215
-11.2279781103134
-9.7090345621109
-9.6034654378891
-8.23288440704346
-11.6886024475098
-10.5899667739868
-10.508362531662
-12.6772398948669
-10.9644733667374
-9.52293503284454
-7.94072735309601
-11.2407014369965
-14.7738909721375
-13.5982969999313
-9.9497948884964
-6.41286563873291
-6.36531221866608
-10.4900944232941
-9.69300818443298
-11.5530114173889
-9.32676827907562
-9.15127050876617
-9.87174725532532
-9.68196225166321
-9.16838800907135
-8.9565224647522
-9.87505662441254
-10.658971786499
-9.44701933860779
-7.45099854469299
-9.92405545711517
-8.85395634174347
-8.73862934112549
-8.04619634151459
-10.7621512413025
-11.4831869602203
-11.9801170825958
-11.6815555095673
-11.038289308548
-10.1473879814148
-13.4085521697998
-12.9309725761414
-12.1878521442413
-13.2736103534698
-13.2889943122864
-12.8339142799377
-12.5379683971405
-13.0256968736649
-12.3483222723007
-12.1140788793564
-6.4631096124649
-9.96502196788788
-12.043713927269
-9.80685949325562
-8.09141731262207
-11.2934991121292
-9.93318092823029
-13.1639280319214
-12.4344378709793
-10.6704852581024
-10.121120929718
-11.813131570816
-11.0169457197189
-14.6957193613052
-11.4639568328857
-9.93492436408997
-10.5159084796906
-11.4061299562454
-11.0403025150299
-10.4599248170853
-8.79999506473541
-8.42659342288971
-11.0899478197098
-12.9963260889053
-7.4059990644455
-7.44108271598816
-8.58553373813629
-8.93796288967133
-10.3970320224762
-8.59345686435699
-10.3246821165085
-13.4703946113586
-10.8701061010361
-10.1716403961182
-12.9756414890289
-12.3776350021362
-8.66321814060211
-9.65626919269562
-8.62499952316284
-9.00780642032623
-8.55285811424255
-10.7953104972839
-12.2413122653961
-14.6263052225113
-16.2428601980209
-10.996985077858
-13.3825602531433
-11.4050372838974
-11.0963990688324
-11.4875203371048
-10.0702805519104
-12.1503324508667
-13.2415311336517
-11.2073445320129
-13.6789389848709
-13.8590602874756
-12.1939038038254
-12.3182111978531
-10.9869778156281
-10.8379111289978
-9.90591657161713
-10.3586250543594
-11.3538224697113
-9.91628849506378
-9.6339807510376
-9.12379336357117
-8.6839747428894
-9.57654094696045
-8.17781150341034
-6.82347548007965
-5.17339873313904
-10.7441900968552
-10.3089239597321
-11.2166377305984
-8.5907233953476
-8.74984967708588
-7.19380056858063
-9.55508840084076
-10.4799022674561
-8.73711848258972
-9.73498523235321
-6.60003972053528
-6.20330309867859
-7.97964179515839
-10.3413579463959
-10.0272871255875
-8.11364924907684
-6.3401312828064
-8.47899997234344
-6.87656509876251
-7.8897031545639
-10.7287862300873
-6.24645352363586
-11.2414380311966
-13.5749094486237
-9.97828948497772
-8.60246050357819
-8.89251184463501
-11.3830561637878
-10.2054270505905
-9.47105991840363
-10.1128221750259
-8.05619609355927
-8.71467435359955
-11.4169918298721
-11.2207553386688
-9.32920372486115
-8.63870680332184
-11.2747565507889
-9.14991319179535
-9.86488509178162
-9.06781387329102
-10.8155304193497
-13.001659989357
-11.4220771789551
-10.6505920886993
-8.80998003482819
-11.7698163986206
-9.57097589969635
-7.29960644245148
-9.82445383071899
-9.38250494003296
-12.7990409135818
-8.80913376808167
-10.228599190712
-11.5780326128006
-11.7254987955093
-11.2041223049164
-8.61206221580505
-7.67227506637573
-7.49470543861389
-10.1061673164368
-10.0168064832687
-9.7208217382431
-7.61773085594177
-11.8383413553238
-8.73630142211914
-9.76839923858643
-9.19458448886871
-9.69066524505615
-10.9836723804474
-10.8707941770554
-11.3244862556458
-12.0579707622528
-8.96876907348633
-7.77486479282379
-5.6115483045578
-9.75010883808136
-9.4087473154068
-8.26967692375183
-7.95749413967133
-9.0445636510849
-9.92938423156738
-13.6314369440079
-13.0025769472122
-12.9771003723145
-15.3784306049347
-13.6054503917694
-11.8777626752853
-15.5484795570374
-14.0409550666809
-14.3059740066528
-9.82495164871216
-14.9058833122253
-14.9866234064102
-13.1885517835617
-10.9928003549576
-12.0904204845428
-12.1897274255753
-12.0509507656097
-10.2613261938095
-11.4458700418472
-8.794593334198
-10.0805172920227
-9.9014538526535
-9.76550877094269
-9.89492559432983
-12.8092861175537
-9.60342419147491
-9.04211783409119
-10.5594428777695
-7.21501040458679
-6.38843500614166
-7.9639595746994
-9.33114433288574
-8.4781848192215
-9.13745510578156
-9.47256803512573
-9.39267563819885
-8.29421198368073
-8.848788022995
-9.1797684431076
-8.5388867855072
-8.73014390468597
-8.64370691776276
-8.38718092441559
-9.1686726808548
-9.82936871051788
-8.53468680381775
-12.3208303451538
-9.48477816581726
-10.2664706707001
-7.8794949054718
-7.23328673839569
-9.67738914489746
-8.06844520568848
-10.2092329263687
-9.87948536872864
-8.87324059009552
-8.25066685676575
-7.50981986522675
-8.36758673191071
-9.27886962890625
-8.57235646247864
-9.70580816268921
-9.13112795352936
-7.97199678421021
-7.00458455085754
-7.11900818347931
-3.74949395656586
-6.26581561565399
-5.86248135566711
-6.03066253662109
-5.6836496591568
-7.21179234981537
-8.82252728939056
-8.17198288440704
-6.30485343933105
-7.90681719779968
-9.27352809906006
-10.2401422262192
-10.6735002994537
-9.37507045269012
-9.1992005109787
-10.8973157405853
-11.015545964241
-8.43691563606262
-11.0013446807861
-4.41024875640869
-5.17624020576477
-4.99156856536865
-5.55596876144409
-6.1969952583313
-9.77004218101501
-8.96322739124298
-9.53949296474457
-9.74927234649658
-6.14957427978516
-5.79226279258728
-6.01071619987488
-5.96932053565979
-5.59705150127411
-3.58208608627319
-7.35285103321075
-8.24542629718781
-9.18888294696808
-10.6039843559265
-8.70701909065247
-9.01924121379852
-8.28132271766663
-9.54504084587097
-10.0278648138046
-12.6688351631165
-11.5138385295868
-6.96074521541595
-5.99541485309601
-5.06178796291351
-7.13893592357635
-8.93785107135773
-8.82634365558624
-10.2956072092056
-10.593775510788
-11.2321817874908
-11.0946909189224
-10.3578830957413
-8.84017634391785
-8.46720814704895
-8.87122905254364
-9.63360607624054
-9.00227832794189
-6.88665699958801
-8.47287702560425
-10.2899467945099
-9.91714441776276
-12.1259635686874
-11.4044924974442
-9.97254586219788
-11.1293389797211
-11.6275171041489
-9.37567925453186
-10.2101868391037
-9.27966225147247
-8.67294061183929
-8.17323637008667
-9.02008855342865
-7.94257390499115
-8.05725288391113
-7.4572594165802
-7.91345834732056
-10.37875187397
-11.7789050340652
-7.33037912845612
-7.18138313293457
-11.1145738363266
-9.75333666801453
-8.39016091823578
-11.103781580925
-12.4038842916489
-13.9607810974121
-12.6956295967102
-8.28886079788208
-13.4912294149399
-13.0872763395309
-10.8465247154236
-10.7580312490463
-11.499969124794
-11.7614254951477
-11.4356285333633
-11.2188872098923
-9.48796856403351
-9.42530238628387
-9.32849788665771
-9.03145861625671
-8.25834941864014
-7.0508599281311
-6.99364805221558
-8.12930822372437
-7.41932499408722
-6.02672922611237
-7.09783911705017
-11.1135814189911
-7.28943812847137
-8.44664335250854
-11.8191876411438
-10.5766807794571
-13.268949508667
-12.6984387636185
-13.6434011459351
-11.6526969671249
-11.0475190877914
-10.2456713914871
-11.1708273887634
-10.7720015048981
-7.79930436611176
-9.32514607906342
-6.81172358989716
-7.37241852283478
-4.36850726604462
-1.96128889918327
-1.62838118243963
-2.94941508769989
-5.94805014133453
-6.56133306026459
-7.360724568367
-9.39475095272064
-7.77377009391785
-7.9722295999527
-7.31496942043304
-9.33629965782166
-8.147625207901
-6.84015834331512
-8.4490555524826
-5.97975146770477
-5.71145331859589
-7.09580194950104
-7.26623809337616
-5.0270231962204
-5.39026176929474
-5.56127309799194
-8.06845808029175
-8.79165780544281
-8.74087285995483
-6.95724761486053
-7.41914069652557
-7.12494719028473
-5.345383644104
-4.3898001909256
-5.18101537227631
-5.17455577850342
-3.6876368522644
-2.05067536234856
-6.13972663879395
-7.94272673130035
-4.44767594337463
-4.92766678333282
-4.91988134384155
-2.06527093052864
-1.39348047971725
-4.17221450805664
-4.33849704265594
-5.17230439186096
-5.50990903377533
-7.69183588027954
-6.02082884311676
-7.29129481315613
-8.9735791683197
-9.76424288749695
-8.16654968261719
-7.4192259311676
-6.34885478019714
-4.44796359539032
-6.2214241027832
-5.76755285263062
-4.12964916229248
-9.14031982421875
-7.89810264110565
-8.12854838371277
-9.59797883033752
-8.57431173324585
-7.31732761859894
-8.82745885848999
-6.35759615898132
-9.41453492641449
-9.36703836917877
-7.75252342224121
-11.7210441827774
-9.61658549308777
-8.89269387722015
-9.71001446247101
-8.75772452354431
-8.8386697769165
-8.65349996089935
-2.8859384059906
-4.05573332309723
-7.33415329456329
-4.74131619930267
-4.82310128211975
-7.52598738670349
-5.79160225391388
-6.87449657917023
-6.45040225982666
-9.20863938331604
-6.57043516635895
-2.87309408187866
-4.4572457075119
-5.62483823299408
-2.12515792250633
-2.52766966819763
-3.41815710067749
-3.6362282037735
-6.6747419834137
-3.87339234352112
-6.1626091003418
-6.89318478107452
-9.1006270647049
-8.87662756443024
-7.52251207828522
-5.46063268184662
-7.17656171321869
-7.90645170211792
-6.80060374736786
-8.09852600097656
-8.77250123023987
-5.63321566581726
-9.41930496692657
-9.90458524227142
-7.72075116634369
-8.91683077812195
-8.76348650455475
-7.34125483036041
-10.2160755395889
-9.26175200939178
-11.8870460987091
-11.2610274553299
-9.05309104919434
-7.64969217777252
-7.85816729068756
-9.70560312271118
-9.26967811584473
-8.02703607082367
-8.68343806266785
-12.7421230077744
-11.3005501031876
-9.35638689994812
-8.96438157558441
-11.4329084157944
-9.47311079502106
-12.2436183691025
-11.6774026155472
-10.2707847356796
-10.4827964305878
-10.0816769599915
-10.3555217981339
-10.2842701673508
-11.0195347070694
-10.8856790065765
-10.2838978767395
-11.2393977642059
-10.4936829805374
-9.68006408214569
-8.83544981479645
-6.12159299850464
-9.27541708946228
-12.4324145317078
-12.7382111549377
-10.1795760393143
-9.936692237854
-8.64448809623718
-10.9279338121414
-8.23779404163361
-10.2870098352432
-10.8851078748703
-12.128293633461
-12.5937821865082
-9.2409360408783
-11.4340184926987
-10.3176771402359
-11.9513304233551
-9.72574985027313
-9.72485864162445
-10.0138305425644
-8.89336264133453
-9.21574008464813
-10.1209362745285
-7.60656929016113
-7.28861105442047
-7.62057304382324
-8.34073281288147
-8.55761766433716
-7.09681987762451
-7.13750851154327
-9.09645581245422
-7.5506865978241
-8.16378915309906
-9.13022971153259
-7.77394866943359
-9.01677024364471
-10.5495015382767
-8.76804649829865
-10.3729203939438
-12.5323759317398
-9.99123764038086
-9.98216164112091
-11.2439874410629
-12.1831719875336
-10.0138628482819
-10.7574654817581
-11.2442535161972
-12.1957533359528
-12.9309687614441
-11.5631557703018
-10.9293410778046
-9.62234604358673
-11.206179022789
-8.09503448009491
-11.2379924058914
-8.29576432704926
-10.0161234140396
-14.2633110284805
-11.4000453948975
-10.9500249624252
-9.56387341022491
-9.73956668376923
-9.73802220821381
-5.38797879219055
-10.7147631645203
-11.9896340370178
-9.78398311138153
-9.24797463417053
-7.19628715515137
-6.14809048175812
-7.7641566991806
-5.42346751689911
-8.22729980945587
-10.3689719438553
-8.90790367126465
-7.23377311229706
-7.47886645793915
-6.82608282566071
-5.20812892913818
-5.40603077411652
-5.43827211856842
-7.77576005458832
-8.68993878364563
-10.279102563858
-8.2437127828598
-8.41225600242615
-5.9608473777771
-6.59778952598572
-7.65319871902466
-8.61001443862915
-9.04824435710907
-8.99101758003235
-10.1340756416321
-7.46273624897003
-7.82667624950409
-9.38905417919159
-8.8677259683609
-9.3352507352829
-9.6068879365921
-9.51042330265045
-8.40526974201202
-7.81561005115509
-7.47942900657654
-6.7875565290451
-8.71414875984192
-8.65659058094025
-8.66053187847137
-6.97107839584351
-7.45207345485687
-9.17582547664642
-8.78384876251221
-7.49438166618347
-6.1969176530838
-6.97380149364471
-9.5150351524353
-8.21939945220947
-6.88949656486511
-7.94095361232758
-8.35895919799805
-7.22344720363617
-6.54792428016663
-8.24661636352539
-8.87539517879486
-8.67682921886444
-4.94499468803406
-9.27487373352051
-9.28644728660583
-10.4472950696945
-10.4629641771317
-9.8127658367157
-9.32935893535614
-8.97582626342773
-7.56713974475861
-6.21410095691681
-9.20021390914917
-8.93259263038635
-7.97884333133698
-9.05016708374023
-7.69762432575226
-6.99205946922302
-7.27508556842804
-6.34352135658264
-9.56158256530762
-7.09301090240479
-5.89078617095947
-4.61652588844299
-8.18067538738251
-6.49189150333405
-7.19920825958252
-6.49853444099426
-10.2383643388748
-7.57614076137543
-6.50461423397064
-7.12446939945221
-9.52006328105927
-7.45928037166595
-5.4114203453064
-6.23199713230133
-9.85227024555206
-6.11736536026001
-6.63805282115936
-6.63324558734894
-7.06418824195862
-5.29049479961395
-9.83286869525909
-5.19740581512451
-7.77413582801819
-8.52887725830078
-10.1871590614319
-8.42643165588379
-5.87950098514557
-4.06798529624939
-5.6770054101944
-5.87607407569885
-5.6725926399231
-7.54720222949982
-7.35800087451935
-6.57274198532104
-4.85253477096558
-7.08401370048523
-9.59637069702148
-8.95735478401184
-7.37570822238922
-7.63297343254089
-7.0268577337265
-9.96319282054901
-9.81456518173218
-9.78923833370209
-9.38699126243591
-9.41790151596069
-8.20393145084381
-7.73502433300018
-9.08081746101379
-9.08804965019226
-9.07553684711456
-10.0896806716919
-9.75476670265198
-6.50441634654999
-7.23795568943024
-8.96782600879669
-6.84166967868805
-13.1449775695801
-8.68475520610809
-8.20155930519104
-9.4129296541214
-7.88516008853912
-6.87315785884857
-6.73935556411743
-7.40817975997925
-6.79280292987823
-6.58656418323517
-7.52142155170441
-7.29065597057343
-8.50454103946686
-9.68557643890381
-9.53436136245728
-9.85470986366272
-10.5348519086838
-8.66512036323547
-9.87513411045074
-10.2842938899994
-9.8970000743866
-9.08880794048309
-10.9003217220306
-11.1619092226028
-8.15241825580597
-7.37817025184631
-9.17743360996246
-7.84349346160889
-7.81385707855225
-5.24220192432404
-6.65373778343201
-7.79793047904968
-11.3089232444763
-11.6760847568512
-11.3561784029007
-10.6492235660553
-8.70888197422028
-8.75826072692871
-6.80541253089905
-8.45615530014038
-10.2810817956924
-10.300817489624
-9.48818552494049
-13.2581816911697
-11.6568959951401
-13.1310483217239
-9.77024626731873
-12.0435609817505
-12.3296463489532
-11.6964870691299
-10.0882833003998
-9.92713856697083
-11.2276371717453
-11.2318915128708
-10.2328598499298
-11.686181306839
-10.3008681535721
-10.5021771192551
-9.30071425437927
-9.57745230197906
-8.72018837928772
-9.3121874332428
-7.25184333324432
-4.82486295700073
-5.23486363887787
-6.86395239830017
-8.1189352273941
-8.27254748344421
-9.637002825737
-8.55372881889343
-9.05544793605804
-9.34073865413666
-6.18018889427185
-6.84855997562408
-7.97599685192108
-8.22229051589966
-9.06727802753448
-8.23621892929077
-7.49352788925171
-6.11250364780426
-6.52645027637482
-9.01950180530548
-8.24941980838776
-9.74969375133514
-8.72600913047791
-10.2474583387375
-11.9047290086746
-12.7160475254059
-10.386975646019
-7.90382611751556
-9.09615015983582
-8.45797085762024
-9.82585632801056
-9.81757473945618
-12.0345480442047
-10.663174033165
-12.2166186571121
-12.1409621238708
-13.4393810033798
-9.25278437137604
-10.44464802742
-10.388631105423
-5.40004062652588
-4.03361594676971
-5.7315616607666
-6.10048615932465
-6.11479675769806
-7.99498617649078
-10.8017728328705
-11.0369311571121
-11.3178099393845
-12.038828253746
-11.9122830629349
-10.9340751171112
-11.020960688591
-9.34759724140167
-9.63555383682251
-12.5333732366562
-11.6786013841629
-15.227833032608
-13.7168688774109
-13.9979462623596
-14.608110666275
-15.4435578584671
-15.1625882387161
-11.7913576364517
-11.1939539909363
-9.65717804431915
-10.0535995960236
-10.8919395208359
-9.71533250808716
-10.2878613471985
-10.5703637599945
-11.5479010343552
-8.54868185520172
-10.9568170309067
-9.68532836437225
-6.80626130104065
-7.84980356693268
-11.4229717254639
-8.82222878932953
-7.23773229122162
-10.9769299030304
-10.4861468076706
-10.8318623304367
-14.008290886879
-11.9505778551102
-11.6736840009689
-10.4588768482208
-13.8726408481598
-13.4867315292358
-16.0626986026764
-14.7920333147049
-14.6249046325684
-12.8621355295181
-13.5543340444565
-10.5827848911285
-12.6160200834274
-13.4413887262344
-14.6793324947357
-12.3039524555206
-14.1737928390503
-12.8308479785919
-15.0062909126282
-13.8285678625107
-11.7229533195496
-11.9822283983231
-13.7117067575455
-13.4401125907898
-16.0309027433395
-15.2647202014923
-11.0097118616104
-10.7968773841858
-10.5435500144958
-11.4342651367188
-14.8784452676773
-12.807514667511
-14.1175974607468
-14.2332507371902
-10.4194095134735
-13.9725395441055
-11.3231731653214
-9.73510718345642
-6.61188852787018
-12.7778989076614
-11.8005783557892
-8.05194437503815
-11.6838840246201
-11.8587319850922
-8.67113506793976
-8.25303936004639
-9.66794717311859
-10.5909028053284
-7.71025025844574
-5.87812805175781
-5.41773808002472
-4.95799088478088
-5.73036158084869
-8.59459626674652
-7.88916838169098
-9.225102186203
-7.77675306797028
-9.1572345495224
-10.4766122102737
-7.46996903419495
-9.02403545379639
-9.91045999526978
-7.68310964107513
-7.40621447563171
-9.70373511314392
-8.48974680900574
-7.46349215507507
-9.57214844226837
-10.7573171854019
-8.56775081157684
-5.61074268817902
-4.10576450824738
-5.50075995922089
-5.07584321498871
-5.76572978496552
-5.7328200340271
-8.69820475578308
-6.21829664707184
-2.79063856601715
-6.26969146728516
-3.46890950202942
-8.58642387390137
-8.00286483764648
-5.0061057806015
-4.4416788816452
-7.57640075683594
-10.7290532588959
-5.60586726665497
-6.37129974365234
-8.3429262638092
-10.2203269004822
-10.609130859375
-11.5155136585236
-11.2801755666733
-11.1177891492844
-11.4458945989609
-8.87913751602173
-8.94810819625854
-9.03429210186005
-8.65071785449982
-8.32182896137238
-9.55620312690735
-9.29934883117676
-8.6827107667923
-9.90578997135162
-9.14207661151886
-7.95205104351044
-7.82372617721558
-7.51491916179657
-9.0138578414917
-7.05465042591095
-8.45905947685242
-10.9987593889236
-8.93159592151642
-8.25648713111877
-8.65277981758118
-10.7664482593536
-8.78429663181305
-8.82167172431946
-10.6188088655472
-7.85064029693604
-5.64486002922058
-7.04691386222839
-8.07275235652924
-10.2425973415375
-8.22864103317261
-8.06224036216736
-9.3062150478363
-9.09679591655731
-9.7507803440094
-8.49196541309357
-9.78589236736298
-10.5390005111694
-8.6615879535675
-8.36084973812103
-9.69268000125885
-8.75278699398041
-8.58047699928284
-7.8096581697464
-7.87673163414001
-9.99080467224121
-9.96806347370148
-10.1212463378906
-9.80468797683716
-13.9463511705399
-13.8916455507278
-10.3367396593094
-9.42495143413544
-8.61974620819092
-8.96209442615509
-9.57096672058105
-10.4212068319321
-9.86159956455231
-7.34993135929108
-8.09211206436157
-11.1779609918594
-11.3005863428116
-11.9780012369156
-7.59255242347717
-10.1673811674118
-10.8306956291199
-9.33923590183258
-12.1906992197037
-11.7927889823914
-13.3890931606293
-12.4751486778259
-13.5905591249466
-10.3622226715088
-9.33551239967346
-9.31629860401154
-9.93136477470398
-9.31897139549255
-7.76883828639984
-5.87567746639252
-7.52105855941772
-6.78228521347046
-6.75808191299438
-7.39918220043182
-7.42392754554749
-8.79563677310944
-9.46222841739655
-8.31772351264954
-9.61295711994171
-7.49444782733917
-9.34261333942413
-10.184360742569
-7.92666256427765
-8.56911599636078
-7.6293648481369
-7.02923250198364
-8.03347945213318
-7.75954604148865
-7.84107434749603
-9.62323653697968
-9.81139755249023
-9.88097143173218
-9.7984915971756
-7.73019504547119
-5.68366694450378
-7.76989853382111
-5.33908522129059
-5.23699104785919
-7.12680304050446
-10.4325532913208
-10.8994666337967
-11.1228482723236
-8.79362058639526
-5.53323948383331
-5.41410624980927
-5.87411868572235
-9.36717760562897
-8.49551618099213
-5.21659553050995
-5.79153776168823
-5.82249140739441
-5.41085565090179
-5.18532598018646
-5.90941441059113
-6.57760810852051
-6.66944146156311
-6.17279422283173
-7.35789513587952
-8.97968626022339
-9.95268261432648
-5.62251341342926
-4.53916430473328
-5.31558048725128
-6.44529962539673
-7.65730333328247
-6.54565536975861
-6.01726078987122
-6.99928295612335
-8.13760793209076
-6.60381662845612
-7.97098672389984
-9.45754265785217
-7.78307437896729
-12.6770424842834
-12.4870629310608
-12.2168792486191
-13.8861348628998
-14.0384114980698
-11.3688827753067
-9.69285905361176
-12.6206243038177
-11.3506813049316
-8.52849590778351
-8.7417813539505
-8.63142502307892
-9.78934979438782
-8.86126959323883
-8.27939069271088
-9.81471467018127
-11.9593126773834
-8.88184106349945
-10.5263247489929
-9.30455338954926
-10.5933780670166
-12.3919113874435
-12.1596348285675
-10.1242094039917
-9.18822646141052
-8.66519546508789
-10.0050581693649
-8.18885850906372
-9.89274048805237
-10.4338023662567
-9.81375193595886
-9.72346615791321
-7.47826075553894
-6.65255570411682
-4.51565968990326
-5.45017910003662
-6.64347660541534
-7.39793395996094
-7.38920271396637
-7.59799528121948
-7.699143409729
-6.53522706031799
-9.10319268703461
-9.53107762336731
-11.2515106201172
-10.4398053884506
-11.2368839979172
-11.4234772920609
-12.7429866790771
-8.42672097682953
-11.2449678182602
-8.05877065658569
-8.18960726261139
-9.52161157131195
-11.3506660461426
-11.5768994092941
-8.22040355205536
-7.70954656600952
-6.52065968513489
-7.44475328922272
-9.47650933265686
-9.16613435745239
-9.29461467266083
-7.97435772418976
-8.21699714660645
-7.56979191303253
-10.3478629589081
-9.36602985858917
-10.6873753070831
-9.24688148498535
-9.19605028629303
-6.15468811988831
-7.73518669605255
-8.80204379558563
-10.4228706359863
-8.89436638355255
-8.20919549465179
-5.41656935214996
-6.17452812194824
-7.07310688495636
-6.74389600753784
-6.55373179912567
-9.11687827110291
-7.08494126796722
-7.4482239484787
-7.59653341770172
-7.35486364364624
-7.61184513568878
-8.54891526699066
-8.13776588439941
-8.9942547082901
-7.70236587524414
-7.58624517917633
-7.38825285434723
-7.52221584320068
-7.62783706188202
-7.48293578624725
-8.92339611053467
-9.17408514022827
-8.42879986763
-7.13707542419434
-7.55935442447662
-6.72368085384369
-6.13367164134979
-5.48838663101196
-5.27594256401062
-6.35070967674255
-5.39742493629456
-6.15018105506897
-5.98781096935272
-5.0769921541214
-6.99405491352081
-6.66654396057129
-7.86868989467621
-8.42808043956757
-7.43462407588959
-10.5833202600479
-6.58512306213379
-5.65650188922882
-5.35317122936249
-6.45611548423767
-5.92394495010376
-7.21224737167358
-6.48446381092072
-9.62759864330292
-10.1756163835526
-11.9858039617538
-12.0891337394714
-13.2423534393311
-12.3724265098572
-7.39856052398682
-10.4682096242905
-10.9819045066833
-8.30546808242798
-8.81094038486481
-6.10608911514282
-6.36272239685059
-8.53554666042328
-9.64127242565155
-11.2323361635208
-8.45075905323029
-7.42932629585266
-9.25813567638397
-8.39917600154877
-9.76506042480469
-12.079328417778
-10.7919524908066
-9.08321464061737
-7.92820811271667
-7.57535135746002
-8.02683770656586
-7.09830808639526
-9.00392532348633
-11.9748650789261
-9.61016809940338
-7.25827026367188
-9.27617073059082
-6.62245094776154
-7.93474996089935
-8.40974724292755
-8.51558792591095
-7.80897104740143
-8.79010796546936
-7.75493741035461
-4.6794319152832
-6.62525486946106
-5.35188460350037
-8.27306950092316
-5.26139140129089
-6.57709491252899
-6.20056474208832
-7.8044958114624
-6.53439891338348
-6.56880867481232
-8.26568961143494
-8.16828429698944
-11.2513357400894
-6.99784564971924
-9.45352208614349
-9.61327886581421
-11.6111243963242
-10.013790845871
-6.45900857448578
-7.18619561195374
-7.70084381103516
-6.13559150695801
-9.03404569625854
-6.49501276016235
-6.58388650417328
-6.92298078536987
-7.40827751159668
-10.7771538496017
-11.4702434539795
-9.59992170333862
-9.34310245513916
-7.52990448474884
-9.03455936908722
-10.1987129449844
-9.05031979084015
-10.3960909843445
-9.82609689235687
-10.0706094503403
-11.5253087282181
-9.69383931159973
-11.991761803627
-13.6075137853622
-10.6896427869797
-9.98520660400391
-9.08125734329224
-9.91280436515808
-11.7197879552841
-9.39667451381683
-10.5634007453918
-8.21297037601471
-10.1305011510849
-10.5975948572159
-6.03941488265991
-6.94792115688324
-7.40637409687042
-6.70310950279236
-10.6645821332932
-6.05937469005585
-6.58569037914276
-10.1197907924652
-9.92825353145599
-10.2655508518219
-9.56715452671051
-9.73520529270172
-10.2716119289398
-7.2747415304184
-7.07996737957001
-6.99234914779663
-5.53327655792236
-5.63897490501404
-6.05027365684509
-6.84441709518433
-6.40357625484467
-7.50855696201324
-6.84234464168549
-6.24399411678314
-5.30035710334778
-3.95692002773285
-2.54098856449127
-6.29291594028473
-6.58549225330353
-6.33488631248474
-6.707688331604
-6.83656239509583
-6.27519166469574
-5.28204929828644
-6.62919080257416
-6.88247108459473
-6.58540022373199
-4.67402529716492
-5.43517625331879
-7.27820062637329
-9.21033549308777
-8.35969400405884
-10.8378947973251
-7.57024109363556
-6.73002934455872
-9.26051115989685
-8.63779151439667
-7.66588878631592
-7.311283826828
-6.39708411693573
-5.94717729091644
-5.36434006690979
-8.25555610656738
-7.09106755256653
-7.30180704593658
-7.937908411026
-7.60789668560028
-9.84281802177429
-9.53209817409515
-10.7461659908295
-10.0764104127884
-13.6024295091629
-14.36481320858
-12.513106584549
-10.6617138385773
-11.2944693565369
-9.89904379844666
-9.31016314029694
-9.46878135204315
-6.89828538894653
-8.07016253471375
-9.46125757694244
-10.5981184244156
-10.3709641695023
-10.1561628580093
-8.8846949338913
-10.2663950920105
-10.602131485939
-8.72812163829803
-12.4899107217789
-12.4638473987579
-9.15502953529358
-10.0025442838669
-10.1328196525574
-10.4750710725784
-9.04542577266693
-8.58048343658447
-8.57456755638123
-8.5918961763382
-7.51493537425995
-7.65211355686188
-3.87107741832733
-5.24340736865997
-5.90430104732513
-6.93687629699707
-6.50932729244232
-6.22880077362061
-7.60940730571747
-6.51453757286072
-7.86561143398285
-7.29464769363403
-9.24066746234894
-7.02633273601532
-8.33734226226807
-8.41138303279877
-7.48694467544556
-10.6446237564087
-8.07269489765167
-8.44046771526337
-8.99812817573547
-9.51535499095917
-9.67608511447906
-11.2329003810883
-7.32800769805908
-7.48568069934845
-9.60661423206329
-9.54706764221191
-7.82032585144043
-6.48790657520294
-9.83845329284668
-9.53181052207947
-8.16050183773041
-7.16904258728027
-6.48760771751404
-7.63194119930267
-6.78275680541992
-8.64579975605011
-9.19811069965363
-8.5075318813324
-10.4740613698959
-8.46557307243347
-7.67096304893494
-5.98022520542145
-9.8498477935791
-12.3444291353226
-10.0852892398834
-8.30112767219543
-10.8797820806503
-7.39505302906036
-7.8825079202652
-6.3401300907135
-7.79627883434296
-6.77437102794647
-10.3085854053497
-10.4882385730743
-9.75972938537598
-8.53767359256744
-7.77805829048157
-6.21179473400116
-9.31655132770538
-9.6174042224884
-6.59920156002045
-6.14148306846619
-8.65641760826111
-6.99833047389984
-7.94067454338074
-8.12175095081329
-5.22102427482605
-7.25505948066711
-8.85896837711334
-7.30198967456818
-7.57949590682983
-6.51245248317719
-9.27996563911438
-6.65924215316772
-4.0261025428772
-2.96246230602264
-2.93471026420593
-8.0588790178299
-7.21081948280334
-5.10666525363922
-4.76457166671753
-7.0084822177887
-8.13985168933868
-6.83970475196838
-7.81715250015259
-5.21247541904449
-8.29493379592896
-9.44439971446991
-7.71889054775238
-7.44113838672638
-6.52989339828491
-7.96218585968018
-6.00765478610992
-3.38303697109222
-6.67162334918976
-7.06080198287964
-8.43122863769531
-10.5949454307556
-12.3091249465942
-12.6558018922806
-12.3512690067291
-12.6049109697342
-8.51261138916016
-8.41489028930664
-6.89417695999146
-9.6580902338028
-10.3325939178467
-7.57535684108734
-10.544783115387
-9.81272006034851
-10.1535084247589
-8.99857306480408
-11.3463134765625
-13.3631572723389
-6.75717270374298
-6.90522181987762
-8.49418020248413
-9.1584540605545
-9.0769567489624
-7.92341721057892
-8.80809032917023
-9.52470433712006
-11.1627967357635
-15.1333694458008
-14.2797980308533
-14.1150991916656
-13.4929962158203
-10.4707577228546
-9.94891548156738
-7.69843053817749
-7.05917322635651
-7.94052219390869
-6.83367395401001
-7.11380672454834
-7.65254759788513
-8.84506452083588
-8.48807466030121
-10.0976310968399
-10.5214459896088
-11.768338561058
-12.2305116653442
-10.1607440710068
-10.1822800636292
-11.5904221534729
-8.74693417549133
-8.71523797512054
-9.71125471591949
-7.92370545864105
-9.67955231666565
-10.014678478241
-11.3354083299637
-10.5979679822922
-10.7182595729828
-9.37501430511475
-10.635796546936
-11.1107482910156
-9.69585776329041
-9.34612381458282
-9.60616886615753
-9.22694873809814
-8.46727204322815
-5.14738607406616
-4.89400851726532
-5.52209150791168
-3.74233913421631
-3.76742422580719
-5.35646975040436
-3.9514125585556
-5.43853306770325
-4.23527252674103
-6.10284972190857
-10.1978874206543
-11.1089972257614
-10.4238083362579
-10.3336973190308
-9.2772650718689
-10.7908443212509
-11.01331615448
-9.89017450809479
-11.1777549982071
-7.5021892786026
-5.79339814186096
-7.4082989692688
-5.87069618701935
-8.17489302158356
-10.5100718736649
-11.8853061199188
-11.507192492485
-11.4489014148712
-9.74648439884186
-9.77435898780823
-6.82835268974304
-7.17892897129059
-6.78891313076019
-11.7095854282379
-6.52023756504059
-8.51930344104767
-11.4119662046432
-8.45795428752899
-6.88200676441193
-6.87845659255981
-6.35163497924805
-8.40309238433838
-7.36527168750763
-9.07298314571381
-7.39219856262207
-6.05839598178864
-7.88391613960266
-5.06939303874969
-7.9210501909256
-7.5364077091217
-7.89835441112518
-10.3021391630173
-10.9202535152435
-11.1770044565201
-12.0466823577881
-11.5565605163574
-12.4370313882828
-10.1025990247726
-12.0283066034317
-10.7278851270676
-8.07411634922028
-6.82465827465057
-10.0850310325623
-7.19649863243103
-8.36459875106812
-7.28247976303101
-6.96613192558289
-9.81470966339111
-10.1342980861664
-11.5300089120865
-10.607333779335
-9.49479305744171
-8.77652823925018
-7.98338007926941
-8.03137946128845
-9.25804054737091
-8.22645318508148
-9.84626185894012
-10.5923663377762
-11.3190120458603
-10.8685274124146
-9.41473913192749
-11.3074508905411
-10.166277885437
-9.18991231918335
-10.8654528856277
-10.5035860538483
-11.7751157283783
-10.1065844297409
-7.41981053352356
-8.67488098144531
-11.964661359787
-8.12429773807526
-12.0150984525681
-8.48800432682037
-11.8519421815872
-9.65197575092316
-13.4912329912186
-8.76022732257843
-8.29849803447723
-8.69531106948853
-10.575562953949
-10.3084622621536
-10.3718297481537
-10.2400782108307
-11.7294501066208
-8.73496627807617
-10.2514945268631
-10.1215302944183
-10.9703532457352
-8.85263299942017
-12.74749147892
-8.15015339851379
-9.18315017223358
-10.7458567619324
-11.1940853595734
-9.33017218112946
-10.4576061964035
-10.6332458257675
-10.2773193120956
-8.99514591693878
-8.5433201789856
-8.21993792057037
-6.29468417167664
-10.5807090997696
-13.2062118053436
-12.8521618843079
-10.5217460393906
-10.3844381570816
-9.90425384044647
-7.63800966739655
-9.46144735813141
-9.63983058929443
-11.0852651596069
-8.60247445106506
-10.0994687080383
-11.1820648908615
-10.0533668994904
-8.92566025257111
-8.50193440914154
-8.41998529434204
-10.5515060424805
-9.63062953948975
-9.95082294940948
-11.2544895410538
-10.9520071744919
-9.2867933511734
-13.0508836507797
-13.3811717033386
-11.589076757431
-11.4520627260208
-12.0739741325378
-12.2487534284592
-10.0290373563766
-8.70326125621796
-8.08886647224426
-13.0647144317627
-8.47849333286285
-7.39625918865204
-5.05319321155548
-6.13678824901581
-5.76435101032257
-6.5896635055542
-6.00474584102631
-4.45608639717102
-3.58251357078552
-6.44928431510925
-6.12061285972595
-8.04831564426422
-9.35048258304596
-8.12262105941772
-8.18006062507629
-7.26709115505219
-6.88046061992645
-7.14135587215424
-6.57506883144379
-10.4725271463394
-9.43184721469879
-8.41085720062256
-8.27638101577759
-8.10523808002472
-10.594291806221
-8.96878337860107
-10.6479989290237
-9.8124908208847
-13.0248668193817
-10.5419427156448
-7.82263827323914
-7.55252110958099
-8.91302990913391
-8.35638523101807
-7.23587167263031
-7.50100994110107
-8.79217958450317
-10.1989711523056
-13.160311460495
-12.7888189554214
-11.9323617219925
-12.2804968357086
-9.62596118450165
-9.03484392166138
-10.1801787614822
-8.33588767051697
-8.28987872600555
-11.1620472669601
-9.4200085401535
-9.98085963726044
-10.7142944335938
-7.44698667526245
-9.72279465198517
-8.50214457511902
-12.077691078186
-10.7851963043213
-9.747523188591
-7.94757485389709
-8.61905789375305
-9.73998701572418
-11.1356933116913
-9.2927154302597
-10.4585952758789
-8.47185051441193
-7.39097094535828
-9.03500068187714
-7.68530368804932
-10.794801235199
-8.92906177043915
-8.27012276649475
-9.3878960609436
-7.25556135177612
-6.95036375522614
-8.30026376247406
-7.76221919059753
-9.95374977588654
-7.24854004383087
-8.82357513904572
-7.47169530391693
-7.14388287067413
-9.03953421115875
-9.559854388237
-11.8096284866333
-9.29581689834595
-12.0017004013062
-14.1530491113663
-11.7373871803284
-11.1828334331512
-9.33891558647156
-10.9039828777313
-7.8376590013504
-10.0927147865295
-7.97230768203735
-8.6541885137558
-5.62922596931458
-4.25407862663269
-5.69162809848785
-8.03763544559479
-7.91991746425629
-8.05265283584595
-7.65675234794617
-10.3232264518738
-8.75187611579895
-6.83047688007355
-6.50512766838074
-7.7613810300827
-7.96772789955139
-8.63200438022614
-8.8525071144104
-12.152633190155
-8.78750503063202
-8.79041373729706
-9.50316619873047
-11.5634254217148
-10.5138309001923
-7.93804681301117
-8.22405338287354
-9.37332093715668
-10.1168720722198
-6.63916218280792
-8.53939545154572
-8.83187675476074
-8.97982823848724
-9.40586292743683
-8.80389046669006
-10.1628831624985
-11.2743614912033
-10.5504754781723
-9.59820902347565
-8.54740691184998
-13.1326104402542
-9.56209933757782
-10.0468363761902
-10.4458357095718
-9.32101511955261
-9.05607986450195
-7.98299610614777
-5.38073253631592
-7.66649997234344
-8.65570795536041
-7.36143171787262
-6.74269509315491
-7.76883363723755
-5.31444215774536
-8.79677140712738
-8.52779793739319
-8.51192903518677
-10.940531373024
-10.9087073802948
-7.75474846363068
-9.27934765815735
-8.54782521724701
-11.9942620992661
-11.388149023056
-11.1512216329575
-10.6192134618759
-8.5963259935379
-8.02191340923309
-8.56945562362671
-8.89929330348969
-6.12446391582489
-5.5210108757019
-6.11667227745056
-6.62423384189606
-7.70722460746765
-5.95264291763306
-5.58601796627045
-7.27468752861023
-6.78616452217102
-4.57506358623505
-4.50242793560028
-4.96839535236359
-4.32696068286896
-6.06032335758209
-6.34428536891937
-6.85692632198334
-10.2649734020233
-6.77800107002258
-7.84932851791382
-11.1836417913437
-8.34073746204376
-7.54183042049408
-9.80871844291687
-9.07473874092102
-8.02708840370178
-9.42007184028625
-8.87191832065582
-11.3346974849701
-9.82751643657684
-10.3267811536789
-9.97663998603821
-9.43316876888275
-7.82008147239685
-7.89783763885498
-8.93607890605927
-8.01768577098846
-6.35359621047974
-7.97849023342133
-6.12726187705994
-7.32224881649017
-7.95814764499664
-9.47200584411621
-7.25014507770538
-7.80906271934509
-10.4370365142822
-9.85646903514862
-10.2788269519806
-11.4025508165359
-10.5482549667358
-9.02732026576996
-9.43914926052094
-9.06273710727692
-8.18206655979156
-6.05525517463684
-5.36090075969696
-6.68982291221619
-7.23378074169159
-7.86311101913452
-7.45360136032104
-6.76778185367584
-8.61884570121765
-5.03461313247681
-8.55343270301819
-8.91058027744293
-6.99738967418671
-11.1486694812775
-9.78041040897369
-9.30210471153259
-11.5750451087952
-12.7533596754074
-11.9388542175293
-17.5103222131729
-15.9824430942535
-12.9020591974258
-13.2776511907578
-12.6394172906876
-11.9027174711227
-12.2695175409317
-13.5359307527542
-13.9810217618942
-10.8390033245087
-10.9975488185883
-11.2460044622421
-9.68897259235382
-14.9937120676041
-12.0772930383682
-10.6221859455109
-9.0573205947876
-8.76955199241638
-7.5662682056427
-11.017054438591
-9.91527104377747
-8.79541122913361
-6.84131264686584
-9.80875134468079
-8.69788300991058
-11.1433877944946
-9.73190379142761
-7.95593523979187
-8.63299667835236
-9.0543646812439
-8.26586246490479
-8.11134648323059
-11.5812599658966
-8.17832803726196
-8.01044976711273
-10.0225178003311
-7.75464427471161
-9.85023140907288
-11.171892285347
-10.1005185842514
-8.73149394989014
-7.58065295219421
-10.4234248399734
-9.16471374034882
-5.9359096288681
-8.05293953418732
-6.42493283748627
-8.19879961013794
-4.81331491470337
-7.5790479183197
-7.44069528579712
-5.37327468395233
-8.1377238035202
-10.6026829481125
-9.34036874771118
-8.03273606300354
-5.71759581565857
-8.53026068210602
-9.57065117359161
-10.2954413890839
-10.5327787399292
-8.65340709686279
-7.85424399375916
-8.00474333763123
-8.69325399398804
-7.85815691947937
-10.2117418050766
-7.51557004451752
-9.46009659767151
-10.863742351532
-7.55176508426666
-7.97779560089111
-8.86399495601654
-6.94485783576965
-7.85812306404114
-9.9197998046875
-9.56811082363129
-10.2019282579422
-10.5242711305618
-13.664039850235
-10.3859993219376
-10.6237355470657
-10.3228566646576
-9.7283194065094
-9.26337671279907
-7.76807141304016
-7.38364660739899
-10.4385520219803
-11.0164142847061
-10.6791069507599
-7.88828146457672
-9.17097401618958
-7.07315456867218
-6.90944170951843
-10.6855201721191
-7.97838842868805
-8.61694502830505
-9.48351490497589
-11.1721004247665
-11.1528272628784
-9.83114075660706
-10.1565483808517
-10.6804084777832
-9.31728148460388
-9.18030619621277
-9.58371651172638
-6.23744702339172
-9.25609946250916
-9.4203120470047
-9.23866724967957
-10.0733070373535
-11.7353460788727
-8.38851678371429
-12.0763177871704
-9.54886591434479
-7.34629189968109
-6.45471608638763
-8.5326110124588
-9.93160676956177
-10.3097126483917
-9.2265111207962
-7.11071586608887
-8.14162564277649
-8.10820746421814
-8.25351417064667
-6.02609252929688
-7.40729308128357
-9.11664426326752
-9.21697854995728
-8.31974899768829
-7.13996994495392
-8.42876183986664
-10.2291347980499
-11.3034377098083
-10.4851418733597
-9.8880615234375
-8.28324019908905
-8.08512306213379
-8.49777436256409
-9.22702038288116
-7.11665904521942
-11.6666686534882
-8.72843611240387
-9.7912278175354
-13.0678429603577
-8.84851241111755
-8.96151435375214
-7.99575734138489
-8.98000347614288
-8.95524597167969
-8.71640729904175
-7.49428725242615
-7.98491871356964
-8.98801457881927
-9.76926374435425
-12.5594334602356
-11.5532202720642
-10.3010247945786
-10.8115464448929
-9.7087961435318
-9.47375392913818
-10.4932225942612
-8.80626618862152
-10.0536937713623
-8.02241778373718
-7.8175767660141
-5.81818246841431
-6.20774066448212
-8.18739783763885
-6.89829742908478
-5.66749143600464
-9.19546782970428
-8.26438856124878
-9.5208603143692
-8.71842479705811
-8.23667514324188
-9.51199626922607
-9.65222990512848
-10.4522838592529
-9.59383463859558
-8.15860211849213
-8.44792115688324
-7.66158819198608
-7.82700133323669
-6.10756051540375
-9.66374933719635
-8.92585504055023
-8.9923232793808
-10.4724819660187
-8.14004242420197
-8.88733148574829
-9.22025859355927
-8.67386412620544
-7.68912851810455
-11.5129165649414
-7.15364992618561
-7.02815699577332
-7.84341788291931
-9.01035857200623
-10.192037820816
-8.91700339317322
-9.75391733646393
-9.29383683204651
-8.74211037158966
-11.4543828964233
-9.78971946239471
-11.0312815904617
-10.02789747715
-7.61175048351288
-10.2173861265182
-9.34219396114349
-8.4679000377655
-9.99763023853302
-7.20080924034119
-5.64490985870361
-7.78715455532074
-7.29035604000092
-7.06381368637085
-6.6204080581665
-10.8724149465561
-9.72715890407562
-9.28898167610168
-11.1268212795258
-11.1492056846619
-11.3267652988434
-13.3343989849091
-11.6087766885757
-12.0707416534424
-12.4549729824066
-12.046630859375
-11.5173259973526
-10.6390093564987
-11.885709643364
-9.20783674716949
-11.1596792936325
-10.6011856794357
-10.2647752761841
-10.4478254318237
-7.99343180656433
-10.7583453655243
-11.2302020788193
-8.10102808475494
-9.17209565639496
-9.79808151721954
-11.0253266096115
-11.3910123109818
-12.7726320028305
-10.8814973831177
-9.70830237865448
-9.83626985549927
-9.50898766517639
-7.37334764003754
-5.19054985046387
-6.32863128185272
-7.14600360393524
-6.39701294898987
-6.62822997570038
-8.66457736492157
-9.77973318099976
-9.10083878040314
-9.07365667819977
-10.9759225845337
-12.1837424039841
-7.89921498298645
-9.69166004657745
-10.1113193035126
-7.29661810398102
-6.30737864971161
-7.12431931495667
-8.35999405384064
-7.91510105133057
-8.42445683479309
-8.01633167266846
-9.09762537479401
-11.4477453231812
-9.190345287323
-7.78930330276489
-9.18258583545685
-8.53642463684082
-7.15454030036926
-6.79547679424286
-5.55237674713135
-6.49307322502136
-8.02344417572021
-8.8577561378479
-8.67963087558746
-7.95092833042145
-7.21299922466278
-6.33202421665192
-5.3140983581543
-4.79579591751099
-6.45208096504211
-5.82780265808105
-7.91383790969849
-6.34751403331757
-4.48030257225037
-3.77524435520172
-5.67820131778717
-8.4140613079071
-7.22841191291809
-7.97447645664215
-8.90252590179443
-7.88804304599762
-7.47384369373322
-7.64610433578491
-8.38329970836639
-5.82637405395508
-8.12835657596588
-6.5380265712738
-6.91006195545197
-10.3876732587814
-10.3580093383789
-11.2728939056396
-9.89463531970978
-5.64654409885406
-4.15229463577271
-7.10969269275665
-4.73884999752045
-4.86107838153839
-3.88962173461914
-9.28445756435394
-7.79930639266968
-8.1052610874176
-6.45945632457733
-9.06291162967682
-8.43120110034943
-10.0320590734482
-11.1497049331665
-9.86667168140411
-9.23641848564148
-12.8426420688629
-10.8394392728806
-12.2778265476227
-10.088702082634
-10.7348009347916
-11.1287436485291
-11.498610496521
-13.3224847316742
-12.4905039072037
-13.2397675514221
-11.9125628471375
-9.5772477388382
-10.9537107944489
-10.1348277330399
-12.0696614980698
-10.1318978071213
-9.94141364097595
-6.90499007701874
-10.0600457191467
-13.665470957756
-13.6995375156403
-13.7267127037048
-12.1984164714813
-11.2955250740051
-9.6857670545578
-12.4118943214417
-10.4354476928711
-10.8670997619629
-8.63625454902649
-5.94245529174805
-7.67930293083191
-8.45059883594513
-9.70687782764435
-6.5332647562027
-7.17400109767914
-5.31449699401855
-5.40568101406097
-9.15672981739044
-12.3677997589111
-9.79304158687592
-9.97183954715729
-13.4461730718613
-13.7605191469193
-13.8852866888046
-13.243537068367
-11.9202625751495
-8.92141842842102
-9.30753207206726
-7.63270556926727
-9.75113236904144
-8.14684224128723
-4.00793743133545
-9.35994780063629
-9.59766685962677
-11.7160177230835
-10.9669935703278
-10.9233952760696
-9.03830683231354
-11.2860270738602
-15.6387376785278
-13.6142981052399
-13.2488280534744
-12.2946370840073
-11.5926305055618
-12.013866186142
-9.69093120098114
-9.83213150501251
-8.73589861392975
-6.64230072498322
-7.58259582519531
-10.7695792913437
-8.58086144924164
-7.66355669498444
-9.55858659744263
-10.2879639863968
-8.9910010099411
-12.5932871103287
-9.03399217128754
-7.04672586917877
-11.2405771017075
-11.9747937917709
-11.8222388029099
-10.4316389560699
-5.83934795856476
-7.80513310432434
-7.38164138793945
-8.32207953929901
-9.77288222312927
-7.34981679916382
-10.4330898523331
-11.8499938249588
-10.0229775905609
-10.1815744638443
-8.75894784927368
-8.65544056892395
-9.63425779342651
-11.0201218128204
-8.96757519245148
-10.1492004394531
-10.3875526189804
-10.4912507534027
-7.01154851913452
-9.11291325092316
-11.4601899385452
-10.0593174695969
-8.53121852874756
-7.80616593360901
-9.01822650432587
-9.75473630428314
-7.21008479595184
-5.2316027879715
-9.10321581363678
-10.5646680593491
-8.89916396141052
-7.54929828643799
-6.19258677959442
-6.74408578872681
-7.93771815299988
-7.8643319606781
-8.0295797586441
-6.04680979251862
-6.91911029815674
-6.060959815979
-5.99546980857849
-6.12366795539856
-6.48921775817871
-9.3411248922348
-8.49385571479797
-10.5434883832932
-8.46813547611237
-7.49326825141907
-8.42196893692017
-8.70257544517517
-6.74152064323425
-7.26775193214417
-7.56880259513855
-8.2033988237381
-8.71660423278809
-8.29238593578339
-6.64302325248718
-8.50770652294159
-8.22615706920624
-7.13157916069031
-4.54349541664124
-4.13889384269714
-6.31935489177704
-8.92768919467926
-7.99980282783508
-8.48348343372345
-6.69720816612244
-6.41456115245819
-8.08325219154358
-9.31318378448486
-11.2626459598541
-8.48359858989716
-7.62986159324646
-8.1384449005127
-5.91082906723022
-8.30357015132904
-8.21923804283142
-8.68993818759918
-8.00611484050751
-7.43485033512115
-7.94745349884033
-10.45594394207
-6.46822452545166
-10.9642418622971
-10.672195315361
-10.7804135084152
-9.71916854381561
-11.393651008606
-9.81213164329529
-8.5309693813324
-10.6700407266617
-10.714825630188
-15.4359737634659
-11.6456824541092
-12.5457274913788
-10.8451393842697
-7.91661107540131
-10.069620847702
-10.3677344322205
-10.1530069112778
-11.0189001560211
-10.3662827014923
-8.71985805034637
-8.73325753211975
-9.23509705066681
-6.69238340854645
-7.39707624912262
-7.24771893024445
-6.22502613067627
-5.10178971290588
-6.21120989322662
-6.97776365280151
-4.46006846427917
-8.38092744350433
-8.47488045692444
-5.51112449169159
-5.05677437782288
-8.24888622760773
-6.98141276836395
-7.12182128429413
-6.37131094932556
-7.51583564281464
-7.47839689254761
-5.76174664497375
-8.40553796291351
-10.302071928978
-11.9686517715454
-11.0438485145569
-9.47386825084686
-9.07388055324554
-8.421590924263
-8.97658884525299
-13.0527354478836
-11.0183107852936
-10.1404151916504
-9.30587482452393
-11.8628907203674
-10.4398473501205
-9.83969402313232
-10.1025732755661
-7.90318822860718
-8.31338691711426
-10.206160902977
-8.44531357288361
-5.93686139583588
-4.01707863807678
-4.47352290153503
-5.79452800750732
-6.56256783008575
-6.79959404468536
-6.33137857913971
-8.46663904190063
-9.63561689853668
-9.52578890323639
-10.7087688446045
-8.58676481246948
-10.2760708332062
-8.9664888381958
-8.3453174829483
-9.14328527450562
-6.92225921154022
-6.76011967658997
-7.27903211116791
-7.91566061973572
-11.8499188423157
-10.8932675123215
-9.54840898513794
-7.5258469581604
-4.80067110061646
-10.9257907867432
-7.37417614459991
-7.15995311737061
-7.85999870300293
-9.72536730766296
-10.3995341062546
-10.2395342588425
-7.30855000019073
-8.87683379650116
-8.24415588378906
-6.56291091442108
-9.67365276813507
-6.39314889907837
-7.70668387413025
-7.95479333400726
-9.35764276981354
-6.68599700927734
-6.57901036739349
-7.45829474925995
-9.54397594928741
-9.43286049365997
-8.86054694652557
-9.16197144985199
-8.57658112049103
-8.39826512336731
-6.74825251102448
-9.21008193492889
-7.04540264606476
-6.66245222091675
-6.90017330646515
-6.90827023983002
-8.17321002483368
-5.81329679489136
-7.8781042098999
-8.82913708686829
-6.66381776332855
-7.13709402084351
-7.54750978946686
-6.87043130397797
-5.96674144268036
-4.65002012252808
-7.62761759757996
-8.20455098152161
-6.65079760551453
-6.91112589836121
-5.64396154880524
-6.66106677055359
-7.46464264392853
-6.62514352798462
-5.86191964149475
-4.76992201805115
-7.27649283409119
-6.80314552783966
-9.83917725086212
-10.7373176813126
-11.3980239629745
-9.65783989429474
-12.2151478528976
-10.6844067573547
-12.1009323596954
-11.4766707420349
-13.914426445961
-11.4645611047745
-6.91329646110535
-7.58746671676636
-9.78005921840668
-11.0074392557144
-10.2753263711929
-7.7220858335495
-9.47633397579193
-8.28990209102631
-8.87481617927551
-10.31656229496
-10.7817996740341
-9.20265913009644
-9.72622847557068
-10.4015271663666
-8.59653282165527
-8.04073941707611
-6.43892216682434
-9.34815299510956
-11.9711451530457
-7.72058308124542
-9.09072685241699
-7.47699904441833
-6.36743271350861
-5.01534938812256
-5.21362733840942
-5.60693573951721
-6.94794952869415
-5.69507479667664
-5.96872544288635
-9.05629706382751
-7.50912404060364
-8.24564671516418
-6.76132655143738
-9.74615657329559
-7.58076679706573
-8.62292444705963
-7.89848434925079
-10.2123889923096
-10.0240037441254
-8.04941868782043
-6.51221561431885
-8.95986020565033
-8.46892035007477
-8.68881225585938
-11.4295662641525
-10.2285352945328
-10.1381366252899
-7.43300306797028
-4.94732093811035
-4.1013091802597
-6.61192405223846
-6.16331148147583
-5.23652076721191
-5.92804050445557
-7.85363984107971
-6.55647361278534
-7.04855632781982
-9.60017216205597
-8.36447525024414
-7.77555990219116
-6.46133816242218
-9.24058866500854
-9.15152442455292
-6.81053841114044
-8.18800938129425
-8.4258371591568
-9.53340363502502
-7.75225734710693
-6.39571273326874
-5.55402457714081
-6.45843696594238
-7.02446258068085
-4.63524115085602
-6.15415966510773
-6.44961178302765
-7.24605906009674
-9.60363161563873
-9.22888374328613
-7.32220780849457
-6.03154528141022
-6.77955710887909
-9.12650096416473
-11.7533453702927
-8.16088902950287
-9.61532866954803
-6.74097156524658
-8.37484335899353
-11.6797897815704
-6.18414616584778
-5.61613035202026
-9.38449811935425
-10.4948464632034
-10.0523480176926
-9.22335720062256
-7.39783883094788
-7.25790071487427
-7.99117982387543
-7.54923939704895
-6.13550698757172
-8.09197211265564
-7.25467991828918
-7.99189817905426
-10.7705243825912
-7.29286217689514
-7.96942222118378
-6.75876569747925
-7.0554141998291
-7.41360867023468
-9.78207957744598
-8.80005693435669
-9.53399932384491
-8.80706572532654
-10.3796449899673
-6.26077282428741
-9.46823930740356
-7.86075341701508
-6.59664440155029
-7.20822739601135
-6.91462421417236
-5.79189455509186
-10.841178894043
-9.66769409179688
-9.39072966575623
-7.18870258331299
-9.66792500019073
-10.7613098621368
-6.58716690540314
-6.1780925989151
-3.47211360931396
-5.03222441673279
-8.605020403862
-7.37223625183105
-8.67574572563171
-7.30808198451996
-6.8754551410675
-8.67575216293335
-7.50673019886017
-7.2680207490921
-6.06021976470947
-7.3625156879425
-7.20168125629425
-10.0129901170731
-7.95735740661621
-8.38481795787811
-10.1621115207672
-7.37329864501953
-9.14458250999451
-8.56815481185913
-8.3844952583313
-6.17119443416595
-7.58655095100403
-8.27705478668213
-8.79915249347687
-7.48575913906097
-10.1208584308624
-6.38102650642395
-6.09679591655731
-4.62878739833832
-10.5902396440506
-8.47850406169891
-8.87445878982544
-6.9610675573349
-7.53666496276855
-6.88793563842773
-8.14282119274139
-6.01634073257446
-7.18793380260468
-9.78889417648315
-9.84344851970673
-7.74716150760651
-8.75991892814636
-9.39517199993134
-7.06342279911041
-5.56789302825928
-3.23260319232941
-5.0963921546936
-9.05111682415009
-7.41518843173981
-7.20840716362
-5.09604156017303
-5.54632294178009
-4.88986217975616
-4.08953976631165
-3.48842704296112
-3.92048859596252
-4.94466578960419
-2.98043286800385
-3.61108779907227
-4.18987166881561
-5.64901745319366
-6.83236694335938
-5.2973130941391
-6.66146385669708
-5.93283653259277
-7.92649614810944
-7.89203953742981
-6.03717529773712
-5.93647050857544
-6.03496181964874
-7.14833796024323
-5.44820487499237
-7.59200346469879
-6.44317889213562
-9.97527492046356
-6.75705873966217
-8.75921738147736
-4.88716399669647
-8.87058329582214
-7.90671849250793
-10.4013053178787
-10.7594574689865
-10.6312631368637
-9.7403666973114
-10.7606496810913
-8.74874138832092
-8.12615513801575
-7.86008703708649
-7.03979563713074
-6.43502950668335
-8.06849658489227
-8.08947229385376
-9.24664080142975
-9.23730385303497
-6.65963757038116
-8.45844399929047
-11.0502449274063
-10.6751086711884
-10.1555857658386
-8.79005110263824
-6.90195190906525
-7.13488364219666
-6.97708082199097
-9.10192120075226
-7.37267410755157
-8.34348690509796
-8.86835551261902
-8.61616814136505
-6.52027904987335
-5.67303049564362
-4.63435959815979
-7.77494525909424
-7.16818964481354
-6.99606466293335
-6.39579951763153
-6.39796531200409
-4.06749141216278
-4.92308843135834
-2.74934124946594
-7.7149041891098
-7.78541266918182
-9.55165660381317
-10.0021435022354
-8.30812275409698
-7.33764958381653
-6.24937784671783
-10.5734640359879
-8.55926489830017
-6.64090263843536
-8.56942629814148
-9.37967586517334
-7.78551375865936
-6.92494022846222
-7.71174049377441
-8.2527266740799
-8.17711937427521
-8.20646119117737
-8.19136333465576
-3.69579887390137
-3.64924228191376
-6.63509154319763
-4.60725975036621
-7.49541032314301
-6.73604834079742
-8.22618317604065
-9.4945319890976
-6.68821918964386
-5.05112051963806
-6.90228974819183
-8.19927608966827
-9.48848497867584
-7.94785130023956
-9.01589202880859
-11.703347325325
-7.75365543365479
-7.02091073989868
-9.21037232875824
-7.39918673038483
-10.1656547784805
-9.48042905330658
-8.15023708343506
-6.88702392578125
-3.61653387546539
-4.91461884975433
-3.92361986637115
-4.40703690052032
-5.70449221134186
-4.31518936157227
-5.29746329784393
-5.84650933742523
-7.21456146240234
-7.10228025913239
-4.64138197898865
-6.32223236560822
-4.31756055355072
-6.79089307785034
-6.07803869247437
-4.66852355003357
-3.94021451473236
-9.01675891876221
-6.96122312545776
-7.63501965999603
-7.97266507148743
-8.88079500198364
-7.20861721038818
-7.64224565029144
-8.11846399307251
-8.93689596652985
-6.70783197879791
-8.66381919384003
-12.0286192893982
-12.1879758834839
-9.46008825302124
-8.45086908340454
-8.87239170074463
-11.4989198446274
-11.2193096876144
-8.00901925563812
-10.3416497707367
-6.33516132831573
-3.86831402778625
-4.84332764148712
-5.30852389335632
-4.83118510246277
-6.32815730571747
-6.61861097812653
-6.1522068977356
-7.56175720691681
-6.2162002325058
-6.36965024471283
-6.46758162975311
-8.00646078586578
-9.56100964546204
-8.12493467330933
-8.49695765972137
-8.29269278049469
-5.48137426376343
-7.28645503520966
-6.47172975540161
-3.96271872520447
-2.918301820755
-2.14357364177704
-4.16294980049133
-6.34721601009369
-6.39283716678619
-6.69347262382507
-8.51170420646667
-10.2755556106567
-9.84332060813904
-10.4737484455109
-10.3478134870529
-10.0729534626007
-10.1406251192093
-9.49276995658875
-10.2341766357422
-8.94619178771973
-12.9319263696671
-12.2407537698746
-11.7549936771393
-8.72480225563049
-8.41116011142731
-10.1448065042496
-9.23339176177979
-5.52626669406891
-6.76339566707611
-9.21899831295013
-10.3458837270737
-10.6510225534439
-8.26885628700256
-10.8031899929047
-10.5648460388184
-8.37440383434296
-10.6748309135437
-13.3344171047211
-9.20021772384644
-8.06954276561737
-8.05297613143921
-9.83779871463776
-12.8302811384201
-13.3521414995193
-12.2001403570175
-12.0175017118454
-13.6733402013779
-13.0658621788025
-12.3031344413757
-9.13093507289886
-8.59375333786011
-9.31962132453918
-11.6798084974289
-6.35330724716187
-9.78739643096924
-7.43000638484955
-8.11525917053223
-7.15592384338379
-8.39093828201294
-8.39424121379852
-9.2832316160202
-10.0437740087509
-8.78439521789551
-8.09840559959412
-10.9081290960312
-7.8571275472641
-6.45503866672516
-8.58015131950378
-8.90760958194733
-7.6623922586441
-9.04081332683563
-9.98457479476929
-9.92669701576233
-8.45173811912537
-8.74699687957764
-10.0458779335022
-8.16028988361359
-8.12080836296082
-11.410266160965
-10.3543095588684
-10.9306341409683
-12.0449342727661
-11.3846654891968
-11.123948097229
-10.8283877372742
-12.4037475585938
-13.5090034008026
-10.2036707401276
-8.75914931297302
-8.53196096420288
-8.86247289180756
-11.4480112791061
-14.2247784137726
-11.2682929039001
-11.3392168283463
-11.4182572364807
-11.0025136470795
-10.9450869560242
-11.0708240270615
-12.5095368623734
-11.1410527229309
-10.4745081663132
-10.5063701868057
-9.40645635128021
-10.3822438716888
-9.8280793428421
-9.28309571743011
-10.8276771306992
-10.0365455150604
-10.8106329441071
-9.80875515937805
-7.65334737300873
-11.6432292461395
-9.65125894546509
-11.1396290063858
-11.2671189308167
-10.1433461904526
-11.5655869245529
-9.03148365020752
-10.0858154296875
-7.6110759973526
-6.01550674438477
-6.92286193370819
-7.14286720752716
-7.85566234588623
-9.03213286399841
-8.49297535419464
-9.44426131248474
-8.67234897613525
-7.15704536437988
-11.7388799190521
-11.585545539856
-9.16077136993408
-7.46788656711578
-7.27897226810455
-7.17888402938843
-6.73670089244843
-7.31104648113251
-8.73700273036957
-9.82986426353455
-8.51158344745636
-8.10139954090118
-7.68875551223755
-8.26635217666626
-3.46122610569
-4.61954653263092
-5.30049359798431
-8.1217622756958
-7.28645431995392
-6.92909216880798
-5.78151667118073
-6.97348344326019
-5.21685063838959
-5.01975190639496
-5.64659225940704
-5.65770280361176
-5.23789083957672
-6.81779456138611
-4.38273763656616
-3.329714179039
-4.12064695358276
-6.05988526344299
-6.16170787811279
-4.83148598670959
-3.60774481296539
-5.35206282138824
-7.50212955474854
-5.65424275398254
-8.4260139465332
-6.83796429634094
-8.18669819831848
-8.87717926502228
-7.32011532783508
-7.92341029644012
-8.57094275951385
-8.29141855239868
-10.6756908893585
-9.82081305980682
-10.4969308376312
-8.83408498764038
-9.46959292888641
-10.3223185539246
-11.2247591018677
-13.2231992483139
-9.52631402015686
-11.218517780304
-9.54523658752441
-10.6605571508408
-9.68971252441406
-11.2303171157837
-11.7260258197784
-11.2385097742081
-10.3620164394379
-8.69592559337616
-10.5565757751465
-11.3707262277603
-12.2742956876755
-10.1780443191528
-9.74518096446991
-9.2240434885025
-10.55552983284
-8.70817315578461
-7.63256227970123
-6.94933223724365
-7.7865355014801
-10.1354999542236
-9.25598323345184
-9.2899649143219
-9.77188217639923
-5.95260941982269
-10.3543418645859
-9.69218564033508
-11.480473279953
-7.48339354991913
-7.55469822883606
-8.33337295055389
-8.18272268772125
-7.31750822067261
-9.59212911128998
-8.12668025493622
-9.29609429836273
-10.0992860794067
-10.6695524454117
-10.6524465084076
-9.90015053749084
-8.79200255870819
-10.3100143671036
-9.77643048763275
-11.9499715566635
-12.7469401359558
-10.0586297512054
-12.0785278081894
-11.9342521429062
-11.7099509239197
-11.3969730138779
-14.1953549385071
-13.5187610387802
-14.9374138116837
-14.0776026248932
-14.2202636003494
-11.9757958650589
-12.8839564323425
-8.95269417762756
-11.4927723407745
-10.6153048276901
-14.1011490821838
-11.8918845653534
-10.3526688814163
-12.1340725421906
-12.4490114450455
-10.3272778987885
-11.7535420656204
-10.3609517812729
-11.3116503953934
-10.7183970212936
-9.93955254554749
-8.07824611663818
-10.3250514268875
-10.233772277832
-11.2008205652237
-11.2884604930878
-13.0799614191055
-10.430379152298
-11.9300675392151
-11.4512183666229
-11.5241689682007
-10.9280039072037
-12.753618478775
-10.7819939851761
-11.1121599674225
-10.2419006824493
-11.8502995967865
-10.5775640010834
-10.958892583847
-10.6939692497253
-9.29498755931854
-10.6028205156326
-10.1503608226776
-11.4572715759277
-11.1166186332703
-11.1321127414703
-11.0593810081482
-10.8237301111221
-10.0802597999573
-10.1841305494308
-13.5278427600861
-11.1387739181519
-10.2287843227386
-11.4575321674347
-9.18249464035034
-12.7689579725266
-13.6958376169205
-12.4740477800369
-13.8606110811234
-11.1253827810287
-12.4547010660172
-10.2017798423767
-8.48152434825897
-9.02564191818237
-9.05267429351807
-7.92307472229004
-8.04181349277496
-8.38935232162476
-8.61737489700317
-7.47184240818024
-5.18657755851746
-6.74839770793915
-8.72460341453552
-11.8541430234909
-10.2310438156128
-10.4603309631348
-10.3425763845444
-10.3715904951096
-10.6170297861099
-9.65985226631165
-11.0310035943985
-7.82541441917419
-10.2139410972595
-12.3457545042038
-9.69895017147064
-8.97778010368347
-7.63439893722534
-8.75603079795837
-8.32211256027222
-7.04320180416107
-11.56815969944
-9.31069982051849
-10.9468214511871
-9.03746426105499
-10.2063533067703
-8.63253426551819
-8.3290513753891
-9.41707575321198
-11.3366757631302
-9.0919189453125
-9.55960750579834
-7.52168607711792
-8.48511600494385
-10.2201608419418
-9.05270767211914
-8.65926086902618
-8.51150608062744
-9.47501313686371
-9.02322089672089
-9.77704441547394
-8.52662360668182
-12.2553354501724
-13.3848654031754
-13.0162553787231
-12.0604286193848
-9.70357298851013
-9.31353902816772
-9.21395885944366
-5.66938722133636
-8.39176607131958
-8.74394977092743
-9.85898733139038
-10.5922591686249
-11.2442147731781
-10.7046432495117
-9.68547415733337
-10.0056051015854
-10.4619485139847
-9.60329377651215
-10.1093425750732
-10.3976843357086
-11.6832222938538
-9.93802785873413
-9.66641199588776
-7.76917254924774
-8.33206176757812
-10.9221276044846
-10.6633225679398
-7.18590378761292
-10.2343306541443
-8.93556225299835
-8.40480399131775
-7.84511971473694
-6.89383244514465
-6.94571006298065
-7.53254926204681
-9.33650553226471
-8.78815281391144
-9.68158078193665
-7.47712504863739
-7.37084376811981
-7.69584810733795
-9.57919275760651
-7.81520926952362
-7.10491621494293
-6.43303310871124
-5.99940466880798
-10.0623574256897
-8.63183760643005
-8.32011246681213
-7.160440325737
-9.11567175388336
-7.37720513343811
-7.59905576705933
-8.16644442081451
-9.09356737136841
-9.75417852401733
-9.9405243396759
-10.5715532302856
-9.88653421401978
-8.14291858673096
-9.28654229640961
-8.56783783435822
-8.8531653881073
-8.07310616970062
-6.84113264083862
-4.99916005134583
-8.58644390106201
-8.83441483974457
-8.8065493106842
-8.42446732521057
-7.6225950717926
-8.67949068546295
-9.66615581512451
-7.5525141954422
-9.09356546401978
-8.48032438755035
-8.91401934623718
-7.58684158325195
-11.7181334495544
-10.1627897024155
-11.2104122638702
-10.9749805927277
-12.8058714866638
-11.7301363945007
-12.3799839019775
-11.5851476192474
-8.68124663829803
-9.24988329410553
-10.1556779146194
-10.427618265152
-9.89085614681244
-7.71970498561859
-10.2496095895767
-8.14343369007111
-8.91403818130493
-9.55246412754059
-8.80126249790192
-9.73164141178131
-9.21417188644409
-7.79194176197052
-8.71270215511322
-9.04103696346283
-7.97173941135406
-8.4789092540741
-9.66381633281708
-7.77359640598297
-11.2756267786026
-9.76932144165039
-8.15048682689667
-9.6082421541214
-9.20637154579163
-7.98361420631409
-9.113978266716
-9.10527455806732
-6.30253875255585
-8.58480441570282
-9.6869295835495
-9.07468795776367
-8.69523286819458
-6.90299415588379
-7.37013685703278
-8.34542632102966
-5.15645313262939
-7.14507222175598
-7.08091366291046
-8.96376740932465
-8.27683365345001
-8.36855208873749
-7.77948689460754
-8.25102961063385
-8.40282571315765
-8.73429310321808
-10.1488040685654
-7.80513203144073
-10.6900269985199
-9.56674981117249
-11.7014051675797
-12.3976160287857
-9.66251420974731
-7.45642423629761
-7.10075759887695
-7.71946537494659
-7.01400470733643
-6.20582675933838
-9.47585868835449
-9.27285718917847
-7.88680672645569
-6.87669789791107
-8.9351304769516
-7.94522202014923
-5.39164900779724
-6.34605610370636
-7.44712471961975
-8.10855340957642
-9.54179978370667
-9.0432037115097
-7.85696685314178
-8.27207267284393
-9.01124131679535
-9.04719817638397
-10.3934501409531
-7.62428176403046
-7.91641020774841
-9.49052977561951
-8.73473083972931
-7.81195414066315
-7.64682054519653
-7.67798447608948
-7.71811270713806
-7.89125633239746
-10.3752890825272
-10.7451649904251
-10.2591971158981
-8.70409536361694
-9.31595396995544
-7.34785270690918
-8.8873006105423
-8.78972709178925
-8.97182726860046
-8.72793626785278
-10.5868102312088
-8.88704442977905
-11.5514909029007
-11.9013651609421
-10.0548981428146
-11.1690828800201
-10.5387864112854
-9.84885954856873
-10.4354883432388
-10.7686003446579
-10.5729001760483
-11.6080832481384
-10.2761067152023
-9.19649648666382
-9.2497341632843
-10.4259346723557
-8.17763245105743
-9.84682095050812
-8.96413886547089
-9.57001781463623
-11.2222176790237
-11.3787685632706
-10.6613578796387
-11.4507135152817
-10.5744680166245
-10.689103603363
-11.397775053978
-11.8886646032333
-11.4846614599228
-9.54604315757751
-8.58239495754242
-9.2767893075943
-11.5972055196762
-11.4422959089279
-10.9369623661041
-12.2967127561569
-11.7407385110855
-10.6191211938858
-10.4102249145508
-10.4713023900986
-13.8237507343292
-11.8043364286423
-11.7669999599457
-14.1731957197189
-14.787140250206
-13.5142685174942
-14.7325484752655
-13.7045718431473
-14.8012565374374
-12.1627932786942
-11.6858942508698
-12.4140305519104
-11.5196913480759
-12.3870260715485
-14.2515598535538
-11.0535006523132
-11.0407098531723
-10.2390248775482
-11.4550215005875
-10.0221072435379
-8.84725964069366
-8.07744097709656
-8.66296684741974
-9.98331272602081
-9.23981094360352
-10.3552405834198
-10.3558762073517
-9.94738042354584
-10.1361544132233
-12.1896648406982
-12.0068899393082
-12.3557693958282
-11.6413927078247
-10.5354405641556
-10.9920245409012
-12.6875499486923
-13.1024880409241
-11.3057080507278
-11.2293512821198
-11.6470985412598
-11.1921856403351
-10.6237807273865
-13.9688473939896
-11.0147844552994
-13.3657766580582
-11.4864326715469
-13.0897717475891
-11.5924737453461
-12.1559380292892
-12.2301110029221
-11.4472669363022
-6.05504822731018
-8.69727563858032
-10.3753800392151
-13.2081491947174
-13.193469285965
-13.168320775032
-12.6793944835663
-13.3688863515854
-13.3094745874405
-10.8352714776993
-12.5307475328445
-12.7325562238693
-13.8069775104523
-13.236208319664
-12.3883234262466
-11.9654960632324
-9.55531692504883
-12.6274943351746
-9.95018637180328
-10.9071176052094
-14.3096702098846
-13.5510383844376
-13.9349685907364
-15.7412700653076
-13.3873982429504
-15.5215885639191
-14.5374925136566
-14.9681324958801
-13.9463895559311
-14.2569686174393
-13.0872997045517
-15.4590353965759
-15.4214587211609
-15.0543392896652
-15.0419862270355
-14.1262056827545
-12.6052125692368
-13.7656766176224
-17.3338347673416
-16.3521943092346
-14.3966073989868
-10.9768468141556
-12.9172004461288
-10.4753160476685
-9.45525693893433
-8.17264604568481
-11.7278294563293
-11.0994334220886
-11.7439268827438
-10.2549459934235
-12.607359290123
-11.4533348083496
-14.067933678627
-11.4483506679535
-9.91714096069336
-9.7627192735672
-10.293881893158
-8.89293432235718
-9.40019965171814
-9.59964334964752
-9.55385088920593
-9.79762196540833
-11.2712923288345
-11.662661075592
-10.7939538955688
-11.3035632371902
-11.0896537303925
-9.35251319408417
-9.98541128635406
-9.62645351886749
-8.61845707893372
-9.5937432050705
-10.1289867162704
-10.7953417301178
-9.40647792816162
-8.72253334522247
-8.17011082172394
-8.85535359382629
-9.50265431404114
-8.7629930973053
-8.68852961063385
-8.30448293685913
-8.31008744239807
-8.46867311000824
-11.1188980340958
-9.90911149978638
-8.50143837928772
-8.30625140666962
-9.72490692138672
-8.73109912872314
-9.26507234573364
-7.45292282104492
-9.2249618768692
-10.2647595405579
-9.7925511598587
-9.53094029426575
-11.2525124549866
-12.70339179039
-12.6462295055389
-9.88014221191406
-9.9312379360199
-9.15325129032135
-10.4799398183823
-8.6468209028244
-11.0461226701736
-9.3708530664444
-9.17677915096283
-8.95020735263824
-7.38576483726501
-7.01783752441406
-10.5900450944901
-10.7159478664398
-11.8694112300873
-9.28110945224762
-7.82023918628693
-10.0519233942032
-9.5533310174942
-10.5127580165863
-9.25291776657104
-8.96398711204529
-10.3912588357925
-10.8256916999817
-12.1181842088699
-12.4926139116287
-10.2614793777466
-11.1500360965729
-8.09328866004944
-8.71783185005188
-8.55246782302856
-10.0307475328445
-6.25416195392609
-7.01215934753418
-7.52105724811554
-11.8696495294571
-10.5271407365799
-11.9702942371368
-12.9322867393494
-11.7412310838699
-10.818038225174
-9.90024530887604
-9.60099101066589
-8.88514757156372
-11.8273360729218
-9.76598453521729
-11.3250583410263
-11.6179817914963
-7.33757174015045
-8.41265785694122
-8.748699426651
-8.40738415718079
-7.81875896453857
-9.39844715595245
-8.21111476421356
-8.68016731739044
-9.34125530719757
-8.06273972988129
-8.86046969890594
-8.06658244132996
-8.3171534538269
-7.38684952259064
-9.01617622375488
-10.1329901218414
-9.47617363929749
-9.52770638465881
-8.80345833301544
-8.6101861000061
-8.05770313739777
-8.16947674751282
-9.24956059455872
-8.60458099842072
-8.14985287189484
-8.04586362838745
-8.87278842926025
-6.72994244098663
-6.95112025737762
-9.5551552772522
-9.14217531681061
-8.38291895389557
-8.43433523178101
-8.40774726867676
-8.57753372192383
-8.81902062892914
-8.59259712696075
-8.45189142227173
-8.53765666484833
-9.35607302188873
-8.55236434936523
-6.80199110507965
-6.24822545051575
-7.37181961536407
-7.20113968849182
-10.2695227861404
-10.6320118904114
-9.76940488815308
-8.0777313709259
-8.69214689731598
-8.15974152088165
-5.5974143743515
-4.92079269886017
-4.18585956096649
-4.23304927349091
-7.07611167430878
-6.98988878726959
-7.31175684928894
-6.30909764766693
-4.37578320503235
-7.1567724943161
-7.22868692874908
-5.05942916870117
-2.20809942483902
-6.18447148799896
-2.81277120113373
-6.45489811897278
-8.15389060974121
-6.64383447170258
-7.71889960765839
-8.34301853179932
-9.9418044090271
-8.26082372665405
-8.65379047393799
-6.40739548206329
-8.06383395195007
-9.35269641876221
-8.68465769290924
-9.37257730960846
-10.99913418293
-9.05226159095764
-7.91533708572388
-8.83524203300476
-7.33788061141968
-8.64970922470093
-7.28964877128601
-7.09008574485779
-9.81147980690002
-7.87830412387848
-8.08024644851685
-7.22831988334656
-7.51597154140472
-9.65022492408752
-10.0654225349426
-9.73959136009216
-8.2435816526413
-5.99638628959656
-7.78866159915924
-10.5522258281708
-8.42133104801178
-7.85334968566895
-6.42795872688293
-6.98352479934692
-6.93434309959412
-6.98352861404419
-9.34176683425903
-7.5727459192276
-9.03539431095123
-7.34667217731476
-8.84479153156281
-8.50268399715424
-10.4589030742645
-11.2601183652878
-12.1467648744583
-10.8826167583466
-8.2270827293396
-7.56823980808258
-8.12199664115906
-8.00509607791901
-7.35661959648132
-7.2096540927887
-7.4819141626358
-9.07622671127319
-9.13407230377197
-6.19694125652313
-6.47521603107452
-5.02089548110962
-6.57201421260834
-5.92690753936768
-3.4891494512558
-4.02857768535614
-4.21704876422882
-5.69181823730469
-5.48010945320129
-5.47494220733643
-1.62403919920325
-2.79599976539612
-4.10578215122223
-4.24460089206696
-3.45238530635834
-5.14796626567841
-4.79437613487244
-5.98000764846802
-7.47912800312042
-4.18120145797729
-5.38316380977631
-4.81781613826752
-6.41237127780914
-5.20806229114532
-5.20567834377289
-4.93777418136597
-6.04229760169983
-5.58906173706055
-5.32064032554626
-6.09416222572327
-5.79563355445862
-6.50923156738281
-9.02082014083862
-9.63944411277771
-10.0468947887421
-5.93384337425232
-4.79637575149536
-4.16864109039307
-6.66655957698822
-6.79184925556183
-9.546919465065
-10.7320065498352
-8.99656403064728
-8.65282928943634
-9.44411957263947
-9.0181839466095
-9.01165878772736
-10.2305446863174
-10.2411618232727
-11.1688274145126
-11.7354874610901
-8.48059129714966
-6.93791019916534
-5.05367958545685
-5.6702321767807
-7.50888788700104
-7.06532275676727
-6.87591159343719
-6.6257050037384
-9.65853273868561
-9.26493704319
-7.62940621376038
-7.08976340293884
-8.16912257671356
-8.35926342010498
-6.17688858509064
-7.13871610164642
-6.61789417266846
-8.12941265106201
-8.52440285682678
-10.1184059381485
-8.03494906425476
-7.64280474185944
-7.07679390907288
-8.56830859184265
-8.96598374843597
-8.92871832847595
-8.17926061153412
-7.97684335708618
-8.26830863952637
-7.6623969078064
-4.95382237434387
-4.55266690254211
-3.40925967693329
-4.87193655967712
-4.64914488792419
-7.59033405780792
-6.8877717256546
-8.9269415140152
-7.65059614181519
-8.42918407917023
-6.23611605167389
-6.74163389205933
-8.99204981327057
-7.40804183483124
-7.82132506370544
-8.01375615596771
-7.33392953872681
-8.77735161781311
-10.4662300348282
-11.959570646286
-9.32965016365051
-11.8356240987778
-9.14816951751709
-8.71793150901794
-9.02887630462646
-9.55469393730164
-9.09348702430725
-8.73326086997986
-8.95542514324188
-8.67588770389557
-7.86353290081024
-8.95170927047729
-6.80801653862
-7.59977471828461
-7.00929915904999
-4.57891070842743
-8.58223438262939
-10.8645633459091
-9.66103029251099
-6.72149324417114
-7.59291863441467
-9.91848361492157
-11.29665184021
-11.1136260032654
-8.9805212020874
-8.76404058933258
-7.43786931037903
-7.88232445716858
-11.4488497972488
-11.9724959135056
-12.6686290502548
-9.76688587665558
-12.042733669281
-11.0548125505447
-11.6748213768005
-12.3193447589874
-9.96612811088562
-11.111380815506
-8.98747980594635
-8.23413562774658
-3.81273114681244
-7.66456651687622
-5.38868236541748
-7.84263598918915
-8.0746157169342
-4.14249181747437
-6.42955434322357
-5.96401691436768
-9.3121919631958
-7.43527364730835
-6.72810316085815
-10.4545052051544
-7.46607089042664
-8.02512669563293
-8.91143524646759
-7.07543575763702
-7.681804895401
-8.63507437705994
-5.30205249786377
-6.08291959762573
-7.67590689659119
-6.43463146686554
-5.97269785404205
-5.75112318992615
-7.33207476139069
-7.53137063980103
-7.21619439125061
-7.18110597133636
-7.43154907226562
-8.94125163555145
-6.94886350631714
-6.5077201128006
-6.25057244300842
-6.12666499614716
-10.2454317808151
-9.96312355995178
-11.238821387291
-8.87251138687134
-10.2594553232193
-12.3434258699417
-7.0930427312851
-9.60814785957336
-8.5445750951767
-8.77858066558838
-11.9684299230576
-11.1728690862656
-9.85762286186218
-10.1942847967148
-10.2608826160431
-8.48585045337677
-11.2394124269485
-7.04282855987549
-5.72136723995209
-8.03477466106415
-9.58304464817047
-8.68113076686859
-6.19665765762329
-6.99382698535919
-7.21299934387207
-9.06460630893707
-6.44796848297119
-5.20028042793274
-7.49352502822876
-6.2792876958847
-6.79926514625549
-8.00347912311554
-6.45883119106293
-5.753044962883
-5.01757848262787
-8.32103681564331
-7.83080852031708
-8.27097928524017
-9.27869081497192
-9.37372159957886
-11.0717929601669
-9.87988460063934
-11.8121007680893
-11.4612867832184
-12.2079081535339
-10.1038926839828
-11.8952119350433
-9.27692091464996
-11.2770401239395
-9.0910267829895
-10.2625719308853
-9.3786495923996
-9.61059081554413
-7.04639375209808
-7.36969995498657
-9.37436723709106
-6.16052460670471
-7.47776067256927
-9.36670732498169
-10.9029200077057
-10.2477102279663
-12.330486536026
-7.65557849407196
-9.67794859409332
-8.30789625644684
-6.53020703792572
-6.35589408874512
-8.82974767684937
-7.58431553840637
-7.57459998130798
-5.41289365291595
-9.59116113185883
-6.59478294849396
-10.0841053724289
-10.0416003465652
-9.30720901489258
-7.17788684368134
-5.71417832374573
-5.71988523006439
-10.2180079221725
-7.90569984912872
-8.03990006446838
-9.58145177364349
-9.63441574573517
-4.62445378303528
-4.26801300048828
-3.01848661899567
-2.50192886590958
-3.63692688941956
-8.27393615245819
-6.77357494831085
-6.048823595047
-6.42479348182678
-5.20348012447357
-5.41586565971375
-5.50106418132782
-8.5332236289978
-7.87621772289276
-7.2875519990921
-7.4800580739975
-8.59179019927979
-9.70002782344818
-9.54839587211609
-7.21237051486969
-5.41433501243591
-5.34654092788696
-6.53536021709442
-5.50807738304138
-6.10238635540009
-5.18102598190308
-5.24930012226105
-8.10581076145172
-7.68251895904541
-9.18563222885132
-6.17383539676666
-7.13150465488434
-6.0031590461731
-7.89795827865601
-6.72177445888519
-6.33362030982971
-5.38060033321381
-6.70318174362183
-10.7714915275574
-11.2288554906845
-10.4439427852631
-9.57521092891693
-9.89698660373688
-8.00912606716156
-8.9342668056488
-8.95165777206421
-8.38336443901062
-10.4641032218933
-9.74801659584045
-10.1392718553543
-7.31184887886047
-8.51511240005493
-8.11896109580994
-8.7646632194519
-7.42446172237396
-9.74233853816986
-11.7757196426392
-10.967623591423
-11.8888630867004
-11.6533898115158
-10.8245536088943
-10.1157387495041
-9.79727303981781
-10.0746378898621
-12.6927502155304
-10.1846796274185
-8.66891074180603
-9.6666202545166
-9.38137602806091
-8.62692272663116
-8.79928505420685
-8.35558354854584
-10.7893660068512
-11.2846755981445
-10.5584983825684
-8.87109661102295
-9.79732608795166
-9.87580728530884
-9.39681458473206
-9.34898924827576
-8.2098560333252
-8.76817965507507
-5.21418190002441
-7.766397356987
-6.1386491060257
-8.81748998165131
-7.30476725101471
-8.49501550197601
-7.15565180778503
-6.39088690280914
-6.9656435251236
-11.7320646047592
-8.26405799388885
-6.71656584739685
-8.67576205730438
-9.34071004390717
-10.4108229875565
-10.5160806179047
-11.532502412796
-6.41731131076813
-7.86013865470886
-6.68881452083588
-5.71271789073944
-8.43468177318573
-12.133719086647
-11.5602844953537
-11.8692096471786
-12.1203498840332
-12.5309598445892
-10.7257462739944
-12.3220241069794
-9.15034174919128
-5.95146298408508
-7.56743264198303
-12.2385635375977
-8.31023132801056
-9.97453832626343
-11.1030762195587
-9.97841477394104
-8.74913394451141
-6.84924149513245
-9.02526581287384
-7.45696091651917
-8.94408977031708
-5.75468575954437
-8.29762232303619
-9.17355680465698
-8.47442626953125
-8.0855610370636
-7.0025235414505
-10.44438123703
-9.04673886299133
-10.6277748346329
-7.87916743755341
-8.23822557926178
-4.98973774909973
-8.46396446228027
-10.5199669599533
-7.31554341316223
-9.91358685493469
-10.5092070102692
-9.3198618888855
-9.13662219047546
-7.78006148338318
-5.9062272310257
-7.31875789165497
-8.04347002506256
-7.2871652841568
-7.36807799339294
-8.38348853588104
-10.8567841053009
-9.95094108581543
-10.7405835390091
-9.65624046325684
-11.6327579021454
-10.1955119371414
-10.9649560451508
-10.7848807573318
-11.7716109752655
-10.4207147359848
-10.0083229541779
-7.13977956771851
-8.50142776966095
-8.79648411273956
-4.73832702636719
-6.94905376434326
-9.16515839099884
-8.72377490997314
-7.94395232200623
-7.89685881137848
-8.98475110530853
-8.54699659347534
-8.80322754383087
-9.73836767673492
-11.0304288864136
-7.63710522651672
-6.98616373538971
-8.00121402740479
-8.12188982963562
-10.5698982477188
-7.71842634677887
-7.3801417350769
-8.95967698097229
-8.91752278804779
-9.08757221698761
-10.0957323312759
-10.9564163684845
-11.5828727483749
-9.32437062263489
-11.2156565189362
-9.24255073070526
-11.5823554992676
-9.00424897670746
-11.750670671463
-9.23630559444427
-6.22621691226959
-6.13098633289337
-9.6484078168869
-6.18038415908813
-8.05241537094116
-13.4924805164337
-12.1529973745346
-9.98491990566254
-8.25527656078339
-9.5959221124649
-11.3987270593643
-13.3082897663116
-11.4938858747482
-10.7708023786545
-10.5231466293335
-10.6189810037613
-8.31912875175476
-9.80342900753021
-8.81551921367645
-9.65850067138672
-12.8439732789993
-14.0436511039734
-9.89857661724091
-11.4297325611115
-10.7842057943344
-11.52328145504
-10.9704836606979
-12.8707622289658
-9.18062174320221
-12.4695398807526
-12.100736618042
-10.077305316925
-8.61708784103394
-11.4232404232025
-9.45229840278625
-5.08459460735321
-8.95960700511932
-9.68544185161591
-11.2844606637955
-8.56722950935364
-9.80126690864563
-9.41189754009247
-9.16707456111908
-9.47093033790588
-8.74938786029816
-11.1792327165604
-11.3055710792542
-10.4476190805435
-5.43766617774963
-3.28204345703125
-8.6843968629837
-6.36642229557037
-7.25235176086426
-8.30489110946655
-7.40287721157074
-8.50191712379456
-8.59513795375824
-4.10876369476318
-5.70029354095459
-7.15851664543152
-7.76427626609802
-7.07016813755035
-6.791583776474
-6.52970886230469
-6.68337297439575
-6.24460005760193
-6.35590016841888
-4.87756705284119
-8.65183544158936
-10.6249219179153
-10.6599714756012
-9.39607298374176
-8.77269065380096
-9.62725031375885
-9.17982280254364
-5.41275274753571
-8.10850238800049
-8.68292379379272
-10.0599147081375
-8.15796720981598
-9.39416027069092
-10.7271273136139
-7.80689513683319
-5.55094575881958
-8.30310964584351
-6.16681516170502
-4.95538640022278
-3.78359603881836
-6.83734571933746
-10.2285228967667
-10.3332200050354
-8.14388179779053
-7.29321873188019
-6.90613925457001
-7.58239412307739
-7.55796802043915
-6.53039121627808
-5.17309725284576
-6.2986456155777
-3.55830991268158
-2.5285210609436
-5.03280210494995
-4.54870438575745
-6.42417442798615
-6.96199929714203
-9.34350872039795
-6.94849467277527
-7.73612689971924
-7.26710188388824
-8.06272089481354
-8.09685373306274
-6.37380707263947
-9.89233529567719
-10.3199057579041
-9.54819917678833
-7.57112157344818
-9.17903935909271
-6.56155943870544
-7.08718025684357
-6.60294330120087
-8.0970071554184
-6.66975522041321
-8.5082243680954
-9.76098132133484
-10.5521965026855
-10.1708974838257
-10.19340467453
-12.7608045339584
-14.7112327814102
-15.1451072692871
-16.1630650758743
-13.4603824615479
-13.7747440338135
-11.9526056051254
-8.10249328613281
-5.60349822044373
-9.39804244041443
-10.4440051317215
-7.0867828130722
-7.5609290599823
-8.86378419399261
-9.11249125003815
-6.88675796985626
-8.43183875083923
-5.75596249103546
-3.50142049789429
-8.01321280002594
-7.14818334579468
-11.6104580163956
-11.6734914779663
-12.0374292135239
-9.85338377952576
-13.8762909173965
-12.1729874610901
-15.9338598251343
-14.7357436418533
-14.6066563129425
-14.0312230587006
-15.9211187362671
-14.912526011467
-13.3266531229019
-15.6490112543106
-13.3061947822571
-17.052285194397
-13.4054692983627
-12.8621163368225
-14.065637588501
-13.1224521398544
-10.8009325265884
-12.6820966005325
-12.8600004911423
-11.6426187753677
-12.2936055660248
-13.5427963733673
-12.6868877410889
-9.53722131252289
-10.3674165010452
-10.7419387102127
-14.0458388328552
-10.0986216068268
-10.9975868463516
-11.1912971735001
-12.3245581388474
-11.52998483181
-13.6570286750793
-11.1683495044708
-13.0446547269821
-11.8165520429611
-9.2129203081131
-8.54091155529022
-9.78424549102783
-9.43070363998413
-8.70495533943176
-7.54355239868164
-6.94708251953125
-8.86086392402649
-8.34220325946808
-7.70625603199005
-6.38819921016693
-8.97514140605927
-9.2558376789093
-7.89652323722839
-7.16433930397034
-7.79850971698761
-9.41783797740936
-9.11873078346252
-8.36092054843903
-10.7694259881973
-11.6691399812698
-8.83438050746918
-7.46288371086121
-8.90166556835175
-10.909799695015
-10.3211859464645
-8.92242157459259
-10.9445279836655
-9.25504863262177
-11.430938243866
-10.6687595844269
-10.6405540704727
-10.496244430542
-8.5217365026474
-13.2223672866821
-13.1624097824097
-13.7234740257263
-8.31752419471741
-8.57267510890961
-5.10128557682037
-6.5747663974762
-8.49194693565369
-8.22908532619476
-11.0612101554871
-7.17495810985565
-9.77363038063049
-12.3079967498779
-13.4569858312607
-11.26953125
-10.5143541097641
-11.0214873552322
-12.4227079153061
-8.99290835857391
-8.05045676231384
-9.83088159561157
-6.90847074985504
-7.03535759449005
-9.34228408336639
-7.82338976860046
-7.69713270664215
-4.86634802818298
-7.62838840484619
-7.35505342483521
-8.86332678794861
-8.43548083305359
-9.47258746623993
-11.3589072227478
-10.7858855724335
-8.66050839424133
-9.17989528179169
-10.1243090629578
-7.42155790328979
-7.75651228427887
-8.77243602275848
-10.9766162633896
-11.3514330387115
-9.15127885341644
-10.6639136075974
-9.70413959026337
-10.9756989479065
-10.0818343162537
-10.474133849144
-9.59772396087646
-11.4321506023407
-13.2160658836365
-7.53841292858124
-8.9311192035675
-7.31349289417267
-8.74167907238007
-9.625155210495
-10.2153755426407
-10.0264928340912
-9.13319110870361
-7.88388109207153
-9.68729078769684
-7.61722886562347
-8.10976111888885
-4.91002798080444
-8.29823124408722
-6.48033845424652
-10.2294819355011
-9.94772446155548
-10.8993364572525
-11.0088423490524
-12.4481465816498
-13.8116425275803
-9.56520783901215
-12.8950060606003
-7.70464420318604
-9.33415520191193
-9.14529180526733
-11.1856378316879
-12.3095736503601
-10.0598944425583
-7.15054953098297
-11.4084993600845
-10.771820306778
-9.51301968097687
-5.38250911235809
-5.65783524513245
-7.29532039165497
-8.52205622196198
-8.62765634059906
-10.6564017534256
-9.01008093357086
-10.9300426244736
-12.5667068958282
-11.8394404649734
-11.75992000103
-10.2923073768616
-9.64923572540283
-10.2572195529938
-9.46322751045227
-12.05326628685
-11.2730568647385
-8.11088001728058
-7.61030375957489
-7.57933723926544
-8.03839159011841
-9.42550528049469
-9.51086223125458
-9.275754570961
-10.114053606987
-10.3742191791534
-9.74947679042816
-11.2830228805542
-9.08989810943604
-10.0296807289124
-10.8786169290543
-10.9490450620651
-10.7274723052979
-8.39989447593689
-10.0784777402878
-6.61563169956207
-8.45344281196594
-8.4597795009613
-8.94135904312134
-7.5505131483078
-7.15322136878967
-4.33268213272095
-5.66800665855408
-7.79220759868622
-6.01587224006653
-5.39439654350281
-5.82212221622467
-5.25404751300812
-4.90335428714752
-4.82993447780609
-6.34011662006378
-9.61148262023926
-10.1552407741547
-11.1257256269455
-6.83902394771576
-7.96455729007721
-7.8659234046936
-9.6582453250885
-9.16287708282471
-6.7603303194046
-6.31774854660034
-11.0459620952606
-12.0066677331924
-11.7440882921219
-10.8639850616455
-10.7501081228256
-9.34030413627625
-10.0962272882462
-10.2661670446396
-8.71059930324554
-10.9859490394592
-9.58950459957123
-10.3664524555206
-8.86959254741669
-10.3500230312347
-6.29115068912506
-7.13577961921692
-5.82984960079193
-3.33940660953522
-2.6808774471283
-5.75084686279297
-6.26386737823486
-6.43454360961914
-8.68705534934998
-7.16885161399841
-7.80290496349335
-9.96469140052795
-7.65159368515015
-6.72462642192841
-7.83285093307495
-8.00147747993469
-8.30246317386627
-5.81835758686066
-7.99762511253357
-7.28811824321747
-9.02037954330444
-5.84274661540985
-8.46104097366333
-9.25719153881073
-9.59137332439423
-9.86803388595581
-7.55799198150635
-10.3752008676529
-8.89412403106689
-8.25328123569489
-11.517086148262
-7.18160104751587
-7.45784819126129
-7.40744578838348
-10.2769873142242
-8.41444182395935
-8.57887625694275
-11.6480283737183
-8.21178495883942
-10.2643405199051
-11.6523299217224
-11.5307898521423
-10.7034994363785
-8.66594910621643
-9.48251390457153
-8.95585405826569
-8.74623095989227
-5.16077566146851
-5.95376372337341
-5.43160760402679
-7.44504940509796
-5.72594511508942
-8.18936204910278
-7.10110867023468
-6.35189390182495
-6.763014793396
-7.75397253036499
-6.08985435962677
-8.57815384864807
-9.5169141292572
-9.18506026268005
-7.3244104385376
-8.42366230487823
-6.51531600952148
-8.99884700775146
-7.71627449989319
-5.18027436733246
-5.30819892883301
-4.93803942203522
-8.11867713928223
-5.1601927280426
-3.05246770381927
-8.35894322395325
-8.7992045879364
-10.0470074415207
-7.16333484649658
-6.26779937744141
-5.8622499704361
-8.01807713508606
-11.3886541128159
-11.4629979133606
-12.0233380794525
-10.6889764070511
-10.1118588447571
-10.4373369216919
-13.5328477621078
-9.33224308490753
-10.3040105104446
-8.85875260829926
-11.1872256994247
-11.1957511901855
-10.1428724527359
-10.3746666908264
-11.946897983551
-13.6183915138245
-12.677428483963
-14.6307761669159
-13.0386505126953
-11.8836914300919
-13.6397527456284
-10.68867623806
-10.7609668970108
-8.93021237850189
-9.3479015827179
-8.18266773223877
-8.99556541442871
-6.94134449958801
-9.56490385532379
-11.1165603399277
-12.6537799835205
-12.1467739343643
-11.9134380817413
-8.27796912193298
-6.34070181846619
-9.66879546642303
-10.7279373407364
-12.7035844326019
-10.727254152298
-10.1920301914215
-9.50605177879333
-10.8881229162216
-11.7881765365601
-12.5941594839096
-10.0791370868683
-11.9282642602921
-10.0316710472107
-9.79966688156128
-11.0386884212494
-9.74571335315704
-9.40563333034515
-12.5723522901535
-11.3390947580338
-10.0431627035141
-11.3281943798065
-9.74594879150391
-11.7385210990906
-8.95387589931488
-9.25364410877228
-9.52740395069122
-6.9311488866806
-5.24765837192535
-6.68028593063354
-7.12777078151703
-6.83214795589447
-7.09727513790131
-7.23833644390106
-7.87140905857086
-8.52659094333649
-8.10326480865479
-6.32383966445923
-6.69280576705933
-5.30697810649872
-8.4934047460556
-9.77168619632721
-7.25728964805603
-10.4989093542099
-8.31093680858612
-8.84854090213776
-5.16346406936646
-9.38486981391907
-8.30369305610657
-6.04341733455658
-7.165731549263
-7.01282966136932
-8.85926222801208
-8.28838300704956
-7.33820986747742
-4.98350763320923
-8.28483414649963
-9.08095395565033
-8.46591794490814
-8.59574627876282
-7.70031702518463
-8.47809183597565
-9.44018590450287
-8.75521349906921
-10.2092082500458
-9.11944699287415
-9.01223874092102
-11.4009093046188
-9.60720002651215
-11.9633150100708
-10.0349025726318
-12.288970708847
-13.2851014137268
-12.312698841095
-13.0422512292862
-11.0175089836121
-10.008926987648
-11.0893249511719
-10.758568406105
-11.6690514087677
-10.3577291965485
-10.5433962345123
-14.3563145399094
-13.2558324337006
-14.1996728181839
-11.4740977287292
-13.2711822986603
-14.3948640823364
-14.7852365970612
-14.2376728057861
-13.8504995107651
-13.891520857811
-12.5816239118576
-13.6779870986938
-14.1575719118118
-15.259826540947
-13.7207738161087
-15.3527561426163
-13.2999395132065
-13.3463715314865
-14.3035165071487
-13.4992116689682
-15.6573144197464
-14.9155710935593
-14.4291452169418
-10.5860282182693
-12.1398928165436
-10.1880991458893
-11.7868670225143
-13.3126492500305
-10.461595416069
-13.1049044132233
-10.2576595544815
-8.35047435760498
-9.20718741416931
-9.65537846088409
-8.59603774547577
-7.2157039642334
-11.034047961235
-10.1166236400604
-9.19254291057587
-9.58498275279999
-6.97279477119446
-9.12287437915802
-10.2299617528915
-9.45344889163971
-11.2609572410583
-7.91723024845123
-10.177615404129
-8.30909252166748
-9.69535219669342
-9.07101988792419
-8.53297173976898
-5.72650563716888
-6.87003540992737
-8.6630482673645
-8.29775500297546
-11.1547362804413
-8.76189923286438
-8.6768970489502
-10.0664221048355
-7.19497561454773
-5.85307943820953
-7.29260468482971
-6.7151426076889
-9.21408414840698
-7.45731234550476
-8.62994396686554
-9.26189124584198
-10.1713987588882
-9.21509420871735
-10.3183957338333
-7.99233269691467
-7.92245757579803
-11.6119493246078
-10.1339936256409
-8.03454649448395
-8.14407587051392
-5.89817190170288
-9.92642092704773
-11.4165440797806
-8.98815393447876
-9.73473870754242
-9.60129034519196
-8.54249036312103
-8.73037421703339
-10.1951750516891
-7.15631020069122
-6.45415091514587
-7.18825817108154
-5.14501440525055
-6.48926818370819
-7.31517446041107
-10.0072923898697
-10.2008873224258
-10.5575844049454
-11.3577718734741
-7.8466762304306
-6.28294157981873
-7.97158515453339
-7.98231017589569
-8.07238054275513
-8.08289051055908
-8.07621479034424
-9.00113701820374
-7.46018612384796
-10.3354878425598
-11.7283039093018
-9.84970366954803
-10.1207389831543
-10.4121927022934
-11.1052240133286
-10.0131536722183
-10.6211400032043
-10.1257147789001
-7.73306488990784
-8.99407994747162
-11.7341823577881
-12.126126408577
-9.85432660579681
-10.4109071493149
-10.2193163633347
-10.1791455745697
-8.7772171497345
-6.38160157203674
-9.24829399585724
-8.20881700515747
-9.02830648422241
-7.11698317527771
-7.26040720939636
-6.28300368785858
-7.05591011047363
-7.62879574298859
-8.85122859477997
-8.6786402463913
-7.12243676185608
-6.42027580738068
-6.61713421344757
-7.76890027523041
-7.62411916255951
-6.47423923015594
-6.48990249633789
-6.48145437240601
-7.08363461494446
-6.28947818279266
-6.74450218677521
-7.08678412437439
-6.3366574048996
-4.03492379188538
-4.42687571048737
-5.12609779834747
-8.73594403266907
-6.79633700847626
-7.34520220756531
-5.15505146980286
-6.95239567756653
-7.44602763652802
-7.48874020576477
-5.96200168132782
-8.67352724075317
-5.1372492313385
-5.72324514389038
-4.87698328495026
-6.97864985466003
-7.80252540111542
-7.71387875080109
-9.36088335514069
-4.47078907489777
-8.99525594711304
-8.29654669761658
-5.67912113666534
-5.34109199047089
-9.55900871753693
-8.35224843025208
-10.0190025568008
-10.5257313251495
-10.9011199474335
-11.132998585701
-9.48335039615631
-12.1394473314285
-12.7431207895279
-9.86592817306519
-8.86177611351013
-10.8467376232147
-9.00864195823669
-8.62024426460266
-6.64347445964813
-6.12278318405151
-4.85965251922607
-6.48390531539917
-7.69964563846588
-9.28717064857483
-9.55958580970764
-13.6424076557159
-10.6610099077225
-11.6097651720047
-12.1624982357025
-10.4954231977463
-10.4648509025574
-8.11960411071777
-11.3949971199036
-10.9133449792862
-8.71488380432129
-9.47130405902863
-8.52494668960571
-8.48001456260681
-9.00894904136658
-9.98407685756683
-7.91537570953369
-8.10587251186371
-9.62325072288513
-7.81926298141479
-9.11054313182831
-7.83518922328949
-7.82592797279358
-6.56842315196991
-9.34388470649719
-7.30311119556427
-9.21885144710541
-8.98842513561249
-11.1287503242493
-10.682314991951
-12.1019231081009
-10.6149014234543
-8.83129549026489
-10.1055010557175
-10.2090065479279
-12.0096282958984
-11.5974498987198
-10.0976524353027
-9.75356948375702
-9.60619854927063
-6.75868332386017
-6.91266977787018
-10.3862475156784
-8.29726326465607
-8.37445366382599
-8.33981466293335
-10.0940107107162
-8.14165210723877
-6.91702055931091
-9.114910364151
-9.10085868835449
-9.63494169712067
-8.86725568771362
-9.71084463596344
-11.5103126764297
-11.1020079851151
-11.9135652780533
-11.8878461122513
-9.51238095760345
-7.46476268768311
-8.13575065135956
-8.30758547782898
-11.2146461009979
-9.32470381259918
-10.6608033180237
-9.22270810604095
-8.3995623588562
-10.2782354354858
-8.11835443973541
-7.20726132392883
-6.44231939315796
-6.165167927742
-7.0731246471405
-8.885373711586
-7.30889594554901
-6.7692791223526
-5.52242612838745
-6.50674438476562
-8.28228688240051
-9.39425158500671
-8.79964292049408
-6.49265956878662
-4.89644110202789
-8.20363962650299
-9.03350961208344
-8.94420385360718
-6.00017476081848
-11.1938074827194
-8.0793833732605
-5.83319568634033
-6.66984140872955
-10.5746328830719
-9.9050235748291
-8.11935365200043
-7.9354168176651
-10.4835026264191
-8.11916387081146
-8.14946520328522
-8.5503134727478
-7.323774933815
-6.71728456020355
-6.48622500896454
-3.01131010055542
-6.72482526302338
-6.09863448143005
-6.97382473945618
-7.04295814037323
-9.17101955413818
-9.05286312103271
-9.24936664104462
-9.82339477539062
-7.4781242609024
-7.43397045135498
-6.68739867210388
-7.33475351333618
-5.3524956703186
-5.91215825080872
-8.0742746591568
-10.9311094284058
-11.5843441486359
-8.2842925786972
-6.56257581710815
-8.15939939022064
-7.70074188709259
-9.67825376987457
-9.93066966533661
-6.70570254325867
-8.36974799633026
-5.53138542175293
-4.74414813518524
-10.370770573616
-5.80278837680817
-3.99243938922882
-4.49790024757385
-7.19529974460602
-10.0329887866974
-6.35085487365723
-8.26893174648285
-9.27996349334717
-9.92188465595245
-7.87732410430908
-8.41230344772339
-6.45149552822113
-5.57209086418152
-5.95026707649231
-4.91843843460083
-4.20969259738922
-3.93016040325165
-4.10353660583496
-5.39491772651672
-6.96219480037689
-6.43634569644928
-6.14503252506256
-5.43963778018951
-5.81471920013428
-3.83518409729004
-4.67550027370453
-4.29873383045197
-5.67609047889709
-6.47995555400848
-9.29669427871704
-6.98530185222626
-7.65018320083618
-9.19878017902374
-7.29686880111694
-7.13630616664886
-7.90333807468414
-7.90597689151764
-8.14075517654419
-6.89379894733429
-7.38480484485626
-7.32352674007416
-9.43808817863464
-10.0342462062836
-8.90147161483765
-8.84153091907501
-11.0147465467453
-11.253972530365
-11.1301262378693
-7.68463134765625
-11.3900196552277
-10.9978963136673
-11.6447360515594
-8.16596627235413
-7.44720017910004
-8.53860878944397
-8.04199159145355
-5.37762701511383
-7.40269887447357
-9.5048201084137
-9.01501727104187
-10.2676477432251
-9.60505962371826
-7.31341528892517
-8.48661458492279
-9.3205246925354
-9.55270600318909
-9.69985413551331
-6.7594438791275
-6.87503623962402
-7.45611000061035
-6.47769558429718
-7.20341300964355
-6.27816188335419
-9.7157940864563
-8.08578097820282
-7.90254461765289
-8.28705620765686
-8.14496278762817
-9.84021747112274
-7.53913605213165
-8.72517144680023
-8.08462846279144
-9.157341837883
-14.7892742156982
-11.5247110128403
-11.3096485137939
-11.6469131708145
-9.83856582641602
-9.77560865879059
-9.53659415245056
-7.50059735774994
-7.83014404773712
-8.99526631832123
-7.94630539417267
-7.30490040779114
-7.68358099460602
-7.99076330661774
-8.09754049777985
-9.57235765457153
-5.85978317260742
-7.75940322875977
-10.0335940122604
-11.5309320688248
-12.3734421730042
-10.5425758361816
-8.50295460224152
-10.9855804443359
-11.8624984025955
-11.3171584606171
-10.0269907712936
-12.2272794246674
-10.5550359487534
-11.3785797357559
-10.855332493782
-7.96469581127167
-13.091526389122
-9.51168036460876
-9.67141568660736
-10.0743097066879
-9.69881343841553
-10.0887886285782
-8.79780948162079
-9.68866205215454
-9.9370756149292
-10.6097627878189
-10.8212797641754
-7.84176456928253
-9.9898533821106
-9.46695137023926
-8.72148323059082
-10.3529657125473
-8.80011653900146
-9.16234540939331
-7.77290666103363
-9.44971609115601
-8.93225884437561
-7.3455696105957
-9.66620922088623
-10.9600476026535
-10.0287504196167
-10.4597388505936
-9.75123596191406
-6.39650869369507
-6.83772134780884
-6.71201300621033
-5.2949777841568
-7.5606050491333
-6.90734362602234
-7.49019992351532
-8.18769466876984
-8.98118042945862
-6.91542756557465
-8.62859666347504
-11.2402677536011
-10.1447268724442
-11.2286157608032
-11.0334376096725
-9.25845777988434
-11.2316468954086
-8.95141386985779
-10.1502569913864
-8.73924434185028
-8.74890899658203
-8.2655907869339
-6.96026921272278
-8.57612454891205
-8.66219735145569
-7.47757840156555
-6.2277284860611
-9.67244946956635
-11.3341418504715
-9.51110589504242
-8.80404698848724
-7.86676025390625
-11.6815991401672
-11.0640580654144
-11.9241524934769
-13.524353146553
-13.6119562387466
-13.36199426651
-13.1294131278992
-10.0592570304871
-9.22932815551758
-8.40802037715912
-7.04690933227539
-7.52016353607178
-7.08994328975677
-7.04765141010284
-9.33530235290527
-7.37545812129974
-7.34665358066559
-8.34233796596527
-9.96421599388123
-9.23222434520721
-10.7408728599548
-10.6255458593369
-11.412183880806
-10.4270133972168
-10.756488442421
-9.47671830654144
-10.9325449466705
-10.5726882219315
-8.808598279953
-10.7214399576187
-7.98664832115173
-9.53926587104797
-7.05479753017426
-6.36018514633179
-7.93688106536865
-9.27925968170166
-8.93129944801331
-5.80368983745575
-7.58555018901825
-8.89389300346375
-9.49804127216339
-7.4847149848938
-9.04384052753448
-7.41190302371979
-6.83909893035889
-8.46655118465424
-6.39122498035431
-9.54414713382721
-8.65052354335785
-8.71443998813629
-11.3983416557312
-10.6010272502899
-11.2471414804459
-9.82277321815491
-10.3860100507736
-9.07250952720642
-8.78883254528046
-7.46956396102905
-7.14907157421112
-6.72273969650269
-7.6298269033432
-8.58926486968994
-6.50459015369415
-7.57242739200592
-7.13186824321747
-6.13051629066467
-5.18960523605347
-8.74888002872467
-9.67159712314606
-8.64312601089478
-8.67048764228821
-6.42585122585297
-7.3613269329071
-10.3044879436493
-11.169259428978
-11.7563768625259
-12.5374084711075
-10.8228664398193
-9.01152503490448
-9.87416458129883
-8.64124095439911
-6.50634324550629
-6.91184675693512
-9.44472718238831
-10.7969126701355
-8.97866201400757
-7.74342238903046
-8.1513866186142
-8.83908092975616
-8.73185896873474
-7.86595189571381
-9.26494657993317
-9.46915245056152
-10.2688446044922
-10.2563924789429
-9.8749783039093
-12.1595641374588
-10.3937046527863
-10.0194611549377
-9.28030550479889
-10.9561808109283
-10.5939350128174
-11.2886539697647
-10.7261782884598
-11.9761428833008
-9.23636388778687
-8.64946055412292
-9.2246173620224
-8.12734508514404
-6.66869866847992
-8.66698896884918
-8.25857031345367
-6.46660339832306
-9.30287301540375
-8.67882263660431
-8.67286109924316
-8.22506320476532
-10.7438062429428
-11.6472963094711
-11.4727219343185
-11.211686372757
-11.333421587944
-13.6831796169281
-12.2692267894745
-12.7518880367279
-13.5705106258392
-11.4410730600357
-10.2977690696716
-11.3533900976181
-10.9545452594757
-11.9001338481903
-12.2062997817993
-12.2628493309021
-11.7975863218307
-10.454717040062
-10.5439558029175
-9.67910969257355
-8.33805334568024
-8.80118346214294
-11.0610387325287
-8.54121017456055
-9.16368687152863
-10.9910567998886
-11.6666561365128
-10.2936211824417
-11.4855779409409
-12.5534415245056
-11.9914222955704
-12.7527256011963
-10.3110936880112
-13.2907704114914
-12.4865930080414
-12.5866084098816
-13.5841369628906
-11.6311177015305
-11.5984609127045
-12.7487237453461
-11.3140293359756
-12.2766764163971
-11.5899903774261
-12.8263163566589
-7.82364284992218
-8.03659749031067
-8.51413440704346
-6.07693314552307
-6.06904625892639
-7.41143476963043
-8.26687002182007
-4.50169599056244
-6.40216660499573
-9.40263676643372
-10.1565274000168
-9.45904397964478
-9.27832210063934
-9.13337790966034
-9.28875958919525
-8.63109445571899
-9.68533515930176
-7.60782837867737
-8.12156248092651
-8.55702829360962
-8.85508871078491
-6.98358500003815
-9.67737436294556
-10.3269200325012
-10.1315252780914
-8.96217966079712
-7.57555639743805
-8.13682615756989
-3.73293423652649
-6.7030223608017
-3.61786448955536
-5.60161375999451
-5.846226811409
-6.50081610679626
-6.92909336090088
-4.35331451892853
-6.78441858291626
-7.79358911514282
-8.10361480712891
-11.3553059101105
-8.86083614826202
-8.4160829782486
-8.8052431344986
-9.63889539241791
-11.2336685657501
-8.76238894462585
-9.47580134868622
-8.14509546756744
-13.6159887313843
-10.5465953350067
-13.363553404808
-12.3105006217957
-12.0357373952866
-11.9194293022156
-10.80018222332
-13.090403676033
-9.93665134906769
-8.53935039043427
-9.67160451412201
-10.5794820785522
-10.9048446416855
-11.1215876340866
-15.2563275098801
-13.2766625881195
-10.3644661903381
-11.8354102373123
-11.3236473798752
-11.8760070800781
-9.32412493228912
-6.17733335494995
-4.79397523403168
-4.3279002904892
-4.59163010120392
-3.64518666267395
-4.66537320613861
-4.3238879442215
-4.17657244205475
-4.72142016887665
-4.79282450675964
-9.2017343044281
-3.97457718849182
-4.53687596321106
-4.37043309211731
-4.86060929298401
-5.95064675807953
-5.17543041706085
-5.10291600227356
-6.64540648460388
-6.24353039264679
-7.59042870998383
-6.93974685668945
-6.72775161266327
-5.95859384536743
-5.39044976234436
-9.22145700454712
-9.04520905017853
-5.00922024250031
-5.87797975540161
-7.56769597530365
-9.8519458770752
-8.2100795507431
-8.7546261548996
-8.80716037750244
-10.5563901662827
-10.4439733028412
-11.8047968149185
-9.34421288967133
-8.51820528507233
-8.04350352287292
-6.97793793678284
-6.72712922096252
-5.40448141098022
-6.79384636878967
-6.61091041564941
-5.65232598781586
-6.45266044139862
-5.42500579357147
-4.84914875030518
-6.36919474601746
-6.77382600307465
-7.75444328784943
-7.45206010341644
-7.03193938732147
-7.81721985340118
-9.17459630966187
-7.46600258350372
-6.68865704536438
-6.01004993915558
-9.16548979282379
-10.2097918987274
-8.21704065799713
-11.626126408577
-9.320432305336
-9.16696488857269
-8.79839301109314
-9.17340683937073
-11.7121998071671
-8.0914717912674
-10.9272902011871
-12.8238226175308
-9.90426695346832
-11.5821379423141
-8.70512330532074
-7.35241830348969
-8.71278595924377
-10.0163334608078
-10.3929624557495
-8.46866106987
-6.24463784694672
-7.5245658159256
-5.96255719661713
-5.58399736881256
-7.25544083118439
-6.86602652072906
-5.85943722724915
-6.63957071304321
-7.474893450737
-10.3884547948837
-12.2857812643051
-8.4642196893692
-9.12719309329987
-9.48522782325745
-7.70103752613068
-8.79170310497284
-8.07937204837799
-6.33930349349976
-5.37739479541779
-8.3256824016571
-9.08716487884521
-11.6767818927765
-8.63985884189606
-5.99822974205017
-8.89609432220459
-8.72002780437469
-6.03899919986725
-7.78533101081848
-8.46040105819702
-9.7035915851593
-8.24175274372101
-7.02241659164429
-9.05094826221466
-7.19833600521088
-7.06807136535645
-6.49180722236633
-7.3941525220871
-7.37998366355896
-9.69613063335419
-9.81744205951691
-11.7903846502304
-10.4345685243607
-11.0502195358276
-7.53447759151459
-7.83943462371826
-8.1791250705719
-9.40368831157684
-9.26877295970917
-7.52489507198334
-6.01951336860657
-6.78886651992798
-7.1747190952301
-9.32108545303345
-6.64080917835236
-7.388627409935
-7.35787212848663
-9.18154847621918
-9.73924601078033
-7.46228551864624
-8.41026306152344
-8.05578112602234
-6.66017711162567
-7.15269064903259
-7.26934099197388
-9.48613786697388
-7.05501019954681
-9.64437341690063
-8.74816739559174
-9.04171109199524
-8.72924292087555
-9.26307368278503
-9.65038168430328
-8.99198341369629
-7.71748638153076
-11.7603989839554
-10.3419531583786
-10.0178961753845
-11.0107207298279
-7.74953579902649
-8.3174637556076
-11.2209788560867
-9.57681429386139
-9.64620661735535
-8.53463685512543
-8.08629870414734
-11.6121964454651
-11.7748993635178
-12.892773270607
-11.4393315315247
-12.0245884656906
-10.2858518362045
-11.1913857460022
-11.3255389928818
-11.2785729169846
-10.2269632816315
-9.04993855953217
-9.99416041374207
-10.6038792133331
-10.7983382940292
-11.4468133449554
-12.1469973325729
-11.5644335746765
-8.09767830371857
-9.035196185112
-8.64566385746002
-7.50816881656647
-6.72628045082092
-6.53552889823914
-4.74572670459747
-4.06685352325439
-5.10795724391937
-3.40370750427246
-5.38830387592316
-5.29288423061371
-7.29626202583313
-9.28271186351776
-6.70829832553864
-4.58972585201263
-3.48849713802338
-4.38482558727264
-7.86081576347351
-8.50253319740295
-6.5855370759964
-6.3746303319931
-8.90233385562897
-9.06144285202026
-9.16381752490997
-8.38683938980103
-8.99121010303497
-8.67122173309326
-9.21722638607025
-9.06534969806671
-5.53582119941711
-5.47402572631836
-7.9238452911377
-9.18035781383514
-11.6065012216568
-8.05280351638794
-5.53997826576233
-6.17675840854645
-5.7384272813797
-5.97916769981384
-7.30461633205414
-8.5699098110199
-6.52737271785736
-7.32437312602997
-7.11483669281006
-5.6620020866394
-7.34595763683319
-7.34420847892761
-5.89546895027161
-3.94821202754974
-8.70340502262115
-8.37892043590546
-8.09798395633698
-5.29827451705933
-5.36810231208801
-6.43018162250519
-7.08075940608978
-6.90362989902496
-8.22830188274384
-7.40987634658813
-10.2769821882248
-11.7338751554489
-12.9032354354858
-11.871194601059
-9.24439597129822
-12.0578374862671
-12.853947520256
-9.43646335601807
-9.21678912639618
-9.77800941467285
-8.08911907672882
-8.82853603363037
-8.00199866294861
-8.94663786888123
-10.0112013816833
-9.2821980714798
-9.81588268280029
-9.55548214912415
-9.26459968090057
-4.9931355714798
-5.98528122901917
-7.95131504535675
-6.69010710716248
-9.15194392204285
-6.60606777667999
-5.3716721534729
-5.64826679229736
-8.10729885101318
-9.69564497470856
-8.6707878112793
-8.1033810377121
-7.87006974220276
-9.04345381259918
-8.75574600696564
-8.13879084587097
-9.60649013519287
-9.97931981086731
-7.47905397415161
-7.89808714389801
-7.63782691955566
-5.98425078392029
-9.18973529338837
-7.70777106285095
-7.18361210823059
-5.33532702922821
-7.67395317554474
-7.45944106578827
-7.54073345661163
-8.27437317371368
-5.63328552246094
-4.02486002445221
-8.71093451976776
-8.31002247333527
-8.02505528926849
-10.8901120424271
-9.66521728038788
-8.8410712480545
-10.0751587152481
-12.0161987543106
-12.2688953876495
-10.3393664360046
-11.1039078235626
-9.70313739776611
-9.68668138980865
-9.15374767780304
-10.6950447559357
-8.54242384433746
-7.6370153427124
-8.73409068584442
-8.48867630958557
-7.79834675788879
-7.86749982833862
-6.68767106533051
-8.71699166297913
-6.83052468299866
-8.4973042011261
-9.51646494865417
-6.77947807312012
-8.34878933429718
-7.59634804725647
-8.99624574184418
-10.8164236545563
-8.6286484003067
-8.6684981584549
-6.10047352313995
-8.554034948349
-6.78275763988495
-6.95975410938263
-9.34711611270905
-8.64192616939545
-7.92174828052521
-7.73003017902374
-4.84548723697662
-5.92580699920654
-4.94615316390991
-6.2513952255249
-4.69714438915253
-3.50264692306519
-6.04818594455719
-6.30287194252014
-6.12676501274109
-5.03163111209869
-5.88201797008514
-6.26381933689117
-6.35898077487946
-7.00748109817505
-8.64160966873169
-9.05671310424805
-7.2364741563797
-5.61937856674194
-2.88588547706604
-3.50967264175415
-4.00419652462006
-5.45301079750061
-1.79129651933908
-3.31884300708771
-3.92256247997284
-2.30337584018707
-3.97920501232147
-3.6090350151062
-0.700006544589996
-5.86320471763611
-3.7494341135025
-2.8010790348053
-4.52100336551666
-6.38511085510254
-5.32130348682404
-6.06172144412994
-10.0282887220383
-6.62353909015656
-6.40750849246979
-6.28082048892975
-10.9025416374207
-11.5970623493195
-10.9751507043839
-10.2536853551865
-7.61938142776489
-5.38238787651062
-6.17880702018738
-6.06714963912964
-9.9868768453598
-8.58939731121063
-6.13286578655243
-7.74928092956543
-9.48083770275116
-8.62049901485443
-7.99575841426849
-9.97272193431854
-9.14850604534149
-9.49760568141937
-5.84435284137726
-4.88005936145782
-5.30880856513977
-5.88367211818695
-7.71884071826935
-7.16752898693085
-8.22279238700867
-3.47109162807465
-7.05886542797089
-10.1418023109436
-12.466482758522
-9.75607311725616
-9.61062681674957
-5.92941224575043
-6.18949449062347
-4.40987062454224
-6.11051535606384
-5.72832047939301
-7.68817257881165
-7.5375372171402
-7.38652062416077
-7.97628569602966
-6.53377187252045
-8.50536119937897
-8.38169002532959
-8.80653750896454
-6.44951117038727
-8.82008635997772
-6.60246932506561
-8.38162541389465
-8.25368738174438
-7.10122048854828
-7.6763106584549
-9.36618256568909
-10.6639300584793
-8.39342629909515
-7.74834203720093
-7.77631366252899
-5.42603981494904
-10.2851649522781
-9.58275640010834
-11.0187141895294
-13.2129145860672
-11.1566784381866
-11.5106352567673
-8.04600882530212
-8.30091440677643
-11.2350168228149
-11.3607618808746
-12.7837079763412
-11.7432464361191
-12.8574059009552
-11.3475123643875
-10.2789608240128
-11.3080409765244
-12.254931807518
-12.0308890342712
-11.6723774671555
-11.5383740663528
-10.6744718551636
-10.8199175596237
-11.0110684633255
-13.5092625617981
-13.1638042926788
-10.0925379991531
-9.13609802722931
-9.48195731639862
-11.7434290647507
-11.7221875190735
-9.81036484241486
-13.9041658639908
-10.6907602548599
-10.2857691049576
-9.78557813167572
-9.43732237815857
-8.47229313850403
-10.6867812871933
-8.57973396778107
-7.30449402332306
-8.62091219425201
-9.45876562595367
-9.2004189491272
-9.10060095787048
-9.63311171531677
-9.25956273078918
-8.06112015247345
-9.23765981197357
-11.0430661439896
-9.3980895280838
-13.4230962991714
-10.1376779079437
-11.0775685310364
-9.66434919834137
-9.35223567485809
-7.35198175907135
-9.85322189331055
-8.65963280200958
-10.3338166475296
-10.0150223970413
-7.90449059009552
-6.67548525333405
-7.85067331790924
-9.47409725189209
-8.59304463863373
-8.20654058456421
-10.1427447795868
-9.27665221691132
-9.65240693092346
-8.79037237167358
-6.5807763338089
-6.53376960754395
-4.95822620391846
-9.05087912082672
-3.5840722322464
-9.11601805686951
-7.74973487854004
-12.3093857765198
-12.7474665641785
-9.88508486747742
-11.4304970502853
-9.71111834049225
-8.33079636096954
-8.25676167011261
-7.71582746505737
-8.22530233860016
-8.90161442756653
-7.13070440292358
-9.31380176544189
-8.22498571872711
-10.834033370018
-8.98642110824585
-10.1730064153671
-9.67754876613617
-9.55946171283722
-7.34489667415619
-8.15652513504028
-11.4910403490067
-11.1970521211624
-10.8492671251297
-13.9081784486771
-9.47328960895538
-10.7393405437469
-11.4453475475311
-11.3179055452347
-10.7273708581924
-11.7697125673294
-9.62358522415161
-7.95576608181
-10.5279524326324
-10.7780778408051
-9.05798888206482
-11.5438643693924
-12.4324132204056
-13.6891252994537
-10.3124377727509
-12.583994269371
-10.928093791008
-10.8066840171814
-7.98337817192078
-10.1550830602646
-10.9143197536469
-9.12185335159302
-9.76798558235168
-11.6228265762329
-9.11871647834778
-9.32601118087769
-9.21539437770844
-7.67120826244354
-8.40495312213898
-8.0858256816864
-10.1161029338837
-9.26116001605988
-9.24710214138031
-7.62859714031219
-8.53404951095581
-10.4971932172775
-12.3655694723129
-9.9216570854187
-12.3220323324203
-8.98635601997375
-7.52704346179962
-8.3853223323822
-7.11406111717224
-6.34253764152527
-7.4107358455658
-6.8034862279892
-5.88866174221039
-6.63777506351471
-5.12962675094604
-5.57303380966187
-4.99580252170563
-6.20091605186462
-9.08762907981873
-6.89811897277832
-8.18482458591461
-7.12454092502594
-6.67105031013489
-5.81888127326965
-9.08285939693451
-9.16853046417236
-7.39886975288391
-10.2721873521805
-8.61824488639832
-8.94003856182098
-10.63527739048
-9.09523975849152
-8.90475618839264
-9.09205520153046
-12.4745080471039
-8.32605302333832
-8.38311553001404
-7.7008068561554
-7.06718325614929
-7.21882724761963
-4.73208868503571
-4.51275086402893
-9.10097312927246
-9.83550810813904
-9.73275911808014
-9.77786338329315
-10.049783706665
-11.512139081955
-9.07123458385468
-9.70564126968384
-9.3669251203537
-8.54806387424469
-8.554891705513
-8.56806588172913
-9.07389318943024
-10.0313569307327
-8.90171873569489
-10.0174862146378
-10.4182033538818
-8.03643012046814
-9.85270011425018
-8.91153287887573
-8.3870575428009
-7.0733323097229
-6.92304790019989
-5.36769914627075
-7.27311360836029
-6.90403544902802
-6.64899277687073
-7.02030539512634
-9.31145572662354
-10.4695020914078
-9.00507843494415
-12.3194338083267
-10.49331843853
-11.2444143295288
-10.1259927749634
-8.28834092617035
-8.10420083999634
-6.78073024749756
-9.35027813911438
-12.3266415596008
-9.71398067474365
-8.75220477581024
-10.0876902341843
-10.2639211416245
-9.08333945274353
-11.1712443828583
-10.3659802675247
-9.90847659111023
-7.78334295749664
-9.62082195281982
-5.29886496067047
-8.26234006881714
-8.53091502189636
-7.81254708766937
-13.2019258737564
-11.2491087913513
-11.4497803449631
-10.2315789461136
-11.5364516973495
-11.5451694726944
-11.7234879732132
-8.81914591789246
-8.1164573431015
-10.8634121417999
-10.4459830522537
-10.5908417701721
-13.3064650297165
-12.0384240150452
-12.3226472139359
-11.14927983284
-11.3700771331787
-10.2082673311234
-11.8756837844849
-9.21035575866699
-10.3419722318649
-12.0192114114761
-10.6644244194031
-12.0272326469421
-9.21616017818451
-10.0970729589462
-6.59270834922791
-6.33664047718048
-7.05203902721405
-6.19298422336578
-5.37152516841888
-6.83353745937347
-4.17593455314636
-6.63727486133575
-5.52848863601685
-5.13829934597015
-8.17370057106018
-8.42996907234192
-8.31006038188934
-7.48637938499451
-6.83989095687866
-8.16355693340302
-8.23192322254181
-10.3530278205872
-9.07548213005066
-7.09855437278748
-2.80223441123962
-5.42424595355988
-5.34131360054016
-8.2416980266571
-10.4756858348846
-8.8620857000351
-10.1648334264755
-9.3892867565155
-6.69052565097809
-5.66858851909637
-6.77387404441833
-7.19304955005646
-9.01262283325195
-10.6505297422409
-10.8931148052216
-11.1158511638641
-11.4553972482681
-9.9573358297348
-6.42500185966492
-6.17768692970276
-8.45129466056824
-10.9713521003723
-11.2248126268387
-13.4710562229156
-9.29703807830811
-10.3837900161743
-10.8015683889389
-11.584295630455
-9.06332504749298
-9.16511154174805
-9.32352828979492
-8.91633021831512
-11.189679145813
-7.15301418304443
-6.1037038564682
-5.90679717063904
-6.82153272628784
-8.62159025669098
-6.5400664806366
-9.55884063243866
-7.69155645370483
-8.55523264408112
-8.26597034931183
-8.53546214103699
-8.86046326160431
-7.74290132522583
-9.53960919380188
-10.6590473651886
-11.2072242498398
-11.8475495576859
-9.67304384708405
-11.5492852926254
-10.8512703180313
-8.99064421653748
-9.41620302200317
-8.01295030117035
-5.98597776889801
-7.77296984195709
-7.81408870220184
-9.6683304309845
-8.9061735868454
-9.88740599155426
-6.95863056182861
-10.0086481571198
-10.4459850788116
-10.0203211307526
-10.3093497753143
-12.4626537561417
-12.9414248466492
-14.4873571395874
-14.063826084137
-10.9560588598251
-11.3844124078751
-9.12996435165405
-9.3451075553894
-10.9023020267487
-8.52752375602722
-8.6295850276947
-11.153568148613
-7.86059594154358
-10.0845522880554
-9.62955784797668
-11.787096619606
-10.3604274988174
-12.1219937801361
-13.8554339408875
-10.567363858223
-11.9569858312607
-10.3333120346069
-11.7221410274506
-13.6251496076584
-11.362734079361
-10.698094367981
-11.7147195339203
-12.2130484580994
-10.1393582820892
-9.23198068141937
-6.49410843849182
-6.20115721225739
-9.68358027935028
-8.44519090652466
-7.20841562747955
-8.43025827407837
-7.62836313247681
-7.27121734619141
-8.57278871536255
-8.95623648166656
-7.54502594470978
-6.16175425052643
-8.1080002784729
-8.36818814277649
-9.24705755710602
-10.7149784564972
-11.2654830217361
-9.42788147926331
-8.74722540378571
-7.90160036087036
-7.80512022972107
-6.87090444564819
-6.97843980789185
-5.18280971050262
-6.82789850234985
-4.772096991539
-6.01163744926453
-7.250164270401
-8.62516713142395
-7.64249455928802
-8.27399301528931
-9.47030830383301
-6.07255947589874
-8.87668633460999
-6.43816757202148
-8.00303447246552
-7.09682583808899
-6.76025950908661
-8.44730043411255
-6.87820672988892
-7.69131827354431
-5.52408838272095
-6.72225534915924
-6.79974913597107
-7.74673807621002
-9.42374467849731
-8.65357851982117
-9.53539276123047
-6.58923375606537
-6.70108938217163
-9.30141687393188
-8.38071250915527
-5.57305860519409
-7.47517645359039
-6.62073194980621
-7.89672243595123
-5.9016524553299
-5.97284018993378
-6.45022511482239
-7.1393324136734
-6.38519155979156
-8.03805482387543
-5.65202748775482
-5.28716909885406
-4.4102395772934
-5.81796991825104
-7.78397786617279
-8.70358991622925
-7.94297790527344
-7.98725616931915
-10.5673499107361
-9.93925833702087
-11.3154606819153
-8.59528088569641
-9.16220164299011
-7.37596380710602
-9.23366045951843
-8.66267311573029
-10.8869873285294
-11.0657428503036
-11.852808713913
-10.0243818759918
-9.93098092079163
-11.6417167186737
-11.4612536430359
-9.45843625068665
-12.1083389520645
-10.0949493646622
-10.3167450428009
-9.48582661151886
-12.1209584474564
-12.6602989435196
-9.0840939283371
-10.3477593660355
-7.76260626316071
-10.7415744066238
-11.7366260290146
-11.2139973640442
-7.42010378837585
-5.35866343975067
-6.04779696464539
-6.22091364860535
-6.89346277713776
-8.20908868312836
-8.85357713699341
-6.3483704328537
-8.77643239498138
-7.47515475749969
-8.33253681659698
-9.91572833061218
-10.2926610708237
-8.06478261947632
-9.94051480293274
-9.5327924489975
-10.5570712089539
-8.00113463401794
-9.12183487415314
-8.25663864612579
-7.58799648284912
-7.79903626441956
-7.18692719936371
-7.19884943962097
-7.73776292800903
-6.09326016902924
-4.43533504009247
-5.35276317596436
-1.76510310173035
-3.70582509040833
-5.06163334846497
-7.75807821750641
-6.50287938117981
-9.76506507396698
-8.65511381626129
-8.41779792308807
-5.92634654045105
-7.48843002319336
-8.56455266475677
-8.14899396896362
-8.63812780380249
-9.05272483825684
-7.04989123344421
-4.85033011436462
-5.85434830188751
-7.09572529792786
-6.37795972824097
-5.86174941062927
-8.8177547454834
-6.71539986133575
-5.5574027299881
-4.31187319755554
-7.40255749225616
-8.21993637084961
-7.75914561748505
-7.47210359573364
-5.48804926872253
-4.88902342319489
-4.66252648830414
-6.93426764011383
-6.00884354114532
-8.37250578403473
-8.61083054542542
-7.51980495452881
-12.6217819452286
-10.8522245883942
-9.15066695213318
-10.6296720504761
-9.20062959194183
-10.95048391819
-11.4139769077301
-13.9428135156631
-9.76327073574066
-5.03765833377838
-5.46082055568695
-8.56970393657684
-7.39914512634277
-9.13896226882935
-9.90053260326385
-11.3249524831772
-10.7113020420074
-7.78482413291931
-11.4404479265213
-8.8547910451889
-5.11847496032715
-8.42597687244415
-9.82028555870056
-10.4018858671188
-9.68542766571045
-12.7974115610123
-7.56758856773376
-10.001101732254
-8.90096485614777
-10.7434134483337
-12.0850710868835
-10.2994042634964
-10.6994010210037
-9.77617514133453
-9.0752580165863
-6.86475324630737
-10.8061933517456
-8.44036972522736
-9.4524472951889
-8.1716468334198
-9.07123422622681
-8.31017529964447
-8.61482465267181
-9.54379630088806
-8.71491146087646
-12.7005590200424
-10.9443597793579
-10.6229666471481
-9.86341774463654
-9.13730549812317
-12.0478814840317
-13.5165818929672
-14.1618685722351
-12.2357269525528
-11.1834541559219
-13.4412105083466
-12.3418998718262
-12.532578587532
-14.5450024604797
-13.6839218139648
-13.4865930080414
-13.0459452867508
-11.6617543697357
-12.2429209947586
-10.9842816591263
-9.70732080936432
-9.52008080482483
-10.683337688446
-9.36507451534271
-12.5573095083237
-11.7885508537292
-13.1635956764221
-13.1910384893417
-10.6132638454437
-10.0659772157669
-8.43652951717377
-7.82561254501343
-9.78679573535919
-11.2167868614197
-9.25144338607788
-9.30579149723053
-9.64725005626678
-10.3572163581848
-8.80811715126038
-10.2793490886688
-8.04059302806854
-10.7936260700226
-9.55222880840302
-10.7142504453659
-7.11684668064117
-8.57003903388977
-9.33645105361938
-9.16630375385284
-9.53265810012817
-8.15583777427673
-10.5070661306381
-10.2652963399887
-10.9224947690964
-9.67713069915771
-11.048332452774
-10.76364839077
-10.7359191179276
-8.71120226383209
-10.0010861158371
-4.9202036857605
-4.38026249408722
-5.68226885795593
-4.61768579483032
-5.08639764785767
-6.03234004974365
-7.61699819564819
-6.20090699195862
-6.01927900314331
-5.75637209415436
-3.87350499629974
-4.76353657245636
-4.91267049312592
-4.23171627521515
-3.01981794834137
-8.98078656196594
-7.77321767807007
-6.32159876823425
-5.2041050195694
-4.49284303188324
-6.4368097782135
-5.07149839401245
-7.69815385341644
-8.34452950954437
-8.53726065158844
-7.87385237216949
-9.18345439434052
-9.54479718208313
-7.09509778022766
-6.8203467130661
-8.50849974155426
-7.73920559883118
-5.18976008892059
-5.52023804187775
-7.3813328742981
-6.28849077224731
-8.53796541690826
-9.9699422121048
-9.54446768760681
-6.25819194316864
-8.78461527824402
-9.47894692420959
-7.49143576622009
-8.53280484676361
-7.42489063739777
-7.39731323719025
-8.97120070457458
-8.58124911785126
-10.3226497173309
-6.20836496353149
-6.79347383975983
-7.33811843395233
-8.67003905773163
-7.77449524402618
-7.18941521644592
-6.7734797000885
-6.05813539028168
-6.43548142910004
-7.2286502122879
-7.86610996723175
-7.7798627614975
-8.17466175556183
-4.52761626243591
-4.71618926525116
-7.705357670784
-8.82921946048737
-9.10386443138123
-9.66618978977203
-9.20360565185547
-8.3990672826767
-10.7152069807053
-8.6750363111496
-10.5096786022186
-11.0257844924927
-10.2504675388336
-10.1443583965302
-10.3971186876297
-8.43993878364563
-7.46710968017578
-7.34421336650848
-8.16174077987671
-9.30823338031769
-12.2748045921326
-12.0353759527206
-12.5528026819229
-11.1646025180817
-11.5397024154663
-9.03191542625427
-9.01383399963379
-6.43744027614594
-7.12100958824158
-8.61574685573578
-7.27687585353851
-10.9021179676056
-10.5919120311737
-9.81306791305542
-8.19707882404327
-6.66218709945679
-8.29681789875031
-6.89909589290619
-7.90997803211212
-7.54292118549347
-6.35029017925262
-7.00555372238159
-8.92192423343658
-5.10395193099976
-7.2763170003891
-10.0566291809082
-3.3457190990448
-5.76140511035919
-6.82843279838562
-6.4426794052124
-7.46665120124817
-6.99620592594147
-7.61916780471802
-9.71935737133026
-5.09133517742157
-7.76572012901306
-8.31786394119263
-6.88193774223328
-7.71262502670288
-8.42050588130951
-9.88051247596741
-9.16391217708588
-7.0298513174057
-6.27737414836884
-7.5173796415329
-7.70511853694916
-4.4669234752655
-9.42723321914673
-7.78238308429718
-7.97546052932739
-7.79475247859955
-6.49199616909027
-10.3005533218384
-9.84696936607361
-9.27572953701019
-9.74544441699982
-7.91062748432159
-6.39648473262787
-9.16898155212402
-10.5817116498947
-7.24084055423737
-10.9018137454987
-10.839844584465
-13.0491433143616
-12.208792924881
-11.219245672226
-13.427810549736
-12.022386431694
-11.8555558919907
-13.9926737546921
-12.131451010704
-12.2688068151474
-12.2456803321838
-13.4522067308426
-11.3576200008392
-11.2903079986572
-9.53998470306396
-12.9543246030807
-13.1638287305832
-12.1123213768005
-9.9846009016037
-10.6604188680649
-9.27014994621277
-8.20965194702148
-8.82115566730499
-8.51815283298492
-8.19828832149506
-7.81058418750763
-7.55484580993652
-6.49007952213287
-6.34575533866882
-5.08329212665558
-5.83091235160828
-5.2668696641922
-7.38203322887421
-7.1099408864975
-5.2019807100296
-8.35460913181305
-9.62081575393677
-11.6626772880554
-7.61912155151367
-6.66989827156067
-8.19195079803467
-7.7489401102066
-7.25982344150543
-8.98992657661438
-10.5345202684402
-9.69778656959534
-9.14243531227112
-10.064591050148
-9.61808776855469
-11.8541790246964
-10.0961748361588
-8.36445891857147
-10.6927715539932
-12.9174225330353
-12.1686869859695
-12.5529673099518
-11.8628034591675
-10.0431152582169
-8.52830195426941
-7.61786806583405
-9.76366353034973
-8.48936641216278
-10.3731514215469
-10.5031440258026
-12.0318765640259
-9.04507780075073
-7.55693531036377
-5.38452589511871
-10.0019981861115
-7.58391129970551
-8.67161393165588
-11.054842710495
-8.93632698059082
-9.57061266899109
-9.8654842376709
-11.0290530920029
-7.94087290763855
-7.47866749763489
-6.9143899679184
-7.29062175750732
-6.40933668613434
-9.66780781745911
-9.34350407123566
-9.20865225791931
-7.95945906639099
-6.76237046718597
-10.3623013496399
-10.9276305437088
-10.2231229543686
-11.8062275648117
-10.9859528541565
-10.5681680440903
-6.68852365016937
-9.32977199554443
-3.57496559619904
-4.93846476078033
-7.66672003269196
-5.75394856929779
-6.01552438735962
-7.69170486927032
-6.19436120986938
-4.5443834066391
-5.01858651638031
-6.50243258476257
-3.61119294166565
-5.61921906471252
-6.12580144405365
-7.45471930503845
-7.88058388233185
-11.269037604332
-8.17529690265656
-5.89003038406372
-6.88546097278595
-4.49835336208344
-7.12324953079224
-10.0224133729935
-9.40481221675873
-10.1332300901413
-5.23401153087616
-4.81366944313049
-8.65742421150208
-6.10393929481506
-8.81884372234344
-5.86777377128601
-8.8107635974884
-10.488621711731
-9.32697832584381
-8.34577739238739
-8.36122035980225
-8.15503787994385
-7.9026917219162
-7.48019361495972
-4.75433599948883
-8.17410266399384
-7.80651569366455
-4.89469933509827
-7.52773380279541
-7.07588231563568
-10.004544377327
-9.11711180210114
-10.9243205785751
-9.10995829105377
-9.9053715467453
-7.77626740932465
-10.1630018949509
-9.46312820911407
-10.1911699771881
-10.5688886642456
-9.01341700553894
-8.55558896064758
-10.7981542348862
-9.20926988124847
-9.26568019390106
-11.2274574041367
-8.18961179256439
-10.2076925039291
-7.86524319648743
-10.2485152482986
-10.4683148860931
-12.7176101207733
-11.2937257289886
-13.3692175149918
-15.242161154747
-11.8041858673096
-12.5303844213486
-13.5737076997757
-11.9029850959778
-12.5289286375046
-14.7317041158676
-15.2702939510345
-10.2870335578918
-13.2230030298233
-12.2133404016495
-11.7194494009018
-10.2124073505402
-9.13344788551331
-9.29671943187714
-8.95552492141724
-8.88018345832825
-8.20212459564209
-7.54473471641541
-10.4225851297379
-7.6993293762207
-9.16784918308258
-7.08230650424957
-7.36132097244263
-5.61852324008942
-8.60420095920563
-9.57467985153198
-10.0193607807159
-8.80187773704529
-9.35792803764343
-9.25157272815704
-10.5569062232971
-10.1913111209869
-6.49787962436676
-8.99739241600037
-8.86101710796356
-10.4328829050064
-8.82768750190735
-8.68455004692078
-7.60821425914764
-10.2028216123581
-7.00007820129395
-7.66194069385529
-9.65027284622192
-7.37494909763336
-5.28021669387817
-8.52679967880249
-8.47497177124023
-8.28797125816345
-9.80605661869049
-7.50357472896576
-7.93060445785522
-9.36900424957275
-8.07041561603546
-6.79135453701019
-6.11849200725555
-5.68170762062073
-7.18643224239349
-8.01688766479492
-11.0046592950821
-7.91946089267731
-8.65571618080139
-7.79615592956543
-5.87317931652069
-8.46839368343353
-7.17265117168427
-8.8977644443512
-7.97333741188049
-8.94740009307861
-7.90947377681732
-7.6652604341507
-7.1257826089859
-7.94676721096039
-6.4004213809967
-8.69344389438629
-9.99088096618652
-8.97833824157715
-8.06181943416595
-9.48460257053375
-7.43137204647064
-7.62250256538391
-9.04381084442139
-6.6510945558548
-5.83438396453857
-5.49036800861359
-2.69361448287964
-3.60932099819183
-5.75429964065552
-5.18134224414825
-6.18044567108154
-5.78465569019318
-7.78717219829559
-6.55979835987091
-7.47149348258972
-5.24047708511353
-4.83377981185913
-6.25903046131134
-5.75679886341095
-5.93887555599213
-7.79973578453064
-6.33417940139771
-7.35039162635803
-8.73111855983734
-10.6746037006378
-9.68159341812134
-8.04083430767059
-7.43792343139648
-8.40288031101227
-9.57983565330505
-10.1640774011612
-7.06069934368134
-6.28538620471954
-8.35572969913483
-7.19462811946869
-7.32883954048157
-8.17487251758575
-8.91641867160797
-8.72098171710968
-9.50251269340515
-9.51405131816864
-8.49677240848541
-8.17024707794189
-8.31301772594452
-5.66868698596954
-6.63533043861389
-6.787348985672
-7.41731655597687
-10.47241294384
-9.21742248535156
-5.47884333133698
-5.34178352355957
-6.00038492679596
-6.58708262443542
-8.6783504486084
-7.3378883600235
-7.12250506877899
-5.69008839130402
-7.70966076850891
-7.92277455329895
-7.03309333324432
-5.4029974937439
-6.38544511795044
-6.23455238342285
-6.20058953762054
-5.79950523376465
-7.54823219776154
-5.24821925163269
-6.25630915164948
-3.42636525630951
-5.5417560338974
-4.7594496011734
-6.52321493625641
-3.22859942913055
-6.77281594276428
-5.24580526351929
-8.72589957714081
-8.47060739994049
-8.58024859428406
-6.56075084209442
-8.69587004184723
-6.92608249187469
-7.92549574375153
-6.65263271331787
-6.80670952796936
-6.91867792606354
-6.64696335792542
-6.20772504806519
-6.10432887077332
-5.97192323207855
-6.37759959697723
-7.70836281776428
-5.41544854640961
-7.96267569065094
-8.73097681999207
-8.51950454711914
-7.94188523292542
-9.7503148317337
-8.28062570095062
-7.61316788196564
-7.49411737918854
-8.88226652145386
-7.04326033592224
-9.20179808139801
-7.31865632534027
-8.44303476810455
-9.98866522312164
-8.26943802833557
-8.69118201732635
-9.23458325862885
-8.2712174654007
-8.88663613796234
-8.94427871704102
-6.81349003314972
-8.15458643436432
-8.52715861797333
-7.90185809135437
-8.60740542411804
-9.51796746253967
-12.0122768878937
-10.0190896987915
-11.5619122982025
-9.43387806415558
-10.5320048332214
-9.62697792053223
-11.7182413339615
-8.60682034492493
-8.06389808654785
-8.66629946231842
-9.29800510406494
-11.4975113868713
-9.47601866722107
-7.69347357749939
-7.56788408756256
-6.57390463352203
-8.18721127510071
-8.00893080234528
-7.92964506149292
-7.17866575717926
-8.80453491210938
-9.48217821121216
-8.02847802639008
-7.28018808364868
-7.57135164737701
-7.86669766902924
-9.0682270526886
-9.52693033218384
-10.2591185569763
-10.844509601593
-11.1802052259445
-13.1766247749329
-9.80217981338501
-8.98977792263031
-8.50593602657318
-8.71434032917023
-6.51315677165985
-8.49342131614685
-9.96584296226501
-11.1687955856323
-10.0021901130676
-6.24442565441132
-9.84173977375031
-7.82968008518219
-8.37912905216217
-10.087833404541
-8.7561811208725
-6.43386995792389
-8.28618729114532
-6.32023584842682
-5.92755484580994
-6.32170641422272
-6.97368013858795
-2.51820737123489
-1.74340269714594
-4.78055083751678
-7.73359656333923
-6.96837830543518
-7.20465266704559
-7.78560137748718
-5.62189364433289
-8.74176335334778
-9.18843293190002
-7.05923414230347
-8.8755259513855
-8.60994291305542
-9.8967764377594
-10.5916512012482
-10.7075881958008
-8.75525832176208
-8.25632154941559
-8.37440204620361
-6.39266633987427
-9.04021978378296
-9.13068890571594
-7.53109431266785
-6.26966571807861
-6.77438962459564
-6.4324551820755
-7.12097644805908
-6.59493744373322
-8.14145147800446
-7.90788865089417
-6.07277774810791
-6.15889704227448
-8.05376493930817
-7.83292543888092
-8.37530446052551
-6.59656703472137
-7.73900496959686
-9.74220991134644
-7.94204962253571
-7.59119439125061
-10.0019656419754
-10.5020847320557
-10.4017871618271
-9.004438996315
-10.4435442686081
-7.33204019069672
-9.4260630607605
-9.09717059135437
-8.03049826622009
-8.79080140590668
-8.21522629261017
-7.02435028553009
-6.36795020103455
-7.47554576396942
-6.10964179039001
-8.52567136287689
-6.86366403102875
-7.87577474117279
-5.89915132522583
-6.08440148830414
-9.23309230804443
-8.84627032279968
-8.97800028324127
-9.75753331184387
-9.20591449737549
-7.38314247131348
-8.67939937114716
-7.26512253284454
-7.60441172122955
-7.32518601417542
-7.70711350440979
-6.54993426799774
-6.3102114200592
-5.29582130908966
-6.80198526382446
-7.87017822265625
-9.72283983230591
-12.1821894645691
-4.88555157184601
-6.00663375854492
-4.44783961772919
-3.54410529136658
-5.7394210100174
-5.6196209192276
-6.42313981056213
-5.89157116413116
-6.45686519145966
-8.89342439174652
-7.01309263706207
-6.05819034576416
-8.05804002285004
-5.71250629425049
-8.14099299907684
-9.40063261985779
-8.40738785266876
-9.3485347032547
-8.02031433582306
-9.69412887096405
-9.58356034755707
-5.03963685035706
-6.89012277126312
-5.55689668655396
-3.9118766784668
-7.19386231899261
-3.91218566894531
-4.97618854045868
-4.26769721508026
-8.08392918109894
-7.6343035697937
-11.3051271438599
-10.2880966663361
-8.48872721195221
-8.10537946224213
-6.50577819347382
-8.773113489151
-5.44768154621124
-5.65749561786652
-8.47756624221802
-8.84331655502319
-8.24661731719971
-7.07967352867126
-7.32718646526337
-7.08600091934204
-6.92184352874756
-6.73624956607819
-6.22880208492279
-6.68873643875122
-6.11841416358948
-5.11927509307861
-5.33721399307251
-3.07101607322693
-3.54592502117157
-3.96069955825806
-7.49235856533051
-4.163205742836
-6.14933836460114
-7.22273671627045
-7.48603010177612
-9.49929249286652
-9.61472773551941
-11.5890471935272
-11.5662128925323
-9.47721970081329
-10.1168394088745
-10.9018783569336
-10.501993894577
-12.2887424230576
-15.2576138973236
-11.2298109531403
-13.805349111557
-11.7669628858566
-10.408381819725
-10.8163379430771
-11.8361519575119
-9.83344197273254
-9.61737453937531
-9.27029430866241
-10.1372518539429
-6.92484414577484
-10.1947649717331
-10.6348122358322
-11.0393433570862
-10.7917511463165
-9.9035679101944
-10.7944312095642
-8.55771398544312
-8.47223317623138
-9.70851182937622
-6.51698756217957
-11.142471075058
-8.75258600711823
-9.2658406496048
-11.248403429985
-7.64041137695312
-8.87016224861145
-8.53639435768127
-5.97902369499207
-6.66238188743591
-5.84477055072784
-5.75365102291107
-7.30812883377075
-6.81497836112976
-7.7754875421524
-9.16355407238007
-10.4209913015366
-6.8907732963562
-5.21317636966705
-4.67783463001251
-6.69224309921265
-8.30564427375793
-8.23090136051178
-9.32356917858124
-9.03806138038635
-9.06044924259186
-8.81067526340485
-6.99261057376862
-6.85700345039368
-7.46584343910217
-8.55686259269714
-7.37336432933807
-9.91997456550598
-10.6635732650757
-13.2242842912674
-10.2166736125946
-8.97941172122955
-8.76645028591156
-10.9831019639969
-12.7093857526779
-11.3076159954071
-11.4059196710587
-11.8682802915573
-9.55305218696594
-10.3979407548904
-8.70303428173065
-5.91056716442108
-5.57144224643707
-4.27444124221802
-6.6522341966629
-8.67610776424408
-8.12594997882843
-8.93778729438782
-7.62557709217072
-5.53368878364563
-6.96621561050415
-5.94268572330475
-3.6154123544693
-6.65993702411652
-4.96679151058197
-8.1466224193573
-9.24751543998718
-9.11018311977386
-6.47334492206573
-7.35884416103363
-6.03081059455872
-6.87600040435791
-6.20496070384979
-7.24603497982025
-7.57322144508362
-7.07865369319916
-6.03289246559143
-5.56855034828186
-4.73270523548126
-6.05776584148407
-8.89704823493958
-6.04996144771576
-5.86365568637848
-6.03553068637848
-7.29383897781372
-8.25845217704773
-8.48520267009735
-8.62263917922974
-10.7316174507141
-10.8519114255905
-10.8512146472931
-11.5418627262115
-9.41146349906921
-10.8966907262802
-7.85714995861053
-8.82105112075806
-9.04512166976929
-9.91201841831207
-10.1044150590897
-10.0748949050903
-10.4291684627533
-10.2003064155579
-8.71849513053894
-9.01284110546112
-8.23071825504303
-12.909637928009
-8.88276648521423
-8.68824183940887
-8.48891139030457
-8.54147458076477
-6.39993178844452
-7.0149233341217
-6.7971328496933
-8.89001786708832
-8.35568475723267
-10.1049438714981
-9.76010251045227
-6.47762775421143
-6.08845806121826
-8.66286051273346
-9.6875981092453
-8.96396386623383
-11.4811304807663
-11.0327533483505
-10.9180549383163
-10.7081439495087
-7.24487102031708
-9.49882733821869
-9.66921889781952
-8.04356503486633
-11.2459775209427
-11.594074010849
-10.9501625299454
-13.1788365840912
-12.9626759290695
-10.2488141059875
-11.9604346752167
-11.5088764429092
-12.6100924015045
-10.6794134378433
-11.4068760871887
-12.5522704124451
-11.5547808408737
-9.83418715000153
-11.6490312814713
-10.6451992988586
-10.5507955551147
-11.9149910211563
-12.060898900032
-11.5062111616135
-9.85395848751068
-8.90999209880829
-7.54746186733246
-8.17276036739349
-7.05904424190521
-9.45341265201569
-10.5333306789398
-9.71154510974884
-8.06578862667084
-6.74870836734772
-7.43510317802429
-6.92195904254913
-9.00854897499084
-7.5645078420639
-6.32195007801056
-7.81996417045593
-10.7830471992493
-6.27629554271698
-8.71420300006866
-8.56453919410706
-7.08180618286133
-6.94274723529816
-6.25887310504913
-7.68321394920349
-7.29087233543396
-6.10900163650513
-5.16335248947144
-8.88057601451874
-8.29610729217529
-10.1294238567352
-12.6042140722275
-11.3957490921021
-9.44699275493622
-8.22012674808502
-7.2214812040329
-8.71167159080505
-9.84271442890167
-8.15122628211975
-8.03392243385315
-8.42028558254242
-7.87848031520844
-6.50002670288086
-6.65934062004089
-8.35135197639465
-8.08037614822388
-8.63252067565918
-9.62757134437561
-7.4061164855957
-10.2665470838547
-8.86666560173035
-11.4105281829834
-11.1786460876465
-8.34190034866333
-9.79492056369781
-10.2770673036575
-8.37243950366974
-8.95955264568329
-8.26575148105621
-8.65659821033478
-11.3442882299423
-11.0821005105972
-10.3581988811493
-9.40304315090179
-6.77922916412354
-7.6994446516037
-11.1547385454178
-10.1376242637634
-8.28427159786224
-10.1455230712891
-9.57756471633911
-9.73072504997253
-8.19007182121277
-8.66605818271637
-7.17880165576935
-9.48883032798767
-12.5341809988022
-11.6192312240601
-11.9806472063065
-8.45831835269928
-8.18556463718414
-10.287823677063
-11.3785187005997
-11.3968018293381
-9.79846620559692
-9.85881280899048
-11.6998043060303
-13.3192782402039
-11.974107503891
-8.46267700195312
-8.64370727539062
-11.2927982807159
-9.62120676040649
-10.2776770591736
-10.2923519611359
-12.0421276092529
-11.5008770227432
-12.6108473539352
-11.1846973896027
-13.0792080163956
-13.9051535129547
-13.6411663293839
-11.608313202858
-12.3136471509933
-7.85216617584229
-12.0438287258148
-8.14122521877289
-7.12018799781799
-12.0939726829529
-9.528559923172
-7.17541706562042
-8.69906604290009
-6.11712896823883
-5.50550401210785
-5.06404256820679
-5.14374804496765
-5.29336488246918
-4.93763077259064
-5.35172712802887
-6.67813944816589
-8.61611211299896
-9.34742856025696
-8.13679242134094
-10.2727509737015
-5.68435573577881
-5.79340469837189
-8.9473602771759
-8.50913989543915
-7.97723495960236
-6.45015275478363
-8.82797312736511
-5.67665815353394
-6.89688205718994
-5.65273928642273
-5.93447005748749
-5.3627142906189
-6.34741747379303
-5.12185370922089
-8.20150411128998
-9.41293799877167
-9.8258889913559
-6.43974840641022
-11.2062066793442
-9.55391502380371
-8.67985129356384
-9.99252426624298
-10.056809425354
-10.1043981313705
-9.33018016815186
-9.39376449584961
-10.2119129896164
-8.11821782588959
-6.63000333309174
-8.7058641910553
-8.79768908023834
-8.582364320755
-5.88834965229034
-4.06248688697815
-6.65305435657501
-6.0067652463913
-6.53708136081696
-8.80840635299683
-6.45239543914795
-8.41165971755981
-7.09641849994659
-8.07448780536652
-9.52146732807159
-8.53541457653046
-8.91642189025879
-10.2196148633957
-5.32034552097321
-4.96883451938629
-4.69279408454895
-7.50738191604614
-7.31945443153381
-7.92518091201782
-9.79997527599335
-7.27576792240143
-7.05228686332703
-7.65355682373047
-9.22990667819977
-6.62960958480835
-7.76175928115845
-7.6266850233078
-6.25723350048065
-5.65852510929108
-5.88238143920898
-6.6398743391037
-6.23037111759186
-7.42196369171143
-8.48406493663788
-7.36472404003143
-8.21519446372986
-8.06207025051117
-5.99388039112091
-8.88594138622284
-7.34210908412933
-6.31195986270905
-7.87135541439056
-7.30187201499939
-9.26968359947205
-6.87197911739349
-6.08891451358795
-6.12568306922913
-4.29703235626221
-6.56808352470398
-6.63341927528381
-6.15188026428223
-6.9792503118515
-9.46748101711273
-5.82766234874725
-7.78081274032593
-6.94969189167023
-5.67842102050781
-6.8088880777359
-6.11169016361237
-4.91561770439148
-7.57411849498749
-8.59921276569366
-9.246138215065
-7.72864508628845
-5.79413723945618
-6.62638509273529
-7.15090274810791
-9.41244125366211
-8.87947261333466
-7.17294907569885
-5.09285748004913
-8.63367199897766
-7.27951216697693
-8.37857508659363
-4.66955697536469
-5.44657957553864
-11.1147093772888
-8.00568127632141
-6.61382114887238
-5.66843926906586
-5.94781637191772
-6.84469830989838
-6.52505505084991
-6.30483949184418
-6.48343753814697
-7.64571642875671
-7.76614809036255
-8.66555976867676
-8.08790147304535
-6.97526180744171
-9.64318954944611
-7.86930346488953
-6.39745450019836
-5.76423811912537
-6.02188289165497
-8.89412677288055
-8.25916790962219
-6.89831352233887
-3.74934065341949
-3.17673134803772
-5.20583486557007
-5.47850513458252
-5.78119504451752
-4.91303753852844
-5.13757920265198
-6.11685049533844
-7.19519126415253
-6.63778507709503
-7.27718043327332
-10.78449010849
-8.87470197677612
-10.5223163366318
-12.1090520620346
-9.51831519603729
-8.99414575099945
-8.96914267539978
-8.47807705402374
-3.84976637363434
-5.54236495494843
-7.7229425907135
-5.0750333070755
-6.57774484157562
-4.80680632591248
-8.29027545452118
-5.62186276912689
-7.11278367042542
-5.91516470909119
-6.80350828170776
-8.23685419559479
-5.23215842247009
-5.79624688625336
-4.6408543586731
-5.86232674121857
-5.51989436149597
-4.25985753536224
-4.17875373363495
-5.0890702009201
-7.00756859779358
-8.45846366882324
-8.90137553215027
-7.60110688209534
-6.28787338733673
-7.26295721530914
-8.73092722892761
-9.08066809177399
-10.3303614854813
-10.2005228996277
-9.18443465232849
-8.77342629432678
-10.6905426979065
-11.3496279716492
-11.6125197410583
-10.4099141359329
-8.71941220760345
-11.0725649595261
-12.3720223903656
-8.69074356555939
-9.64947116374969
-6.52083075046539
-7.52442610263824
-4.9887318611145
-5.41977250576019
-6.96932637691498
-7.18661940097809
-3.78690624237061
-5.43370234966278
-6.7769261598587
-6.16665828227997
-5.46844458580017
-9.03701519966125
-7.86545085906982
-11.577308177948
-6.40552628040314
-7.14416992664337
-7.18940401077271
-5.60590374469757
-10.0699607133865
-8.07829582691193
-6.61704254150391
-5.68272149562836
-7.39969849586487
-7.41357016563416
-6.06978094577789
-4.80049133300781
-6.99573242664337
-8.91126728057861
-9.19177460670471
-7.95963716506958
-8.46030652523041
-7.09217822551727
-6.80638551712036
-10.1178478002548
-8.98686790466309
-8.79568004608154
-9.08337473869324
-6.84845304489136
-9.12314915657043
-9.5323840379715
-8.76058685779572
-10.5183751583099
-9.01065385341644
-6.89747953414917
-8.72434878349304
-8.3949579000473
-10.0526072978973
-10.6969218254089
-10.0411310195923
-11.1872186660767
-10.0801228284836
-10.584486246109
-9.54847526550293
-9.201167345047
-10.4658287763596
-13.3088464736938
-9.92939066886902
-10.0899113416672
-8.13054251670837
-6.08740043640137
-5.89757525920868
-5.14925146102905
-8.3526177406311
-8.15417063236237
-6.53764307498932
-9.82552397251129
-7.96612656116486
-10.5226126909256
-10.9600830078125
-13.5361236333847
-11.8259644508362
-12.5902539491653
-13.7440272569656
-10.6334924697876
-11.7138569355011
-11.4796739816666
-8.99522709846497
-7.88286852836609
-10.1695019006729
-9.74293923377991
-9.48400747776031
-11.8677197694778
-10.0369305610657
-13.0806260108948
-10.5723513364792
-10.4143006801605
-9.56385254859924
-10.6150858402252
-12.7914296388626
-17.1245150566101
-14.0165470838547
-12.9480143785477
-11.4345010519028
-9.27129030227661
-9.68490934371948
-8.00639688968658
-10.3869314193726
-8.85621702671051
-8.22611916065216
-8.32111239433289
-6.41497921943665
-5.27556252479553
-8.98672318458557
-7.05669355392456
-8.38649821281433
-7.01177334785461
-6.62137567996979
-7.9611234664917
-9.36325073242188
-7.79781997203827
-8.11867070198059
-10.9865771532059
-10.3879499435425
-11.4836348295212
-9.48618125915527
-7.18274366855621
-12.1062179803848
-11.8173477649689
-14.1964007616043
-13.9495465755463
-12.8190137147903
-11.476590514183
-13.0167354345322
-11.502529501915
-8.25506806373596
-7.57859921455383
-7.45608150959015
-7.52139580249786
-7.29676055908203
-10.3191707134247
-12.0898060798645
-11.6916208267212
-8.92964935302734
-10.1323465108871
-7.88732373714447
-7.88621842861176
-5.56016790866852
-9.64404702186584
-10.6733559370041
-9.28751921653748
-6.50672268867493
-7.06896555423737
-8.5660834312439
-8.70338845252991
-10.6152855157852
-8.97958397865295
-5.74022376537323
-6.52577972412109
-8.2772628068924
-8.79185700416565
-8.91676104068756
-9.05807423591614
-8.2893648147583
-6.81466281414032
-7.87046885490417
-7.6946679353714
-7.24802672863007
-7.57508444786072
-7.34874486923218
-8.51882183551788
-7.54132997989655
-6.91781997680664
-7.50206589698792
-6.75292241573334
-5.0125218629837
-7.42153894901276
-4.78149890899658
-4.78785371780396
-5.94377505779266
-5.60865414142609
-7.15462970733643
-6.17685699462891
-6.85352420806885
-4.98051726818085
-5.3308779001236
-4.88719975948334
-7.67191159725189
-4.92737662792206
-6.24623036384583
-7.86540579795837
-7.76530504226685
-7.09495282173157
-7.41398298740387
-7.63813018798828
-8.48276925086975
-12.3988828659058
-10.2068899869919
-10.6781469583511
-11.5067846775055
-10.4562269449234
-12.58342897892
-10.358357667923
-9.72599720954895
-10.4964536428452
-9.84677350521088
-10.5316675901413
-9.706747174263
-10.9183477163315
-7.96736121177673
-11.9579991102219
-8.68366634845734
-9.4002583026886
-9.93170785903931
-9.65149688720703
-12.4324209690094
-13.8091295957565
-11.4857739210129
-9.64736413955688
-12.2998213768005
-12.3661918640137
-12.5257819890976
-11.4997308254242
-13.7055020332336
-11.9161351919174
-12.568467259407
-13.4894776344299
-12.180574297905
-12.1934883594513
-12.3791115283966
-11.8116928339005
-9.97891628742218
-10.5474556684494
-10.5262682437897
-12.6958832740784
-12.8816819190979
-8.38683307170868
-7.25431668758392
-9.91461062431335
-9.10096001625061
-8.8974826335907
-6.61615228652954
-7.08771097660065
-7.5482451915741
-11.0844050645828
-12.0149358510971
-11.335290312767
-12.1835885047913
-9.68103134632111
-9.12749767303467
-11.0249046087265
-11.7899779081345
-11.0389621257782
-9.458052277565
-9.34128379821777
-9.17990243434906
-9.34245359897614
-9.25132501125336
-4.77892410755157
-6.85897660255432
-7.88156092166901
-5.40757966041565
-7.58693420886993
-5.81945729255676
-4.07501792907715
-4.21854221820831
-5.5717511177063
-7.10345101356506
-4.77256655693054
-3.98239934444427
-4.28846251964569
-6.09615099430084
-7.73065412044525
-6.90430498123169
-5.32226073741913
-2.95995378494263
-4.88122093677521
-3.82281196117401
-7.15523052215576
-7.38334548473358
-7.4263973236084
-4.10078108310699
-2.49155086278915
-9.82204759120941
-8.66840803623199
-8.67095994949341
-6.49963915348053
-8.33021068572998
-6.56442010402679
-8.10333049297333
-10.4743630886078
-9.89038455486298
-8.81193685531616
-6.8594331741333
-8.47497057914734
-7.70837461948395
-10.3529438972473
-5.81453382968903
-4.33532798290253
-6.38236212730408
-7.01971733570099
-6.86935317516327
-5.65579390525818
-4.20977020263672
-3.6339271068573
-6.72474086284637
-4.62407028675079
-7.47485184669495
-6.99520921707153
-5.63112103939056
-6.58037328720093
-8.23709893226624
-6.57154178619385
-5.42807590961456
-6.09074926376343
-6.92869138717651
-7.4563319683075
-7.18063116073608
-5.6689749956131
-7.59911072254181
-3.97865509986877
-5.30681788921356
-3.33794438838959
-4.66777503490448
-5.04377055168152
-7.48773145675659
-5.45470809936523
-4.69468545913696
-7.04314315319061
-7.44190359115601
-8.16789507865906
-7.88442468643188
-7.6421309709549
-6.67487740516663
-8.80623364448547
-8.21215867996216
-6.68430864810944
-5.82447779178619
-5.35603249073029
-5.78420233726501
-6.82375931739807
-5.38811814785004
-7.28497934341431
-9.91951179504395
-9.28076982498169
-9.56905615329742
-7.37096405029297
-7.65744304656982
-4.87196457386017
-6.04571402072906
-4.69456470012665
-3.62962281703949
-5.89242589473724
-4.84597229957581
-3.68078994750977
-5.11086189746857
-6.1225723028183
-5.88892555236816
-3.86862754821777
-5.16299116611481
-4.1430025100708
-8.50292468070984
-5.89507353305817
-7.42901206016541
-5.03520977497101
-3.02536988258362
-3.01911628246307
-5.82857716083527
-5.81607961654663
-6.71661460399628
-8.04069197177887
-7.27831053733826
-8.56805014610291
-5.76072430610657
-9.07733654975891
-7.898970246315
-10.1900744438171
-8.87529492378235
-10.2535715103149
-11.6818073987961
-8.17352485656738
-8.94179725646973
-7.53736102581024
-9.45320415496826
-10.3715577125549
-10.787193775177
-8.0710620880127
-8.26759767532349
-9.36113452911377
-7.79669165611267
-9.80193591117859
-8.42315483093262
-8.79327464103699
-6.86416697502136
-3.99578940868378
-5.71400034427643
-8.18198072910309
-6.65768337249756
-6.22167468070984
-8.06212067604065
-7.12781798839569
-9.54098796844482
-5.93687403202057
-9.57824313640594
-8.98808491230011
-6.78175401687622
-7.63916957378387
-8.29441606998444
-4.74706947803497
-5.65754461288452
-5.14098525047302
-7.58609580993652
-6.05896735191345
-7.22036266326904
-6.07291281223297
-9.15381681919098
-9.27569782733917
-6.63878321647644
-7.75110244750977
-6.63138520717621
-7.91576206684113
-7.0052056312561
-8.34425461292267
-6.56581807136536
-4.38361525535583
-4.26137661933899
-5.76267278194427
-5.95915997028351
-6.63076901435852
-4.95703363418579
-7.13386166095734
-6.57681798934937
-5.83672702312469
-8.07582712173462
-9.44447207450867
-9.82134890556335
-8.0473598241806
-8.88341963291168
-12.4081130027771
-10.4899410009384
-7.70246839523315
-5.78684067726135
-6.09120488166809
-5.62629795074463
-6.24085783958435
-10.5608801841736
-7.88451814651489
-7.10954666137695
-8.58619141578674
-10.6271860599518
-9.93885087966919
-10.0859208106995
-10.1425740718842
-8.42458641529083
-6.61149442195892
-7.17131888866425
-8.20137703418732
-7.388467669487
-8.97738778591156
-7.86749935150146
-8.89405822753906
-7.10344755649567
-8.98992645740509
-6.20536994934082
-5.28701412677765
-6.85344672203064
-5.44273686408997
-4.70033097267151
-6.42945897579193
-3.68182456493378
-6.89572525024414
-10.137820482254
-12.2585337162018
-7.54578077793121
-8.38137269020081
-8.29421055316925
-6.96247732639313
-6.3426753282547
-8.90051329135895
-8.79705345630646
-12.1858047246933
-10.6736762523651
-10.3878051042557
-7.73666512966156
-7.69545292854309
-8.22585642337799
-7.08923327922821
-7.01795959472656
-9.19621455669403
-6.88157653808594
-7.65629076957703
-6.78649520874023
-5.1596611738205
-5.28114593029022
-7.77019882202148
-5.84252798557281
-8.0341489315033
-4.73700380325317
-7.48120951652527
-7.50274670124054
-8.97350442409515
-9.87996160984039
-9.54779720306396
-9.88242375850677
-9.46425938606262
-8.04613840579987
-8.45197200775146
-6.98071527481079
-8.90791583061218
-7.68538951873779
-8.16951048374176
-8.33653354644775
-9.22768342494965
-7.41666758060455
-6.2625195980072
-11.062530040741
-9.26691949367523
-8.10374367237091
-7.39240527153015
-6.98245012760162
-8.85785388946533
-14.1820614337921
-10.7577819824219
-10.0336441993713
-9.36169946193695
-8.34948980808258
-9.5755717754364
-8.45592820644379
-7.62201380729675
-9.43836271762848
-9.64260900020599
-11.2459577322006
-10.3900066614151
-9.43709456920624
-9.46328449249268
-5.2518208026886
-4.99603474140167
-4.91611266136169
-6.0528347492218
-7.76328361034393
-9.04185557365417
-6.63322222232819
-8.95969760417938
-6.19015598297119
-6.72096335887909
-5.467982172966
-7.55402171611786
-7.44904589653015
-4.22290325164795
-6.48701775074005
-7.7987654209137
-10.7572573423386
-11.8804165124893
-10.5915551185608
-8.87174081802368
-7.90483224391937
-7.6690388917923
-6.64705765247345
-8.32439839839935
-5.47922360897064
-7.87324917316437
-10.9914195537567
-8.8179417848587
-9.43750631809235
-8.24247610569
-8.75253331661224
-9.89689803123474
-8.57490110397339
-6.27705776691437
-5.93507397174835
-7.14972972869873
-4.69046998023987
-5.02787864208221
-6.32351112365723
-5.74617302417755
-5.94422352313995
-8.09546422958374
-5.76835298538208
-5.87069618701935
-4.87586879730225
-4.3919905424118
-8.94964516162872
-8.81556951999664
-10.1197679042816
-4.85515761375427
-3.02384114265442
-5.70830702781677
-5.69931888580322
-6.74204194545746
-6.3064192533493
-7.31468939781189
-8.01857483386993
-6.14964580535889
-6.58340167999268
-8.41830694675446
-7.62413835525513
-8.42128252983093
-11.0110644102097
-10.3175044059753
-9.67842888832092
-10.3873143196106
-7.75598108768463
-9.25253283977509
-10.7245169878006
-10.2260385751724
-8.56447291374207
-6.85677516460419
-5.76515376567841
-6.83149528503418
-8.34135210514069
-5.96537888050079
-6.75275993347168
-8.77067732810974
-8.74646401405334
-6.49366223812103
-8.72522592544556
-10.7081236839294
-9.31011152267456
-9.61448955535889
-8.32720136642456
-8.72800266742706
-11.0599898099899
-8.52406322956085
-8.00868105888367
-10.4402624368668
-8.34442734718323
-8.74285352230072
-9.5927449464798
-9.27601671218872
-9.19664716720581
-10.3826674222946
-9.15809214115143
-12.4599957466125
-11.3026914596558
-5.78319752216339
-6.57665801048279
-7.69544589519501
-7.26942896842957
-3.97466552257538
-5.87935483455658
-4.8200364112854
-7.40233433246613
-7.16330063343048
-10.8118190765381
-9.68254828453064
-8.37506115436554
-8.69978642463684
-12.5562833547592
-12.1760914325714
-11.9274629354477
-8.72605955600739
-7.88289225101471
-10.4062477350235
-8.47430956363678
-9.01143622398376
-7.4717116355896
-8.30853533744812
-9.15725874900818
-9.37651467323303
-12.6771219968796
-9.85132789611816
-10.4046902656555
-9.53077661991119
-9.34676575660706
-7.01444590091705
-8.93555283546448
-7.54714334011078
-10.7514983415604
-11.9636840820312
-11.8020560741425
-9.83247709274292
-8.38592827320099
-10.8825621604919
-13.2540900707245
-10.8978515863419
-8.93292462825775
-10.1814984083176
-13.8403899669647
-11.6000509262085
-12.9243222475052
-12.8192499876022
-11.8546098470688
-10.4604531526566
-10.5832424163818
-12.662698507309
-11.3862090110779
-10.2353214025497
-12.7752115726471
-14.5031698942184
-8.32528054714203
-7.83216500282288
-6.64472639560699
-10.4681465625763
-11.8374576568604
-9.53757929801941
-8.8293092250824
-14.3608639240265
-10.6702289581299
-15.5752763748169
-12.9322993755341
-11.5072504281998
-11.283779501915
-13.461986541748
-12.5702114105225
-10.5324170589447
-10.3022339344025
-11.4287054538727
-10.8292618989944
-9.58000338077545
-8.51711761951447
-8.08339083194733
-8.78708612918854
-11.3070130348206
-10.2404601573944
-10.102081656456
-8.80752921104431
-7.94084477424622
-5.00876414775848
-4.69864964485168
-5.42580223083496
-7.67140138149261
-8.71988356113434
-8.31430900096893
-5.91457402706146
-8.39115965366364
-5.71626675128937
-6.79395496845245
-6.43931078910828
-4.99361395835876
-3.72579228878021
-6.71145784854889
-6.17901301383972
-6.48270153999329
-10.3112357854843
-9.43344557285309
-9.96342897415161
-9.12662053108215
-9.41312217712402
-7.86832737922668
-9.54945480823517
-6.94504249095917
-5.84323227405548
-9.35840249061584
-7.33839964866638
-9.41019380092621
-8.61298871040344
-9.37360417842865
-9.28638803958893
-8.50060260295868
-8.18390560150146
-8.55063617229462
-9.71879756450653
-6.62251758575439
-7.74057936668396
-7.63466262817383
-7.4666782617569
-6.8965083360672
-7.89503014087677
-7.39091968536377
-6.94987523555756
-6.39172148704529
-5.18321263790131
-4.69575202465057
-6.59842050075531
-6.77338600158691
-8.03624248504639
-9.59008979797363
-9.52528178691864
-10.3869293928146
-9.56240940093994
-9.26742112636566
-10.471609711647
-8.61198329925537
-7.59517633914948
-8.02639806270599
-8.21554005146027
-9.11738812923431
-6.95352458953857
-6.31576800346375
-7.77815771102905
-7.42114114761353
-9.7370171546936
-7.21594524383545
-8.56969463825226
-8.9318710565567
-10.3058693408966
-7.35616850852966
-6.60388505458832
-5.76558446884155
-4.03590941429138
-3.12145364284515
-2.61052685976028
-1.04874789714813
-3.65820825099945
-2.91304194927216
-4.55512487888336
-5.02442920207977
-5.4731502532959
-8.98032307624817
-8.5889333486557
-5.7678474187851
-6.68972766399384
-7.95796167850494
-9.531858086586
-7.18891298770905
-7.96134865283966
-9.12488615512848
-9.14133608341217
-7.55807816982269
-6.4451562166214
-5.07644593715668
-6.13735938072205
-7.97788298130035
-7.00354325771332
-9.04674935340881
-8.35323309898376
-8.88348090648651
-8.84078395366669
-7.05285680294037
-9.42736852169037
-8.07075321674347
-11.5397213697433
-12.8014520406723
-9.78918921947479
-10.053316116333
-11.2331848144531
-9.69764363765717
-8.21976947784424
-5.69916522502899
-6.03922021389008
-9.630988240242
-8.51108956336975
-8.10650956630707
-9.79975545406342
-8.3902382850647
-9.36307263374329
-9.7528076171875
-7.96703767776489
-8.76340067386627
-5.88676309585571
-7.19297420978546
-7.67331910133362
-6.55299162864685
-5.85315835475922
-4.01425862312317
-5.50836908817291
-6.0973813533783
-9.4302898645401
-11.7619032859802
-6.23034346103668
-7.23266673088074
-7.71058392524719
-6.80614066123962
-6.63932180404663
-6.39016079902649
-5.61035585403442
-6.27123963832855
-7.45540237426758
-5.04487466812134
-6.07407546043396
-9.59280204772949
-7.53763711452484
-5.456050157547
-5.19646954536438
-6.82287359237671
-4.5826872587204
-5.37556600570679
-5.07772207260132
-6.46789681911469
-9.06260311603546
-5.73042297363281
-8.1043096780777
-8.00717711448669
-8.32169044017792
-9.07521641254425
-9.47390818595886
-8.43429517745972
-5.74253785610199
-6.60392451286316
-5.26121699810028
-8.09356844425201
-8.71883690357208
-6.20457482337952
-8.74631476402283
-8.9580694437027
-9.65124475955963
-7.15247201919556
-5.07776737213135
-4.01929295063019
-4.20665776729584
-5.08367455005646
-6.58106672763824
-5.1114444732666
-7.19006597995758
-7.69467759132385
-8.68770587444305
-5.51237654685974
-5.91482520103455
-5.64349555969238
-6.27026188373566
-7.31805050373077
-7.05951130390167
-7.20401537418365
-5.90868270397186
-4.56460511684418
-4.95169639587402
-4.52913916110992
-1.92411172389984
-1.98887124657631
-4.18552494049072
-4.98027646541595
-3.02023184299469
-3.9913774728775
-3.572345495224
-7.27097284793854
-5.53455317020416
-3.01763427257538
-2.34727102518082
-2.27710312604904
-5.25618135929108
-6.7357029914856
-3.25865113735199
-1.59760833531618
-4.23013377189636
-4.50365591049194
-4.02850186824799
-5.94212365150452
-8.05572831630707
-8.72881042957306
-6.20078921318054
-4.64749014377594
-4.53440582752228
-3.24525845050812
-4.64649307727814
-2.40332651138306
-2.58980339765549
-2.23012030124664
-2.68891549110413
-2.89155352115631
-3.61673963069916
-2.92619919776917
-2.80228447914124
-5.40723276138306
-5.08731770515442
-4.70613133907318
-2.56133550405502
-7.20413315296173
-6.7677526473999
-7.0642192363739
-8.89103937149048
-9.01237821578979
-5.76539385318756
-4.89516496658325
-3.8206045627594
-3.97091662883759
-3.27633094787598
-2.38212263584137
-4.1891428232193
-3.83484661579132
-5.75576853752136
-4.4971649646759
-3.20812237262726
-4.9128657579422
-8.60554432868958
-5.74918115139008
-6.82703006267548
-3.78069579601288
-5.35387051105499
-6.04398477077484
-6.79073703289032
-5.81976270675659
-4.37384355068207
-6.50408029556274
-6.73968148231506
-6.63419246673584
-5.65115070343018
-4.33802568912506
-4.68565154075623
-5.31027150154114
-7.94732797145844
-6.74934506416321
-9.06549215316772
-8.3594354391098
-7.96965754032135
-6.03800070285797
-4.32816016674042
-4.23609912395477
-2.79005146026611
-2.47070181369781
-4.87880313396454
-4.82499146461487
-4.15436410903931
-2.09700077772141
-0.278226733207703
-4.3364474773407
-7.37914180755615
-6.74916756153107
-4.75421524047852
-5.51195991039276
-4.47386348247528
-3.34399735927582
-2.00151324272156
-6.90178763866425
-4.08913171291351
-6.60340178012848
-4.81850552558899
-5.53262293338776
-7.43872177600861
-2.95096957683563
-5.55215156078339
-5.7931113243103
-6.30229806900024
-5.26820373535156
-4.6306666135788
-2.78806233406067
-4.64054441452026
-6.34909069538116
-6.15565621852875
-7.21785962581635
-6.47239696979523
-7.34201920032501
-5.8120813369751
-7.80156219005585
-8.689661860466
-8.27974474430084
-9.89009976387024
-4.80656921863556
-5.40268361568451
-6.95061719417572
-6.40798783302307
-6.82672095298767
-7.3141120672226
-7.41563820838928
-7.86854696273804
-6.95010209083557
-8.08428859710693
-8.84855461120605
-9.69577634334564
-8.70134377479553
-7.28210735321045
-8.04117548465729
-6.6328467130661
-5.50377190113068
-6.41783678531647
-7.4737948179245
-7.28477394580841
-7.08694565296173
-7.25616896152496
-4.9250830411911
-7.06898331642151
-5.77486503124237
-5.34457182884216
-4.86875259876251
-6.3118976354599
-4.41985082626343
-3.45295286178589
-2.83088707923889
-2.58441615104675
-4.61694693565369
-6.08430063724518
-6.75096070766449
-3.01922571659088
-6.4207935333252
-5.94981694221497
-5.18369376659393
-4.50236582756042
-5.85918796062469
-4.60718488693237
-7.92236185073853
-5.24878537654877
-3.43167781829834
-3.32551157474518
-4.50063538551331
-5.15137338638306
-2.98600995540619
-4.41252744197845
-5.25299859046936
-3.66057360172272
-3.50600051879883
-5.79289877414703
-6.06923973560333
-5.88144826889038
-4.93845868110657
-3.58380830287933
-5.53238344192505
-3.54960381984711
-4.80432391166687
-5.32927000522614
-4.607097864151
-8.08901643753052
-6.0815052986145
-5.34152889251709
-4.76131868362427
-6.72782218456268
-7.05533373355865
-9.66054582595825
-8.16135191917419
-9.59468376636505
-6.25897920131683
-8.23364150524139
-8.42616808414459
-8.18968284130096
-8.94969594478607
-5.74192953109741
-7.72356188297272
-4.50293672084808
-5.80301809310913
-7.16935861110687
-6.3258730173111
-4.34405851364136
-5.63118350505829
-5.83618223667145
-4.09354758262634
-5.04130840301514
-4.93968081474304
-6.24286222457886
-5.63630294799805
-4.52211225032806
-5.4350414276123
-5.12576329708099
-6.11002945899963
-7.28135299682617
-4.64529073238373
-5.24517261981964
-3.44710612297058
-7.47175335884094
-7.98489117622375
-7.45601034164429
-9.5218517780304
-10.7043200731277
-9.21459746360779
-8.75617921352386
-8.4609397649765
-6.42972946166992
-8.68022525310516
-8.93922448158264
-8.06916761398315
-7.21024572849274
-8.02163732051849
-9.1639769077301
-8.88258242607117
-8.46545660495758
-6.24170780181885
-6.86791205406189
-6.87303674221039
-9.19433414936066
-8.40025675296783
-8.50208580493927
-9.54978227615356
-7.52639615535736
-7.24122786521912
-4.93138015270233
-5.08831822872162
-8.98293435573578
-8.8981556892395
-5.66140413284302
-5.41412150859833
-6.27363169193268
-5.40793788433075
-5.04317605495453
-5.86806309223175
-2.91310381889343
-3.59098792076111
-4.35130715370178
-5.30309450626373
-5.52199411392212
-4.92427504062653
-3.71238231658936
-1.89903110265732
-4.63417875766754
-5.84587550163269
-3.05870521068573
-5.09789979457855
-5.09621047973633
-2.51933532953262
-3.44818866252899
-4.98799610137939
-0.943955719470978
-3.67881059646606
-3.34891903400421
-0.554106116294861
-3.60728073120117
-2.56788957118988
-3.23663997650146
-4.20204436779022
-5.1047694683075
-2.89492619037628
-4.39068055152893
-8.15476095676422
-6.09458923339844
-5.84596121311188
-5.44786274433136
-6.22880065441132
-5.78180849552155
-4.83256721496582
-5.97359943389893
-6.84396529197693
-6.02420485019684
-3.517817735672
-4.02707505226135
-5.25120890140533
-4.39839351177216
-5.66958928108215
-7.18420100212097
-5.3285471200943
-6.8073548078537
-4.18260860443115
-4.7810925245285
-3.69798350334167
-5.1690354347229
-5.36002361774445
-5.04112148284912
-4.35766637325287
-4.78361916542053
-4.02066075801849
-5.45964694023132
-1.7645890712738
-2.44206196069717
-4.31423318386078
-6.60472905635834
-4.37939262390137
-4.06098306179047
-2.35989862680435
-1.40273927152157
-3.13734614849091
-3.78559708595276
-1.07643282413483
-4.16636574268341
-2.78298771381378
-5.1199232339859
-3.29718434810638
-4.01354587078094
-2.93565857410431
-4.36803901195526
-5.20538437366486
-5.92901968955994
-1.8300553560257
-2.46259254217148
-6.22333550453186
-4.31484818458557
-5.62909376621246
-5.93665385246277
-6.14209914207458
-5.85346114635468
-3.73616802692413
-4.48157429695129
-3.47954046726227
-5.90028822422028
-4.0152370929718
-4.54705810546875
-0.912076354026794
-3.35298275947571
-3.85843205451965
-4.98459279537201
-1.27096167206764
-5.05100047588348
-2.42837995290756
-6.19759476184845
-2.99713313579559
-1.78774163126945
-2.82767558097839
-2.85928845405579
-0.556714177131653
-3.59150993824005
-3.85630440711975
-2.52041220664978
-3.99668157100677
-2.79675686359406
-5.38742518424988
-6.83049631118774
-5.85600066184998
-6.21736633777618
-6.16599333286285
-5.58497440814972
-6.6502857208252
-6.64336693286896
-5.26221823692322
-4.49759471416473
-5.31817269325256
-6.58448314666748
-6.83346629142761
-7.03707110881805
-10.0819345712662
-8.13070333003998
-8.65149438381195
-8.13691306114197
-9.13158524036407
-9.46999025344849
-10.9563344717026
-11.8348954916
-10.4217417240143
-10.4447869062424
-14.7433174848557
-12.9791380167007
-12.5047961473465
-9.62046611309052
-10.5561010837555
-10.1633522510529
-8.68922424316406
-11.5871727466583
-10.2649117708206
-7.6505184173584
-6.78391087055206
-9.98194062709808
-10.2255861759186
-7.6216629743576
-9.69974005222321
-8.15824961662292
-8.63257050514221
-10.2569065093994
-7.05361771583557
-6.59245157241821
-8.05554330348969
-8.87252283096313
-10.2559720277786
-11.0645786523819
-9.05324554443359
-9.44339311122894
-8.43025231361389
-5.92984163761139
-5.26626801490784
-8.8195538520813
-8.08879804611206
-5.97135365009308
-5.5763840675354
-7.58875548839569
-5.85591566562653
-6.25083374977112
-5.52952706813812
-6.4167457818985
-5.21817517280579
-6.42697870731354
-7.03006374835968
-5.07135820388794
-6.34897005558014
-6.84479510784149
-5.991215467453
-6.42611706256866
-8.72422027587891
-9.45875680446625
-6.11874675750732
-6.760537981987
-7.4106707572937
-6.77621448040009
-10.5158667564392
-10.7666283845901
-11.6294811964035
-9.21019947528839
-9.37114882469177
-10.5934392213821
-10.5803674459457
-10.556938290596
-8.05456185340881
-8.97758913040161
-9.58974123001099
-8.56074464321136
-9.15859818458557
-9.29916644096375
-9.052401304245
-10.8642475605011
-6.9177805185318
-8.9184981584549
-9.15106427669525
-4.48917829990387
-5.87841641902924
-6.76432073116302
-6.26490819454193
-7.66595733165741
-9.04079008102417
-8.37160801887512
-9.31324398517609
-7.23005437850952
-8.23001909255981
-10.6288883686066
-7.59451675415039
-6.78342390060425
-7.86404383182526
-7.43775856494904
-9.65811824798584
-8.80117344856262
-7.42801105976105
-8.37033557891846
-9.23478293418884
-8.46465110778809
-8.34735631942749
-4.36317682266235
-10.2607816457748
-11.8002241849899
-9.06115853786469
-8.24471950531006
-10.1734824180603
-9.8783792257309
-7.56070053577423
-7.47700226306915
-9.32279515266418
-11.2289204597473
-11.8086239099503
-10.3165632486343
-11.6510735750198
-11.0893892049789
-8.59300088882446
-10.4512814283371
-10.3747868537903
-8.8293696641922
-10.0580213069916
-11.6695586442947
-10.3214956521988
-8.85397744178772
-6.62518286705017
-10.2512238025665
-7.98208725452423
-7.24302697181702
-6.863165974617
-7.30148458480835
-7.37943577766418
-7.94379258155823
-8.8590806722641
-9.36264109611511
-12.5024890899658
-9.90966057777405
-11.2907373905182
-13.7377809286118
-10.9276268482208
-11.8158742189407
-12.0970467329025
-11.9968032836914
-8.6638171672821
-9.97452771663666
-11.7114750146866
-12.7516459226608
-11.5675942897797
-9.40855371952057
-9.07364630699158
-12.9366073608398
-8.50509941577911
-10.5587873458862
-10.2868132591248
-9.40544903278351
-10.1335955858231
-11.2079488039017
-10.0450428724289
-9.08634757995605
-9.31313765048981
-8.32614088058472
-10.2392171621323
-9.54888069629669
-7.54668772220612
-7.62456226348877
-7.2995845079422
-11.2601543664932
-11.8342310190201
-9.74753308296204
-8.48755633831024
-9.47171449661255
-9.35646259784698
-9.01439726352692
-10.5472550392151
-9.09232592582703
-10.2287163734436
-7.26835119724274
-7.09128904342651
-8.28605532646179
-6.61617720127106
-6.27235817909241
-6.15266442298889
-4.58566868305206
-6.35592973232269
-8.67724657058716
-6.82194805145264
-4.94489192962646
-2.80060052871704
-3.73499798774719
-5.40698301792145
-5.62114894390106
-5.01727390289307
-6.67656528949738
-7.86401379108429
-7.17408907413483
-10.4086306095123
-7.10777866840363
-8.08698689937592
-7.87736213207245
-7.97143363952637
-9.18286871910095
-10.3641426563263
-7.5376113653183
-9.37284314632416
-7.43758106231689
-8.44253635406494
-10.9522210359573
-8.08298540115356
-9.77652287483215
-7.4818788766861
-9.98018682003021
-8.12559926509857
-9.97853815555573
-9.28110265731812
-5.58750092983246
-5.3163321018219
-6.14777946472168
-6.10188591480255
-2.68493580818176
-6.07071673870087
-6.23552811145782
-6.6833747625351
-5.41865336894989
-5.78410387039185
-5.48789024353027
-4.71509850025177
-5.86127960681915
-7.16469633579254
-8.9394326210022
-8.50137877464294
-7.28906667232513
-5.90834259986877
-6.54555749893188
-10.1964732408524
-6.73251783847809
-6.86729121208191
-7.10989534854889
-4.70734930038452
-7.92074203491211
-6.04610502719879
-4.81001782417297
-5.31680500507355
-6.89768588542938
-6.39043962955475
-6.08940827846527
-5.82715439796448
-6.22263050079346
-6.34011650085449
-9.25224447250366
-9.38876903057098
-10.1145865917206
-7.6086505651474
-7.39898550510406
-7.4648631811142
-7.43122124671936
-7.64200639724731
-7.02681028842926
-7.90927565097809
-7.64642107486725
-9.82051873207092
-7.68949568271637
-6.49259698390961
-7.47937941551208
-7.75101971626282
-8.37506282329559
-8.90004682540894
-9.3531368970871
-10.2633285522461
-7.61511027812958
-9.7549364566803
-8.04771280288696
-7.58446955680847
-8.95324230194092
-7.33838498592377
-8.839524269104
-8.28732466697693
-6.9389808177948
-6.03188586235046
-7.89117503166199
-6.68853211402893
-6.4905469417572
-8.24153411388397
-7.95957636833191
-7.58784401416779
-6.98446893692017
-7.21637737751007
-4.9034411907196
-6.81933879852295
-7.18433785438538
-6.86298024654388
-7.25508236885071
-7.54547214508057
-7.33830153942108
-6.77652108669281
-7.14601862430573
-8.99871253967285
-5.48522651195526
-6.67324244976044
-6.88900423049927
-8.0725280046463
-9.96943747997284
-9.54007720947266
-9.35802590847015
-7.55645215511322
-8.24637222290039
-6.32168698310852
-8.07946217060089
-7.31106495857239
-7.72889757156372
-10.6743491888046
-8.49262392520905
-6.75549364089966
-5.06775295734406
-6.9123375415802
-9.96607077121735
-7.71096301078796
-9.19691562652588
-7.67624342441559
-5.61226916313171
-7.48562252521515
-5.98236835002899
-7.01249980926514
-5.78869307041168
-5.52951800823212
-4.39732182025909
-5.10428524017334
-4.73991858959198
-3.46849739551544
-3.2695027589798
-6.0687620639801
-5.86080348491669
-3.37543833255768
-5.07097804546356
-5.00295639038086
-5.90904772281647
-6.43029248714447
-6.72014379501343
-6.88504469394684
-4.65710425376892
-3.41727721691132
-2.22367751598358
-2.77899348735809
-2.6404082775116
-3.05579173564911
-5.6881365776062
-6.15514278411865
-5.02428364753723
-4.84400606155396
-5.30609047412872
-4.52513587474823
-5.19977843761444
-4.25051999092102
-6.66101789474487
-6.59575486183167
-4.46589207649231
-4.78907346725464
-5.35631239414215
-5.10517179965973
-5.94415628910065
-5.30050945281982
-5.00499331951141
-6.35774791240692
-7.13056313991547
-8.09421598911285
-6.67694091796875
-6.03632843494415
-6.7918461561203
-7.27650380134583
-4.55966067314148
-6.82225465774536
-5.56669437885284
-4.23748242855072
-2.86349809169769
-4.31809818744659
-3.4890148639679
-5.1160569190979
-4.85029745101929
-6.17514419555664
-3.31804478168488
-6.59976625442505
-7.42303037643433
-9.7827650308609
-9.91015672683716
-9.72013473510742
-8.61956822872162
-7.70150363445282
-7.70679485797882
-4.3553022146225
-5.79615950584412
-5.18749105930328
-5.95988595485687
-4.0598521232605
-6.80947768688202
-5.52886259555817
-2.45791631937027
-6.55791783332825
-6.36164772510529
-5.26387298107147
-7.50295686721802
-5.63079214096069
-6.77576982975006
-7.28928053379059
-7.37781572341919
-7.89020776748657
-5.65757215023041
-7.31521022319794
-9.45622360706329
-6.21822893619537
-4.96215951442719
-5.24550104141235
-5.36819219589233
-6.83542060852051
-6.92638659477234
-8.16132593154907
-9.32377970218658
-5.90310192108154
-5.42991840839386
-5.40454280376434
-5.40272331237793
-5.9231184720993
-5.42626798152924
-7.50573325157166
-5.77382934093475
-7.00158417224884
-4.67413139343262
-8.28318774700165
-6.08256244659424
-6.84538161754608
-6.83149743080139
-6.15612208843231
-4.5484344959259
-5.78593969345093
-5.57319378852844
-7.72208642959595
-8.01551008224487
-6.14404809474945
-8.94280767440796
-4.93406343460083
-6.53184497356415
-5.87489986419678
-5.87896871566772
-5.37885332107544
-7.01151239871979
-7.42924845218658
-9.33722221851349
-6.8703476190567
-7.93689775466919
-7.88495337963104
-6.71392095088959
-5.67515480518341
-4.70044946670532
-5.57134902477264
-4.64690315723419
-5.43279421329498
-6.82832288742065
-5.84922122955322
-6.77973103523254
-5.44069850444794
-6.68128573894501
-7.33815336227417
-5.20430505275726
-10.0921901464462
-7.52882492542267
-7.03726673126221
-4.3318704366684
-6.39448750019073
-7.07711243629456
-5.35119163990021
-5.2193695306778
-5.85458600521088
-5.08787369728088
-7.5434159040451
-5.04819226264954
-5.56120193004608
-5.49620282649994
-6.69735550880432
-6.51316678524017
-4.61330449581146
-5.1303563117981
-5.89402365684509
-5.98966240882874
-8.43903660774231
-6.69129085540771
-7.68570268154144
-6.86411821842194
-7.33784663677216
-5.50437152385712
-5.43581557273865
-1.88091638684273
-6.57278752326965
-6.22492945194244
-6.56264412403107
-5.5765368938446
-6.5147967338562
-8.64167141914368
-8.57099854946136
-6.6979683637619
-10.7146285772324
-12.8653492927551
-9.34877407550812
-10.6686429977417
-11.1096829175949
-10.8880395889282
-14.2997901439667
-8.960205078125
-10.4578737020493
-10.5115848779678
-10.4359867572784
-10.6598484516144
-8.08011901378632
-11.5382051467896
-10.4823892116547
-10.2881425619125
-10.5274118185043
-10.2762851715088
-9.42166566848755
-8.68058323860168
-10.0575476884842
-9.25261807441711
-11.2867239713669
-8.41340851783752
-8.51176106929779
-10.0000150203705
-4.71503818035126
-4.84517109394073
-7.98740184307098
-6.25222849845886
-5.67624592781067
-6.83625268936157
-6.90552020072937
-7.68917047977448
-7.083132147789
-8.04552221298218
-7.77781939506531
-8.51251423358917
-7.48359453678131
-7.72510015964508
-9.69095575809479
-8.18108355998993
-8.27017641067505
-7.96822369098663
-7.42346036434174
-8.09960949420929
-8.89077353477478
-9.96003699302673
-7.79144704341888
-7.95242309570312
-9.74668323993683
-8.18580281734467
-9.05292654037476
-11.1819264888763
-10.4578415155411
-9.6564325094223
-7.52486908435822
-6.42543351650238
-7.10470283031464
-5.75793921947479
-6.54931879043579
-6.45539891719818
-3.79370212554932
-7.02379024028778
-4.60181879997253
-5.58411371707916
-6.05318450927734
-6.13306725025177
-5.73718202114105
-6.48889350891113
-8.73100411891937
-9.41218996047974
-7.24135971069336
-4.00993740558624
-4.80298054218292
-3.46147012710571
-1.63311664760113
-1.58310528227594
-4.92154598236084
-6.38723039627075
-4.20306622982025
-3.49447524547577
-5.18356108665466
-6.24060773849487
-4.31857073307037
-5.79792499542236
-7.56416344642639
-8.86112058162689
-8.42722415924072
-6.47089266777039
-4.1756397485733
-8.33104228973389
-7.30619490146637
-9.27681982517242
-11.0404942035675
-9.33533465862274
-8.82830357551575
-10.6869714260101
-9.68574631214142
-10.194146156311
-11.0104018449783
-10.3096058368683
-8.60622143745422
-7.29650676250458
-5.20878565311432
-9.01031219959259
-6.30615401268005
-8.72386109828949
-8.59405362606049
-9.13892960548401
-8.38333058357239
-7.15359354019165
-7.7391859292984
-9.10603213310242
-8.73218524456024
-10.0071626901627
-8.77051281929016
-9.75353705883026
-9.58975529670715
-6.58944725990295
-3.70739948749542
-6.76382374763489
-5.81909668445587
-4.64684796333313
-6.16587281227112
-5.51543056964874
-7.27496445178986
-5.65800952911377
-5.93740451335907
-7.25378441810608
-7.73580741882324
-6.38602948188782
-7.09217035770416
-8.90941298007965
-8.7889529466629
-7.95357871055603
-5.26226484775543
-4.67894148826599
-5.85392022132874
-7.02137959003448
-4.9107141494751
-2.42158907651901
-4.00005233287811
-6.62280654907227
-6.67251145839691
-4.98439800739288
-5.70407593250275
-4.06651759147644
-2.51921766996384
-3.95353305339813
-4.74492478370667
-4.3707457780838
-4.30633354187012
-4.20883846282959
-3.90856409072876
-2.15154129266739
-7.43354380130768
-4.66899752616882
-7.86292517185211
-8.19050121307373
-9.38045930862427
-8.20737981796265
-9.65032255649567
-9.33489847183228
-9.67442214488983
-9.92888784408569
-9.497478723526
-8.28627371788025
-5.80691599845886
-8.8646092414856
-4.23561096191406
-5.50605952739716
-5.3643547296524
-6.62301874160767
-6.32580196857452
-3.94585943222046
-5.90980398654938
-4.78287827968597
-2.65486133098602
-3.67364811897278
-4.40444779396057
-7.54778909683228
-7.61192297935486
-6.84119129180908
-7.4042694568634
-4.03777480125427
-7.74270868301392
-7.35244905948639
-8.97819566726685
-8.46633005142212
-7.45691156387329
-6.42568564414978
-7.38087737560272
-6.44231736660004
-5.73749268054962
-4.99085021018982
-7.61102712154388
-8.44022417068481
-4.70933759212494
-7.19777965545654
-5.64678955078125
-4.35460376739502
-5.50036108493805
-7.82148087024689
-5.50818192958832
-5.74179720878601
-6.99354362487793
-6.31796991825104
-6.66922080516815
-4.67289113998413
-3.34658575057983
-5.20015525817871
-5.88088989257812
-3.97133207321167
-4.02416598796844
-3.64097201824188
-5.61912441253662
-6.5566041469574
-6.46960711479187
-8.62417209148407
-5.50542557239532
-1.1822606921196
-7.04776775836945
-6.30624496936798
-5.72191846370697
-7.87981057167053
-9.61645424365997
-5.39118695259094
-6.89248847961426
-6.37068974971771
-4.92559337615967
-6.95637845993042
-9.1575083732605
-8.4096645116806
-8.10193347930908
-7.61796486377716
-6.10841000080109
-6.7320271730423
-5.33030009269714
-7.15401363372803
-7.34490168094635
-6.15857517719269
-9.24959909915924
-9.82506632804871
-5.98119294643402
-7.83655953407288
-5.97952568531036
-3.73999667167664
-5.59611630439758
-3.83166396617889
-1.90421423316002
-4.6305239200592
-5.91779720783234
-2.81952679157257
-3.23710632324219
-4.31478250026703
-2.95814406871796
-5.40727734565735
-3.46505749225616
-7.1411452293396
-6.24070990085602
-5.68671643733978
-4.23245596885681
-4.75687491893768
-4.5631422996521
-6.55462157726288
-3.15974187850952
-4.02819204330444
-4.73876750469208
-3.89183175563812
-5.19611287117004
-4.99876964092255
-5.06148386001587
-6.68439912796021
-7.13277304172516
-5.0909241437912
-4.78581774234772
-5.31478559970856
-8.16119825839996
-7.32515513896942
-5.23838233947754
-4.54659819602966
-3.818434715271
-6.23400354385376
-8.35171914100647
-8.11346769332886
-5.83013463020325
-7.95092022418976
-7.5641838312149
-8.59200489521027
-7.12289988994598
-9.57777953147888
-8.95937180519104
-10.2480183839798
-11.2556232213974
-10.1134279966354
-7.40700352191925
-6.58736932277679
-5.67406988143921
-4.50781226158142
-5.61866724491119
-5.67324209213257
-6.49343347549438
-7.47416269779205
-4.62826371192932
-7.093022108078
-8.9842814207077
-7.74302363395691
-9.69554233551025
-9.4652783870697
-8.60018503665924
-7.71094787120819
-8.92112123966217
-8.38500320911407
-9.22180712223053
-9.82116043567657
-9.97983753681183
-8.1937392950058
-9.19442319869995
-8.30065202713013
-9.22248375415802
-8.90781331062317
-8.77682948112488
-9.47209632396698
-7.99572229385376
-9.88417160511017
-9.41558718681335
-7.36077034473419
-9.76442956924438
-8.8607589006424
-8.0238835811615
-9.1281613111496
-10.4823250770569
-10.0271503925323
-8.40298521518707
-11.2909420728683
-11.6628049612045
-11.1186326742172
-10.7147060632706
-11.4272079467773
-5.56640732288361
-8.39879107475281
-7.31314814090729
-8.81214213371277
-10.8996510505676
-7.59079253673553
-8.70736467838287
-7.14831674098969
-6.66775190830231
-9.32650339603424
-7.73555421829224
-9.68618965148926
-8.91576552391052
-10.2618660926819
-8.52963674068451
-8.37338995933533
-7.37694799900055
-9.41941440105438
-12.0247960090637
-10.641791343689
-13.4897394180298
-11.1849528551102
-12.3228765726089
-9.7536209821701
-11.551090836525
-10.5730975866318
-10.3631949424744
-5.85402417182922
-7.39738714694977
-5.72979021072388
-6.31664836406708
-10.8998183012009
-8.64204204082489
-9.50688290596008
-10.2179307937622
-9.38770639896393
-11.4821714162827
-11.0992721319199
-10.2895225286484
-9.72750627994537
-11.0477828979492
-6.39370572566986
-8.97622680664062
-9.6269519329071
-10.1249659061432
-7.83368229866028
-9.71656715869904
-7.11800825595856
-9.67929983139038
-10.3608887195587
-8.31232106685638
-8.16241824626923
-5.20966732501984
-6.92433440685272
-6.71924698352814
-7.61785328388214
-5.12656497955322
-7.96059894561768
-8.34184467792511
-7.71056711673737
-8.11700487136841
-7.99509966373444
-9.65430057048798
-10.1104686260223
-10.0762606859207
-10.7187926769257
-12.4975394010544
-10.9881970882416
-8.5819411277771
-5.82068002223969
-8.37437582015991
-9.079421043396
-9.69347512722015
-7.73241496086121
-9.07428658008575
-7.99896681308746
-12.0506136417389
-8.40855014324188
-6.9800968170166
-7.60433781147003
-8.65162682533264
-3.80048096179962
-5.86588656902313
-8.56879031658173
-8.10093677043915
-7.982093334198
-5.12255883216858
-6.5814334154129
-8.89972901344299
-8.27248525619507
-11.0105972290039
-8.86763942241669
-11.0667235851288
-12.5132710933685
-13.7850853204727
-11.8445708751678
-14.4586781263351
-16.1338768005371
-13.882368683815
-11.6122801303864
-9.78563821315765
-10.0691056251526
-11.6998867988586
-10.4917911291122
-9.16141772270203
-5.31684708595276
-5.01753115653992
-10.0868140459061
-10.4953058958054
-7.48061871528625
-7.85439836978912
-5.09922516345978
-7.63220083713531
-7.56180560588837
-7.5590592622757
-5.88263380527496
-4.81281268596649
-7.42720460891724
-8.00657081604004
-12.1584711074829
-9.29175579547882
-9.84409379959106
-7.98183274269104
-6.46119856834412
-5.96861481666565
-5.0065883398056
-7.5738000869751
-3.28086447715759
-7.76163613796234
-6.40763974189758
-5.62788271903992
-5.74030315876007
-5.73080933094025
-5.84287917613983
-2.72121393680573
-1.18801486492157
-4.27732682228088
-6.95644736289978
-8.51736414432526
-9.00763154029846
-10.184917807579
-6.96310925483704
-6.02777111530304
-7.00859832763672
-4.91980648040771
-8.35944783687592
-8.28917062282562
-6.87267398834229
-7.50947940349579
-6.81770634651184
-7.3104156255722
-8.70876789093018
-8.51818978786469
-5.33568572998047
-5.4019809961319
-7.38011801242828
-5.54784941673279
-5.923868060112
-6.3039675951004
-6.21424794197083
-6.21924865245819
-8.94841945171356
-9.45327794551849
-7.32171261310577
-7.50067114830017
-7.73993980884552
-8.46914947032928
-5.97849321365356
-8.43561708927155
-8.73842978477478
-8.42920112609863
-6.94077694416046
-8.80681276321411
-6.78566300868988
-7.03875315189362
-6.32817661762238
-8.39261937141418
-8.33200836181641
-8.79934620857239
-5.53572618961334
-6.79779124259949
-9.15606689453125
-8.13295376300812
-9.05317091941833
-9.23363363742828
-10.7201817035675
-13.7421134710312
-11.8207458257675
-11.0647695064545
-11.0809901952744
-8.85251796245575
-11.4947181940079
-8.97907435894012
-10.1856951713562
-7.97642934322357
-9.8644837141037
-10.4609174728394
-9.29723238945007
-10.8215662240982
-9.93286919593811
-10.0873041152954
-8.28698623180389
-6.79496264457703
-10.923928976059
-6.98871576786041
-8.3964022397995
-7.36189377307892
-5.89345467090607
-6.52122271060944
-4.58572900295258
-4.62011110782623
-4.16833233833313
-2.23590189218521
-5.05737614631653
-5.63321006298065
-6.5687495470047
-5.96446788311005
-6.26276659965515
-8.54089760780334
-6.51103520393372
-9.04379153251648
-6.51980602741241
-7.65384364128113
-8.16382014751434
-5.15386545658112
-6.40669560432434
-6.1791056394577
-8.50029158592224
-8.05530405044556
-7.02916276454926
-6.92577350139618
-4.66338133811951
-7.58724725246429
-9.31161236763
-10.2575234174728
-8.77546799182892
-9.65415143966675
-10.6242533922195
-9.89362835884094
-8.96360445022583
-6.17937028408051
-6.88267683982849
-7.17835342884064
-7.94375467300415
-4.68432652950287
-6.66487443447113
-5.38286793231964
-7.58128130435944
-8.00245356559753
-7.1296364068985
-11.5699303150177
-9.38577353954315
-8.29861402511597
-8.2400336265564
-7.37797510623932
-8.47810435295105
-6.55770778656006
-8.96314311027527
-9.12483751773834
-7.56102454662323
-9.89183068275452
-7.45145189762115
-9.72395825386047
-6.97375297546387
-13.3629177808762
-10.6323328018188
-9.95825254917145
-10.4509031772614
-9.35072290897369
-10.1365579366684
-11.251210808754
-9.52163398265839
-9.10685408115387
-8.03841412067413
-7.44684112071991
-8.59592747688293
-8.95882964134216
-9.37358033657074
-9.34640848636627
-10.8197790384293
-7.64481365680695
-8.45799994468689
-11.4565148353577
-10.1032140254974
-11.7196452617645
-11.2617481946945
-10.6241858005524
-11.4277254343033
-11.8586995601654
-11.2585651874542
-9.45920407772064
-9.76264095306396
-11.1652076244354
-12.3869936466217
-11.0338150262833
-12.0242099761963
-12.6755242347717
-12.1587097644806
-14.5958721637726
-15.8930516242981
-14.7207010984421
-12.6056762933731
-8.65144908428192
-7.2701780796051
-6.7512971162796
-6.82103192806244
-5.51498746871948
-7.67273592948914
-4.55334913730621
-5.85953462123871
-6.63265740871429
-11.7053195238113
-9.73893868923187
-7.5425500869751
-8.08325791358948
-7.28220725059509
-9.98352909088135
-10.5054084062576
-11.9429396390915
-12.2048262357712
-6.15010261535645
-6.74318146705627
-5.81471419334412
-8.29591047763824
-8.85349810123444
-9.06218838691711
-9.9249439239502
-10.3809971809387
-9.70992207527161
-9.63740468025208
-9.0524115562439
-11.373521566391
-10.7262004613876
-9.83469426631927
-12.0131332874298
-7.45463180541992
-8.69232857227325
-6.53851413726807
-8.74303090572357
-7.28349280357361
-10.7777493000031
-10.554633140564
-8.70144021511078
-11.261395573616
-7.48052370548248
-5.98244500160217
-6.58071291446686
-9.3707047700882
-8.59681296348572
-8.42842888832092
-8.17574119567871
-7.037264585495
-5.0340393781662
-10.3186074495316
-10.7548633813858
-12.0606853961945
-11.2754880189896
-10.2530314922333
-9.03288948535919
-7.11493945121765
-6.05772256851196
-7.32669317722321
-5.73674035072327
-7.31237709522247
-8.97079169750214
-8.81199550628662
-7.57005429267883
-9.68062102794647
-5.97899723052979
-8.27418780326843
-6.97174382209778
-2.88714003562927
-7.11700177192688
-8.77731204032898
-9.2312513589859
-10.3714821338654
-7.38924360275269
-6.29936480522156
-5.03846180438995
-5.37735843658447
-5.38174831867218
-10.1627453565598
-10.273513674736
-11.3598257303238
-6.7414813041687
-10.6749212741852
-6.99468863010406
-5.06540775299072
-7.15070652961731
-7.41764140129089
-7.57429206371307
-5.78005266189575
-6.93915677070618
-6.64162814617157
-10.0377550125122
-6.96569216251373
-7.27254164218903
-7.32553374767303
-8.00474619865417
-8.84753751754761
-8.76637136936188
-10.6997537612915
-7.77766025066376
-8.82486391067505
-4.20083260536194
-6.54898941516876
-4.67827689647675
-9.64439082145691
-10.6347261667252
-10.5069766044617
-11.418505191803
-11.5724904537201
-10.3829177618027
-9.66978764533997
-9.21396553516388
-6.39481925964355
-6.66592884063721
-6.6076877117157
-9.8698707818985
-7.78575122356415
-6.86366415023804
-9.06266784667969
-8.39477348327637
-6.15451562404633
-5.81513035297394
-8.99639999866486
-7.71015644073486
-5.64841687679291
-7.33749854564667
-7.27768278121948
-7.95609545707703
-4.42520678043365
-4.36057829856873
-3.93724310398102
-4.20574057102203
-0.388725876808167
-2.20632022619247
-4.2168151140213
-5.19337153434753
-7.40570604801178
-7.45860052108765
-7.4402197599411
-5.72408533096313
-5.15574848651886
-10.1045618057251
-11.496077299118
-11.4635680913925
-11.693429350853
-12.6380066871643
-12.0213258266449
-11.2968386411667
-11.3656641244888
-11.759826540947
-10.2500838041306
-10.4303257465363
-11.1582714319229
-11.3693704605103
-6.43178880214691
-6.47492957115173
-9.0988804101944
-10.0181455612183
-10.6659055948257
-8.9394052028656
-8.39762091636658
-8.45485806465149
-8.79856562614441
-11.1145756244659
-9.94967234134674
-9.55441927909851
-7.16035425662994
-10.9774122238159
-7.91458261013031
-7.06024944782257
-7.40895330905914
-6.08075892925262
-6.24864614009857
-8.52053964138031
-6.83271670341492
-7.1472145318985
-5.86998677253723
-6.36698150634766
-7.5846198797226
-7.50867164134979
-5.34892320632935
-5.6346423625946
-7.38781106472015
-5.82688701152802
-5.22558236122131
-5.51811075210571
-5.3753137588501
-5.67637610435486
-10.9782836437225
-11.6674257516861
-7.3685941696167
-7.89264416694641
-7.0193977355957
-6.54145634174347
-8.75366199016571
-9.16232907772064
-8.55681574344635
-7.88776385784149
-6.57759749889374
-8.21867656707764
-7.60299062728882
-10.1769535541534
-9.26597237586975
-6.044717669487
-6.83037388324738
-6.9658454656601
-8.7670351266861
-8.73537528514862
-7.42943346500397
-8.18604505062103
-5.72977685928345
-6.50622594356537
-7.23191118240356
-6.92538666725159
-6.46386992931366
-6.4771511554718
-8.18883311748505
-9.31555879116058
-7.60506463050842
-7.24438178539276
-8.66091191768646
-8.84931182861328
-8.43411028385162
-8.31381475925446
-10.139741897583
-10.6317843198776
-8.8324773311615
-7.87373650074005
-11.5281789302826
-8.69799244403839
-7.12494456768036
-7.04244542121887
-6.34272539615631
-6.83916664123535
-4.22622632980347
-4.5679988861084
-5.21171486377716
-1.85398703813553
-3.16474759578705
-5.76573371887207
-5.50994551181793
-5.45558714866638
-6.78893685340881
-7.51040923595428
-9.92719793319702
-6.71431517601013
-8.77548503875732
-8.81316137313843
-8.91494572162628
-8.00639450550079
-8.22792994976044
-7.46910059452057
-7.17240285873413
-3.63778328895569
-4.0995922088623
-6.1685209274292
-6.9530930519104
-6.32799232006073
-4.92913269996643
-4.82988321781158
-7.65243589878082
-8.92964625358582
-6.2260434627533
-6.83855354785919
-6.32112121582031
-5.77166712284088
-7.57482063770294
-6.32473659515381
-9.61639440059662
-7.44195652008057
-8.48275291919708
-7.43038249015808
-7.06884157657623
-8.23357427120209
-7.0864725112915
-10.4028224945068
-10.9881507158279
-9.96069347858429
-11.5610301494598
-11.5395556688309
-9.98096930980682
-9.71135175228119
-10.4576683044434
-8.12062728404999
-6.61094331741333
-6.73110842704773
-5.2922238111496
-8.90106022357941
-8.19559395313263
-5.74522435665131
-4.14334321022034
-5.81647932529449
-6.72827506065369
-7.02986931800842
-5.93746745586395
-7.63125443458557
-3.84788954257965
-3.94701659679413
-4.47968530654907
-5.67876482009888
-8.5823962688446
-6.29170954227448
-4.64476609230042
-7.35043001174927
-5.16013634204865
-4.7923378944397
-3.65456140041351
-3.28840267658234
-3.14665770530701
-3.67213416099548
-4.20977652072906
-4.4938907623291
-1.64743867143989
-3.45812249183655
-5.69612264633179
-5.65129923820496
-7.64284181594849
-7.21126782894135
-4.67702102661133
-8.02886533737183
-6.51110124588013
-3.11575877666473
-3.65699338912964
-6.89082789421082
-4.24587500095367
-8.80865108966827
-8.99251568317413
-5.80493295192719
-5.0266969203949
-4.36397469043732
-6.26916944980621
-6.24981355667114
-8.16625154018402
-6.41882383823395
-5.86536014080048
-6.46140444278717
-7.12213313579559
-5.84930384159088
-5.62839293479919
-5.74391484260559
-6.06030440330505
-6.75881516933441
-3.96149718761444
-8.31105780601501
-6.2585084438324
-8.38993084430695
-8.44731390476227
-10.6930875778198
-12.1460545063019
-9.32621824741364
-8.30378544330597
-9.37135136127472
-8.51324319839478
-7.83625292778015
-7.51886570453644
-8.98679721355438
-9.04311859607697
-9.85111498832703
-8.15021932125092
-10.2974568605423
-8.20339262485504
-6.66393148899078
-4.6363799571991
-7.74191510677338
-10.0849517583847
-8.51296722888947
-8.11258888244629
-10.5972720384598
-9.9356449842453
-12.5353533029556
-10.7781203985214
-9.2100635766983
-9.64550864696503
-9.78106915950775
-10.4860199689865
-9.87626099586487
-12.1489292383194
-11.6743409633636
-13.257746219635
-11.1787956953049
-11.6161239147186
-10.8707637786865
-10.0819765329361
-9.43003761768341
-9.23654294013977
-8.30411970615387
-10.73686170578
-10.524774312973
-11.6936902999878
-10.9040386676788
-8.73872053623199
-8.45669364929199
-7.63088023662567
-9.73151564598083
-9.4605598449707
-9.37430536746979
-7.65707218647003
-7.91746270656586
-9.71644830703735
-10.8189027309418
-8.71706473827362
-10.6813968420029
-8.38132894039154
-6.99703466892242
-7.47650682926178
-8.73254907131195
-8.59068274497986
-8.61781406402588
-10.5471328496933
-10.0607900619507
-13.8143937587738
-11.3733246326447
-11.8856064081192
-9.06850397586823
-10.5576410293579
-4.40991735458374
-5.38855218887329
-7.47342991828918
-7.47130966186523
-7.37906587123871
-8.71979069709778
-11.5174540281296
-10.0014029741287
-9.93700480461121
-8.20604848861694
-5.54009914398193
-7.91816353797913
-6.68826508522034
-8.12755751609802
-9.01322424411774
-8.45378446578979
-7.87119472026825
-10.0912549495697
-10.5757101774216
-11.4651349782944
-13.3608825206757
-13.2224733829498
-7.71656227111816
-10.3735617399216
-11.5959368944168
-11.8475425243378
-8.54354059696198
-6.27198958396912
-5.49301779270172
-6.56430315971375
-8.82532739639282
-10.1815235614777
-9.71931064128876
-7.82161974906921
-7.13981866836548
-7.64579248428345
-7.46200692653656
-9.87975335121155
-8.05013525485992
-7.96202504634857
-5.45351350307465
-9.51102209091187
-8.09897172451019
-9.4989013671875
-6.83338916301727
-8.3808034658432
-7.76762187480927
-8.6599258184433
-8.36887550354004
-8.06141018867493
-8.4692747592926
-7.4107414484024
-6.9650936126709
-5.95992386341095
-8.81448757648468
-6.6600878238678
-9.68651854991913
-5.20237004756927
-5.83288264274597
-4.9401524066925
-8.00565898418427
-6.0584409236908
-3.9850869178772
-5.53886115550995
-5.18158745765686
-3.70516574382782
-3.93012273311615
-7.03188955783844
-7.21924364566803
-8.804612159729
-9.40578460693359
-6.68846714496613
-8.58832550048828
-7.9257493019104
-5.22286665439606
-6.59137034416199
-3.31649816036224
-3.61776220798492
-4.00627171993256
-4.75037348270416
-2.49616640806198
-2.64136815071106
-2.2494193315506
-4.35945892333984
-3.63408803939819
-5.84551322460175
-7.46040380001068
-5.07933020591736
-6.10513305664062
-7.41649854183197
-8.265261054039
-7.34182846546173
-7.48392689228058
-9.68937075138092
-8.34500193595886
-7.74751043319702
-8.60873365402222
-10.6831650733948
-9.97442758083344
-9.39037609100342
-7.85328757762909
-7.06002330780029
-9.67218589782715
-11.2969316244125
-10.1894270181656
-11.5590552091599
-7.83230590820312
-9.84924912452698
-10.19207239151
-12.1124531030655
-7.67583429813385
-12.4534741640091
-11.0406913757324
-10.6624518632889
-7.20997631549835
-5.76282405853271
-4.43574070930481
-8.76448130607605
-7.95015382766724
-5.02457702159882
-6.67272138595581
-5.42716348171234
-5.65328812599182
-0.3916996717453
-3.04710447788239
-4.85025000572205
-1.95083931088448
-5.78612089157104
-5.29694867134094
-3.97711277008057
-7.22461605072021
-8.56895744800568
-9.4593243598938
-8.9295072555542
-11.1346642971039
-8.75830066204071
-11.3033026456833
-7.95234549045563
-6.46380984783173
-6.15440940856934
-5.13800704479218
-4.78375852108002
-4.66161704063416
-8.88010191917419
-8.80664908885956
-10.0428920984268
-10.1668658256531
-10.114840388298
-8.37030494213104
-8.5580974817276
-6.73303663730621
-4.69828474521637
-8.33932054042816
-6.50584042072296
-4.67351579666138
-4.31142628192902
-5.8790100812912
-6.04611599445343
-6.23367834091187
-8.32487785816193
-8.73446977138519
-10.0466593503952
-11.3336877822876
-9.21432638168335
-7.89657998085022
-5.30963933467865
-5.00140619277954
-3.2666654586792
-2.96877074241638
-3.12256348133087
-2.43108069896698
-5.8597457408905
-6.44846940040588
-8.43474173545837
-8.38532662391663
-8.04928505420685
-7.38615345954895
-5.49645030498505
-4.65431571006775
-5.41155314445496
-7.75959634780884
-4.5129554271698
-5.25579631328583
-8.54264414310455
-6.93098795413971
-3.93229782581329
-2.34370738267899
-4.33543574810028
-5.6512393951416
-6.3341019153595
-2.10092532634735
-3.50794696807861
-1.48403513431549
-0.853294193744659
-1.82635524868965
-2.46376490592957
-3.69896137714386
-6.51970779895782
-4.47736799716949
-4.20012891292572
-4.53684151172638
-4.72671365737915
-5.80538380146027
-7.74892795085907
-5.8341646194458
-5.35769891738892
-6.63813900947571
-3.82236647605896
-4.28781378269196
-4.31864929199219
-3.81505835056305
-2.94586229324341
-4.51608002185822
-5.70026540756226
-5.49662137031555
-8.25454676151276
-6.37095928192139
-5.71845412254333
-3.67919969558716
-3.13175892829895
-3.39941513538361
-4.10782361030579
-5.14281344413757
-4.28559470176697
-5.79969620704651
-9.45592617988586
-8.13805329799652
-6.86097776889801
-7.59869015216827
-6.53640472888947
-8.13640928268433
-8.20846724510193
-7.64540219306946
-7.24374723434448
-5.62198770046234
-6.85740959644318
-5.7330527305603
-9.8705929517746
-11.4521976709366
-8.94803500175476
-6.7852588891983
-6.71918106079102
-5.85732114315033
-6.65198886394501
-7.50887060165405
-7.06956791877747
-7.01864576339722
-5.81712889671326
-5.47658240795135
-7.2855339050293
-6.11882984638214
-6.28385734558105
-7.35845613479614
-8.11333429813385
-10.0164155960083
-8.05465400218964
-9.59005177021027
-8.2608996629715
-7.37027275562286
-8.11096405982971
-8.14003324508667
-6.50969541072845
-7.32864773273468
-8.86071729660034
-8.9113210439682
-6.2221611738205
-6.85610687732697
-7.99373829364777
-8.1920782327652
-10.4968477487564
-9.95541191101074
-8.03009784221649
-11.7105966806412
-9.36452090740204
-10.4964264631271
-10.0957201719284
-7.91590011119843
-7.62126004695892
-3.90676188468933
-5.840336561203
-4.34219813346863
-3.34974634647369
-2.0386868417263
-4.34282183647156
-7.01229012012482
-9.40184533596039
-4.96942830085754
-4.04258608818054
-5.81161594390869
-6.31731593608856
-6.71384263038635
-7.99898517131805
-7.79695200920105
-7.64890360832214
-9.17103493213654
-9.67577397823334
-8.30251717567444
-7.47703731060028
-6.57061004638672
-7.01998376846313
-8.00714552402496
-7.82889115810394
-6.07973051071167
-5.28711235523224
-3.16706967353821
-6.95828068256378
-5.46063196659088
-5.61515188217163
-5.87935292720795
-4.87390804290771
-5.86286759376526
-5.5808641910553
-3.28346717357635
-7.46669006347656
-5.07598066329956
-5.29418921470642
-7.20618677139282
-4.69534194469452
-10.4139091968536
-5.97462284564972
-6.52852499485016
-6.5878574848175
-6.09831666946411
-5.50702512264252
-5.14562463760376
-6.04082608222961
-6.20355355739594
-5.65642809867859
-5.2786111831665
-4.34679973125458
-7.7510906457901
-6.30402898788452
-6.56280159950256
-5.58557903766632
-6.39225494861603
-7.35655498504639
-5.20598042011261
-7.47433876991272
-6.07839250564575
-5.63771986961365
-4.53088712692261
-5.48335933685303
-4.25290071964264
-4.15650534629822
-4.62328195571899
-3.18789601325989
-4.50981080532074
-6.78703379631042
-5.00458073616028
-2.50587666034698
-2.67474603652954
-5.30292761325836
-5.80143630504608
-4.82018899917603
-4.27731215953827
-8.10260772705078
-6.73897361755371
-7.37323701381683
-5.1160249710083
-6.17892873287201
-6.25062036514282
-5.44236505031586
-1.91860073804855
-5.63451552391052
-3.26318693161011
-4.66899859905243
-3.15717577934265
-3.24849033355713
-4.20529246330261
-5.55690705776215
-5.52834618091583
-2.85140907764435
-4.28991520404816
-9.11523377895355
-8.31873118877411
-7.986248254776
-7.62087941169739
-7.59809684753418
-8.34611475467682
-6.27771651744843
-3.58602070808411
-4.30266726016998
-5.6840854883194
-2.83295679092407
-5.88745629787445
-7.30583918094635
-5.4807984828949
-7.23888170719147
-7.25622820854187
-5.18797242641449
-5.6519021987915
-6.28428995609283
-6.86287319660187
-8.54767334461212
-7.79612171649933
-6.11164498329163
-9.48057973384857
-7.64432013034821
-7.85083258152008
-6.36093294620514
-5.12831330299377
-5.39877724647522
-7.58205330371857
-8.69216096401215
-7.22020995616913
-8.86570906639099
-9.80981826782227
-8.3396327495575
-8.35969710350037
-6.28908407688141
-8.53526616096497
-7.17912244796753
-6.0443342924118
-8.81438255310059
-8.62365639209747
-8.32061588764191
-5.39166700839996
-8.0791152715683
-8.38453733921051
-10.3651082515717
-8.99118947982788
-6.65197432041168
-6.41398394107819
-5.20269060134888
-5.75517845153809
-7.69048416614532
-5.83418810367584
-6.09305393695831
-7.17660069465637
-8.36586773395538
-6.32803595066071
-5.93155777454376
-5.20230197906494
-6.99290657043457
-6.59537374973297
-10.4266686439514
-10.0951708555222
-8.81407964229584
-11.3186169862747
-12.0528682470322
-11.6791527271271
-13.086739897728
-12.0592864751816
-10.3953646421432
-12.7486902475357
-12.1485863924026
-10.7744600772858
-11.9575377702713
-12.1598669290543
-8.61100220680237
-9.67984211444855
-10.2526037693024
-9.54706001281738
-10.4038680791855
-11.7499347925186
-12.5861225128174
-11.8066741228104
-11.5138689279556
-10.0693514347076
-8.79484033584595
-8.8740074634552
-6.04083096981049
-6.3202064037323
-9.64701843261719
-7.1921638250351
-7.11298048496246
-7.48668456077576
-9.62553346157074
-8.82009327411652
-7.10458111763
-6.84080445766449
-9.46752846240997
-7.92186462879181
-7.64992392063141
-9.5882887840271
-9.68521511554718
-9.75877666473389
-11.2534642219543
-11.6983050107956
-9.26922762393951
-8.74064362049103
-9.19251906871796
-8.42155838012695
-7.5042576789856
-7.72291326522827
-5.36012136936188
-4.62709224224091
-3.23228359222412
-4.46038234233856
-3.21736180782318
-6.98937118053436
-10.0023592710495
-8.52891731262207
-7.14730703830719
-8.3475456237793
-8.46931707859039
-6.19563639163971
-6.59405612945557
-7.6315016746521
-7.35362482070923
-7.61006081104279
-8.56124496459961
-5.83033514022827
-6.57579600811005
-5.79331755638123
-7.67497301101685
-5.45700359344482
-8.35460937023163
-9.70716714859009
-10.0497328042984
-8.72974121570587
-9.19057881832123
-10.4792609214783
-9.73093414306641
-7.53118944168091
-3.13764476776123
-5.54267549514771
-7.55039536952972
-7.2485374212265
-6.18235290050507
-5.30487608909607
-5.62168419361115
-3.97362852096558
-4.52768790721893
-4.40678596496582
-5.67946004867554
-6.74202620983124
-7.59756577014923
-4.46329808235168
-7.00548851490021
-7.15430200099945
-7.07705724239349
-6.1567634344101
-8.55099594593048
-7.86472821235657
-6.69948673248291
-7.41614091396332
-6.29951679706573
-5.84095978736877
-6.61201179027557
-7.59565877914429
-7.87671566009521
-6.36816585063934
-4.53101789951324
-5.73653531074524
-6.07047402858734
-6.58843767642975
-4.83715629577637
-4.23420453071594
-4.34913182258606
-4.43880772590637
-5.68547320365906
-6.48520505428314
-6.62504935264587
-9.42217743396759
-5.7382390499115
-7.98300838470459
-8.63465118408203
-7.59614813327789
-9.07221758365631
-6.25750517845154
-9.38798356056213
-8.16649448871613
-11.5524517297745
-12.2212748527527
-6.0458732843399
-6.46863400936127
-7.75105941295624
-9.99689996242523
-8.70904457569122
-7.39232134819031
-6.83414530754089
-6.7826771736145
-6.17992913722992
-8.60764932632446
-8.57593035697937
-8.85958480834961
-7.90530526638031
-6.22978496551514
-6.25207388401031
-6.34239709377289
-8.56681883335114
-8.08105981349945
-8.03089892864227
-11.5077975988388
-6.46733665466309
-5.05807781219482
-4.5364705324173
-5.66805720329285
-6.22634434700012
-4.6488116979599
-4.06121015548706
-5.67821502685547
-4.37753117084503
-5.83950662612915
-3.70497274398804
-5.36457753181458
-4.04503667354584
-5.57819402217865
-6.41680181026459
-4.71874761581421
-5.36781358718872
-7.28386962413788
-5.2795490026474
-6.35382568836212
-6.61041760444641
-6.26909458637238
-5.35139453411102
-8.3378986120224
-8.21893787384033
-8.23565173149109
-6.18590998649597
-6.58951139450073
-4.61376237869263
-6.3769599199295
-6.94078040122986
-6.1745331287384
-7.26489639282227
-6.59808027744293
-6.09272384643555
-6.64121389389038
-1.97664380073547
-4.70447111129761
-5.4788031578064
-7.03483939170837
-6.11109137535095
-4.4024829864502
-3.39624011516571
-4.58605706691742
-4.19015276432037
-7.73410868644714
-8.40793132781982
-7.13183128833771
-7.45524168014526
-6.29559826850891
-3.95514297485352
-6.99388206005096
-7.30810129642487
-8.1766185760498
-4.10937178134918
-6.79954493045807
-5.86795556545258
-5.11617732048035
-5.21822774410248
-5.93228185176849
-5.03181517124176
-6.98199105262756
-8.75148129463196
-6.17834305763245
-4.53538310527802
-8.14918398857117
-8.12073659896851
-6.58526480197906
-5.07646131515503
-6.5766624212265
-5.26427209377289
-5.42499136924744
-6.35998249053955
-7.35516464710236
-8.20061779022217
-6.57884156703949
-4.88157451152802
-6.48384571075439
-7.27001452445984
-7.48780119419098
-7.71638941764832
-5.53488731384277
-4.50838589668274
-9.30617356300354
-8.43326425552368
-7.27578401565552
-6.33121454715729
-6.69752085208893
-6.80976867675781
-6.81041610240936
-7.41292321681976
-8.09442746639252
-8.8247697353363
-7.17891991138458
-6.60963070392609
-5.46883964538574
-7.13390970230103
-2.4172939658165
-4.078648686409
-3.60284447669983
-8.13104677200317
-5.55197465419769
-4.74456739425659
-4.01044619083405
-2.6596086025238
-5.43816554546356
-5.78150165081024
-6.71846210956573
-5.17497718334198
-4.09464156627655
-6.22827076911926
-6.40544414520264
-4.79571294784546
-7.10890865325928
-7.45962882041931
-7.08652210235596
-6.3827121257782
-6.16072857379913
-8.015505194664
-4.04497051239014
-4.31055474281311
-5.92840576171875
-5.64809131622314
-7.17096543312073
-8.61600935459137
-6.05280661582947
-5.49495375156403
-6.37004268169403
-7.14638519287109
-8.54303956031799
-8.02174603939056
-8.28254437446594
-5.97601747512817
-6.43916833400726
-8.88281154632568
-6.00622224807739
-7.93479335308075
-5.75527310371399
-7.20903635025024
-6.3691349029541
-7.3368147611618
-5.8668212890625
-7.01340770721436
-8.38503241539001
-7.29038202762604
-7.62759709358215
-6.93698632717133
-7.5671854019165
-6.60018742084503
-8.86273467540741
-6.08306503295898
-8.1522616147995
-5.99234449863434
-7.17710709571838
-6.61891305446625
-8.21822988986969
-6.04396915435791
-6.27174639701843
-7.11862134933472
-8.44238555431366
-8.26055502891541
-8.77753746509552
-3.58664512634277
-8.83751904964447
-7.67988896369934
-10.2917068004608
-6.03968894481659
-6.7657458782196
-8.07973897457123
-7.46803295612335
-6.76733207702637
-7.03248488903046
-3.70017325878143
-3.23155844211578
-3.98091506958008
-5.70211470127106
-9.02820754051208
-7.97277665138245
-7.36781108379364
-6.88281500339508
-6.20351445674896
-9.36478555202484
-9.54971408843994
-7.61730265617371
-9.21704137325287
-8.66997373104095
-8.66023063659668
-7.83010900020599
-12.2552380561829
-11.3275026082993
-9.44840061664581
-9.91274857521057
-8.78264391422272
-9.31357777118683
-7.12969017028809
-7.02433514595032
-8.34764981269836
-9.00665318965912
-8.54547262191772
-6.01286435127258
-7.7605744600296
-6.13025641441345
-4.89284098148346
-3.76485133171082
-5.26677429676056
-4.59359633922577
-5.84169781208038
-4.6323424577713
-6.07204365730286
-4.04519867897034
-4.41698443889618
-6.63074398040771
-8.36688768863678
-7.2120521068573
-8.37995254993439
-5.31023859977722
-6.35851097106934
-5.58573937416077
-4.99731373786926
-8.93918240070343
-7.3900773525238
-7.65032637119293
-5.94667887687683
-5.09749674797058
-5.47127795219421
-5.16282820701599
-6.61052346229553
-5.96541690826416
-3.53042614459991
-6.91063749790192
-6.53378415107727
-7.2547550201416
-7.18352842330933
-7.80885672569275
-9.56416606903076
-10.2226406335831
-8.32069683074951
-8.17530953884125
-9.61197972297668
-9.22013854980469
-9.13749670982361
-7.41888546943665
-7.65660429000854
-8.85718905925751
-12.2654014825821
-10.0737363100052
-11.8745118379593
-10.4156316518784
-10.3991075754166
-8.30363655090332
-7.74127089977264
-7.14659404754639
-6.50504589080811
-5.98838758468628
-6.48397743701935
-5.75772285461426
-7.55668020248413
-5.85721027851105
-2.43948942422867
-4.22599565982819
-3.72310876846313
-6.63026702404022
-5.78782653808594
-6.12769317626953
-7.36758172512054
-6.36512219905853
-7.4518848657608
-7.85460877418518
-7.39438545703888
-5.04165625572205
-7.34653091430664
-7.59319150447845
-6.18754661083221
-5.04248690605164
-5.08390259742737
-5.69563388824463
-5.17570948600769
-2.57002574205399
-6.51304876804352
-5.85551249980927
-8.18376421928406
-4.7911251783371
-7.00941908359528
-7.1644012928009
-6.75121772289276
-7.06575262546539
-6.31878912448883
-5.05187630653381
-7.6244797706604
-6.74068069458008
-4.86420965194702
-8.93823564052582
-7.48865079879761
-6.29264461994171
-6.19973516464233
-5.51041901111603
-5.11613047122955
-6.83580553531647
-6.13025653362274
-6.85376369953156
-8.03326094150543
-8.87386417388916
-8.11018562316895
-6.90406155586243
-4.89329385757446
-5.04158985614777
-3.47849881649017
-4.78881764411926
-6.41369140148163
-7.62571096420288
-7.2426393032074
-8.55702424049377
-9.01407480239868
-7.50035977363586
-7.69397914409637
-9.09629309177399
-8.49311721324921
-8.68066024780273
-9.70495676994324
-10.0697207450867
-9.46426439285278
-5.87016975879669
-4.73531401157379
-3.78486371040344
-6.34262454509735
-8.56293785572052
-7.57466197013855
-8.6295313835144
-8.84767496585846
-9.35978770256042
-5.83856892585754
-7.03981423377991
-6.16332995891571
-6.51044023036957
-6.26275932788849
-6.27751505374908
-8.00627970695496
-7.4448846578598
-3.83337223529816
-9.08134424686432
-8.05821096897125
-6.56632268428802
-7.1829377412796
-6.78670370578766
-6.6693742275238
-7.48578786849976
-5.82699608802795
-6.91968512535095
-5.76497304439545
-6.03022921085358
-5.72424149513245
-6.42220783233643
-7.68291628360748
-7.64732313156128
-7.42988586425781
-7.53535437583923
-7.08203268051147
-8.55682373046875
-6.93288612365723
-7.42216432094574
-5.03020417690277
-6.12105822563171
-4.84013235569
-5.63944220542908
-4.37178349494934
-5.90759420394897
-4.53041636943817
-6.22570443153381
-6.33892464637756
-5.25864410400391
-4.40067088603973
-4.36769914627075
-4.22135198116302
-5.93257761001587
-4.99191415309906
-4.40206789970398
-6.50256109237671
-6.66637468338013
-6.92594802379608
-8.21683430671692
-7.48128867149353
-7.64939069747925
-6.62848281860352
-7.2552638053894
-7.1219789981842
-5.99342381954193
-6.74894154071808
-7.07636702060699
-7.25986838340759
-5.79014337062836
-4.73781883716583
-6.01789915561676
-3.47057676315308
-4.67665314674377
-7.18792498111725
-4.22504913806915
-6.75895273685455
-5.69137811660767
-5.51046645641327
-6.33203637599945
-4.91219747066498
-5.34761035442352
-6.29213738441467
-7.7137039899826
-5.10934102535248
-6.22259771823883
-7.79638910293579
-6.41689574718475
-7.40346825122833
-6.45476365089417
-6.28610920906067
-4.31653988361359
-5.76194417476654
-3.6328763961792
-4.70891773700714
-5.74892318248749
-5.03397274017334
-4.74851274490356
-1.50586098432541
-1.85148039460182
-4.54621243476868
-2.49302071332932
-4.09283375740051
-2.72701644897461
-3.96215784549713
-4.41945350170135
-3.41720724105835
-3.68329811096191
-4.1581643819809
-6.57253301143646
-6.81497871875763
-7.92708432674408
-5.69476401805878
-7.25184035301208
-5.78694033622742
-7.576300740242
-7.67014563083649
-4.9960470199585
-4.84352207183838
-3.89226484298706
-4.49299561977386
-6.49837636947632
-5.923743724823
-7.92596340179443
-7.36051464080811
-7.59481596946716
-6.39297664165497
-6.72673785686493
-5.33558142185211
-2.53668826818466
-4.15442669391632
-5.37660264968872
-3.81769466400146
-5.50380992889404
-6.63565337657928
-4.40311324596405
-6.57133996486664
-6.70300710201263
-6.77619302272797
-7.09714496135712
-5.62280023097992
-4.80402398109436
-5.68725371360779
-4.27661216259003
-2.65060216188431
-5.02291870117188
-4.02561187744141
-5.93096327781677
-4.40471720695496
-7.14336740970612
-8.17905533313751
-7.88153922557831
-4.48260927200317
-4.7535674571991
-4.91926002502441
-5.77253115177155
-4.61156237125397
-4.27155256271362
-6.25267887115479
-7.32256853580475
-6.34820890426636
-6.71756899356842
-6.39977490901947
-5.99541175365448
-5.57951879501343
-4.32839179039001
-5.10392785072327
-4.69602596759796
-6.35767209529877
-7.50472819805145
-9.0554404258728
-5.48590004444122
-6.00055313110352
-5.16680240631104
-6.56501710414886
-6.36838066577911
-6.89701998233795
-6.4475816488266
-7.39810085296631
-9.20016777515411
-7.17315018177032
-8.76354742050171
-8.84415709972382
-6.91003024578094
-6.63225269317627
-6.66723620891571
-5.73490226268768
-7.23285520076752
-6.99651789665222
-4.79510891437531
-5.41211235523224
-7.84128987789154
-6.94142186641693
-6.3749725818634
-7.59622466564178
-4.90409672260284
-4.95296227931976
-5.59044289588928
-5.25789725780487
-7.90058445930481
-7.3307136297226
-6.82125067710876
-8.39164388179779
-8.46312367916107
-6.1637350320816
-6.92436718940735
-7.61889946460724
-8.51681220531464
-6.27859270572662
-7.34520506858826
-7.05689144134521
-7.2561639547348
-6.33135676383972
-7.57952320575714
-7.03871726989746
-7.61425864696503
-5.16020560264587
-8.27587425708771
-8.03251326084137
-6.95048773288727
-5.5443012714386
-6.92791712284088
-8.52640211582184
-8.41399765014648
-8.62369179725647
-9.15550780296326
-7.6578129529953
-8.61569619178772
-10.0862455368042
-8.59464275836945
-7.73212885856628
-8.13759851455688
-6.7026926279068
-5.86915171146393
-7.43941962718964
-9.41451358795166
-10.6931620836258
-12.5678026676178
-11.4052982330322
-9.09793591499329
-9.30875825881958
-12.3085500001907
-9.89391958713531
-10.0495163202286
-10.3319154977798
-8.30092716217041
-10.2964446544647
-12.2190188169479
-11.5631912946701
-11.0389922857285
-7.63159537315369
-9.88351631164551
-8.75
-9.68688988685608
-9.17977023124695
-9.80830681324005
-9.21403002738953
-7.16242444515228
-7.75846683979034
-5.8307968378067
-7.95247280597687
-6.44177806377411
-8.88271117210388
-9.19970595836639
-7.92473375797272
-10.6373605728149
-10.9816317558289
-11.3650965690613
-8.94419157505035
-9.33304762840271
-12.9755485057831
-12.9422756433487
-13.0481001138687
-12.7453355789185
-10.6035447120667
-11.3358738422394
-8.83118748664856
-8.81801414489746
-9.28551852703094
-9.32512295246124
-10.5400480031967
-8.07076549530029
-8.6457405090332
-7.79037940502167
-7.54319643974304
-6.70463538169861
-5.98620355129242
-5.41823399066925
-8.61723291873932
-9.48553085327148
-9.48919486999512
-5.44210588932037
-6.04941070079803
-7.08129549026489
-7.72572660446167
-4.68953847885132
-8.8706431388855
-7.99195718765259
-8.60332381725311
-6.42520880699158
-7.02577006816864
-7.76074266433716
-6.85886251926422
-7.72099947929382
-5.98729419708252
-5.62928092479706
-4.55512094497681
-3.4191871881485
-5.79959225654602
-4.91874206066132
-5.678227186203
-6.539705991745
-6.9875613451004
-6.96283006668091
-7.62947559356689
-7.73145544528961
-7.48241782188416
-6.83891379833221
-10.5630928277969
-9.64364922046661
-8.88054823875427
-8.3094710111618
-9.57621371746063
-11.2441103458405
-7.55574226379395
-7.968146443367
-7.44492590427399
-7.76809000968933
-9.43251633644104
-7.42140746116638
-6.15494310855865
-7.83769369125366
-7.4988534450531
-7.96131026744843
-9.40892612934113
-7.48984861373901
-9.89939761161804
-9.25027358531952
-7.96098852157593
-8.93152809143066
-6.70854473114014
-7.97089052200317
-6.95106136798859
-7.58875226974487
-5.99977171421051
-6.4960720539093
-6.61223411560059
-6.57464575767517
-8.80800318717957
-9.27743291854858
-6.68621802330017
-7.96979439258575
-10.7577079534531
-11.5530623197556
-9.24802935123444
-7.19963800907135
-6.49676978588104
-5.75216019153595
-5.55822110176086
-8.15900754928589
-8.97317898273468
-11.0157811641693
-12.3337199687958
-10.300617814064
-9.3234258890152
-9.092414021492
-9.45595991611481
-10.5120112895966
-9.74782371520996
-11.8931314945221
-10.3475519418716
-11.2062973976135
-10.6930829286575
-12.6000691652298
-11.5164184570312
-9.95736908912659
-7.82968544960022
-8.4596221446991
-8.11999845504761
-7.59734117984772
-5.48597705364227
-6.00268459320068
-6.28743803501129
-6.85913717746735
-7.52469313144684
-10.4089815616608
-9.89396333694458
-9.96622383594513
-9.48285889625549
-11.3201805353165
-8.83850359916687
-11.0548014640808
-15.9154450893402
-10.6448731422424
-11.8191455602646
-11.9317463636398
-8.10958731174469
-8.49771797657013
-10.2091624736786
-8.67660403251648
-9.68339920043945
-9.87311041355133
-7.06219136714935
-9.78568708896637
-10.5006066560745
-8.32730662822723
-10.2641996145248
-10.3242156505585
-6.7179388999939
-8.86836397647858
-9.45075798034668
-10.1097757816315
-8.38241267204285
-9.80599617958069
-9.27398550510406
-8.85803079605103
-9.7312833070755
-8.84911274909973
-8.95218920707703
-8.85824930667877
-9.79358160495758
-7.4096622467041
-5.82844161987305
-5.11218416690826
-3.63883066177368
-5.73157739639282
-6.73297607898712
-8.10319817066193
-6.24842929840088
-8.04552602767944
-7.26049423217773
-9.21453750133514
-9.60147869586945
-8.71075010299683
-8.18248784542084
-11.9638010263443
-10.3237977027893
-10.317767739296
-14.2410967350006
-13.5844284296036
-14.6518156528473
-12.9028006792068
-15.0612854957581
-11.6575980186462
-11.8406689167023
-10.9624735116959
-13.2046366930008
-7.44965589046478
-10.5292154550552
-8.46529638767242
-10.7288111448288
-11.8041552305222
-9.80684435367584
-11.1446325778961
-9.62666451931
-9.88058590888977
-9.24230468273163
-10.0623894929886
-9.00569224357605
-9.17790818214417
-10.4305151700974
-6.63239884376526
-11.9687917232513
-9.94619226455688
-9.18289983272552
-9.99162423610687
-10.7708168029785
-12.5076355934143
-10.9858584403992
-12.6077275276184
-10.7842284440994
-10.9080536365509
-13.9696831703186
-12.5015012025833
-14.3839999437332
-12.9483281373978
-12.5556676387787
-13.5633149147034
-12.187109708786
-12.3112587928772
-11.9682612419128
-13.4668304920197
-13.1222965717316
-13.899445772171
-12.2829443216324
-11.9398403167725
-9.1892831325531
-10.4812868833542
-12.8006427288055
-11.6698212623596
-13.9547364711761
-9.20092189311981
-9.04127955436707
-12.4398590326309
-9.12713503837585
-9.762815117836
-9.4687237739563
-8.91203904151917
-9.65899038314819
-6.61484599113464
-6.66109657287598
-7.61294031143188
-8.85200178623199
-9.78188049793243
-8.55060064792633
-9.99297153949738
-10.3637117147446
-7.37798428535461
-9.00722968578339
-8.26832163333893
-8.60334372520447
-8.42993783950806
-8.31062185764313
-7.96456217765808
-8.44158470630646
-10.210414648056
-8.91393446922302
-9.52097237110138
-9.79087448120117
-9.01695013046265
-8.13470304012299
-8.45372641086578
-6.1562294960022
-3.69960200786591
-3.67255759239197
-3.68590760231018
-2.28367906808853
-3.12400925159454
-4.53241348266602
-4.99709820747375
-5.15380692481995
-6.50820887088776
-7.74482190608978
-5.97526252269745
-8.78965413570404
-5.776970744133
-6.16981446743011
-8.93860578536987
-8.2974681854248
-8.24072992801666
-6.98477935791016
-6.99794924259186
-6.35513627529144
-8.06184637546539
-6.76637494564056
-6.24708473682404
-5.63519668579102
-5.07716703414917
-5.59635066986084
-5.04091715812683
-6.4072482585907
-6.69563317298889
-8.29498147964478
-6.01104545593262
-5.56453013420105
-7.28454804420471
-4.90831708908081
-5.95665669441223
-2.92020428180695
-6.41750466823578
-4.90658724308014
-5.82000553607941
-7.67042446136475
-5.26530063152313
-9.12363255023956
-8.82727873325348
-6.73357558250427
-7.10396206378937
-6.34286749362946
-4.66377806663513
-2.71898651123047
-5.41616082191467
-4.22356414794922
-5.76940405368805
-7.27433979511261
-2.65169250965118
-4.31297361850739
-3.19214510917664
-2.82126569747925
-4.98407292366028
-6.93483746051788
-6.50368702411652
-4.72834873199463
-5.55465865135193
-3.89296686649323
-1.92773920297623
-9.14714872837067
-8.18647992610931
-8.0812668800354
-11.4349875450134
-7.36441206932068
-8.78674471378326
-9.14658141136169
-5.46185410022736
-4.32056379318237
-5.46349763870239
-5.97925126552582
-7.74144291877747
-5.38283574581146
-8.03620100021362
-10.4354338645935
-7.50471210479736
-8.70985794067383
-8.63244080543518
-9.39792370796204
-12.3221678733826
-14.4771738052368
-14.0969825983047
-12.2298084497452
-13.4956251382828
-12.610978603363
-10.5834270715714
-10.7385684251785
-10.8155088424683
-9.73359405994415
-9.96519410610199
-10.3986127376556
-11.1406539678574
-10.3011584281921
-8.99283003807068
-9.52173006534576
-10.6946828365326
-10.3095276355743
-8.52574384212494
-11.2512035369873
-9.36451458930969
-8.69489431381226
-9.04286408424377
-9.49915957450867
-7.95818877220154
-11.0553058385849
-9.68067419528961
-7.16964566707611
-6.70521259307861
-6.12816786766052
-6.8503440618515
-5.11416256427765
-4.12271058559418
-4.06107306480408
-7.86540973186493
-6.5914101600647
-9.29291152954102
-8.34361290931702
-8.37773883342743
-6.68507671356201
-10.4049897193909
-9.05693578720093
-8.26955044269562
-10.0874798297882
-10.488294839859
-7.72048962116241
-9.19123351573944
-8.18331897258759
-7.61065399646759
-8.7708945274353
-9.64913666248322
-7.72230529785156
-6.36549782752991
-9.4843156337738
-9.65252995491028
-8.45051491260529
-9.24902582168579
-8.39035308361053
-11.1997313499451
-9.95549345016479
-10.6876615285873
-9.47637057304382
-9.63622713088989
-8.01756608486176
-7.14199876785278
-8.28633117675781
-7.44077205657959
-7.93757200241089
-8.10783410072327
-6.40550923347473
-5.88544487953186
-8.31464540958405
-7.17921602725983
-10.9914801120758
-11.0515654087067
-8.92540407180786
-8.31620359420776
-8.17774939537048
-7.26150286197662
-5.62197315692902
-5.51104426383972
-6.19607889652252
-7.95027303695679
-9.3752110004425
-10.9131039381027
-8.70744132995605
-8.11105048656464
-8.54764986038208
-9.17329037189484
-11.4474360942841
-9.41652810573578
-9.55867993831635
-10.9726088047028
-8.03971374034882
-9.48371362686157
-8.87715208530426
-9.58530724048615
-10.3205631971359
-7.75431275367737
-9.72622001171112
-10.3760061264038
-7.69839513301849
-5.76959550380707
-5.79753947257996
-5.42013227939606
-7.52437090873718
-7.06324112415314
-9.44079315662384
-6.73845624923706
-9.13436210155487
-9.28474938869476
-10.2185379266739
-8.0899270772934
-6.5689001083374
-5.87819445133209
-8.00565671920776
-8.05204164981842
-5.90290641784668
-3.60620474815369
-10.1413698196411
-6.60631453990936
-5.99892926216125
-8.70335638523102
-7.1646112203598
-6.4230545759201
-6.37928783893585
-4.80098938941956
-6.3969954252243
-7.23532998561859
-8.5532603263855
-5.98923969268799
-8.47158992290497
-10.8447827100754
-8.90886580944061
-8.82145142555237
-9.32327175140381
-11.5961660146713
-9.85988020896912
-10.4839078187943
-10.0195442438126
-10.4655690193176
-11.3182235956192
-7.44463908672333
-8.68638455867767
-7.31663501262665
-8.16837739944458
-10.6771106719971
-8.41168332099915
-8.90151536464691
-10.6532855033875
-10.9747431278229
-13.334885597229
-9.55390620231628
-10.6263288259506
-7.91254055500031
-8.39483416080475
-8.28671586513519
-8.67731142044067
-11.0282621383667
-9.87177777290344
-9.55922722816467
-8.07443583011627
-7.81973874568939
-8.40806972980499
-8.230339884758
-5.71335518360138
-7.99825620651245
-8.49099004268646
-7.21742129325867
-7.90497004985809
-8.58279550075531
-9.47504246234894
-8.48219227790833
-10.733381152153
-11.7405430078506
-10.4764001369476
-12.1525337696075
-11.5685311555862
-8.81756484508514
-8.71337425708771
-8.54109609127045
-9.30899155139923
-11.8084237575531
-14.70356965065
-12.7874881029129
-11.7603623867035
-11.2108558416367
-12.4955186843872
-14.9154676198959
-11.1184931993484
-10.0818275213242
-11.7554860115051
-9.95786321163177
-9.0179398059845
-11.9038583040237
-11.1276319026947
-9.86067819595337
-10.7411311864853
-10.5721337795258
-11.2307285070419
-8.84455347061157
-8.27107107639313
-12.6655246019363
-12.9271402359009
-10.2666912078857
-10.9513627290726
-9.137335896492
-8.79215049743652
-11.5624203681946
-9.45731103420258
-10.8380825519562
-9.12963283061981
-7.56588125228882
-9.52674293518066
-8.89429128170013
-7.38780665397644
-12.1778439283371
-11.2841459512711
-11.582486987114
-9.82566380500793
-8.16460084915161
-8.61878371238708
-7.22375631332397
-9.2006824016571
-7.6998678445816
-7.7198793888092
-12.2467222213745
-11.0276124477386
-12.1881856918335
-12.7254260778427
-9.02610051631927
-9.12879371643066
-8.84443652629852
-11.031352519989
-11.24327647686
-9.26713764667511
-12.0525110960007
-8.82334125041962
-6.88987636566162
-6.364506483078
-6.5970846414566
-6.1072723865509
-8.7555890083313
-9.27800059318542
-11.9660345315933
-10.4571281671524
-10.1681813001633
-10.5801861286163
-10.6302261352539
-9.39448976516724
-10.9350180625916
-7.23018980026245
-8.28373241424561
-7.99470019340515
-7.35515856742859
-8.8232274055481
-12.2458231449127
-8.52752065658569
-5.7004736661911
-6.2117406129837
-8.56739461421967
-8.79669916629791
-10.3695625066757
-9.31795001029968
-8.8629070520401
-7.59753429889679
-6.30707633495331
-9.29375731945038
-10.6192576885223
-10.4853485822678
-8.2579597234726
-6.18966591358185
-4.94886064529419
-8.60454869270325
-11.1893182992935
-11.5498793125153
-10.9763110876083
-8.72709405422211
-7.06601178646088
-4.45493590831757
-4.55074870586395
-5.85081708431244
-6.49922275543213
-5.8670928478241
-7.99014055728912
-8.6309974193573
-6.66852879524231
-9.89567017555237
-8.02928280830383
-8.00911235809326
-7.56643259525299
-6.63583850860596
-6.38181138038635
-6.62023186683655
-4.02923333644867
-7.93284106254578
-9.5405079126358
-9.19680953025818
-9.19474017620087
-6.24123799800873
-9.69184505939484
-7.48525142669678
-8.08072805404663
-6.14190363883972
-4.33434593677521
-7.31867218017578
-6.06347823143005
-7.07720053195953
-7.06702077388763
-7.98816692829132
-5.32543087005615
-4.44616961479187
-6.11010730266571
-7.24957489967346
-7.41114115715027
-7.61827540397644
-8.62368488311768
-5.63384079933167
-6.74671149253845
-6.56281054019928
-7.42884004116058
-5.48307621479034
-4.263148188591
-6.60907912254333
-7.34255158901215
-9.26347756385803
-8.27351522445679
-7.62001097202301
-6.8312554359436
-8.31867671012878
-7.64481317996979
-11.5839431285858
-7.75494968891144
-7.33873867988586
-9.51210391521454
-9.73515582084656
-9.53682613372803
-8.58455812931061
-7.02236950397491
-9.50661706924438
-9.28494262695312
-7.02217400074005
-5.53501558303833
-5.66467118263245
-6.76719868183136
-9.25761640071869
-7.84841537475586
-9.93171894550323
-10.5122834444046
-8.26528310775757
-11.1370017528534
-7.89831554889679
-7.86871957778931
-6.34442353248596
-8.22566998004913
-7.96143543720245
-6.21037769317627
-5.88684058189392
-7.00605285167694
-8.90287363529205
-12.1931329965591
-14.118644952774
-10.5430654287338
-11.3961927890778
-11.8948948383331
-10.4466975927353
-10.8086929321289
-11.0222486257553
-8.4444534778595
-9.48780000209808
-9.66870892047882
-8.09400188922882
-7.82920110225677
-6.54231214523315
-4.75536751747131
-7.77646899223328
-7.4580796957016
-8.07071101665497
-6.35513341426849
-6.2918940782547
-6.7381340265274
-5.62997817993164
-3.27597367763519
-3.24469327926636
-3.7552330493927
-5.04569041728973
-3.95654058456421
-5.19474136829376
-6.2120269536972
-7.71722364425659
-7.48275911808014
-8.03999662399292
-7.36636054515839
-6.60126137733459
-6.75733363628387
-7.8990067243576
-8.24851310253143
-8.62669169902802
-4.13537585735321
-4.81813955307007
-6.59592628479004
-5.52218508720398
-6.06618165969849
-6.27070689201355
-7.80280709266663
-9.3043464422226
-7.93889987468719
-7.77817475795746
-8.20197927951813
-8.73554396629333
-9.34159159660339
-9.7406519651413
-6.55729281902313
-6.95868754386902
-8.64375555515289
-6.71468079090118
-10.9852499961853
-8.27931892871857
-8.33279228210449
-7.36396777629852
-9.6079865694046
-8.04552853107452
-9.00405645370483
-10.0983123779297
-7.55220687389374
-6.17902112007141
-5.54900944232941
-10.4255142211914
-9.23686647415161
-9.95070958137512
-9.73811888694763
-10.4008055925369
-12.9564211368561
-10.8045840263367
-12.2481594085693
-13.0160338878632
-12.4613717794418
-12.47678399086
-14.363208770752
-13.3694525957108
-11.835465669632
-10.4103094339371
-10.166450381279
-10.3171111345291
-9.20320975780487
-9.03262984752655
-7.66052770614624
-7.05848932266235
-7.82242071628571
-8.15730392932892
-9.29324102401733
-13.3846724033356
-10.8590720891953
-8.92237138748169
-9.05027151107788
-9.33599936962128
-7.69414591789246
-8.45470643043518
-10.864205956459
-11.2976595163345
-6.47568368911743
-9.08649969100952
-8.05727970600128
-9.67166078090668
-7.8999981880188
-6.02510488033295
-5.19432830810547
-5.11791145801544
-5.87297117710114
-3.47768557071686
-6.89849436283112
-5.80388498306274
-4.10671734809875
-5.91116058826447
-7.82718074321747
-5.09526801109314
-8.67691111564636
-11.1378955841064
-9.15542089939117
-7.72059881687164
-8.13318061828613
-4.72491824626923
-5.94132840633392
-7.72392654418945
-8.11933088302612
-6.00794351100922
-3.10128557682037
-3.27864301204681
-7.5274521112442
-8.08260715007782
-9.0533698797226
-8.69175124168396
-8.49453818798065
-7.22077488899231
-8.60077333450317
-8.71671485900879
-9.64745569229126
-9.57747447490692
-8.35885632038116
-8.29033088684082
-4.93813478946686
-5.91241025924683
-7.0199613571167
-9.60708701610565
-9.78709936141968
-8.81934785842896
-9.99184632301331
-11.4032784700394
-9.88487184047699
-10.0327870845795
-11.4081410169601
-8.84584963321686
-6.42894899845123
-8.31983208656311
-10.2455555200577
-9.28347301483154
-9.70758783817291
-12.3201622962952
-7.59758818149567
-9.72425365447998
-10.7865871191025
-9.74796080589294
-10.7395483255386
-9.21645402908325
-7.71526956558228
-7.92158138751984
-9.76860499382019
-9.52751135826111
-9.16158199310303
-11.705476641655
-9.96741545200348
-11.0644737482071
-10.6074500083923
-10.221851348877
-9.44408118724823
-5.40803194046021
-6.88000297546387
-7.96196448802948
-8.2520672082901
-7.1885849237442
-9.43215548992157
-9.60356724262238
-9.90443110466003
-7.89302277565002
-3.24770784378052
-5.81141889095306
-8.29213964939117
-7.44582664966583
-7.7876353263855
-7.62276577949524
-8.00781071186066
-8.19382727146149
-7.80276811122894
-5.51252210140228
-8.0266637802124
-6.70890402793884
-9.36382186412811
-6.99898564815521
-6.65438187122345
-10.3557432889938
-10.9394798278809
-11.540295124054
-7.32483458518982
-9.59172534942627
-8.26814842224121
-10.0375373363495
-7.00960505008698
-10.0414506196976
-11.4698423147202
-11.6495527029037
-10.6341259479523
-10.9746401309967
-13.186112165451
-7.33183777332306
-10.2144321203232
-9.85258316993713
-9.58525812625885
-11.9840942621231
-11.6906396150589
-12.0432671308517
-13.7546336650848
-11.2925704717636
-9.00371372699738
-10.5776051282883
-9.83182060718536
-5.00004422664642
-5.78645980358124
-7.3495888710022
-4.0312762260437
-8.88663923740387
-9.53740453720093
-12.3195804357529
-11.7278289794922
-10.2410326004028
-9.27083587646484
-7.03374934196472
-7.59832894802094
-8.91992461681366
-10.2214615345001
-10.6307346820831
-10.9452055692673
-8.37252616882324
-11.0628861188889
-7.68802714347839
-9.92843532562256
-9.09141194820404
-6.42246246337891
-6.99607312679291
-8.89009201526642
-8.73078286647797
-10.8108252286911
-10.0501792430878
-7.44458532333374
-8.00216257572174
-6.84443628787994
-8.13404452800751
-5.42788505554199
-5.67428076267242
-6.85817861557007
-6.60462141036987
-6.6955394744873
-4.88639521598816
-6.23502945899963
-4.27768075466156
-4.9805314540863
-3.52015399932861
-6.66511797904968
-7.32636487483978
-3.35408449172974
-4.57463002204895
-5.03224861621857
-5.67262589931488
-3.74931085109711
-7.02000975608826
-3.83106243610382
-7.17156398296356
-6.92996394634247
-6.04732275009155
-8.06558656692505
-9.9821742773056
-10.8611011505127
-10.9036328792572
-11.0465741157532
-10.232112288475
-8.39780306816101
-10.4523478746414
-7.98419415950775
-6.31435656547546
-4.89131963253021
-5.66975378990173
-9.00849914550781
-10.1055550575256
-8.61084187030792
-12.0466970205307
-11.3545407056808
-11.1550915241241
-12.1752797365189
-13.5379098653793
-10.550194978714
-12.4206734895706
-13.8090454339981
-11.8597229719162
-9.74300360679626
-9.11563003063202
-11.9604686498642
-12.1212309598923
-12.2264838218689
-12.4685932397842
-10.2419958114624
-8.97682273387909
-13.1650681495667
-12.2728861570358
-13.0000587701797
-11.7412286996841
-11.3223679065704
-10.1425310373306
-10.9863966703415
-9.00081658363342
-9.96266543865204
-9.24976694583893
-6.36580789089203
-7.32110750675201
-7.19235861301422
-6.59837424755096
-8.12996792793274
-7.11957085132599
-5.73751032352448
-5.24241161346436
-5.64957547187805
-7.42505288124084
-6.91580367088318
-7.65238976478577
-8.91703021526337
-8.95322954654694
-8.59353291988373
-9.48274719715118
-8.00818347930908
-5.41590869426727
-3.50901544094086
-5.68722236156464
-5.51007831096649
-5.74636960029602
-5.99015176296234
-4.84340858459473
-3.4579176902771
-4.30939054489136
-4.72150957584381
-7.54781806468964
-8.2056303024292
-5.95379567146301
-6.15830838680267
-8.21695959568024
-6.15575242042542
-5.30582237243652
-9.72189617156982
-7.62639319896698
-10.7230532169342
-11.5274450778961
-8.64946675300598
-7.50552022457123
-8.96551728248596
-10.6671366691589
-6.90494787693024
-6.90674531459808
-10.7305334806442
-6.23876941204071
-8.36476528644562
-7.17029237747192
-12.7174527645111
-10.7562311887741
-9.55140006542206
-6.22464001178741
-9.87617111206055
-9.12215161323547
-8.36584424972534
-9.6565934419632
-8.00856637954712
-8.91901278495789
-8.32588493824005
-10.7658931016922
-7.93895053863525
-5.51731932163239
-5.03703808784485
-3.90346920490265
-5.35655343532562
-5.88527381420135
-3.86020851135254
-6.09558618068695
-6.9494411945343
-7.8692215681076
-7.35595917701721
-10.3605042695999
-6.89536833763123
-6.60890471935272
-7.78454601764679
-8.23915088176727
-8.33992099761963
-11.8182945251465
-8.89848756790161
-6.93010783195496
-10.4364850521088
-9.1419118642807
-11.2794239521027
-10.6306405067444
-11.479278922081
-12.1364150047302
-10.6817276477814
-12.0024448633194
-9.41514885425568
-9.49020648002625
-10.4479964971542
-9.18120622634888
-10.4625090360641
-9.14059257507324
-7.37229669094086
-8.33195817470551
-9.11758232116699
-10.1323990821838
-9.48868000507355
-8.0667552947998
-8.4259649515152
-6.05416738986969
-5.27308225631714
-5.30495202541351
-7.75880134105682
-3.50908613204956
-5.93209767341614
-6.33103728294373
-8.52127122879028
-5.41528904438019
-6.18337261676788
-5.6344883441925
-4.74924039840698
-4.82448375225067
-5.10128355026245
-7.68515825271606
-9.42967903614044
-9.77626550197601
-9.23740363121033
-7.58750653266907
-7.09608066082001
-6.18090927600861
-8.44817316532135
-8.07606983184814
-8.53445732593536
-7.77787399291992
-6.03676271438599
-9.11611700057983
-7.12029993534088
-5.89647889137268
-6.32035517692566
-5.39465594291687
-6.94009399414062
-9.48666489124298
-8.87045574188232
-9.83228015899658
-8.24243187904358
-11.0849498510361
-14.6545126438141
-12.3566669225693
-12.3470411300659
-11.2718126773834
-9.19817197322845
-10.0913813114166
-11.2009027004242
-8.43271005153656
-7.40460634231567
-8.53667306900024
-5.86771357059479
-5.58278465270996
-4.29552280902863
-4.89789366722107
-6.20660090446472
-3.44739151000977
-6.65592575073242
-7.06619167327881
-5.05534183979034
-7.94493114948273
-7.22710955142975
-7.6987441778183
-6.72287118434906
-4.86237621307373
-7.25304901599884
-7.83741521835327
-9.02058601379395
-9.0451283454895
-8.43509316444397
-9.88079905509949
-7.06521892547607
-10.6788479089737
-7.99525344371796
-8.63560426235199
-10.3233886957169
-10.057262301445
-8.39850115776062
-10.6004667282104
-8.56933975219727
-9.24111914634705
-7.17390310764313
-7.1402233839035
-4.81424045562744
-7.18087017536163
-6.59752011299133
-12.5149781703949
-9.22014021873474
-6.68817508220673
-8.15886318683624
-11.0659701824188
-9.12622570991516
-9.38855910301208
-9.54207491874695
-10.9502071142197
-10.8061285018921
-11.8748105764389
-11.0832788944244
-12.218251824379
-10.1601386070251
-9.18118047714233
-6.67488694190979
-9.28434717655182
-10.2005022764206
-9.58359563350677
-5.97815477848053
-8.84106528759003
-6.15107035636902
-7.49980783462524
-6.01976156234741
-6.62365758419037
-5.83904421329498
-4.90097463130951
-6.93076312541962
-7.95969927310944
-10.275689125061
-7.66566550731659
-11.0381034612656
-11.0529712438583
-12.2773035764694
-12.3802529573441
-9.44669115543365
-11.4071073532104
-8.41474199295044
-10.1634540557861
-10.5484381914139
-6.62524259090424
-7.02316105365753
-9.81141114234924
-8.16434752941132
-9.11960828304291
-6.7210351228714
-9.84315347671509
-9.20025563240051
-10.1725795269012
-11.3890055418015
-11.471293091774
-10.9639452695847
-9.85484051704407
-11.0223469734192
-11.036013841629
-12.3112020492554
-12.7860190868378
-8.60063254833221
-9.64639461040497
-11.4697473049164
-7.37412893772125
-9.79185354709625
-10.2753647565842
-9.6776864528656
-10.2847154140472
-11.2119891643524
-9.92737603187561
-12.8321884870529
-11.591218829155
-9.73057746887207
-10.9463663101196
-10.8791968822479
-10.6474432945251
-9.83203268051147
-9.56671345233917
-11.2220864295959
-10.432420372963
-9.00901794433594
-11.3006101846695
-14.6454422473907
-11.5540268421173
-9.59242272377014
-5.23558175563812
-6.80936074256897
-3.67177188396454
-5.17282152175903
-5.09354853630066
-5.06752753257751
-3.55872166156769
-3.9601514339447
-4.17269265651703
-4.21377861499786
-7.50544631481171
-5.5694408416748
-5.50166976451874
-6.8435138463974
-7.6966325044632
-8.00359547138214
-3.35110747814178
-7.25929772853851
-7.17951500415802
-4.50896894931793
-5.36955463886261
-8.42340123653412
-7.11439597606659
-5.86598885059357
-3.1313441991806
-5.86767935752869
-5.08782184123993
-3.37937986850739
-4.05784642696381
-5.1470673084259
-6.62550795078278
-7.21959209442139
-5.43754076957703
-4.69790899753571
-5.28234803676605
-7.8856406211853
-3.28500485420227
-5.37116646766663
-6.21208417415619
-9.45847117900848
-8.6232750415802
-7.2300192117691
-9.4498575925827
-7.94143354892731
-6.59292507171631
-7.09485495090485
-4.32044053077698
-6.67397689819336
-4.73091495037079
-7.13555073738098
-6.85493123531342
-9.25456321239471
-9.43833041191101
-7.95384454727173
-6.88697695732117
-5.63813328742981
-8.40416979789734
-8.49294471740723
-7.31475269794464
-6.59066224098206
-6.29715406894684
-7.22015595436096
-9.84286153316498
-6.17096614837646
-7.62818884849548
-6.87142145633698
-8.16307580471039
-7.8854728937149
-9.51219046115875
-6.36810505390167
-9.8797128200531
-12.0245813131332
-9.61941039562225
-7.76072692871094
-8.04966938495636
-7.90873050689697
-8.81289148330688
-7.37943387031555
-7.27246630191803
-9.32436561584473
-8.28606832027435
-9.17132198810577
-9.45369756221771
-10.1803892850876
-4.98939836025238
-8.06075727939606
-9.20093989372253
-10.3658337593079
-8.01065623760223
-8.44894874095917
-9.8398631811142
-6.3624883890152
-7.02926027774811
-4.61841285228729
-7.03142786026001
-9.24943053722382
-4.65922999382019
-5.52791392803192
-8.62720000743866
-6.73914194107056
-2.90182173252106
-2.15434288978577
-3.2693737745285
-5.13143885135651
-6.38435792922974
-3.23243427276611
-5.53337275981903
-5.91411733627319
-2.97749066352844
-4.23456799983978
-2.90798604488373
-4.13458943367004
-3.04868149757385
-4.08029460906982
-5.58596336841583
-5.89911127090454
-5.54216706752777
-7.32476365566254
-9.51042783260345
-9.01248872280121
-6.26287245750427
-7.56423258781433
-7.50130724906921
-6.8327122926712
-5.28296089172363
-4.47245526313782
-4.27707147598267
-3.0066841840744
-5.81393754482269
-9.38853645324707
-7.86142361164093
-8.37449586391449
-5.94040095806122
-8.22725319862366
-7.1741486787796
-5.91067135334015
-10.1233843564987
-7.5986202955246
-10.1994684934616
-11.9021248817444
-10.791259765625
-10.8482100963593
-9.73492753505707
-6.14446365833282
-6.80644536018372
-8.19378936290741
-8.03909969329834
-8.12771022319794
-6.68209874629974
-6.07339310646057
-8.52849090099335
-9.87328028678894
-8.70016050338745
-6.60065627098083
-9.06602323055267
-8.39365220069885
-8.78030240535736
-7.1607551574707
-9.32959270477295
-10.3704409599304
-9.16146218776703
-9.00524210929871
-8.95788323879242
-8.46312248706818
-7.15082323551178
-7.98503363132477
-5.91805219650269
-6.51300120353699
-9.77786147594452
-8.09307420253754
-4.7879399061203
-8.35316729545593
-6.59569752216339
-4.73267722129822
-6.14424920082092
-8.99106991291046
-6.13591921329498
-7.13762533664703
-7.35962021350861
-7.32733058929443
-6.53007578849792
-5.8376100063324
-6.61358952522278
-6.03925013542175
-4.61112105846405
-5.24235582351685
-5.89529871940613
-7.3455696105957
-7.56572163105011
-6.02568364143372
-7.81757426261902
-7.60572981834412
-5.6765388250351
-4.29076611995697
-3.81487345695496
-5.69204747676849
-7.00382900238037
-8.59691095352173
-8.21984958648682
-8.85465681552887
-5.50692057609558
-5.6920770406723
-5.81714200973511
-2.46952819824219
-3.58070468902588
-6.36042106151581
-5.79921627044678
-6.56682574748993
-7.14814639091492
-10.475061416626
-7.05148112773895
-7.04888761043549
-8.04105973243713
-11.0408152341843
-10.0479137897491
-10.9741665124893
-10.9871138334274
-8.88293921947479
-11.6504712104797
-11.3643342256546
-9.69884598255157
-7.67664611339569
-7.90311527252197
-7.03628575801849
-5.94169926643372
-6.48403835296631
-6.90102970600128
-7.58818387985229
-7.68146693706512
-7.36309361457825
-9.47986710071564
-8.82694876194
-8.82039964199066
-9.67770063877106
-12.3548413515091
-9.19910335540771
-8.00280034542084
-10.3390007019043
-9.73948836326599
-8.84063649177551
-9.67353105545044
-8.65329134464264
-9.17977046966553
-7.60133469104767
-6.16173088550568
-6.17453110218048
-6.5663195848465
-7.40988218784332
-6.90927636623383
-7.02652740478516
-7.29786384105682
-5.7476851940155
-5.34868049621582
-6.83051264286041
-7.11236381530762
-9.5127786397934
-8.61163473129272
-7.20894193649292
-5.23645055294037
-6.66578936576843
-5.14194488525391
-5.31756055355072
-6.11332869529724
-6.4793301820755
-6.35685956478119
-5.67012894153595
-5.9151976108551
-6.77114677429199
-7.233478307724
-5.55282163619995
-7.67120921611786
-9.48095035552979
-9.49345767498016
-6.67137682437897
-7.71302592754364
-5.65645217895508
-1.05057543516159
-1.87684978544712
-4.70389294624329
-4.88111996650696
-7.46123421192169
-5.22357678413391
-7.02800846099854
-8.58943498134613
-11.0573078393936
-8.76893019676208
-7.62930333614349
-6.12759363651276
-9.5841269493103
-9.14666950702667
-11.5154823064804
-8.65697038173676
-12.192475438118
-6.20203244686127
-8.37695240974426
-8.27414011955261
-6.32057797908783
-7.59279584884644
-7.29623460769653
-6.72233140468597
-4.08357095718384
-4.66264188289642
-3.48296225070953
-1.86029487848282
-3.17045450210571
-1.67330980952829
-3.64709675312042
-6.96117222309113
-4.57240033149719
-6.5733048915863
-7.23502051830292
-7.82980346679688
-9.76023805141449
-6.97665226459503
-5.93322432041168
-5.50074660778046
-6.48482823371887
-6.28603494167328
-6.67016792297363
-7.04448163509369
-4.89400041103363
-7.17694628238678
-5.73252499103546
-6.28137874603271
-4.41974675655365
-3.71311068534851
-4.48736524581909
-4.9171177148819
-5.13232851028442
-6.21955168247223
-4.02754020690918
-5.6482834815979
-7.71242606639862
-7.0045325756073
-4.33602237701416
-7.12198042869568
-7.40527999401093
-5.66966354846954
-6.24677610397339
-3.65116345882416
-6.89974725246429
-7.17699491977692
-5.3949476480484
-6.91597330570221
-7.34638404846191
-7.15630960464478
-8.43850529193878
-8.18245565891266
-5.75611567497253
-4.64892542362213
-5.84365844726562
-6.03317010402679
-7.30715179443359
-7.49020636081696
-7.44043350219727
-7.10667741298676
-7.05466139316559
-6.61754190921783
-7.8559775352478
-10.2575045824051
-8.53291237354279
-9.49803149700165
-10.8042271137238
-11.5106074810028
-8.91959524154663
-7.19731247425079
-7.873415350914
-11.1872811317444
-8.60411810874939
-12.0695023536682
-9.99543404579163
-9.55581820011139
-10.2022244930267
-7.38532948493958
-8.87182891368866
-9.82806611061096
-9.44908654689789
-9.27239954471588
-6.60822284221649
-6.37979292869568
-5.76186490058899
-6.1297459602356
-4.84654450416565
-6.17597889900208
-8.10641038417816
-6.25103521347046
-8.2193238735199
-7.07777762413025
-7.59519016742706
-7.75871276855469
-5.56611084938049
-7.34042513370514
-5.14785289764404
-8.53055846691132
-7.12499713897705
-9.16929519176483
-7.49863731861115
-6.65180420875549
-9.40749740600586
-6.47973906993866
-5.91397678852081
-7.02763640880585
-5.51809751987457
-5.23193299770355
-6.74742746353149
-5.06477606296539
-4.15656399726868
-3.80891382694244
-4.80919718742371
-3.82263958454132
-4.11245131492615
-3.38298416137695
-5.75845587253571
-4.58309614658356
-5.54126369953156
-4.34387946128845
-5.41221415996552
-6.92675602436066
-6.02434980869293
-6.90399599075317
-8.74832391738892
-6.15060472488403
-6.08115041255951
-6.24424469470978
-6.6248664855957
-9.3879075050354
-7.16736090183258
-8.17461681365967
-8.77307713031769
-7.47130560874939
-8.40431678295135
-6.92718911170959
-6.70361316204071
-6.01444494724274
-7.74910938739777
-7.40935170650482
-6.88880479335785
-7.86262536048889
-8.52477014064789
-6.61630141735077
-8.0629358291626
-8.78102505207062
-7.03236472606659
-6.87403678894043
-6.51899099349976
-6.33870136737823
-6.43679785728455
-2.94139850139618
-4.719393491745
-5.80990886688232
-6.79073190689087
-9.67136514186859
-6.19092607498169
-7.54582262039185
-9.53056514263153
-10.6175689697266
-8.46531271934509
-10.5600981712341
-7.24371814727783
-8.4146054983139
-11.1869516372681
-9.05597698688507
-10.1635675430298
-8.0230541229248
-7.99681901931763
-5.96898198127747
-7.37837040424347
-7.46849966049194
-7.20325636863708
-11.2072094678879
-7.77808392047882
-5.64215397834778
-7.61205899715424
-9.44615399837494
-9.87249660491943
-9.9419823884964
-8.50979900360107
-10.4515732526779
-10.6663485765457
-9.99731194972992
-11.1067316532135
-9.01842725276947
-7.75822389125824
-8.05968475341797
-7.94179785251617
-6.27506709098816
-9.37736117839813
-10.6862819194794
-9.05270409584045
-10.5563484430313
-9.38206470012665
-7.78660070896149
-7.4011892080307
-6.96831262111664
-10.3513355255127
-6.99793481826782
-9.35548806190491
-7.99414694309235
-6.13129866123199
-5.60166823863983
-5.5367910861969
-6.53816699981689
-7.17910003662109
-7.23606300354004
-9.82878291606903
-10.458544254303
-13.0829834938049
-12.0647963285446
-8.98736584186554
-10.1320967674255
-9.55088889598846
-7.22376024723053
-8.23015916347504
-9.18435215950012
-8.53663194179535
-7.26391887664795
-6.19050014019012
-6.65207588672638
-4.24560046195984
-7.11872160434723
-4.28384649753571
-5.58074855804443
-6.48732101917267
-4.7166600227356
-5.84595787525177
-7.32739806175232
-7.77771687507629
-4.4545921087265
-5.66051506996155
-6.11418581008911
-4.74724793434143
-6.24717354774475
-7.65801656246185
-6.70434939861298
-4.41727328300476
-4.11759769916534
-3.25825464725494
-5.57258212566376
-4.60699069499969
-4.86969304084778
-9.42311227321625
-7.25805246829987
-3.43537509441376
-4.91246736049652
-4.9275141954422
-6.65244388580322
-6.40294051170349
-8.6125785112381
-8.4831850528717
-10.3665179014206
-9.06497645378113
-9.88101804256439
-11.3429379463196
-11.4183539152145
-10.2875862121582
-10.0905460119247
-9.79529857635498
-8.02523624897003
-6.47639954090118
-8.23583590984344
-7.64001822471619
-8.84922647476196
-9.58048832416534
-9.4438568353653
-11.0374050140381
-9.79149651527405
-9.54695308208466
-10.2943961620331
-12.0924956798553
-10.316548705101
-11.1662489175797
-11.5026174783707
-8.07303667068481
-6.89267432689667
-5.06130027770996
-9.24844872951508
-5.04001295566559
-5.36477482318878
-5.1233115196228
-4.27140736579895
-4.89307188987732
-2.40166628360748
-5.7327207326889
-7.38021194934845
-11.7048718929291
-9.08451020717621
-6.84965240955353
-9.38715553283691
-5.11154961585999
-7.42598295211792
-7.6928379535675
-5.66637742519379
-8.24036049842834
-7.07893371582031
-7.53908932209015
-7.39635062217712
-6.42018413543701
-8.22095358371735
-8.33434307575226
-9.69757032394409
-10.2137055397034
-7.50793862342834
-11.2507294416428
-11.4165711402893
-9.64094436168671
-6.97118151187897
-6.54492914676666
-5.23808205127716
-5.34180724620819
-9.8936253786087
-9.31920909881592
-10.09146296978
-9.61087739467621
-8.55770862102509
-7.3814252614975
-7.76263928413391
-6.91346681118011
-4.06337571144104
-5.19550609588623
-4.17054057121277
-7.9107620716095
-6.27586710453033
-6.53044509887695
-5.97867095470428
-4.26172566413879
-4.87072348594666
-5.70059442520142
-6.55315685272217
-7.71117389202118
-5.47089278697968
-5.09429240226746
-6.51247704029083
-6.58219110965729
-8.50077795982361
-8.04947400093079
-6.45629262924194
-7.66527283191681
-4.18461287021637
-3.94296133518219
-2.25191181898117
-3.93324196338654
-5.92603206634521
-3.73167109489441
-6.23208141326904
-7.62567985057831
-7.50517356395721
-6.31718993186951
-4.95505523681641
-5.37627458572388
-8.59427106380463
-10.1149756908417
-9.48338723182678
-9.30265820026398
-11.4408142566681
-9.28473496437073
-11.6139578819275
-9.37573969364166
-9.7506000995636
-9.31489133834839
-9.23797726631165
-12.5887072086334
-8.81503117084503
-12.7803297042847
-10.8826748132706
-9.75581479072571
-8.63751864433289
-7.76442563533783
-9.88430166244507
-9.18918263912201
-8.12261760234833
-6.51785790920258
-9.65386295318604
-7.1164436340332
-7.92415165901184
-7.1323299407959
-7.18540191650391
-5.26287579536438
-5.57564318180084
-4.13751888275146
-2.8821918964386
-4.82339763641357
-3.31514179706573
-8.27582895755768
-6.68252193927765
-10.683465719223
-10.217108130455
-10.7339438199997
-10.457729101181
-8.4754763841629
-9.20470070838928
-8.95176124572754
-10.3020969629288
-8.99201679229736
-8.88239717483521
-8.71024894714355
-6.83574414253235
-4.88652002811432
-7.03729116916656
-10.1621533632278
-11.3911536931992
-9.5036985874176
-11.6624600887299
-9.9892657995224
-8.64111053943634
-10.5813817977905
-12.260767698288
-11.2826007604599
-12.8901886940002
-11.4272187948227
-8.98705673217773
-8.63768756389618
-10.2860003709793
-10.7399455308914
-9.59729754924774
-10.6594928503036
-11.8684968948364
-12.9154542684555
-9.43081700801849
-9.34753882884979
-7.74236655235291
-9.01155662536621
-10.0317431688309
-9.5371435880661
-9.19431304931641
-10.3483425378799
-10.6069278717041
-8.76596391201019
-7.3778795003891
-8.09500586986542
-12.6951135396957
-12.8702536821365
-10.799595952034
-7.60036647319794
-7.67701470851898
-8.69098949432373
-8.30985045433044
-7.16077709197998
-9.43934869766235
-10.610125541687
-7.85051274299622
-7.48807847499847
-8.01443612575531
-8.90409731864929
-6.55142951011658
-5.16776525974274
-5.52141678333282
-8.52184963226318
-5.75082767009735
-5.68996381759644
-6.08029294013977
-7.7668080329895
-5.64296853542328
-6.09774434566498
-4.0383186340332
-8.4862779378891
-5.62098360061646
-6.49485862255096
-5.70389974117279
-4.89549851417542
-5.82721078395844
-8.3793523311615
-6.30581390857697
-6.88243615627289
-6.09629118442535
-9.47316336631775
-10.1090934276581
-10.3484356403351
-7.17138028144836
-5.33529567718506
-4.81653642654419
-6.92352402210236
-5.29834806919098
-6.90609085559845
-5.12049174308777
-5.43242621421814
-8.12818372249603
-7.54214298725128
-8.38906371593475
-6.62065017223358
[truncated: 43,305 more chars]
