# Supplementary material for: Conformational ensemble-dependent lipid recognition and segregation by prenylated intrinsically disordered regions in small GTPases
Source: Commun Biol. 2023 Nov 2;6:1111. doi: 10.1038/s42003-023-05487-6 (PMC10622456; doi:10.1038/s42003-023-05487-6)
Supplement: Supplementary file 3 — Supplementary Data 1 [file 42003_2023_5487_MOESM3_ESM.zip › Fig2/data.txt]

37.506536375232
38.0409791769805
37.5776065325496
37.9507612360046
38.6614384100493
37.9835220080032
38.5414699785637
38.6404442774326
38.2034425934557
38.1206875836408
37.7414471910457
37.6023699410435
37.2708034876621
37.4090065455196
38.0393019639282
38.52158491764
37.6347200711568
38.0241982792363
37.9084887504578
38.0134708688717
38.207522077432
38.1506024970751
38.2177657670044
38.0293176292972
38.7268651092093
37.9795622761402
37.629101496674
37.6125180989403
37.530705457103
37.3393610983184
37.5896662127691
37.9151577532091
37.8915882028715
38.2386334335764
38.0724369119715
37.7716392183143
38.1475240203267
37.7881093004336
38.3163179646437
38.2160689842019
37.6417256002073
38.2166297315347
37.9674907107947
38.3228930073555
38.8349564402995
38.7452528780157
38.6368843264853
38.7547996695997
38.8683552905767
37.9785717302701
38.0081742601363
38.1160234998774
38.4217324080291
38.9294542341521
38.8897633253926
38.9479576435153
38.5445908490255
38.668754670917
39.0676084341826
38.7769639246391
38.7975887420603
39.097707185681
38.8939156952932
38.6524508538872
38.276039207664
38.3913119589038
38.4830135425735
38.1960089917937
38.2528237121274
38.4718626407662
39.4070406611921
39.2777697518217
39.253074595583
39.0936999147589
39.0703498263953
38.6644178477201
38.3340225897253
37.9092710844997
38.2419571866893
37.5222089658281
38.1137062926886
38.0088404018068
37.6715511405508
37.8204026797002
37.7471795457782
38.0035523735714
37.4334032090826
37.9587338590461
38.0558872967858
38.1089634007476
38.3428506860829
38.6679992434954
38.6575313606648
38.5590049637689
38.4500868739504
39.2098339443656
38.8083603937618
38.5351794284602
38.5143251422278
38.594149252381
38.5359817874151
38.125379205312
38.1823117391028
38.416512356543
38.5759422536651
38.4783646032866
38.3110525842468
37.512143273466
37.6508072869144
37.7975111661134
37.486499244356
37.7954760708793
37.922452404202
37.8650441323868
38.0234955538804
38.571636045822
38.369028871228
38.4906312404658
38.4466623990223
38.4243079651084
37.6016897008877
37.1849204837272
37.6178575058176
38.0081687365317
37.6806647756686
38.0784807836167
38.2840127007327
38.2619559528852
38.2477961325083
38.2382807180938
39.129453002082
38.581278981745
38.0054704823478
38.1218890477511
38.4822599166973
38.2409614924229
38.360149272604
38.3120751816014
38.3875576298646
38.1986144152555
38.4597056003532
38.4533017653006
38.7857411211187
38.4353904659901
38.2182040238621
38.5659735512653
38.6518015594996
38.5535343655031
38.6540543610801
38.9169941056056
38.7924368325307
38.766481317655
38.6947346184792
38.9440604731691
38.9935840770452
38.7855227369251
38.3515609028363
38.4381511251533
38.1003818967928
37.9792477851765
37.8601155342076
38.0667701886559
37.8883358876713
38.526644961842
38.0500633067956
38.8398896090511
38.6811405342436
38.173587680746
38.3424204171306
37.7590200112725
37.5013659899484
37.3613745023104
37.373018816264
37.499253571475
38.099484866717
38.317958414675
37.7035907636186
37.4669108236679
37.3961438872597
37.8769585874346
38.4107891834143
38.8772695380831
38.5411180107682
38.1146181023081
37.8306720251989
38.3888530159639
37.8846285084683
38.3406396091988
37.8326574343222
38.0585204994638
38.256202901654
37.5628215532913
37.741370922307
38.2670093876746
38.4525004470389
38.0991608707993
38.3999251722085
37.1290497359202
37.4206191233112
37.5845485091611
37.7349152163624
37.5531535951377
37.8546065905279
38.3624789207471
37.999021480541
37.2865917008333
37.636871846838
38.3389695268689
37.7330186564513
38.0016990607034
37.6187698046366
38.1210211207971
37.9899839945514
38.1957498425185
37.9021428463033
37.7119960406011
37.4793523971481
37.8184353038518
37.4830863938187
37.3583909309272
37.4185211285999
37.7718053434032
37.3533338602946
37.8095555170618
37.6080507878904
38.5106920380384
38.0530063577774
38.4782539499328
38.7557213333721
38.37066075553
38.2514667827272
38.3986126485497
37.5695959333619
37.728072853281
37.8030456488381
38.0406270507209
38.2289228506763
38.3564102439367
38.7233181797695
38.4713737683665
38.2961060029489
38.0657340362819
37.6238623021829
38.0996627717709
38.6473244766595
38.4217750868813
37.880793680647
37.5448942852341
37.7524776840852
37.5597822508828
38.5215902411978
37.6323092259943
38.0553028066552
37.9496524876617
38.388744794319
37.9537664309094
37.9082665902597
37.5581956018904
37.7195001584512
37.5946665555138
37.5376027323983
37.6058713720302
37.5209729303816
37.493009688798
37.3216779174227
37.8689327164531
37.2963560374096
37.3489372744705
38.0589395428346
38.6412322625568
38.0253340567001
38.2312166897938
38.8501663505028
38.114427825658
38.1657491883043
37.7322459323639
38.2686539564871
38.0562573209756
37.695333064044
37.5573359544028
37.2859506240999
37.8052638265822
37.7133622935324
37.6851228180959
38.0158602208802
37.8113734123281
38.1433100661846
37.6110121914835
38.6368289945904
38.5374724577573
38.438501051861
37.8189302653175
38.1697223990855
37.2983908975967
38.0592527717051
38.0358346101009
38.1935514899617
37.3712845612857
37.6705095432423
37.5888326405676
37.6409163662882
37.2640386133483
37.3950944776888
37.4113798822217
38.1520694130599
38.2469657625012
37.7904807018511
37.4700966889609
37.3243559338027
37.6440891304402
38.5878227274025
38.9638997156612
38.5626930431083
38.9248374916488
38.5014816573172
38.0466019564606
38.2639513842586
38.3079541652692
38.8741397613628
38.5493711355961
37.5215525180804
38.4479974001746
37.5541673647434
38.1645437967898
38.2889258672091
38.1389724705757
38.2469328604162
37.693909552282
37.1253375939649
37.5969693413487
37.7986568991985
38.0899736351437
38.2670573627909
38.474761178919
38.4881573818348
38.5239521851845
38.4724677172574
39.1274311706273
38.6487176366928
38.0117206034034
38.5529686377105
38.2056486280679
38.2081376692261
38.4769974626676
38.1064348962572
37.706592697728
37.5369973362496
37.5809453222487
37.1632809117186
37.2315366634215
36.4016301747524
36.8100584584053
37.1474662528696
36.858661708607
36.8379362732473
37.1929180691138
37.2697562458539
37.5096314075419
37.7264697717095
37.9488713495659
38.0988629106721
38.1828709663365
38.9726116340971
38.6475237025958
38.1300720360945
37.904267887154
37.7446300773107
37.8453137998228
37.6963896232823
38.4444138523705
38.2319606647748
38.8910644136294
38.8639561845799
39.1387093280702
38.5088624337707
38.1397923408534
38.1225707142441
38.2651823040612
38.2376991066467
38.3330681312767
37.8755492014516
38.1124097502994
38.2992740099679
38.3030531220163
38.5721003201674
38.4270634110126
38.3287421078794
37.7297456312661
37.6187225772074
38.1604375317442
38.002571505569
38.7877387997277
38.65613649927
38.3864719047289
38.1653770838522
38.5586704141764
38.0257440152794
38.086445850154
37.6860029193287
37.8082744754123
38.4994068322358
38.2790240596039
38.2118514712812
38.791714749834
38.0233932116216
37.8918270438609
39.0543030970024
39.325442992798
39.8223418484633
38.8139856359373
39.0168997266879
38.9527046439624
38.7749794935939
38.528568133762
38.2167608717074
38.5040263063578
37.9737478651182
38.1479917100784
38.4674413253964
38.3763606203124
38.7270852430902
38.8743840646262
38.5643753329511
38.9415684362855
38.7404662188456
38.0674436468067
38.2654010629814
38.4440913922859
37.9871455041648
37.658876677876
37.508667832031
37.8800129254659
36.8029233800843
37.4647151475001
37.6458932935991
37.3372477915151
37.5351271282543
37.9863623004168
37.9403134484082
37.7176829155045
37.9909711959788
38.5212262964409
38.423062747737
37.8316712389089
37.700937928736
37.4922639902995
37.5316866124921
37.9455767804926
38.4242635328762
38.2329047819581
38.5406072651898
38.4835195994136
38.595645718141
38.5219437573494
38.1469161150833
37.8123310416636
37.8726882987552
38.1382636250069
37.3990636957214
37.7692771596941
37.6110425960335
37.9492972194145
37.743366867926
37.6503272989382
37.9314508245449
38.8901267324634
38.4825389815501
38.0550723986192
37.531630587337
37.8480784067803
37.4447505533495
37.5664615849453
37.6124122187746
38.0021261073925
37.8557174356698
37.8582537365281
37.3525601468905
37.5687693854374
36.9816497516953
37.5741527464253
37.6824764200333
38.0127046522468
38.1594040795207
37.324776892068
38.0103828091413
38.124718493163
38.8178803270513
38.5369687753093
38.8243526189014
38.6774603670294
38.72416020692
38.6014964537187
38.3880174063673
38.2411968443129
38.1069437317575
37.606031266768
38.3899063405766
38.4656592343391
38.3008793082703
38.4614925888652
38.1099327183733
38.3202267861928
37.9741516315576
37.5990698045352
37.638635344136
37.8264659110946
37.7538796514774
37.936709238945
37.416412179157
37.953693881661
37.7284261599133
36.8246601979741
37.1023185803834
37.700080893417
37.1082481923729
36.986729455235
37.1820932240599
37.2007541905349
37.8515490490178
37.9545861706589
37.9688206810742
38.394008258537
38.1081448826324
37.7745004136956
37.3952004007217
37.7233429802789
37.8193646768127
37.9149653775122
37.9733799534615
38.4842629095521
37.9284257368608
38.2150824961036
38.6645380405465
39.1983473275246
38.8169557335401
38.2921823326586
38.5226345062256
38.7385028015483
38.6850636329715
38.7674289798094
38.5327891886034
38.4652473133421
38.9068215954585
38.6379586521624
38.7361170071945
38.4026123082196
38.3850805549108
38.5395497180797
38.8083683029971
38.5331616135157
38.7432467255127
37.9631653146712
37.8703455220168
38.0574020514183
38.7602797670396
38.34533108525
39.1113880163893
38.6357779449887
38.1476571373667
38.2298894288163
38.9070410648179
38.9945044820959
39.2207987366301
39.3252357441167
38.88829185473
38.8567712886566
38.3347760483071
38.1325198706553
38.4444221215617
37.6304159111447
38.3628838646693
38.3227739449703
38.3284657385213
38.6214782281355
39.130596268458
39.3448533515737
38.9164713857953
38.4600887555466
37.8897825103015
38.101832259785
37.8702721831774
38.2004130024701
38.4435032545918
38.3634882801711
38.2995489465669
38.6804489309138
38.7149092359575
38.4279176042538
38.4292958850411
38.1035804021238
38.062369643799
38.0095472541321
38.6485815171842
37.8100271918557
38.1854203702625
37.7702700687177
38.6199862976267
38.4348592917124
38.5893018221614
38.9338799974332
38.6914099202012
38.8186740162397
38.4392139611421
38.1886699901285
37.9634240813528
38.0101276282108
37.5815658336537
38.6219797811926
38.432054408873
38.0886983865038
38.6189952794149
38.7373887778131
38.522124844047
38.4901918221804
38.9624731092742
38.5406412954684
38.4397986587049
38.2134764157562
38.0140580421345
38.3770910171547
38.9952786882317
38.8667657855384
38.8310797741116
39.0622420966023
38.2896958282098
38.3933431357246
38.2093255572849
37.8238368835513
38.0906915032101
37.9849263273104
38.4613568042665
38.2402639254175
38.4100269592169
38.0571022141261
38.0442400945156
37.9090700062838
37.7530404018633
37.6922321152607
38.0877443075983
38.3957013006564
37.8731680484733
37.9784509336105
38.8009191583704
38.4184241432935
38.5312605853033
38.5129096487154
38.9723289289057
38.0629439700733
38.2691475315929
38.2500786635209
38.3898545581484
38.4465168830923
38.2428932808064
38.5831369234657
38.6515097699984
38.1608241636745
38.3547472796456
38.1961929404776
37.633999851336
36.5910761452684
37.0409078302608
37.4587839743104
37.1067716975806
37.2482789201769
37.0971590188216
37.7974830943727
38.0367186994264
37.9836427638828
38.256873986697
38.1804050450373
37.637642903922
37.8689636925656
37.527353923971
37.8322163609142
38.2328841546569
37.9699419699133
37.4878295741097
37.306987437656
38.1026717855473
37.5288669302006
37.6380412644409
37.5525976256489
38.1150759261867
38.0796991332211
36.9071404041265
36.8313644486244
37.9371322975416
37.5071044270037
37.4228081931169
37.718710509053
37.3406105828205
38.0481069547159
38.2678402606887
38.1571769399675
37.9948816514577
38.4134691532212
38.1922816132054
38.2501562972663
38.4680885040399
38.6274759987789
38.0565468113832
38.0690543818554
38.116785358339
37.8681894214065
37.6223628207891
37.2306920438503
37.6648872764022
37.9885335580267
37.736620697349
37.8792720500869
37.9830413214687
38.2534647939984
38.6944146183605
39.0793851552186
38.6336641179994
39.1204341729482
38.5508361742553
38.3030230477201
38.5713813548939
38.5975893951827
38.6805395380014
38.7580464998881
38.7334314018789
38.6395400260835
38.7390920028943
38.6837363384388
38.5083140822773
38.4320432091401
38.4797784855069
38.4072521710637
38.4155505363387
38.1341286050752
37.8572109734571
38.0684956454267
37.7832899891568
38.2975957801446
38.5468696677725
39.3898866248853
38.8170014672006
38.370675982851
38.1371777778523
37.7456338471435
38.1362632425546
37.9544788588578
37.4796999342112
38.2920166506912
38.1420998003346
38.1228607216267
38.3445404885995
37.8515086915758
38.0435097135679
38.1761606457258
37.8419000333407
37.6516831062458
37.461847898053
37.8099844516728
37.5740036624048
37.9028022615195
37.7441248423323
37.8418644797521
38.1199613818416
38.6145622484612
38.1834236549609
37.6583132074337
38.2600084643573
38.2735822411097
38.4417944538874
38.0902980830132
38.4640660597419
37.7818391221942
37.9085704588328
37.2977718947311
37.762950922905
37.9530887924862
38.462813694148
38.161145372744
38.3395886925334
38.3424798268662
38.2882146591289
38.2955133481459
38.5684136743899
38.2079149387501
38.4672072601639
38.5052539862366
38.1010797595336
38.437720135647
38.5561739314686
38.9066467546855
39.1328331146176
38.376835571957
38.8091669575534
38.8846684142797
38.8521589797755
38.7617553100843
38.039091030275
38.0270157977788
38.4827025724983
38.532466022896
38.421033353356
38.5996758924992
38.7594162642354
38.2877951951139
38.3094240307407
38.1847655177518
37.7013852705458
37.3163859431591
37.6266480423385
38.0886330574048
37.774443741519
38.27364960359
39.1009499066607
38.355147819808
37.6244990026108
37.1824602154369
37.7013079949902
37.027548155319
37.3161814508213
37.0276478998589
37.5960013505184
38.4082680546475
37.870921444331
37.7664359564733
37.9637973703519
37.7068165124065
38.0995754762129
37.9299632936214
37.9600354313449
38.3476209905412
38.099725878038
38.0436300630923
38.4786162135577
38.8516543993645
38.494959949564
38.5968653858711
38.655945169725
38.4389216663862
38.5343425349354
38.2550151629079
37.7928271720706
37.2073548146771
36.9524679437631
36.3759052560787
36.7663865091022
36.7983206292997
37.9847515078907
38.2803189746459
37.9903658510459
37.906455594522
37.9284623850877
38.4914334804522
38.333324546525
38.0814876636672
38.5989783852189
39.3244264951057
39.2788160285564
38.725598573203
38.928832792995
38.2161208284423
38.4043910590085
38.9083858655358
38.7183135901236
38.8122835030861
38.4334105772603
38.5206020878622
38.8035460937705
37.8071815718705
38.5617019064097
38.5282795703772
38.8014401434247
38.7704832208678
37.8090343802866
38.4901247713301
38.1826878130235
38.3142116379658
38.7790771503641
38.5930529013226
38.647518339703
38.3731977072629
37.938173151819
38.9003575902997
38.540670252328
38.5104616264703
38.4741493030831
38.0043921838304
37.637306414389
38.0232366815561
38.7310523518007
38.6087153086357
38.1038341864191
37.46889304023
37.4511709158669
37.404453561603
37.5698777205214
38.5026670093087
38.4960584052885
38.317665079226
38.4963893752307
38.5172439681159
38.6407297906651
39.049173518062
38.957262949189
38.7288812068978
38.7942395512102
37.7556821789404
37.6864590689791
37.5231274816725
37.3950068647211
37.5926050479966
37.5623027229951
38.0869120048754
38.0718240426446
37.9895882057421
38.1277106461702
37.7116185952517
38.0497692206091
38.0393734806716
37.5615740665282
37.626977471631
37.4272317623049
38.0433026833968
37.895291816827
38.1075384655384
38.5241599744418
37.8032159872729
37.8394554195982
37.5908280285922
37.9428576344191
37.9950692348609
38.2773788477837
38.2536776952069
38.0632456901499
38.7149117729881
38.3374024601496
38.1890946861871
38.1566916064381
37.7938846445244
37.4789295410066
37.7381033296938
38.3794061118103
38.2955201796008
38.4442825652935
38.8514934811126
38.5854222390788
38.1963313247218
37.8506857390356
37.5237296059477
37.4108218632965
37.7592496346946
38.2829943006689
37.8490774623473
37.9482112693466
37.4241331122941
37.2708023445373
37.1735547793032
37.1186073755977
37.7249046367427
37.5664803736138
37.3867673637891
37.84442695303
37.4444311915825
37.0825211889415
37.4955980011911
37.2490521630053
37.3022687443178
37.6483027854752
37.949115850789
37.9656766772672
38.2352486154447
38.2011333057776
38.9059579054515
38.5613068001038
38.4047515409964
38.236773899027
38.1270644057881
38.4537849039341
38.7016835689545
38.2863242473667
38.3125846427699
37.876325714548
37.8449633097408
37.8461656735802
37.8141857217859
37.8811719104497
38.0884491512671
37.6138456399192
37.8712356045591
38.4203265723155
38.6558966119683
38.9379462991901
37.9030363163161
38.1123595918469
38.2037320356979
37.9992270270582
38.1040967146556
37.8539330633401
37.5484773370955
37.4079837733246
37.3384277234575
37.582416147977
38.2047978267927
38.4221475148442
38.1501938805436
38.5892187405917
38.3364928574674
38.5489492573722
38.7825947161074
39.1099893704809
38.9436213180272
38.5731116408852
38.7810489922662
38.6038304922958
38.014159344503
37.7530604643452
37.0903630921335
38.21094575137
38.0889799469649
37.9456809774392
38.1491873172799
37.9398073445266
38.4079409694029
38.4516626505739
38.529493898655
38.5733375099773
38.117342125928
38.4454587297407
38.4344464782111
38.4043249613508
38.6993674999134
38.8426458422985
38.4171652060165
38.7372417830458
38.2732081676573
38.3094097066809
38.8114463298811
38.5504328461207
38.702769583564
38.5674886774134
38.6643637647532
38.5332218173377
38.5572093385639
37.8677005425848
38.3330947288359
38.006720089511
37.8578299262307
37.7035199221537
38.147280264543
38.1773429623357
38.6193042042279
38.3218750231194
38.1255681731484
38.3040639299335
38.1891989563451
37.9391790544144
38.1193552595196
37.9394198652068
38.7100854233058
38.9946264737383
38.8958699891061
38.6297764747632
38.489628219765
38.6691047644374
38.8638508870545
38.4154073572319
38.14781050955
39.0134583778253
39.0440631156819
39.6239789887309
39.3754762280268
39.185405614641
38.5829436687508
38.4933522498969
38.2769349027563
38.0597132702066
38.1362581082868
38.7126277276563
37.9759590675534
38.2008070505829
38.2772453179664
37.8345547631132
38.5281139749469
38.5668397336697
37.9572370500276
38.3471919764573
38.3132174430873
38.4264007716067
38.2855313699254
37.7063941322995
38.1724615101862
37.9512930060878
37.2332478015912
37.3901176178094
37.0990616538308
37.0787863039408
36.9965120863031
37.7971694939867
37.3867810286255
37.6831212624958
37.2767785712926
37.7693789048628
37.7515113328041
37.9051704368206
37.3815892062203
37.1248525603452
36.8490954811726
37.166112630857
37.3763197576157
37.6025287730927
37.8627977939567
38.3002728510385
38.5469270280716
37.9988313462999
38.8339929924268
39.0797281512508
38.3207941604383
38.286620561041
38.4653356995245
38.9523346644058
38.3533699144819
39.0841101254678
38.8613738949451
37.9361271688031
38.5430356009641
38.3686895352823
38.1862765479168
38.2268880110397
38.9524563065282
38.9880829350314
38.868282441258
38.3821670651034
38.1226882590991
38.9485205043446
38.7344628549184
38.5124657515323
37.9092048017264
37.968211923946
38.0614503539371
37.6950871424241
38.4963879562789
38.5641491011738
38.048603335615
37.736713770343
37.8955649298851
38.2456095815909
38.1929900904697
38.1505155131472
37.3090831011634
38.2770409728542
37.8872899702502
37.7466014418939
38.3650596066356
37.9342458092404
38.1800361980091
38.6891452143891
38.8155246843794
38.7806846723011
38.7483487748939
38.1861347371882
38.0108914556728
38.6754214039555
38.0601638704037
38.8583130430292
38.7966770429001
38.1969382120704
37.9275812648362
38.243882112792
38.2534515697145
38.5464391551034
38.7959063992356
38.9646793076486
39.2516428880017
38.9855460820375
38.7953435913882
38.4924588538982
38.338397035374
38.4905037173518
38.8667174067963
39.1887807497673
39.0379234795619
38.9706549991261
38.9616170308405
39.290205547063
38.3792182459976
38.571853005284
39.0050750244346
38.8611336449581
38.831109328864
39.6685871735968
39.3032219787238
38.5643052019254
38.1842882146739
37.6559656732412
38.2891918824578
37.9803748007174
38.4223464384625
38.0365080322882
38.8007175214363
39.2777148389656
39.5500965266115
39.3948185777825
38.7720645936651
39.057440724999
38.2362004596376
38.5799745508316
38.1337342389103
37.3473144245469
36.7899941714123
37.3876553487296
38.2809978144739
38.4488528481236
38.8115713527307
39.2550976191306
39.5455715401004
39.2285410575995
38.9842572287678
39.0784502665202
38.8108962637005
38.3446023070852
38.8069270467919
38.9207066458885
39.4275344752302
38.4841053869588
39.2825292683611
39.1994497890023
38.632165358765
38.3609445738873
38.444606070085
38.3054182916378
38.0229486227838
38.0500621586938
38.4561943139291
38.2522831391807
38.2169801633366
38.0892715409147
37.7064974043104
38.1027149510303
38.0611920860881
38.2756415453824
38.3502698737764
38.2405930206029
37.6453036517005
37.0234877332694
37.8561074292218
38.1694211789655
38.5064163911222
38.5070527054244
38.4111309090046
38.2485056490208
38.6620089511679
38.7009102712175
38.6206831635048
39.2305885899348
38.9810091692992
39.3830937876846
38.3722798225454
38.8247508524243
38.6098549274483
38.7338070012102
37.920546303855
37.7553215707593
38.1241311757251
38.7281333074024
38.73937331129
38.2252630856703
38.490552851648
38.4543804626272
38.4616711908719
38.1925596924342
38.3001960670908
38.2398675616743
38.1146386836916
37.8734581806042
38.2263446022766
38.3405621295826
38.5470251316173
37.7801694998436
38.6639428825892
38.0092961868453
38.4980442798499
38.7666347144027
38.6886935866642
38.8291481779079
38.0625255388844
38.2968708499112
38.4212752807823
38.121424487464
37.655161061592
38.3103105362016
37.6912368820974
37.8604674287918
37.8310528310461
37.5858936378851
37.8144642988841
37.8579276929399
38.6642552110884
37.8728420548166
38.5279257258984
38.1658752428562
38.3350639953356
38.2196738524068
38.2745534901667
37.0593411148598
37.823146985115
37.5662162539935
38.0823075776148
37.7807343555219
37.7538952869197
37.8915595871832
38.3902604552632
38.5599986432779
38.334166983081
38.7042539567658
38.2762273438451
38.4359539359507
39.1798231452402
38.995760940783
38.7735908349355
38.6213538946929
38.386410669847
37.7385611452238
37.95107434109
37.4087016482947
37.7978526195693
37.9197004995764
37.9773311621412
37.6657707390962
38.1173801688634
38.8623467562576
38.1428480255885
38.2463338005824
37.6512359765242
37.896485639341
37.4254801974955
37.1456397156121
37.5700518083091
37.7270643284024
38.0329186107173
37.8163362255803
37.4615645227207
37.804899844738
37.9938407268588
38.5973201909049
38.4119090846091
38.309254388456
37.9871014220947
38.4668408303951
38.0291096529977
38.3997899183922
37.79134842924
38.2342843662609
38.5567863923532
39.0074051996674
38.3121791412533
38.8978303488658
38.4651175887496
37.955394512716
37.4506926486789
37.7470141520002
37.3477043310801
37.3864731973269
37.8433380377413
38.9431638065813
38.5371576948198
38.1648509073739
38.0834670858351
38.3678153559816
37.117932425926
38.0543934892725
37.7812720432025
38.3360953658518
37.9333782836644
38.2187882243583
37.6623511606595
37.4615409669651
37.3477604620384
37.7604308645332
37.9419151742852
38.2093512713307
38.0299062648606
37.6934238339113
38.0960687942376
38.0078621154682
38.0067924825431
37.2943356213746
37.4783647089293
37.5780658111829
37.7882461305419
38.8027282997414
39.0031972576873
38.9651681225709
38.9423629272666
39.1147157534204
38.7464312262808
39.437390961631
39.1314162260756
38.7121248433084
38.9514910359174
38.9335667406268
38.855325904037
38.9873642815484
38.8577642480934
38.7139013860362
38.408918876359
38.2125208276691
38.3437865159327
38.5993652472191
38.7141934683829
38.854543597931
38.8332164584587
38.0363202974852
38.5861298736097
39.0602396173509
39.0985080023807
38.8974903755316
39.0556786416757
38.8258621687841
37.9291355316085
38.8499307369142
38.2202988741775
38.713640486592
38.6799521754486
38.2938254988956
38.9220442351267
39.1449421844097
39.0054180416595
38.2594233305767
38.0497029412074
38.1904152396552
38.6131882640248
39.4502245994529
39.3518401038366
39.4418606281281
38.2697460349561
38.3743625703484
38.2759383069947
38.2605571358292
37.5915218971394
38.6735939102944
38.5875020210189
39.0209236864289
39.2907288024723
38.8134040697657
39.0978492730394
38.9087880210042
38.5722340953069
38.1577826872418
38.6110017193688
38.8164650722786
38.8778564838448
38.6288010089887
38.1097743841935
37.8795042436131
38.1254173150368
37.6803759488192
37.9288037452634
38.4263664878177
37.8531547888361
37.8447119661453
37.7633015684006
37.9512080884542
37.7394980335878
37.6273271966864
37.8435182773706
37.7039750763864
38.047557083284
37.7536610245303
38.0848805625029
37.6112459150629
37.9399070397772
38.0601875306781
37.9953449997436
37.8136499992525
37.8270598032659
37.9100897622028
38.7838032879813
38.5673805795535
38.5704808246407
38.7780654817318
39.1426610436102
38.6814193115491
37.9945196631782
37.6075450691711
38.0898983258591
38.5238480994998
38.688041960591
38.3315052414583
38.0314889586734
38.0616870404895
37.9564041083108
38.4221574353048
38.2799029383997
38.2797525190745
38.1861808967911
37.857465104543
38.2851967529014
38.8411620026084
38.6386058499115
38.5496885355876
38.4174051358644
38.2252084455908
38.2185989688141
38.3689713108821
38.2693903659731
38.5277576202495
38.8709445332036
38.7184805900561
37.7846623385394
37.9414907800629
38.2317532446248
38.0501487953494
38.9471417627752
39.1229353615732
38.8519153509879
39.2599531274853
38.9408886300996
39.1024117469788
39.2739265599235
39.0205363198162
39.1177020169268
38.3186964908433
38.1434539229782
38.3792148012103
38.4716158995323
38.5573584135935
39.3542786057148
39.1275958196081
39.2901015050483
39.40836188448
39.0471675712252
38.0655112449569
38.2996583620707
38.3935953954254
39.140707660765
38.9996670006903
39.1080706914266
38.2414711277894
38.3139764427737
38.2226614125249
38.2578253632041
38.1121590426474
38.6773951045592
38.3803633924285
38.359911109783
38.5408722954567
38.6603459011425
38.6307477408387
38.8691542848593
38.7220308843285
38.5905325554035
38.0617980822168
38.2866490312698
38.0081684480211
37.6365263625829
37.8038838007635
37.800980156921
37.8921053308429
38.2498721447055
38.8245580599364
38.9424199881377
38.3462995901654
38.4802252531854
38.9694794545671
38.5328145873266
38.2557308980511
37.966793233377
38.2561381057457
38.6854996011715
37.7587452666928
37.9042407782391
38.3644920618847
38.2639444893859
38.2037205121333
38.1634583219535
37.7884481503907
38.6301598484669
39.300659425652
38.7889449294569
38.6049948836818
38.443497278875
38.6549923916056
38.304202073672
38.7595321921789
38.2229577534929
37.9335445182492
38.5281881924832
38.284930514326
37.7357146019085
38.1743194249343
38.3912457671631
38.1664556427837
38.2726150207648
37.7198453734619
37.8471595311406
37.6156581525449
37.9197571075324
37.9757331016489
37.2924590834865
38.3451578210901
38.6060297092605
38.0848337761079
38.7075438828581
38.6334687846277
38.8626366152908
38.0370373693781
38.0424151109124
38.2794209486708
37.9113133356627
38.2095399859778
38.2417670999713
37.920422143005
37.6320123210098
38.1210148830607
37.7444290676502
38.5567144959061
37.7037880226418
38.2073098176256
38.1252346369554
38.3197790755969
38.1875247910368
37.5439938901651
37.7091874644411
38.0557197463231
38.3299963739183
38.4010412503573
38.1893885246431
38.2547684113987
38.4688574177649
37.6519645584954
38.3919279164337
37.768788859499
37.9206921747638
38.082473319789
38.5919605756047
38.0330988964248
37.7713469319071
38.5192550015369
38.7170142791889
38.3400285197428
38.2800921507556
38.4796133025327
38.2889238380021
38.3453533476049
37.889725244246
37.6842680499208
37.7141908539666
37.496399020667
37.3720667810151
37.0677862307038
37.2679543141966
37.9526440177301
38.0528636551867
38.3720527051675
38.3079734394446
38.0259700227667
37.9520798816424
38.3109336859449
38.5674478787766
37.9471325652768
37.7342937265582
37.6898744400101
37.723634470352
37.5470392618918
37.0135672328448
37.2252498613865
37.3025105783032
37.5223285691104
36.9465666117492
37.4459426608551
37.5173977646362
38.2278245333469
39.4157356403492
38.8514214396878
39.0374961111281
38.6400488696114
38.8825754270008
38.3569619819371
38.6147662959115
38.5527989890038
38.2302293358427
38.2173133562711
38.6426269910151
38.4895935496899
39.113473983405
38.8004633832861
38.7649651222358
37.8566629051761
38.2585485797137
37.7842087702318
37.9400721627052
38.4448103397382
38.6900688115194
38.4229179110993
38.255493251884
38.4333400504758
38.8684317010822
38.3678674171268
38.2016757157515
38.278944830461
37.9427117853454
37.8571361084177
38.7307942576681
38.743955859271
38.7688052511376
38.5005564127707
38.4831712282868
38.7408243827948
38.8434582525632
38.729875203656
38.6190290133158
38.3417911413944
37.851514213896
38.193208401452
38.3401350570447
38.6150124909501
38.1453717931754
37.9557242643954
38.6495371407531
38.0015926052826
38.5391043338711
38.0455121820623
38.6282951261861
38.0799023689244
38.4264709530455
38.2374129687094
38.2162979675062
38.296344396482
38.7070316992223
38.7610979314605
38.7546098951539
38.6457733594207
37.7902316554227
37.9700058750833
37.8876493526228
38.0778331475627
37.949757114404
38.3370940136187
38.9040123053271
38.9150051929333
38.8322682425631
38.4507159339057
37.9111186305281
38.1616197040185
38.0648826245908
38.2610313523097
37.2535692150745
37.2901108406208
37.2188741170196
37.9150330102002
38.362726111685
38.0205700119738
37.7727415062362
37.95283423899
38.1367198709687
38.1719714241798
38.1474452731585
38.6651525121747
38.9700567091354
38.4697558754622
38.1540980371161
38.4887008540157
37.8856152749624
37.6429050310694
37.08314701395
37.4137788804693
37.3237763764481
37.5684025997265
37.6548374729927
37.1436367140876
37.5147099562366
37.7240042257791
37.5712475542268
38.5268271227878
38.0549778402052
37.8370164009056
37.6889651271229
37.342312781016
37.3578272442224
37.9318725444652
37.705875388701
38.319503981176
38.6101341673019
38.4813282059499
38.4115588491613
38.8966711328487
38.5723551689174
38.2207755811287
38.6720793611674
39.0743119594625
38.7306232458815
38.6907217952137
38.8152918263317
38.3456844548184
38.9376167286125
39.3544058798138
38.0815701653259
38.6051656312011
38.4790393283471
38.3243715888322
37.9245320946279
37.9148864280495
37.757663007216
37.7945807501925
37.3443397022658
37.1920965303877
37.9123916409232
38.0247585365668
37.6451015799937
37.9328066528847
37.577544836725
37.628327570379
37.99269562474
38.4788656331072
38.6035989276488
38.6759219137506
38.9888362855622
38.6159458057648
37.7006501676258
38.4813845682626
37.9357588803327
38.2304019227975
38.183551101813
38.7253858826377
38.4755535912433
38.4431479743033
38.4972252068696
38.8281718729321
38.3978099884008
38.1851772273028
38.3760254153499
38.3278002162574
37.9653910725205
37.9588180358964
37.447596176064
37.3012547269815
38.3038415043442
38.2520737779662
38.4672546860345
38.5469784832964
38.0258597589101
38.2640745305854
38.8221643860493
38.0095875817116
37.6520451815441
37.9368959914956
37.8913037454239
37.9344392577406
37.714114698577
37.8375793349462
38.1520585941546
38.4648496923222
37.9380843316666
37.837662645462
38.2898218853305
38.0540236580653
37.6652744148717
37.4912676101582
37.8461386136334
38.6116933249464
38.7427062097222
37.9294986973708
38.2690479660676
37.5927388599023
37.6746834119161
37.3920153107306
37.9009107950962
37.8877562429768
37.8764531119504
37.6340994833294
37.4323614822092
37.6875833781079
37.871289358717
37.7157094984344
37.9380892384333
38.0179065744483
38.4887573776823
38.1909748555835
38.1685543577278
38.0679487703625
37.9910087832698
37.62481568253
37.4938889495451
36.9882372178614
36.9130304909716
37.0979854757136
37.0785895350806
37.3243180488496
37.4496012934932
37.4598231097263
37.4653371552426
37.9353469400695
37.5925377018925
36.9120977069392
37.5865352248503
37.5735391807877
37.6306236366632
37.6287828246351
37.741687188004
38.071675135712
37.8524521972194
37.5294313782393
37.6674148334799
38.408452658862
38.5128963716102
38.9295667515058
38.9298419758126
39.062693676483
39.4361576295461
38.819719899945
38.764350286959
38.2706234212676
38.7903508276249
38.5338706405075
38.4464907292966
38.623072633358
38.6615590602862
38.1840644463947
38.4907867788064
38.1978851157808
38.5273223761356
38.7919677206161
38.6828661276435
38.6950720000347
39.1080110366898
39.2701734215322
38.4664788851433
38.4238188984418
38.2306788707823
38.2555304027968
38.7709088786282
38.3488262327432
38.472705684527
38.304118215516
38.321244203362
37.8587683154276
38.4088255289829
38.568181311161
39.279548336119
38.9212658284891
38.6862599981353
38.039618528411
38.3492270169435
38.6078960762281
38.5872888248778
38.3716925614611
38.8223940595633
37.9545572802675
38.2021940080405
37.8046704210416
37.7397605425581
37.7751693894165
38.1077432022352
38.5355845923376
37.7702325422756
37.7749236326828
37.7184155448117
38.5100109405389
38.6282061063079
38.0928170361503
37.069888280297
37.380404802605
37.6214192066128
37.498827930733
37.4732174207064
37.8993093320416
37.7826549021082
37.675241527172
37.4883214064319
38.0268068902822
37.6976495652889
37.5701173727761
38.1424253667645
37.5561790694291
37.7089201130851
37.5863695783647
37.980276198339
37.8194533590516
37.8284667334573
37.8054907752207
37.7145916665845
37.5243264975371
37.2878577697959
38.0443420753736
37.9608663939466
37.9896729703704
38.167202091217
37.4410631645408
37.301357760895
37.4734875860439
37.3370771602348
37.2981116933855
37.3884984860918
37.6730213873314
38.1317629888001
38.1032623177024
38.1489851084622
38.9861302494601
38.3135504953789
38.7443849234469
38.8547351490368
38.0576003288179
38.3834548426798
38.1490789705655
37.9285502843182
38.2187648243374
38.5771288749746
38.5706942123195
38.7227305104034
38.251742781212
38.2784450946834
38.337609223324
38.5715390748046
37.9766190349052
37.9421223524845
38.8926019466285
38.7970337151678
39.1246604347871
38.5259012292933
38.8164714630204
38.4372596865953
37.8136516363934
38.0188208743779
38.2200834781634
38.0846367111913
38.022816366459
37.6531826557134
38.2255039777017
38.2906489410786
38.1095709347966
38.4481320480706
38.1548635704349
38.4820164749518
38.1059722420342
38.1941211213969
38.1368925903783
38.3139732381712
37.8104237558063
37.6664822743798
37.5422629956846
37.4666638303686
37.3113573889941
37.4519906239879
36.9555211466972
37.737491690671
37.6494323703175
37.5568296788919
38.0942817260922
38.5504719482126
38.8635222764128
39.0529286541923
38.5904722607096
38.3868830786811
38.3218612553696
37.6831220511234
38.5576282085393
38.4741396327613
38.2851704372701
38.3363067874202
37.3718647585975
37.860982144481
38.7403873002088
38.8037600862458
38.2261259242742
37.9759131951766
37.7953918505197
38.3961548463263
38.5283709787761
37.9555190568018
37.7654637425034
37.8856786734327
37.8641935828559
38.2254342732606
38.0262370059787
38.4320437005875
38.1343397203118
38.7016805783667
38.1049993948503
37.9753250110832
38.665208799831
38.488214101695
37.9211053128997
38.2086819682458
38.5929750153513
38.720476055948
38.4129306242522
37.8595162194185
37.1148062495672
37.1286785515872
36.9646074595275
37.7131897346741
37.1382649627197
37.5117608926112
38.408095901181
38.5556040081512
38.5438673507485
37.6788560070976
38.2492631838378
37.8007360076262
37.9245611910065
37.4582080340145
38.3113234799318
38.242992687707
37.8979312201542
37.8326686849498
38.1649181540968
37.9816354835074
38.1264588864966
38.8056826516033
38.5859498537751
38.4153978567734
38.2889636283772
38.87548052502
38.9217163101993
38.7643430247451
39.3696980060552
39.7110810527095
39.3587641099487
39.6308092627862
39.4704400226323
38.5633202350501
37.9693976098841
38.0895599848494
37.695487066712
38.1081462705978
38.2739019713418
37.6404955189637
38.0894216306282
37.6908104795398
37.9652135897164
37.9887507493247
38.015366601944
37.6058192803804
38.4384355740916
37.6262665472448
37.8207056878793
38.4991344989751
38.3519326415528
38.9350006756959
38.8638898525174
38.8079039557614
39.0824903340452
39.291061618593
38.3773085237754
38.1512477179569
37.7654077298713
37.7731529136298
38.0587769564555
37.9195044305589
37.8517178010459
38.0071870184105
38.5488968036793
38.829101073782
39.0406529134371
38.1408083814563
39.228199024072
38.8068206571971
38.9112668130534
39.1418382458414
38.6458094746175
38.4452702923656
38.5286754604943
38.9893965557368
38.2684243942351
38.56784411151
38.1462730520101
38.2737345356732
37.7982728763863
37.4766064001655
37.9975673909942
37.6857620627792
38.1520725425245
37.5769311354216
37.8086876084106
38.2766228088225
38.2513784827608
38.1517344526169
38.2454532210674
38.1750298641346
38.2926849671887
38.7692094269826
38.2668685119963
39.0717814607652
39.4063035187898
38.8391428998825
38.4585450699032
38.1898483953893
38.4064819106349
38.1379052632586
38.1007529067672
38.1738272596289
37.8428610198024
37.9373361544176
37.7202295174904
38.0814895321625
38.5609300090006
38.6185999828557
38.7901614330433
38.5305260704824
38.024586623285
37.6456219591276
37.9042173862457
37.9329521092502
37.8685932273415
38.1298884928026
38.5641512466199
38.5104999746136
38.3262001276819
37.9995124222855
38.8136027814563
38.0753046292649
37.8920587724307
37.8330359829797
37.9933793700504
38.1550936605794
38.1522443008744
37.9456305123339
37.8794410893411
38.7973119517368
38.3748337626859
38.4491838225612
37.917567880547
38.2683608915669
38.6843109911138
38.5303719697175
39.6122966064749
39.3107103787689
38.5877837502194
38.8665553080112
38.7672720483658
38.2333825848319
37.695528845193
38.0982805846115
38.3990919769814
38.5013696715487
37.8666297915809
38.0041863211879
37.7568610730797
37.3942463369081
37.6092985578659
38.0102079317626
37.5018189070602
38.1326056523757
38.1039879357373
38.3168298446771
38.0251353578535
37.9057401913986
38.3422351544955
37.8543041555167
38.1474462383925
38.0453354308902
37.5713969070101
37.9332867919395
38.0593015365729
38.235160355295
38.4339360754097
38.9200864209069
38.2647036061142
38.453105100317
38.7007662917628
38.4166822470398
38.3242915371853
38.1031776892216
38.3636007524099
37.5812634954549
37.9364977939362
38.1922183837955
37.856934038798
37.9983890652255
37.9921712798302
37.6826704933989
37.6522475921746
37.5542592697272
38.1895831329654
38.6053607166817
38.5676465447102
38.4908766866934
38.927915212201
38.2661640494761
38.2844245278073
37.3795933070006
36.5858192000726
37.3982991253888
38.0413356272058
37.7664125893654
38.059366071746
37.6415784447281
38.3303372420044
37.5877845937555
37.7959246681997
38.3800982589272
37.8115478602323
38.8101192431016
38.3795296346298
39.0274104731653
38.5588310863032
38.813451820913
38.6921385049017
38.2054166321803
38.6750873861088
39.0194533837765
38.8649690693878
38.3538433664174
38.8336918577201
38.6048099899934
38.5577777899476
38.5654564218489
38.4642737224849
38.0573482926044
38.1779323382008
37.7937999545524
38.2584418072042
37.6483212745551
37.6406701787955
37.3547669476532
37.1173942061787
37.2396162429643
37.3261949075192
37.0588824761837
36.9626640912258
36.9942980573635
38.3412102781161
37.4687590581399
38.0878993573815
38.162186236815
37.4045974383049
37.9077459775238
38.2768677411256
37.7898381666704
37.9060588568549
37.8437022494949
37.3029131529708
37.2824422044786
37.5221823955626
37.9049960725637
38.1270691364301
38.4682070470418
38.1384519628403
37.869341880946
38.4676146038454
38.7318496996305
38.4890827623682
38.2701992850512
38.0273381830466
38.0215815632432
38.1407381624485
38.1417688283053
38.3949636215313
38.4400197123839
37.9753975039781
38.0841488165486
38.0396156038098
38.3952462851399
37.8810409651862
37.7438133263829
37.6541748046875
37.8963077610992
38.0338768124179
37.8500824876907
37.9721157634298
37.6704028333478
37.5903159401634
37.8463773404709
38.4556706741603
38.2178642786713
37.8417011008921
38.3488809219514
37.9221518245209
37.7678900720294
38.1501924813396
38.4178650200969
38.3020056278216
38.2653698009273
38.1381251468402
37.8825742413299
38.8084748341981
38.7689862421466
38.8088482298032
37.895372191503
37.6193223227556
37.6808987519556
37.7189895617039
37.7866109109487
38.3955914804028
37.8082283875758
37.785928952413
38.3342241783335
38.8643304879417
38.5774035468246
38.8781110819743
38.7109208023508
38.8154392354817
39.0859396690471
39.3307463742266
39.1568470884253
39.1174228610414
38.7892109744075
38.3064279699165
37.871630782471
38.3281277231094
37.9233660172934
37.718959745253
37.7799288979283
38.3578054241861
38.6869333215836
39.0958186953959
38.4056818608884
38.6125973698266
38.7257681926894
39.095846290781
38.8070195418014
39.2461825613221
39.3017146354573
39.711891874962
39.242445592527
39.258429130079
39.2612825335878
38.8396221157678
38.8062356428667
38.9391580337627
38.5451144183124
38.6302858808627
38.7621783637037
38.9064100111374
37.9798129948703
38.3722883693297
38.1729847891965
38.1522083118708
38.0760278011412
37.8744909267233
38.1758994482984
38.3687067478193
38.1285179306762
37.7237985443989
38.0608022856793
37.6686743723423
37.8813359413083
38.1618633204438
37.7623863241086
37.9916814775178
37.964524187544
38.2665190532954
38.5020102699999
38.4651517884097
38.5107331454152
38.4021159013112
38.6769865520875
39.0525922887654
38.6467487197131
37.3868209906299
37.7426801077846
37.5020963546804
37.9139237610981
36.8107264992364
36.6832635622635
37.8534548833314
37.5373669422034
38.0849358897418
37.6878415229746
38.2980132082095
37.8408717222888
37.8799548871589
38.4740561417859
38.8499555555658
38.661196233287
37.8876704339628
38.4917610301715
38.7642857760291
38.9592574591588
38.8631458192562
38.9267661199024
38.3772656993031
38.1503070667537
38.5746432130987
39.4868323181615
39.0010578338546
39.6005496998026
39.1853909723686
39.1158793924634
38.0342648865799
37.8174948766175
38.2169950640964
38.0615466442172
38.2624090677961
38.0786295468558
38.5821887366298
38.9312601250029
38.6633087514627
39.0492183746312
37.7893367460681
38.098030892446
38.0879383896336
37.7449361415824
38.1366850647461
37.5310454895199
37.8305653366577
37.5429528432262
38.32337497541
38.0128347311758
38.066755263974
38.2453176467908
38.2117478300024
37.9938047250112
38.2366499778799
38.3774501240213
37.8421351323625
37.841556889762
37.6612826644371
38.1639636948454
37.7395166732647
38.7647641199606
38.8665342664879
37.6504065285628
37.4023782921158
38.6586472906248
38.4669956624709
37.7150780337427
38.8317560989046
38.4223880870575
38.3461663812901
38.3850558838058
38.5460262849275
38.2845572510151
37.7166398324549
38.2739450083839
38.138485487543
37.9787823320639
38.2273250408044
38.8959143545491
38.0092105115704
38.1039179339553
37.8389825711748
38.0826747264926
37.9140533594973
37.8107330384881
38.1985666756678
37.630163656421
37.8271969291096
38.2024080420985
38.3922713186604
39.2677779005031
38.890966972518
38.8910436235293
38.3594998192707
38.3099067095554
38.0222944009184
37.7867031988471
38.2259686820033
38.0113048725257
38.181168276212
38.4560649767468
38.6794609047347
38.7110731449191
38.32811410981
38.3440873756152
38.4093349598072
38.5535380238234
38.2562273497533
37.9157642319548
38.0382207119104
38.1718738735726
38.2602827685449
38.5659958335286
37.8553463450987
37.8895235551327
38.2835414721107
38.0767573135068
37.8112212094394
37.9874301200764
38.0965802526635
37.6230189509665
37.0264067925989
37.6261615470604
38.6381900883684
38.9181668474217
38.6235473835107
38.4850964192991
38.6552182203993
37.9598219027022
38.2695180558998
38.5265548563164
38.1897978535405
38.9805524573984
38.8639634737663
38.4289288273564
38.0227607916501
38.3410832950965
38.459962330603
37.9580151891869
38.2697868246021
37.9429004158637
37.7898619081838
37.8763590404883
38.2104046635355
38.9333680337527
38.5810304298144
39.0312685040111
39.2418770587806
38.4227006148008
38.2687426438637
38.5454531939343
39.2346270638283
39.1471951677342
38.7326652030752
38.2034698890917
38.8579969086631
38.7313011387783
38.5176473172827
38.9459254032032
39.1761155680775
38.5367471438064
38.2674751178985
38.5429408956457
38.1507454740479
38.370193068347
38.3812956625364
38.353568245024
38.494404165512
39.2742494064549
39.0697370097292
39.0707879124266
38.9430272927589
39.1392618076569
39.0374920077597
39.1576573508356
39.1888879031043
39.1517661569897
38.6390480283936
38.5008148048863
38.4298534054547
38.4165293773818
38.2626808699534
38.3529293623838
38.1908576217163
38.3442920503392
38.0518429136437
38.5650761501556
38.5824023757318
38.4896840927175
38.4777678979366
38.2395170624409
38.1767561888454
39.4120914680789
39.6567477219835
39.4912022683757
39.227734444037
39.2062360191987
39.1949836390588
39.3469701959629
38.8349722727381
38.3064141031066
37.5069357579806
37.8682052279964
38.5642942351524
38.8862385391788
38.3235203733348
38.0963492399916
38.6359188720433
38.280938251733
37.8998314806107
38.0250872029198
37.71883006128
37.6535684964472
38.0842622511315
38.2386131930432
37.7465414252747
37.7478089949097
38.3953150501958
38.6502636771411
38.5637963590397
38.2322403236672
38.1879805937359
38.0159426140063
37.9494006689952
37.6410294344931
37.8326718481301
37.6033328693724
36.9956682654744
37.0214417309873
36.8030376806805
37.595584647503
37.6581367556896
37.8263067711082
38.7851821790239
38.5891744361582
38.6259836518002
38.3771690304432
38.3896618682527
38.859389741493
38.5985062597577
38.751970133958
39.2494162659051
38.4886171315254
38.8381879665233
38.811518974818
38.7652020383764
38.770808499911
38.450812965772
38.5291797745509
38.876844409339
38.529184345605
38.6491461943296
38.3537154024298
38.2756775090189
38.525942466556
38.4131106306005
38.5547637682571
38.5412018655527
38.6505990180905
38.3060846304653
38.7368098294293
39.1214291323716
39.0684772892833
38.3860700140096
38.9141376810042
38.552367162865
37.8609130300657
38.7233260902893
37.5537913513505
38.2179056989625
38.4423123847756
38.6274406558335
38.5729486738391
38.5351422515381
38.3628642626483
38.1200302836871
37.7567587815551
38.0415893577165
37.8558094580166
37.7019014994303
37.7073303339859
37.5502269012759
37.5384194261699
37.1977991354586
38.2482718059912
38.3481837393057
38.2627806583238
38.2875050740611
38.3065389080882
38.3839722370058
38.5167428546482
38.9416865528633
38.2370484462892
38.4100078077027
38.1294833554162
38.7225492759987
39.0731184716979
38.9543129081276
38.6309406784648
38.4529344237613
38.2394051571085
37.9497841224927
37.4775992830193
38.1709621368434
38.5652360447328
38.3083137642254
37.7594998972986
38.3050291045346
37.8552217995679
37.9000083847881
38.0906558101025
38.4020830629651
38.6328505919036
38.2354328187628
38.164743589793
38.143978465366
37.387576687938
37.7121733219134
37.9006516316924
37.7899933864773
38.2460911391159
38.4844395851045
38.5175426365952
39.1751834090711
39.7114587909043
39.3774230645562
38.7488625353033
38.8386704953833
38.7125227611876
38.4723487242304
38.3459877054298
38.2954977880022
38.6378365651526
38.3129015281947
38.5875023125799
38.4338813322562
38.7124255724628
38.3447426567977
38.7329309376803
38.9093104269368
38.0998771638581
38.0545606770499
37.8787091545786
38.3330830260961
38.0727638957476
38.1294928560353
38.3192757961325
38.1327706081699
38.4421063452056
38.3233767981481
38.5978868314313
38.4262958651841
38.5546413155116
38.3935862579731
38.2774820467438
38.8711050532884
38.4161542108966
38.4951887037618
38.1429612797117
38.6025936457444
38.3408930263134
38.5478178974755
38.5015951265791
38.4121452032918
38.383917774817
38.013343918765
37.8153943607703
37.4919597341557
38.2431693921587
38.304644400664
38.4138332347677
38.2734714607598
38.5104771270495
38.7337267654111
38.8745761967669
38.7939582179291
38.3493297644336
38.3559090627163
38.0296578095818
38.3405058886467
38.2809590654341
38.3059378174419
38.4693289435672
38.5219703571564
38.1898847942802
38.0338187867945
38.36291591503
38.2021526484377
38.5652793362486
37.8926276534495
37.2134348837213
37.8999301271406
38.1049203914424
37.8134769927773
38.0723008645504
38.0250083937789
38.3495480917921
39.1885376629203
38.9350777154017
38.7684943192736
38.0636529774778
38.0189954335441
38.8713551678642
38.8369960690187
38.537830938153
38.1265396415184
38.7037919667433
38.6792014266505
38.352483200465
37.9806523612051
37.7822463260355
37.4435792104162
37.8145322183166
37.9769355444796
37.9487612188063
37.9102930354751
38.3013269758385
37.9572315646342
38.7759633295464
39.0127775150517
38.7786635312167
38.3403905467152
38.7054502028006
38.9662766289631
38.9566499645862
38.9023621207536
38.5946552488539
38.1769373746031
38.1012902134597
37.3098527995023
37.7125999832796
37.7984787274691
37.9059284850805
38.1644561743495
38.3180507878262
37.8318461850035
38.0799628164632
38.0730051364963
37.7004578571127
37.9349333056697
37.9516802248329
37.9798961962112
38.5353721591359
39.3727038004583
38.6837320987624
37.8548293084809
38.0168161369735
37.7929832985104
37.6903520821722
37.6664399965845
38.1076264341271
38.6268714680013
38.2214242318664
38.1273524115784
38.4351177469247
38.8384428229798
38.490896278118
38.0973409360507
38.3685440299487
38.0907949499008
37.406112910762
37.8684140120291
37.601855771068
37.7918009289186
38.1536138773767
38.1305384677669
38.0462869077419
37.9304945704913
37.9388185888027
37.5896072667054
37.6996370630232
37.959795549823
37.956420678964
38.8391161735612
38.9815665273955
39.1472172692167
38.013725483859
38.0810285476723
38.8775181413901
38.701112916895
39.0334370757594
38.9701842038318
38.7739781098735
38.2074502039437
38.8678061966944
38.5313098960453
38.6378137389417
37.9779701653554
37.9595575827139
38.1146515379048
38.1721704765602
38.3966906016122
38.4800418794356
39.0912588736024
38.7284370382226
38.3141491136968
38.1032584376608
38.1051920871542
37.9619423646317
38.3346180742437
38.0406470300373
38.1462522553274
38.6501725662437
38.4136672052069
38.7619880255625
37.9352933601097
38.2499011569553
38.3904043843048
38.743120364308
38.3490251200769
38.1448764762493
38.4109820205355
38.5907245416031
38.3018094635973
38.2366196060823
38.4152828574582
38.1975239193399
38.2788186575829
38.7945959198756
38.4780737994094
39.0736158613404
38.5497930287512
38.9909888294811
38.4699561184906
38.6210677509757
38.1709588529285
37.7585049064071
37.4542452882837
38.1236602229301
37.6422841783324
38.0395917894062
38.1020816433711
38.1125082748105
37.9845311606372
37.665958880736
37.574436221781
37.7112614567432
38.9534272547121
38.9183780244705
39.4905082514792
39.0243899685767
38.9950914845322
39.1918871706182
38.635275407271
38.4461041254628
38.6895586225722
38.5159781531453
38.5071889299335
38.1703442416207
38.2849563271108
39.1242727994116
38.4151973136748
38.9296914412116
38.5087079184625
39.0969009587259
38.9559339794647
38.8541047918275
38.3521684614496
38.5717596455455
38.7656735172978
38.4664154839435
38.6770012476629
38.2836975263024
38.6644305139278
38.6972546648096
38.6503670294277
38.2627862215845
38.3012654686616
37.8644034684306
37.7749760160543
37.6097377960128
38.1758652996937
37.7146253425264
38.1727631507899
38.392532098494
38.1610346368668
37.9924359498201
38.451537490453
38.3873082605677
37.8900879885612
38.400409122268
38.217214494763
38.0927504801188
38.6184516995041
38.8117389141108
38.1055099618957
38.140847404557
38.3094255839133
38.3291807746245
38.248155740937
38.4739164058608
38.2035806023312
38.2929709755612
39.4637326282283
39.013832659031
38.6431562015906
38.8409359797083
38.647742193556
37.7334433812485
37.9279355649595
38.2049190187294
38.2345513436931
37.9667380140285
37.7798754780381
38.1165523002445
37.2183333944391
36.9410198203642
36.9282240559356
36.9308663026251
37.139247263963
37.1027880466346
36.9292357035358
37.0456417587871
37.8168624381826
38.1952607376407
38.0601413304557
37.723111549371
37.9590760576203
38.3967484056749
38.2134913518373
38.201264687901
38.4631798419888
38.5391545005118
38.2976691673099
38.1450424077134
38.5091665110604
38.4505309698959
38.3473429140418
38.2058962707969
38.2568610131941
38.5661598162218
38.6409662583862
37.8958087076643
37.9840706492915
37.8413982057411
38.011119058076
37.9584516056459
38.1654207563561
38.7351854627783
38.4072085510601
38.9745461637324
38.7409209601405
38.7463029981864
38.132225575431
38.2278731956225
38.0529609503569
38.3928758770528
38.7794155408236
38.4599552204312
38.2109571903242
38.3846628749411
38.5675719458647
38.0383215966851
38.06119218274
37.7101255124667
37.6712450407972
37.69942858468
38.159334122372
38.0673163507121
38.6242966780357
38.7925705251469
38.2934390100164
38.2537109225687
38.1140683169317
38.8618022973289
38.7467298970078
38.8474958092275
38.1530288831152
38.1475569726642
38.2190606330782
37.8050629968996
38.3710501863499
38.0847810481935
38.1596640015291
38.1248428428213
38.2305216646355
37.7651304649584
37.2809723064153
37.4599665015635
37.442518593406
37.3221282456459
37.4766967988576
37.5376820034451
37.807431561698
37.3398428721059
37.959959524007
37.8616633116597
38.5184760623508
38.1939180582862
38.5452582828124
38.0192148467106
37.9727870271663
37.7065195266647
38.453802479638
38.602030281266
38.0823162573355
38.0841490405176
37.9575442233872
37.3978639721469
37.7725672762001
38.0033282337767
37.8696577221456
38.3130178429061
37.9582463283731
38.1942848025749
38.3613106807876
37.8105989815812
37.5941010693508
38.5002208639074
38.0990441394575
38.6730171277467
38.5721964629009
38.6066836132345
38.3254104797286
38.0161800760211
38.346260995897
38.626355423269
38.7129539544333
38.5041153379562
38.3661429559342
38.4045995604711
38.2712479894811
38.0917334182495
38.5644921429631
38.6004874629204
38.2605748581164
38.1536159341986
38.5670453122971
38.1536919645187
37.6340639557501
38.1393080984302
38.3248966111077
38.3352979788475
38.189318741853
38.2229977513002
38.50733618367
38.2886492973225
39.0951324427569
38.634796996229
38.2098265439172
38.2966474584457
37.9189954048054
38.0740691382476
38.7048927125706
38.1690787901381
38.4636041223802
38.7114393012692
38.9370585142964
37.6731598801083
37.982402706949
38.6204961104024
38.5316342422858
38.1467624572792
38.2627726326888
38.1976191636288
38.0345523074821
38.606350178831
38.2420441717411
37.6059795660603
37.6116749574038
38.2830903432185
38.2512374389854
38.5625705108899
38.9459130059188
39.4043350560095
38.7996396474164
38.6464686830437
38.7578254837781
38.4743070024433
38.7790288838473
38.4374888211388
38.9182926833028
38.95430426132
38.6852074173564
38.9799237162979
38.2677823864651
38.3344212967137
38.206609460561
38.2702022950657
38.2312139554457
38.684767246728
38.056026277799
37.7568625234996
38.3372379524539
38.8022739641594
39.2946035781693
39.0950232675983
39.7124457982253
39.0792764975166
38.200448948767
38.3519426766469
38.100199474309
38.4784579639884
39.0489211963885
39.3749369730452
38.8262250229164
39.0753151185585
39.4979736206106
38.7690628491668
38.2152655766869
38.6851379063796
38.2538169298911
38.1562326945038
38.0399327944425
37.5840041195905
37.5616542877172
37.4294396846784
37.6877481214928
37.3283987258821
37.627078841431
37.4694634697654
37.2542870935768
37.5856778941171
37.9657636167224
37.7161168204414
38.2832039661279
38.0952147037493
38.2719783479517
38.3396789444817
37.945319684186
39.4146560598303
38.8991750574273
38.6919042877878
39.0134123827873
38.5405159015848
39.052702411658
38.5705882846306
38.308097171944
37.9008237864433
37.970421538369
39.0964669783107
38.6642176032468
38.6512226925153
38.637853626932
38.6604217823106
38.0023670973601
38.5379609523799
38.4886580109195
37.603544829269
37.6496789505185
37.6723195995947
38.4393740495046
37.4503260787489
37.6017605950134
37.8565608360149
37.3780511616858
37.7328400143068
38.472624064134
38.0688866429056
38.4436141572817
38.354502231264
38.4098501624483
38.4809605739735
38.2441784686914
38.2241501379495
38.0074290569382
38.1222101089529
38.9556959261397
38.7609366596749
38.5248513969909
38.4804663632454
38.6510937353577
38.7212360141253
38.3631376629325
38.2631181755451
38.7151618157974
39.0059700771614
39.0018023792742
39.0454195128547
39.0849870054007
39.244094360236
38.0262594804218
37.9139736487006
37.9050077794778
37.9552164422944
37.6316493429319
37.7609570052086
37.5917696519331
38.1105634129007
38.5240103394094
38.3747130435725
37.9988230769482
37.8793911646512
37.6912044774001
37.7972476588355
38.2486447218693
38.2065523786577
37.8931086180587
37.7105134440592
38.286791482919
37.7467879166908
37.9741362997177
37.9951297743955
38.2722461713284
37.7885856450206
37.869000583867
37.6245483432153
38.4034464386577
38.3885949982537
38.5366315223553
38.3822047514546
38.4826838512613
38.7468057601942
38.1348159391872
38.2161274147355
38.4034480982758
38.3394602277865
38.5525420876063
38.0641982235892
37.8936301048356
38.2773920226177
38.3823471178511
38.5663808093729
38.4314752469561
38.9668342860058
38.9837618877591
38.5917149091008
38.9965221745398
38.7533910558681
38.1395783260615
38.3250092405261
37.6516814042422
38.2294553644328
37.7750511047415
38.1464102756295
37.9977324336466
37.7067373526217
37.783186824394
38.4504657045358
38.1879261565931
37.9240091895415
37.931303647873
37.5422473886599
38.2046682637147
38.8410140031115
38.5598729639342
37.5939802140901
38.2798139024664
37.8664167380092
37.0096229487397
37.8435343699022
37.4304698796385
37.2421448725241
37.2441447908228
38.0992572620662
37.8572796478015
38.7157571778153
38.765722609369
37.9962524243878
38.3860863335606
37.8287033292982
38.3687286012502
37.9895324267121
37.8781625861672
38.0697834920402
37.8963614646835
38.316338079947
38.1630762613984
38.3191841849574
38.121776572783
38.7742738417102
38.3551697820927
38.9795590967442
38.5062810530165
38.132825944239
38.207007694726
38.4336310097666
38.4386313586123
37.3013142903646
36.8759901302029
37.6794209139917
37.8662115331451
38.2785759099003
38.8306929806668
38.3927575418042
38.6374366869429
38.9715909802151
39.2575294729034
38.0168227544136
37.9130833922813
37.3228996780986
37.1961457265347
37.6973802757584
37.2531730025706
37.0602812514963
37.3843293673262
37.6419894197573
37.7065397373354
37.2142524017629
37.6768772171804
37.7663749720512
38.1958820656092
38.311267115853
37.0880192276605
37.3965375994994
38.0029082200343
38.340204493847
38.569148479969
39.1259433240601
39.1616993611911
38.5409643057621
38.021117877318
38.0410009878653
37.1502596225803
37.2688844910374
37.9409790713378
37.5716780903363
37.7819184674157
38.54899300967
38.5543878134654
38.4874799349493
38.8062861137519
38.7735489105135
38.5427721402461
38.1906114400035
38.4619256960423
37.8155169145025
38.1719177531875
37.8910552472779
37.8162587194732
38.0987326400449
38.0326838270181
37.4762905729339
37.4759822827798
37.8771861464889
38.8219991061021
38.5701587158421
38.7997035325176
38.8871889217133
38.6099011233359
38.0552911145117
38.4338336051915
38.6002735855603
38.3968618863359
38.4788049229066
38.7717155145074
38.3638985158618
39.1550469385654
38.5402027990682
38.4660404264726
38.5539687464936
38.712584688527
39.0833557947718
38.5629312210211
38.6770192979562
38.5396869807131
39.2751721648656
39.2760715346545
38.3880119111803
38.2090535391862
37.9961703650478
37.4669626147659
37.145435472771
37.1797197794673
37.3626096913309
37.8679623783638
37.7967580788866
37.7167405147745
37.9027971469995
38.208863934122
37.5101352709311
37.6494694263445
38.4045762720333
37.9745202634471
37.8346355178139
38.3880505279258
38.57694161444
37.5311538974043
37.3487414610506
37.8667434180224
38.0467573411537
37.729758471672
38.2072951517522
38.5205062326759
38.11798871872
37.9435985876655
37.7868153006942
38.0217230416308
38.4823501973842
38.1672940066367
38.478234951745
38.0351351741187
37.7928843997544
37.5763509596237
37.7818724571254
37.2996819842945
38.0025454020259
38.5623084286648
37.8534861954776
37.4614124243508
37.6723688091895
38.0555337690745
37.0461693046069
37.63214027119
37.4043149556375
37.346744416619
38.1032485391957
37.6045684877068
38.2870826472337
37.746270380277
38.1129439581926
38.1778752176047
37.4826949554662
36.7965873485462
37.3158194143764
37.655252812286
37.259779246327
37.5419407192705
36.9325699233045
37.3636587236064
37.2882712131398
37.3046026090179
37.1362761683737
37.0171684860782
36.9266609270565
36.6689144643469
37.2471227934866
37.8303010356145
37.0916743185384
38.4134080812987
38.4657573346738
38.4848292758569
38.3364711297482
37.7670310770221
37.9921225196183
37.8366895431621
37.9896130537746
37.6928732504347
38.1534816200886
37.6609401062281
37.7767373001535
38.4326703285127
38.8950395026994
38.3892258737224
38.8510742804017
38.3757664980712
38.3371831006073
38.0839276920665
38.1510748696247
38.1281445028003
37.7857915401459
38.1909036186809
37.6453748438093
37.8224821594829
37.7220148481504
38.1531898651059
37.8969452917375
37.8850769118428
38.2013753732045
38.4050315821612
38.5826969360262
38.6065630293053
37.9936234804918
38.0220188047749
37.8682468680822
37.9352300595756
37.6934143694162
38.1757109889278
38.5857258351965
38.2360222623806
38.0239043643579
38.1573799597294
38.1110703034834
38.5617873712019
38.6760012769539
38.4348905065646
38.3163825638768
38.1173309515622
38.2465583892784
38.9771802471944
38.624430676502
38.5920438019916
38.3440004045313
38.6828549338511
38.3627652717359
38.9108260214128
39.5358983561647
38.7124692149435
39.2475441762494
39.3416044877434
39.0176635109616
38.8027800524676
39.1254527711708
38.9306189312277
38.8475414250435
39.1622522543576
38.9148276947163
39.1120981409092
39.3108815891574
39.0731324552286
38.2184407815387
38.0252860791755
37.8897838146197
38.3636239607326
38.6840879946044
38.1621151033074
38.6444273067243
38.7373251544105
38.7697031475478
39.4144570780924
39.4774363948039
39.2235864180106
39.3647031347358
39.2351775352401
39.1638066616123
39.3309898816375
39.2692241755399
38.2598322751145
38.3912355797058
38.5702115116697
38.6029061982126
37.9608814658541
37.7943163960068
37.7387876899154
38.4162129768217
38.8019153200015
38.5142252276642
38.0490344578971
38.5066708905127
37.9660819752048
37.6012545874625
38.0668584756177
38.2265464559549
38.5942082507843
38.5193563923691
38.3593735900391
37.7354421278443
38.5800904219399
38.1624735512717
38.4518523383221
38.3308683673139
37.5341984119479
37.8663179174417
37.9457056427644
37.9572418736288
37.4474251406763
37.881868106187
38.6872583260841
38.6445669154928
38.146584359564
37.8665022578705
38.498106514966
38.5860879920548
38.5196784563739
38.7980521765622
38.7867313979049
38.7124002604372
38.3722209273765
38.3883726267702
38.2300761368941
38.1601584676942
38.2199147426721
37.284987248957
37.4677486252704
37.2222229347486
37.8380019594122
38.2358200574162
38.4193437887763
37.9387070443895
38.0286387875425
38.367300186093
38.8870113058122
38.9756850528396
38.910402317882
38.3080327393631
37.4129832039778
37.6222081784849
37.3840471275728
37.4393089402003
37.3231593804729
38.0902673069476
37.4342835264174
37.4063641313752
37.415745190097
37.846505553313
37.5408643961756
37.897942003096
37.2838319572937
37.5353103053289
37.8688036722768
38.3023234012552
38.3304789886731
38.7615608557306
38.2683795139043
37.995121480961
37.4706538458866
37.3240453795552
37.3468108098515
37.3549881861266
37.0989235033491
37.1411356611284
37.7512596522116
38.0845938361454
37.6120608660508
38.313916968336
38.3696431548507
37.8612523287635
38.3922338506589
37.5681935143391
38.1782831458532
37.9880516437569
37.6721450622636
38.1536056537821
37.8184222247063
37.6581484362734
37.7033476712326
37.7702444429751
38.2731278727753
38.275815518376
37.9751144274317
37.6875010691107
37.8271858923363
37.6791340073351
37.6053209113754
37.5445791030974
38.0319184316128
38.2769006038756
37.7792528987332
37.6630286629352
37.6006004563084
37.8002448817295
37.9382651661382
37.9893853471737
38.1919022958287
37.9776328918508
37.9610964704443
37.5868131382297
38.1554311822962
37.5049820741018
37.4153399212192
37.7857122825854
38.0571624563198
37.960643719503
38.0474095869546
37.6466110998533
37.8630536249591
37.8751991210963
37.7297012263276
38.4534969699102
38.3145804947876
38.2096150777155
38.2675172956704
37.9627811757804
38.035977948314
37.4916526083192
38.0322971433903
37.8722109828332
37.3274568045581
37.7166568785003
37.9535323727412
38.3313696382824
38.6641356387925
37.970059653645
38.1927575625153
38.0943651777325
37.7568636952025
37.9209788897222
37.828712904092
37.0396003827503
37.7558026105065
38.3093809795701
38.5247236690136
38.7182889381242
38.4518791523044
37.8928542878893
37.9127573552758
38.241224917338
38.1392608926754
38.6288539175233
38.4441606980783
39.5830344182474
38.9294386895819
38.5644550294587
38.4886895871724
39.1857972999213
38.78794566132
39.1151689242032
38.9707511198641
39.2816095999194
39.3384999019931
38.8162393404579
38.9105693724019
39.1379168208601
38.658316787405
39.3278886120729
38.7369870173008
38.8586743855717
38.8094377983299
38.6869115855156
38.1632047741501
38.3227145549826
38.1961510969734
38.4113725318652
38.0124181435967
37.9815499040816
38.3481182942888
38.2832966810926
38.1591859486769
38.4359331484194
38.4262306794574
38.5959543029066
38.4458005458819
38.987862716861
38.9903647650773
39.3202545524045
39.2827239335185
39.3171834968156
38.6051284597378
38.5505347394783
38.4864999379373
38.1387779290427
38.3101103342743
38.2770367766872
38.8766358635642
38.4628146571342
38.0384886842785
38.0241940243076
37.8946738678197
37.7984052489502
37.6901090936629
38.3314729656836
38.6678842875291
37.9872052568378
38.2235342529888
38.3403308121845
37.8055716238439
37.5463887797462
38.1794478991216
38.2419296669238
38.5950622590704
38.040241275813
37.9519894530877
38.4442928717193
38.1496192156666
38.2305448721555
38.4012099662614
38.3294132337024
38.3373286640604
38.0940080665177
38.5230310836625
38.5207217113739
38.5246467066935
38.5363212967561
38.7487914029195
38.1098435936552
38.5092230276628
38.7566550238767
38.6257988875161
37.8320360825921
37.9632288669496
38.1434456507365
37.8182629302696
38.2449072409158
38.3463360299968
38.4099222377495
38.2663475608183
37.7360018051032
37.9309366117021
37.9226417600908
38.3744388403716
39.2416503074595
38.7952264219021
38.8112549579505
38.0787292936434
38.4771364337266
38.3138633419769
38.2017129695777
38.1123808387153
37.8056869911425
38.2835292517537
38.2477346163406
38.5187993910176
38.3237491492069
38.2165215787663
37.6359500067804
37.7027288998819
37.633892252951
38.1133134947883
38.4707697099307
37.9108678006965
38.2080592738258
38.5178658270274
38.5796933545007
38.5716385088384
38.5134042182755
38.801749429478
38.6102852808506
37.8563655846849
38.067226777735
37.6421842387228
37.6782942556773
37.5351259093493
37.4415134779933
38.6111067919619
38.624231340267
38.5172593826397
38.0914898263886
37.9452564454641
37.6099787119663
37.2694704120007
37.4317448259604
37.6134517631145
36.7666263483992
37.8981958625292
37.2677770385036
37.3309220818157
37.1938528577888
36.8598637675597
37.3459825254049
37.499604990667
37.7219217438489
37.9132137571521
38.1921471282689
38.3462602950909
38.126616165052
38.2564197410237
38.6579397116446
38.6705968466672
38.8361564008475
38.0849187764254
37.4099792130467
38.2549074962886
38.6438635818083
38.1167801081532
38.0318140578992
38.0970355814154
37.530873785918
37.6478846834164
38.362737681649
38.587289126393
38.3564863856794
37.8381140519473
38.0949584179053
38.050440368267
38.3301535795835
38.2384351723925
38.4820888002312
38.7601670880109
38.7048925483267
39.0350467999776
39.0783661848768
39.0755141491039
39.3060567255373
38.7522523029083
39.1779984645972
38.8351025709801
39.3412063916524
39.0915048639381
38.6820867519186
39.1767505947588
39.0880554224907
38.9898598436555
39.1142855244454
38.5338285303276
38.6462099218208
39.2575762841838
39.52132413299
39.4499396365901
38.9147578560543
38.41515386225
38.4327767839335
38.6078592759592
38.4875237140591
38.6739389352124
38.4719831213004
38.1260655367816
37.8672766892597
37.5769278465297
37.4797000404962
38.4333426928279
38.4503589132418
38.7588270187378
39.2180735379357
39.5407036190483
38.8505049358715
38.8025667956381
39.0146773665842
38.3590328654858
38.4006411308391
38.505165254869
38.9068896335383
38.9336802174347
38.5833359191715
38.9061022334629
38.5330793509178
37.9788204342428
38.4876007142693
38.730700261344
37.9585478618892
38.0818045667526
37.8892072244124
37.6578621708584
38.1177047796924
37.6128126373997
38.0947026308939
37.1458296292559
37.8301550609897
37.7206760640899
38.3585089187429
38.4952062667821
38.5835762417276
38.4852635932691
37.7138739139544
37.5951976930252
36.9383138953636
37.1659871865603
36.8007271639827
36.5702591207292
37.1115307913886
37.67142756202
37.703064153652
36.9528057000452
36.9674942949404
36.8908727642663
37.327037484397
37.2981201385408
37.4557016184836
37.6454452269005
37.7385476762598
37.707411470638
37.2881082685708
38.6302538987362
38.6914124074608
37.7424782022483
37.2981030086877
37.907762445103
37.7266098870171
37.64880409321
37.7658898973304
38.1011287891504
37.3891849415069
38.2438700041787
38.5802945586567
38.5561627439377
37.8325022087354
38.476050335791
38.0401864798382
38.0665004592151
38.2880853970846
38.6316688134614
37.8041190067124
37.9193558131003
38.055581757356
38.2156388878421
38.2665914421531
37.7110803636236
37.8782336660507
37.7385934319159
37.7818421590208
37.7177707543678
37.3945564941124
37.9079131858517
38.1497860275936
38.911654149322
38.773011036433
38.6510219137275
39.0849037745184
38.9935394938947
39.2553983100737
38.99227280103
38.522381532714
38.4445175721589
38.1788367101239
38.4431464554886
38.3642050174752
38.3369375013743
38.409740607586
37.9657957476799
38.0986068590723
37.9140758715093
37.6733252351934
37.4700396410945
37.6471928567597
38.1583265768558
38.4282491626162
38.2161320914323
38.3082037903243
38.0092649626812
38.3923604180114
38.7405819279578
38.1677706533811
38.4299264793846
38.045380466474
37.4887206708542
37.2594547013241
37.2555157475199
37.5321123805512
37.3991659201355
37.755312253008
38.5621048392671
38.292795327376
38.2393996299718
38.0762663581155
37.836963439068
37.5602383973221
38.1114424675001
37.4276051710752
37.3190345765766
38.0187088932654
37.4868820164741
38.3830686549948
38.3077327554876
37.7625527662862
38.8474079494926
38.4663432113249
38.7102138333048
38.1597805715169
38.032078309011
38.523381045852
38.1336527426235
37.6744440311535
38.1771657179502
38.3704364270875
38.5857686676963
38.5715039041307
37.9086658012185
38.046208189473
38.4160627072909
38.055478256399
37.8997789548302
38.2103771668893
37.8874654638245
37.984178836739
37.799147069976
37.770216877613
37.6822950342288
37.2699744118585
37.0210741120155
37.0433626852453
37.7222701552741
37.674070115844
37.8430567449191
37.3236444524643
37.9598585761356
37.6439637880935
38.0734860233988
38.3609685005162
37.5234002574124
38.0418663898301
37.5511944443288
38.3537105419018
38.438073975791
37.566960581224
37.5935771428375
37.4522125221663
38.1885246482361
37.4100791980923
38.3240500212518
37.9334629296454
38.9244693544176
38.7658573706142
39.1926730069247
38.7851641601986
39.0858514732785
38.2140739129449
38.6895304493631
38.7453452632082
38.8859369006623
38.417726121286
38.7379724622977
38.5462514617226
38.7849806653931
38.3841924310935
38.5979244198462
38.1597688996029
38.1016725369977
37.4158374540734
37.9952873695579
38.519525421027
38.4103749326584
38.9218867073958
39.1073779965089
39.3572685607756
39.3356669002109
40.1841210625388
39.7445460001628
38.611786738309
38.4737148591565
39.1479295492975
38.4486778915932
38.3911880884909
37.9568519709488
38.4336873173312
38.8169562646436
39.1688064965335
39.4156893348052
38.2175510819111
38.8910384070592
38.3992491686786
38.5313158430234
38.2438731113267
38.5986488014761
38.8109025239142
38.9339635269409
39.330685200033
39.4569095524875
39.5503451814555
38.98325255166
40.0071760424861
38.9879954957801
39.198793369351
39.3213708749122
39.4358954948207
39.3229773967756
39.0277499799375
38.1402599758572
38.4296524577671
37.7319114058909
38.0672398557567
38.0337792383701
38.3977252184743
38.7547599896839
37.9930112190118
37.5699685382522
37.9209954260174
38.1881830645731
38.5153721835075
38.9418693526425
38.5223006169804
38.5920011632772
38.5040031550308
38.2265285544925
38.3234109000325
38.2318627039592
38.5394797485686
38.9582091901439
38.4601411538493
38.027172362684
38.4660654206067
39.0827979429804
38.7189284218682
38.8880347258314
38.6794295343084
39.1744271080903
39.3295149311875
39.1117697205206
38.1160571175392
38.4700187923932
38.3086307988022
38.0817717935902
37.4032134815499
37.8348832984565
37.5338280409675
37.712871831515
37.5497404003786
37.4887048246082
37.2749068680837
37.5117117534984
37.5309703738601
37.7932674314839
38.4016131479732
38.4685609962001
38.9566672752201
38.7281077693207
38.8806012802252
38.9767708354526
38.58097417475
38.4538624020137
38.3228826789342
38.8411972244982
38.1521923575738
38.0806636900211
38.3683509865192
38.5288938491834
38.5049260160337
38.0735970815023
37.5203247348066
38.1337771764107
37.9379596141854
38.1234259024212
37.7669100209117
38.7105901836948
38.1404640542939
38.4240294819328
38.5375220849458
38.531545406881
38.1918327421452
37.9668271241365
38.5276590305547
38.8158737295003
38.6386219175576
38.4906204470882
38.982145142475
38.7195954868689
38.3942416582846
38.5291973006444
39.0632635676901
38.3872688635431
38.2693825766695
37.8092844203666
37.7717608638083
37.7573906837489
37.523101953545
37.8105389933795
38.241972904976
38.6752969841363
38.7691916314841
37.9863238308968
37.9531914656411
37.9324108772406
38.2345831126075
37.8844673418437
38.0515624226143
37.9592848463091
38.1490819812222
37.9175432741441
38.0426836196822
38.2231509537809
38.7184080168856
38.69591494024
38.6977951476871
38.0800047983626
37.8346174969015
38.3639416985239
38.6653832259002
38.554022153058
38.5725591354499
38.0502997539662
38.1722659933045
39.0551189907472
39.1445948469117
38.8602862292267
38.207221437223
38.3116981018272
37.9086001572786
38.9979675137234
38.6867595158843
37.8932281654692
37.9962104318921
37.9457209437785
37.091442608753
37.4237590118691
37.2309108563947
37.6206743821552
37.2436194039354
37.8586765790226
37.7827877413946
38.1804445117411
38.2016193707784
37.5693478951952
37.7556535210272
37.7516298811042
38.4118766771824
38.3205925445364
38.1396317793464
38.1985392634716
37.9160627337819
38.2621786270077
38.4577149169614
38.351146221482
38.2211549290102
38.4642490008062
38.0362557637571
38.1318765648286
37.6432203822666
37.747996884163
37.8504291939013
37.6164778365832
38.4527574020604
38.4046262630308
38.4041681671785
38.2527959181404
38.5973571456241
38.4420538529804
38.3213866044375
37.8922547372503
37.899688771919
38.5169987550087
37.7076868424913
38.0113857128002
37.9910213656698
38.2173734998864
38.4451919981125
38.0579000691372
38.4404016870441
37.9577347187081
37.6778347593365
38.1955487517797
37.7667412603744
38.6043119571827
38.6964414569264
39.0439846294095
38.7757510519188
38.685817527771
37.1744714152532
37.6965029193095
37.8785906615081
38.1470170144682
38.7188083070697
38.7606131065574
38.4939541213039
38.7351725844823
38.4080852784693
37.821933074431
37.5624018715688
37.8282498176652
38.4135965011738
38.0487767775051
37.9723841069925
37.7205061979968
38.1571565965209
38.2912435452946
38.1113191869524
38.996766339408
38.3697395404983
38.4733221323803
38.5754119057447
38.3445475937943
38.6570847170923
38.4874173018266
38.4017845728582
38.3412254102302
38.674494025041
38.7148727388093
38.9855766676893
38.6262243116745
38.3615722889049
38.1802090050797
38.5257565421287
37.7848182440607
37.9354086307564
37.5355125234585
37.7511006409873
38.0590368739684
38.1667773346307
38.344037069295
38.4515846512534
38.5921809899687
38.8054548080521
38.5129828074163
38.951467958765
38.5770367693018
38.8973062409295
39.4330124416737
38.928793175373
39.0467380705105
38.8773284626328
38.9183304948839
38.8142906270846
38.6652942005633
38.8061425078999
38.9365789272167
38.8224095331699
38.2079288206518
38.3186863115741
38.2598012710661
38.3574207000861
38.6500267584316
38.300384770981
38.4972668061754
38.0033967705287
38.3379798320809
38.3695955282911
37.686820596316
37.6512979281069
38.30693957621
38.2322606186273
38.1065682441699
38.445841671401
37.8904106485322
38.0626390553484
38.1542980486295
38.1376754910055
38.4166772585525
37.8703248923074
38.0242075679278
37.8979547543959
38.2595465135093
38.5931686027283
38.2497873245265
38.2700702673658
38.7539032518663
38.4610054892723
38.2314301660968
38.2925227656509
38.0973177176132
38.3777998856824
38.5212776107017
37.8862333076169
38.1636609270115
38.1658255159654
38.7055204535976
38.7406804306339
38.1459029825448
38.2525505358121
38.1330572815455
38.2788061859632
38.1888073007667
38.0463719605597
38.223948764801
37.6008792934996
38.065020488328
37.9820099862738
38.2370395454895
37.7810771150621
38.0052636000444
37.3447573021205
38.5219500397191
38.1533655967777
38.2586395062983
38.2659052691476
37.7106025885251
38.1854190643388
38.5951020780236
38.3911022117242
38.1764714526809
37.3766644301238
37.8785058169253
38.027979405721
38.0402003220837
37.7407854773782
38.1791825272017
37.4753896570366
37.7808108471058
37.7588142260157
37.7878757430247
38.1532765237571
38.3592158468484
37.9490279152739
37.8788075723231
38.317936123742
37.8531956977716
38.028599813731
38.2676663503101
38.1267914121801
38.3430337193036
38.6604596894197
38.2827433263413
38.680707234084
39.1655232525835
39.3901930693424
39.0616022424666
38.6562341937312
37.7673919054796
38.1911728910324
38.3694069685759
38.4486771134014
38.4250686125322
38.248390975143
38.6897964487172
38.8588556299306
38.6644139312333
38.4887331391023
38.1796332271011
38.8552918710291
39.2872536285156
38.3071649243133
37.4872030230885
37.6856600870588
37.4130277776558
37.4453895565637
37.5527395948416
38.3118376373843
38.3741724015888
38.1254755660741
37.8722421382814
38.4102350373059
38.0517996820135
37.6432605338819
37.8877766670201
37.7950736199967
38.4002721332139
37.5903360824392
37.7460946372061
38.097235518433
37.7714105127636
37.579381353526
38.2906406173
38.2490552462311
37.7861178240792
38.246529773269
38.4730924831095
38.2609024873085
38.4863280036233
38.2872465586422
38.1775225568701
38.6030982422106
38.1750684715682
38.5108591269162
38.6864205244816
39.0319076257121
38.3264833227151
37.9566524309743
37.8126175241438
38.0384337237387
37.9496471388974
38.1953802569547
38.3288785475272
37.8844856538355
38.1759138800881
37.8273613600619
37.8808353737147
37.8074457716059
37.9407421182703
37.9269210701438
37.7776913084165
38.663609399057
38.2813075865158
38.0566454879363
38.4120971039088
38.0900940806777
38.0444740915138
38.1700026955267
37.72443667004
37.7006919950748
37.8298013865346
38.0313214835093
37.7689070178202
37.9666185115724
38.1034320279003
38.0852632405381
37.8040323695751
37.9359888985502
38.1862684906532
38.2225796182549
38.1715250533839
37.9286491387621
37.9441513478957
38.593528758155
38.1417553420019
38.4435384095317
38.3557748704647
38.1462064906804
38.1275347770665
38.2614312846251
38.5413277104246
38.3685674678597
37.8396892151046
37.9507917914728
38.4513440220444
38.5180351515812
38.6479884687096
38.425048394155
38.6285845978091
37.9888311630146
38.3325915161608
38.2025766086899
38.3145751749225
38.002658503465
37.7146916370199
38.0576919173552
38.5372718208968
38.1792296488277
38.3895641797319
37.5510163674852
37.5846664130086
38.0185792982378
38.0339961222125
38.2447307140338
37.4312958739823
37.4902456871187
37.2245436395459
37.5564214711237
36.9686434256107
37.0354094070216
37.4726915112248
37.2226050290194
38.0674465831281
37.9767037576297
37.9551162782342
37.8675873997236
37.4306325511098
37.8657722831174
37.9403811530232
37.8932527656106
37.8235091451844
38.3023806091912
38.1577436604484
38.0195478538873
38.3161763955447
37.6038919654358
37.5772278411621
37.3579282738143
37.0820738360537
37.5394124978319
37.3207054974656
36.705491681693
37.5112666892684
37.5301242783415
38.2085415766295
38.5063805058348
38.566752644099
38.4677063442641
38.3659558625334
38.4176188452878
38.8330583938445
38.0188508040174
37.9180160882096
38.5531441714226
38.0699075175456
39.0325895347981
38.6317407184177
38.8239934972641
39.1320278360386
39.83666032926
39.1870832920074
38.9039079274393
38.4909585379591
38.6805267756234
37.7524579643802
37.9286173785174
38.4425031698914
38.270142820628
38.1133923797094
38.1876882512963
37.5402592390876
37.9547887598224
38.5882158545934
38.0523481601818
38.7717547970589
38.6401477831381
38.4252257082197
38.261457752459
39.0841257082493
38.6044754317313
38.3893802994429
37.7938071462843
37.4182255375666
37.1664992749892
37.2926215025712
37.5309646705987
38.2547096710012
37.8422956543739
37.7892625028437
37.7757510182031
37.5078046606045
37.2667372035659
37.5994676434231
37.4587485618463
37.8432595593359
37.6112206341843
37.9051801561105
37.7448872848793
37.9100102851688
37.3168126164061
37.9448918792134
38.1905688966565
38.7929907376517
38.034047023375
37.3496920584027
37.8845201506759
38.3967724495063
37.9519695241845
38.0296856387296
38.0595923894182
38.1640790610201
38.1939987836061
37.6750822497538
37.9440326122322
38.362973068218
38.1911973924348
37.9409835693411
37.7860986746522
37.5669821196534
38.0812913427449
38.1616748613942
38.2164794298936
38.3988327849995
38.2082986194277
38.4679974475694
37.7744626223439
38.0458620394119
38.0135279276556
37.6489396899638
37.8754928354462
37.8011919256011
37.523722175155
38.0545658533822
37.7468050100988
38.2862528290411
38.0593398387986
37.7476993345652
38.1663858704294
37.9860668073198
37.709586202416
37.4403494533064
37.5869328741273
38.4497915033539
37.6563329385186
38.2228939253875
37.9582286099392
37.5742404783615
37.0504991500867
37.8219320502747
37.4472573848686
38.1083177855521
38.3447203474013
38.6587159824692
38.6569462129163
38.8653979201911
39.0235698969677
39.1308694755991
38.5654889479229
38.0822719867783
38.4627620067661
37.9792824732334
38.1845825448983
38.0194711479675
38.2574180429632
38.4452088905103
38.6363024698765
38.7674784173869
38.8527569902465
38.9056971389437
38.2837717746645
38.2684799574842
38.4991199156251
37.9632062443178
38.2386767146563
38.4780379680672
38.2045313992484
38.6348340195036
38.5546532650187
38.3132704872876
39.0072508362407
39.4967152556988
38.7968979125874
38.2251573658953
38.3861945479807
37.7438948247569
37.9600242937454
38.0710974044671
38.2892791043227
38.6012724571357
38.3400728566077
38.0356719326893
38.0994730804906
37.3978358832273
37.6126911863334
37.2072238015005
37.3102314621511
37.9433741938787
38.4797610992534
38.4846319644941
38.0812837210568
38.5621096180746
37.7422027449817
37.5805892608784
37.9239662933029
37.7917131090004
37.6330493973562
38.303232730037
38.3771228645787
37.667963328506
37.8889120153305
38.2385989584104
37.9678111655945
38.1289329559313
38.1045451694065
37.7116607360968
37.0606410700865
37.8486782860676
37.4495172804052
38.0188229896404
38.3067978778672
37.9966108553337
38.0896588015637
37.9577889061937
37.7862310642345
38.3646276843267
38.666654204359
38.5255747419415
38.5195590471981
38.4928353184401
38.2498460763231
38.0223532907891
38.6394972756254
38.6609416691944
38.839747905089
38.4361717086047
38.8143370051978
38.4790133970755
38.4995118043238
38.250665060358
38.4446141090457
37.9168806784081
38.5363244022986
38.4149205272045
37.3109543758611
38.0946328646406
38.0775680936948
38.2958587861623
38.1028322650126
38.1286741091346
38.6737540848729
38.6221549177009
38.6412860470589
38.6067214737838
38.7761385586928
38.3094482779904
37.4169489465579
37.424742225525
37.6314809360889
37.5046333842807
37.0850286888354
37.4456827210256
37.323098357358
37.8438535189388
36.979770516707
37.4364541811574
37.416913359414
37.4216565668382
36.8649543853721
37.0078250547852
37.0394166323472
37.3013127493939
37.2182521571214
38.0532843772811
38.0628940346265
38.4247687439324
38.2001327325198
38.3036131955156
38.1773733615875
38.0225805473649
38.6375904020637
38.9933783428436
38.7226390544814
38.9779604855611
37.9216653448163
38.4021307850526
38.1213183263336
38.4608406797403
39.2388169248497
38.1471060526491
37.5155096548575
37.7253501858374
37.5924466115457
38.2693566091133
38.0291300555271
38.0746670867457
38.6224111887742
38.4017805239167
38.426786488716
38.8100144094088
38.5635086846271
38.3252768924341
38.6245281095858
38.4724387382417
38.9518993233189
38.6440563020481
38.2550313949585
38.4864630960856
38.3857360992367
38.6816913659324
38.6467649456628
39.0484912519102
38.7534805252897
38.2210880318073
38.1437935273655
38.3074943067249
38.1669459941813
37.9602267207521
37.9833825637997
37.6555308672716
37.5905432017163
37.6044890887007
38.1969650128875
37.2983953382832
37.3224682718014
38.3920852950125
38.5865074204275
38.634351091995
38.9237466489426
38.4557710936575
38.1549667210691
37.9404261797767
38.0486366371514
38.0531861284365
38.6322788741051
38.6739231209161
38.318863366188
38.3630168487729
38.5151014931676
38.6874136333915
38.3854181896557
38.8545408531472
38.7140367421237
39.3525951727472
39.32998684151
38.980720040453
38.2827437683388
38.5425192417119
38.3817814881553
38.4652833025062
38.3370768877794
38.6277113509901
38.8387186466243
39.3494746940305
38.7455731202456
38.6174008420822
38.3005132614161
38.3961299241191
39.0993938001318
38.8519616955459
38.4696456960556
38.134318341952
38.3330337595057
38.5652149911681
38.3688914254057
38.7510285791725
38.7398175507684
37.7937750691115
37.745580696016
37.8684732795163
37.809087603341
37.687931324095
37.7922894514771
37.7172322881744
38.774308892934
39.085351576468
38.2710196140238
38.1200164399966
38.2846434249621
38.5223326127537
38.6522593822543
38.3471557048836
38.176761585775
38.1721288953967
37.7033548550975
37.718091500247
38.1726508005701
38.8236385221835
39.4228328990615
39.3394472354992
39.0543073196604
39.2847083513986
38.9417917712369
38.8750731953065
38.8370030565294
39.1985282795196
39.1400959637831
39.249021657629
39.4701170327286
39.0670524780196
39.0161881109681
38.5675604117037
38.377144134727
38.3852827916643
38.2631877812472
38.7435879479354
38.7221592405428
37.9497141258484
39.0296787318156
38.956809835723
38.684392486598
38.5322982792902
38.5044044311601
38.2412742560159
38.5200431256985
38.4562392209114
39.2545059969931
38.7862415175647
39.2553150403379
38.7988883299458
38.5913683745195
38.7424723299264
38.5383631664494
38.2505722466543
39.206326405689
38.4155742415675
38.787851461738
39.1614553844889
38.5528318064783
38.9429088714548
38.7197657217482
38.6617132077715
38.57429889284
38.9896088086395
38.5495466458677
38.8117038355933
38.7402450153723
38.0279233004509
37.501682691542
38.1863777372572
38.6734337845234
38.7477298954922
38.6566884019961
38.9708008870533
38.8746257133355
38.2995261285441
37.9828870765288
38.0121033466224
38.0633352324617
38.3913458429202
38.0271668973595
37.2335564507379
37.9063692821798
38.3245512743992
38.4270827593627
38.5708070946061
38.0328626452873
37.7070542828403
37.9289760474003
37.6786179195751
37.8409276825812
38.2600897121108
38.0815935873423
38.2048232765711
38.0697550964677
37.8285045474467
38.0348944688084
37.9887892145099
38.3011264218224
38.279403194755
38.6292912200645
38.5523854913936
38.5181925847474
38.4181030239722
38.13996692346
38.1798039690011
37.8711085481676
37.5931932176404
37.2858550787775
37.2478176804103
37.4903104147927
37.8280860552483
37.2482997955297
37.2957698621332
37.9137987968496
38.1295661662966
38.695179749659
37.8921123607391
37.5831692716489
37.5552754249637
37.9888069740449
37.5135030661368
37.4696321102104
37.4316424776007
36.4792733149095
36.8900382249042
37.0171084050779
37.4334318620187
37.0727415659612
37.2576960104483
37.5873021601025
36.8409188530662
37.7059006453363
37.4893363037495
37.6643008204823
38.091937298566
38.0361031686417
37.95217333723
38.4750915554637
38.6808484204289
38.4627026586822
38.1640868132363
38.1746159351233
38.6796055671743
39.3836206352671
38.3745887062766
38.5334845093364
37.7018678186718
38.2769260498008
38.4607957761296
38.0389095701352
37.7101585026943
37.8767766355264
38.3924664736597
38.3636272276291
38.2549756417772
37.7678926238307
38.6255652548087
38.3164892129224
38.5211407303409
38.7189485135705
38.7301918932083
38.9496552162299
38.7861142497271
38.5334322605069
38.3986597135011
38.332927003533
38.5925396122916
38.7619912213348
38.8190970088496
39.0758436023186
38.9796707097127
39.0374878123954
38.8932849140681
39.2907625866257
39.3720845505043
38.7732327740602
38.7219200036341
38.7990208930841
38.4236769295702
38.4392132943728
38.4784378095107
38.4915397650465
38.6867940257294
38.6015468937781
38.715601664039
38.366750381611
38.5745713888997
38.803555293035
38.325662663007
38.2303784620882
38.422040857771
38.1949609192935
38.4436827492634
38.4212379641806
38.4057917368532
38.5708720359738
38.8986028091675
38.885505756224
38.9806034540889
38.2877316946935
37.8339233900963
38.2141918188795
38.565781039421
38.0596675045964
38.1801266445455
38.5243866368175
37.4990994851597
38.0423240610245
37.8689313384419
38.6999018174631
38.8776120378513
38.8700534261838
38.6309354541278
38.1014720716059
38.7407027634707
38.0773209687435
37.9335784417612
38.1661392427053
37.8410021057835
37.9910953669436
38.5663046682724
38.9955582395547
38.969422642711
38.5309633441244
38.8128850920834
38.3143596008571
38.7785536583024
38.9246088071303
38.9392429759607
38.0648912882564
37.9443673865964
37.4758495335627
38.0575283073014
38.8252405423508
38.0610409415531
38.6167406583073
38.0674396529342
37.2251392123675
37.7209525537009
38.3085409512825
38.0699680140524
38.5692766615036
38.2318796612197
38.6026098808456
38.5045803062041
38.6586722272815
38.1202359578425
37.9839076958923
38.3808278443436
38.2347400710238
38.3988832942564
38.2731996009647
37.9483720212673
38.5003664618791
38.5429423629234
38.8754157557632
38.4368903494042
39.0228732870083
39.0794449973187
38.7451829614864
38.6584110314597
38.4897849404049
38.3000193680978
38.5950061016211
37.9344156146451
38.1446609208078
38.3256541480119
38.8758943713474
38.9611785379724
38.8570103785004
38.187724587251
38.4370761900237
38.3727074024252
38.3226459509596
38.8318167952977
38.9462787913955
38.1485204399635
38.2867162473274
37.8773942698533
38.2656845063874
38.3364446644831
38.2759963284438
38.9528317104686
38.8323201486157
38.8640656095563
39.7084910657671
38.9145103438535
38.7466796462383
38.6788548973674
38.4317085786299
38.4476764661294
38.4459984283255
38.7042904906803
37.9999813704378
38.1526939074198
37.6057693457363
37.5082241345736
37.5014333803646
38.0378049625692
38.1768012250714
38.3807912953374
38.6093877631807
38.5165688447278
37.4221839249736
37.6700665738848
37.3335000643425
37.2251325591245
37.3028933608572
37.3896797003569
37.6877990952244
37.9463488561136
37.824044775722
37.8198998420728
38.2693778465091
37.6852720101674
37.7891763786676
37.9548713517109
37.9428303342877
38.0308027180758
37.8882848590311
37.9940913808868
38.2311699817478
38.1829190281505
38.7371696098084
38.3218847820654
38.7118324830476
38.0394458191162
37.8180828532787
38.2570908819385
37.4209502231392
37.5933254599973
37.7338812463613
38.4269782639513
37.964204167838
38.3366912729411
38.7255427326819
39.0579372195684
39.0593120838255
38.9327541582512
38.0389309181509
37.7890062550503
38.0686770895113
37.9171476428356
37.6692015326786
38.3916909025173
37.9764013890867
37.8010491801432
38.0355183387846
37.5164824586926
37.5484946621789
37.5985810047047
37.4742384708289
37.9402209355775
38.3736491994826
37.6566293978129
38.3050161212382
38.3866873593443
38.1561466926677
38.3168792671627
39.2325774391894
39.4872479865848
39.1285257137183
39.43308343791
39.0473998259214
38.4083596322673
38.3456190041821
38.3948130989717
38.5462139514962
38.3324877546291
38.4116060992283
38.1440585128386
37.7374887466431
37.4756228628383
37.9106385953499
37.5195424420264
37.0656818280718
37.530127695835
38.1655896655638
37.4670391203177
37.202310329174
37.4150818152058
37.0224848188535
36.3329451275193
37.142614472675
37.6757673913782
37.9287022855547
38.3515231368518
37.9302016312827
37.5059370716814
37.3907924941092
37.6155977666579
38.1244870935626
38.1985094886035
37.9929517384731
38.3349659099322
38.1128420841012
38.1614116956088
38.56085455233
38.4090415225687
38.1756349929655
38.2246602646028
37.8617167220774
37.2257238497236
37.2852664282828
37.4698403510983
38.0604445913424
37.6145440753462
37.5934151577227
38.8148379147655
38.4313293518041
38.1121974420066
37.6571211972221
37.5634381783932
37.5600522702792
38.2447894070686
37.65121012023
37.5263423746282
37.5897929772785
37.6370606077239
37.3680110289192
37.8634469838255
37.4278436045855
37.6422138747141
38.0337044789735
37.6994464132521
38.0035022709908
37.7672694658992
37.9296412851674
37.9213220469478
37.3159303363325
36.9927198344208
37.7892614375863
37.7423371499636
37.3247429375697
37.3178016656176
37.6536527505226
38.0007936285
38.7360480727571
38.0364085125201
37.4565480964352
37.6581329896394
37.9668117505533
38.1804745046378
38.1645198756195
38.2450303967152
38.2466677103781
37.5323863389115
37.929805861579
38.0820410583958
38.3157128940929
38.0696531674677
38.1533546794545
37.9458702084191
38.6332597207541
38.8728500741901
39.0776035114571
38.8530290333912
38.3553428258157
38.5240684677856
38.1142317539112
38.3212459355492
38.5507863715843
38.6486271299497
38.6446706315885
37.994937388905
38.2345325115153
37.9334968497857
38.642347893731
38.5890361074647
38.790449919524
38.9694813330165
38.6088717165218
38.7474576628971
38.7829783813721
38.3859448066866
39.018782196944
38.7793947198977
38.9465361246758
38.6009449888159
37.860566788972
37.6233676295489
38.2354662601394
37.7165722803636
37.6695006097607
37.5298529978152
38.0250966263138
37.7026142068985
38.6589069518979
39.0476087016289
38.5082788722684
38.6412594957384
38.4141069089523
38.1008580549799
37.9866892949499
38.4688768329042
38.6935472201017
38.4236669330083
38.5474082648152
38.69810211811
38.3308761076494
38.1071746604611
37.8621953511479
37.6447683742151
36.725544199799
37.2585006614325
37.6645517416675
37.6108094152778
37.2252639441378
37.1663143512777
38.2714980456163
38.0911638279154
38.2198307772678
38.6778564639364
38.1868856179594
37.8472806700954
37.9419843601458
38.3479925881331
37.764516396956
38.3955800340633
38.3424103828392
37.8677215709429
37.861250420291
38.0067588741932
37.8657692026209
38.5322362996111
37.9224850535794
37.6764107516318
37.2841284740654
37.2851093239254
37.4769699539801
37.781757842491
38.3182061363952
38.3855123743064
37.8763168495512
37.6250081911633
37.3912705591632
37.8951228620227
37.6723493954951
37.5173123372524
37.4250084912335
38.3125894230223
38.5624897073816
38.5960324741774
38.6168205083019
38.3976665689488
38.1731728651708
38.3760551170067
38.1758164810412
38.9291552344557
38.2026033528325
38.0536887080581
38.5411856837546
38.8041713202441
39.055743639718
39.0509042051103
39.3922675286881
39.2711510390144
38.8052464437003
38.5639039418513
38.5501414562315
38.0997866646609
38.3993484744319
38.6691411125941
38.742264321035
38.987017832862
38.6820227706473
37.7670444592884
38.3370128432508
38.3862454542809
37.6834323333971
37.5570812352177
37.941178339499
38.3847104942759
37.8342551102943
38.4559308353899
37.8814578435236
38.720027105736
38.4147307000979
38.7358238027553
39.1062723635022
39.0161349697948
38.9908806696484
38.8403442151619
39.0875997938291
38.8826203095793
38.1487132839884
38.3811356727523
38.6945189190232
38.4258987163454
38.5976952206005
38.4060070676836
38.9938325377827
39.3229388898471
39.3530196787131
39.087170106875
38.5001582532619
38.4248349014757
38.3970530686555
38.3449217378893
39.0199559298429
38.9805853248044
38.7732082008914
38.7074415003009
38.9475558531405
38.3113917119575
38.5546362547762
39.0932790568381
38.8622262029937
39.0305307786473
38.144167530336
38.1866590548043
37.5323019974962
37.8542974091539
38.0899811307991
38.3883158629189
38.6501246693158
38.1798343883219
38.3588666989747
38.3550442000431
38.3257088714176
38.1507115842517
37.876006380717
38.4546040565478
38.4200864721228
37.713506587828
38.0906101140109
37.9979376558503
37.4717992870896
37.3364510887801
38.1203677671927
38.2929330202867
38.6084465495665
37.8125393427582
38.1641871527791
37.8309522185663
37.4106088156652
37.6195669265709
37.404660276612
38.0615153195481
37.6220107863648
38.1085351484793
38.0757445051212
37.8531343856645
38.1790235565969
37.5320968289167
37.6563348773353
37.8984562384159
38.0717134067908
38.1195450803648
38.015911343764
38.1060512488137
38.3115775862928
37.7795199516245
37.8463613522976
37.894428369734
37.7722103958579
38.1133262255376
38.4457205889602
37.8619011124376
38.4872379097473
38.653137044714
38.0952196882229
38.7593633820312
38.7327854983333
37.2954065056361
37.1909181434297
37.9954750488101
37.7293593894753
37.6109079619449
37.2114101870694
37.6811053687073
37.6606573425961
37.6839285148916
37.9205195041618
38.1296559447793
37.8660235501299
38.6961861799863
38.178133329719
38.0101362022888
38.3878178691222
37.6825679910705
37.8938653314956
37.8373936317585
38.415989183336
37.9415453300733
38.1002749913469
37.9289667482729
37.9192370173907
38.7130851230236
38.83792623141
38.7543095046021
38.5443607978949
37.97195351469
38.4323804495712
38.2472297910889
38.1272745508136
37.4656808228605
37.491277703693
37.68051737278
38.4689484405197
38.6074893280312
38.5547144437077
38.649132670136
38.5993193300485
38.9751677028258
38.4692433978572
39.0071237374636
38.1448357018557
38.5035406127121
38.3259538260373
38.4962508227287
38.8635834244365
38.4725407634119
38.7417271463157
39.093926766585
38.7798094412293
38.7250567664201
38.2179559852138
37.7920826606879
37.8365103172533
38.0570103810692
37.6418821689657
37.5712138816564
38.1649540570449
38.8041912165555
38.6297258823408
38.7242080402695
38.2628561456597
38.7445051723056
38.548570640641
38.4969388350092
38.8366890367835
39.1285690214497
38.3532022988355
38.4051607661777
38.334095401796
38.6060732603876
38.778505697154
38.8314650689713
38.7836195757895
38.6017904554553
37.9961896584893
38.0726696226332
37.7258205959693
37.8632796534785
37.7402228657244
37.7969080748381
38.0745189270187
38.3485533030346
38.5010973647789
38.3737631682194
38.4079045549386
37.9967957621873
38.1288414492752
38.3261889152655
38.2401109207359
38.5654788282182
38.3824545898823
38.1372121284305
37.9442164652275
38.1220952001886
38.2139815560094
37.986122456785
37.4617642150584
37.7423750864536
37.5420352666065
38.3488922411344
38.1364755286913
37.3649136633183
37.335696466523
37.8798370059492
37.6580568690894
38.1650533880048
37.9270428832533
37.4894285405926
37.5622243012643
38.6538548658994
38.4761680484219
38.0300260174555
37.6238365199028
37.7959954385404
37.7581443216664
38.2123590658811
38.4820051276724
38.4606587035889
38.5443129494535
39.1234694952917
38.6998399331514
38.3125703047422
38.3002942798114
38.3887890106098
38.6688255899282
38.3886094573371
38.7610480388808
38.9754450197573
38.6743594689803
39.0700003151942
38.6346666358537
38.8292265999598
38.1465063223534
37.8923021804604
37.9984535514305
38.0923319742736
37.8877935934548
38.2178133543894
37.9254937114138
37.528879073493
37.7865425864454
38.6922190939136
38.5806106743989
38.1770983877407
37.5963205587984
37.6758437615854
37.3352175568089
37.2438251877473
37.9583430287011
37.6886183452927
37.9552999544625
37.9527271346211
37.1729943355727
37.3089254273309
37.0540328149442
37.3615132058911
37.7315343874472
38.4416952272858
38.0129250503951
38.4771634095446
38.187506440031
38.6579142002144
38.3728854163327
39.1355968786811
38.54148806177
38.4082941787411
38.4777487412848
37.899253277024
37.7484941569242
37.5253426142413
37.6060572616179
37.7137143697
37.5884064385385
38.2366440634936
38.2686653638127
38.7268782721625
38.5746164618919
38.7192223105768
38.7730308368953
39.1425194353367
38.7784690563125
38.8153726797714
38.375296177848
38.0509867058057
38.32524566827
38.2168740235595
38.1219223719253
37.4947186686776
37.6865651891689
37.6730553993071
37.631575761018
38.3160683044279
38.6995876108356
39.1350142729403
39.0034087900361
38.4522025756964
38.7011980625114
38.593809301524
39.1408209627325
39.4508148944739
39.1450766746444
39.5478447711829
39.2454618362465
39.0920297505478
38.6373693385911
38.31719480187
38.3557074373419
38.5170146182731
38.5836234600054
37.9816945368192
38.3958065148556
37.9555047831551
38.189786687684
38.2741538439536
38.1276392214226
37.8946133494779
38.3235340635383
38.528869979229
38.8456176839694
37.9360444309736
38.7368945789658
38.5754164088856
38.6490238411258
38.0800000468489
38.256811442038
38.2706186034463
38.2028145982762
38.3997575978237
38.0839745336911
38.640109755455
38.421998734426
38.002446274645
38.394563199374
37.7410040113661
37.8367388933997
37.9875739014109
37.712388917011
38.2489102728038
38.289150182968
38.1502252055338
38.2726748882319
38.4722891944025
38.0908806091206
38.0895676314229
37.3204181992245
36.7852608738524
36.7565410198186
37.0738829359061
37.5533265878054
37.3139604555637
38.3240657851351
38.0928492758009
38.4133094670395
38.0575998720497
37.9198443345349
38.1123065715687
38.5413326417557
38.2124664874992
38.0342864762252
38.6296494119496
38.5249850340564
38.249927448825
38.3666728191504
38.8185834248861
38.63716350549
38.4140648071212
38.0114623679858
37.877700573507
38.3109674065201
38.2137166406972
38.4140583051174
38.9449287822351
38.4991767098205
38.5411968553909
37.9986777427622
37.7232697210729
37.8918586369717
38.8681283925117
38.5115954224108
38.1719204666639
37.9572460974106
38.1031508312482
37.4492602242364
38.3216343632451
38.0919245016695
38.843159357225
38.4242891554078
39.2207068944218
38.6266912046105
38.3443984365624
39.2020973814056
38.9237900624773
39.1686520440009
39.3428197761176
39.212076715829
38.4918779562619
38.2603398799896
38.7651686546377
38.6479118482031
38.4126894905912
38.1226639781335
38.3566376724629
38.187761567819
38.0943385910908
37.295781644667
37.8658447182138
38.1175391643537
37.8402561218249
37.309109311152
37.5493426233028
37.9249060267953
38.0041521541197
38.0589618265428
38.3215445258401
38.0643004235997
37.7100712915864
37.3630670716064
37.4975259194872
37.5877668774088
37.2763198797952
37.7106221250412
38.3126263583148
37.989426127026
38.0702242982909
38.1303475949901
37.7497473866049
37.9556228856045
38.5829498902716
38.3080252880199
38.7788432254534
37.6723404760714
38.5075203524696
38.1989865142488
38.8730026746037
38.1349356280433
38.32159519324
38.2497572036705
38.7604274611682
38.6040714642817
38.4504377037588
38.2271252076634
37.8027262719793
38.0098825679484
37.709350838324
38.0853521032365
38.1474106056522
38.1304766211847
37.6545500527327
37.4903273498972
38.0436685733924
38.0341470459896
38.0864101849822
38.4069487022631
38.7280674507321
38.0713333980804
38.857352149045
38.2021159769309
38.4278806580438
38.2509508723763
37.9677765989143
38.1117867511531
38.4294884553261
38.4969780360007
38.3975007774854
38.2218955767275
37.7788519897846
37.6285640056687
38.5291623372422
38.2306877987152
38.3261510449226
37.8169635973394
38.2396551398717
38.299282734964
38.1960195355142
38.7939415069542
38.7354810933071
38.1893840940713
38.145843465561
38.3785573864625
38.3213182601865
38.2919422191402
38.2916967302059
37.8952406451357
37.7999928222361
37.6842342596664
37.787463211933
37.6960431969126
37.260898531005
37.2985516848388
37.9391050727279
37.9604397430163
37.6294502882845
37.3321381830607
37.281838795633
37.2623600393032
37.5641146006408
37.2497438538355
36.8151441737859
36.7187510390876
37.5583319619047
37.2096775345529
37.4936793619535
37.1685969884147
36.9804159456632
37.4024520239846
38.0585184309218
37.9110714342458
37.5081520420935
38.1709769676029
38.146624690515
38.3179375459048
38.4249648219407
38.3666489673383
38.5328436960676
38.1731733689806
38.0764168657438
38.1391610962775
38.5632355969362
38.1467512957576
38.4964281175273
38.8720355515528
38.6861347969132
38.6970432350531
38.4465839125893
39.2353359578836
38.7613161046898
38.805806341396
38.399101966479
37.9591505625433
38.0958516344077
38.1312746924583
37.6880583902802
37.6892171111572
37.8128016495945
37.3103864467505
37.6292650505349
37.6815729306603
37.7569028194505
37.838969847008
37.4848747346538
38.1210510115832
37.8716310329309
38.36009106331
38.3316164676589
38.0239069153564
38.4488140804599
38.5550033797319
37.8170120892701
38.3577400777476
38.2051577057501
38.2041868797456
37.7699481336356
38.4141626765832
37.8537306840171
38.2035541547268
37.8588229969294
37.7140269851042
38.0889605766194
37.9582035376167
37.7622137230253
38.4772336921307
37.9931230837247
37.687930618954
37.4134048392877
37.8675966579103
38.3722771349178
37.6469037656431
37.2647451908099
37.6458362996779
37.3817192654016
37.6718719532193
37.8277966923184
37.5033917597247
37.7651034245989
37.5142959975233
37.5702981401373
37.2646889800576
37.356562373293
38.1244749926557
38.6555853591624
37.9920312762662
38.0362977263903
38.6522172802626
38.8628755832762
38.0890880059714
37.8525200521103
37.9668993484292
37.6539419223965
38.2118768460823
38.7512389439926
38.3091899923203
38.2800923161234
37.9632421349034
38.1836171272226
38.7947512448436
38.940934994887
38.7875684728526
38.8559314275029
38.2133451779683
38.607673659148
38.2210722788416
37.8979131881637
37.737784391461
37.8916487565346
37.4180955177204
37.435608743096
37.893850174175
37.5837905740898
37.924839532576
37.491899706619
37.7537824197249
37.3890022969808
37.6545433545353
38.0272893128572
38.1786311416112
38.1982159333598
38.3721709556451
37.9072928545852
38.0867950166516
38.5813296013007
37.531868469675
37.6162203918804
37.759119076199
38.4140266675339
38.3892002483008
37.9238399601946
37.8437163555261
38.257204197874
38.6180103051542
38.4911584245637
38.5452792045645
38.0186200222182
38.4564333530387
38.2907248951369
37.9844997389951
37.8881320368963
37.5747232608924
38.0824272380533
38.131060091815
38.209362768565
38.2196450875664
38.5801055924258
38.610704995165
38.0467059515943
38.4442163358232
37.7883827459933
38.1043748571415
38.118685532419
38.3378896185043
38.9174891821864
38.355646472186
38.0103564919045
38.0184643177071
38.0062995920278
38.3609523813331
38.2780166902125
38.0424288669419
38.1011771815393
38.4696074095639
38.7915323074418
38.3503665021774
38.1615139651379
38.557258190611
38.3966372597499
38.7030627277965
38.6398407605361
38.2116951515378
38.0528444425024
37.726949160669
37.392462377195
37.6390957485546
38.1660112612175
38.3048707131986
38.5384867481912
38.4825141646645
38.0091129057335
38.2546172899831
37.9028178012732
38.0964788950654
38.9500546977175
38.9071279681492
38.78055823644
38.7952767163415
38.614776181693
39.0261877488608
39.2467936226816
38.6731203286335
38.8576477975556
38.7550949154478
39.0897849314141
38.8099128939889
38.8099192932399
38.5133565339175
38.2351908052811
38.3325793874786
38.0861978238681
38.6965676990021
38.5393871535356
38.8258779431032
38.2737591085209
38.0635116705589
38.0117761528452
38.1683057300169
38.0824912527194
37.522774033113
37.6902279842582
38.0019268312037
37.8161840978295
37.560854905061
38.0275298784879
38.2571292045542
38.1772219327162
38.4833214626569
38.5083505121546
38.8331205276528
39.1309009762324
38.4017019329649
38.2805184786569
37.9807462025973
38.5608256104017
37.8435507201185
37.983003675737
38.090488875996
37.8093757391779
38.1609154466828
39.021113645027
38.3541856621251
38.7089579009047
37.9417323667995
38.3769051079798
37.7197539467603
37.9049140390724
38.1011563517831
37.636761943419
36.926921166314
37.2537699951467
37.0270114811984
37.5679124180315
37.4798540791277
37.6597363333911
37.6168398075232
37.43687779783
37.5634441163805
37.9795280800123
38.3920878402312
38.4607534244807
38.2143196587611
38.2837436672814
38.3162981842503
38.3583615877813
38.69641722814
38.8030991440269
38.2180869807298
38.9376485577336
38.4683743043379
38.2110589303553
38.1672860941903
37.4633238257784
37.6808515409027
37.8968735073552
38.077608821368
38.1916020810805
38.4327931124755
38.2999283175677
38.5268715723596
39.2546975582136
39.2650712676321
39.017312577116
39.8059661656518
39.2047776684617
39.3033827553695
38.7229732767099
38.4050440868545
38.545277824145
38.0536869628662
37.5536325485217
37.6757908772941
37.7438029353466
37.7460971340989
37.951802242324
37.7734865071396
38.0371092064212
38.2237302585884
38.5489994026595
38.7050317932861
38.2176973962623
38.3654381788941
38.2836845653226
38.7278089041662
37.9868357955406
38.2183824582533
39.0360314587551
38.6601749335074
38.7167501924817
38.6424514937481
38.314605757845
38.1445004479251
38.773243337689
38.5455779377459
38.6516409857907
38.511574525223
38.6166501700276
38.9922704980831
38.6876407213885
38.5592868477407
38.6159675610989
38.4685537872892
37.9122376234844
37.1231999175717
37.3822510942466
36.9551028312657
37.3676048720324
37.2550134955833
37.185734207301
37.2638751495567
37.0737543473741
37.4364791025618
37.0601072611632
37.379161485839
37.6742895701116
37.8271364327633
38.1414439830716
37.880933208016
37.8946515523223
38.1679453377772
37.6218566786962
38.1673924852301
37.2450342297153
37.2219499006817
37.5894868799332
37.8291440517413
37.5922159806646
37.9774102999305
37.7156163188343
37.8593797255044
38.3001609099032
38.3316436526751
38.4881539059006
38.5981378052772
38.7387418965298
38.9012999533001
38.508587322492
38.1853931179753
38.6520818424546
38.6246189809407
39.1087205902896
38.8989149074362
39.0250570417655
38.8536976653719
38.013648493603
37.9703502295394
38.1828656744074
38.024031374029
38.0882261215236
37.9056096431784
38.3693087418874
37.7509956995646
38.2805002475026
38.2241929277426
37.9550842619103
37.6447329999622
37.7380772796143
38.3274687781478
38.3407557323726
37.9877609991465
38.7949571925783
39.1596232560347
38.8823074273389
38.2805291435935
38.4791580990107
38.1923107150428
38.5160550470705
37.7863851523159
38.4692959650598
38.627803638728
38.0976713244763
37.8690443812797
38.2607808435806
37.4586167534594
37.3485901598176
38.1657117281699
37.7643413206544
37.68713846303
37.722895364087
37.7133804387115
37.3573186672095
37.179005662841
37.6235180430942
37.2792505285154
37.6704107926751
37.5999079474696
37.9169201383687
37.5780185163222
38.3351352813669
38.6391839152635
38.783364155156
38.65502997697
38.8735349597353
38.5907407325526
38.4471703179356
39.0258979442545
38.4225426364025
39.2020253749809
38.8218032114434
38.6554487048576
38.5742116008142
38.1401544400739
38.1588714214286
37.7147505729688
37.7061045672356
37.7897538700489
37.8854834224239
38.2544920837839
38.0158308062891
37.6118937925859
37.7736109486333
37.9338243754223
37.7516337712606
38.2813698704395
38.776660557307
38.3805404242442
37.7010044669463
38.2266870574116
37.8435120977537
37.7578717328081
37.7141275900382
37.460393178182
37.6741703328862
37.751014983052
38.1009845003134
38.0778904760727
37.8617631804662
38.4548522027655
38.4176664089113
38.3493047373865
38.0902061838092
38.3097890222916
37.9469300228337
38.8538964149526
38.5623794863922
38.536497746413
39.2833737549958
38.4363358624455
38.3052345128172
38.0574214373373
37.4014144595625
37.5176936035606
37.5686169773641
37.3805462777815
37.8581600969488
37.8705913367095
38.2739105275986
37.7072192257904
38.1559991093196
37.709697824857
37.919263118365
38.1560330119599
38.3897947215071
38.5875872820716
38.5291567108848
38.2846888649745
37.9041429709104
38.0030397859888
37.9602346977401
38.303157218779
37.9543597637202
37.7716882185503
38.3889582802551
38.3433851205139
38.4586295580623
38.626134469774
37.8582388656308
38.2656121937916
38.1991514722908
38.3794620069189
38.9852033610296
39.4877984722857
38.5765726988564
38.1430754423944
38.1092138931005
38.1989722592261
38.2347752924319
38.3322112541006
38.4131807995164
37.9420592430063
37.4974743091699
37.6125680669791
38.4354494266639
37.718623239986
37.6435282524186
37.7406091299924
36.6808434558637
36.9889135171267
36.8610711126616
36.8477123189856
37.2131103440166
37.8346995944527
37.8012759690333
38.3033555621651
37.4795554424376
37.2138922806942
38.1431541916497
38.0393236961429
37.5995559332748
37.8210992487191
37.5880190260081
37.1355925502199
37.7426744831933
37.5660676068328
38.0791754077179
38.0820833074525
38.2897972625514
37.2725793230012
37.3005916206925
38.0924930986732
38.0692140057432
37.6180649494081
37.8467867905845
37.8418268995253
37.3728802366289
37.9452918288684
37.5911060095636
38.1432098135001
37.9890677769979
37.821483898805
38.1393731923216
38.0977736816663
38.7256977155152
38.4127877402386
38.3525763678631
37.9456688274037
38.4316988158306
37.8859442903538
38.3618548396461
38.5247427028438
38.9381234133685
38.6278646298932
38.520666164822
38.1934241978809
38.162784960294
38.0936825060282
37.8129997532777
38.6611338515876
38.5950270283503
38.3265488223195
38.1831539780203
37.5223444050811
37.1949229434684
37.5643974578742
37.4335658359206
37.4209816560199
37.6648550431736
37.6865814199351
37.9901764145604
37.7454437438888
37.867886529306
38.2679151666686
38.667062574926
38.1940039920486
38.3162049479757
38.2310746714724
38.4152178432002
38.0908841226237
37.9851295196649
38.3896507438184
38.2624440719784
38.3457149540937
38.8249713783714
38.3465475448454
39.00437008588
38.4894566812098
38.4450927166024
38.8760055830984
38.2473465180959
38.5410681822485
37.6462210261862
38.5515411267778
38.2022327798786
38.7627300711995
38.7553027048657
38.0004212658815
37.5378889761388
38.0237076324245
38.0655117373675
38.8035124844574
38.462413600318
38.1908166076198
38.2036450482378
38.2350177699067
38.5782063850249
38.1589618686072
38.4073515930561
37.8488130946753
37.7603330262181
37.7343357288476
37.5682033031476
37.1941185861324
37.7320393233187
37.5339725558605
37.8273447267937
37.7515490578481
38.0544639526393
37.8274485861011
38.5273462295532
37.8957335089995
37.9933062746067
38.0925764459552
38.7274741776463
38.8236424894044
39.0869029802907
38.1881351708563
38.3612699582521
37.9787413845961
38.1492337114482
38.4777848131328
37.9982183652293
38.0584850420454
38.2991949473166
37.54541952024
37.564855456272
38.2281315212699
37.7439109152014
37.5775714753854
37.8390881875549
37.9146538917464
38.1884788336577
38.6515541718865
38.7093276365839
37.8225851070199
38.0901378870813
37.4073077688313
37.6157769155021
37.6668274930832
37.8914341139874
37.8795567946
38.0020775595899
38.0941496259837
38.2448035747515
37.9405410164534
38.5083001849627
38.6257377515337
38.6403960818795
38.3058243006568
38.6843447004505
38.3806455185116
37.8446236194585
37.529361265677
37.6047430648547
38.4554999040032
39.1142386983942
38.7581984028672
38.5608052488128
38.8342028296756
37.9391508136133
37.9946677354048
37.6563236443683
37.3455531775349
37.5585607610568
37.9845153182444
37.5827803966574
38.2337419025023
38.8292437277258
38.3896875087661
38.4606943608936
38.463049325076
38.2814154962097
37.8859655062358
37.9146644866828
38.6997134945609
38.78615141814
38.3522669684606
38.6299459865198
38.1901938324424
38.2685707875775
38.1187279932427
37.8439526252875
37.4563443058669
37.2964198606986
37.0920901412514
37.3010421152468
37.456252931826
38.1217332902581
37.8443439432266
37.8381938207029
38.1558175660143
38.3096789668305
38.1675557913604
38.1982529927584
38.3576729503144
38.7389508600588
38.6369024633157
38.6171558094346
38.2447836251371
38.1019270808608
38.2668749716145
38.3344054841835
38.3470886159826
38.3696582473087
37.376605206146
38.1427049004269
37.7994387437197
38.032109999737
37.8801040402165
37.5961438458375
37.7097154596438
37.6819076496343
37.7420766181817
37.5663513344145
38.1610378894742
37.4684018985992
37.423183110266
37.3917843308112
37.2889263922117
37.6251767588786
37.4866146159895
37.4857794899732
37.7155256462418
38.2171850861122
38.3349068336615
38.1851416733931
37.7468516206902
37.459729172485
37.6840768717756
38.3204395535016
38.1657247472692
37.9837509055732
37.9384963655311
37.9260591844116
38.1236061426927
37.8853732348291
38.8401646122788
39.205785448222
39.1249174596485
38.9221154672128
39.5180753736785
39.1182976387165
39.4710579551029
39.529949139746
39.4140735793194
38.7891740174406
38.9392288204797
39.1445460557135
38.3106493845532
38.1397888112951
38.2653298724781
38.219428717488
37.5782474215986
37.7068502392432
37.8099893850911
37.9848316870153
37.7466745087595
37.5002554980191
37.156084424478
37.7605320936903
38.1126848421514
38.4117672030773
37.8765421299019
38.2270519775172
37.5339446173774
38.126626649529
37.8986604868764
37.8523595920717
37.69846629679
37.8338023065317
37.6700011319183
38.0045624193519
38.017873588395
38.2168574063465
37.6693269797046
37.9450714040686
37.8367831809754
37.9006740415939
37.9748114468674
38.1743353519376
38.1132283832088
38.0325483431318
38.5044860375851
38.0958875023556
37.7046855473759
37.456922203764
38.1094876941206
38.2122659553181
38.0389645173493
37.9196913987298
37.901354468792
37.7100702415813
38.8537047834107
38.2332551880718
37.5118628156707
37.4223442629933
37.4210523598925
37.5119428629827
38.0635359809053
38.3312297801779
37.3090534274426
37.3150828892936
37.2061307115587
37.8879939117817
37.5353154302848
38.1758951130941
38.7608159815021
38.3452183084456
38.3924767508651
38.6649275262749
37.9382186921759
38.4938520996659
38.346449840109
39.0443068483462
38.5053819967841
38.4372955357587
37.601637083593
38.038505252684
38.2279155326612
38.0374856736925
37.6437184081736
37.3450197553795
37.9896164383551
37.5942835258715
38.1537866923143
37.9274384034603
38.1314565318201
37.6431856009294
37.3479372458024
37.2813150402673
37.9454444719886
37.848797040676
37.7829992334449
38.0523164896853
37.4004319732037
38.2210592936185
38.1735602227927
38.6551111157093
37.8508783483345
37.4879133208432
38.0336831882747
37.9993930359079
39.4109406673547
38.6981808726635
39.1344265603859
38.6878517155695
38.6944440493279
38.6751570467194
38.1907913159842
38.4142216358121
38.6477205685895
37.7811222704171
37.7573350533893
38.2867064061791
38.082075035853
38.2233751430255
38.5084882922446
38.0882696968939
37.9349584799423
38.1733713575485
38.4711959231984
38.6447313835324
38.6325959838199
39.1965429145479
38.6949824859799
39.5756298656014
39.4136688120036
39.1830091103962
38.6716623092741
38.8808925463294
39.0880986123775
39.0459721244144
38.9013689866371
38.8244706080016
38.7170988980367
38.2920238888224
38.078442167995
38.4810671234773
38.1816410777545
38.1510468601779
38.5627313584992
37.7707176283955
37.715257346028
37.4516239863052
37.5407597689516
37.2584843727073
37.6177119988785
37.90362112193
37.9426908608639
37.756522663033
36.9618079024935
37.6723441255614
37.9681808555166
38.1151800248759
37.7630462261161
38.1818932128675
38.3472736416441
38.1029570197417
38.0501709427496
38.4308803360872
38.665928020381
38.376283092852
38.6628809490589
37.6959233335373
37.5272982632672
37.9449609306926
38.0575781181605
37.7812334121678
37.9813836494279
38.4719235995
38.6040986570044
37.7446012694426
38.0373856971561
37.0637240719715
37.1802653190664
37.9811240822378
37.5497621892679
37.7304126426427
37.487261564563
37.8510797009324
37.9304296641237
37.973990511814
37.9249607442605
37.6699554329368
37.6367425589449
37.8591923068268
38.2177314117701
38.0446765010204
37.6333730260933
37.832608179452
37.9263770891761
37.8860785238671
38.1013630857371
38.2346144897769
38.5337594517152
38.6998063626916
38.7511830394116
39.2028138391899
39.7716411736678
38.8062129097756
38.6656900104047
38.2004302206264
38.3290182275804
37.9816102294408
38.140807037482
37.9310839909897
37.695406141827
37.8720000819325
38.1430865562323
38.9378703196041
38.260950856257
38.3057280259502
38.5612705227502
38.8113592912051
38.1571588635043
37.5549228082201
38.2628965692488
38.2818331476012
38.483769435433
38.0093921608395
38.4787937119352
38.7869800546755
38.3638490888808
38.214013794215
38.5344850845208
38.3872755549974
38.4787625214869
37.9595626599861
37.8110637536354
38.2688958469866
38.2801999694169
38.358929827719
38.4476583047347
38.9446480474889
38.4341683474454
38.3021562937534
38.1892064044773
38.0744222393742
38.5984208063646
38.0109602102928
37.7189239044382
38.3732863626898
38.0906147184597
37.4697621592769
38.106773303414
37.8386190719476
38.1990847295382
38.0984109515694
38.4193255446977
38.6810305447691
38.0747577126179
38.3131065805352
38.3992159438856
38.6595462423382
38.6521700011359
38.7724281471586
38.2223837057749
38.2327863317547
38.2060150393733
38.1664816586658
38.1648180518487
38.3257645958602
38.5963755504852
38.0146139555909
38.5453708822077
38.519512177477
39.3612898630727
39.2380284174524
38.7882550608831
38.4992640813192
38.2459095200304
38.4435411671597
38.6938693184644
38.8015664012344
38.9761886929021
38.5507645595756
38.7352869557211
38.3533599092503
37.8322825863707
38.2649598604902
37.90166504359
37.8073234981961
38.0204466837424
38.6201261436899
38.2126207920036
38.2688543623144
38.2925322526232
38.2109665584885
38.3144215631967
37.7297522795321
37.5943667158133
37.7788566491419
37.109735190748
38.0211339399871
37.9338297028333
37.4450605867688
37.5342840003646
37.964011967142
37.8193958939125
38.6583367623865
38.0964210616218
38.383707689677
38.5090060983844
38.0837981435988
38.893261173518
38.8023708799471
38.5806067058936
38.508255304632
38.9380244585801
38.5512529745648
38.3920890914069
38.0845299584296
37.8404111955302
37.7819272222744
38.1571582376756
38.3031544287197
38.3870471005488
38.0173219908769
37.6439757979679
38.2202606435577
37.1348966474886
38.2426406483056
37.0891440956681
37.2756704979071
37.6932355842205
37.5757247451179
37.9573224359891
37.8027233128596
38.472549425793
38.0451631928132
38.0141681561968
38.1263694289557
38.4668635509632
37.8249289779149
37.8963145174161
38.0623349674623
38.8792698856957
38.6512814239219
38.1445071502968
38.273302886462
37.514149189477
38.2983287669994
37.9742989528862
38.4657689457389
38.3713478847786
38.0878509662769
37.8444669758832
38.215648571008
38.3733839779992
37.9639122195517
37.452447918208
37.8732301665476
38.4063498103659
38.7042125774152
38.6017749218026
38.4472350001736
38.3978891518782
38.6756778774839
38.5643357744121
37.6641437893363
37.4132480120418
37.6254490104187
37.5099125279321
38.3192759427157
38.4970686941436
38.0209178638779
37.1237530252347
37.1949387099205
37.1923651847775
36.9032709958176
37.7679452327767
37.6609212310226
37.3814151954972
38.1811032362659
37.63063443855
38.1714350533405
38.5144266170283
38.3438003053569
37.7516954572915
37.7095670301906
37.7916273373947
38.5098656525917
37.9250860975246
37.6543919547238
37.8144524644922
37.6031859150639
37.8340636696478
38.0927867308209
38.0931134965685
39.0378890349006
37.9677152097426
37.46991290131
37.6187057556127
38.3018561414597
38.5428106213258
37.9966265471295
37.9885017902361
38.5618034818758
37.9396141813259
37.7093290791367
37.7939038642729
37.8302761029716
38.1544171122991
38.5711601727739
38.3302902918472
37.4750215506313
37.1664089559305
38.1114356257699
38.5781921959887
38.2957593349495
38.2858275166264
38.9338655601848
39.1687020558701
38.7931910821484
38.0974997284437
37.8006717232341
37.9022175201262
37.8430891722541
37.6549040555151
37.5981597357727
37.8931258050681
38.2871316922634
38.3891046699049
38.3791459815671
38.6106891513272
38.9403313994809
38.671594721701
38.185924281496
38.1654604279232
37.9032717261652
38.4641990571712
38.3290287220117
37.7654955441703
38.8103058346193
38.5923423293464
39.192239254974
39.1539977581011
38.7219771812259
38.2289164652327
38.8286999856583
38.9100829781105
38.920192856901
38.4601840455925
38.0160361068417
38.3127302164983
38.641373127157
38.91852586743
38.8644240061442
38.6373172262301
38.3735608731857
37.9832172880269
38.3720378180546
37.8053018419028
38.0882792159764
37.8168515227861
37.9888533993602
39.072084038667
39.0331282835617
39.2875291207824
38.476352391259
38.6277032868228
38.2386178051984
38.6517387451146
38.4755378053646
38.5002103216319
38.3443611999152
38.2780791293892
38.7213531975794
38.5635194788075
37.8435275164518
38.2417039203323
38.4494517958927
38.6024104317431
38.5920812068965
38.3882196676851
38.3106052732628
38.2902923877793
37.9818098548285
38.0480950286493
38.188704343115
38.4889819821123
38.0498857740601
38.2587604397475
37.8105160451497
37.517750797047
37.6076290875573
37.8689746049117
37.9503122010215
37.8189221086727
37.5624896152252
37.7544220624147
37.4626809508712
37.7805638470634
37.8124282136911
37.526016684895
37.5305395325426
38.0725356362083
37.819546057319
37.5504263848969
37.5432843932399
37.5630941257734
37.5130959680988
37.8651447482382
38.7361577947533
37.8923360654401
38.0886734907876
38.0851436838156
38.6201222785796
38.6038816374962
37.9418980776662
38.0773851476534
39.004539533416
38.453590006459
38.5702554538997
38.2766828344326
38.2320003999203
37.6535639340629
38.2693876255241
37.7231493551723
37.4259613160734
37.5108336988122
37.6687408455293
38.0370317767365
38.1148955357998
38.0983558802492
37.7040436169917
38.4467876973778
37.9015665892399
37.6289863644224
37.6769859842178
37.7523211297764
37.8937666332682
38.2583085644526
37.9280769784844
37.5499194777775
38.2842809866574
38.2997637893214
38.2366534183322
38.2260794819405
38.5914651109715
38.2082821109078
38.4978966584511
38.3209124069021
38.4866927997833
38.8653373769638
38.9670663952426
39.19421084465
38.7613129814867
38.8254983789592
39.0212736099256
38.4844786432054
39.09337618648
38.341140348261
38.6116068868926
38.2843705816301
38.7893834399856
38.3044975678929
37.8207684905441
38.390276902613
37.9113356529262
38.0023754135928
38.0167199221524
38.0862055190886
38.1651738234241
37.9235399432455
38.1620018371428
38.331881474967
38.5180857195999
38.2885015694782
38.2765084998776
38.249908243205
38.2380799788016
37.9903750405167
37.3884038268516
37.5502208138154
37.7564969642395
38.2320504387621
38.0870303597113
37.9832034335795
37.9533602852613
37.9321041219564
38.1847350839814
37.7855573447064
38.03219376381
38.039227724557
38.6294523682257
38.5485948349089
38.8365078261404
38.7486151017725
38.7599591491198
39.0771191667627
39.1538244236198
39.2132780531039
39.1205494135719
38.8602270172903
38.3704354083899
38.5410331144879
38.5507655655896
38.7856565496336
38.1769493899361
38.3296258595656
38.4733636188186
38.3075760297101
38.5012860702746
38.4101407800861
38.679030854132
38.6194593814888
38.6174342176328
38.6171447927302
38.8269608945558
38.9810856907456
38.7773613870345
38.2907733292692
37.9473599941241
38.4257277848343
38.1859900018583
38.3392491941099
38.6072059783871
38.4883050282796
38.6574591912806
39.1007561214845
38.3248190966519
38.2684161324292
38.3550432198778
38.0856272962358
38.3183938986525
37.9998167957922
38.2040383088468
37.7002055285354
37.371101040792
37.6080097362249
37.9448866340046
38.1934490950421
38.066600507839
38.4707094963151
38.3596232854156
38.3514639979661
38.0738558425646
37.8785285047409
38.0844809331476
38.2075863834985
37.8454169117642
37.7705047222099
37.2727608496091
38.0322335214326
37.6597506776803
37.5694234507654
37.6953756733776
37.6133596203544
37.9935869120588
38.0773564942357
37.8574761753532
37.9094142852809
37.6033206747036
37.5856358539376
37.4135201564943
37.7092116217822
37.7707488442109
37.9129213159735
37.9549572108169
38.2088097901457
38.3759886423747
38.2664704528321
38.1069965296723
38.8963297558152
38.2277079534049
38.34482652844
37.6599752647708
38.0865231048379
38.0948634801088
38.8067603907601
38.9526631859416
38.7868723867718
38.7459266333468
38.9433489879775
38.9421100931135
38.4072405288516
38.2277952817153
38.7341313837353
37.7274626751139
38.2828677307476
38.2970881969439
38.3029060299549
37.9515836555147
38.0439993042737
38.5924089818691
38.3990900363986
38.3818287035431
37.668592612912
37.7944783037359
37.8352946978225
38.0047018031881
37.8664991621217
37.3655323025353
37.3746179442614
37.2465026227713
37.4782517712526
38.5183130309237
38.5927993406752
38.4158637743606
38.4474792101568
37.8784425918502
38.3152354572759
38.0733711094969
38.3196902255819
38.6862038461448
37.9423693772518
38.5238805987618
38.7857416018091
38.9184102904516
38.0249350684259
37.8424585920392
37.0871266700603
37.2848514370645
36.9344049386304
38.2954315916055
38.5829263606858
38.6501461281118
38.6367931073764
38.3818883828443
38.5899285965094
38.1014462464586
38.0537134546222
37.9779558414562
38.0994284348857
37.8581959176947
37.949799805137
37.9018952002028
38.2136668102508
38.7975205012042
39.2563780964424
38.8428225496401
38.2926378979025
38.3328384921206
39.1660377791434
38.2883354622106
39.1449139797326
38.4704964443489
38.3579503573151
37.6042775592419
38.0009405917993
37.9552187970993
38.3464800144286
38.2098118310023
37.6054828062603
38.6567868598784
38.4042476116206
38.2921816601095
38.9487874202857
39.203904879053
38.4452978978655
39.080976473362
38.4143804868062
37.9289481376558
38.1786608437496
38.1147039631802
38.3950978430032
38.7394047730699
38.4947801858086
38.5672088517083
38.5037615877209
38.6509799607274
38.8448516418637
39.4463586059082
39.4213030722005
38.8946706242032
38.5953716955602
38.2514857563507
38.4311449892192
38.2831218725904
38.216174663518
37.9468282913118
37.8630672234879
38.2148131929263
38.1306170261267
37.7270539771828
37.4457408834387
38.0066089784256
38.5178435173099
38.2981483620024
38.1787159598636
38.7152736641341
38.6863828109972
38.6455764149175
38.3201852398689
38.0706263811901
38.5586106229711
38.1370086679555
37.9409206457812
37.6623586702828
38.3368197861745
37.3077637405909
37.6773062423423
37.4076493794669
37.9444078553004
37.6322471242962
38.1521470127684
37.8083958184278
37.7477357882041
37.2970729304484
37.6050634477275
37.5128194754373
37.7390652897382
37.6685598900021
38.5522296581204
38.6338546953619
39.0830035391079
38.0808481446019
38.3924011100422
38.390376565914
38.3263457869841
38.7063695390618
39.1345606283708
38.8320499916269
38.9220700801824
38.5970651347228
38.1049706181292
37.8138256423
37.7158193957525
37.9861313794197
37.8768420379973
38.2935131655799
38.0035258002554
37.3810594549083
37.8127070028774
37.7956013578357
37.8597296860884
37.8474075111877
37.428507571108
37.9710026198365
38.3743353752175
38.1889458270988
38.3401746997127
37.4589991840851
37.8311684138044
37.5389327945131
38.5827437858389
38.6136167706062
38.3371824322325
38.9327990262195
38.6409039043016
38.4488559286201
38.6950296042343
38.2873766012866
38.3589077212594
38.2928422707901
38.4764377335507
38.6686340858639
38.2972786848794
38.6500505437755
38.6381053833046
38.661175386994
38.6469700891964
37.8806037055122
37.7156513999207
37.7279148251119
37.4005929502173
37.7410010000672
37.475430048355
37.0426329729934
37.2712006824185
37.6042851944162
37.8156094082277
37.6092368927066
37.9392519502929
38.2274980506512
38.3478535716381
37.8572545644009
