# Supplementary material for: Conformational ensemble-dependent lipid recognition and segregation by prenylated intrinsically disordered regions in small GTPases
Source: Commun Biol. 2023 Nov 2;6:1111. doi: 10.1038/s42003-023-05487-6 (PMC10622456; doi:10.1038/s42003-023-05487-6)
Supplement: Supplementary file 3 — Supplementary Data 1 [file 42003_2023_5487_MOESM3_ESM.zip › Fig2/Rac1_APL.txt]

67.6047569442572
67.1282322871457
68.29501431928
67.4704810805688
66.6912999847904
67.4411452689912
66.7386578280214
66.1839113703881
67.1752490190022
67.1776066714855
67.1462807252458
68.1388649287282
68.2781175595657
68.3037752585896
67.5983212489931
66.1825929957021
67.6451440542418
68.0537462050694
67.6237874886455
67.1675884239514
66.6976226842788
67.1636343576482
66.6087960981386
67.6719860350811
65.6376511478135
67.1625325034929
68.0202249459663
68.0299641596328
68.6341394420234
68.4894167735104
68.7326462527859
67.2868072494166
68.282040835337
66.5802644867181
66.6179896740243
67.2967803950697
66.888477331388
67.4912421925778
66.4306522512406
66.5772781444235
67.3103016977541
66.4236695322166
67.1546797654797
66.1311301409627
65.1454543407371
65.4977110416102
65.8791008113465
65.5256566662892
66.0416468773672
67.2512325686879
66.7435128028573
66.0126190402094
66.253158513602
65.810243567436
64.6589495393598
65.2815426752552
65.5150406083677
65.5137325607191
64.9478150214016
65.7680207662316
65.8356016792129
65.713833227134
65.6334464529818
66.4561295236258
66.0379598123861
66.6252139332777
66.4355851993388
66.5860691299085
66.1423220121435
65.6162167166434
64.547946804605
64.0744026457317
64.1603226823136
64.5671067281772
64.7348625338996
65.6261113822928
66.668343243052
66.8838958199922
66.6379522251016
67.8571086644593
66.9484025644088
67.4073243333594
68.2942096551579
67.3589922221727
66.9158486431359
66.5642638948352
67.9977653485134
67.3354949544861
66.5378357024052
66.2853308577003
66.0579095674049
65.5709118409868
65.9176535904937
66.143893448111
65.253118342521
65.3159471130559
65.2024452881465
66.2657155703815
65.7886327948088
65.6739332629902
66.0926752206084
67.1494458779341
66.087459719253
66.3518535294665
66.1092733763466
67.0032889378191
67.4653982774286
67.7160514602092
67.4181860894508
67.1880997418009
68.213608037438
67.2152434822466
67.2643026145358
67.353001263716
66.925451785317
65.7412926436148
65.8498054819933
65.9217924682963
66.4281810478527
66.5498064403249
68.0502664317233
68.9045829328005
68.3346386558424
67.2968709381522
67.719819434316
66.7159963096153
66.6089673655067
66.765276313362
66.3005378225604
65.7758395647253
65.0201449455283
65.5601081722591
66.8214482301476
66.7844813764343
66.6208373263923
66.2112558782799
66.7837926174345
67.0621358859723
65.9817591855162
66.5579438563807
65.2987088942347
65.7026002031666
65.7342939203032
65.0752916447732
66.489272983926
65.6405283446921
66.1529715624203
65.3391531324935
64.8096472285336
65.5724797727817
66.02153636939
65.8854480568706
65.2243585313034
64.6787374287956
64.3225336522958
65.4763221900032
66.0672746215958
66.590160504964
66.5043439668515
67.2001253754856
67.4938756206459
66.8793915070366
66.8403440961453
66.1824622480461
66.5312543032223
65.9658336773442
65.8866136573168
67.0016295040462
66.4875659142913
67.4599825381796
67.3979583759898
68.4000886550639
67.9721423102092
67.6276015387275
66.4953683308884
67.1553400835216
68.289522458796
67.8956157681998
68.4096006940458
67.1895002950167
66.6421548174427
65.1510934367054
66.6286338337344
66.6051859891483
66.6360593546517
67.1682433048036
67.736445631853
67.154263858783
67.0951500137431
67.8716488018345
66.7662445311199
67.6366907816277
67.8289667873712
65.9524242123293
66.142381518686
66.8169671186328
66.5053065471817
68.0203752215497
68.8434709413231
68.065385246744
67.8001563775746
67.5652671037247
67.8708452163037
67.1726556379507
68.0331944841548
68.5881448299783
67.8728465926269
66.2594830978207
67.1437357836925
67.1306425037546
66.7189509846736
67.002426672648
67.0277129346029
66.7973489184139
67.9330366799841
67.9889438894532
67.7264873684035
67.7378926576583
68.088010454108
68.6772180171776
67.6379670363507
68.3902643656662
68.291004663255
68.1042900544274
68.089801417251
66.3808126970385
67.0652963466709
66.2008632200431
66.1566794172244
65.6872359015061
66.2113162558237
66.1820386335492
67.9091632087247
67.9828813766766
67.5227630013818
66.3018164480449
66.4529357196787
66.3905569365248
65.335543148254
66.1609078485151
66.3790056191813
67.1342085129052
67.1960727375159
66.627845858541
65.780327295258
66.3731225526984
67.0027291454559
67.2273602343921
67.3544140808782
68.0282357914432
66.2186693408458
68.0345298245095
66.6290553967684
66.8868409287011
66.5517702077865
67.4291030147833
67.0993860662009
67.9755944595095
67.9146667899649
67.8384896484881
67.7499929866645
67.2653001573417
68.4199655979566
67.8247349250531
69.4380292135038
67.6258198684372
68.7572022643491
67.9396281207642
66.5559900693765
66.0170850927635
66.9619290547938
66.6336736419407
65.5472941761487
66.4274757160403
66.3371272690174
67.2568389592703
66.9049687322445
66.6102033449107
67.3488059870924
67.7881045216054
68.6449139748177
67.7770956321002
68.0224002697059
67.3598725883827
67.6360640545212
67.4792301331541
66.9404592344179
67.2771976484113
66.5261212095174
66.3781122330966
65.6274107411954
67.8060402519429
66.9000326572912
67.0955020585166
67.2338063109222
66.852191503374
67.3705874554223
67.8926790894581
67.0000637240845
68.0268070733482
68.1482753254948
68.9806758874334
68.7570225973846
68.2902420956641
66.1351607424704
66.9828419545328
67.5372358515636
68.5217813085987
69.5333637996026
67.1667822449181
66.0165061972506
65.2931275771605
66.1257825588637
65.1373900426552
65.6551321172268
67.007880986626
67.0993645141774
66.8599345314443
64.3117651668562
66.3508175914069
67.3047082926972
66.7306236329301
66.941480287211
66.3556764021222
66.3834025915556
66.4805270151616
67.0351932972262
67.530106569153
67.4808509402994
66.4504737651706
66.9891777843912
66.6017356018282
66.174173605469
65.6656234401871
65.773907139455
66.0077198090836
66.0580647752438
64.6622308762032
66.087103646066
66.5009178968988
66.5988699934699
66.9230128980072
66.746726801203
66.2970113513199
66.6970406959542
67.9612192972754
68.1729274392449
68.5214425994777
68.559376434506
69.4131686251859
69.8635190755117
69.7788936896092
70.0304360114154
69.6881335299584
69.7903951028537
68.5466846493198
68.3521348344932
68.1586593105094
67.2132284479581
66.7914994969562
66.8640798531342
66.6946156631457
65.063486258248
65.8900536615322
66.7293926262167
67.1218934450042
66.8170813725724
67.0865789266257
67.4718650808713
65.9463624591339
65.6831999234903
65.8267095679952
65.4156557768903
65.4119983001124
66.6331672041271
66.8631558762271
66.6299913787532
66.1207326878719
67.2376190016766
66.5843176052255
67.3218293054469
65.8404708713071
66.3252954271197
66.353517423579
66.3002442582849
66.9342903536861
66.6686289267382
67.9871945378871
67.49607860593
66.9081672924278
66.2909595505758
66.2091412490469
65.6306674688007
66.4161198352591
66.4314217836031
66.2709591135949
66.4219558133054
66.2928881472564
67.4268749461
67.9558488865849
66.2843826976546
65.91123651441
66.6571309694436
65.0670926091256
66.9087852300864
66.3747390038473
65.4385098775026
64.6739777013252
64.1342767400068
65.3525142713249
64.7090080015615
64.5519846334762
64.9128160238241
66.4107772679999
65.799210393291
66.4882469652961
67.9358758067879
67.4517171941245
66.5096015933449
65.9839059437212
65.3415005207717
65.2084089002311
65.7692273784487
66.148851840487
65.6657986917701
66.5371682283286
66.3295888886093
66.4029377235446
67.7048314140345
68.0451704860886
68.0914865283121
67.4632328837251
69.0462766352313
67.5242253020084
68.5283026227619
69.0142364676746
68.5875054872034
68.1550028767167
67.899266702269
67.4508741602661
67.7887514508202
66.2344299551596
67.057503781255
67.3211246715033
68.6011701842124
68.0351231963802
67.4274536873143
67.3819577009766
66.4628123107876
66.8842191190459
66.4458769811386
65.9747912004971
65.5418150838357
66.0808970088517
66.5503922678143
67.4121381053047
67.2945210890765
66.6927297424991
67.802918733463
67.3263486395196
67.5971796645529
68.2631872538735
68.064540436113
67.5301232983131
67.1983984120211
65.6170887821558
67.0724777454002
66.9490023675936
68.0903193172358
68.0095316753781
68.6318456823885
67.964836171062
68.0344737051286
68.2764044866679
68.2842915898514
67.6253183676068
68.021409623458
68.4825844662857
68.992001784304
68.798472075345
67.7309937431026
66.535134204228
67.6549534159469
68.7208701118118
66.5956543360583
67.6397192895177
65.6298156156083
66.0720072530142
65.9567354637521
66.0334079483232
65.7842792034239
66.2393253258784
65.8352275238923
66.5927958333706
67.6823259870945
68.059245358542
66.6678485958693
66.2747098124925
66.7503081363367
67.1667715950906
67.3069854883842
66.6627568040924
67.4165795231054
68.2082864305036
68.2611125830458
67.7899713766322
67.4524762499218
66.7167795953769
68.5498638858251
68.6753775801568
69.2066501560625
69.7593522586172
68.6402953286105
67.8047490654389
69.2535818019824
69.3702353121336
69.4367252834861
69.2274961656129
68.1753899017144
68.661050797983
67.7575433794425
67.1930954050781
68.382077563685
68.0457063745203
68.0179359930347
68.1741431717709
67.6874082234089
67.2738013010804
66.7224901432426
66.0382441708624
67.1338948637197
66.8340117279906
65.4667567580303
64.9715240431367
65.5096710917392
66.0213893577086
65.5811833104963
66.0527797216823
65.4446641175687
65.5699831864715
66.5428204526765
66.3528249253213
65.082798393823
65.2993295051441
65.2378791904342
67.2148492920298
66.2967193632384
66.2678977317349
65.509558510385
65.6789075440326
65.3970153952605
66.1150077096679
66.9258377985522
66.9387765136317
65.3814089127003
65.065564973146
64.3223580633375
66.4586880814162
67.0397458522401
66.6686472127989
65.7698575895616
64.711603388752
65.0236622029519
64.4533426436977
64.8945131994828
65.5434770950653
67.288201381457
66.4949710997012
67.1163099472843
67.989969631784
66.5836737419725
67.2499946232393
66.1925533902588
65.7807154311632
64.988523699784
64.7312133034548
65.3967825056731
66.7454881157028
67.7730671776714
67.530633039537
67.9725409240953
66.7978733781111
66.8623648626202
66.0598376506142
65.4135413406497
66.5065908610821
66.4861380672887
65.91225884717
66.5494559183055
66.4552944788765
66.5717313653804
66.5994532731721
66.5521099266067
68.1778767614477
67.4886561537652
67.5405516063779
65.9244673153486
65.4188281499527
65.7092704976788
65.0862235709375
65.981997891254
66.1700688290061
66.7486741401008
66.5251225110644
67.2229423832812
66.6722778694609
67.5152620648739
66.0869831967829
66.6542561956972
66.6452570444878
66.2940922179074
65.564066242688
66.0596249282805
65.9361513512569
64.7154317851131
66.5471367566289
66.3366726469111
66.8641515627757
66.689136317439
66.3017144593416
64.8660259159181
65.3998432075328
65.6950280931269
65.3371346505248
66.2083240394174
66.6423221943027
66.7280376745958
67.350106598874
66.8201843497084
67.3499657265831
66.3033538730495
65.7488506352958
66.1433921933732
66.3633565573896
66.7695667670509
67.1663255103552
67.7383762086121
67.5819873737417
66.4462927005472
66.0338132596191
67.0647219630403
65.9951794231442
64.869160716109
65.7274917658793
65.3676939736036
65.918749787719
66.082116260378
67.1829594471948
66.6291247478644
66.1452702797787
66.5173668855743
66.0587174794105
66.4554032466746
65.8891276430627
66.1593529276804
66.5612767055498
66.1761040419095
66.6789185985383
68.4855017497135
70.3305246522061
68.9414833728542
68.3731939793903
69.1671469499852
68.9389699942245
68.6653858041274
67.1707177961555
66.5345518027731
67.509162112039
66.7326115742313
67.6691573877901
68.0935420730458
66.8364137883606
67.3103477793886
67.4982825778828
66.6652069914873
68.0496106249596
67.7609026331174
67.8560272099244
67.1830613751547
68.2070311032124
68.6286843973106
67.5808511828509
66.6605327011508
67.7554866531937
69.3265316480816
68.6798666218634
68.0350090545598
68.3306266949504
68.2672449995906
66.836517816147
68.5821278451582
66.411190947904
67.0458230794564
67.2078333258634
67.5978796148801
65.9206739434164
66.7284958460249
66.0848033878438
65.7411890676372
66.1977183266921
66.8159548973757
66.3643573486881
67.4072605458824
67.1063634819986
68.1770340609204
68.1863094103855
67.473080786107
66.9617325161479
67.5405702748278
67.1934407291582
67.2787313595692
66.8832580981602
66.6402799899837
65.5151604540789
66.3174549794302
65.5605514951586
65.0905086024537
66.1594846707471
66.2930578343942
65.2316141876741
65.8105584312855
66.1249144585041
65.9697427946227
65.5001443638457
65.4175933941691
65.4406557717186
65.8794292183622
66.3668197378045
65.9082205566694
66.3121036281344
66.3257305456913
67.1960783586406
68.2970657906093
68.347603287506
67.108416136251
66.3985704972513
67.0949415938865
64.5388116283357
65.2020351628651
65.2159315469839
66.1728572270299
66.6699125957207
66.1804740182734
67.2866369325223
67.9210932420747
66.6133598162261
66.9108641732447
66.3658612689596
66.247794042213
67.715630554611
67.0150044859408
67.0992585509437
67.3742678554221
67.7798913933326
67.9581590854195
67.4101363996623
68.2438313927941
67.8502312801051
67.6801559879095
67.504237358493
66.5992578604579
66.0209014593761
66.9307011814661
67.9376176189602
67.1316688758961
67.0105994969371
66.9042261285887
66.3253886442932
66.1381426748058
67.5863413571535
67.0791133272684
68.2971612717222
67.8356979976525
67.1977261822856
66.5539842238777
66.5154660393151
66.0473132120361
67.1740925427119
66.3024828602227
66.7097643762377
66.4150968669382
65.9983910193265
65.9598923215898
66.0541526562361
66.9916040686294
66.2725789664493
65.8047254343083
65.6009302238534
64.8772939853145
65.425965492511
65.8233511093924
65.2951037035986
65.297749631134
65.5223911523144
66.1296294225393
66.5237083060085
65.5485442919598
65.8463481054967
65.9101722427004
66.1023735514469
65.1030444297916
66.4552753896796
66.5597655197169
66.4628489775754
66.9584203288734
69.0842498598128
68.4757746899627
66.7702408914686
66.6110004520425
65.9855063078586
65.2662399958015
66.8844608355197
67.8813724142462
68.0001230898877
68.6280651021347
69.049559563879
68.8476100157568
68.9718811055509
68.435354905072
66.5862240089104
66.8424926494108
66.9460440686467
67.6034248194463
68.1121696825991
66.4029136891949
66.2653305561321
66.5499140626369
66.2651949674621
66.7560841523077
66.8935703255787
66.5880021256006
66.0044735214046
66.5637664104656
65.4685945053259
65.7033160909078
66.4508183300149
65.6282069897836
66.8395087630991
67.8858046972227
68.304942431228
69.5627899594605
70.7784734363837
69.1126428181361
69.2770205584863
66.7307990100044
66.0609896930268
67.342318844423
66.8181938122331
66.3200488025409
65.1624199888698
65.6280301027235
66.0849990667605
65.2757364957523
63.9243273656568
64.1631785397595
64.3874152116372
64.942289820426
65.8600602078802
65.7587642710603
64.6583887913783
65.4288257200829
65.1807251402994
65.518922145561
65.3485777549492
65.9521537860624
67.0199902577389
65.3377668080939
65.3471076107827
65.0613384037937
65.8069906943598
67.0364080524253
66.3291402973317
66.7061320850848
65.6631339085884
66.0244726737959
65.8528527777007
66.1397294383147
66.4060556499433
67.0160435117629
65.8422750662073
65.9005592637037
65.5894757625426
66.3099768188158
66.9058936504467
67.8599130733664
66.8877595910215
65.2614036624918
65.7940379535652
67.127568468429
67.3215263227334
67.684154828858
69.1744210003195
68.4524046069253
65.9102142300118
66.3743012442428
65.981755442993
66.5562060603831
65.6803655017951
65.3118774801852
65.1985473624181
64.6498985888481
65.2964999205441
65.2105510553917
67.3592087808809
66.9149979187403
67.4731611158687
68.0455788905849
68.5664042707342
67.4276108523679
67.2566031754149
66.7544536059749
66.675982380524
67.3275972043617
68.114288145454
66.7329640207556
66.6816318739759
67.4853672146698
67.5003241160564
67.8797217527108
66.4229752558342
66.4889521113256
66.8536031333162
65.9886659579695
67.1571205943168
67.5526405216086
67.4823721331302
67.0459419170596
67.7798002204413
66.285467119801
65.633930985075
67.5271704844054
66.333928539106
66.020020530529
66.7186024862723
66.6605574149533
67.1317821354698
68.1721958399679
67.7518724294467
67.2033047556644
66.1051276117055
65.6745354362822
64.7624349029221
66.0210473766647
66.6948936209797
67.4134195679399
67.4317436379449
68.1359283268375
67.5034400288119
67.0601956283623
67.097391823054
67.2970202306387
68.0889359813623
68.1656924061826
69.1699446966156
68.7904526580079
68.2174397537177
67.9743642277726
68.3356765404154
67.9795916392235
67.7815517203066
69.3544121259227
68.1872180257035
68.1635343166365
68.5416956557202
67.2979586045088
67.4353231536352
67.4477036518477
66.2221868782257
66.3569579947577
65.7108726166537
66.0620447217952
65.9511047578586
65.9633620529174
65.7969207692389
65.9845321322871
66.3058845691108
66.5715107827053
66.1500986965288
67.7586403825986
67.9074338895225
67.5951177601986
66.8581691614459
66.9403633771673
67.080861121382
68.2365006855551
67.3474097238197
67.1931581590219
64.8005032998878
66.1109760220716
67.3028267141961
67.2445318782252
67.0696288857129
67.0360754412948
67.0627530094575
67.6018520962518
68.0210599837116
67.5059078843265
68.1789972975998
67.5878057157862
67.3074225238815
66.0657479078205
66.8146986439613
66.4956116180838
66.1989523105617
65.7760073412115
65.6163996896503
64.6828177794073
65.5691390044945
65.6198607645798
65.9903216682398
65.7847078397386
67.2202997197429
67.2615372793007
68.4128521922637
66.9625083540169
66.8879951606756
67.1882030572831
66.2693896606236
66.9014081897827
66.2405560010805
66.0891415683897
64.8992642344222
65.4119226529615
66.928468350324
65.8069221817946
65.9938219768262
65.271708586513
65.2621518783115
65.5519148091553
66.3154259024345
65.3547323908675
66.3244381371088
65.8071838245856
65.1091753093748
65.5219580385411
65.6779657559222
65.972999951731
65.5693492122714
65.0652035886131
66.331633613684
67.2826290007433
66.4224814556719
67.1472257484913
66.9573826545011
67.6075107913352
67.2364918639455
66.6140894072956
66.0468771194489
66.1817358407711
66.4677432713281
66.1299404156857
67.2634066960076
67.7128023493909
66.9819772164378
67.4017105708539
65.366417274694
65.1809552215737
65.6878696801056
65.4214351627755
66.42087971034
66.1421045085956
65.6080937689382
65.7802379929893
66.4394086352942
65.0562455345171
64.8328229452928
63.7280922446827
64.4152503796667
65.1943092189052
66.200225804716
66.1166292449552
66.9109105629942
67.1810183454204
66.7762751227704
65.25127882201
66.9030158897195
66.5710476175227
68.0803783994852
66.9982868662801
66.4261792846918
66.8504604338436
67.7965068993791
65.9287206811912
66.5629447945376
66.2975971159824
66.6539436831954
68.335375982751
67.6254224266399
68.0086390142734
69.2713635386172
68.2257355803597
68.9820333475906
69.1272206703607
69.3142800835025
66.8899391400096
68.9995112586634
67.6922263058732
67.9037158017266
66.8776223405293
67.1862170733808
67.667607365189
68.3033551528074
68.8158538461822
69.9917458242274
68.5514958159173
67.849684858633
67.5334747699464
67.0670434784843
66.6607450148017
65.8486149700988
66.3300438905717
65.1586809326078
65.0609966257366
65.5539515454227
65.9403861989161
65.6603008072601
65.3762426300593
66.4252671480808
65.089275892584
65.762488207651
66.633620979027
65.9391366512438
66.066482293301
66.284617367231
66.1875707774468
64.5244345115734
64.9081277676048
65.5541337466071
65.4506044161519
67.0726950087886
65.5362969589144
65.5504542962473
65.1481987446748
66.6179650816848
66.3006836392688
66.2358960763961
66.7469982945966
65.7151854216036
66.3820841077687
67.1615620366799
67.3106682371921
67.6281343771233
66.4055453320536
66.8432949950543
66.1570542180252
67.9663810522596
65.9962372273614
67.502693051286
67.4699287482595
66.0395361106335
67.0699793081371
66.3999198423
65.7140974911861
65.2974950927746
65.4957648442342
65.8637196823875
66.6388356113976
66.5901377641267
65.2679028260493
66.3482306081907
66.4571431308
66.4539592391851
66.7267704233792
67.3037289978926
67.1231041245731
66.8411518559347
65.9407037974845
65.5123429207322
65.3784944360098
64.2938683365472
64.5095127577978
65.7887978342388
66.5761545754609
66.1790481674551
67.0163891243381
64.8784828278704
64.6883769022112
64.6549976869312
65.3371902529695
64.1669129295042
64.4759074480865
66.1335349432515
65.7176929665518
66.3775848342587
65.424901918565
65.1588098861513
63.7733148399152
65.0821013716714
65.9771298981505
66.8276244125511
67.5726637968104
66.8846659753313
66.9250243865279
66.3038472200739
66.5193753408275
65.858332942694
64.3915042123117
63.7695941324012
64.6002492663538
65.7797915190628
65.3440164446651
65.8476034615088
65.6477688627471
67.4398424685755
68.3517384649686
69.6640200654947
67.9736424961221
67.094880577961
66.0745589732902
65.5036313553243
64.3173010372522
64.313443206747
64.3253742398731
64.3581718992757
64.2752143279673
65.1716891775754
65.7592054515388
64.9798839070116
65.1508412516894
64.7522049699201
65.3803055823765
64.440903767147
64.7638887564363
65.8444567843594
65.4095376062412
66.3344469520635
67.1666064202013
67.6140719604372
67.1995263788704
65.8535002543239
66.4003724616622
66.9791418590295
67.7157934815147
67.2711692933147
66.1770984599123
66.9319503025152
66.6430375209184
66.3322702568198
67.9431498388506
67.1271664358691
69.0347447279882
67.0589860397144
67.3377854933506
66.2264137245061
66.4406340638646
65.7757866813428
66.3212268614096
65.8020686422221
65.211464778833
65.0339451187124
64.5459637226479
64.8957259741749
64.6665904235624
65.4877532079263
66.3808905235767
66.605344416499
66.7667565298097
67.431163712419
67.2463208425081
67.160787600847
65.623393970838
65.8352032601193
66.3542157074017
66.5059490290005
67.1323887755261
65.9408715389751
66.6711985010603
66.5637690977447
65.9878185708102
66.5403256666479
66.6204358607668
66.4388125842125
66.5108041088143
65.7666860793986
66.7508797372527
66.1804114405542
66.1188697370436
65.4027590020838
65.051133978678
65.522200478629
65.5688710890481
66.6623308273952
66.64267440166
66.5419946222032
67.167175729174
67.2101711901751
66.5695625191057
67.5555450961071
67.2968363900742
67.3258271269369
67.4384250884944
68.5305097533692
67.7826519282095
66.2588345493095
67.4720328983258
66.7162000345516
66.8781844174712
66.4081406724465
67.4538651503284
67.2077289317057
68.2984418536833
67.7930863718591
68.2862445942613
66.8955092253248
66.8910907372351
66.953627528736
67.2711098341097
66.0717268775307
65.9414956622821
65.8514220427071
66.0230294700543
64.9962327339432
66.0553609049331
65.1534692813981
65.1973231491918
65.1494852306033
65.3357115650637
66.4291020989198
67.2820777818232
67.2553463782754
68.1530227771198
67.7745958427662
67.0725144692908
66.1793985203725
66.4864708667568
66.5372047729801
65.7821341740532
66.5170996013224
66.4996527648356
67.202060399404
67.5309947923432
68.3092897770641
68.7940692019793
67.3915415753667
67.635547055085
67.149830041737
67.3469585912651
67.7561611354728
67.2549909009872
66.3398669951188
66.0754115016008
65.9028052191663
66.3166252855345
66.3355132793642
67.1802470579659
66.8861391983691
66.190964297619
66.2510615669747
65.81066627048
65.8091484531145
65.0421240569172
66.638284769445
66.3275602524386
66.3514343549844
67.4218186584938
68.2461365509847
68.0279011672275
68.3749143324327
68.4589955059538
67.5009371900264
65.6521529687563
65.9398439269095
66.5916422509375
67.4426245161123
67.5467022382355
69.3024377337784
67.6159116930384
67.6810258947187
66.9589832932519
66.9289701662734
66.9963536107045
68.5239865375598
68.7172654538048
68.3451504902501
67.8071366076706
67.0996849425984
67.2355851912056
66.8813978400372
67.6165384897224
67.2912925107172
67.0614453222179
68.2046604533186
70.0475003887438
68.9846462035224
68.423524607846
66.7084280292223
65.0910344341921
65.0815486153998
65.7590581638637
65.0515055712773
65.3287118245033
65.4151777964462
64.5312521679357
64.8687424008515
65.4888515860657
65.4577567679797
65.4431440886847
64.53912728204
65.2202690416694
66.2136974414641
65.87842773683
66.4086289518246
66.5162899373716
65.9965605463737
65.6620015084147
65.5888266208752
65.8671958588818
65.4453286102744
66.7288104221354
65.3606266642644
64.3727467898888
64.5731304851701
64.9450045091973
64.5249446945395
65.2866433078596
66.5431106215431
66.4136213884498
66.4750030463057
65.4773395580134
65.4998654039114
66.4781563804189
65.1417393994549
65.1887197698261
65.5517179138809
66.6024970409106
66.6240122281338
66.1587293601886
66.0251201177155
64.0973414755246
63.7359554953699
64.8711206804059
65.8890542923572
65.5489729605165
66.4722724151817
67.5005865527966
67.9163928034768
65.9214262692988
65.8224340367649
65.1232521179852
64.6503977362135
65.3085286588069
65.3028639710312
65.1422663314239
66.1054409671282
66.7955274582348
66.2366387364944
65.8989801750418
65.7617166044783
65.4563990342141
67.045585812652
66.83845897496
67.791476625439
67.8520859121489
66.6704784124318
66.6793635854711
67.8179842634367
67.7103783918894
67.6798394025991
67.8164896020454
67.3509663126251
67.1378516042976
67.6153343156344
68.0710723333693
67.499195090814
67.9371042362605
67.3460739307338
67.8289482477325
67.2639124134656
66.4634563728236
67.1391509076289
66.8218806905794
67.6378597561789
66.629777887775
65.8709813845119
65.9530028716326
65.4939174459853
65.4148554332831
64.9435871186354
66.1952496788287
66.7785480044909
67.590532769024
67.0147929889717
65.3890338741226
66.1044701322921
67.0750702723408
66.800804900134
67.1809130360118
66.3387098264105
65.8305836391519
66.7459810085219
65.9936221787641
67.7056390485761
68.2237491324883
67.0484041765912
65.7925510023027
65.8538490766247
66.128806607421
66.1700284451967
66.2145953503234
67.4138960996615
66.1565098384599
66.6735795962954
66.007467363881
65.7051422919844
65.8737521566903
67.319270420701
67.173198267758
66.3645085170727
66.8864291872305
66.003981023348
65.0221087445688
64.9775621364323
64.8076910545786
65.0642988383042
64.413685900601
64.4283078036385
64.6801127929225
65.0212157495997
66.4847696010718
66.2081431944597
66.8700490769684
65.948816534735
66.451003567317
64.323798646209
64.3642767283706
63.9795674028174
64.2854745018296
65.7859790341587
66.4368986665087
66.2195029672566
66.4701646333953
64.1231049632167
63.9094185699791
64.3903989903568
65.9341988906473
66.4659773265541
66.4440658129122
67.2561231586759
67.008872066409
65.6791745502555
65.6551114868807
66.9540899445578
66.1072967639831
65.504753508531
65.0678413717675
64.6748851059502
65.5782150661504
66.2985243668702
67.2295314502286
66.1561954183216
66.3045341869157
68.4689460101363
68.4818703704453
67.4325838762888
67.2742732378454
65.9092745641101
65.027838416868
65.7279369526712
66.6194245705397
65.6231658568246
65.4149975183468
66.2358377171426
66.9063600353766
66.9259555828354
65.3567061967531
65.7701208826074
66.7826780440119
67.6769852062395
66.3700102308907
66.3153492447113
66.2154162084996
67.0393311478954
66.9016726458964
65.5286429434767
64.2539366152324
65.9096757759074
65.8907591774893
66.5369575277572
65.6697696162689
66.2987910121043
65.6808993690446
66.729047403918
68.2679304943155
66.9815352434208
66.2007325760343
67.3017219828577
66.7023329726938
67.0960192821486
66.9748534195056
66.7981096609193
68.0025861892717
68.6388386059719
68.0643281025219
67.7992405015466
67.7045791528346
68.1260227529829
67.014543163972
66.3269495534625
67.0412475806747
65.2848513586087
65.3667970059338
65.3690992841989
67.2353521981005
67.0249496015043
67.18186177311
66.7299568056478
66.7362648139393
65.8322239043514
67.0279451796785
68.648639694898
67.2264982723335
67.4426728432199
66.8331989467271
67.1035658566847
66.6331587065146
67.3277942301695
67.0380678754564
66.1101347335366
68.2660717836862
68.1946813257477
67.3478675367071
66.7872081128732
65.7144517829623
66.2430863201285
66.639458098632
66.4666772075365
66.8635619993392
66.1940628317926
68.3059766969661
67.8968762021374
67.0092402201742
65.5279238375772
68.3906387779228
67.7299893618374
66.5846890898092
65.8746788841609
66.0340433343372
66.8865186969824
66.1130419609301
66.4374491494947
66.3252432424075
67.9302909354343
67.9001770887738
67.4708259268789
68.0638600988546
68.861545712742
69.4256508117793
68.2213843031961
67.4706269107756
67.0708772285376
66.7936304015147
65.7021967934323
67.5351434565881
66.8795350336668
66.6124345645301
65.3684628458154
68.1599222858058
67.7885606005847
67.49836104086
67.6887478142519
68.4938683388847
69.2144130503591
68.0865603270306
68.357657336263
67.7010812243143
69.1832813551213
68.4233117171971
68.0939972994127
67.0591320469194
64.2073549306687
65.2058068315091
64.5062632261512
65.8693608319641
64.8232782761476
66.4566997833066
65.6935083179441
66.3901604649039
66.4896918630124
66.6549805236105
66.6673589561367
65.8107945631898
65.4000996027327
65.6787988871087
65.7778634614203
66.8694858910349
66.4917977278899
67.4552436326054
66.9967320164023
66.1494567803179
65.993734617271
65.7647119692736
66.4242981501281
65.6050720161447
65.9033521774763
66.5572525090099
66.5012588778455
66.091039650474
66.8764435781817
67.1975598778277
65.9730090938752
65.6279597583503
66.6071900060388
66.3561995369186
66.5280464688303
66.0917457262025
65.647840373253
65.8899117270235
65.9086398004292
66.5499529736778
67.1332240623948
66.3710692507896
67.08059784165
66.4355965411124
66.5224740855618
67.0571868435924
66.5411453914527
66.4760562787668
66.9244234173216
67.2377451187709
65.9318129865344
66.5105361775376
66.0794229715519
66.8638378253294
67.0185550761449
66.5855792758145
65.6032313423205
65.8596058077687
65.4834713648862
65.7931256822488
67.4476896617522
67.3138004242051
66.7435278037128
66.2322779742563
67.6037585003215
66.2584479505895
65.6985411044512
64.8632785936733
66.1545252821869
66.1408860139602
67.1734555986585
66.4718443214369
67.4568559583991
66.6598107075948
68.4261851337945
68.8145280429159
68.3332432948233
67.0947700852547
66.4163788103149
66.5630379610055
67.9213906057819
67.6198248176501
66.8304085463137
66.7806974503136
67.1254460642658
65.6957752324883
65.4553240914882
66.001429790747
66.6108803399362
66.5810241405863
67.5292402038712
68.3628057236651
68.3757134964856
69.2621384359261
68.8681001884404
67.5268114441617
68.2492651622446
68.7700579175987
68.3123182776215
67.9015138648592
68.1308083323177
67.6298491866661
67.6105924301562
67.4750965646996
68.0365239267936
69.00311250685
68.4290720133409
67.6576472335299
68.0207583100485
66.8801894298886
65.4047084252316
66.0060190918667
65.8884958616087
65.3111148305126
65.8385038493741
67.1102749609907
65.5283355608067
64.9657274573774
64.9080864551837
65.7933575810865
65.2933183767007
66.4033216541099
65.348709952364
65.0357336694375
66.303712748042
66.119404364064
65.3049079036166
66.4669421635335
66.52573812405
68.092126426668
68.1819084520845
67.4378295978298
68.7337437543383
68.6849134298184
67.5271186975561
67.1193676822194
67.2101389679246
67.4017328607244
67.4741715972902
67.6690229841319
66.9514201800994
67.1026922906744
66.267014723119
66.1002009924862
65.4376966841651
66.6059626095139
67.5254631644225
66.8007223122852
66.9676848064003
66.3695314336917
66.6428324430115
66.234885999948
66.7467202226434
67.0663300132961
66.6243996077446
65.3896251024451
66.1774295372346
66.5124803197594
66.5901923745511
66.4827929442158
68.008453542391
67.6741032069324
68.9075631076499
67.8108156176313
66.1348280901163
66.4271127855606
65.747948319761
66.1226897066907
67.0210647525858
66.6634540808025
67.0274032581481
67.5591331090974
68.7525827742393
67.165663568303
67.9086946957316
67.5241733011345
68.0733728242329
68.0523954462671
67.215286828287
67.039991245676
67.89707677717
67.7579239657589
67.1003278288859
67.7354590469389
67.6951855592053
68.1021616446829
67.4757382744156
66.2960218855747
66.2758454077613
67.2949584798002
66.2797797704981
68.4090506300023
68.378303844664
69.2523882551394
68.42597391418
67.8481092471834
67.5539604275924
67.7439974951298
68.8098431958351
67.4568418448819
66.8334209095089
67.1382115431916
66.4910651261299
67.2174085903362
66.073797589462
66.5434654482679
66.6622337951022
66.8289473082188
68.0263333371248
67.7427489576861
68.7017256667023
69.6107798681875
69.7644608917863
69.2157811187623
68.7253455577651
68.9163836815264
69.0801258270512
67.5091606791134
68.1707872380698
67.4785035885262
68.518983465626
69.7003023524499
68.4032787261954
68.1298957498625
67.8172711623847
68.4345899008918
67.5664208456281
67.2449995185774
68.4814432262578
68.4327618791853
67.0156955483433
66.2680874721994
66.7012499209231
65.1616633428479
65.3835443640408
65.046055637449
65.0525430887645
65.0508036011655
65.45467611631
65.969318763008
65.3597410906
66.5675070856808
66.4660471818041
66.355836251994
66.1039562689614
66.4536988983312
66.1244246287984
66.4419062013001
66.3631662902223
65.3638299616911
66.3007714998466
65.843865241869
65.5771608025779
64.4730587617727
65.7736066972567
66.8785397362652
66.2106700468205
66.5437869888803
65.6621218357362
65.8469788729173
66.0227962295054
66.9855561884926
66.9286000954244
67.5816706935773
66.145630453446
65.6391325635436
65.0471434037167
65.1355987803656
65.8377181148694
66.8348607967756
66.9946509439254
66.9217410726127
66.3346980714449
66.600248361472
66.3012355800468
67.3455786731568
66.5839335849947
67.3691210388256
67.3662542456469
67.4334399801764
66.1951246369111
66.6652287509673
67.5957686108221
67.4244538224974
67.2695150128341
66.1814264760183
65.978482937517
67.5208773931512
68.5648670665952
68.3616333290272
68.9275001119552
68.1947964078769
68.9284607124603
67.4303434401293
68.271031157848
68.6332739714767
68.4640806653334
67.7278957057977
67.9645275317761
67.1491198835574
67.9462367164539
68.1265747946978
68.1420553533408
67.5739759054847
66.9247783824913
67.0386327715593
66.8846905537698
68.8816496842075
67.1183130596811
67.6538421546728
68.5326249702871
66.770003599978
67.3601466563599
67.22942889664
67.5593612179668
68.9977536493277
68.7585549146613
68.8692889069334
68.9803069499959
68.8160319794829
68.1252187045628
67.8291820823792
67.1849807428311
67.0099690363506
66.8510385526178
66.5561951906747
66.8417055566467
66.0373530551746
65.6664379125546
67.2010167926187
67.4732521930653
67.2931977602664
66.7882198671247
66.4264663744136
66.7671307989058
66.2402701410867
66.354496909639
66.675016127205
66.8547791911353
66.4110390701421
65.7368832616522
67.5820763950718
67.7512488842209
65.9377488176513
65.4166350809444
64.7648724580398
66.1824711275403
65.7312953836853
66.5055979066024
67.876795614851
67.3824903601807
67.1315050283801
66.9884000949138
67.6125404803174
67.7752272303743
66.2131157538137
66.5229300414834
66.5590885574746
65.2894221034769
66.0595184362105
66.1288667407445
66.116754316711
66.7744253298905
67.2963112508501
67.1430010854192
67.4848826520002
68.0096596466987
68.0716226370344
69.1879462924023
68.7461297199704
68.0615173887819
69.4277665611597
68.6315636744874
68.0183758022012
68.3081138023921
67.7652532136986
66.320941265111
65.8777864235009
65.5353281409996
65.7623492360706
66.8001481022577
67.0538833760425
68.1620968323907
66.1880579562367
66.1676811450717
67.0368677453989
66.5106821100941
67.8924728749309
67.7476842166917
65.9234416396423
65.8333878037903
66.4397571996966
66.7693333883426
67.102648687383
66.4567902028024
66.318055811
67.3195040511895
67.7706530235851
67.6963592707616
67.5545588960269
67.0928305715289
66.7183282960227
65.8430567891628
66.7523695058791
66.0784850285981
66.8130181157834
67.0932880364708
65.7897430462191
67.0587254213128
67.7923711654135
67.1034377256107
65.6215787609691
65.9545335471937
66.7680200810184
67.743862470641
68.9865755377758
68.6271342415254
69.8087752266483
67.7712407027945
69.3742311252314
68.1273964179943
66.825933016821
65.9078371512746
66.4706860478957
67.0520300395391
65.8303229183293
68.0659238047476
67.8019669587302
67.6286441396778
67.359856664759
66.8440448607985
67.3069107797768
66.8030784175022
67.0817463732573
66.7224602644872
67.470381970075
65.6586093858932
66.1148244824283
66.2418712236495
66.0774450284662
65.7768993564664
64.79270266925
65.1896719867562
64.7998332830088
64.8364408393285
64.4182053146228
64.4285016028412
64.80865584157
65.8346593816987
66.4720889202256
66.9558957418935
67.7533717596552
67.7287436169043
67.1553205717236
67.6426580186605
67.2389874914482
68.0304888901528
67.8802469523362
66.9576648931666
66.8676386153145
67.9420624231451
66.2993815247663
67.3588390256799
67.5787246092555
66.2514050068313
67.0076914414763
65.4696476617885
65.5875058832838
65.5445639465957
64.8892056749477
65.4492479502996
66.1060495544833
67.1347802120695
67.6274952810319
67.0578706934498
66.2717271368495
67.355674181741
67.2727713337
67.5531332822662
65.9918770028446
65.7488813158921
65.433621421604
65.7491529963008
64.8938756141271
64.9230940520515
64.4285657480687
64.1983160127202
65.4127431924063
66.456282409946
66.2219248706147
65.6336520323858
66.7017859094262
66.3918494255139
65.9182992254146
66.2967990495104
67.6608791463543
68.6217429441047
67.6029026877101
68.2650747526143
66.2724061219633
67.4902856860553
67.3933450262041
65.8871797126154
66.4114322513465
66.7100785407026
67.0536067072008
66.3370809978337
66.7359370349815
65.3393924561845
65.9635284144243
64.8144106909495
64.2530370086519
65.6480278018018
66.088337955581
67.5938108210023
66.7851668630785
67.5675187249896
66.8879654966542
67.3162964376911
67.3113687905716
67.458164650477
68.7115536934299
66.6433618768442
66.8597254507619
65.7590273694442
65.9426660834625
66.4519140539373
67.6895735910584
67.5079584993456
67.4591887241229
67.437730132322
67.5844313885649
66.1318120510419
65.8932771110749
66.0486089618164
66.2118426906456
66.6453986746313
65.5238382957929
67.6376448318214
66.5078393294772
67.8322311037961
67.57860751547
67.2280509705597
67.4062073394656
67.2435595912684
66.7524676342058
65.2196605341742
65.5521691422581
66.29146273169
67.1329779992778
66.9016308090118
65.4625923774316
65.4537710455585
64.2400815927183
64.9778809016205
65.2148333118795
65.3465929665095
65.9403867153812
66.5834312592305
67.5671468395311
66.5235010952376
65.9261898420825
66.0595209857047
66.8533643175145
66.8319697196913
67.7135087359141
68.3353275796457
68.1249312930195
67.9415582414265
66.9466157209353
67.1642725018585
66.7115475442671
67.0915082990113
66.519496018225
67.1532546086652
66.3745900156008
67.0427010647811
67.1378853680209
67.2044650185212
67.371890081522
67.1611290358917
67.2662206254635
66.8729803890826
66.3160082007268
65.7882064422672
66.5445481292931
66.3777902995339
65.5104882880405
66.8094397741275
67.3657971920742
67.1816861551283
66.8869773705711
67.565754580926
67.2696328727486
66.5075349441159
67.7021236138593
66.8385420546502
66.9706919781418
67.3603753120644
68.2013365135274
68.2968240480785
66.3139481397507
65.5473003024937
65.6367781060854
65.5419412478065
66.4223259862217
66.8201772087939
66.1428013146022
67.8881987030171
69.1874558454108
67.4975460453742
67.2157044753575
67.324034989312
66.3654505054853
67.1294011554923
66.8513741774875
68.3751658180819
67.1893270992256
67.0018764366724
67.2465649351996
65.5871588259581
65.9811101997384
65.0450538557383
65.2679300540472
65.3088345045868
66.5292278792357
66.885712540563
65.720820752329
65.3740375969046
64.9302881646958
66.2067807477206
65.850320084542
66.3674484317585
65.587620886996
66.0996318286317
66.4441215317477
67.353804294522
67.0009038926348
67.3764282924052
67.2525648494891
67.5206375255784
67.6716838168065
68.9041927234153
69.2746150665494
69.320867642455
69.5110121240831
69.7804823831045
70.1825298752358
68.7223049594851
67.0507612078014
68.3625611744881
66.9946895471383
67.0595956278703
69.2107386925731
67.3761864389046
67.1333143330433
67.6471273950945
67.5104365593123
68.045707042874
67.7950487081792
69.1047316314152
68.3657657431322
67.1737011961007
67.1704088339413
66.7750807117586
67.2542790192701
66.7600571225932
66.7645892815066
66.3231941739018
66.2745762281223
65.9786682482018
67.1576793796047
67.1134420536477
66.8876362112647
67.3452979773124
66.6430174426637
66.8921581351505
67.9079398044822
68.2144087029158
67.452117625656
65.9334103191451
67.0503309234225
67.1610023955509
68.3427335370398
67.4874207465367
67.1247269592006
67.1987801147559
67.1674591212709
67.6308522503357
67.6770818443544
67.819407403617
65.4400306081921
66.9991567220809
67.4087743440152
66.4590376053816
66.9627726719609
67.5007784270188
66.7434923291905
66.6860703698586
66.6058461473638
66.5253441366552
67.2176920651352
67.4949210598923
66.4093195148342
66.1886140517889
65.7556575542041
67.303928753811
68.352550500534
67.518374526323
67.0724377669278
67.2941469788493
67.5559787497898
67.284020997768
67.156180790099
67.2331630584879
65.4300026429767
65.8109350060197
64.8958142411662
65.6856264307226
65.2969222676348
65.3501529389135
64.8903327092326
64.886321884481
64.9313209886247
64.7353930206951
66.4525980371528
67.1428606184623
67.0421593883169
68.2347335732375
67.6843026702705
67.0605770079181
66.1398098684509
65.568011246787
64.8766181246594
66.0097568456742
65.8469714973597
65.3441168706615
65.2874997541531
65.1061023107079
65.0458016912733
63.9716015343226
64.1559965878677
64.4560825570185
64.9933903775665
64.3675363138084
65.8161570877948
65.1246557090696
65.2771071744491
66.0689011817188
65.5657582374857
65.3388085761769
65.4007016705933
66.8849789264051
66.2076213913716
66.3854715333363
67.1538430817413
66.9814609742096
67.8288906387374
66.6546274553453
66.9229141768327
67.1162631840991
67.7116330217095
67.2132714151738
67.6666686538991
67.3092429077224
67.2176867550969
67.2043293672435
66.8384436030256
67.5162855904606
66.6295121309093
65.2697777460795
65.69899804303
66.0241757363917
65.5185703536222
66.1200362811545
65.4125598080432
66.3791739519431
67.9386225621671
68.2095926207984
68.3780589566479
67.2242359672663
69.2000790511861
69.4485703122328
67.5759276583856
67.5148125198193
66.0522451844339
67.9321463839931
66.5935480772314
67.6934129380919
66.797924406144
65.9811191640636
65.377088712767
66.0628746958846
66.9818737138973
66.2283501247934
65.6398874447173
65.8407774079321
65.0408720744615
65.6330134500345
66.5788199410053
67.0852513469188
66.1587331743343
64.5718261311095
65.4420552376179
63.8520579389281
64.6675122240852
64.8328084087952
66.6187464192481
67.0535781292697
67.4728154504939
66.5317634040588
66.6056873046437
66.9854826712166
65.9049747275494
65.4919437879527
65.8838598591646
65.1009522444304
66.9571044442405
66.891865070227
67.1704026960826
67.68475334459
66.2679055109329
67.8213474163918
67.7271237769347
67.8360937787209
67.0727711615691
67.8328274010638
67.5178579874083
67.1911374016089
67.3294137931039
67.4704733512891
66.471742558346
66.7146333624365
67.5570265502423
67.2878451739141
68.0301342078694
67.2638180161858
67.4601064218467
66.0866120727791
66.2208306736159
67.1369844183347
68.1309077266953
66.4288348126918
66.3283121021742
67.4850036060312
65.6541319144498
65.6902761586574
65.8215902304205
66.6506025214433
66.4525752269303
66.8472403025427
66.9120379688848
66.8828756772392
66.620410865787
67.0252824864906
66.6898474907206
66.613202964122
67.2030567555519
66.7795190359408
67.0250822364152
67.2717071611072
67.5956015272034
67.6006956492047
67.3088615393663
68.2743854778511
67.1173173260964
66.5329617450102
66.1890520341504
64.3980177705737
65.0542779073955
65.8199313193433
66.6207970254859
66.7841216823652
67.8988444817718
66.6389325039005
66.8258805995191
67.5300790676963
66.3800637023256
65.9876955432206
65.9813319819567
66.0518104345289
66.3500792342431
66.2801887574626
65.6828293146245
66.1305317297485
66.9669293832289
67.523579627122
67.0946087066608
65.7743044370797
66.5401168076509
66.212222320915
67.0649879966664
67.3723779552902
66.355410781775
66.8642846897035
67.4369103989498
66.2854399711214
67.2190277800684
67.71948714721
68.5936249835798
67.9199423718827
66.0938284813977
65.7500534593686
65.849499645921
65.4352054289789
65.2898315903426
67.4202611259522
67.0764367519152
67.2805757337197
66.3224422676956
64.7912803117281
65.1437889666953
66.1422718043119
66.3420897627054
65.9671462620044
66.9702937374545
66.821000827139
67.0336102558893
66.830671557292
66.5148462971757
66.9125680894969
66.0417423825605
64.9716107719057
65.5300383139154
64.8168720843731
64.6159520723067
66.4435455693866
66.1781307443148
65.809867978844
65.3003673821653
64.7665497940707
65.7024005856219
65.5928981018946
65.7141487873724
65.2578812149544
65.6344422666245
66.1331795280422
64.8576484020688
66.1575234254817
66.4358687092684
65.536442989905
66.986762170349
65.8566764321162
66.686779205262
66.5297150231998
65.268668896911
64.6038916535168
64.7970499543629
65.5431810780254
64.8332476903465
64.6521183741813
65.5346944576828
64.3704069988045
64.6198124562489
64.4415829210219
66.0471231940848
65.8699742429824
66.6796728214032
66.5446294426204
66.620108544323
65.9053276936844
66.3894793175918
67.4141154477916
66.9692287626094
65.9121998437662
65.9861825363732
65.6775595525026
66.4206241992364
66.5146846823744
66.0426537366548
64.2246325016048
63.4234990599113
63.2447727267466
64.3820684583688
64.1049083967217
64.8047312567161
64.0585171767872
65.0472381763044
66.8663500709173
67.8802790041121
66.8862448440399
66.4332800079687
65.2457656032289
66.3313092972099
66.2117447173065
65.6387066395699
66.1704974669628
67.1847360685013
67.0560507286372
66.9082083549073
67.3757866217919
66.5519423482125
66.7739702531368
67.1064905512599
67.4798532207518
66.3242588775359
65.2716658511432
65.3926200213747
67.2550517939158
67.4214064409356
66.851901768512
67.325323615397
67.6719114639738
67.2531524804595
68.9008935431484
68.7799694064158
69.4303166248904
68.9979841417309
67.788093616824
67.8531463521363
67.3858867231137
66.2789838423873
66.6971200706801
66.7416364238189
66.0232191226789
66.5605097422813
66.2119927250315
66.7293367936179
66.0739674556611
64.8446060779904
65.8496783438225
65.4207620286526
65.3048588135552
65.3550086307265
65.214016302784
66.0001486981142
66.2111112394825
65.4989037421582
66.4902334542962
65.3703051226198
65.429038194575
65.9014645107243
66.1894856437051
66.5796743133775
66.0665041908487
65.7464401440993
65.8255562712882
65.8845509573498
65.5345442675626
65.1186248815883
65.2739671947765
65.7435401608514
65.658796341929
66.3990910720974
66.4151843938326
66.1914018742359
68.0541066626695
67.0756103454401
66.0247976480644
66.1893318199052
66.7159761890854
66.1940742486252
66.3291098607302
66.7290602647236
67.3109024329492
67.1732983367422
67.8516714600681
67.1824188656023
67.8695009065931
67.2884643278908
68.3283402221314
67.9691858027808
67.3963248821498
67.0468151145549
67.2493132619714
66.040778855954
66.497415203435
66.6070449042396
65.612937670694
65.7668628360294
66.2289337973872
66.4858770272956
66.1470342428676
65.2404665346988
64.8248989924614
65.6800109073745
65.9759044412025
66.4843615055838
66.8594512937299
67.8626812748882
67.8116937900735
66.9805570461507
66.518928519187
65.9010416152728
67.372551492109
66.9700161470947
67.6472434444546
67.6034035241985
66.7221448280899
67.2493378614394
66.5064356043164
67.4816323508147
67.3393564751628
67.1882284203645
67.517481967556
67.3276976410628
67.3924933196891
66.971358344669
66.8986903306912
66.1710513306299
65.5088335856133
65.0087335919971
63.7010884957388
64.2178528888518
65.6690905377096
65.8258329807675
65.5001432488887
65.9864984515277
66.6824547028842
65.588284545414
66.250078165683
65.9429009782764
65.9989554578359
66.2029353136309
65.4662409480344
66.4875303857116
65.5670110628853
65.3572118065738
67.2526131951491
67.2425354119507
67.5458949243064
66.7080433695672
67.0559871903348
66.5415296447535
66.1395438980225
66.0387556036109
66.0504275106928
66.2612558367652
65.9629582058073
66.4060073933657
66.0414277652333
65.8790010987273
65.9232653423678
65.835343217301
66.2847793776557
65.8244293374767
66.3281731666443
66.0060055720043
66.0802289631232
66.3466006698055
66.0345994047053
65.7891891191073
66.2472472885642
66.6181235377992
66.8472608863515
68.1965517966306
66.7691679640264
66.4956057934773
66.8093928059444
66.5070774689499
66.1838792969171
65.2559037989979
65.0948864431613
65.4356608563676
65.8809582578985
65.8878979629976
65.9073824164668
66.3864554961889
66.2848574140067
65.7022246821148
65.999921359057
66.45282251977
66.7061159847638
66.2615211706026
66.8304067390947
66.2875376417278
66.4849425839389
66.9272276984731
67.9878155842678
68.3460740427487
66.7424811659211
67.3793983765613
66.6356216452201
66.7345924872873
65.7406862225074
65.6983927528719
65.0258660235122
66.3180252513393
66.8359700348546
66.623283685403
65.7644457874149
66.3337215351332
67.0287891570775
66.5055802313582
65.7529550292053
65.6422479687388
65.7398652739542
66.8700263467194
66.6335678015624
68.3241438465721
66.6153120050492
66.7505845163594
66.6522850594047
66.5945309603591
66.9263229820539
66.883413009155
66.2005075321636
65.0538285938549
65.9997746119625
67.0376401045878
65.9017746451851
64.4964325924118
64.7779672001809
65.0167318857471
66.1108533972831
66.5360565111295
67.28188770009
69.0259208145493
67.30672625518
67.1482383722249
66.7528382924346
67.4869846800993
67.1779603033428
67.2056529699171
67.3575178547339
67.3634853790041
67.9796995082267
67.7020624570363
66.7744856203926
66.2155142698654
65.5097218921001
64.4830906755921
65.8245026466324
66.7789968733575
67.3917169711363
67.7466493428785
67.7612679629022
67.8440806952654
66.4575449018744
65.6513394026346
66.1640007477748
66.526608527037
65.7433996349311
66.2226095088093
65.978401776282
66.2682304084058
67.3250595936341
66.6968451348834
68.3871044188346
67.5157461048538
67.063789799202
67.5796061338699
66.4959409109182
66.8438458647976
67.0550987204103
66.9655252732237
67.2607020220243
68.094398216391
67.2162501322105
66.7277657164577
67.333486945178
65.3269512675189
65.7719171003919
65.5524057893284
66.6417808951625
66.6207092404991
65.18260502328
65.7221974602858
64.5574761133279
64.7506555761015
65.939673399469
65.5055324774249
65.4262452393686
65.5249351537155
65.7847415178866
67.1483219712133
67.5816438505332
67.3387833852956
67.6064564369049
66.3704488327512
66.2045860570475
65.2408789888194
66.4033416975673
67.2889013609829
66.980835323821
67.1186359345079
67.02531091367
67.4471997697738
66.5391649098104
66.614379250812
65.9810199857139
67.175243228117
66.0555426761381
66.8457179159139
66.8461901017506
66.5010923796105
65.7480101528662
65.576019210143
66.4867080604033
66.1813845564151
65.7548498877441
66.3058727180511
66.6690017671721
66.8714179232717
67.423591439989
66.420502879737
65.9860411996111
65.4771298342046
64.8592388865287
65.6447884240733
65.8110474918249
65.7221590674906
65.5950480073225
66.5367767238852
67.3887460161786
67.302843525121
67.3320008392487
67.2129351899406
66.5211255743387
66.6397029241991
66.6946979370264
68.0714608667694
67.9082360627594
68.5629728274535
67.2598867254783
66.0060714205936
65.1249487181592
63.7483377796643
64.5042042110449
65.3198278242347
65.4263381955084
65.770445017166
65.6694694055129
66.1792266059128
66.1366793143269
66.1469895922368
66.4720475059516
67.1397148136505
65.6391107381787
65.9596926484485
65.4065934735995
65.9592674170326
65.7364418239867
65.1192559712164
64.9013089753518
67.1003378167756
66.3386748209596
66.1547819858113
65.7701634890368
66.2501703905873
66.4397076163266
66.0108829458932
65.7292370501154
66.6518416457217
67.0396680430647
66.8350275590365
67.9553492344797
68.4374756157173
68.6805614331287
67.339548877664
67.7718419890597
67.0508027042656
67.0035611830965
67.1411415512099
67.1657440508812
66.2658876423134
66.9171002325067
67.2709137175079
65.9869487616525
66.6927129705975
67.2549139391634
66.2166390701901
66.1100815763454
66.8121469331958
67.1322636711239
66.9258368643903
66.7962509873482
66.4625051913304
66.7207023247379
66.2069053486498
66.0248101711982
64.8686491906291
65.4800426358337
65.979568686286
66.590733048596
65.8470401155064
67.48257619387
67.0782810408924
67.2795145353678
67.2936404346176
67.2366891064233
67.9602578216957
66.9708557047212
68.8092498800839
69.3924495786791
69.4837245070084
69.0360795379524
69.5765492609356
69.8416070107392
69.6133022669703
69.103716373047
67.7201857064226
67.3099776663712
67.7258095608125
68.3099743258094
67.6717509457557
66.4003303499019
67.4658115562052
67.3740376751535
67.5294629057541
66.4280147641699
67.3308261438506
67.0374525911704
66.1662632806852
66.5635649518279
66.5986844261624
66.9381939587108
66.9476497435773
65.6030347890957
66.0607709363751
67.7559020091852
67.2439701753465
67.3572005442823
67.2860573387572
67.0675380481113
66.0638139081932
66.1228939372422
66.0793948851907
65.1602048034285
66.2399684588748
65.1935661406407
66.9925858535735
66.1877802668102
66.8295386610559
66.8316034321091
65.2176767328671
65.8987397978254
66.5544270474374
65.6609705658709
65.8094419191561
66.5962886472324
67.2751232957372
67.5036140844139
67.6157967142221
68.0330185593709
66.9799257410426
66.9520596975022
65.7783477648685
65.7009481410107
66.0108623076826
66.2808252133651
67.1498093315517
65.7218903650973
65.4002110917084
65.223881994349
66.6922629065622
67.2850678251663
66.3565484086774
66.9643208364194
66.4755151582488
67.4986224296291
66.5017954932376
67.3128902796889
66.900668926098
67.4493247121164
68.8907813459412
68.2029493509988
69.0012163906408
67.7746364540274
67.9487791317539
67.5825721350742
67.1925877033029
68.0053319219092
67.154354814258
67.4053977499594
67.2603788940964
66.8173358567617
66.8036121685363
67.0615954685432
67.0083401499389
67.4506512448735
67.2111732077326
66.87067834134
67.2082682683199
66.551991020795
67.5983231519957
67.9628264651777
67.3122659661209
67.5116435325525
67.3760139138679
66.9373736721834
66.3912227364437
67.1309443534987
66.4134584170803
68.7589072755261
67.7236783980978
66.6138466632787
66.5677727220363
65.3915447889821
66.0042435961305
66.3471385480794
66.6512050204684
66.6069079537867
66.309990178722
66.6458708018678
66.2019674520944
67.2515361653058
65.9356397637243
66.6364113138671
66.2526214793324
66.8133437608125
65.6734572676492
66.1099100443781
66.9420641563245
67.1765701947205
65.5728359354045
66.9677931287059
67.1877913287159
66.9667646935334
66.3295797608115
66.0494394607424
66.0942579586812
66.3082620688481
66.4679144494871
66.1919288456821
65.61640324737
66.4662979499617
66.7868866125898
66.237210672978
67.1387893325394
67.1301852308189
67.1124894314488
67.2100861762584
66.1008321381677
66.345902959922
65.7135717788661
67.4366912558027
67.6180354006163
65.0489529425336
66.6590215311677
67.1027644013547
65.4948026382845
67.0442618589872
67.0919110577088
66.2515639333618
67.4089140483517
68.2266385660355
67.9925453908199
67.3186893268896
65.5616330544065
65.8068511524732
65.1115802759877
65.2795729976523
65.8379565812478
65.807535571243
65.2964899969573
65.6682817658249
65.9777660854944
65.5127046318966
65.5969531840163
65.1100662706044
64.7846485366334
65.4269406774134
65.9892837195223
67.0825148370667
67.0802469191067
66.1894090519887
66.216811471932
66.1183697945596
67.1372849233085
67.2423887141213
66.2313640061315
64.5396293399263
64.0997222273407
65.5736399585294
63.8403663543331
64.486467700695
67.0380013164045
67.0711809596639
66.4428595716613
66.1250204002485
65.1168672253105
64.9002631690216
65.2207910790994
64.3885875154625
64.3510921447801
65.4565188659122
66.8393824613484
66.7013277701879
66.5054511515032
67.1271678341829
67.2094157321527
67.6761275339559
68.4280768716747
68.6399281817503
69.0616884925264
68.8884916737898
68.5147002246638
68.7009676759195
68.8982724712396
67.4512574273839
67.9405615729949
67.9990807868852
66.9243953548205
67.1845582188771
66.6871621350462
66.4450629776717
66.4173916436499
64.4528938645957
66.4943284832952
65.3771645037732
65.2807964495584
66.2660234256555
64.8306666541292
66.1915101086502
66.6592273327376
67.326020083332
67.066793593123
65.0007526863694
64.7824749096003
65.6562470490219
66.1555179796399
65.8957248645083
67.0211756745353
65.6979898132576
66.7546246181766
68.0304990671252
68.3213118385971
68.3976050644253
68.0147047572515
68.2186710978901
68.0857750190704
67.7000889648197
68.1907597324273
67.6452037682519
66.3979058767754
67.2377497725736
67.3720392830938
66.4331516919419
66.8204445845958
66.3001631163405
65.8191838194523
66.6650825144956
67.6898318255364
66.6517154030122
65.7591321380129
65.8353520702637
66.155425689225
66.0830767304618
65.7603700248558
66.0027323140685
66.3130881534314
66.1569566355785
65.7113205320969
65.2717029229924
65.7150902026148
63.9389348427052
65.3628355725859
64.9990162974057
66.9068370253821
67.5060443301466
67.425758476227
68.0400829092406
67.9392761859704
68.1274774760589
68.0672774199253
66.9526228869408
66.1624047110474
66.576004338194
67.0436009993148
67.1769415096994
67.2018259068275
67.4682012496103
67.1853597755947
66.6272103990439
67.0041738197303
67.9722193505795
67.3341388852859
67.9281969597439
67.3705380628042
67.5504704369165
66.8608573164865
67.5931362120216
67.8393288690015
67.475860911979
66.0482592036207
66.5294002695676
66.0083745691073
66.8658227897366
66.2409512609931
65.4414800678263
66.1618415054074
67.3796873867525
66.0998737818075
66.5746724298475
65.5249391109217
66.5294987187468
66.8421591183665
66.9277598782488
66.373156250791
66.2058616208048
65.5751400720238
65.4377754053471
65.6532994967913
65.8404831092921
65.8588672992535
65.934054538933
66.3065401878353
66.5101916998223
68.0719636450563
66.9030412296634
67.1408982872085
67.0533608719871
66.8697369856175
67.965867245591
67.1731948251254
65.9667170505494
67.2391421467415
67.1728422683399
67.5528808835079
67.7545070110103
66.7834147988787
66.1439252867508
65.8014563862922
67.3451643024513
67.3865964979156
67.4754813556968
68.604612573033
67.4296804522926
67.2585577962163
68.1308663796538
68.1813774347813
67.4694120026024
67.3748986442065
66.1309513520828
66.2091382771328
67.5861520400279
66.4915037101702
67.4889058216988
67.112346583032
66.9527374878031
67.0266657804623
66.4449160461875
67.1243694179026
67.072473795843
66.3755436153141
65.8795725173973
67.0213679756853
65.9788449073314
66.0692239560589
65.6100839479369
66.6184960128713
66.7236130946655
66.8566695721312
66.7331488706623
66.3892858466278
68.6257236023428
70.0013973968256
68.2513249105134
66.7915756260643
66.5217878395692
64.8771749126504
65.5842448675391
65.2463090936457
65.1917033720433
64.5819516260547
67.9132914826205
67.0525487747742
67.9660038314985
69.0366511957043
68.0763010478973
68.5581279301458
69.0101457622983
68.8756535570336
67.8743252598511
68.139597498567
68.253855919052
68.0903858097683
67.8551477268174
66.7721759658942
66.9045486605456
68.2334418836724
68.5135771563478
68.1639097879786
66.4617769451759
65.8816188896869
64.7692587397833
65.4121372829172
65.619730947563
66.6832738427107
66.4634638479085
69.4570928185818
68.5872371505087
68.2322541869849
67.9439863414782
67.7573697283664
66.4120387586448
65.9694491208658
65.5576940731755
65.2484499153812
65.6978168461183
65.9852695659885
67.3128970511739
66.3914947479597
66.7800770135004
66.6232844144275
67.6845031371337
67.3409303828606
67.5388895809341
67.5694649135503
68.0380336637433
67.8184480874863
67.4108931253729
66.3167169622992
66.4425149800445
66.0106287616534
64.2805487589512
65.5600043790119
67.1365048256851
66.0638951042667
65.5406648396907
66.4161020471552
66.402954132562
65.153611375205
66.1364828372624
65.6230597394725
66.0089229261807
66.6115496141148
66.4191859756708
65.4382149048509
65.3741914507727
65.1225622681638
65.4002618081921
64.7536241412864
64.4347862710552
65.4764547859815
65.8093426993219
66.5418682113083
67.0034138247141
68.2275504511338
69.1040330051938
68.2719558789104
68.420226213039
67.559739079931
67.2524780493867
67.4938296761575
67.002844117144
66.8442765959031
67.6204451380657
67.1742396910175
67.4700203436686
67.2718109450642
68.0750206495111
66.7474606269042
65.9539766601546
68.2823976430478
69.0361060324824
67.8334575618547
67.8145018476995
68.036233223978
67.2885456033474
66.3627868680791
66.5654082375653
66.7627898748833
68.2497313492672
67.2640199559124
66.1466123048052
65.9224490683145
66.2493270735221
66.8794967176524
67.4551209663369
67.6344083791892
68.1143984995618
68.1462146923692
66.2747605819446
66.4799121733218
67.0732950560836
67.8234451517815
68.6754022336946
67.2503300730605
68.6682693089679
68.3033546429579
68.4756346052269
68.6171402671382
67.7807101109488
67.5438958455552
67.370637993677
67.9538350267071
66.838092255532
67.3725538199864
68.5996688551597
69.2541622296886
68.5715049706532
67.5393080248402
68.2490983612321
67.9439699195884
69.0121085390565
67.8320203774852
69.4259602004919
69.5394762273727
69.3570947828121
70.0869201547356
69.8720009960816
69.4515794107426
68.967077687773
67.5549045349928
68.1031031724357
66.8331161788298
66.5176889512368
66.685979900815
67.0024089222763
67.5323635936486
67.0711006999209
67.5311440442892
66.8287695628644
67.5787107244166
67.4456708547977
67.8630591563051
67.3973943244645
66.5395314411666
65.481321710622
66.0346741023717
65.8573354124209
65.7266126082616
66.9516791710293
67.5769750738157
66.1869350618148
66.9908141116618
67.777350220281
66.8574226149569
67.053398650508
68.1505030460598
67.4162022183201
67.1569505163421
66.7750216081516
66.1399034548667
66.61862164618
66.2018558081155
65.7253463634756
65.8180598076565
66.9002329452897
67.2444319456142
67.3981865558736
67.5404842157139
67.7781531956614
66.7374674562955
66.6347149287945
66.136698333083
66.9238813314724
67.1432841306129
66.1283529133361
65.7211660660955
65.7238313940944
66.4010818689284
65.9218107295062
66.6879446645922
66.6492322316626
64.9785213043806
66.22749950732
64.9601787111385
66.4911530463942
66.0364910553108
66.5366934296115
65.5117008822126
64.3459110217703
64.9443979677877
64.3305547653761
63.9544336297936
64.9603359984409
65.0613356605754
64.5143851579717
65.4923477419263
65.3635382968288
65.5363859616389
65.0424479946227
64.4974478571041
64.7159342354164
64.5802106163121
66.335519468603
66.4952095590154
66.5779038180219
67.0402459630362
65.739948934613
67.0331437432884
65.8306222292255
65.4292295630005
66.0545789890113
64.125095181392
64.5011691318642
64.4173590702485
64.2843006569077
64.6302290885549
64.4351544018482
64.2818781253601
64.539079524598
66.2163012749608
66.2433761700133
65.1001066310339
65.9441856777098
66.7749837975782
67.8169442312998
67.6311276887476
65.5141061293131
65.238158741026
66.0093993904691
66.4618213732108
66.1670973988218
67.1977506916764
67.1171713709835
66.2773837559375
66.3255932254899
65.7037730652373
66.1971561314184
66.3636299436743
67.3278687547908
65.8379227121212
66.9080868482262
66.2697133654346
67.2567967708106
67.5010809097608
67.2010443514631
67.0543825119931
67.8648197266358
68.4272209331383
67.7208301568074
65.4800155176794
65.8077714483719
66.4608905502045
67.4015822423156
66.3598883265864
66.4129161966339
65.8849271980612
65.2332290212759
65.2711738053476
65.5339403811175
65.9720608771117
66.2338990135719
66.4557997807797
66.7046460643535
67.0457835223555
68.5505468561304
68.1244820062792
68.7173895354168
67.0033852099039
67.0569529955349
66.7493379445831
67.5411582174843
66.6992190916774
66.9174899805924
65.1372870591533
66.7134631627589
65.557992874879
66.9063198131118
68.0660923351655
68.2643253632771
68.3149702038264
68.1565355084889
68.6853648593967
67.0013443494697
68.3523636169359
68.2089696028254
68.7632698153442
68.6668421231643
68.1418299187298
67.5437936234554
68.8542094210332
68.2111042137988
67.4773103456464
66.6424251524276
66.0212699727034
66.1781022447569
66.9052631337459
67.7015093442905
68.3548875494929
67.736316423053
68.3116782184293
68.3736005288201
68.7011326323976
68.9943750978593
66.6974010454163
67.6539525656807
67.1691843336469
67.0294932992028
65.9100936514749
66.6063605939264
66.6550501181257
67.8432498546936
66.3342019837716
67.2604229648259
67.9027498752141
67.1214304851905
67.6369546331526
67.6080160533179
67.0725942799931
66.9957501241784
65.9246711414069
66.2247135511134
66.627930522387
67.7353617327947
67.1278307850459
67.8426889925248
67.0198756515927
68.0682307144624
66.459341555179
66.0458977373974
67.0578603278555
68.1062684981996
67.9859150738381
67.7739934513877
66.688925614879
67.3567005924772
66.319650341945
67.0330136631896
67.6395884178071
68.585583468429
66.4378727611567
68.0306411234977
69.0902944419522
67.3673329540691
67.7417973779316
67.0901847788847
66.4713226364333
66.8760669117705
67.0572315156383
66.9608867454534
67.1444721680484
65.6089949639652
66.485504398495
66.7325778363151
65.7854138784711
66.4986194080025
67.491736119625
67.9849826255475
66.7492331069947
67.5487032468917
68.3478184337992
68.1211673141377
67.368397185587
66.3277265797621
66.5331725247372
66.1875370245244
65.9025133073461
66.6122735876345
67.0284876679449
67.199510783219
68.7456034628688
67.9088888528527
67.2955144230763
66.7816976813681
66.5971154598839
66.0276751498472
66.5477913572901
66.8810048839924
67.3067396575265
66.765035836365
67.1141099833729
66.2708429270081
66.0250770250952
64.9489200969649
65.7474895052273
66.0663583660948
65.7647308610242
64.1609864113445
65.0681714083239
65.3730918982476
65.5138428722707
64.4038557214381
64.5275974021908
65.1005037583108
65.3801492723435
64.5875651525582
65.1216242291552
64.7189045095557
65.3778068364335
65.6983369656082
65.0756832939906
65.9329089270964
66.8523453678253
66.0644634466727
66.7093764529139
66.4362166173365
66.6787539723922
67.5992958855921
66.950612046232
66.8319752688357
66.8582542712514
66.4259895166463
66.5116438524247
66.8364773429846
66.1863354740068
65.0603018859605
64.2873118381143
64.5658623013862
64.7962007408337
65.1714756032441
65.7558942803262
67.5761405607516
66.9435210849413
66.2979926152866
66.0665992428025
66.6677673513705
65.4089305130685
66.3999420591709
67.0734748517891
67.0465401961992
67.5031388687256
68.5308656510098
67.6848855881743
66.2500856618532
66.5170102084421
67.3635323558294
66.0297159877805
66.2728633312392
67.1708811385775
67.2934877529963
66.8965386171358
66.2099756162868
66.4966351796139
66.9780761403032
67.4708799897807
67.1627682791196
67.6070623375071
66.743452262041
66.0052815772307
65.5638283442341
66.2087966347666
66.4006258948148
65.8235142625215
65.6941263427291
66.1293954654556
66.0303289810693
65.1206550724931
67.0457437568175
66.4527809615261
65.4749514977434
65.8473456146885
66.9388141968465
67.0726688303958
66.3023040198314
67.7347750641161
67.0612406050903
67.4955334512971
66.7392950516359
66.6499408668754
67.7058728639788
67.5798798188758
68.2857575233687
66.7799057799619
65.624413671558
64.6509134630429
65.5465697399188
67.5934677710487
65.9700082431767
66.4953776595102
66.9418690662781
67.1538776636264
66.6106237144638
66.5829867855265
66.7787919737774
66.5921131891333
66.5147041891315
66.9599770147898
68.4249860720361
68.2783399218695
67.2171585549133
66.9924013597592
66.3027528676765
67.2751680213335
67.1595350202086
66.8433492412828
66.4494616704141
66.2051650009826
66.060446140404
66.2065363399866
65.7170724331589
67.8826570518442
67.3582402041006
68.0334848942541
67.3139687559768
68.1781917051783
68.0045751866914
66.4332496171211
66.5772591886906
66.9920051074067
67.3994203886905
68.585932739079
68.2315564982424
68.9678740986686
69.1779560782187
68.6958878687543
69.2930055428537
68.01301258451
68.4492868005211
68.637349912828
68.5210210693942
69.3797569123764
68.976103933926
67.5764878315703
67.6738499247865
67.2795072261704
67.3239670317472
67.2674078568583
66.5623868212441
67.5910017011093
66.1332037777604
65.3655695004222
65.7727943967018
67.0476000214271
67.4077249364581
66.7413665830594
65.3458113609787
66.3633627824985
66.9449498269546
67.5073569698738
67.6513258658309
67.8398304082034
66.9196370197113
66.4334881232862
65.7552261614741
67.2762984553119
67.2721396376075
67.4246349327605
67.8136015748965
67.1532528236762
66.6738264162669
65.5975256901531
66.0672282111192
65.4312764975797
64.9904185854248
65.6474669905059
64.0761989208982
65.4620937336141
65.0072129393182
65.8003040262219
64.7097010193041
64.440546009899
65.597412658341
64.6276604247486
64.4964648487803
64.6479601786882
65.4350489221888
66.3322737499951
65.4308415380619
65.3858592216543
64.791567390607
64.1876908682008
65.0623819663787
65.7174640511062
66.5147880480392
65.7380106589577
66.0568318534482
65.7580218158056
65.6191560179765
66.5006568117413
67.6881192733888
68.7885820189659
68.520378914418
66.7063635965439
65.8472630090355
65.4006841091209
64.2447929015808
64.0876048977288
65.0700590119692
65.3845696498349
65.3422083064203
66.9919518191463
65.5820262632924
65.5081801882479
65.2906236161933
65.7142431567254
66.0586617396208
65.9904165923393
65.4078870099514
66.406523517197
66.4144600560199
65.3638804337756
66.5783035964268
66.9308098064695
66.7316188472746
67.195642312754
66.5478429822357
67.6384265811204
67.1607053657423
67.8604241847005
67.3076419027321
67.6051880445379
66.9474816731159
66.2184918074895
66.2263177806105
66.3236313043609
67.3827552578624
68.1110137866237
69.7657564054159
69.4682967195609
70.1236163267464
69.549486280954
68.8446547992763
68.322089625328
67.8699362659509
68.6618751393908
69.7008547205743
69.5780654996401
69.8351469018147
69.0672329198459
66.9797467907351
67.4782002163397
67.924439181838
68.8604444726534
67.9013939803673
65.9883275987165
66.1607630267739
67.9125293160934
68.6062718527175
67.2547594455849
67.1831008209646
68.7672412197545
67.5611946737825
67.1682203264982
68.3879604630822
66.4116202570171
65.3886264467432
66.2469404378383
67.8376366773824
67.1590297214061
67.3596211116348
67.2621230822684
67.0773229096652
66.8303814844601
66.9751506401407
67.7113070934651
66.8026869417105
66.3381948358784
66.7278187028648
67.839951950837
68.1662059875076
67.9034577044441
67.8273777751609
67.6932556777397
68.5758707871462
67.0441392388877
66.9340464907603
65.6232400640296
66.2610801008498
65.1382748463366
64.5398811681434
64.9355748071657
65.0472525688708
66.0475272512009
66.6768052690895
66.6828062609674
66.9429530554763
66.3948255566905
66.5951920115558
66.3384510539618
66.4208588640206
66.2723521083122
66.4807064206869
67.8773265471961
68.1082410918824
68.4555059651728
68.0243201256587
67.0056331559663
65.3616623395943
65.71748807748
66.2441005982639
66.9502701764883
66.2082695064389
65.3757570597034
66.5266257954141
66.6179893615211
67.4127679988779
68.1546533105693
69.1003002770867
68.7899512121076
69.152468601102
68.3159726716418
67.5801189049486
66.5891893802634
67.0493422019008
66.7355547604109
67.3603619721079
68.2965524498627
67.7352857352023
66.9249197982679
68.379310879683
68.389434227194
67.3661521879899
67.4856695742082
66.3354675747727
66.8382014590633
67.3854647591181
67.1615378904085
65.8269779545319
65.3762520208133
66.5787017124345
65.825512459581
66.8026425678325
66.8650212070788
67.3890811286881
66.5818546156628
66.099346749893
65.8536252526831
66.5604871326796
67.0825187892477
67.1358236108736
66.3576273506137
67.3956935192888
66.902945817081
66.9234308867916
66.768956792688
67.7310215929815
67.34711313992
67.4336973175803
67.7483865530463
68.6660182629778
68.8655666361354
69.4855534137539
68.0393567157793
68.3663344869538
67.9090866443155
67.9875237693074
67.0189833243187
67.9630417370055
67.3493409098466
66.0680385832386
67.9437932791596
67.5054029399352
67.7730854198651
66.4789986317391
66.3068893354635
68.1060854360886
68.1558941559911
68.379105277509
67.3323301878067
67.5830357062383
66.886337330373
67.225195661066
65.5904075203922
65.8829104835174
65.1190992247409
66.0123228831121
65.3851389874175
66.2907782445778
66.6342856421532
66.2447013625536
65.5969180970526
66.3626120117866
65.9982666706181
66.5616261033687
65.2196289208331
66.2017708788081
66.0237951715482
66.3347914541359
66.1614884349387
68.6396775884206
65.8283675792874
65.4218015838508
66.0276158107221
65.5141219810394
65.0276256652554
65.0973708575422
64.9237116500651
63.6318988451578
63.9940667201395
66.4479480974835
65.7963836930909
65.7005555445381
67.0292725222976
67.7828053850124
67.1714928727167
66.2157079996717
65.5781083747141
64.840516577076
64.7521733843777
66.3083260432673
65.5830588756679
66.3360168025062
66.4703517928993
66.2413945569966
65.4702182746725
65.0016602897281
65.251450715627
64.7128157355055
64.6214203976071
64.2589967501948
64.1554853025501
63.3718809577823
64.6930171536567
65.1720859246932
64.7193635673082
64.0125280475363
64.5646356859432
66.2019755248655
66.4477047744461
66.2556009884719
67.5363499270368
66.8013001101539
66.5324881514927
65.6960482881699
66.1763695177225
67.2900817619659
67.838791132884
67.1936604200843
66.4607204505877
66.6004841134026
65.2187783471679
65.8708227157728
65.6499460321507
65.3247675318727
66.8688280556639
67.0354830275987
66.5552605960365
65.6592376564751
64.7787947247572
66.5750390924646
66.5426089560682
65.8588218760269
64.8510248557471
65.9228822992173
65.8919609540147
65.9748233041895
65.5171693654157
63.9689313195678
65.5818888165319
67.0017007595473
65.9757532917979
65.8893215685972
67.0010707742154
68.0793194775938
66.9634143242856
67.4536182529085
67.9456555547672
67.4176094727609
69.0302466403603
68.3165936733927
68.4532595461875
69.0817721577324
68.1560172416794
66.3725382180472
65.797667321886
65.4691350161241
65.6862911945495
64.6480292666016
64.9918744005422
65.8573776292025
66.2211885457723
65.8514451763278
65.4101621406089
66.7311468086887
66.947990312876
66.5831258176403
66.2944725987904
66.6275357944502
65.7633792863968
67.5369084086936
66.8395462025689
67.6885882654883
67.2190909587588
67.4655920711489
66.1366251378025
66.8362920477227
65.7624042732641
66.5061395175698
66.1042191740662
66.9723160076523
66.4233878687193
65.1694171908862
64.4933020962992
65.8437387421772
66.1989262812215
64.6352382077814
66.0561840478542
65.8397881906813
65.4712045308916
66.0661423050736
65.9605228020744
66.1721957688421
66.8131132353843
67.4039858276458
67.7934065267352
67.8457805427048
67.880355393903
66.5496681101891
66.1712767873615
66.0860595643215
67.344372108512
67.8365561966599
66.6810031045577
66.6936844274761
67.6395807000241
67.2514453109692
66.9109940398696
67.1739133723945
67.3304674578698
67.2703455621906
66.5664234506314
65.3680630431256
66.1745721202614
65.9884810210417
66.7124891982926
66.9439201152054
66.3765678590452
64.9399316627579
65.1002085140591
65.78629932871
66.300229434541
66.8274926346076
64.7991138546618
65.4300673943374
65.2823130394483
66.3977530004122
66.3660967181765
66.6954961490013
65.1072837734801
65.0351933072277
66.8796179153343
67.1255826059864
67.144599345707
68.3593689772161
68.5994717661525
68.4387876432819
67.7340432015917
68.2828122156709
68.3796121508349
68.2339823632596
67.1026184194174
66.9406072438618
67.9771907883358
67.8107378743422
67.5720380026745
66.5782366579716
66.2215114110287
67.1132840603532
66.9440027739096
66.6405103418185
66.6947866313405
67.2439752989954
65.9322344666072
66.2222146448163
65.9178647081378
67.1959684065448
66.9029304926964
67.2708805767565
66.8216363353124
67.4397747938069
67.830131077587
66.9838438274659
66.9648210207
66.6463344402799
67.0654675073752
66.4423792045971
66.0231481506047
66.7649774726312
67.5434473895141
67.0058369326998
66.6190688908904
67.5978714023024
67.229996310203
67.1893082439307
66.5575216715064
66.0514859446578
67.0967463905902
66.5364269323036
67.3902894160106
67.9026524006738
67.2442248203112
67.0152566852707
66.5616404031255
65.7477221022418
64.6436914795176
65.9576927070636
65.7113048014643
68.6821791455909
67.5628407935294
67.5039425135144
66.0008192625516
65.8914966446636
65.6964935551005
66.1891104776718
65.9150863953387
66.2610843513222
67.311862712003
68.2725067183952
66.4881480588432
65.5737638784398
67.0193083367649
67.1323327005621
68.0525072194068
66.8866198069184
66.4872622862797
66.170340624188
65.695027651279
66.3885558968812
66.1397075005397
65.8180042971682
66.2788903386681
65.1947032198454
66.0003043037294
66.2193034498622
66.0229685260766
65.2981362285922
65.6143922491868
65.2572111878479
65.9765177432762
66.3173821754457
66.3429810187356
66.2029599036111
67.3157049813313
66.9712323126632
68.8837149673708
67.4750405877703
67.1404744887793
66.8242050271485
66.8863666643258
67.0818224520782
66.7106922655049
65.9089769051987
66.1336554467088
65.6617863123929
65.9767019540836
65.0822393734828
64.4079531469001
65.6374160404248
65.699485139788
65.9272265418737
65.1838123977375
65.8886391580313
66.0894742175947
65.5874860254397
65.4492946518511
65.278847513749
66.3276567448775
66.6471124790736
66.8595003105584
66.4163041732401
65.4870144010741
65.8204265953494
65.8436877409164
67.2595966942483
66.3833565309986
66.2353958453697
67.7876131876613
67.6573164794332
66.6690062047908
66.8980016512578
66.8170540250761
66.9576507257451
68.0660043051036
67.4917386275205
66.9905720165097
67.2350398211549
66.0263453069752
67.1826919048657
66.5356323307457
67.4159392913465
66.3856911720158
65.7580383263965
66.1824237424923
66.0650218898729
65.7389897766348
65.7901565345528
66.3303740114888
65.7914247636775
66.4755155742835
65.512718141386
65.9921548991137
67.3704514144073
65.7704334248439
66.4147341316053
65.3298083935952
65.6024502369184
66.5853097010518
67.0443074738656
66.9636074399755
66.6780517206425
66.440965776074
66.7176590915253
66.8175818208372
67.8444410736453
66.7007624112593
67.1208118582197
66.323946183939
67.227873582884
67.9215192084072
68.3983706205401
66.0531378462524
65.7401868984187
66.9552053287816
66.9086039516188
67.2470051811754
66.7373186378446
66.0803947991742
66.1588008349199
66.6562451403932
67.2148247930732
66.9747133962551
66.7426601778498
66.1310075281333
66.8162717241998
66.3641397775874
66.7155069720413
66.7706838951594
67.4241347395836
67.9444194193406
66.945145294266
66.2393276866335
66.9853569873034
67.1381654815018
67.4504845199834
67.0314071568795
66.6103125709878
66.4773320506443
65.9502086956049
65.1818082402354
66.0645272885351
66.2424871663243
66.5898001146241
64.7323086871308
64.4170980327674
65.167200470553
65.6582090244774
67.7669245094177
67.514425314988
65.6199830129068
66.6009324583415
67.2704469594086
67.4571488653762
65.9142673401421
65.6273890643553
65.8375035449767
66.7792847142872
66.3385105394727
64.9035129156915
65.4176485651527
66.6825264467974
67.9429200834998
67.8371437757365
68.2302363943702
68.7026091017411
67.5741094627664
66.3709811412645
66.0881390194667
67.0512692293335
66.9178206932255
66.6548334075032
67.5396153571743
68.2692834329297
67.3713602110082
67.2561265508557
66.5420731921569
67.2250936137846
67.423050593788
66.7009468007547
67.3272583178962
67.6718512465341
65.9532534043876
66.7824404028448
66.9539821593853
66.5434139988004
66.1589286361545
67.0117329181905
65.7743649670254
66.9016672777758
66.4687127899564
65.9580719800651
66.5889966105361
65.5617813050632
65.4216114671314
65.5223231375982
66.4666379384494
67.2059012317162
66.9946650233236
66.4519851545847
67.0034669365238
66.4647642021437
66.935953955591
66.8992653378995
67.6473118126887
67.2904764688967
67.3540218708539
67.3228353135157
66.2993919360351
67.4428336248085
67.0615159904516
65.9439231324504
66.9886988818233
66.6653432886349
66.7410776510689
67.9716175260255
66.6268066569709
67.446042549995
67.5518174393219
68.5817573900501
68.0790123318663
67.171939035232
67.4685451612042
67.2102519681635
67.7277008722998
67.8914362440341
67.7039527828355
67.7619040782595
66.7412138539046
66.4577279420204
67.2874505698191
67.8487862310139
67.17924913975
66.6224303214861
67.1299162865743
67.1028715778269
66.5632440002167
66.8815847986891
66.3192566743369
66.8972576436064
66.5585783700818
66.1899188791285
66.9667779678079
66.8486659453166
65.7605881843012
66.0893433989801
66.2532153016743
66.6963436213872
66.6165710843105
66.8107462271729
66.0419542366276
65.6919050258447
65.2257659901227
66.7114960642299
66.6438729381453
66.3492317465121
65.8034060348734
66.6049357138896
65.8925247080942
67.856326373147
67.1033566081018
66.3735760601628
67.8421279393988
66.8997504753526
68.3342485596714
68.8821511125987
68.3527386614005
68.4238773090459
68.601620956045
69.4206823224105
67.822639049387
67.8739346980071
66.5613680857784
67.1834296195733
66.5528406759393
66.4439744521369
68.0781236687475
67.7513673932075
66.919560195705
67.2848371311091
68.0270388081569
65.9843031060465
66.3040094545066
66.8285790189836
66.5954090750707
67.334009684004
67.6464485842481
68.431754765585
68.0236062924843
67.926263603626
69.1846557441869
69.940848163401
67.9223023671081
67.612009142753
66.3341806497689
66.5210466748604
66.2268931188955
66.2222646250511
66.1243123685581
66.2245739893054
64.8716129054849
66.7639189513167
67.1716024622065
66.0780025898282
66.9432648948129
65.0611049578025
65.2147943533894
64.8289270417286
64.177370998538
63.8073584681366
64.4242600318007
64.9343634161371
65.8910437097762
65.8986214260531
67.6023260252749
66.8101970240836
65.8563633350891
66.6487767402518
67.6281726745973
66.7222314201487
67.2195158740119
66.3103231650022
65.2867421865555
66.6527569074903
64.5030634174692
66.0947931487509
66.0674454752488
66.6607143617378
64.8714761777321
65.5911400941464
65.8985308216673
67.0824537641009
67.4790394181611
68.4546115295238
68.6673805188234
68.5939173210959
66.5704263269732
67.1969627470286
67.6538358675403
67.3751213432734
68.2894125743346
68.7068819141747
67.9510486114273
68.4760448452667
68.2007389787353
67.7551525314051
67.3404797800462
67.589186599052
67.7695531924255
68.1058799821354
67.2037036897768
66.6214561837379
66.0438036652677
67.432923480299
68.082474665206
66.7765973309055
65.818673250004
67.6661006742199
67.4049800157044
67.5706667226906
66.6806882033238
66.4819452316876
67.2359039146802
67.2247419369613
66.018826002643
66.7730069429221
67.6319071044584
68.4339016503247
67.590203681514
67.3384602151435
66.6510184784764
65.8349086125553
65.9409534679115
66.9902530146355
66.4777841128859
67.0983896466763
66.9239096383184
66.8191225649351
68.1698779078978
67.4898510237923
67.5069210430361
68.1517837261954
67.3596916611129
67.5736057021221
66.7863420289899
66.5061072330118
67.1956776576315
65.9318815996428
67.170381629661
67.0292506830619
67.6710020055427
67.0704224508474
65.573202369605
67.5909898663829
67.0791651370533
67.3187575538167
67.1996880108018
68.8798001853114
67.2124458926595
68.1761233114764
67.0852769262975
66.6461342554416
65.5754420027306
65.4254086979316
65.0697988686195
65.3773583669477
64.8504978787567
65.8390951619081
66.4487935452833
66.1952995036078
66.7850610258452
66.2628424250613
66.0790467057695
66.9759803731087
65.7941043843245
65.7954815461324
65.6378641920397
65.3445344458334
65.8966267851253
66.5947509863102
66.217958300579
66.9137848718723
66.4634868364839
65.9482368718309
66.539359045424
67.0554628641772
66.213280221879
65.820795339333
66.1388440172558
64.9847976128019
64.36959022175
65.8607815427875
66.4899111995723
66.8903702338989
67.4414996165268
67.1950283897988
67.0196600739138
66.5290050529534
66.3505666152553
66.3862946191795
66.6375913378402
66.6737470596624
68.9033385042751
68.0769000265509
69.042641091678
68.5867138267878
67.4043717269653
66.0482704017187
66.1547863324085
66.8130065662448
66.6478156235101
67.6980480272664
68.0461406546317
67.5893017606635
67.8125562460229
67.5451490352967
65.9619770191069
66.8276575808085
68.6313015751055
66.4796921714511
66.4112780103899
67.2022045093713
66.1286295905335
66.9896886298084
68.5484807964494
68.5258890742052
67.3549414529238
67.5951116675027
66.878395534102
66.9378829516788
67.3890158762998
66.5540744258684
67.0360581956825
66.8845077978569
66.5187210493988
66.4765807942413
65.9629740578805
64.8777945135462
66.222027120084
66.1476862853806
66.4004439591041
65.5872983283305
65.1686213650974
64.8897681450154
66.2208917709504
66.0228640595739
66.0728247490772
66.1730104510963
66.9340540577446
66.3342202516834
67.2986711949549
65.8512530245528
66.2526345214851
67.9527921163417
66.4222688165152
66.9956996367784
66.3622012191131
66.9448715941164
66.622661012328
65.5530432866106
65.7214220064111
65.3556799249111
65.6565963761553
65.5302623819295
66.1925772408976
68.2615075037465
68.234793167206
67.3513334731302
68.3480230308408
68.8080773821799
68.3291286851381
67.7839762931119
67.6225701851082
68.9429953331968
68.6038846812802
67.1582218979514
68.993035137021
68.9056076738933
69.3561344017595
68.6249842170232
68.3798691596312
68.6186850433296
66.6367766075852
66.5103409124517
65.5432296464664
66.2166696601481
66.5971157317515
66.9498747608042
66.9000986544483
65.43778683973
64.7499659028971
65.3540460576949
65.5059746304395
66.4317150946289
66.2473822945803
65.5751037910287
65.9069931399313
64.5748155096469
66.9151616989509
67.6942772288632
67.4945532224326
66.9773620139702
66.655597657571
66.454730177404
67.2747252493411
65.9921057077893
66.2793968401722
65.7583947526063
65.5590678424051
66.0866411697762
66.650127406292
66.1157224780134
65.1416376839736
65.3957336589645
66.1486380639112
66.4865905033948
65.883563733114
66.1385309915845
65.9183593715769
64.9353091100863
64.4915209619655
65.1139261505835
65.4623060314261
66.5503660636028
66.6933936257926
67.1146242254856
67.9012186854815
67.0199390498601
67.468788251376
67.6578258809241
67.923481635729
67.0143041621544
68.4577923368155
68.1100914908742
67.1950238416972
66.0349633590451
65.7538121106272
64.8307065206254
66.4757899044325
67.0245277375737
67.0058110973425
67.7302240044783
66.8797747985806
65.5686022780609
65.9255978252516
66.2330598186105
66.2391430317951
65.634725841601
66.0531039626816
66.2605739484372
65.7586226176841
65.8022707810045
64.5217594967398
64.2643938962751
64.8454389894032
65.56633148739
66.4277715794374
66.2477858850373
65.7134342594363
65.9987373250227
65.4186394406498
64.5305575142891
64.7005337016281
64.7449857108729
65.9774412962367
66.7202802300408
65.8483778789507
65.155693767217
65.4680803046232
66.1524114227714
66.7732036301231
66.7918646109505
65.9410593803383
65.8401006703063
65.3381011175103
65.7745026292457
67.6039349441638
67.3172757970956
67.3609999335235
66.4481335283232
67.1846299419531
67.6192507323693
67.7342215491522
65.1002000329103
64.6843609068614
67.4170754621194
66.4957392459497
67.0131528565956
65.93923637509
65.6441672532629
65.6277299843846
67.4737239629329
67.0637538744486
67.4013336128325
66.8720885897534
65.4106293121599
66.1422810572869
63.6305565689376
63.8529187455919
64.8452028643151
65.0378631637564
65.0329688713412
65.5264563272392
65.6931631676678
64.6984572639214
64.4906066148949
64.5228415063244
64.0405278664707
64.7336293678301
64.9235293246855
65.4307970304037
66.235873575058
66.7146054650736
66.4788564064417
65.4066609351113
65.7403410610313
66.6112017948887
64.4436824322911
64.9885007671959
66.175933447485
66.2895103461755
66.1334739459562
65.4299987080184
65.9284944990318
66.0042095315889
64.3653303005606
65.2893171372167
64.792529796401
65.4423768247631
65.8727758822177
65.8683984212958
65.3519159186474
65.5604719038807
65.2145507305196
66.1571452168565
65.1203001142039
65.3869148418646
65.4213377273758
66.1157612843037
65.7003847070565
65.6722652681585
66.5205569434968
65.8334882808298
66.7092554658924
66.1127657535121
66.4055520712147
66.8775333448911
68.6133395659674
67.4927073330215
66.1496849310822
65.7879508845565
66.1938116249734
65.6256139604216
66.1765442120472
66.5032758638379
68.0068530194699
67.991528113538
67.7914538202754
66.6906585618496
67.5970111692
68.6045640477434
67.2120600779348
66.1915720476573
65.7510622143872
66.1662374976362
67.2916288611183
68.3272495524811
67.057754747115
68.4405576712546
67.7838226004174
65.7598013791795
67.2208246460081
67.3435779905707
67.343753585784
67.3851770324809
67.530737688778
67.0235970033571
67.0130524595833
65.9012663161119
66.20874144424
66.164871633081
66.1522561533772
66.2663418257653
67.101824680508
66.8534928584121
68.5244408173491
68.1519179542553
68.2958391822195
68.5580059289131
68.260775741052
67.1280763722432
68.1696913065309
68.1978563893293
66.6521624529847
66.8956241478431
65.7581200581322
67.3179824413372
68.4488243532465
67.2354556390378
67.3796586068367
67.7176299148407
67.9435503990929
69.0111382503668
70.6789664415214
69.6992555374494
68.8537553028304
68.4310796630706
69.2966020579886
69.1030668259409
68.0407227215468
68.7419622435872
68.279367630661
68.416910885618
68.2449777789726
66.8572386348813
66.8848235587939
67.4989017441064
66.193838296325
65.3363555369254
65.3349297066394
66.855178379506
66.6766047907152
65.9501081010193
64.8794040029493
65.8761643389854
66.4681393334401
66.9873723688916
66.7465479779719
66.7180712523964
67.8269466222826
67.5836509823061
67.5274775659536
66.4660114846505
66.8876310130269
66.4281874907569
67.3095507270056
65.4218094165451
66.1782462077893
66.1973622375466
65.3531319381108
65.2868561203766
65.1754175855774
65.1435440702427
65.3262088531632
66.3951829832148
66.0262947435025
65.3712551019824
65.2809768325988
65.1738793177606
66.0714881550309
64.8756896746104
64.6031766923422
65.534858015354
64.430681404235
65.0839774758259
65.388669435829
65.7356758796847
66.7039546158564
66.4792016741952
66.4729758925768
65.5921760878798
65.6990719983015
65.7292794994544
65.3215749803931
66.0262611595586
66.5479525923729
66.0622845267776
65.4245519457792
66.6528671824289
66.4504467907356
66.7602073872414
66.149532635519
65.6243565643741
65.9705354820212
66.142793022891
65.9859538362949
66.063057193105
65.0868787153886
65.0706784888931
66.645449501121
67.7315051207843
66.2996671834537
65.4525998415699
66.8691318195645
67.3209385397198
66.3938498663433
67.8000684132731
67.5836870544435
67.398125151921
65.3369255538816
66.1280784807422
65.5037611990659
65.2898993340363
66.7544771506882
66.4022615931187
67.7808788737613
66.7292989009502
67.3350557973376
67.903867229821
66.4135768056182
66.0496276536521
65.8869707412631
65.7986074401904
65.5236972874275
65.4261463346799
66.2627826201391
65.2016246730488
65.554815134895
65.4657984505482
67.1031846635362
67.7034744878479
68.5171882309214
66.8499532274027
65.8931689211395
66.5104963360878
66.4428336089622
67.2549058404611
68.7098123694463
67.8498631118114
66.1685898343255
66.5846428485378
65.5205585330378
65.8945142941593
65.7658541612633
65.7854667412863
65.8575720683227
66.766471027004
67.2469316960557
66.584760459141
66.3094775024987
66.4654080558314
67.019881464244
67.0879423276524
66.9961332637274
66.0902569522418
66.1331404835709
65.4168526561166
65.3296190552368
65.8728809205334
66.6229003507711
66.7150713760713
65.9327455620152
66.5110429323069
66.1702279088736
66.9467147132546
66.7745746035368
65.5669936399136
65.5706502577565
65.2913769394159
65.3801040396941
66.389054675082
66.8041737515744
66.9152964956008
66.2814301379305
65.3249426836571
65.0797670774059
65.7958184992008
67.4556267878236
67.4335777792453
66.4911750979923
66.9554513338841
66.4485044006938
65.1025831028462
65.695966312458
65.3125580727895
63.986855252978
65.8795561009538
65.443713416524
65.6423217066251
66.4094983826892
65.7750420675655
66.2264401108445
65.7374991935933
67.9278307350716
66.8670724319243
67.0286448115737
67.3552720934766
67.3179565563036
66.7996437196763
65.9488291324403
65.1806100851344
66.0383167372667
66.1157060600648
68.1261521844088
67.665099837926
68.4246864189336
68.7514744660426
69.0929416102124
68.4596198655226
67.2948756001335
66.5656025393803
67.0236785946387
66.8015463855053
66.598754752635
66.8927817043467
67.5247077643071
67.2162815445284
67.6359160526439
67.0263774123286
67.0982878166714
67.1793487620672
66.3129371083208
66.8295686974248
66.1951622917444
65.7113359996467
65.3324185698103
66.5192862936317
68.2797993717906
66.1890854805621
68.8770678792357
67.4075626407779
67.6745913369459
66.2468206561786
66.4173892687906
66.1118389896668
65.5586885303871
65.0649596384466
64.9267095149685
65.7900841732361
67.2945692826498
67.4188035580033
66.919678663319
66.9525975309384
67.535340025059
66.3467566843981
67.7363166140608
67.8231204011657
66.6826178297599
67.4170224291704
68.0861822714987
67.9099397252245
67.8224019355912
67.047667813799
66.7706001819312
67.4872962188589
67.2112379675447
66.6221656782934
66.6379798385692
66.5965950404515
64.1105615661871
64.2524393758161
65.4027388838085
64.455586665066
65.3363831664737
66.9025248835169
66.5966956126424
65.7514823082281
65.6596288700001
65.8639516202728
67.3344140019273
67.3732123699056
67.8004704888455
67.9217499269554
67.6392822281725
68.6010410012571
68.9748666915217
68.5673249658044
67.4111839154018
68.3207777440515
69.3087397743968
68.7726698276248
69.2875326001712
70.4751482672878
68.3655746323901
67.1587000822389
67.4448508378547
66.6400609587436
67.3470195753944
68.8198411438482
68.6925078036496
67.5410343758878
66.7608673895162
66.5786709199875
67.3983208465189
65.9155306461775
66.6928834160049
66.7100302883191
66.8587923208033
66.3884787364514
66.8067950554197
65.8946938593363
67.582138866759
68.4604580122014
68.5540627255819
68.6101280067669
67.2948802764533
68.1850461555085
67.5553565131466
65.6001565052218
66.2249199451445
67.0116599591592
68.2370680283784
68.5362887114845
67.8237223602628
67.4183322181706
67.5291461619072
68.7121177800936
67.9628825052423
68.284671558789
68.9994615194849
67.0105352894359
68.7878179114292
67.8037748916072
67.3123469699183
68.4950718955174
67.5738049136096
67.8190932205651
67.4511248913758
67.8426463602095
68.9676220821693
69.7826927420108
68.1567669722889
68.6778029440749
69.6477868486257
68.3950784683775
67.5277704685577
67.0507800702048
65.5701806368465
66.2952825262619
68.6022409176183
67.5776537919969
66.9831717278836
66.9071337254936
66.9090919749526
67.1493043383423
67.1044169992378
67.8920134283904
67.2816161034301
66.4471215701109
66.9019913273477
67.5933581897587
67.1366149683384
66.6394833861931
65.6924112053326
64.9638608734933
65.6316684258964
65.4602497922221
66.1209026021811
66.1009105430236
67.0206765794799
65.7140771392503
65.9884865262235
65.6825258035763
66.1137852484985
66.9975680746982
66.0384773868647
67.1249341388197
65.8660437400348
66.3064379156131
65.0454599170983
64.6789974732679
65.4747350187271
65.8469730649366
64.9249662580805
65.6351689710282
65.4672315556704
65.0997233340835
64.8921260642861
66.2725671333368
68.0880935563665
67.3715034483165
67.2650430657782
67.438334543495
66.7082432929589
67.8036045330174
66.6204387179794
67.2450888988923
66.0838686478955
65.1637539064477
65.2545347821031
66.1146475846603
66.1783472461499
67.0974723547386
67.255436519517
66.3309485262315
65.3555302942354
65.5609017027415
65.973770552343
65.4742682884469
65.5246230651392
67.0730844041462
66.9611740861472
68.0302156835728
70.0836418750061
68.2504643430629
67.2361516742917
68.4398187065588
69.058708560662
68.652531764892
66.4516890596392
67.0877032870894
66.6577449358492
65.2392942068045
67.2814541976232
67.168267136795
66.8135439220119
66.0434749399756
67.166997675912
65.8186594028317
65.978032404555
67.3235593427462
66.0075996367377
67.1035493134606
67.5363153383734
66.0554182183257
68.2472487116365
67.8364826048888
69.26522759173
68.7870197303048
68.9438954710876
67.8881074210602
66.2051014383525
66.3335276797414
67.5745692767728
68.5621807781236
68.7752588406957
67.7111553225422
67.8336633902646
67.7244280739529
67.707595208287
66.862447085847
65.5758673755918
65.7335541841705
66.6690397687198
66.6938191023377
67.1690633741684
65.8127879077992
66.9078657002146
65.3556519497477
66.2014277901557
65.9013142500242
65.4482380429719
65.4200312563038
64.6480001590749
65.1582233890791
64.091866639811
63.7314105728497
65.056477990021
65.8431391659996
65.5246721404139
66.3120807930041
66.6278739499076
66.3467880721723
65.6204804293944
64.5045032245316
65.4419549584013
66.6482536632029
66.4198935101435
66.326860853775
67.6940992090055
68.430750685029
67.4022538764857
66.3900666766574
67.15855067743
66.0332294489567
68.1519422456411
65.9719103842177
65.623095790954
65.537713557266
65.2661952990118
65.199804637974
64.9325111940284
65.5111430038349
64.9134996059017
65.593272609701
66.8070900310301
65.1931878781113
65.7699084464945
66.0926705537262
65.4893997410672
66.3585532456098
64.856509620623
64.1455569268335
63.4573650311894
63.7852731079354
65.3581081039674
65.9628194022278
65.4241601787075
66.1380387236758
65.3480922050029
65.5197042856479
65.672966457678
65.1442676888104
66.0867704142837
66.7237790155394
65.9556450016786
65.8747548064548
65.6410753993815
64.8523248353387
66.0330666281812
65.9452676361649
67.4734027633909
67.5809725444031
67.1413403214247
66.6310567354297
66.2662485198668
66.1646903264966
66.0219137684693
65.7222019304139
66.1664478037856
66.6616226236897
66.8306242042293
65.9065170486352
66.6926284746431
67.2263905409563
67.6555052986243
67.3795446810155
68.4114690540274
67.398312672461
67.450978993109
66.4112537572003
66.0919810465791
67.9875998375784
67.0420177132315
67.6144625888185
68.1044131428088
69.0089099532139
67.8116216982584
67.3092132087261
67.9273515176361
67.2845559168014
66.6100555926717
66.9287831773849
67.0364111615947
67.2567541022671
67.8463412529027
67.4151204027366
67.298492381818
67.2577352076367
66.4565356469112
67.4383523522754
66.5762202267966
66.7753824578937
66.9668674980147
67.5235747929006
67.1334097579876
66.7013008284623
66.6019068877205
67.5663378113703
66.1697119523157
65.3426134484434
66.4359886932885
65.7532979392645
65.9414062860858
67.6917649208748
68.2634969144368
66.9920490033444
67.3745211379276
67.9852863247332
68.9386702483435
68.8218065136536
68.0723453964762
68.0235775540076
67.6049660085599
66.8051487528153
67.270434804323
66.1656335122963
66.5770879454306
66.7247074770594
66.8795218941697
67.7973099711346
67.4475485288305
66.587367295241
66.2712422615743
67.3986183626672
66.9632040256564
66.950926638179
66.9454577695764
65.2318847142372
64.8670220881875
65.7034378422539
65.767591989494
67.0647920780393
66.4919904581987
65.7219446704747
67.5367322186196
68.8881043981336
67.9636241776699
67.15205622161
66.1484877908762
66.163076678065
65.2409616298649
65.6559036069362
65.6644046754998
65.2675979625098
65.4962129126483
65.2080827485188
66.9425893359348
65.8812788605935
65.9916075932521
64.9175742733864
64.8295946427098
65.7906219973798
65.2935145869751
64.5805551492198
65.5533458561695
66.1209653104724
66.6652858927851
68.2432532003107
66.115452486945
67.1524480788741
67.4443943469669
66.8677890462104
66.5413244909099
64.8176399493595
65.6308295666423
65.1137157498684
66.2371866828155
65.7218817091093
65.9380280878448
65.8545505576458
64.8624295318573
65.2798497646449
66.0775427648746
65.9361518871138
65.5570784385978
65.1847419531737
64.8743604864989
65.5826799254166
65.0668236964438
66.4400583747219
67.5747448042437
66.8625588743799
68.0796583009516
67.7656287943616
67.3048292618716
67.6100023328614
66.4074490886444
66.3501386787748
66.7165846005003
66.1991053228306
65.9389470573374
67.1283031232332
67.3278229331069
66.9646626031291
66.0190760397633
66.345849535102
66.1608777794606
67.1459104528055
66.6913224783927
66.6814815603443
66.2749200468625
67.12898059196
67.5294425894067
68.2919843788887
68.011907907069
66.772935947972
66.8036846162759
68.7592933531357
68.4152745046322
67.4792575437986
67.2553725053493
66.504215366571
67.2048811175998
68.1641841120785
67.312195614015
66.1867600662634
66.7516778626055
67.4914630636276
67.8167106962154
67.1486332070728
67.2259602324697
67.1335022054279
65.7619989890817
66.4787888662798
65.9475556803986
65.7951594048864
65.8774886595842
66.3915499586993
66.9695203001008
66.3661521129559
66.021995497237
65.9679865420731
65.0577891977387
65.5644459675267
65.1634750663123
65.120188665117
65.8672107835156
65.8799706817181
66.3401327003069
67.1602806152042
67.4008955139789
67.0311960541172
67.4248145453171
66.8201391542211
68.4343695501221
67.7177207901656
67.8685998665984
66.1131264689293
66.461361682034
67.006669620888
68.3132638188754
68.7207706930185
68.8345894070002
69.5638110324217
67.1373391288044
67.8380292019649
67.1292030590552
67.1692461624943
68.2474439713525
68.8063566884507
69.3026363683264
68.5365072005038
66.7764509749992
66.4192318389979
66.4248703567328
66.3777248686516
66.744942132264
65.4234989549659
65.1291205648505
64.8101125363067
65.5757129571258
65.611513048669
65.0970501257594
67.4244533269587
67.6027284280509
68.0778603947637
69.0243977692505
68.0693923420781
68.0535169905443
66.8956936388679
67.0107039593458
66.3271562010242
65.437080833164
65.6169956812955
64.9415651251162
64.7728271766161
66.4698560365373
65.237986703437
66.2094084694437
66.8635654959677
66.2017843493726
66.7765113302729
67.2894888410387
68.4757373124827
68.1748569140041
67.7325775492354
67.3016869446051
66.8116543414547
65.7857329616696
65.1249931775778
65.3660330238413
66.0920284380413
65.7631396669659
66.1849532288179
65.1726271888511
64.2839041583298
65.0702948776981
64.7207451910078
64.441123637593
65.168405948483
65.7840738749894
66.4610926545712
66.7309894863463
66.6678464479244
66.2148758844615
66.5811086315466
66.3996488703547
67.0338746507598
66.5827463957439
65.9089757862511
66.920848020209
67.298771205259
66.469088162819
66.6374015822095
65.9150831728786
67.304811173671
65.9009165250864
66.9233099425021
66.85753806811
67.4401267476147
67.0803029894428
66.391900030097
66.576705598664
65.842018455141
66.1872876337089
65.741220521095
66.8484483505082
67.7372324709332
66.4778747514832
66.6985129008546
66.8747556508455
67.1862724374031
67.2486134316944
66.712862300373
66.1487274041257
65.8622278210982
65.9411712652567
65.9184778274894
66.8226521929525
66.9512510826533
68.9810554238158
69.8109425263646
69.8381711291066
68.1751169071768
68.6095602438449
68.494910776885
66.2437507738021
66.4936075326902
65.7618583846003
66.7841394722314
67.1361326669251
67.2877178626908
65.5208637160334
66.159361512265
66.1160419119406
65.9464623193521
65.3568264975564
66.4792095523582
66.0655151891189
64.8903609775483
65.5407305221465
66.4202011327513
66.8634119981385
67.1948497408146
66.9624275273919
66.4604322327333
66.2829271100181
65.7218221838306
65.765860978885
66.2694442479183
66.7006386601464
67.471722684663
66.928320613133
65.0049144939594
65.655916631784
66.3694283193825
66.6296419547342
67.279766579084
67.9932401282157
65.8060633913052
66.8577358209004
65.0498032783654
66.3531982155493
65.1299370345428
65.7235504924092
66.278526939317
65.2879077701331
65.2647222487351
64.5800200228807
64.3325517849331
64.4305024322154
65.7734906323443
66.9743306534899
65.750269277089
65.754954577862
66.1524703683564
66.4678795871857
67.2531615594041
66.844577641788
67.7908391887904
68.5730925486846
67.153924678492
66.8907256752557
67.319512458799
68.5408284756596
67.5986259458153
66.7621641198435
67.0805937729318
67.3528164389043
66.6538933764401
66.9269341101443
67.4315313563005
68.4979963337688
68.3601179378549
68.7837101331428
68.8249697698326
67.8358767707729
66.6659083925995
67.1480378089957
66.7880201533394
67.540824719706
67.94046296266
67.0501643217649
66.1430324238019
66.2251310922698
65.6059109518441
67.268954930033
65.8960224079614
66.568145660475
66.0282963811711
66.5007413679952
67.2048460535544
66.3223540168017
65.8130504799323
65.7530913056828
65.8944256776892
66.4110001762715
66.5320116689856
67.3127517054864
68.0493928934447
67.8692766131002
66.5282639988846
67.3438478841993
67.4175237107171
67.6077222547044
67.2833378812383
66.7057499622778
66.3744110653386
66.3362829585385
66.592483262686
66.5146829169574
65.1115205695022
66.2839200430984
66.3705101579647
66.1492592215992
66.0291559247477
67.3148859785245
66.3046861021126
66.7844779152574
66.298980733086
66.5840501929838
67.2515714387965
67.3856954858215
65.6760977040016
66.2775423310817
66.3809033203824
67.0029814629271
67.1717766892537
66.8294799726722
66.9190634929972
65.3622362876671
66.4712223331793
66.5997482916264
66.8104136425015
66.4180328732367
66.8786058214916
66.8121951334378
66.5533844794559
67.8781208009499
68.4711940788664
68.0872382456849
67.4831844378407
67.7476473352409
69.0526353402455
68.0584808706944
67.2888285552366
67.5437802642002
67.9184301336313
68.8350663504477
69.005288520866
68.497692278337
67.9800077379041
68.7054958699728
68.8314628442765
69.1916187997647
68.8480364674946
68.6843588475125
68.908703838475
68.4285432873095
69.5181843872598
68.4028131543828
67.1991025322657
67.2444757274392
68.2428957079648
67.6052642944881
67.4312031435955
66.8964036631344
66.174213918971
66.7564226589023
65.7667071001402
66.5220318258653
66.9583570777963
66.8206791570643
66.1727964154521
67.1971533089069
66.2432153794994
64.9911425726181
65.2639420292909
65.7987740388225
64.8795112048435
63.8715604707542
64.920312319508
65.33340053425
66.6761358596841
66.6921797834507
66.6783232213539
67.4275110071789
67.53873087968
68.0291149266675
67.9617451899464
67.8661902613272
67.7142782505676
67.6515205548929
67.5583653277659
68.2684688794228
68.4426183874216
66.4029554267968
66.4977897587019
66.7094149649421
66.1263348095183
67.325880906622
66.5016045522925
66.0496332501211
67.2382747631607
66.7822625055355
67.0999902784824
67.2522737581272
66.9852616838718
66.473775744743
67.4161989901191
66.6948750214921
67.2187448464943
68.0409373182835
66.9087676218385
66.9631791806681
67.2465928917563
66.5123237163346
68.1040862917805
68.1247468105888
68.0243570476092
67.1039078494789
66.810309671564
68.4733747084464
68.4869881734966
68.5183346719209
68.1460200321683
68.1690970653705
67.4333444726765
68.1169767823721
67.8666277613433
68.5309676637221
68.193096103355
67.9438111205898
68.4321512216207
66.5463706390791
65.9082694566744
67.0766830573748
67.0155207532895
66.143110338844
65.6502478141951
66.6518670787162
68.0652027872354
66.8056217441716
66.979272693453
66.2013978428817
65.3952879812161
65.8704149975494
66.719146151029
66.6907728681689
66.5975890212067
65.3449692675116
65.1255139150113
65.7977298022317
65.8709135318989
66.5539835999648
65.8933171183167
66.9220586780893
66.9302558353203
68.2045713238362
67.3473842735654
68.7225008709938
68.2237124997742
67.3321389864987
67.7694460266999
67.864059147098
68.988050103753
68.3108888768322
67.5912504375208
67.8609875877982
67.1264371028559
67.1544886686241
66.5174978984657
66.961544787063
67.6824450142623
66.5709901390801
66.2848540154667
68.1630951598035
67.3150679395402
67.7446104334395
65.9458783981901
66.8143151482895
66.106431871964
67.4733583591535
66.7403727271349
65.6869997267053
66.0115988648497
65.4502635968553
67.559103290598
66.0735401594204
66.4141312412238
66.7035034539136
66.9591979672135
67.1275964932442
66.2122813183628
67.0325025980639
67.2738625612205
66.5525484508564
66.1736488938206
65.4619082827933
67.2747593557274
66.6449222016046
68.1005045045305
67.2249382570968
67.0725136622035
67.0924941919796
65.3260826506686
66.3732483829202
68.2426576549992
67.672219912669
67.26337710056
66.9173069807545
66.4793891957114
66.9995986729421
67.3692685602864
66.3806800325883
65.9518246041857
65.8291710048948
66.5037173094757
65.4688962668826
65.8478582811207
65.5839616822235
65.8534301981895
66.5723297426157
66.9715946230737
68.3565175208382
68.4441287862137
67.5217683572677
66.3791507241675
66.6497531322374
65.7606386310262
66.9156586376447
67.8179090350737
67.2979922094622
67.110356881261
66.5408979782845
64.902666534635
65.6400395978867
66.5370679194475
66.0286521223068
65.4624494744557
65.1235325359018
65.1545327335638
65.6568322119258
65.6053152107812
64.9247032359629
64.4957890863593
65.658505881884
65.4823666757236
66.2079168103737
66.793256283878
65.7876004838292
66.5199454976894
66.368605947282
66.4843572850851
66.7834375655313
67.3312532319679
67.7603184151237
67.3758331317058
66.9695068052764
67.4366566514539
68.4466234332564
68.001888000292
67.5270009161719
67.0543165951398
67.8761454844072
67.1795882253278
65.9012984885141
66.306097688037
65.3095992575926
65.0508259037888
65.1781614696534
64.608966195596
65.6813886990526
66.8000029130848
66.7740182272214
66.8967392422471
67.5908169612446
67.5144507415373
66.1496383567663
66.7686502067612
66.7301959357747
65.6078745151767
65.2485753116685
65.4134717221573
66.8785850560528
66.182302866311
67.3150976309086
66.9545677425135
66.4015166881804
68.3953004780764
69.3171975103649
68.7565629757062
68.9046130976263
67.2824163768688
67.6719049772204
67.5646555362962
67.5654782236088
69.4933884515356
68.4658104308586
67.0113763512808
66.1742226740106
65.7064396623046
67.3551343109755
66.1211826174787
66.6547361654507
66.5983207677692
65.3106003003072
65.586266099597
65.8738637902994
64.7953663218445
66.226878033022
66.7714407689922
67.5927566286515
68.0596794508994
68.0960144336568
67.4696586206846
66.3732317224801
66.0194333357735
66.305977525047
66.2456219228479
65.9328356081306
64.4908624174231
63.851138726531
64.9910706302402
63.9902395055101
64.5478970936325
64.967586256386
66.8101836563054
66.4173275539202
66.7177877210202
66.6766060512174
67.9411437308278
67.5720627974257
67.5677368151294
68.2040419704948
68.107393782223
68.0607358176512
66.8713860097669
66.0567825642623
65.6583080633009
65.8556697601479
66.2568776938736
67.0358140850909
66.8700093813334
65.5437180445429
66.517727244475
66.6385695487113
64.7850521413625
65.1187755297797
65.3378452465287
65.7164878502576
66.1731488319172
66.1448652800325
65.8329704907665
65.6806975925693
65.6054369178177
66.2072686912861
65.8355983357186
65.670993815946
65.1553662753833
65.3281148067062
65.8151096292359
66.4792832720601
66.990316256017
68.8065859516792
68.6612910474259
69.69127921167
68.7336675453698
68.1405697372582
68.6144972255874
69.2366893855072
68.9585099867803
68.5861496044699
69.279763838512
68.7182937878117
68.025136849825
67.0536647628363
67.0590251194362
66.9421947450697
67.0886281106106
66.2789091722882
67.3728798502039
66.9340889865231
68.7011006195215
68.9972122190593
68.1866786988283
67.4221250821011
68.4474965674877
66.9273815928294
67.6832281735916
68.2224597148137
67.0720927551971
65.7462047857219
65.730292000917
66.0090663437413
66.6043829184232
65.6722481437086
65.8196889405377
67.2775295131337
65.9604600324161
65.298066560354
65.5952902912818
65.0081664899629
65.3493903902391
66.2764522128469
67.8838164008225
67.4012979531518
67.3849792153945
66.4424195172271
67.2333214533333
67.3644099337696
66.7805553156373
67.3301282376223
66.2915211336073
66.5750233558721
67.0984074768707
67.3108666798735
67.4082932316518
66.4695296566423
65.969863050775
65.7886472746306
64.8623252639928
64.6717535084889
65.6296175186779
66.5709870923689
65.755449440253
66.0296062698778
66.4258099150656
66.404309597664
65.6397980328096
66.5111288878617
66.3691839591592
67.0933071594441
67.2550059259491
67.0998180980149
68.0062239009654
66.1859287629124
67.8270915198314
67.7289423971723
67.4333877672108
68.3106796660855
68.2791532149025
69.1722353099938
68.3704197993597
68.123305085567
67.9636988858547
68.0134071919627
67.8561596646597
66.641094190367
66.5470865988286
65.5028578666811
64.7796713249219
64.7435442809563
65.6610990468926
65.6509616475142
66.5608831497974
65.6496931730971
65.753674072481
65.0373271459841
65.17834875443
66.0350813996646
65.9707974837584
67.1585911035636
67.3403515543297
67.7469558233561
68.0652052043882
67.2390040901093
66.8747025993904
67.0293632471728
67.6005975187952
67.0399500344996
67.1612551642016
68.0278088693327
67.530841234511
66.4940030144284
66.5093288293645
65.9986784867286
67.4623185753234
66.6327644343184
68.2262568732425
68.1873685909086
68.2017183781103
68.1352702653649
68.0006261741744
67.8801232794617
66.8223268344664
67.7727558035888
66.7548808726858
66.9770450922237
66.2051550876966
66.4271546035895
66.9003176624571
66.7871409243632
66.6690115681049
65.0536849018102
65.9560396792944
66.1175419173875
64.8824732564771
66.7606361894678
66.52341125807
67.0741279873194
68.0714924173808
68.2450412278042
68.499757518329
68.2422217845991
67.6424066912608
67.1740870169613
66.7649138277145
66.8140010003101
67.2689142520559
67.3095219132353
66.4177073291408
67.0714778157225
67.1888464015332
66.8352589702371
66.1630942193643
66.6630382346616
67.7168713113646
67.2526878417259
66.6037627774164
66.5824948926446
67.9378523680274
67.036463603508
66.1105727507696
66.2088645753478
65.8604407731671
66.342326399097
66.9191929384088
66.4684573527484
66.3096757061563
66.46574791458
65.9097124276434
64.5102595245307
65.9415149386618
67.1712390294987
66.9352003946292
66.2469498568392
66.5283143916372
66.7300849722196
67.2529994878192
67.2929037355252
67.4854676106729
67.5670086420924
66.7405647046446
68.2238513690393
67.6290968571427
68.0667741577055
69.9188189177545
69.1965353130974
69.7436945278367
70.2894399206544
68.420186429053
68.0165492358038
67.8057264905412
67.3713163760185
67.6177560278791
68.3757013297608
66.9035282325365
67.6509108804206
68.5511646124399
67.7704269507785
68.029396251257
68.7774275057428
68.6729697588424
68.5271881641757
66.936260457775
66.4659518683612
67.29763138102
68.8984243535654
68.7310651176196
67.7171229157597
66.6737782005512
67.2565484982741
67.7455572220629
67.2292826364932
68.2809571588004
68.0348225156882
67.6245692820886
66.6128641392995
67.1707445666179
67.979849495998
67.3066700106171
66.4718532518833
66.3507227149734
66.1093140723138
65.1487727405572
67.6059891418131
66.2374606367613
66.944089743744
66.2403089028381
66.4960546860027
65.2640302894503
66.7582268438429
66.624437514589
67.2404958000073
66.9913339655963
67.2534222783156
66.9918949805508
65.5416761973492
66.289987148167
67.1404628724381
67.1461102532319
67.0450339640014
68.3340384266091
68.2047481183629
68.8141670419282
68.7157100087589
67.412241859608
67.2536635163412
66.8951143394423
68.0658130381533
68.028377535303
66.799823944954
66.1481807695833
66.6013958941912
66.5537745318566
66.4889191971444
66.7199927853786
66.6272987138403
67.3518196398747
66.2970882319259
66.4209129882961
66.7714255476569
66.0729761338047
66.3375985726235
66.086057786942
65.8145580063712
66.1480663753198
64.6489199210846
66.5415183711908
65.3006130832041
67.6106086920465
66.2707558260675
66.3502167913978
65.5362632968074
65.603028250836
66.8062374069771
67.4159918975424
66.7794811801409
66.1634903338701
65.061161782819
66.1818901520783
66.5399038642301
67.301464899625
66.4202610908246
66.7684324087096
66.8470987093323
66.2839696136904
67.4533827964022
67.5780394735026
68.0669273448769
67.9494051000875
69.079368048336
67.8751757317593
68.23346273057
67.8187937288564
67.3522684215039
67.2280592558072
67.9213023723161
66.9732999261184
67.2062887387714
67.323284237925
66.1368697333988
65.5111866201401
65.0300195419092
65.6241270870616
66.7609362829127
66.4337826628788
67.0845645210526
66.9991252913116
65.8317176533462
66.4120358773105
67.1592668238345
66.1253328817214
68.8564067515173
68.0004544194497
67.2751566725716
67.7012744025911
68.493045313722
67.3562482957411
67.3768732297467
66.6951092553957
65.7668646570396
65.9035230072059
66.9397629553621
67.2515332038264
67.5849415132495
67.5733891392506
67.7187233657994
67.2742032921291
68.1378038920923
66.5841859954788
67.1020974354906
66.2149965851528
66.9969240113431
66.2468953149314
64.9348527459698
65.920284682181
65.7687557908675
65.2103315172346
66.0010727221985
67.1664910519142
67.8264853225043
68.1766847884917
66.3375906469828
64.8034154458331
65.0232272081814
65.7214914393963
66.1075693233465
66.6191643264478
67.4059206071252
68.2731353328272
68.1854290739953
68.0471512646698
67.904448544178
67.2127177301161
66.523145373747
65.9938981424915
65.322584988858
66.0371026677482
66.0605774173338
66.0839277597216
66.0040098862458
66.9071382366184
65.1164609099069
66.0678413578471
66.3391379191864
65.8452152314712
66.5429773355847
66.3410640113708
67.7496794043701
67.4596771133351
69.1819500264664
68.4350314106967
68.5876794991636
68.8044687460642
67.6256585561916
66.7096556001967
67.2401648233003
66.6732541493728
65.4107238286185
66.5847521497077
66.2878793474239
66.7732520177728
65.9389765698054
65.6749853157671
65.688367921058
65.6831039486146
66.8473979318192
67.0881653876933
66.8444231221186
66.8557913801723
66.8036679916007
66.7933969139305
67.7892304411737
67.1488818577607
67.5164847282922
67.4960886037308
67.3911207476181
67.8511012844659
67.5407912965464
66.8697515075672
67.5017153201987
67.824383223678
67.1273190190137
68.6428615221223
68.4453986813559
67.927791447402
68.6674753738723
67.422262152527
68.053399228279
68.372886982103
67.285233668486
65.9208537521283
66.8685391744707
66.6272674840657
66.9445387529144
67.7513067878105
67.1468842327026
66.0610153351021
67.257670958322
68.2504988012235
67.6985345413705
68.0767511383136
66.7534210653859
66.5799746059186
65.1271653111828
64.7602017076548
64.4883595348091
64.8714837970036
64.6205674943244
63.906334408805
62.9897978156476
63.984624515059
64.7185381988807
65.3065282652641
65.1896043644318
64.878072574674
66.3861858377696
66.5203222119268
66.7572423191275
66.402618532604
67.4545266683446
67.4657193914261
67.6497921772153
67.1622039749118
67.6654310902615
68.3545840977862
68.1854456672127
67.8501575263572
67.6378051101177
66.3463837389456
67.1960814665898
67.3825254515279
68.1632971183777
67.3727177018363
68.0658994556804
67.2255928325438
67.6570142913059
67.2785531171162
67.4477264280817
67.0952561385816
66.890501353417
66.9017627546225
67.9626878136854
67.227272730079
67.4431818625572
66.9746945232231
67.0962790287542
67.0652775720803
67.2267440158215
67.070451358876
65.6050279404099
67.0413852550424
67.3203325753243
68.1355039626622
67.6062330253758
67.0718025854859
67.3350114617469
67.1176811625049
67.4260032527625
67.4413346098015
66.4534658973925
67.0794275553704
67.6619200853589
68.1272633380931
68.3117030485247
68.5301004782417
67.8574744157099
67.5204883025234
68.6681598460151
68.1861973969959
68.1396145036957
67.2430827864861
67.0756779899721
66.5766907667192
65.3477128243592
66.2849971630958
65.5941828398222
65.8869247194717
66.6393902559398
66.9372397438734
65.8892174247568
65.3220373633535
66.2084707966061
65.8596305208774
67.4835732842594
66.3631461465457
66.4130875011733
66.508346431591
67.3450647064065
67.3921217899275
66.9615867931716
68.3289460132773
67.0565346322882
67.0702553200059
67.1504590088901
69.1174676247125
68.9284840065309
68.3146615071788
67.3765596040087
67.6255377756284
67.5738886982203
67.7764404553687
68.6049968287825
67.0400082282087
66.9961765840609
66.63370554069
67.1251005329118
67.5729345254949
66.9856248761964
67.371568239139
64.4177656461718
65.6216310274512
65.3035316429855
65.60056983301
65.3016512179866
65.5834039025501
66.0519865099129
66.5244280291385
66.578662352824
67.654775086045
66.6908949363942
66.9719306644722
66.3822794649909
66.7863091291238
66.5308649837518
67.3416829208002
67.6891142112266
66.1555545556522
66.4904938510399
65.6861510305726
66.0700375810821
64.8126082519346
65.4785819800613
63.923429699557
64.3489267472241
64.5867524996911
65.737612886929
65.1087542806925
64.7300029535947
64.5356236905271
65.7755936516862
65.690873150845
65.6394978309987
66.6891862007906
66.8493052031329
66.5110451131033
66.4890890876228
65.5991693314916
66.6056516844647
68.3315973763643
68.2735948640239
67.4325491641208
67.8904816580681
68.7226453459271
68.0352529160346
67.6620908135797
67.1840549306251
67.8133593848009
68.7062871095306
68.0064717117013
66.8445089304039
66.9287107985034
67.7020187667121
66.9960636195829
67.1239320894607
66.8291052314321
66.5532236141349
65.5150705279247
65.9699798524382
65.9211669600204
65.7718351302203
67.3415082085293
67.7707246716997
66.8393451960641
66.5016008720535
67.190605621273
66.6060178817604
66.6019495268794
65.6885624841189
66.379249956825
67.0787230954466
68.6248467551124
68.7922208752615
67.4507492905413
68.1458363371435
67.2055667829376
67.9097820379179
67.2290266489484
67.5899156466248
67.3079421963352
67.602252318636
67.8966150972008
67.2495642715419
66.9449946251804
67.1412227580797
66.837852715116
67.690579527162
67.0842332779008
66.9950846692154
67.3361804823021
67.2854920836822
66.725468075105
66.8392724114777
65.6779385794597
65.1135225790508
64.5121160616253
63.3696719074427
65.3080587675943
66.0747697076691
66.6611403533156
66.8032346346233
67.3403584397782
66.665169674589
66.8443175175312
67.6836732322628
67.7416628451637
66.2254287948271
64.7279389485906
66.0644201029457
66.3110063880933
66.272399424631
66.6425787039043
66.5176428297277
68.1141064820351
66.9598784941333
66.6223765188009
65.6193834101781
67.3104951620132
65.8166832936978
65.4670467712891
65.8579188377149
66.7855645224262
65.9821272429955
66.377556099659
66.5077759281822
66.9645538514524
67.0612398548402
66.4844566491897
66.1262147489644
65.482351257924
65.5687277337155
65.4888855703207
66.5259650118572
66.4978199083197
66.6988846824904
66.8786488513935
66.1754718735419
66.311411219445
67.1482147927327
66.387467776468
67.3714203010947
67.7261724284739
66.2445324666661
66.8908433431951
67.1744831526186
67.0828757020241
65.6979212359913
66.1009356357952
66.3695093564536
65.7331370901271
65.7730241471515
65.7398536089906
65.710173531509
66.0870747430038
66.7012451370558
65.8624749662658
66.4070432284551
66.9243111942453
66.4733113446469
66.7015117289424
65.8357732124383
67.0979100128005
66.1445052467646
65.9518897647377
65.3410141698372
64.9916770674018
65.2334364390461
67.1824686730852
67.0202944870419
66.1806218356501
65.600044859784
65.4678841853639
65.6569010450661
66.2866124344611
65.3610012004432
66.8080254307874
66.6805478567205
66.8803823302956
66.8352680250047
67.2439093538298
67.0410678952488
66.1268923579027
66.2811985443521
66.2025685741409
66.4531188805453
66.621929080211
67.2370172787209
67.7003403407469
68.3972242937863
67.8742783301764
68.7383825359887
67.0785441063006
67.7192890649381
68.0101087996796
67.9069219644118
67.2939003774027
67.4154126963959
65.2037336862719
66.4133746840578
66.1298046885333
65.8563613183431
66.6841017659177
65.6284648934895
65.0020524097675
65.5748352892934
65.6850473821059
65.7229430858431
65.8226999410353
66.6797493895997
67.6133706588179
66.98226845692
66.7207673058087
67.0720479835317
66.760376836369
66.2085069257843
67.001288469131
67.9423610916822
66.6304099185043
67.9783356971107
66.7687610468256
69.0194976481085
67.7123406724457
68.0328308155231
68.1521937069873
67.4031160224215
67.4131130387501
66.432767203274
67.1871745924624
67.0985822674861
67.0767615413378
66.7329407784786
67.5340752978809
67.7220509715526
67.0508053742685
65.8437373862933
66.3868463148075
66.482143887348
67.3336390840174
67.2158520215604
66.2083770681325
67.4090066053805
66.4814698066834
65.8578554927774
67.0306922710694
67.8529941993437
67.1429789652334
66.6467724846036
67.6578517284763
67.9076496064306
67.2691146350049
66.22445098189
65.1455305948475
65.6446640894822
66.0496250602512
65.9128097130134
65.1850412154983
65.7031147098015
67.9161633774261
68.2370488193344
68.2946645023709
67.3777063649111
65.5179977136008
66.2511637203554
67.2788264811274
68.8954445968742
68.3170058468362
68.2867569989123
69.5379838674518
67.8272439109066
67.7160922334409
68.720100350474
66.5006350880801
67.6683535448286
67.3339916097389
65.6993885549434
66.6154283819141
67.8044391859884
67.8816827248274
67.0430108935022
66.4234601449057
66.6598883048488
68.6643906868148
66.8365097889706
67.4529017050754
66.6421674021178
66.3581649581854
66.7032022623032
64.823611328096
66.8514444939251
68.778494766191
67.4160390970575
66.9656187625452
65.0943070501089
66.9924276556269
67.1721381859835
65.6506537972681
67.2915333913987
68.1280756546645
67.5303600283009
67.391075621172
67.0111249020291
65.9607474018697
66.5552576978588
68.4736292161727
68.5200077653718
66.4322023793764
66.6968032162999
66.0586830650905
66.3260508536718
64.8377143677816
64.7324642114241
65.5867940033256
67.0321229708628
67.3651449059369
67.6701231209921
67.9469037448932
67.9581370819942
67.9358864647335
67.7021726845021
66.0520906978006
65.6952074575307
66.3474135674131
65.3527640476378
65.0108613390743
66.2829066549259
66.1753336242592
66.7260321200295
67.2343963774985
66.372511312919
66.6083959901488
67.4087686475173
65.7663614311594
66.4808544681058
64.9606918840397
64.6543450753226
65.8400370545714
66.7658604590722
66.3744881085469
66.1702344781402
65.4762530832427
66.69243858794
66.3255141381285
66.6654483147373
66.1497687471335
64.5891582432986
64.9767091929913
65.4353850039135
66.3338779859696
66.9688023385946
66.9914998822322
67.1840752523773
67.6809387814635
67.177198979797
66.8111653958476
64.8181201254862
64.1271653661557
64.5107081913598
65.1921072042293
66.0327322717849
66.7932458358806
66.1050942465663
66.5240820135752
65.9243910016131
66.0974971956584
65.5930324311707
65.8635085080798
65.7795891546327
67.7592068171725
66.0384306427676
66.1223368667008
65.8841803517154
66.2519670360997
66.6165314808379
67.0720273175993
67.551473551066
67.3652338166246
67.6516967251452
66.1653250106081
66.4686012708589
67.118948170714
66.5994372377828
67.7381566327557
67.8461163487314
67.7124243765588
67.4814438123091
67.7869403646632
67.0302747341227
67.2807963632592
67.2666284801539
67.3220139438887
68.1302999074992
67.2613346481905
67.702797134946
68.3178878422189
67.0123124489963
67.6460626688468
68.2704327284561
68.2112266412116
67.5324353028634
67.2797884084814
66.324078309736
65.6863186527954
66.8959833127269
66.6591270864883
66.277081102699
65.4318575839517
66.5606343279352
67.1206855148269
66.045405355906
65.49260732195
65.7711436806858
66.8193436976522
66.6266934762804
67.4625915637316
67.6216574641545
67.4466347361681
68.2238419801211
68.0195775771389
68.8807304015837
66.8864691490268
66.2663528521561
67.0135851838182
66.9530741021296
68.2203548695255
66.2518918255037
66.9286435121401
68.4418369939683
67.6875886679362
66.6698634662591
66.6823216838006
67.0420682246924
66.8469235023608
67.4416266431053
66.3966364379888
67.2503461828627
65.8147523606696
66.3226579208676
66.3691964021167
65.8559937544785
66.5524908922716
66.4490671588436
65.5009402000303
65.452503108084
64.3702991476278
64.6946526538681
65.6853028282814
65.1912342765817
64.6590464618701
65.263674362365
64.4192475418042
66.4173353665981
66.0336072999821
66.492210874734
65.209733130876
66.1768114586469
67.7397434358882
66.4743995619065
66.3993372991226
67.5265168808255
67.3761078468193
67.7997330904619
66.609626124441
67.8622942488009
67.3448673951482
66.6807949755466
65.9991894028827
67.0450734868553
66.2260056824856
65.8914730834559
66.1588337081612
67.1784941496795
68.3115238371916
67.8408609982792
66.9997552824498
66.8226122617261
66.30056337238
67.0073325234259
67.3179953005927
67.1594944398197
66.9241446346276
67.2624022811008
66.7468091552569
66.9064932517387
66.0810778935356
65.8809501577304
65.2319501482998
65.2890743639623
65.7689256201013
66.0948693243703
65.296173947094
64.794842173556
65.2800645646679
65.4644259178471
66.1166392123075
66.1244764127853
65.7727117513918
65.5877352127539
66.3724656856518
65.5960862701633
65.8825889100965
66.3004629507513
66.1310987400138
65.9068570978265
65.8594182771873
65.0933513609886
66.345983697501
65.5689025234787
65.2290070804048
64.9938478908397
65.3179339680501
66.4037536791214
67.2313063695651
66.0856664876
67.1804641587793
66.3148448220086
66.4701497440036
66.0384138218176
65.5449413948674
64.4747638896087
66.2614999434817
66.5592707595051
66.8642373470087
66.6208181626511
66.602029740485
67.0076638954496
67.2914850615054
67.333490828714
68.5994727283351
67.3832780583584
67.7983934530322
66.4599711626964
67.2467977058725
66.4049124405045
66.3688235547042
67.4397002061203
67.0453320100734
67.6436986128054
65.7314135881236
66.6982315662301
66.889480523394
67.1734942263384
67.9911775569461
67.7427632630442
67.8522090062457
67.8309755769733
67.6416093252398
68.0764075010036
68.0180359262026
66.4598105239102
67.2821751000381
67.8111327499268
67.4842739219501
67.8837734566187
68.1337958534395
68.3321321637618
67.5763864435991
67.1684588035488
67.4042113184123
66.8633806046935
66.7273439868569
67.0879037021292
66.7450116749787
65.0638961820323
66.627936962825
66.4616468996339
67.4808551811718
67.2404177988873
66.5942792230127
65.0773021614792
64.7500319301253
65.2720222854201
65.8506667004477
64.947043547454
65.2571377983435
65.867111584265
66.7276348155451
65.9826431183004
66.8290135242467
67.002180763542
66.0139618803898
67.1612231107898
66.5554992034056
66.9282665354517
65.522119659995
65.5802258607787
65.9784308064456
67.2623749669116
68.0698396202471
67.0691714648671
67.1907062818884
67.3603444433473
68.1001374045845
68.0493410357597
68.210767072626
68.2642251441806
65.4267998183059
64.8000898945145
66.4728282330874
66.5910525936968
67.7558881157794
66.9103954575195
67.1284043588391
65.672640880847
65.7445756200286
66.4999440333457
65.6265440111383
66.3119115607347
65.5637232554694
66.9247575424903
67.0361787856223
69.1367888824811
69.2059735622519
68.7920828619797
66.8016010201877
65.3996019223235
65.4395860276391
65.8640100937919
65.5855589591729
66.676634546684
67.1623121312382
66.6967264421377
66.9100725552303
66.6662773500138
67.2384840274666
66.9016524603781
67.0167634129917
66.3462511776132
65.4738709355046
64.9951062516254
65.9217587952605
66.8069258679847
65.9018527051095
65.6796731942312
67.1270914733733
65.0511260676669
66.034235695458
66.359659458283
68.4954417413378
67.7295512137225
66.8301873567019
66.8103018753696
66.4804575017115
67.4529669576361
65.5390595345694
66.2128552112495
66.2291822499686
65.4255291360401
65.0054400445745
65.5813513986266
65.4413572042568
65.8406641802204
66.5715177639155
66.4245319671172
65.9567087058675
66.2943370236872
65.5338206722846
65.6136437185606
66.0367374517108
65.7804523325991
65.2384849642565
64.5994819918613
64.1841379293473
64.821454349578
64.8132313650404
65.8394211077392
66.285901556359
65.8547938769334
66.1031631224006
66.2634511730404
67.6806640625423
67.6197041579394
66.6219933356412
67.5330637445202
68.4878731419311
68.467940936637
67.1334091948176
66.7403741617565
66.4329238243979
66.5378887986627
65.2649084561576
65.718277829401
65.9520034405371
66.3579554347872
66.6148048065899
65.7439155924125
66.8726172178568
67.6674963245016
67.7215130059832
67.0841757084328
68.5851410550624
67.6170144481955
67.7570269311863
66.2734722198072
67.4413051420048
67.1251603427387
67.2208833960376
67.7534179225631
67.942979914438
67.5643287292555
68.3796050245503
68.1273141880798
68.033137989089
66.2451502812639
65.8664449142049
64.504992618752
66.5312936477752
66.5392695248824
66.5743997773021
66.0723628507821
65.672587952353
64.7334630440264
66.2353417062166
64.8322438789174
65.3944497472321
66.7779896469755
67.6965159324053
67.378206988641
67.3054062757173
68.129905921534
67.3219976652592
66.2742454847318
67.3084661209691
67.4085834481601
67.1720820380307
68.1054347100243
66.7925458257907
67.7967312597732
67.0271399211244
66.6272194813987
66.5652996476697
66.5020784818258
67.9111387447518
68.0803737040405
68.4917009951261
66.2589226683862
65.9506980680056
66.6677739743397
65.9627966954286
65.8207393493503
65.7228324061282
66.0998479069036
66.3359851550332
65.8990418283924
66.52330863308
66.0955357641091
66.8377738404057
66.5408883591151
66.047377326875
66.5833504817904
65.4469180527629
65.8649946431033
67.4169317295833
67.6447175746092
67.9290303538363
67.971616190619
67.5049855491438
68.4990542625289
69.2582867025017
68.633245716271
67.3477196181775
67.2496305654431
68.7058646785521
67.6384503070916
66.7951083791485
66.4562202424545
67.216706820544
