# Supplementary material for: Conformational ensemble-dependent lipid recognition and segregation by prenylated intrinsically disordered regions in small GTPases
Source: Commun Biol. 2023 Nov 2;6:1111. doi: 10.1038/s42003-023-05487-6 (PMC10622456; doi:10.1038/s42003-023-05487-6)
Supplement: Supplementary file 3 — Supplementary Data 1 [file 42003_2023_5487_MOESM3_ESM.zip › Fig2/Rac1_prenyl.txt]

-4.28029179573059
-6.03445792198181
-6.94738233089447
-7.7204761505127
-6.22884476184845
-8.67429411411285
-6.77817726135254
-6.55528044700623
-5.02945721149445
-9.77398312091827
-8.89766657352448
-9.69311606884003
-9.62173306941986
-8.44497895240784
-8.0367157459259
-9.59962940216064
-9.20993065834045
-10.3093944787979
-10.5976468324661
-8.91167402267456
-6.69876754283905
-7.6682276725769
-7.89969599246979
-9.3915102481842
-8.50963234901428
-9.50459241867065
-10.3649277687073
-10.6656589508057
-9.56427490711212
-10.7287147045135
-8.47828316688538
-7.65364933013916
-8.12666594982147
-8.40603685379028
-8.81119680404663
-9.44450807571411
-5.95616447925568
-7.36912298202515
-7.12977051734924
-7.157057762146
-9.13212108612061
-12.150571346283
-11.5161688327789
-10.3019416332245
-9.69369041919708
-8.70385932922363
-9.40463519096375
-8.70146489143372
-12.8143155574799
-10.2645833492279
-9.73630261421204
-8.40237891674042
-5.77560293674469
-5.63941514492035
-6.57812190055847
-7.79634809494019
-9.93553519248962
-7.29907298088074
-7.86701488494873
-6.53584265708923
-6.50437581539154
-7.60951209068298
-8.10661721229553
-8.76844036579132
-9.24173104763031
-9.2919465303421
-10.167816400528
-12.023931145668
-9.87427997589111
-8.87839698791504
-7.07736372947693
-7.05873119831085
-9.13127136230469
-9.36620759963989
-10.506231546402
-11.3332915306091
-12.0810263156891
-11.1566214561462
-10.8217250108719
-8.54103374481201
-8.81105136871338
-9.22019851207733
-9.66271507740021
-11.7891414165497
-12.2472815513611
-12.1772533655167
-10.7599947452545
-11.7958996295929
-10.7439706325531
-8.52616167068481
-10.898225069046
-8.75240278244019
-9.57706832885742
-9.03061938285828
-10.1724214553833
-10.8684363365173
-11.636839389801
-10.6829144954681
-9.76961708068848
-12.7034842967987
-11.7658686637878
-12.6965873241425
-11.200159072876
-13.5139842033386
-11.9628767967224
-14.6363832950592
-12.5309289693832
-11.9206681251526
-10.9475491046906
-13.6943900585175
-12.6680815219879
-11.8190220594406
-12.3769379854202
-10.976674079895
-11.9313273429871
-9.21077406406403
-12.1289007663727
-12.0763652324677
-11.8846786022186
-11.1236698627472
-10.3194804191589
-11.2053717374802
-12.8670692443848
-12.0400688648224
-7.42517125606537
-9.44897496700287
-8.55325245857239
-10.1850787401199
-10.6415238380432
-10.7599544525146
-9.46816337108612
-9.84518837928772
-9.49868762493134
-8.86965107917786
-10.0145056247711
-12.4766163825989
-8.75374639034271
-11.5699586868286
-12.4116636514664
-12.5499730110168
-11.124119758606
-10.8748397827148
-8.48926889896393
-6.65705800056458
-9.11149954795837
-12.0101268291473
-9.10056948661804
-7.45761299133301
-10.1537337303162
-9.27648067474365
-9.84004759788513
-10.04143679142
-9.14064955711365
-11.3113751411438
-10.3898936510086
-11.5216679573059
-12.0176811218262
-12.2956254482269
-9.57181012630463
-9.37371027469635
-9.65112745761871
-11.2850090265274
-12.2710875272751
-12.4873561859131
-11.7661008834839
-11.0222297906876
-10.7044559717178
-8.03824472427368
-5.91502749919891
-7.59410262107849
-9.01850020885468
-9.96409249305725
-12.1331557035446
-11.1866769790649
-12.5899349451065
-11.6194682121277
-11.8110146522522
-11.3864976167679
-8.91575181484222
-9.94735288619995
-9.31268835067749
-10.9084538221359
-10.144740819931
-7.63948953151703
-7.74096703529358
-7.74390661716461
-10.6278232336044
-9.84202289581299
-8.16793274879456
-5.32677638530731
-6.88122999668121
-10.1404359340668
-12.1939787864685
-9.75876474380493
-11.5779452323914
-9.50805401802063
-7.36136138439178
-8.79905271530151
-8.62643980979919
-8.69024884700775
-7.63948369026184
-9.68360137939453
-6.32111120223999
-8.75521409511566
-6.8636246919632
-6.29708695411682
-8.42119026184082
-6.86695909500122
-3.47322368621826
-4.72956919670105
-5.23224103450775
-4.94389426708221
-6.59633958339691
-7.92742621898651
-8.58265769481659
-7.46388471126556
-7.00333654880524
-11.29436814785
-8.19946026802063
-8.2117692232132
-7.76348304748535
-9.56668281555176
-11.2562193870544
-9.38494074344635
-9.65566515922546
-10.4656565189362
-8.79702198505402
-9.68596374988556
-6.56076514720917
-7.61415791511536
-8.85638236999512
-8.97595643997192
-10.1286853551865
-11.1691761016846
-10.9660848379135
-13.2426899671555
-13.3233510255814
-11.5764892101288
-11.650249004364
-8.21239995956421
-9.22612202167511
-10.1221675872803
-8.97500562667847
-9.44826507568359
-10.1421126127243
-9.15628027915955
-7.90881586074829
-9.28233802318573
-10.2959953546524
-7.76200020313263
-9.94697642326355
-10.1937845945358
-7.02674531936646
-10.4481989145279
-10.2932225465775
-7.40402007102966
-10.235693693161
-10.2441689968109
-10.0364671945572
-8.90453505516052
-12.6536448001862
-10.7303401231766
-8.78411364555359
-9.27573537826538
-10.5600981712341
-10.1480408906937
-12.501464009285
-11.5186544656754
-10.4498574733734
-10.2496616840363
-9.56533670425415
-7.62653183937073
-9.70192551612854
-10.070974111557
-11.9602570533752
-10.5720133781433
-9.81737422943115
-10.4725008010864
-9.22217082977295
-9.05254578590393
-6.95376932621002
-5.65852069854736
-8.40270113945007
-9.16672611236572
-8.08341705799103
-11.9878777265549
-14.4680664539337
-13.5825316905975
-12.8697011470795
-7.59590184688568
-6.67350041866302
-9.96565997600555
-8.64989125728607
-9.3420604467392
-9.71698594093323
-12.9031453132629
-12.3147209882736
-11.5436186790466
-10.0972867012024
-9.64981234073639
-9.61755120754242
-8.87894916534424
-8.19337439537048
-10.0876923799515
-7.36873853206635
-8.16157674789429
-6.91706156730652
-7.34481954574585
-6.88158988952637
-9.40795874595642
-13.4798126220703
-11.6496338844299
-11.2866656780243
-12.0930147171021
-8.32103705406189
-10.0818996429443
-10.6759715080261
-10.0736334323883
-8.76097202301025
-11.8962388038635
-10.0430891513824
-11.5825334787369
-15.5633492469788
-13.8929872512817
-13.7275829315186
-12.0641324520111
-13.3090634346008
-14.0106673240662
-13.2596955299377
-13.9638832807541
-15.0687136650085
-13.3304364681244
-11.759393453598
-11.1459914445877
-12.0608577728271
-12.043824672699
-11.9086909294128
-12.8684084415436
-11.9840266704559
-14.2280964851379
-11.0539178848267
-10.323362827301
-9.99293303489685
-12.2289617061615
-12.1718378067017
-12.780163526535
-8.82653152942657
-7.37757444381714
-9.68066787719727
-10.5004538297653
-8.98730850219727
-9.51540994644165
-8.27243745326996
-7.20251905918121
-8.70294916629791
-10.4799627065659
-8.44333958625793
-11.0554291009903
-10.1877111196518
-11.5414814949036
-12.5995496511459
-10.649266242981
-10.9712692499161
-11.3191829919815
-10.0789246559143
-10.1908459663391
-9.43312060832977
-7.90640234947205
-7.65720915794373
-7.86944055557251
-9.76474905014038
-9.89396381378174
-9.20906519889832
-9.7041779756546
-9.92817687988281
-10.7974097728729
-10.7237339019775
-9.02510726451874
-10.4836411476135
-9.9686279296875
-9.99046432971954
-10.5860389471054
-10.1582372188568
-8.48174047470093
-6.59616541862488
-7.64780831336975
-9.08391296863556
-8.58699417114258
-7.81215155124664
-8.86737453937531
-10.7577705383301
-6.39501893520355
-7.72657775878906
-8.70253098011017
-9.85083055496216
-10.324033498764
-8.94068896770477
-8.98604893684387
-9.61183476448059
-7.8214213848114
-8.12026643753052
-7.70378005504608
-5.55322599411011
-8.30759119987488
-9.18500256538391
-7.59169828891754
-10.6480516195297
-12.1889908313751
-12.4354116916656
-11.4737939834595
-12.248685836792
-11.6745891571045
-10.4495060443878
-9.06011271476746
-9.4401444196701
-9.63234007358551
-11.9868152141571
-12.8776624202728
-12.4240560531616
-12.8783323764801
-12.5293509960175
-9.7006208896637
-8.79771423339844
-10.0284949541092
-12.6443066596985
-11.4305727481842
-11.8224927186966
-8.471524477005
-9.56809437274933
-7.43601489067078
-10.7181577682495
-10.910756111145
-11.9305716753006
-12.6520277261734
-12.8841032981873
-11.0640321969986
-9.48795759677887
-11.3024699687958
-10.2069938182831
-10.0344423055649
-10.8962379693985
-8.56541264057159
-10.3762573003769
-9.36175811290741
-10.372882604599
-10.8118450641632
-12.2357631921768
-9.31193828582764
-9.31567287445068
-11.4042330980301
-10.1359382867813
-9.47734260559082
-10.5952258110046
-9.63539934158325
-10.3418388366699
-11.4489614963531
-10.6982601881027
-9.98551917076111
-7.76910734176636
-8.49606871604919
-8.79221296310425
-8.35853171348572
-6.01637423038483
-8.0776275396347
-5.99893343448639
-7.82596027851105
-9.04698657989502
-7.16418170928955
-6.68892991542816
-7.80943548679352
-8.64191901683807
-4.94019639492035
-5.76623928546906
-9.11386370658875
-9.13699793815613
-9.48231482505798
-9.1801506280899
-10.3612838983536
-6.63282787799835
-7.16567099094391
-8.87205696105957
-11.1375334262848
-10.9290764331818
-6.44619107246399
-6.49660921096802
-7.67997705936432
-6.98742735385895
-7.94150054454803
-7.45820283889771
-5.0310195684433
-8.73553204536438
-5.46076631546021
-5.94100666046143
-5.12309491634369
-5.42028176784515
-9.97177994251251
-9.0768905878067
-6.65174293518066
-9.09948515892029
-5.83941674232483
-7.36866998672485
-9.75132083892822
-10.7731794118881
-8.91897571086884
-8.73730325698853
-7.89915645122528
-8.39297938346863
-11.0880419015884
-10.0294065475464
-7.10921561717987
-9.2336174249649
-7.41846024990082
-10.4478517770767
-11.8407008647919
-10.0177232027054
-8.85707867145538
-10.5465401411057
-11.3303725719452
-10.8254216909409
-9.45124840736389
-9.47433698177338
-11.3194425106049
-11.4450129270554
-10.4268501996994
-9.46381890773773
-8.25948846340179
-10.9752764701843
-9.33334851264954
-10.7026079893112
-10.3926130533218
-11.2206543684006
-10.7350454330444
-10.6307015419006
-10.6729326248169
-10.8697366714478
-9.72647404670715
-12.7760840654373
-11.0548063516617
-12.7406034469604
-12.5378851890564
-11.463604927063
-9.54272449016571
-6.18732213973999
-10.3420025110245
-9.90524077415466
-10.427396774292
-6.46942269802094
-6.34033238887787
-7.28033232688904
-7.44265985488892
-7.84653759002686
-8.01131331920624
-8.68913853168488
-8.41362500190735
-8.83367145061493
-9.49113941192627
-9.95613980293274
-8.86986219882965
-11.0191221237183
-9.11259198188782
-9.31091010570526
-9.78279387950897
-7.64328873157501
-5.27689158916473
-7.08721196651459
-6.9546537399292
-7.56327748298645
-7.92570793628693
-7.17407643795013
-8.86781466007233
-8.13641154766083
-8.29624128341675
-4.35269093513489
-7.17913365364075
-6.08267390727997
-8.20548403263092
-7.1638263463974
-7.9411700963974
-6.37548780441284
-4.56715965270996
-6.719118475914
-6.09501028060913
-6.16928851604462
-7.44502782821655
-9.11224222183228
-4.99363720417023
-4.31128168106079
-6.03714609146118
-8.23079609870911
-9.93796467781067
-8.83984506130219
-9.5950562953949
-6.45910954475403
-8.8828432559967
-8.30095648765564
-8.6420601606369
-11.1165652275085
-10.9308578968048
-9.40784192085266
-9.91539001464844
-8.84256935119629
-9.13110208511353
-10.2953599691391
-8.88897383213043
-6.84137606620789
-7.14868891239166
-7.59956014156342
-7.63912653923035
-5.1112265586853
-6.70147061347961
-6.88488447666168
-5.56604361534119
-6.06665396690369
-8.19372177124023
-6.99499833583832
-7.15169548988342
-8.40509867668152
-8.46732592582703
-5.9761757850647
-7.92850732803345
-5.51928186416626
-7.44188022613525
-7.38674581050873
-7.98706221580505
-7.23616290092468
-5.03550171852112
-6.47367072105408
-5.35870468616486
-9.22327721118927
-8.31432640552521
-8.30680251121521
-6.54377269744873
-8.23057007789612
-9.38304340839386
-9.91099262237549
-8.54500186443329
-6.64842247962952
-7.82214522361755
-9.62373721599579
-8.56908488273621
-9.84167170524597
-9.80746030807495
-8.78021478652954
-8.61742162704468
-8.92902612686157
-7.81468415260315
-7.88950622081757
-8.85468101501465
-7.9617486000061
-8.99227488040924
-7.80912148952484
-6.87245059013367
-8.21217346191406
-6.40165746212006
-6.94707477092743
-7.47200202941895
-8.12234914302826
-10.4988080263138
-8.60394597053528
-11.3856407403946
-9.02118539810181
-9.81433284282684
-8.28473806381226
-11.2394268512726
-10.3472300767899
-10.0931054353714
-9.95030784606934
-7.51826012134552
-9.31945598125458
-10.6992856264114
-7.44797348976135
-7.55719375610352
-7.19046330451965
-10.307112455368
-8.8984659910202
-8.96339905261993
-9.74270439147949
-9.15518283843994
-7.77167892456055
-8.4653491973877
-8.76143598556519
-9.04629242420197
-7.49668204784393
-7.68875980377197
-7.82753586769104
-7.90402293205261
-6.67188119888306
-8.08305263519287
-10.4397921562195
-9.60850989818573
-11.7074806690216
-9.6562625169754
-10.7354331016541
-9.5626015663147
-8.95072031021118
-10.0821715593338
-9.49080681800842
-12.09441614151
-8.44681644439697
-8.81342434883118
-5.45568609237671
-5.65349662303925
-6.82099938392639
-10.262753367424
-8.59243142604828
-6.48314237594604
-9.59278976917267
-6.26288199424744
-9.60086584091187
-10.0813356637955
-9.94214820861816
-11.6456184387207
-9.64332985877991
-7.37640583515167
-9.24278795719147
-10.0267454385757
-9.7057249546051
-11.5073856115341
-10.2227439880371
-13.0413987636566
-13.5102254152298
-11.1022560596466
-7.94153606891632
-11.3142347335815
-10.5497575998306
-10.0128479003906
-9.97767007350922
-7.72387075424194
-11.4747985601425
-9.14653706550598
-8.30497097969055
-6.9708685874939
-7.36019682884216
-7.11808812618256
-9.56899762153625
-7.34654152393341
-6.65208458900452
-5.39892506599426
-4.96688485145569
-7.9777455329895
-6.33458256721497
-6.01289510726929
-10.198169708252
-10.4828515052795
-9.61492514610291
-8.94381093978882
-7.92854499816895
-8.54097974300385
-7.95804107189178
-9.52699279785156
-8.36234152317047
-9.75888085365295
-12.6451816558838
-13.2291057109833
-8.43256807327271
-10.7795760631561
-9.76691520214081
-8.1982170343399
-6.91273009777069
-11.7186481952667
-12.1692326068878
-13.3107147216797
-10.9458236694336
-9.02089548110962
-9.34953701496124
-6.34952425956726
-6.35043478012085
-5.39438629150391
-6.21130919456482
-7.48616421222687
-6.57928216457367
-6.80143618583679
-8.35481905937195
-7.24611020088196
-10.7308255434036
-6.16173577308655
-9.00569140911102
-12.1182458400726
-9.48838794231415
-11.4149706363678
-11.0938202142715
-10.9479796886444
-8.93645238876343
-7.21145522594452
-7.84096240997314
-9.29446923732758
-11.976434469223
-10.5346820354462
-8.35882925987244
-6.97572064399719
-10.6090915203094
-14.3351483345032
-10.2155029773712
-11.6636278629303
-9.82258558273315
-9.43094229698181
-13.0230473279953
-11.8169572353363
-13.6942355632782
-11.2832293510437
-12.3385007381439
-9.94446706771851
-11.0098571777344
-9.96931684017181
-11.2451105117798
-10.3573406934738
-11.4991685152054
-11.0288859605789
-12.0251202583313
-10.7965977191925
-13.9141932725906
-12.3863031864166
-9.12752890586853
-9.60960018634796
-9.29557549953461
-8.49669504165649
-9.34125423431396
-10.8972682952881
-11.0801510810852
-7.233442902565
-7.2727233171463
-11.5244520902634
-12.7979528903961
-12.1523466110229
-12.5168166160583
-13.395700097084
-12.687784075737
-13.2125704288483
-12.3939139842987
-9.13124322891235
-8.60273861885071
-11.2097494602203
-8.89988899230957
-6.61308968067169
-6.85193729400635
-10.2427842617035
-9.08225870132446
-9.21321249008179
-9.15824246406555
-11.2815095186234
-10.9046736955643
-11.4835026264191
-9.32600677013397
-12.0430866479874
-9.46811604499817
-8.50588726997375
-11.0777478218079
-10.7652145624161
-11.7328979969025
-9.76688098907471
-10.339825630188
-12.0626056194305
-8.10675263404846
-6.21971988677979
-8.14022707939148
-9.18438506126404
-6.77961206436157
-5.06537258625031
-5.58152115345001
-5.50021457672119
-4.72688639163971
-5.77948260307312
-9.07478141784668
-9.99824237823486
-10.7438349723816
-8.41521549224854
-9.93738007545471
-9.19969463348389
-9.58886575698853
-7.84174251556396
-10.005211353302
-9.96928584575653
-9.51619958877563
-11.4871827363968
-12.0350413322449
-11.9471542835236
-9.30471110343933
-10.2912836074829
-10.7920585870743
-10.4639269113541
-10.3586556911469
-11.5929710865021
-13.785813331604
-11.2239692211151
-11.7308869361877
-11.2734150886536
-10.4558724164963
-13.1526808738708
-12.5444810390472
-13.023585319519
-11.6074463129044
-11.4367405176163
-12.2084786891937
-8.86537837982178
-11.2372311353683
-10.5379548072815
-10.4974241256714
-8.94126629829407
-7.55235195159912
-9.40822148323059
-11.3656257390976
-11.1700668334961
-11.5680100917816
-11.9085505008698
-12.833335518837
-15.8794522285461
-13.2594060897827
-13.3662947416306
-13.0548279285431
-14.11891746521
-13.7440893650055
-11.8842375278473
-11.3502762317657
-10.6042373180389
-12.2268712520599
-9.51497995853424
-11.3052468299866
-15.0167088508606
-10.8085713386536
-11.5976445674896
-12.204238653183
-12.38294672966
-14.758082151413
-14.361260175705
-14.1743533611298
-13.5892131328583
-11.884122133255
-13.3200809955597
-13.1785346269608
-14.5316916704178
-12.0431616306305
-14.1498560905457
-14.6617751121521
-11.3923187255859
-12.9517381191254
-13.0972819328308
-11.1309638023376
-14.4075413942337
-13.5668187141418
-11.3188111782074
-11.7309150695801
-12.0486719608307
-10.5971155166626
-12.3220844268799
-11.924236536026
-8.95204401016235
-9.27782118320465
-10.386103272438
-8.47172868251801
-8.3569438457489
-11.4894907474518
-13.0625290870667
-8.43755292892456
-10.8729399442673
-7.72827172279358
-9.36357593536377
-8.19469833374023
-10.1160731315613
-9.73745059967041
-10.6738171577454
-10.7168819904327
-9.06182587146759
-11.1508914232254
-9.4281507730484
-10.0964542627335
-11.365550994873
-10.0668230056763
-10.1862790584564
-10.7901940345764
-10.9919431209564
-10.3542246818542
-13.0182558298111
-9.57454752922058
-8.09867882728577
-8.67402768135071
-9.02362108230591
-11.0772156715393
-8.43632912635803
-11.4539635181427
-11.7046999931335
-12.1889823675156
-12.2463839054108
-14.0076777935028
-13.5879535675049
-12.3745822906494
-11.6755516529083
-10.7149411439896
-10.2542200088501
-9.87215685844421
-10.6460238695145
-11.0903346538544
-11.6607401371002
-12.6934096813202
-11.6010600328445
-11.8586802482605
-12.4585552215576
-13.6214401721954
-11.9604140520096
-12.894033908844
-14.1074240207672
-14.5316886901855
-14.3108191490173
-12.7291140556335
-12.7011549472809
-10.381404876709
-13.009494304657
-10.8154760599136
-10.5082578659058
-12.7807810306549
-14.4535269737244
-14.6566526889801
-10.4535871744156
-11.2527918815613
-9.2982006072998
-9.51807010173798
-11.1900997161865
-11.2862372398376
-12.6981809139252
-10.9476187229156
-10.7237575054169
-10.2142946720123
-11.2834236621857
-9.35029625892639
-7.39841675758362
-8.60950887203217
-10.1943209171295
-10.8778419494629
-9.02146935462952
-11.9386165142059
-11.3296988010406
-9.73212862014771
-8.39244556427002
-11.7518107891083
-12.2596604824066
-10.5703547000885
-14.8598163127899
-13.8606061935425
-13.9704434871674
-13.7843911647797
-10.341846704483
-12.1756459474564
-11.6745309829712
-11.4985330104828
-9.10385966300964
-10.8735883235931
-10.4304041862488
-10.8381630182266
-8.05248129367828
-9.7461633682251
-7.40542030334473
-8.39682579040527
-10.0007832050323
-12.6274125576019
-16.1415953636169
-14.0087006092072
-10.3085572719574
-8.36468124389648
-9.14995861053467
-11.2199795246124
-11.0251185894012
-10.8814980983734
-12.788250207901
-11.4436841011047
-11.4948801994324
-8.30856657028198
-9.91698575019836
-10.3644292354584
-11.1562221050262
-11.5368444919586
-14.1450436115265
-13.3894500732422
-13.0998907089233
-8.90121293067932
-9.53476941585541
-7.96814656257629
-7.08423399925232
-8.2890465259552
-5.97014570236206
-5.33088397979736
-7.02098381519318
-9.32688820362091
-9.61577367782593
-9.71165251731873
-8.85694003105164
-9.62364196777344
-8.38548612594604
-7.93575179576874
-4.49574017524719
-4.10637211799622
-6.67110157012939
-9.50389969348907
-7.04195141792297
-9.70465922355652
-8.8948221206665
-9.2579699754715
-8.84513783454895
-8.28886961936951
-11.8910201787949
-8.00302612781525
-10.2649614810944
-9.71373558044434
-6.92994964122772
-8.58803355693817
-10.1160460710526
-10.571142077446
-8.35003650188446
-10.2352623939514
-9.75232541561127
-11.719308257103
-12.159837603569
-9.07438135147095
-12.1591192483902
-14.3472898006439
-13.2617974281311
-13.3547551631927
-13.1403243541718
-10.8987731933594
-9.73904252052307
-8.40435242652893
-10.953017950058
-9.08883833885193
-8.56183886528015
-11.9301054477692
-11.1287806034088
-13.9106233119965
-12.6315230131149
-11.6455824375153
-10.9417662620544
-11.6687288284302
-11.2056416273117
-9.52669215202332
-9.33149528503418
-9.84282350540161
-10.7857973575592
-10.8805966377258
-9.73166060447693
-8.54932022094727
-9.54088187217712
-9.90686106681824
-11.8284094333649
-8.87127268314362
-11.8669118881226
-9.92417871952057
-11.8959395885468
-11.984897851944
-14.7969043254852
-14.8819519281387
-12.7454221248627
-11.293772816658
-11.3643208742142
-11.8689723014832
-8.5762494802475
-11.3574384450912
-10.4883711338043
-13.1130635738373
-15.3846986293793
-16.4944353103638
-14.3878843784332
-13.4408991336823
-14.0328838825226
-12.6217455863953
-11.1734161376953
-11.9113085269928
-12.143895149231
-10.6501049995422
-10.6657767295837
-10.5403780937195
-12.2232505083084
-10.5930398702621
-11.6414002180099
-10.929208278656
-8.11196231842041
-8.14706254005432
-11.5717146396637
-7.98908495903015
-8.34852242469788
-8.81560635566711
-8.79395008087158
-6.85301208496094
-6.60031616687775
-9.06256210803986
-8.65061366558075
-7.01792442798615
-7.60321056842804
-6.90637123584747
-9.81262290477753
-8.32581675052643
-8.41151738166809
-9.07837271690369
-8.71847558021545
-10.2362086772919
-8.46319913864136
-7.45158183574677
-7.62727010250092
-7.78901124000549
-8.25154423713684
-7.49851942062378
-6.32997107505798
-7.28047800064087
-7.47117793560028
-7.26931059360504
-7.84599912166595
-8.87825298309326
-9.17917168140411
-8.52291941642761
-8.94282364845276
-7.61286354064941
-8.62329292297363
-11.6257511377335
-9.68134665489197
-11.123099565506
-11.8861442804337
-10.8189232349396
-9.05722117424011
-9.19608688354492
-9.22772002220154
-9.60389757156372
-9.31612420082092
-9.01869356632233
-9.3359591960907
-9.37060618400574
-10.7660837173462
-9.1041624546051
-10.0873558521271
-11.0264918804169
-11.73164498806
-15.1423590183258
-11.2581878900528
-11.7582011222839
-13.868063211441
-16.2666187286377
-15.8174636363983
-18.1627199649811
-17.1294889450073
-15.2205700874329
-14.9330585002899
-13.3583093881607
-13.1202218532562
-11.1938138008118
-13.5912342071533
-13.9549238681793
-10.8832929134369
-11.7925164699554
-11.3002154827118
-11.357320189476
-10.6444940567017
-11.6107375621796
-12.4396295547485
-13.9451998472214
-10.8577721118927
-10.7148885726929
-11.1685502529144
-12.6922268867493
-10.6642637252808
-9.57106125354767
-7.74248480796814
-5.78491687774658
-6.35675859451294
-5.6256650686264
-7.12658357620239
-8.10443496704102
-10.697459936142
-9.46088266372681
-9.07214164733887
-8.84298729896545
-7.56323075294495
-9.80519080162048
-7.09570288658142
-8.98661637306213
-9.17253768444061
-9.28592944145203
-11.7422459125519
-9.27280497550964
-9.74498629570007
-8.80259561538696
-9.456134557724
-11.325826883316
-9.79404354095459
-11.1017208099365
-11.2721703052521
-8.77379059791565
-9.36780714988708
-7.99732196331024
-8.97774803638458
-9.47538256645203
-8.85566401481628
-7.24953997135162
-7.02879798412323
-12.160418510437
-11.145999789238
-11.4252713918686
-12.2601385116577
-12.6088910102844
-8.75327503681183
-8.53600764274597
-8.0294725894928
-10.7236438989639
-12.0213578939438
-10.6128965616226
-9.50469994544983
-8.45834589004517
-9.87433838844299
-10.6295264959335
-9.47170734405518
-10.1881830692291
-11.5038896799088
-8.45714926719666
-8.73265099525452
-9.15167450904846
-8.34065628051758
-9.21899151802063
-7.37620973587036
-10.4585009813309
-8.35726952552795
-6.49461722373962
-9.70789933204651
-9.74074590206146
-10.1646544933319
-11.6992321014404
-9.22259700298309
-6.39953577518463
-7.91863560676575
-10.4111322164536
-8.59778094291687
-8.52005064487457
-10.2219784259796
-6.72047126293182
-6.56403124332428
-6.43707311153412
-4.22123074531555
-6.70245850086212
-9.70866894721985
-8.46677660942078
-8.27550995349884
-8.87637805938721
-8.48102712631226
-8.30790233612061
-4.43147718906403
-6.31799232959747
-5.57330822944641
-6.34702956676483
-5.69843935966492
-5.65740931034088
-8.02032554149628
-6.85461091995239
-8.22839307785034
-7.71397125720978
-6.65213906764984
-5.23118364810944
-7.35064876079559
-5.64185810089111
-7.28784608840942
-9.08128392696381
-8.31351828575134
-12.183492898941
-10.183342218399
-10.8361073732376
-9.14995121955872
-5.38310968875885
-6.46221256256104
-7.07657051086426
-6.53090190887451
-4.79351758956909
-5.79172372817993
-5.33099055290222
-4.46116590499878
-9.21569323539734
-8.53760266304016
-5.89795351028442
-8.19980502128601
-6.17763137817383
-7.16511452198029
-8.11672651767731
-8.74244689941406
-6.54694426059723
-6.39223861694336
-6.80743646621704
-10.6591882705688
-12.7767837047577
-12.8825213909149
-12.853111743927
-12.3809360265732
-9.49211096763611
-5.2398647069931
-6.83446955680847
-8.62221336364746
-8.87537240982056
-8.20052766799927
-8.25870680809021
-7.51551461219788
-8.04180002212524
-6.53789281845093
-4.97669196128845
-4.26248407363892
-6.08824324607849
-6.62546730041504
-6.52832126617432
-7.09724020957947
-6.89412879943848
-9.37763214111328
-9.61335921287537
-8.33085823059082
-9.07205486297607
-9.28029537200928
-8.52432918548584
-9.04209244251251
-9.28155076503754
-8.33562970161438
-9.95643401145935
-8.1386491060257
-11.4570655822754
-13.3909828662872
-11.6817510128021
-8.74333214759827
-8.30641412734985
-9.30621194839478
-8.12599945068359
-8.27770924568176
-5.42266201972961
-9.39886260032654
-8.35883665084839
-9.4107723236084
-7.71713280677795
-10.5127339363098
-8.01625418663025
-8.75969076156616
-10.1667733192444
-10.5524282455444
-8.28096306324005
-7.08463621139526
-9.77770185470581
-9.92669081687927
-10.0195066928864
-9.31728434562683
-9.5791232585907
-7.83053088188171
-8.1266542673111
-9.00295448303223
-11.6840305328369
-11.3045165538788
-9.82497882843018
-9.82406115531921
-8.92519211769104
-8.71440124511719
-6.70879411697388
-7.55379581451416
-9.26575779914856
-9.47580671310425
-10.639585018158
-9.79007649421692
-8.1678192615509
-9.32135903835297
-8.09879577159882
-8.45111012458801
-7.96702265739441
-8.79345035552979
-9.96870040893555
-10.6307380199432
-11.3694438934326
-12.1454033851624
-9.17410635948181
-8.78606057167053
-8.52056407928467
-10.6989901065826
-12.0129082202911
-12.7541470527649
-8.26177978515625
-9.45253872871399
-12.0136272907257
-13.2361924648285
-12.0458532571793
-11.763879776001
-11.3161406517029
-10.1118326187134
-9.86968588829041
-11.0146198272705
-9.9151029586792
-9.12838232517242
-6.27614450454712
-7.44375228881836
-8.90969288349152
-6.58126258850098
-9.21608376502991
-8.25172746181488
-8.60358095169067
-10.1589250564575
-12.3361965417862
-11.334069609642
-10.2602553367615
-9.99715983867645
-8.81316006183624
-8.64404785633087
-8.36344313621521
-7.78030729293823
-9.07136392593384
-8.51149368286133
-8.88209104537964
-11.4010964632034
-12.4211387634277
-13.3338766098022
-7.00212693214417
-8.42836141586304
-9.34299921989441
-10.816232919693
-11.1243834495544
-7.82161116600037
-6.36361289024353
-6.85545516014099
-6.84260320663452
-5.49056625366211
-7.44091582298279
-8.90187978744507
-7.53609943389893
-7.79116702079773
-8.49004054069519
-10.8078634738922
-8.32895731925964
-7.25937914848328
-8.36508631706238
-6.43721055984497
-7.82328224182129
-6.14339780807495
-4.61952805519104
-8.10790514945984
-7.00948762893677
-9.19702291488647
-10.1389932632446
-9.83566093444824
-10.9342911243439
-12.3985152244568
-11.8817040920258
-6.96944344043732
-9.52893018722534
-10.80006980896
-10.2833970785141
-10.3975392580032
-6.73565220832825
-7.62513756752014
-4.9179435968399
-4.94050025939941
-5.37819874286652
-6.25121223926544
-7.48179972171783
-8.45767045021057
-7.43115127086639
-7.46308362483978
-7.53923225402832
-4.16160297393799
-9.18656229972839
-7.49669718742371
-13.4438910484314
-12.0656127929688
-11.3016686439514
-11.7325553894043
-12.3031072616577
-8.82074475288391
-11.1728973388672
-10.9484968185425
-8.72139191627502
-6.66000294685364
-7.4454460144043
-7.83852005004883
-9.18178963661194
-6.22109055519104
-9.71388745307922
-12.4812934398651
-11.9696996212006
-9.74808526039124
-8.25996613502502
-8.89806365966797
-9.39112496376038
-9.54547810554504
-7.84135007858276
-9.65758657455444
-8.34780502319336
-10.3534712791443
-9.48864459991455
-6.96320831775665
-8.20994424819946
-10.048139333725
-10.9971499443054
-11.0037845373154
-9.97235774993896
-10.606325507164
-13.8579885959625
-13.3747556209564
-9.98003768920898
-9.87713801860809
-8.86369585990906
-10.0887496471405
-8.03349184989929
-5.92100417613983
-5.51163864135742
-7.64851689338684
-9.12427091598511
-6.22303092479706
-5.39653134346008
-4.99503993988037
-7.76334702968597
-8.72060930728912
-6.00345087051392
-6.8752326965332
-8.13849282264709
-8.19583296775818
-7.60355448722839
-9.97202801704407
-7.63697004318237
-7.54623222351074
-8.72593474388123
-8.7456214427948
-7.4664751291275
-8.1577832698822
-6.97307324409485
-9.52781915664673
-4.89806509017944
-4.62729561328888
-5.48417568206787
-6.78834593296051
-4.3953800201416
-3.55001533031464
-4.67897462844849
-7.94933378696442
-3.54818749427795
-6.27888584136963
-4.62872624397278
-5.59292078018188
-3.9737788438797
-5.50836730003357
-7.95986032485962
-5.48818492889404
-3.13132917881012
-3.52068245410919
-4.38156700134277
-2.58324885368347
-7.41405391693115
-5.949294090271
-7.58172416687012
-7.0753345489502
-7.80899882316589
-10.1100461483002
-10.8079929351807
-9.47469115257263
-9.4108510017395
-9.81882834434509
-11.2098381519318
-11.5524309873581
-10.7159495353699
-10.4151084423065
-8.24403190612793
-11.6408627033234
-12.3662567138672
-11.137410402298
-13.4611713886261
-9.50276160240173
-8.21593403816223
-10.9566679000854
-9.04304933547974
-7.527339220047
-4.33533930778503
-5.49707436561584
-6.04466032981873
-7.69335103034973
-6.01208579540253
-5.77946031093597
-8.71765625476837
-7.75548887252808
-7.13549244403839
-9.72267031669617
-7.47417211532593
-9.45352435112
-8.26784038543701
-11.0762867927551
-10.3969643115997
-10.5289833545685
-10.0510377883911
-10.6276822090149
-9.8534824848175
-9.59116172790527
-8.77482509613037
-8.8647608757019
-9.05664134025574
-8.27495336532593
-8.80924224853516
-11.6865935325623
-9.80443286895752
-7.03942823410034
-7.40993404388428
-8.29293203353882
-7.72754049301147
-7.86489677429199
-6.04472017288208
-2.09669192135334
-3.2885183095932
-4.57819175720215
-4.77020192146301
-4.45559120178223
-5.42633605003357
-3.45451438426971
-5.96358871459961
-3.90570402145386
-5.23263430595398
-6.14751410484314
-7.08187627792358
-4.96596825122833
-3.3949191570282
-3.60442137718201
-5.88682126998901
-6.1791045665741
-5.82572841644287
-6.07925248146057
-6.14444828033447
-8.24840950965881
-5.49893951416016
-7.4325225353241
-3.30021119117737
-3.75536215305328
-5.26473116874695
-5.74042296409607
-6.16256213188171
-5.60230922698975
-5.76373052597046
-3.9819324016571
-5.36150455474854
-5.29472637176514
-8.40901708602905
-7.65311622619629
-9.47089052200317
-7.82843112945557
-11.6103932857513
-9.51051640510559
-8.52124238014221
-8.39598059654236
-10.1728293895721
-8.59926319122314
-9.63280856609344
-8.98431754112244
-8.29588508605957
-8.31505131721497
-9.03502488136292
-9.45479273796082
-10.3943159580231
-8.75745749473572
-10.1815843582153
-9.97249031066895
-7.93193221092224
-8.74767279624939
-8.51272296905518
-8.00197839736938
-7.75297212600708
-9.48663401603699
-7.70986080169678
-7.30627131462097
-6.10094892978668
-6.70338928699493
-4.30919313430786
-7.39562129974365
-6.69060826301575
-9.11632633209229
-5.93638324737549
-7.04575061798096
-4.82709503173828
-5.02695536613464
-6.6292622089386
-10.0117664337158
-5.16492557525635
-6.05244445800781
-5.6185257434845
-5.59981203079224
-6.15648078918457
-9.10003089904785
-8.20547199249268
-7.313236951828
-4.62754046916962
-3.64959287643433
-4.68374300003052
-5.63012385368347
-5.64254426956177
-5.01733064651489
-3.32846415042877
-3.24944281578064
-5.00446486473083
-5.35875225067139
-4.93750095367432
-6.81982398033142
-6.52165794372559
-6.6878936290741
-6.36277174949646
-8.38354659080505
-6.83741426467896
-6.38729095458984
-5.45055937767029
-6.50349998474121
-7.30128240585327
-9.12442350387573
-7.91549241542816
-7.59214806556702
-6.67369079589844
-7.31752705574036
-7.93826389312744
-7.89540350437164
-8.05722379684448
-7.93334102630615
-4.2873158454895
-7.01839137077332
-7.72616696357727
-6.4234207868576
-7.53235912322998
-4.3745379447937
-6.75836110115051
-8.03179228305817
-6.48758840560913
-7.60499501228333
-6.26165509223938
-7.16116213798523
-4.94734930992126
-7.17645812034607
-7.65971064567566
-6.68363380432129
-7.91248559951782
-6.99224638938904
-5.01825737953186
-5.59016966819763
-6.2742748260498
-8.88989996910095
-8.90566396713257
-7.86433219909668
-7.39833641052246
-8.99908900260925
-8.60334897041321
-7.18061113357544
-6.79590487480164
-6.77698111534119
-7.44849061965942
-10.7080204486847
-9.63445210456848
-8.0720899105072
-9.52073836326599
-10.6644523143768
-10.7002034187317
-10.3036816120148
-8.55899715423584
-8.81711375713348
-9.65559542179108
-8.26932144165039
-9.19626379013062
-7.17805731296539
-7.96060395240784
-8.93670701980591
-7.70652258396149
-7.31459593772888
-7.6568455696106
-7.09599804878235
-7.37198138237
-9.25594210624695
-11.0461444854736
-9.60482168197632
-10.3464386463165
-9.21136212348938
-8.43981504440308
-10.7373337745667
-10.3712742328644
-10.0474053621292
-11.5282187461853
-9.12343549728394
-9.34047245979309
-10.2422170639038
-10.6701240539551
-6.57478260993958
-7.60293734073639
-10.420218706131
-9.25687718391418
-7.80499458312988
-7.98508048057556
-8.86896014213562
-8.58319401741028
-8.26600313186646
-8.51754784584045
-6.50096869468689
-9.22691535949707
-7.80590653419495
-7.65573120117188
-6.06819915771484
-8.10442316532135
-10.0913578271866
-10.2804862260818
-8.91297268867493
-8.60025751590729
-8.69545233249664
-4.3661093711853
-8.60143423080444
-8.63584899902344
-9.32828831672668
-9.67336118221283
-8.73088097572327
-10.4879159927368
-10.5397884845734
-8.63089764118195
-9.8228714466095
-10.7051322460175
-13.0605459213257
-11.2616127729416
-9.24080371856689
-7.21349859237671
-8.47328972816467
-6.48888373374939
-8.18083000183105
-6.63311076164246
-6.10989856719971
-6.89907741546631
-8.23686695098877
-8.38354706764221
-6.00409436225891
-7.06184530258179
-6.89976418018341
-5.94891619682312
-7.28392338752747
-6.15233850479126
-4.49397110939026
-6.18666839599609
-7.1212043762207
-6.76758813858032
-4.95627999305725
-7.79078841209412
-6.59547543525696
-9.27219939231873
-9.71437740325928
-9.43596935272217
-8.39804744720459
-7.67215704917908
-7.948655128479
-8.73331499099731
-8.49900698661804
-6.40271496772766
-5.63763201236725
-5.58396434783936
-6.14322519302368
-5.46246886253357
-5.44275403022766
-5.92821168899536
-6.17685914039612
-7.29815006256104
-6.40397429466248
-9.18116116523743
-8.61052083969116
-9.30204582214355
-10.8117879629135
-8.99349296092987
-7.98621964454651
-5.63427257537842
-9.67660641670227
-10.3985517024994
-7.54351663589478
-9.78443813323975
-9.58033037185669
-9.82564258575439
-9.0643253326416
-8.34787631034851
-8.3627233505249
-9.57709813117981
-8.28473687171936
-8.10582339763641
-8.18125689029694
-4.33555603027344
-4.55183804035187
-4.93390607833862
-3.17226767539978
-7.46768844127655
-6.90017151832581
-8.41291904449463
-7.8405396938324
-8.33333396911621
-7.39774036407471
-6.33942592144012
-7.52272343635559
-4.93932223320007
-5.66691601276398
-8.65503525733948
-9.09709548950195
-9.95385026931763
-13.3346717357635
-11.6298525333405
-7.83130168914795
-9.98515343666077
-11.6495804786682
-12.5452828407288
-14.4598891735077
-10.3588397502899
-10.0573027133942
-8.61466193199158
-8.24133336544037
-7.88167977333069
-6.45223581790924
-6.56069386005402
-7.31666123867035
-6.4085681438446
-5.94646763801575
-8.11338806152344
-8.53277611732483
-8.81535530090332
-8.2296507358551
-9.50731086730957
-9.3375608921051
-9.21052479743958
-7.8103084564209
-7.39345526695251
-8.46875309944153
-8.90683960914612
-6.77198624610901
-7.5119936466217
-7.95948028564453
-7.94663834571838
-8.38357377052307
-9.3226592540741
-7.87093544006348
-7.5098831653595
-6.54548072814941
-9.48490226268768
-8.9664044380188
-6.86557006835938
-7.02209234237671
-6.41793692111969
-8.43003463745117
-9.15893745422363
-8.27208983898163
-6.72831678390503
-8.13924479484558
-8.98165154457092
-9.80283236503601
-10.5966289043427
-11.6939988136292
-8.2618613243103
-6.16725611686707
-8.05389475822449
-7.81566071510315
-8.80824732780457
-9.38349294662476
-11.4591069221497
-11.1510806083679
-8.16554284095764
-8.32679450511932
-8.77095031738281
-7.41220760345459
-9.02327013015747
-8.35546970367432
-8.01242017745972
-6.07542884349823
-9.75060272216797
-10.5944621562958
-9.57222056388855
-6.10585677623749
-6.06815814971924
-5.89806628227234
-5.56180644035339
-6.98531770706177
-10.8207533359528
-7.94718480110168
-7.44717657566071
-8.41664898395538
-9.07415807247162
-9.23756062984467
-11.1720163822174
-11.0109479427338
-11.043084859848
-7.83559131622314
-8.03193545341492
-8.80925059318542
-9.67176842689514
-7.85225749015808
-7.66648936271667
-8.30635905265808
-6.23298263549805
-7.41920375823975
-7.51505291461945
-6.55945563316345
-5.22743439674377
-4.65827548503876
-3.81163263320923
-5.38866996765137
-5.77524590492249
-8.09282970428467
-9.08649027347565
-4.41827273368835
-4.67356073856354
-7.02062749862671
-5.71993708610535
-6.36095428466797
-8.2818124294281
-7.36612582206726
-9.49841260910034
-10.4463555812836
-11.1100134849548
-7.50570666790009
-7.17262029647827
-7.6984601020813
-7.05020904541016
-5.5596067905426
-5.99470043182373
-5.80122327804565
-8.42183828353882
-5.69582152366638
-9.24744915962219
-11.6402521133423
-8.35790634155273
-8.66020250320435
-9.24825000762939
-8.08300375938416
-10.9841094017029
-10.8332433700562
-7.66326260566711
-11.0087919235229
-11.8146207332611
-10.194394826889
-10.7607433795929
-10.8908131122589
-7.42330837249756
-7.25022530555725
-10.306845664978
-5.67888998985291
-6.52950644493103
-9.23531818389893
-7.88727509975433
-7.33550155162811
-9.65566635131836
-6.35105681419373
-5.41133427619934
-7.53141784667969
-8.64204335212708
-5.90750539302826
-9.4833824634552
-8.19630789756775
-7.68505668640137
-9.47997653484344
-10.9845912456512
-10.4816887378693
-11.4997751712799
-7.62751603126526
-8.05763506889343
-7.85290932655334
-8.71073460578918
-7.28702163696289
-7.25051712989807
-8.98503875732422
-11.1355427503586
-9.27763772010803
-12.1069436073303
-10.4314532279968
-11.2202455997467
-11.2929894924164
-11.7261328697205
-10.0652856826782
-8.86846542358398
-9.74516248703003
-12.3578188419342
-11.9074628353119
-12.8082234859467
-11.1286332607269
-10.4293801784515
-9.37500548362732
-12.1435158252716
-13.835542678833
-12.1488163471222
-12.6293914318085
-11.7207832336426
-14.1575691699982
-12.5714075565338
-14.1787676811218
-12.9182682037354
-9.9621342420578
-10.2027122974396
-12.4330170154572
-14.0759906768799
-12.484367609024
-14.6033828258514
-12.519011259079
-8.85144019126892
-10.956036567688
-8.15229439735413
-7.47411322593689
-6.82627153396606
-9.0880970954895
-8.81344079971313
-10.521411895752
-10.2152333259583
-7.8894305229187
-8.9164891242981
-11.7277364730835
-11.3804552555084
-9.71312570571899
-9.43567728996277
-9.63476181030273
-6.27850270271301
-8.98039698600769
-7.59980821609497
-8.92869997024536
-9.15702891349792
-9.01410412788391
-6.89366602897644
-8.8378598690033
-8.33987617492676
-9.18596267700195
-8.36767244338989
-9.67512464523315
-10.7786343097687
-8.19036769866943
-8.56191086769104
-6.72262001037598
-8.94456601142883
-8.27733564376831
-8.02456665039062
-9.2805540561676
-8.19629812240601
-6.00614905357361
-8.1357102394104
-9.06330585479736
-8.3901584148407
-11.8517727851868
-10.7705833911896
-10.8128941059113
-7.45001292228699
-10.5159559249878
-10.0959017276764
-11.6996848583221
-10.3846852779388
-8.72909355163574
-7.0449857711792
-8.21055483818054
-10.2059750556946
-7.98899984359741
-9.32992100715637
-8.41372418403625
-11.7748208045959
-11.9723856449127
-11.0691030025482
-10.9581770896912
-10.4189910888672
-8.78657937049866
-8.22556948661804
-10.517561674118
-8.35661363601685
-6.17276000976562
-9.37422966957092
-9.08755230903625
-9.78963804244995
-8.55673742294312
-9.44469928741455
-6.64187788963318
-8.89352631568909
-11.580616235733
-8.02442169189453
-10.8227460384369
-11.0068030357361
-8.05579137802124
-7.83389091491699
-5.85844874382019
-7.93350768089294
-9.42328095436096
-8.49811148643494
-11.0381309986115
-10.8500363826752
-10.9628722667694
-11.2597336769104
-11.0420405864716
-9.5014431476593
-10.4083416461945
-8.43955183029175
-9.04538011550903
-9.83264589309692
-8.76057434082031
-7.6937096118927
-8.75478601455688
-6.93437647819519
-8.84987282752991
-6.76797533035278
-8.42527055740356
-10.2322363853455
-7.0665237903595
-7.15883111953735
-7.12621831893921
-9.59972095489502
-7.79076015949249
-8.00009298324585
-8.4247305393219
-8.45649647712708
-7.2365357875824
-3.4665333032608
-6.70594263076782
-6.48350024223328
-7.5571973323822
-7.45689058303833
-6.63999915122986
-5.23224377632141
-8.45688080787659
-8.4372284412384
-12.714094877243
-10.6859683990479
-6.98013663291931
-10.1836802959442
-10.3045535087585
-11.4576423168182
-11.23752784729
-13.7315542697906
-11.3698577880859
-11.6293580532074
-13.9927024841309
-11.4656720161438
-9.60440397262573
-8.82733011245728
-8.05511713027954
-8.34093356132507
-7.47523760795593
-7.81302237510681
-8.71368837356567
-7.32619881629944
-7.17744565010071
-8.55773019790649
-7.11382269859314
-10.8848984241486
-9.11023283004761
-8.95688533782959
-10.0314569473267
-9.57912218570709
-10.3981993198395
-10.3121249675751
-11.9746141433716
-12.1373312473297
-12.1787006855011
-13.4466185569763
-13.2729456424713
-16.190931558609
-12.4999759197235
-13.6224956512451
-13.6680309772491
-15.0486817359924
-12.9720191955566
-14.5577871799469
-13.0606615543365
-14.9204256534576
-13.75758934021
-13.3919615745544
-11.2927184104919
-11.4979958534241
-11.5999743938446
-14.199006319046
-11.9223253726959
-11.7337536811829
-12.7434542179108
-14.1321959495544
-11.3565530776978
-13.6109364032745
-11.4491255283356
-14.5564937591553
-15.2709953784943
-13.5250549316406
-11.7841112613678
-11.9596860408783
-13.2008697986603
-12.8740200996399
-14.0342018604279
-12.4328725337982
-9.50624012947083
-9.91660499572754
-9.60470962524414
-12.6942844390869
-13.3072135448456
-13.9702408313751
-12.8607242107391
-8.95909857749939
-9.31592488288879
-7.95412993431091
-10.4105904102325
-9.91172623634338
-12.6336469650269
-12.1695742607117
-12.1548678874969
-12.5695831775665
-12.5350320339203
-10.6681575775146
-12.5773048400879
-14.5735929012299
-13.4165902137756
-16.1580145359039
-13.5328440666199
-12.3305189609528
-11.2998919487
-13.6797659397125
-12.2914118766785
-11.4526760578156
-13.4659819602966
-11.8436841964722
-11.0180566310883
-8.37107038497925
-11.1222276687622
-10.9380133152008
-9.63265776634216
-8.9270498752594
-10.435530424118
-10.5905833244324
-9.7926869392395
-10.9600074291229
-9.06669235229492
-7.13487768173218
-9.3038969039917
-7.67985391616821
-7.57337355613708
-4.88848876953125
-7.80916714668274
-9.31247854232788
-11.8440129756927
-9.58522367477417
-9.35883331298828
-10.1549956798553
-11.7043025493622
-11.4635791778564
-11.4933829307556
-12.1180350780487
-9.51113748550415
-10.5080709457397
-10.4003257751465
-9.25062704086304
-9.37474870681763
-9.25582003593445
-9.84479856491089
-11.4799540042877
-9.22202301025391
-13.4652125835419
-12.2716221809387
-14.9679846763611
-12.978716135025
-13.747255563736
-13.722945690155
-11.3488123416901
-8.85349476337433
-9.27078413963318
-10.8242199420929
-10.3563857078552
-11.2475116252899
-8.44012713432312
-8.3472580909729
-8.62782597541809
-9.40137124061584
-11.0246484279633
-13.2672302722931
-12.3296310901642
-10.6751554012299
-10.6694130897522
-9.70698225498199
-9.68044090270996
-7.98285508155823
-9.11576843261719
-11.9525916576385
-10.7520799636841
-9.45188188552856
-8.61891746520996
-9.14771962165833
-7.92867660522461
-6.09079241752625
-6.91714549064636
-9.35383367538452
-8.19999384880066
-10.3590874671936
-8.66352343559265
-10.3786942958832
-6.02175188064575
-5.7897572517395
-9.49699521064758
-8.64157676696777
-8.72216248512268
-8.01484560966492
-7.29777812957764
-7.20377683639526
-7.65007519721985
-8.27148342132568
-7.84328389167786
-7.42626118659973
-9.95997285842896
-8.52583646774292
-9.20689582824707
-10.6252067089081
-9.75452303886414
-9.52391695976257
-8.20876550674438
-10.2841575145721
-11.981454372406
-11.2517702579498
-10.8632743358612
-9.89144897460938
-8.15001964569092
-7.67430996894836
-10.3260791301727
-9.66913866996765
-6.12617492675781
-5.63738298416138
-4.76737880706787
-4.26796889305115
-7.53429937362671
-7.35198855400085
-7.88112163543701
-6.07689476013184
-8.10465168952942
-7.12748885154724
-7.25482249259949
-6.02114462852478
-5.15289783477783
-5.90093636512756
-9.31064081192017
-6.41199779510498
-10.4555463790894
-8.43434548377991
-7.29105710983276
-9.18844556808472
-11.0289313793182
-8.16174793243408
-9.6741681098938
-9.75032639503479
-8.34518671035767
-8.08732128143311
-12.586236000061
-11.6314125061035
-11.922887802124
-10.6381864547729
-9.44840836524963
-8.07576298713684
-10.2280945777893
-8.59505939483643
-11.0388174057007
-7.69003987312317
-10.0495984554291
-7.7468364238739
-10.8677368164062
-10.7583503723145
-11.1267566680908
-7.72304081916809
-7.19777226448059
-9.39731240272522
-8.51506304740906
-6.32217073440552
-7.80692458152771
-8.80225992202759
-12.9875733852386
-10.3200252056122
-9.60528445243835
-10.1585903167725
-11.9314568042755
-11.0883212089539
-10.3428332805634
-12.6183784008026
-10.7247886657715
-10.5299491882324
-12.7773149013519
-13.4529595375061
-11.211891412735
-12.8195180892944
-10.1816504001617
-11.3324522972107
-10.3916969299316
-10.0470135211945
-10.43616771698
-10.6498689651489
-10.053614616394
-10.8219358921051
-12.6001265048981
-9.99393439292908
-7.98628401756287
-8.53075432777405
-11.4283678531647
-11.3294913768768
-14.3455486297607
-13.3824143409729
-12.3594484329224
-14.0713303089142
-12.2813320159912
-10.4920880794525
-10.2453637123108
-9.72936940193176
-9.41691899299622
-10.6549899578094
-10.4756298065186
-9.28855776786804
-9.43917536735535
-12.1432473659515
-12.9303307533264
-13.3350899219513
-12.5218272209167
-13.9289524555206
-13.6773326396942
-12.5638911724091
-9.71402287483215
-11.0148098468781
-11.0023326873779
-11.1044454574585
-9.01963353157043
-10.4057557582855
-10.6849596500397
-11.8666880130768
-9.36115860939026
-10.754905462265
-11.6707994937897
-12.1259007453918
-12.5809617042542
-14.3889453411102
-14.152987241745
-10.2223861217499
-12.6404950618744
-12.4278235435486
-11.4978592395782
-9.32418990135193
-9.9423770904541
-9.9220232963562
-9.99829578399658
-13.3143689632416
-10.6060712337494
-9.13117933273315
-11.0383508205414
-12.380893945694
-12.8723242282867
-13.0753815174103
-10.0085275173187
-6.05606555938721
-9.44083571434021
-9.72538733482361
-12.1054286956787
-11.0599904060364
-12.0333046913147
-13.8802387714386
-13.9152927398682
-14.1632122993469
-12.2259287834167
-10.4287779331207
-7.81801414489746
-8.81584858894348
-9.37675762176514
-11.4587347507477
-10.6354763507843
-9.52326893806458
-12.0226871967316
-11.0270898342133
-12.8423912525177
-13.2781929969788
-13.4711048603058
-14.4148409366608
-14.3722186088562
-12.5790965557098
-12.1752893924713
-11.9816482067108
-12.3790819644928
-12.0823776721954
-12.25221991539
-11.6819920539856
-11.9522352218628
-12.4212119579315
-10.7522084712982
-10.2765522003174
-8.55641508102417
-7.7161545753479
-8.93844223022461
-8.73169136047363
-10.9082713127136
-10.7469239234924
-10.7088942527771
-11.0738389492035
-11.2904517650604
-10.254887342453
-9.45994019508362
-11.5775697231293
-11.2836079597473
-14.2496664524078
-12.7687830924988
-10.7181663513184
-10.9772810935974
-8.43989396095276
-8.4011824131012
-8.12326645851135
-9.11808252334595
-8.2575695514679
-10.5764951705933
-9.1173882484436
-9.87249040603638
-8.835404753685
-10.2062237262726
-7.5903742313385
-7.19465351104736
-7.24542260169983
-6.03668260574341
-3.78804516792297
-5.51879692077637
-5.98228287696838
-5.33916568756104
-6.41554236412048
-6.02486896514893
-6.81862235069275
-6.98469114303589
-6.51244235038757
-7.87938737869263
-6.11535334587097
-6.00991320610046
-9.56701064109802
-8.6655068397522
-8.81059598922729
-11.5037605762482
-11.0758333206177
-10.8059313297272
-8.57479023933411
-8.57800102233887
-8.32062983512878
-7.64887166023254
-7.7296097278595
-8.29248976707458
-6.14551138877869
-6.56599283218384
-4.18608260154724
-7.64816737174988
-8.29786705970764
-8.25813865661621
-10.531632900238
-10.3316695690155
-10.4112887382507
-11.5900874137878
-10.1157548427582
-8.37256217002869
-10.1859838962555
-9.3797721862793
-9.10003447532654
-10.5450036525726
-11.6494998931885
-11.1801571846008
-13.1699810028076
-11.6141345500946
-14.1421375274658
-12.1354856491089
-11.1400277614594
-10.5141654014587
-12.330347776413
-10.1454917192459
-7.07239413261414
-7.98954105377197
-8.15582084655762
-6.27414536476135
-6.10727405548096
-8.63047885894775
-8.72793698310852
-10.1990902423859
-8.64861726760864
-8.06021952629089
-10.6139578819275
-10.2228896617889
-9.26174473762512
-7.61655616760254
-10.655425786972
-7.81905627250671
-7.9905366897583
-8.81593585014343
-6.87616848945618
-9.31787824630737
-11.9186069965363
-12.0949573516846
-10.9266920089722
-11.2416698932648
-9.44612956047058
-6.90029263496399
-9.64464449882507
-10.1773495674133
-8.17040371894836
-8.68527793884277
-12.1250600814819
-10.0405142307281
-11.2009251117706
-13.9229121208191
-13.6263842582703
-9.39538168907166
-8.04574751853943
-8.98544001579285
-12.0204575061798
-10.33047747612
-9.60926651954651
-8.1245334148407
-11.040109872818
-11.888120174408
-11.9865517616272
-10.7757031917572
-11.41139960289
-11.754953622818
-9.20669651031494
-7.84894704818726
-9.59667086601257
-10.6771802902222
-13.8912689685822
-10.5439841747284
-8.33801007270813
-3.50366806983948
-7.18773722648621
-7.32803845405579
-8.86319518089294
-9.67466020584106
-9.6071240901947
-12.3668558597565
-10.3232624530792
-7.5032331943512
-8.87348580360413
-8.83563852310181
-10.2231483459473
-10.340975522995
-9.04157114028931
-12.3945760726929
-7.82168674468994
-8.12942624092102
-5.21447110176086
-8.43576526641846
-7.79565715789795
-8.3956503868103
-7.42067646980286
-9.8544979095459
-9.78479957580566
-14.4344239234924
-12.9805121421814
-13.445084810257
-12.3149755001068
-10.2207453250885
-11.1277701854706
-9.96798729896545
-13.773485660553
-12.7380812168121
-9.79792833328247
-13.7467188835144
-12.1773097515106
-9.5893988609314
-8.64663434028625
-11.014764547348
-9.20663094520569
-10.9840159416199
-8.42230415344238
-11.9522111415863
-14.4634375572205
-13.4166479110718
-9.0335865020752
-10.0653426647186
-9.3606059551239
-8.90693616867065
-7.15378022193909
-6.35653066635132
-5.6051117181778
-6.23122191429138
-3.05468422174454
-2.65624850988388
-4.73214316368103
-5.90500354766846
-5.84893560409546
-6.650963306427
-7.77517366409302
-5.8554265499115
-5.77965974807739
-8.76841998100281
-7.38080191612244
-6.92878031730652
-5.74144220352173
-10.9011957645416
-9.20428943634033
-10.501407623291
-4.87927746772766
-7.6081428527832
-6.76886069774628
-11.2962422370911
-8.15755534172058
-6.33729338645935
-7.03613901138306
-5.30384755134583
-8.51462197303772
-6.28892779350281
-9.95156741142273
-8.73332095146179
-8.21856546401978
-9.26443958282471
-9.7848072052002
-9.49869513511658
-9.51042771339417
-8.2195246219635
-7.42389893531799
-11.7727501392365
-8.83946657180786
-10.3222215175629
-11.9491817951202
-10.8656704425812
-6.95743417739868
-6.84673953056335
-9.17344188690186
-9.2299587726593
-8.66796541213989
-8.55165123939514
-7.31346607208252
-7.07381701469421
-12.1356139183044
-12.0860953330994
-11.4022150039673
-12.0173103809357
-10.8967108726501
-10.574364900589
-10.9081394672394
-11.3503353595734
-12.8468437194824
-11.910719871521
-14.7808640003204
-13.4076447486877
-13.9288063049316
-14.6009232997894
-15.5284769535065
-14.4884345531464
-12.3627891540527
-12.9249362945557
-13.4606413841248
-10.9283068180084
-10.742577791214
-11.1221067905426
-9.39055871963501
-11.3302071094513
-12.5868282318115
-12.2813620567322
-14.0428574085236
-13.2799248695374
-14.2046213150024
-13.2268953323364
-15.1035737991333
-11.0900228023529
-15.0092926025391
-14.1248862743378
-14.2936372756958
-12.5335314273834
-12.7955152988434
-15.7075486183167
-17.9631628990173
-16.4817702770233
-14.9416363239288
-14.745640039444
-13.4518284797668
-12.9061136245728
-11.3086981773376
-8.53888654708862
-7.99374961853027
-12.2856347560883
-10.7540068626404
-11.0441837310791
-10.9170634746552
-10.5621144771576
-13.079384803772
-11.9448447227478
-12.2082858085632
-12.5017218589783
-13.2996528148651
-12.150013923645
-12.2641787528992
-14.2633740901947
-11.9093573093414
-10.9342272281647
-7.76318168640137
-6.98507380485535
-7.13847899436951
-6.45053386688232
-8.93936610221863
-7.16491031646729
-11.329493522644
-9.5362241268158
-8.4290783405304
-10.4754240512848
-9.75417041778564
-11.1713538169861
-10.4681725502014
-10.9035935401917
-10.701828956604
-9.74692893028259
-8.50330352783203
-7.50917983055115
-7.37666177749634
-9.91224551200867
-10.0095238685608
-10.8709282875061
-10.2693600654602
-10.2448902130127
-9.10838651657104
-11.2274010181427
-10.2356884479523
-8.07857179641724
-11.8212745189667
-11.6698141098022
-10.8385124206543
-10.5680363178253
-11.3932502269745
-9.78512763977051
-11.2745923995972
-9.02558255195618
-10.3836805820465
-12.7489993572235
-12.5439472198486
-13.0550045967102
-11.6028571128845
-11.6169719696045
-10.3778462409973
-9.42213010787964
-9.4261634349823
-10.7086429595947
-9.61809062957764
-6.29387450218201
-8.58840394020081
-8.63487315177917
-8.07583165168762
-7.94564199447632
-7.53821206092834
-9.10650539398193
-8.61058306694031
-8.99467706680298
-10.5708394050598
-9.70822501182556
-9.22287225723267
-11.7488660812378
-11.2840507030487
-8.76823496818542
-10.3745510578156
-11.7735526561737
-11.9551503658295
-11.1121008396149
-10.9812831878662
-10.3930611610413
-12.1121315956116
-9.53439402580261
-9.26998996734619
-8.97606801986694
-10.6944868564606
-10.3969430923462
-13.1562910079956
-11.8692986965179
-8.74690532684326
-10.4039425849915
-12.9517998695374
-10.8903274536133
-9.002121925354
-9.65880489349365
-11.6372087001801
-8.73829174041748
-8.56712508201599
-7.37469053268433
-8.36426138877869
-5.00370931625366
-6.78050827980042
-8.31867289543152
-10.1108918190002
-10.3120789527893
-10.8923687934875
-8.43981170654297
-10.2750174999237
-8.15331196784973
-6.96423697471619
-5.78879070281982
-7.48099827766418
-8.18628907203674
-10.7514185905457
-8.045490026474
-7.03142905235291
-6.36690330505371
-4.99804258346558
-6.67201375961304
-8.05934631824493
-7.58870649337769
-3.63223874568939
-6.06544303894043
-4.45091772079468
-3.83503174781799
-4.79434967041016
-5.12289023399353
-2.48083180189133
-4.82829582691193
-2.27089323103428
-6.68781447410583
-6.2205913066864
-6.68044924736023
-10.0035970211029
-6.4667489528656
-9.01744222640991
-9.94139719009399
-12.4532012939453
-14.3400719165802
-12.1623365879059
-11.7423267364502
-13.0603487491608
-8.8234691619873
-10.7811334133148
-11.4036393165588
-10.4487619400024
-15.2959671020508
-13.5350556373596
-12.8556122779846
-13.0390796661377
-10.4565637111664
-14.5365025997162
-14.4709846973419
-11.915712594986
-11.4556033611298
-10.9655277729034
-8.97692084312439
-5.78406524658203
-6.83979082107544
-8.35012745857239
-8.55007696151733
-11.0181097984314
-9.78741264343262
-11.2237541675568
-9.74733066558838
-11.4695491790771
-12.9901351928711
-10.0718839168549
-13.404718875885
-13.2295150756836
-13.0315370559692
-13.7251350879669
-10.8820312023163
-10.7346837520599
-11.7600605487823
-14.107079744339
-13.0850417613983
-11.7417795658112
-10.4097533226013
-9.72843480110168
-9.20752692222595
-10.4829344749451
-11.2712240219116
-10.1977360248566
-10.3146708011627
-10.6231627464294
-12.1376709938049
-11.8888208866119
-14.740660905838
-15.1694965362549
-13.672046661377
-7.02589511871338
-9.56957793235779
-6.81787133216858
-7.51750922203064
-8.53967881202698
-8.11470937728882
-8.71590447425842
-7.26805973052979
-6.36792731285095
-6.01788449287415
-6.23994421958923
-7.72054862976074
-9.23241853713989
-7.9525728225708
-7.10101079940796
-8.42798089981079
-7.28954601287842
-8.29882764816284
-6.10646915435791
-7.72440671920776
-6.24335384368896
-6.01470327377319
-5.97038841247559
-7.21431159973145
-9.32922172546387
-7.67740345001221
-6.76475143432617
-8.33098220825195
-10.2459454536438
-7.83958601951599
-7.20541095733643
-6.2437732219696
-7.3503041267395
-6.64145183563232
-8.10753226280212
-6.41530537605286
-5.48342394828796
-8.13042402267456
-6.58719277381897
-9.0755627155304
-9.01447534561157
-8.33467984199524
-7.43804883956909
-9.53090786933899
-7.23535060882568
-7.32016086578369
-8.27186799049377
-10.606630563736
-8.8134548664093
-8.26607799530029
-8.91062426567078
-8.71620750427246
-8.45688509941101
-6.775963306427
-7.66847062110901
-7.00789141654968
-11.025306224823
-7.30058026313782
-4.80458950996399
-6.2404100894928
-7.16613435745239
-8.97189688682556
-6.47369241714478
-8.16842031478882
-9.46129322052002
-9.97777724266052
-9.21235513687134
-8.81822752952576
-9.85983657836914
-11.5619208812714
-9.45601105690002
-11.5463845729828
-12.0868768692017
-9.42683696746826
-11.6070578098297
-11.1344029903412
-11.0340898036957
-11.2223417758942
-10.976713180542
-12.6325867176056
-14.7885355949402
-12.4301302433014
-14.8326852321625
-14.1357538700104
-12.9470176696777
-14.3906967639923
-12.3392415046692
-11.4307932853699
-11.3732845783234
-10.443288564682
-10.548716545105
-12.8501088619232
-15.2292311191559
-14.2158434391022
-13.3873255252838
-10.9388134479523
-11.4855310916901
-12.6087005138397
-11.5486652851105
-11.7874433994293
-13.9783101081848
-11.9454510211945
-11.2217173576355
-11.2571415901184
-10.8512411117554
-13.4634945392609
-11.4493968486786
-14.4508361816406
-12.8060834407806
-12.7464663982391
-12.7434732913971
-15.1463599205017
-14.5426993370056
-11.8749408721924
-13.3892619609833
-13.6077840328217
-12.2121288776398
-11.197056055069
-12.7053778171539
-10.0583255290985
-8.89196276664734
-11.2403340339661
-10.5144591331482
-12.5716466903687
-13.786689043045
-13.545973777771
-14.6861429214478
-11.4865918159485
-10.5455367565155
-10.6989769935608
-12.0705704689026
-9.34599781036377
-14.7360184192657
-11.6380453109741
-10.6385400295258
-12.4414896965027
-11.5945518016815
-14.5887598991394
-11.6614809036255
-10.0507085323334
-9.16063570976257
-7.72315526008606
-8.21024799346924
-10.8400294780731
-11.5593781471252
-10.016893863678
-10.0114753246307
-10.6870319843292
-9.72943592071533
-8.35197257995605
-7.28271102905273
-6.70479464530945
-12.7566177845001
-10.3506851196289
-9.80109143257141
-9.05022382736206
-8.92594790458679
-5.8375780582428
-6.87261414527893
-7.62482500076294
-5.43790888786316
-2.61572819948196
-9.32288670539856
-6.78596806526184
-6.72920060157776
-6.74666285514832
-7.28365230560303
-7.04621338844299
-3.37446415424347
-5.80736613273621
-7.68719124794006
-7.7168493270874
-10.7707798480988
-9.78145289421082
-9.88129925727844
-8.11960506439209
-8.48481941223145
-9.70794892311096
-7.17241525650024
-7.53628897666931
-10.9131095409393
-10.3294384479523
-9.53086423873901
-7.27281832695007
-9.1346595287323
-9.6617546081543
-11.3629148006439
-9.17923259735107
-8.6346960067749
-9.08406758308411
-11.212616443634
-9.95711898803711
-7.05534863471985
-9.88721442222595
-7.66366410255432
-10.0458922386169
-8.80419778823853
-7.03958702087402
-9.47167062759399
-9.69463133811951
-10.163557767868
-8.99928212165833
-8.99632143974304
-6.8311595916748
-9.59177660942078
-9.24785375595093
-7.40582180023193
-9.05329704284668
-7.0229856967926
-8.60481810569763
-10.9135620594025
-7.8318018913269
-8.83409309387207
-8.98108720779419
-8.55493521690369
-10.5550286769867
-12.6542491912842
-12.6280500888824
-11.7944118976593
-10.7323501110077
-11.2939293384552
-10.0816798210144
-10.6793117523193
-7.9601731300354
-6.2323215007782
-7.32033395767212
-6.43216776847839
-10.0307493209839
-7.69836211204529
-8.79912543296814
-5.44950580596924
-6.42877244949341
-10.8777470588684
-10.8949747085571
-9.60497856140137
-9.31843423843384
-7.53538107872009
-6.3384096622467
-11.1541836261749
-8.3593156337738
-9.4310348033905
-10.1203484535217
-11.074586391449
-11.1152558326721
-10.992959022522
-9.57979011535645
-10.8533322811127
-9.44160127639771
-9.95578861236572
-11.8760511875153
-9.60442161560059
-11.4508700370789
-11.2840101718903
-8.14046931266785
-8.29161810874939
-7.98992228507996
-9.43418669700623
-10.8896503448486
-10.9024069309235
-10.9137160778046
-14.1306142807007
-11.8740885257721
-8.67572140693665
-6.38756585121155
-9.18384528160095
-10.8304772377014
-9.47761750221252
-8.90127968788147
-10.1499288082123
-10.1131417751312
-8.63515615463257
-8.81307244300842
-8.64141464233398
-7.93711566925049
-8.87678861618042
-8.96716666221619
-9.10591959953308
-11.0066244602203
-12.1134314537048
-11.2418677806854
-13.1886718273163
-13.9691107273102
-11.8084785938263
-7.49552965164185
-7.98728561401367
-7.5811595916748
-6.67127442359924
-7.57172822952271
-8.15584015846252
-9.89017534255981
-9.29750823974609
-9.64554977416992
-10.8103477954865
-13.4374978542328
-10.8114204406738
-10.0160601139069
-10.4263911247253
-9.7969012260437
-12.5887823104858
-12.8406727313995
-11.1967146396637
-10.0666267871857
-11.9285237789154
-9.8960657119751
-10.8117036819458
-6.67671895027161
-7.48475575447083
-8.92702054977417
-7.24012804031372
-6.42544293403625
-7.11064648628235
-4.90616202354431
-7.69053673744202
-5.98910999298096
-7.15078473091125
-5.95368361473083
-5.6409547328949
-10.0434701442719
-5.88788962364197
-6.54918551445007
-9.56762313842773
-9.66076683998108
-5.40624737739563
-6.98473334312439
-8.46739387512207
-8.42553806304932
-8.58115673065186
-8.46059536933899
-9.46483206748962
-8.2630603313446
-8.17828798294067
-8.72435212135315
-7.17012357711792
-9.346834897995
-8.06750702857971
-8.12476205825806
-9.47345662117004
-5.72449398040771
-7.81277990341187
-7.84008574485779
-7.56479239463806
-7.33060121536255
-6.99334168434143
-7.65911340713501
-9.35350012779236
-9.25131344795227
-10.5393023490906
-9.99729466438293
-11.2885811328888
-8.269371509552
-8.85708546638489
-9.57679605484009
-7.52223658561707
-8.3483726978302
-9.4193742275238
-7.80517840385437
-7.66232466697693
-9.34012699127197
-10.3584444522858
-7.71299719810486
-7.79699277877808
-8.67379188537598
-8.92123818397522
-8.19776511192322
-10.1023812294006
-8.53662919998169
-10.0769627094269
-5.95686316490173
-7.81767678260803
-5.97197794914246
-6.36797547340393
-8.0551609992981
-8.00266695022583
-6.91372489929199
-9.2239248752594
-8.51186060905457
-10.7238938808441
-9.39370536804199
-8.4658899307251
-7.72497987747192
-9.10011315345764
-10.5177795886993
-10.1106793880463
-12.0280156135559
-11.7547085285187
-11.7786645889282
-8.57319307327271
-7.83240342140198
-7.58528518676758
-9.50735330581665
-8.97090888023376
-10.69202709198
-7.54754090309143
-9.07088589668274
-9.31403779983521
-10.2728681564331
-12.9941637516022
-13.483592748642
-12.791134595871
-16.7490789890289
-12.5821826457977
-11.3809669017792
-11.0542454719543
-10.6205015182495
-9.81922245025635
-10.9090278148651
-14.1680805683136
-11.644199848175
-14.2617883682251
-11.6565868854523
-11.0653426647186
-11.8998756408691
-9.00347685813904
-11.7752196788788
-11.1020472049713
-10.896666765213
-9.88637232780457
-10.9659330844879
-10.7881255149841
-11.9655160903931
-12.5104215145111
-10.3066482543945
-13.6219003200531
-12.3384764194489
-12.6623468399048
-13.7609572410583
-12.4969170093536
-12.739985704422
-10.9427852630615
-11.651909828186
-12.443475484848
-11.3431632518768
-11.566876411438
-14.2578020095825
-13.3893015384674
-13.3541178703308
-14.3839199542999
-13.0070796012878
-14.6404061317444
-13.4177706241608
-13.2151694297791
-10.8582806587219
-12.7743985652924
-13.7639586925507
-14.123170375824
-12.1729507446289
-11.6672852039337
-11.5282278060913
-12.4990665912628
-10.6114258766174
-11.5012364387512
-11.7217366695404
-12.4708797931671
-12.0782566070557
-8.13526296615601
-8.91903162002563
-7.7175018787384
-10.1624510288239
-9.27109026908875
-11.9679293632507
-9.64773511886597
-14.2609558105469
-12.4451291561127
-11.296971321106
-15.0909407138824
-13.1133351325989
-13.2132692337036
-13.5862171649933
-13.523690700531
-12.8249719142914
-13.0745701789856
-16.6215190887451
-13.5590217113495
-12.1998314857483
-13.5192873477936
-10.3394541740417
-11.6790692806244
-11.3572328090668
-12.2214150428772
-10.7980406284332
-13.9122924804688
-12.8325417041779
-10.7591226100922
-11.789567232132
-11.843035697937
-10.0320513248444
-10.0905973911285
-10.3185460567474
-7.44127178192139
-7.96155881881714
-8.67516183853149
-8.72753834724426
-8.41246604919434
-9.67659950256348
-9.73336958885193
-6.26524949073792
-9.97107744216919
-12.0994181632996
-13.5022475719452
-12.5853590965271
-10.748791217804
-11.6684904098511
-9.86660265922546
-9.06873512268066
-9.09731936454773
-10.4036002159119
-8.44232392311096
-10.6451988220215
-9.50596213340759
-11.4057953357697
-11.0419569015503
-12.5725753307343
-13.6908984184265
-13.5712873935699
-10.4157783985138
-11.5922703742981
-11.1359486579895
-8.21348142623901
-11.7352974414825
-10.2560243606567
-11.5064325332642
-13.1113278865814
-15.414591550827
-13.3098130226135
-14.5541319847107
-12.9574756622314
-14.3739290237427
-12.0922074317932
-14.9817621707916
-15.2210695743561
-14.988677740097
-14.4682672023773
-14.3527255058289
-15.9949231147766
-12.9486260414124
-10.7443764209747
-14.1101515293121
-12.9539399147034
-11.520626783371
-13.7008271217346
-16.8210532665253
-15.1173205375671
-14.2484562397003
-13.9572882652283
-11.7691423892975
-11.0255601406097
-12.1600234508514
-10.5166518688202
-10.1423869132996
-12.2766280174255
-12.6453013420105
-11.2429039478302
-10.2425260543823
-10.1026122570038
-8.7921929359436
-9.47473502159119
-7.87951683998108
-7.6777720451355
-8.86398339271545
-11.1872665882111
-13.2674815654755
-10.6562213897705
-12.6271164417267
-12.6150591373444
-10.9007701873779
-12.9412858486176
-11.6902060508728
-14.2563996315002
-13.1427586078644
-13.9115605354309
-12.1528091430664
-12.4824137687683
-12.9781427383423
-10.1711311340332
-10.3151652812958
-10.8273069858551
-6.97366094589233
-8.93566656112671
-10.8894195556641
-10.9701645374298
-9.50188875198364
-7.1405987739563
-7.70081543922424
-8.25042128562927
-10.2977497577667
-10.581467628479
-12.989618062973
-10.3771464824677
-11.4138338565826
-8.7269299030304
-8.94110536575317
-10.6104545593262
-13.3998463153839
-12.6982605457306
-12.0741372108459
-11.4257252216339
-9.672287940979
-8.82801532745361
-9.32557082176208
-9.93111348152161
-7.92991995811462
-8.43699932098389
-7.77957320213318
-7.15216541290283
-7.27348160743713
-7.83648228645325
-11.6456651687622
-9.99941468238831
-8.24221897125244
-10.0325982570648
-9.04243636131287
-8.97160243988037
-9.43315482139587
-5.88916397094727
-10.5170769691467
-10.6766138076782
-6.63920378684998
-9.18932056427002
-12.895220041275
-11.4527368545532
-13.0185277462006
-12.476957321167
-13.8039357662201
-13.6803960800171
-14.3113615512848
-13.7255699634552
-11.3605616092682
-11.8194885253906
-11.8876924514771
-12.3362152576447
-10.5037245750427
-11.0671422481537
-9.99772047996521
-11.6543946266174
-10.811455488205
-8.2148494720459
-8.53536105155945
-6.91184163093567
-7.99080228805542
-11.2443778514862
-11.4970414638519
-8.79958009719849
-10.4401626586914
-5.8288733959198
-7.27767062187195
-7.24393534660339
-10.0490736961365
-8.11262702941895
-6.62724089622498
-5.95494031906128
-9.98756909370422
-13.5721917152405
-12.6457722187042
-11.0790159702301
-10.55428814888
-12.1506297588348
-11.1518578529358
-10.8590352535248
-14.5161490440369
-11.5278141498566
-15.6474301815033
-12.9095542430878
-13.0209138393402
-11.8445217609406
-10.8585121631622
-10.06360912323
-10.9702188968658
-10.5160317420959
-13.7254250049591
-11.4941439628601
-12.5954983234406
-10.8326659202576
-12.7678189277649
-10.7406024932861
-11.9204885959625
-10.4565534591675
-11.0465512275696
-9.86617946624756
-7.82647609710693
-9.2121798992157
-8.06976294517517
-8.06313276290894
-9.72371125221252
-7.75595712661743
-6.92139172554016
-7.17541313171387
-8.45679426193237
-9.09501910209656
-6.68448042869568
-7.34815192222595
-8.06221652030945
-8.92202377319336
-14.4681491851807
-11.1944265365601
-9.23872470855713
-8.19769167900085
-11.0127820968628
-11.9408302307129
-11.3713617324829
-11.3704118728638
-10.8673501014709
-10.0186607837677
-7.43393325805664
-11.245420217514
-10.5805666446686
-9.89227724075317
-9.74991273880005
-9.64142823219299
-10.4066321849823
-10.1829087734222
-9.55655956268311
-9.83411765098572
-12.9327642917633
-11.3287556171417
-9.40451169013977
-8.19867086410522
-10.0165195465088
-6.45911264419556
-8.30847573280334
-8.54120564460754
-7.91262054443359
-9.84578609466553
-8.3309314250946
-7.68709468841553
-4.3383457660675
-5.82202458381653
-5.50302052497864
-7.62132287025452
-6.52787017822266
-7.41002130508423
-8.4922993183136
-7.8088276386261
-5.6428484916687
-6.41571569442749
-5.66047286987305
-9.68153548240662
-6.58908033370972
-7.00007653236389
-9.12063145637512
-9.93382716178894
-11.9271721839905
-13.8886020183563
-9.54214358329773
-9.8337230682373
-7.06114768981934
-7.9830629825592
-6.09479641914368
-5.98843288421631
-8.44210910797119
-5.83261346817017
-7.1779510974884
-6.17704296112061
-6.91305828094482
-8.91098856925964
-8.7106876373291
-10.941502571106
-13.4716949462891
-10.7245726585388
-10.6861281394958
-14.6714165210724
-13.4373371601105
-10.9760546684265
-11.5175771713257
-9.00312376022339
-9.65827584266663
-9.55355191230774
-9.26085710525513
-10.5479526519775
-9.15762853622437
-10.0014569759369
-11.7276811599731
-10.5997958183289
-8.3375096321106
-9.30259871482849
-9.25284194946289
-10.1120827198029
-9.36120438575745
-8.37705588340759
-8.61730241775513
-5.80060815811157
-7.18104767799377
-5.55124688148499
-7.29605722427368
-6.66442012786865
-9.81416726112366
-7.81927871704102
-8.44136691093445
-8.09756636619568
-9.61386275291443
-8.74909782409668
-6.88250875473022
-7.54322338104248
-8.00503945350647
-6.01651120185852
-7.58253407478333
-7.66129231452942
-9.975257396698
-7.13279628753662
-8.4417667388916
-6.98340940475464
-4.56798267364502
-6.11376953125
-8.36654782295227
-6.02791619300842
-4.80067420005798
-6.69921875
-7.58495044708252
-6.49611139297485
-8.06616234779358
-4.77921009063721
-7.3809289932251
-4.62525939941406
-7.93835210800171
-7.22382426261902
-5.4704418182373
-5.03125834465027
-7.88087272644043
-7.50642704963684
-6.64901900291443
-9.73847079277039
-10.1040866374969
-9.9424307346344
-6.49928903579712
-8.16836786270142
-8.91416001319885
-9.15364217758179
-7.99889373779297
-6.40912961959839
-4.22782731056213
-4.33926367759705
-7.17629170417786
-5.78362655639648
-7.50174498558044
-6.54354023933411
-5.74330043792725
-8.5321900844574
-10.5235648155212
-8.20643615722656
-8.25819325447083
-8.90848851203918
-7.68474221229553
-6.84105777740479
-6.23393368721008
-6.17661190032959
-7.03278875350952
-3.7027360200882
-3.99327337741852
-7.47432279586792
-8.13906860351562
-8.33597898483276
-7.21909546852112
-8.7185685634613
-10.1125559806824
-8.01361632347107
-8.49470448493958
-7.43408560752869
-9.29104328155518
-8.68672394752502
-8.86438870429993
-8.50409722328186
-9.6310510635376
-10.6693184375763
-9.09767317771912
-7.42474913597107
-8.54768443107605
-10.8377838134766
-11.9285309314728
-13.0388689041138
-10.0510070323944
-12.0810141563416
-14.9890842437744
-12.9425480365753
-11.5192131996155
-13.4393141269684
-12.1422209739685
-8.95210790634155
-7.28843307495117
-6.66250157356262
-6.32588768005371
-11.5816135406494
-9.88762235641479
-7.63550114631653
-8.05948662757874
-8.31781387329102
-7.34131383895874
-7.37764549255371
-5.47678303718567
-7.04398059844971
-7.75493168830872
-6.17682480812073
-8.2096951007843
-10.5142257213593
-9.77146506309509
-7.70206046104431
-9.52777481079102
-8.01570653915405
-8.79888582229614
-7.51906943321228
-7.84238290786743
-8.42282748222351
-7.20503091812134
-10.5445120334625
-11.1053278446198
-8.73060417175293
-8.1413950920105
-6.91023659706116
-7.8471736907959
-9.59835577011108
-9.84674024581909
-10.8149600028992
-8.19460964202881
-10.7315335273743
-8.53731727600098
-9.73726201057434
-7.53328442573547
-6.85363721847534
-8.78488707542419
-10.0637810230255
-8.84344577789307
-9.40645432472229
-7.42872023582458
-8.21654105186462
-9.84258127212524
-9.61924433708191
-6.55446124076843
-7.77847719192505
-8.472740650177
-9.5882408618927
-10.2550728321075
-11.2595806121826
-8.98649191856384
-11.3511562347412
-10.1973388195038
-9.93884634971619
-10.3590500354767
-11.5497970581055
-12.1901309490204
-10.7369427680969
-12.4293122291565
-10.3774566650391
-8.55470943450928
-8.87029457092285
-6.19509220123291
-8.82404637336731
-6.57311844825745
-6.56945610046387
-7.27931499481201
-6.3305287361145
-10.0985307693481
-10.005223274231
-9.44286775588989
-8.86791348457336
-7.97315239906311
-9.64032983779907
-8.76493549346924
-8.65193271636963
-8.13771629333496
-6.29219794273376
-8.71828126907349
-11.2068865299225
-12.6916613578796
-9.53767776489258
-9.40762209892273
-11.3161153793335
-12.6835117340088
-9.04579782485962
-8.39393448829651
-8.33173942565918
-5.59135007858276
-6.61374497413635
-6.2773289680481
-7.60782766342163
-6.08615970611572
-5.35052275657654
-5.15590882301331
-7.0533618927002
-7.80015921592712
-7.39662647247314
-6.12744736671448
-6.44012379646301
-6.2235221862793
-7.65052556991577
-9.4866042137146
-9.56127166748047
-11.0021045207977
-8.46463418006897
-10.3205568790436
-9.53911328315735
-8.49832344055176
-10.4366500377655
-8.68443250656128
-9.7947473526001
-9.7621648311615
-9.58733415603638
-8.78182673454285
-7.52170729637146
-8.66880702972412
-10.2416961193085
-11.34357213974
-12.1893336772919
-12.5918219089508
-11.0473821163177
-10.5656039714813
-9.77654552459717
-11.8687384128571
-9.67000007629395
-8.64362573623657
-6.5383882522583
-7.32894515991211
-8.76480579376221
-9.20816922187805
-8.15901875495911
-11.9802658557892
-11.337452173233
-13.0216443538666
-10.1012840270996
-9.40893363952637
-11.343480348587
-9.62959742546082
-11.5068590641022
-8.78510022163391
-7.84033417701721
-9.75140953063965
-8.07873916625977
-9.52328729629517
-9.98540139198303
-9.14732217788696
-9.54344415664673
-7.93872261047363
-7.87826037406921
-8.70612454414368
-10.020759344101
-9.99730825424194
-8.96631526947021
-8.81907200813293
-8.76433420181274
-8.41383838653564
-8.66814017295837
-11.3290953636169
-9.44693040847778
-12.2116899490356
-11.1316041946411
-13.8776748180389
-13.056901216507
-13.3344385623932
-13.0425128936768
-11.9159600734711
-9.88309645652771
-8.01275134086609
-7.43381214141846
-7.78176355361938
-10.3440217971802
-11.6418571472168
-11.3092622756958
-10.7358903884888
-11.8178834915161
-7.45372200012207
-8.45351552963257
-8.32195973396301
-8.66685318946838
-9.006671667099
-11.8516082763672
-12.0138247013092
-11.9799525737762
-11.0309236049652
-11.8965578079224
-11.1746556758881
-10.4365155696869
-9.06253719329834
-11.2294814586639
-12.0992825031281
-8.67744851112366
-8.32929062843323
-11.2574000358582
-9.45280981063843
-8.5736973285675
-8.85360908508301
-8.48571276664734
-8.75998520851135
-8.93010020256042
-10.4237215518951
-10.9203767776489
-12.1765248775482
-12.1303405761719
-14.1557841300964
-5.68654179573059
-9.8186457157135
-10.6223030090332
-9.72012233734131
-8.93618011474609
-8.68087077140808
-6.15703988075256
-6.3412230014801
-7.28772687911987
-4.26039838790894
-5.70464468002319
-4.08449482917786
-5.1626353263855
-5.20960164070129
-6.48172760009766
-6.35080075263977
-5.9450376033783
-6.92588448524475
-6.25647854804993
-8.31314587593079
-9.40743064880371
-8.46993398666382
-8.13549733161926
-6.91631388664246
-8.58224606513977
-7.48752760887146
-7.25721383094788
-6.62580871582031
-7.65575242042542
-7.74590706825256
-5.21790862083435
-3.60798406600952
-7.80856943130493
-7.90147924423218
-6.52078151702881
-8.5638644695282
-7.90486001968384
-6.2458393573761
-7.55827879905701
-10.4561269283295
-7.09185123443604
-10.3734061717987
-10.1836700439453
-8.6075131893158
-11.1017897129059
-11.9016017913818
-11.3906772136688
-8.99987149238586
-10.5328748226166
-11.5283970832825
-9.78015637397766
-12.0978968143463
-11.5041553974152
-10.328049659729
-10.5314114093781
-9.57807731628418
-10.5892748832703
-8.98649024963379
-10.8258211612701
-10.9046604633331
-8.15678310394287
-9.7751088142395
-10.8555665016174
-9.48228907585144
-9.84603834152222
-8.61851334571838
-8.51454591751099
-8.09537672996521
-9.16875982284546
-9.11072111129761
-8.88246178627014
-9.98585844039917
-7.98855662345886
-10.1283106803894
-10.1270644664764
-7.82245254516602
-11.5573401451111
-8.49585866928101
-8.68324041366577
-8.52096748352051
-8.35641932487488
-8.12930917739868
-6.99247217178345
-5.02002573013306
-6.57950067520142
-6.62363123893738
-7.12442326545715
-6.89060115814209
-6.63794374465942
-7.94900298118591
-7.19340372085571
-7.34459447860718
-6.1982409954071
-7.8602192401886
-8.56923532485962
-4.12831079959869
-4.69962859153748
-4.25791621208191
-2.40978781878948
-9.19615912437439
-7.30405044555664
-8.11272025108337
-6.58517122268677
-6.73747849464417
-5.68376898765564
-7.03232169151306
-6.00642514228821
-4.43595623970032
-5.25251412391663
-5.09240913391113
-6.70535778999329
-8.00091910362244
-5.62721681594849
-7.1186740398407
-7.90816211700439
-8.56112790107727
-8.91965508460999
-8.35232830047607
-9.6799840927124
-9.08971762657166
-10.0092039108276
-9.92560148239136
-9.98722529411316
-7.52089834213257
-8.66318106651306
-7.37520146369934
-8.05275630950928
-7.89019560813904
-6.14768886566162
-8.97927618026733
-9.09112739562988
-8.34677386283875
-6.16548156738281
-5.536376953125
-5.59506893157959
-3.70342183113098
-4.75299215316772
-6.64631533622742
-4.66549897193909
-6.29554748535156
-7.68454051017761
-7.25271034240723
-10.7036519050598
-8.30113506317139
-9.68907165527344
-9.18034791946411
-8.50531983375549
-9.23774480819702
-10.3372411727905
-8.12045049667358
-10.5808780193329
-10.1426439285278
-7.81440877914429
-9.02250075340271
-8.43689942359924
-9.13036441802979
-7.45951890945435
-8.13368892669678
-6.96733736991882
-7.26232385635376
-7.32867693901062
-8.65591311454773
-6.81662654876709
-8.32502436637878
-6.71647453308105
-8.46173024177551
-10.425728559494
-8.62706875801086
-8.29836106300354
-7.63807725906372
-8.45319652557373
-7.53734540939331
-9.19374179840088
-8.47798442840576
-10.7778918743134
-7.59332585334778
-5.80656051635742
-8.07786154747009
-6.74847912788391
-7.63137531280518
-7.62862539291382
-8.6411349773407
-6.3481502532959
-7.3333113193512
-6.37643671035767
-9.89887881278992
-7.58840298652649
-7.82894921302795
-9.96644067764282
-5.93186712265015
-5.80918145179749
-8.12004995346069
-5.71984839439392
-8.55560111999512
-6.74845123291016
-6.43964338302612
-5.43502163887024
-4.70107960700989
-7.52032518386841
-9.30108261108398
-12.5649831295013
-10.3216969966888
-9.587242603302
-8.81231498718262
-9.45894312858582
-10.1065404415131
-11.4552760124207
-9.63972473144531
-9.89798665046692
-9.64339756965637
-11.2212891578674
-6.96394419670105
-9.12761497497559
-7.00204181671143
-10.8239767551422
-11.1700053215027
-9.51773595809937
-7.97625112533569
-8.83770442008972
-11.0354890823364
-7.00147747993469
-10.1628584861755
-8.775151014328
-8.27450084686279
-9.62757205963135
-8.3696813583374
-9.1024112701416
-10.2636198997498
-9.07155990600586
-9.35816502571106
-7.59051489830017
-8.83526420593262
-10.3323471546173
-11.0368795394897
-11.3715481758118
-13.0218036174774
-10.3287661075592
-9.337970495224
-9.30503344535828
-10.7719626426697
-8.54040765762329
-9.29315423965454
-7.92623734474182
-6.41934967041016
-6.1184823513031
-8.08846163749695
-6.92225432395935
-6.50376009941101
-6.74558973312378
-6.72716951370239
-6.01745843887329
-6.77308249473572
-7.63526391983032
-7.74195742607117
-6.60711717605591
-6.52101302146912
-7.24464273452759
-8.00285267829895
-9.73151421546936
-10.3327758312225
-8.58941841125488
-10.8036949634552
-11.6142811775208
-11.8631155490875
-12.156210899353
-14.0047423839569
-12.6120710372925
-13.2599687576294
-12.5924210548401
-11.4216465950012
-11.4115521907806
-12.5755801200867
-10.4971244335175
-10.2459926605225
-11.2893686294556
-13.7378022670746
-12.8057882785797
-11.2277965545654
-10.9243776798248
-12.3476054668427
-12.1012725830078
-12.2796831130981
-13.443069934845
-10.6322283744812
-10.5761833190918
-13.1448719501495
-12.2167205810547
-13.3473925590515
-12.1682183742523
-11.1156704425812
-9.53894782066345
-7.68197202682495
-10.4088878631592
-10.9515323638916
-10.3349852561951
-13.828697681427
-13.6560487747192
-11.11008477211
-12.7752788066864
-12.7046363353729
-13.099604845047
-11.1034393310547
-12.6560583114624
-10.716893196106
-9.9836757183075
-9.21616721153259
-8.99610829353333
-11.3354489803314
-14.2720103263855
-14.1930732727051
-13.3536975383759
-11.4986960887909
-8.94513535499573
-7.27958941459656
-7.34814882278442
-8.73702144622803
-10.0331518650055
-9.05848217010498
-7.30121636390686
-8.0144054889679
-9.06143307685852
-8.54888153076172
-7.38598251342773
-7.98717927932739
-8.6830849647522
-7.06249809265137
-4.75053739547729
-6.73164391517639
-5.8671543598175
-8.2744128704071
-11.2972280979156
-12.8704471588135
-12.2507381439209
-14.973287820816
-13.9883031845093
-14.0232682228088
-10.4913470745087
-8.97277474403381
-10.9810848236084
-8.67224097251892
-8.91829776763916
-6.51341724395752
-9.3577184677124
-8.60557746887207
-9.33275556564331
-8.34449934959412
-6.6771924495697
-7.58360075950623
-9.98798036575317
-8.83062982559204
-8.60639834403992
-8.54142999649048
-9.86068248748779
-9.80082440376282
-8.07801842689514
-7.22902011871338
-9.29264116287231
-7.88557505607605
-9.17188310623169
-9.9581253528595
-10.0211706161499
-10.9263348579407
-11.6098778247833
-12.0552933216095
-10.7314176559448
-9.72201466560364
-8.12077140808105
-11.0704662799835
-12.4804713726044
-8.06184124946594
-10.8949265480042
-7.39795804023743
-8.25110912322998
-8.62387871742249
-6.83122134208679
-8.78834772109985
-7.09957981109619
-7.91540217399597
-7.35778856277466
-3.46717846393585
-4.12753200531006
-6.72323632240295
-8.47282433509827
-7.02825784683228
-4.52665209770203
-5.14499258995056
-5.1574695110321
-4.42827391624451
-4.48071146011353
-6.54855370521545
-8.50622725486755
-9.43113470077515
-7.67509436607361
-6.28658151626587
-6.03795266151428
-8.2195770740509
-11.6241552829742
-9.20737266540527
-8.4044189453125
-7.89573168754578
-5.54198575019836
-5.82863593101501
-5.18713569641113
-4.64886021614075
-6.29809498786926
-7.80978918075562
-5.80982422828674
-8.59293222427368
-7.5009560585022
-7.34699201583862
-7.47143959999084
-8.19060063362122
-6.07712984085083
-6.7736132144928
-9.02430534362793
-8.58758115768433
-9.29473638534546
-9.52813863754272
-8.46849584579468
-8.81646656990051
-9.99517488479614
-9.69399642944336
-10.0290536880493
-10.6750199794769
-9.31727313995361
-7.7678496837616
-7.31814455986023
-10.2721173763275
-7.89921069145203
-8.93029761314392
-10.4277482032776
-6.11024904251099
-6.55294895172119
-4.78150701522827
-4.60705733299255
-8.38933229446411
-7.96455264091492
-9.21137142181396
-7.00697350502014
-5.10503220558167
-7.81305646896362
-6.16044139862061
-8.46780371665955
-9.05629754066467
-9.01087021827698
-7.98237705230713
-7.97203063964844
-8.06116366386414
-5.7186222076416
-5.7180004119873
-6.62976884841919
-7.46721982955933
-11.5028977394104
-7.60557150840759
-7.53097438812256
-7.05156183242798
-5.43982028961182
-5.22037982940674
-7.24312353134155
-8.29511547088623
-7.8034508228302
-6.28768968582153
-6.28406310081482
-9.47424387931824
-7.73397755622864
-8.25836157798767
-10.5211050510406
-13.2426309585571
-12.3197329044342
-11.843674659729
-13.7980251312256
-14.9494035243988
-11.9682512283325
-12.1651318073273
-10.2533922195435
-9.50046539306641
-12.3161318302155
-14.2277216911316
-11.6071586608887
-12.5244078636169
-12.2012376785278
-11.3223700523376
-10.9123511314392
-9.43725299835205
-11.5579578876495
-9.34801959991455
-11.4132628440857
-9.96523118019104
-12.3579676151276
-13.2189364433289
-11.4782209396362
-11.9253540039062
-12.5947821140289
-12.0983138084412
-14.6343958377838
-10.7776784896851
-10.5654094219208
-10.2190561294556
-10.6384954452515
-10.8902270793915
-11.704526424408
-12.0564820766449
-11.4327790737152
-15.2301428318024
-17.2820148468018
-15.6353938579559
-14.1966180801392
-12.8030133247375
-15.4675264358521
-12.8071539402008
-13.8650209903717
-12.9385099411011
-13.4825119972229
-13.9383273124695
-14.3844945430756
-13.6584260463715
-12.8767340183258
-14.1971390247345
-11.2893888950348
-10.3488032817841
-11.734658241272
-12.9115755558014
-14.1516110897064
-10.736442565918
-14.9778807163239
-12.2424018383026
-13.5236213207245
-13.7743165493011
-12.8932557106018
-9.18674516677856
-10.0892767906189
-10.0570764541626
-9.61308121681213
-10.7265708446503
-11.1544561386108
-9.67944765090942
-12.7435233592987
-9.76519680023193
-12.6655132770538
-14.0950150489807
-11.227254152298
-12.1365914344788
-9.81620860099792
-9.67185735702515
-10.225047826767
-7.98202848434448
-9.86439728736877
-13.5328855514526
-11.6902966499329
-13.6319408416748
-13.2206370830536
-10.1200187206268
-11.2499866485596
-10.7221479415894
-10.3128581047058
-8.78243494033813
-7.14929509162903
-10.0005958080292
-10.4000329971313
-6.53566741943359
-5.68310117721558
-6.85525441169739
-10.7090010643005
-9.93098330497742
-11.7441425323486
-10.4083926677704
-10.9344019889832
-11.4629712104797
-10.3421502113342
-12.3354682922363
-11.2618048191071
-12.8554747104645
-14.8254544734955
-11.1293888092041
-12.236597776413
-13.0480537414551
-12.5421092510223
-8.9645733833313
-12.8566410541534
-11.7754111289978
-10.58846616745
-10.4778952598572
-10.1402575969696
-11.1074743270874
-13.0194616317749
-9.29123258590698
-10.111181974411
-8.1678524017334
-7.4278666973114
-7.11691665649414
-7.41133403778076
-6.80760908126831
-6.86325693130493
-8.5935537815094
-7.62725734710693
-5.90046620368958
-11.8993465900421
-10.6968634128571
-9.32136297225952
-9.46134996414185
-8.64527654647827
-8.83076858520508
-9.29293942451477
-10.0904870033264
-12.1330008506775
-11.9188160896301
-11.4343886375427
-11.3082327842712
-12.1279368400574
-11.8869166374207
-12.2998633384705
-12.7946274280548
-10.2295093536377
-11.2331025600433
-15.2703475952148
-13.7728896141052
-13.447900056839
-11.5182485580444
-10.9883615970612
-9.5765392780304
-7.43348217010498
-9.30047130584717
-11.160062789917
-9.67076539993286
-10.149356842041
-8.90929198265076
-14.5159001350403
-12.2943012714386
-14.0183100700378
-11.3567848205566
-14.4074189662933
-12.6966307163239
-12.3616962432861
-11.6323437690735
-12.1810014247894
-14.2171847820282
-12.0255651473999
-11.2650964260101
-12.6358633041382
-11.4331874847412
-8.54427480697632
-9.99153923988342
-9.29375433921814
-8.50557541847229
-8.17228293418884
-8.18907809257507
-9.60647439956665
-8.9432475566864
-6.54658269882202
-8.50662422180176
-9.76590871810913
-9.52294969558716
-9.96554064750671
-9.31994843482971
-12.0443248748779
-13.9951899051666
-12.4301307201385
-9.96979951858521
-10.6624262332916
-12.1020948886871
-12.0138800144196
-9.90572571754456
-12.0727953910828
-9.83640813827515
-7.68775749206543
-8.65702486038208
-8.88958430290222
-9.87088584899902
-10.6747355461121
-10.8983216285706
-9.99792575836182
-6.43663120269775
-6.01572299003601
-8.33989238739014
-5.59767198562622
-7.82276844978333
-8.9134373664856
-8.30774402618408
-9.83844089508057
-9.20360279083252
-9.0427713394165
-6.41270542144775
-8.35361647605896
-9.34791445732117
-10.4065659046173
-8.10829162597656
-8.29454922676086
-8.0092089176178
-8.91926789283752
-9.76920676231384
-10.4864945411682
-12.4284672737122
-13.0019609928131
-15.1129281520844
-12.8649621009827
-14.6730980873108
-12.4922478199005
-11.9829397201538
-10.9687130451202
-8.95037865638733
-8.45920562744141
-9.96427083015442
-11.0133485794067
-9.3161084651947
-8.40914368629456
-9.24629974365234
-10.0888061523438
-9.80824208259583
-8.3115439414978
-8.35364198684692
-13.8410980701447
-14.8171262741089
-9.74164223670959
-12.2903485298157
-10.8614056110382
-11.6027948856354
-8.70633697509766
-8.0607008934021
-10.1306455135345
-9.47293400764465
-9.3982241153717
-9.99978184700012
-8.10041427612305
-11.5040621757507
-12.1400990486145
-10.1875576972961
-11.6689794063568
-12.9880402088165
-10.7754850387573
-10.7600429058075
-13.2661099433899
-11.869535446167
-9.5017569065094
-7.89026236534119
-6.50868272781372
-9.29216003417969
-8.46472382545471
-11.8584830760956
-12.4011685848236
-10.3234670162201
-11.7384762763977
-10.3131880760193
-11.5095844268799
-9.97859287261963
-7.70055460929871
-8.83456707000732
-9.45303201675415
-10.0702533721924
-8.45464468002319
-10.8457424640656
-13.5275433063507
-11.5695152282715
-10.5439260005951
-9.76058840751648
-10.1966218948364
-11.5743837356567
-12.3003911972046
-12.5357232093811
-11.9865109920502
-14.3362357616425
-16.1365141868591
-15.8577072620392
-13.2426173686981
-12.0021460056305
-14.931184053421
-12.7127611637115
-15.4075555801392
-14.6479935646057
-13.526816368103
-12.0579426288605
-12.9497978687286
-14.7180817127228
-13.5845112800598
-15.3050012588501
-14.1948320865631
-12.1033320426941
-12.1176152229309
-12.6434423923492
-12.2031166553497
-10.951819896698
-10.7537064552307
-10.498836517334
-10.5727052688599
-11.6348242759705
-9.84344553947449
-8.56740975379944
-8.32630181312561
-6.95507025718689
-8.28062295913696
-6.98248362541199
-7.33932328224182
-8.21791362762451
-8.4674654006958
-9.81693625450134
-9.22530150413513
-8.83889675140381
-9.25336647033691
-9.23313665390015
-10.5077860355377
-9.01565742492676
-8.40990996360779
-7.43338394165039
-5.19568586349487
-10.2224271297455
-10.3384263515472
-11.4591929912567
-12.7712950706482
-11.0888688564301
-11.6761834621429
-12.0465276241302
-12.2640061378479
-11.9903872013092
-12.1711890697479
-11.5968623161316
-12.0054743289948
-10.9349431991577
-10.160573720932
-10.7004532814026
-9.56038117408752
-9.81209754943848
-11.0752077102661
-12.1240367889404
-9.68001174926758
-10.5309069156647
-11.3210477828979
-13.8656740188599
-11.8295292854309
-10.2887370586395
-10.7667112350464
-12.5740237236023
-12.0149228572845
-12.8664212226868
-12.5387620925903
-12.7671620845795
-10.0605292320251
-11.6835708618164
-11.4276189804077
-12.7650320529938
-12.1211094856262
-11.8560252189636
-12.7848443984985
-12.545658826828
-14.0657224655151
-13.6266829967499
-12.7797913551331
-10.2898592948914
-10.8018000125885
-13.7508718967438
-12.6992375850677
-12.3224184513092
-11.394451379776
-10.2875239849091
-9.96771430969238
-9.6526460647583
-9.66555833816528
-9.90261077880859
-11.2401051521301
-11.1872732639313
-11.4445064067841
-10.650669336319
-11.6409351825714
-13.4505038261414
-10.986412525177
-11.0382144451141
-10.0867278575897
-10.9891993999481
-11.4505579471588
-11.3152589797974
-11.7885055541992
-9.88990211486816
-10.007777929306
-10.4003286361694
-9.83373093605042
-10.2938492298126
-11.2213840484619
-9.37647414207458
-9.84946870803833
-10.9193046092987
-12.930214881897
-10.6956844329834
-12.8110723495483
-11.8655896186829
-12.4639880657196
-12.1846063137054
-12.4116013050079
-12.5535612106323
-11.286351442337
-11.7294209003448
-10.865814447403
-9.92879676818848
-8.31815838813782
-10.2615721225739
-12.570871591568
-10.6136102676392
-9.22222995758057
-9.70714998245239
-8.09886145591736
-7.00697779655457
-7.48333239555359
-6.79132509231567
-10.2303297519684
-11.0177195072174
-7.52069354057312
-8.23522257804871
-10.3901782035828
-11.1314980983734
-7.51565051078796
-7.69752407073975
-8.80423402786255
-9.6900691986084
-9.15704488754272
-9.75971126556396
-9.54671716690063
-7.04605913162231
-10.5024604797363
-9.36555099487305
-8.65253734588623
-10.5056717395782
-9.12098908424377
-9.4332172870636
-8.85700798034668
-10.0586044788361
-8.46676683425903
-6.8084921836853
-6.77060508728027
-8.31084728240967
-6.18507122993469
-7.02131581306458
-6.53364562988281
-6.79403257369995
-4.5612485408783
-4.07736778259277
-5.90777063369751
-5.38660001754761
-7.41594648361206
-7.64937520027161
-8.10093545913696
-6.73116660118103
-6.61962962150574
-8.3766131401062
-7.73353695869446
-8.43076109886169
-9.47911357879639
-9.11940407752991
-9.15665245056152
-8.16228580474854
-7.82878422737122
-10.0597991943359
-9.23966646194458
-9.74118185043335
-8.91689443588257
-9.99181509017944
-10.3222754001617
-9.63168096542358
-8.0910382270813
-9.67453718185425
-7.74272513389587
-10.305370092392
-7.7153913974762
-7.5955536365509
-9.16535139083862
-10.8285572528839
-9.956139087677
-10.1302673816681
-9.60407662391663
-8.98953771591187
-7.47065758705139
-8.59453368186951
-9.56183624267578
-7.15097737312317
-7.41385293006897
-7.05005025863647
-5.53389501571655
-5.59494876861572
-7.66140627861023
-8.68424677848816
-6.43849754333496
-6.36451435089111
-7.27252697944641
-7.35080695152283
-10.2143406867981
-6.84552454948425
-6.1173734664917
-8.27284288406372
-8.28051543235779
-9.19073033332825
-9.71909689903259
-8.48080682754517
-9.11640071868896
-8.38351941108704
-10.148992061615
-13.5958819389343
-11.9133586883545
-12.4794759750366
-11.2197480201721
-10.0464994907379
-9.6027979850769
-10.1090404987335
-11.4472737312317
-10.7179987430573
-12.8776698112488
-12.2252838611603
-13.2686023712158
-10.6997246742249
-9.38306093215942
-12.0039613246918
-12.638827085495
-9.10531520843506
-9.87807393074036
-10.829252243042
-6.96492481231689
-8.67522788047791
-6.30428528785706
-6.63183379173279
-6.36086773872375
-5.95676136016846
-6.97727131843567
-8.31629824638367
-10.217089176178
-9.08198928833008
-8.5203115940094
-10.8668568134308
-8.17548036575317
-8.37728333473206
-7.92479968070984
-7.24702191352844
-11.3761773109436
-12.8715035915375
-10.9596276283264
-10.2051045894623
-11.037829875946
-9.76283240318298
-7.08152770996094
-10.1829121112823
-9.02415323257446
-10.1373903751373
-8.14119172096252
-6.9282124042511
-6.1575391292572
-4.23931574821472
-3.85825705528259
-6.18798136711121
-6.87583041191101
-6.13210201263428
-8.47917795181274
-10.091730594635
-9.58756804466248
-8.59493732452393
-9.99534010887146
-9.07750606536865
-8.46923136711121
-10.382969379425
-9.09082913398743
-8.76806092262268
-8.49585819244385
-7.46869039535522
-8.52671837806702
-7.79727578163147
-10.2053639888763
-7.89647769927979
-8.76047134399414
-11.5305004119873
-8.7623827457428
-9.67667293548584
-11.1492533683777
-10.3159863948822
-7.67591881752014
-7.86582636833191
-8.87066555023193
-8.84565615653992
-8.59000325202942
-8.24740219116211
-9.43464970588684
-10.3992216587067
-11.2281160354614
-10.4690818786621
-10.7748539447784
-12.6090478897095
-12.0299386978149
-14.0264422893524
-12.6942250728607
-11.8335082530975
-10.9257488250732
-8.11285471916199
-9.60101008415222
-11.6211862564087
-11.1521615982056
-10.6780753135681
-10.3561737537384
-10.3774995803833
-10.1811199188232
-10.5847172737122
-9.27793264389038
-7.7392954826355
-8.69010257720947
-9.26288509368896
-10.9601202011108
-7.65732598304749
-8.14786219596863
-8.50375556945801
-8.00599551200867
-7.07999157905579
-5.13076686859131
-8.24733710289001
-9.6504499912262
-9.3657124042511
-11.8855934143066
-11.7391605377197
-9.67094588279724
-7.85244607925415
-9.42817974090576
-10.0424852371216
-9.54468250274658
-11.9675133228302
-12.4409573078156
-12.0953123569489
-10.557692527771
-11.4069907665253
-10.1287603378296
-11.3479540348053
-9.74443030357361
-9.64575600624084
-8.83028936386108
-7.32587766647339
-8.4049334526062
-9.75264716148376
-10.0533125400543
-9.59861445426941
-9.94004225730896
-9.75477170944214
-12.2324154376984
-9.08782935142517
-8.22960424423218
-7.88122797012329
-11.1054639816284
-8.98278331756592
-9.1745822429657
-7.22730183601379
-11.6013917922974
-12.9531860351562
-13.1659908294678
-13.0866415500641
-13.4153354167938
-7.97325420379639
-7.29541611671448
-10.6812360286713
-9.06348776817322
-10.1836473941803
-8.5253701210022
-9.47032904624939
-11.8123002052307
-10.3910806179047
-12.1498975753784
-9.79056811332703
-11.1768264770508
-13.1939897537231
-8.79911303520203
-9.13113045692444
-9.53432250022888
-10.1094081401825
-10.5935873985291
-11.1387066841125
-11.0614411830902
-12.6862118244171
-12.8290379047394
-13.8071177005768
-10.7785656452179
-15.0494277477264
-13.4815640449524
-11.594429731369
-11.8970637321472
-13.4323093891144
-10.2257580757141
-9.07613134384155
-9.4183611869812
-11.1699960231781
-10.9434320926666
-11.0183825492859
-9.64505529403687
-10.5917448997498
-9.61007189750671
-9.00314807891846
-9.30949234962463
-9.08056402206421
-9.6100902557373
-6.5599513053894
-8.10644340515137
-9.33632397651672
-9.01099586486816
-7.50515604019165
-5.9701886177063
-6.03845548629761
-6.08625245094299
-7.24296307563782
-7.80814981460571
-6.11553597450256
-7.77466726303101
-8.91094183921814
-9.39206409454346
-9.51198720932007
-9.03791069984436
-9.03159856796265
-9.81079864501953
-8.08847260475159
-6.99524712562561
-10.3346202373505
-8.58455610275269
-9.94067478179932
-11.1973476409912
-10.039229631424
-10.1836321353912
-11.9675889015198
-11.364039182663
-10.8682794570923
-12.4653656482697
-12.3975734710693
-11.1575918197632
-10.7244827747345
-11.3616874217987
-11.26393699646
-12.2693614959717
-13.1163477897644
-11.6483042240143
-12.3523998260498
-8.4694242477417
-10.8370757102966
-9.24154472351074
-9.91706609725952
-9.63750314712524
-9.41206383705139
-9.4104220867157
-9.89740180969238
-8.873943567276
-7.71139693260193
-8.12923812866211
-9.45525670051575
-9.56307530403137
-8.93894338607788
-7.83208632469177
-7.83244895935059
-9.05004334449768
-9.10897016525269
-8.71803021430969
-7.86221766471863
-8.92533206939697
-9.59253478050232
-9.78724837303162
-9.64020466804504
-9.87074208259583
-9.08373832702637
-7.40857648849487
-9.50610208511353
-9.52622842788696
-9.74700355529785
-9.4644889831543
-9.35246253013611
-10.4905378818512
-9.7764048576355
-10.6150119304657
-9.03149819374084
-9.718825340271
-8.34749150276184
-8.50686836242676
-9.37154293060303
-8.33253931999207
-6.9059145450592
-6.28331661224365
-8.04472947120667
-8.85628247261047
-10.4696490764618
-9.9087963104248
-11.6087989807129
-7.93809056282043
-7.41754293441772
-9.15307712554932
-9.42195343971252
-8.20475220680237
-9.89905047416687
-10.0334441661835
-11.5962727069855
-9.55127120018005
-10.9535818099976
-9.25660848617554
-5.76414930820465
-6.66058397293091
-7.28670525550842
-8.7087721824646
-6.00034785270691
-5.44804716110229
-8.23270344734192
-7.86516928672791
-8.77460670471191
-9.99199366569519
-8.78015112876892
-10.0219097137451
-6.97564792633057
-9.84604382514954
-9.92163705825806
-8.55615210533142
-9.2004029750824
-11.9432501792908
-9.68834900856018
-11.4897322654724
-11.6168158054352
-7.83506798744202
-8.35648584365845
-9.8841028213501
-7.83102583885193
-8.88732719421387
-11.9092416763306
-12.477320432663
-13.2640526294708
-11.8065643310547
-11.2646114826202
-12.9606602191925
-11.6544933319092
-11.49152135849
-11.1462523937225
-8.86281967163086
-11.2151083946228
-12.542720079422
-12.7870841026306
-14.2655594348907
-14.2085151672363
-14.3049163818359
-11.617196559906
-12.8254425525665
-15.39666223526
-14.2778544425964
-14.6702656745911
-13.6570568084717
-13.3520059585571
-13.5390124320984
-13.5658071041107
-15.3298060894012
-11.337664604187
-11.0158185958862
-13.5376076698303
-12.5767269134521
-10.4442958831787
-12.6128120422363
-12.815881729126
-13.8851161003113
-9.66119813919067
-10.2728886604309
-10.9547526836395
-10.1517226696014
-10.7153875827789
-9.20302748680115
-11.3067247867584
-11.6149942874908
-9.36276626586914
-12.1611893177032
-9.90719127655029
-9.49712014198303
-10.3819925785065
-9.82852792739868
-10.1318769454956
-10.7055995464325
-11.766585111618
-12.2905502319336
-9.13956689834595
-10.2131018638611
-11.168116569519
-11.1478495597839
-10.3967709541321
-10.5767831802368
-9.37244153022766
-7.83736824989319
-8.62387180328369
-10.0326113700867
-11.8152105808258
-8.50482749938965
-7.73046231269836
-9.57944214344025
-9.00295639038086
-10.4218721389771
-12.0495381355286
-12.0212190151215
-10.7187111377716
-12.3749628067017
-13.141517162323
-12.1271305084229
-10.4696266651154
-13.4525098800659
-13.0368452072144
-11.9884791374207
-13.0753676891327
-12.3187663555145
-11.9724535942078
-12.1455755233765
-12.2695868015289
-10.1103944778442
-7.47935700416565
-11.7195336818695
-9.10006523132324
-10.0625019073486
-7.75469517707825
-10.9385809898376
-7.56792211532593
-6.55343556404114
-6.93417358398438
-9.69255208969116
-11.1161451339722
-10.495712518692
-11.5372657775879
-8.73935866355896
-8.94006204605103
-8.26714658737183
-8.87525153160095
-8.09023261070251
-7.90029311180115
-10.5224697589874
-8.87112045288086
-9.66322541236877
-9.8068265914917
-11.3378782272339
-16.1929562091827
-12.6811406612396
-12.0692498683929
-9.62184119224548
-11.1193923950195
-11.6114497184753
-9.53732585906982
-9.94480538368225
-9.52723002433777
-10.7043354511261
-8.73679637908936
-10.0024840831757
-8.19079637527466
-9.180495262146
-11.0742943286896
-9.24080848693848
-11.1345412731171
-11.2217330932617
-9.47768235206604
-9.23626518249512
-8.2277557849884
-8.72231125831604
-9.17272806167603
-8.87569093704224
-9.28061199188232
-9.73937487602234
-8.45046329498291
-10.537181854248
-10.6374816894531
-9.30587983131409
-10.9578068256378
-14.5319259166718
-15.4759941101074
-12.248197555542
-12.2667424678802
-11.406085729599
-13.1245498657227
-15.4216084480286
-10.9420275688171
-11.1200325489044
-11.330162525177
-9.57695651054382
-10.0277564525604
-7.59593057632446
-8.21018266677856
-9.9621057510376
-10.8096656799316
-10.2458693981171
-8.96376824378967
-7.31159710884094
-8.42369651794434
-10.3895938396454
-11.2702107429504
-11.579416513443
-10.690815448761
-11.0426135063171
-11.874922990799
-11.9543325901031
-9.069256067276
-10.2648363113403
-10.7013835906982
-10.359486579895
-8.00529384613037
-7.22110152244568
-7.93327450752258
-7.29717922210693
-11.1529154777527
-9.8133180141449
-7.74079298973083
-7.72918915748596
-9.99765563011169
-7.85152840614319
-11.6603701114655
-11.2835786342621
-10.4417946338654
-8.60386943817139
-8.76395463943481
-10.9804921150208
-12.3028066158295
-10.7589528560638
-10.8209102153778
-11.0423038005829
-10.4844155311584
-9.58072066307068
-8.09173679351807
-12.2959470748901
-12.9546575546265
-12.980893611908
-13.6906340122223
-12.1926984786987
-12.916286945343
-13.4659221172333
-12.5299246311188
-12.5478591918945
-11.8115820884705
-13.1903755664825
-11.3950197696686
-7.77088832855225
-8.9922571182251
-8.65767931938171
-7.71126127243042
-10.7393088340759
-9.43808913230896
-9.39283609390259
-8.66417717933655
-11.6483182907104
-9.95491552352905
-11.715268611908
-10.4772834777832
-12.5837881565094
-13.2636983394623
-12.9446356296539
-12.6439845561981
-12.7317502498627
-11.745777130127
-10.2409479618073
-12.2194457054138
-9.69877243041992
-10.097802400589
-8.90143942832947
-9.6959867477417
-11.2569370269775
-14.9874942302704
-12.8461768627167
-10.4209439754486
-10.9604499340057
-14.4667158126831
-14.6536753177643
-13.0986762046814
-13.9737300872803
-10.1968884468079
-12.1272423267365
-13.4609391689301
-10.982221364975
-9.18165874481201
-6.79383587837219
-7.08296585083008
-8.21120142936707
-9.9240198135376
-10.4473519325256
-9.78942894935608
-9.34804821014404
-8.88379430770874
-6.24186086654663
-7.96824550628662
-11.1913137435913
-9.119225025177
-9.58152675628662
-11.4550321102142
-10.4661939144135
-10.7898726463318
-10.6127290725708
-10.7417378425598
-10.2856845855713
-11.442578792572
-12.0176787376404
-11.4438343048096
-14.2662305831909
-10.5188863277435
-12.5267941951752
-10.8366708755493
-9.88033080101013
-11.9097192287445
-9.86046099662781
-11.3388915061951
-9.94953751564026
-11.7441220283508
-9.57276964187622
-10.6281068325043
-9.7812864780426
-10.2343609333038
-12.3868963718414
-13.6153612136841
-12.6149916648865
-11.6995897293091
-8.92221713066101
-10.3505578041077
-12.2641015052795
-12.1215674877167
-9.34342932701111
-8.93103337287903
-10.4345440864563
-10.4897630214691
-9.74481534957886
-10.7158319950104
-10.8554043769836
-11.8376488685608
-9.61167335510254
-10.7921276092529
-12.4213063716888
-11.5226757526398
-8.61820816993713
-10.7606406211853
-9.9377806186676
-11.3569459915161
-11.8802833557129
-11.5567216873169
-10.8275673389435
-9.54115152359009
-9.34181952476501
-10.1885967254639
-9.18235230445862
-7.15377235412598
-8.47592091560364
-9.18956232070923
-9.8250994682312
-7.59278273582458
-10.0685203075409
-12.6614484786987
-12.1517508029938
-10.5679347515106
-10.8157074451447
-10.126939535141
-12.0631229877472
-9.92646956443787
-9.84512829780579
-9.52871131896973
-9.33101105690002
-10.8901908397675
-9.38330626487732
-10.8328289985657
-8.46704530715942
-11.6970345973969
-10.7118282318115
-12.8620195388794
-10.9811103343964
-11.3561427593231
-12.1530005931854
-10.3609263896942
-8.84861183166504
-10.7237393856049
-10.3109593391418
-10.6679768562317
-12.3191385269165
-8.52050638198853
-10.240471124649
-10.5414595603943
-13.4787683486938
-11.9865739345551
-10.2583618164062
-11.6418542861938
-12.1595737934113
-11.8773040771484
-10.5831508636475
-11.4853420257568
-12.6445977687836
-12.3569316864014
-10.1566751003265
-8.58354949951172
-9.72672057151794
-8.90448212623596
-12.6530494689941
-10.2330117225647
-7.09009647369385
-10.5190331935883
-8.38457274436951
-11.6518883705139
-13.489001750946
-12.4564354419708
-13.4198825359344
-12.9617049694061
-11.5927176475525
-11.916535615921
-10.8797006607056
-11.1797461509705
-10.2368006706238
-10.9413619041443
-11.3774302005768
-11.4593863487244
-11.9772350788116
-11.5339376926422
-14.104567527771
-11.5059871673584
-13.8975908756256
-14.9831116199493
-14.3950893878937
-9.35006356239319
-10.9007618427277
-10.9095325469971
-10.4446470737457
-11.1662647724152
-13.8656663894653
-11.4533276557922
-8.37204265594482
-10.5343046188354
-9.27842688560486
-10.5410633087158
-10.2001097202301
-11.1925778388977
-11.2505533695221
-11.9190578460693
-10.7316997051239
-11.0295016765594
-11.986668586731
-12.2225706577301
-8.74637079238892
-10.5273461341858
-8.38803911209106
-8.89160370826721
-9.52883911132812
-10.6186106204987
-13.5726172924042
-13.25172996521
-12.0005807876587
-11.9034295082092
-12.3723969459534
-13.200053691864
-10.887521982193
-12.2869603633881
-12.0707957744598
-16.1051423549652
-15.119042634964
-13.7942135334015
-14.4301326274872
-15.106139421463
-12.9274747371674
-11.0622434616089
-10.6032364368439
-10.4002816677094
-9.14399242401123
-9.51171565055847
-10.5672557353973
-9.60852026939392
-11.8931994438171
-10.5564525127411
-11.0880100727081
-10.3294405937195
-11.4030742645264
-10.4158992767334
-9.22942399978638
-9.89058709144592
-11.1362137794495
-12.2143139839172
-10.8948512077332
-11.001086473465
-9.70387935638428
-10.6081714630127
-10.1114130020142
-9.17057704925537
-11.7492117881775
-9.59486889839172
-9.53875350952148
-11.2281575202942
-11.84725522995
-10.4158387184143
-11.4066829681396
-12.6901683807373
-11.683317899704
-13.0830209255219
-10.9445426464081
-10.7579402923584
-9.51494550704956
-11.4682521820068
-9.29635047912598
-11.4137074947357
-10.7301416397095
-8.64711165428162
-9.18241286277771
-11.2833712100983
-11.3593974113464
-11.2597663402557
-10.9598343372345
-11.1698365211487
-10.3565454483032
-10.0723445415497
-10.0270466804504
-10.55313539505
-12.0799400806427
-12.7945835590363
-10.3500368595123
-12.7507405281067
-14.2619755268097
-13.6773471832275
-15.0642416477203
-14.7839965820312
-13.4133965969086
-10.3472509384155
-13.3507323265076
-11.7335076332092
-11.9003853797913
-13.652622461319
-13.6920645236969
-14.13978266716
-12.4045016765594
-11.9147944450378
-11.1261751651764
-12.2983887195587
-11.488950252533
-11.3508675098419
-8.36750292778015
-7.53485584259033
-6.68660283088684
-9.51933836936951
-7.15796232223511
-9.36835956573486
-8.1491072177887
-9.68141627311707
-6.82540678977966
-8.42347574234009
-8.52780389785767
-13.2246387004852
-8.72456908226013
-6.90726327896118
-10.8160367012024
-10.2448620796204
-9.58239698410034
-7.59303855895996
-9.69060468673706
-8.1618013381958
-7.30942440032959
-8.62269902229309
-8.2417323589325
-8.03127884864807
-7.61471605300903
-7.23379826545715
-6.30055546760559
-9.20412230491638
-7.52341032028198
-6.34162330627441
-5.15305662155151
-5.87999129295349
-6.28434371948242
-5.75194787979126
-6.31185030937195
-6.89345574378967
-10.6063377857208
-8.59085965156555
-9.0041983127594
-7.19286727905273
-5.99169111251831
-5.39942979812622
-8.48204445838928
-8.25974583625793
-8.51888012886047
-8.55696725845337
-7.41751980781555
-11.0416522026062
-10.2849009037018
-7.78336095809937
-8.03168869018555
-6.70573759078979
-7.96661376953125
-9.6327383518219
-9.08485913276672
-9.14195322990417
-10.2458446025848
-9.90312671661377
-9.68217182159424
-9.72273421287537
-9.74968838691711
-12.7417271137238
-12.2967457771301
-9.80535864830017
-10.5232708454132
-8.66844820976257
-9.47520184516907
-7.29820275306702
-7.65350484848022
-7.35358810424805
-9.37782216072083
-6.73690605163574
-8.61524748802185
-6.42672348022461
-4.41482925415039
-5.32383441925049
-5.78531765937805
-6.62553930282593
-7.51583981513977
-7.69030570983887
-7.38479590415955
-7.98142576217651
-8.428790807724
-6.77833914756775
-7.93310379981995
-9.23999786376953
-8.80500769615173
-6.91498351097107
-8.21424674987793
-8.44918012619019
-10.3221337795258
-4.74308228492737
-6.3869731426239
-4.27661466598511
-5.8410108089447
-8.20354294776917
-8.70458149909973
-9.56420159339905
-6.1088285446167
-6.99062609672546
-8.21220421791077
-9.12163424491882
-6.07682991027832
-5.14605617523193
-8.03812289237976
-7.56149744987488
-8.17666578292847
-7.54963779449463
-6.77342510223389
-8.44563293457031
-6.67567873001099
-6.47238063812256
-7.20591950416565
-7.37636518478394
-5.69867324829102
-4.70196151733398
-4.90979957580566
-8.20325565338135
-8.03116774559021
-8.05173373222351
-7.61904096603394
-6.96156430244446
-5.64507174491882
-7.02832746505737
-7.24609470367432
-5.90682125091553
-7.25566649436951
-5.22676920890808
-5.61066722869873
-9.2537636756897
-9.23128724098206
-8.32419991493225
-7.95158505439758
-7.38028192520142
-6.37104463577271
-9.29445004463196
-7.79195857048035
-5.68955016136169
-4.84139347076416
-7.17666053771973
-8.71905755996704
-6.482506275177
-8.15482330322266
-7.60127997398376
-8.93703150749207
-8.29102182388306
-6.76076769828796
-7.31346416473389
-5.673659324646
-6.65909337997437
-7.61126470565796
-8.42020678520203
-6.71419858932495
-8.92377471923828
-9.81918931007385
-8.83708477020264
-8.91108393669128
-10.0021486282349
-10.2049298286438
-9.89202952384949
-9.88904404640198
-9.21896505355835
-8.41963934898376
-8.58197140693665
-8.52610015869141
-8.26595544815063
-8.25360202789307
-8.06880736351013
-6.8667151927948
-6.16072654724121
-8.14870691299438
-9.4495325088501
-8.85072445869446
-8.10789656639099
-6.95981431007385
-8.32368803024292
-8.79551029205322
-8.38584160804749
-8.63406205177307
-8.56277322769165
-10.7000694274902
-9.12662553787231
-11.5256879329681
-9.44795346260071
-10.0074651241302
-9.84773278236389
-11.3749017715454
-11.7547240257263
-10.6887748241425
-11.9300665855408
-10.74817943573
-8.34426236152649
-10.7089562416077
-11.7366096973419
-11.2795844078064
-12.1781978607178
-11.5397999286652
-12.5595164299011
-12.3979868888855
-12.3073582649231
-12.3213338851929
-13.6956143379211
-12.504875421524
-10.910071849823
-12.2651035785675
-10.5214664936066
-11.4685800075531
-12.3597047328949
-15.2089178562164
-10.3108141422272
-12.0915405750275
-10.4005160331726
-14.2340295314789
-12.4418869018555
-10.9006576538086
-12.2867605686188
-11.2094054222107
-12.2654399871826
-13.2491357326508
-13.8347306251526
-13.5545411109924
-12.2640495300293
-12.6878504753113
-12.366295337677
-13.3745586872101
-12.4739553928375
-12.8718626499176
-14.0913133621216
-13.4954731464386
-11.5277101993561
-9.35215163230896
-13.2354674339294
-15.0402829647064
-12.2679913043976
-10.1459169387817
-11.6327793598175
-11.1200976371765
-10.9152958393097
-10.1481986045837
-11.4004218578339
-13.0612137317657
-12.2946305274963
-11.8862278461456
-10.4386341571808
-13.4725003242493
-9.36402201652527
-10.7877900600433
-9.34590268135071
-9.1463770866394
-9.26012253761292
-11.24174284935
-10.4490542411804
-11.0085940361023
-9.92678713798523
-12.6051263809204
-13.3655362129211
-11.1329698562622
-10.7850894927979
-12.6708788871765
-10.9665660858154
-10.9180943965912
-12.5447037220001
-11.955962896347
-13.733541727066
-12.4758439064026
-12.3935639858246
-11.8009562492371
-10.7787005901337
-12.2876417636871
-10.5829994678497
-8.86084699630737
-9.32976222038269
-9.38463044166565
-8.00273942947388
-9.39101481437683
-10.0142421722412
-8.10015988349915
-8.19469666481018
-7.42832708358765
-10.1165564060211
-8.32602524757385
-8.07570910453796
-8.92083716392517
-10.1468422412872
-10.4346718788147
-11.4160282611847
-12.611474275589
-9.29440760612488
-12.1493699550629
-11.7203228473663
-10.8669211864471
-10.1792724132538
-10.8559441566467
-11.2556009292603
-11.2742309570312
-11.3918418884277
-10.7468001842499
-10.5600442886353
-11.069039106369
-9.51113533973694
-9.90866780281067
-10.5065245628357
-11.7468371391296
-10.753889799118
-9.7260410785675
-11.5798573493958
-8.94071245193481
-9.94843029975891
-4.94292449951172
-8.72025847434998
-10.1248683929443
-10.3221411705017
-10.8036017417908
-9.48330187797546
-10.9191462993622
-9.28059411048889
-10.9273068904877
-13.5544056892395
-11.4954326152802
-14.0296356678009
-11.7073719501495
-12.0751254558563
-9.17465996742249
-13.1119694709778
-11.0082564353943
-12.1270363330841
-10.4931533336639
-11.1667451858521
-10.1192166805267
-12.2162747383118
-10.3562340736389
-11.1573755741119
-10.7759990692139
-11.1733429431915
-13.4671099185944
-14.8513357639313
-13.8308804035187
-15.5444555282593
-14.1319036483765
-13.7329165935516
-14.5813455581665
-13.9615335464478
-11.1371817588806
-13.4193923473358
-10.9734492301941
-11.2402586936951
-11.5298314094543
-14.5703263282776
-12.4225776195526
-13.9547374248505
-16.8918578624725
-13.7839007377625
-14.9431686401367
-15.0867772102356
-14.7364482879639
-13.4704775810242
-12.7587704658508
-14.1216063499451
-15.3128848075867
-15.4733755588531
-13.2946825027466
-15.1124091148376
-13.8215224742889
-13.8500728607178
-13.4443619251251
-12.8329842090607
-10.6387257575989
-12.4889514446259
-11.563045501709
-12.9443016052246
-11.961284160614
-10.3495752811432
-11.1714379787445
-8.67820048332214
-9.67479515075684
-8.09123253822327
-9.09990406036377
-7.46087741851807
-10.5322349071503
-8.52395701408386
-9.87244033813477
-12.7705061435699
-12.7056229114532
-13.3309330940247
-11.405641078949
-11.3995654582977
-10.7557349205017
-11.4341354370117
-10.1492879390717
-11.452202796936
-10.5707004070282
-10.7161746025085
-13.2645018100739
-14.1366078853607
-12.6546120643616
-9.7122950553894
-10.6460630893707
-10.5339872837067
-8.89714455604553
-11.5651438236237
-10.4018232822418
-11.685328245163
-12.9402003288269
-13.5459640026093
-11.9748213291168
-10.1744701862335
-11.407196521759
-9.11950945854187
-10.7594809532166
-11.1934413909912
-9.60065937042236
-10.0212795734406
-10.9468879699707
-10.8021080493927
-10.2568101882935
-10.4823801517487
-14.023640871048
-14.0463528633118
-17.2474503517151
-12.934237241745
-10.9055979251862
-10.3674459457397
-12.1743490695953
-10.6437401771545
-8.38315320014954
-10.2313044071198
-10.0312206745148
-7.85573935508728
-8.89697003364563
-8.55455613136292
-9.61891961097717
-6.68185257911682
-8.50075745582581
-10.0631368160248
-12.2150545120239
-11.0207674503326
-10.2304828166962
-9.60440993309021
-11.084593296051
-9.03429913520813
-10.4243602752686
-11.4759240150452
-10.0724701881409
-12.5895309448242
-11.2410056591034
-9.1518235206604
-8.02279806137085
-10.4162435531616
-6.56364703178406
-7.51819443702698
-6.09054851531982
-6.15215468406677
-4.88010215759277
-4.93706154823303
-4.51304578781128
-4.28141117095947
-4.64912748336792
-3.77767431735992
-6.39719295501709
-5.53464078903198
-8.11357855796814
-8.92166781425476
-9.49159646034241
-11.9864454269409
-10.3737852573395
-12.4684381484985
-10.5770735740662
-14.020959854126
-12.6310510635376
-12.5561480522156
-11.7734487056732
-11.5418634414673
-12.5571217536926
-12.246288061142
-11.2910907268524
-10.2657368183136
-9.92190718650818
-8.56464695930481
-10.2235841751099
-8.8192024230957
-9.82899594306946
-11.0745627880096
-12.1916475296021
-9.85504841804504
-6.22020936012268
-8.25915122032166
-9.83947443962097
-9.54289174079895
-9.96695160865784
-9.03380656242371
-10.1761746406555
-11.3271813392639
-11.8495995998383
-11.8759424686432
-12.2960631847382
-13.2656087875366
-11.3046023845673
-9.79340267181396
-13.1628820896149
-12.4781851768494
-10.8935716152191
-10.6674761772156
-11.1824324131012
-10.4561004638672
-9.04408860206604
-10.1835315227509
-8.84970545768738
-8.33944320678711
-8.80585026741028
-10.3569715023041
-7.95920729637146
-6.61461806297302
-8.84250164031982
-9.58851146697998
-8.92363834381104
-10.6756112575531
-9.73840522766113
-9.51433444023132
-8.88576769828796
-9.9877347946167
-9.99307703971863
-11.8878657817841
-11.3284788131714
-11.456173658371
-13.6632499694824
-12.1493756771088
-11.915679693222
-10.5759963989258
-10.1815299987793
-9.80629873275757
-10.7045962810516
-8.63761782646179
-9.26968574523926
-8.31480717658997
-12.3808722496033
-11.4649820327759
-9.01952075958252
-9.57666444778442
-11.4985857009888
-14.0129351615906
-11.4134373664856
-13.1483180522919
-12.2373797893524
-12.0086143016815
-13.5514407157898
-12.3219015598297
-10.3361625671387
-10.9899485111237
-8.54006695747375
-12.0771460533142
-10.7402391433716
-13.2884199619293
-13.1070790290833
-13.0885910987854
-12.039802312851
-10.6370079517365
-13.0966796875
-11.7801625728607
-9.50705766677856
-8.9672966003418
-12.9918313026428
-13.7049562931061
-12.5200352668762
-12.6378479003906
-11.1008784770966
-8.95526385307312
-11.0456433296204
-13.2152633666992
-9.8518967628479
-10.3417451381683
-12.847393989563
-14.3481137752533
-11.0749015808105
-8.87647151947021
-7.4251081943512
-8.56174755096436
-8.74917674064636
-10.5248303413391
-9.4803159236908
-8.37674283981323
-8.71798920631409
-7.81295657157898
-8.38442516326904
-9.86966013908386
-9.49312233924866
-11.2206208705902
-7.18850660324097
-8.81492781639099
-9.44111728668213
-12.4380662441254
-8.85908031463623
-8.43826293945312
-9.09659337997437
-10.3616516590118
-10.5549461841583
-8.76119637489319
-8.7198543548584
-5.99195718765259
-9.94602489471436
-10.4670231342316
-10.2603332996368
-9.60263991355896
-8.25460338592529
-7.54919672012329
-8.2703218460083
-7.15776228904724
-9.30784749984741
-8.84857082366943
-8.38627219200134
-9.26414275169373
-9.93299341201782
-7.86182451248169
-7.5372314453125
-9.37180066108704
-8.12449765205383
-9.93973302841187
-10.1818687915802
-9.69643759727478
-6.24562120437622
-6.2526216506958
-8.10086989402771
-7.23586964607239
-8.29386639595032
-7.73493790626526
-5.72058534622192
-4.6886203289032
-5.441739320755
-5.53675174713135
-6.15797662734985
-5.16420316696167
-3.48772382736206
-6.99647116661072
-6.23886489868164
-7.13085556030273
-9.83104634284973
-4.86688375473022
-6.51546692848206
-4.73321628570557
-5.7095582485199
-8.44249868392944
-7.31814312934875
-8.28207397460938
-7.02229809761047
-7.87640285491943
-7.44385099411011
-8.66244173049927
-8.7439911365509
-6.65622782707214
-4.88399600982666
-8.28420090675354
-8.78971529006958
-8.1933114528656
-7.62711024284363
-5.38331842422485
-5.7970507144928
-6.12674427032471
-5.82815909385681
-7.60618114471436
-7.33705878257751
-8.66574335098267
-7.89224863052368
-5.80445027351379
-7.66453528404236
-4.71461009979248
-4.45694637298584
-4.33641695976257
-6.76507329940796
-9.76037788391113
-9.29481840133667
-10.0268375873566
-7.84735298156738
-7.15505242347717
-9.00191640853882
-9.58590865135193
-8.2471342086792
-9.61266660690308
-9.53729772567749
-10.0106241703033
-10.6091532707214
-13.4226970672607
-11.5892395973206
-12.5395574569702
-11.5729413032532
-12.5551164150238
-11.6340548992157
-12.3593702316284
-10.3301928043365
-11.2391514778137
-11.1745505332947
-9.57906341552734
-9.49709892272949
-7.99263429641724
-9.80494260787964
-8.53902626037598
-10.7215385437012
-10.7302143573761
-9.57013440132141
-7.69147634506226
-7.66590023040771
-7.27752208709717
-8.22561836242676
-5.08062171936035
-8.43048453330994
-10.1888995170593
-8.25287556648254
-9.70429086685181
-8.40740752220154
-9.45962166786194
-7.76367807388306
-7.63747119903564
-9.40635681152344
-8.64866638183594
-10.2516267299652
-10.518541097641
-11.4831607341766
-10.792441368103
-10.2158288955688
-9.71379470825195
-8.13744902610779
-10.2903597354889
-10.3583178520203
-11.4757881164551
-11.8844394683838
-10.5575416088104
-12.4279747009277
-12.450267791748
-10.9605417251587
-11.4332089424133
-8.1168577671051
-10.9040126800537
-9.17244243621826
-9.20161724090576
-8.02675032615662
-8.86300683021545
-7.48170709609985
-7.04273271560669
-8.6715521812439
-8.85995197296143
-7.08645820617676
-8.50924396514893
-9.89143586158752
-8.5135235786438
-9.12309837341309
-10.048454284668
-8.46332144737244
-7.4440815448761
-8.62533617019653
-7.85095191001892
-8.31200838088989
-8.0853283405304
-8.6887743473053
-8.26469922065735
-10.3657512664795
-11.0734300613403
-8.25279760360718
-7.19965195655823
-7.19605398178101
-6.11240386962891
-4.94999742507935
-7.32277655601501
-8.40508699417114
-10.175776720047
-9.80637836456299
-12.166069984436
-10.1305351257324
-9.47065997123718
-9.05676651000977
-7.92153716087341
-6.21479654312134
-6.90058064460754
-10.8749990463257
-6.84165024757385
-9.08977341651917
-10.4710688591003
-11.4293336868286
-10.460462808609
-9.91610789299011
-10.893577337265
-9.63239192962646
-7.92012214660645
-9.78350138664246
-10.138016462326
-9.95954132080078
-11.6261763572693
-11.7921934127808
-8.13482642173767
-9.7081663608551
-12.4983603954315
-11.1786389350891
-11.6400909423828
-10.8689579963684
-9.89831829071045
-9.20543742179871
-10.3267328739166
-5.29148316383362
-4.72948169708252
-8.6664719581604
-8.34493136405945
-9.34140872955322
-7.96518564224243
-8.1916720867157
-10.3339383602142
-11.1339826583862
-8.89314150810242
-10.4019463062286
-10.4932768344879
-12.6357731819153
-13.7038917541504
-10.131965637207
-9.19566321372986
-9.50963282585144
-10.8841247558594
-11.4675002098083
-13.0412249565125
-12.5902895927429
-11.6591393947601
-12.1758589744568
-12.7481880187988
-10.576212644577
-11.3896977901459
-13.5465142726898
-12.690256357193
-11.2152428627014
-10.850837469101
-9.65761494636536
-8.86736464500427
-8.23829960823059
-7.99624729156494
-9.36539220809937
-7.58959078788757
-6.40707588195801
-5.41710758209229
-6.51262021064758
-7.69251346588135
-10.6433374881744
-8.06352353096008
-9.70547914505005
-9.43646574020386
-8.73228645324707
-10.4921998977661
-12.3266534805298
-11.0269470214844
-12.2625668048859
-8.95938563346863
-8.32668304443359
-9.18502068519592
-7.44749999046326
-9.00810170173645
-3.61859309673309
-9.06824684143066
-8.00759124755859
-6.59727096557617
-6.19097375869751
-8.33510589599609
-6.09052705764771
-7.75176596641541
-6.35715746879578
-5.63391947746277
-5.74414944648743
-6.05131125450134
-6.79928016662598
-6.70171046257019
-6.68250036239624
-5.7589316368103
-4.81752490997314
-6.60191202163696
-7.90102195739746
-8.87699747085571
-6.18466186523438
-6.2092444896698
-6.98270678520203
-7.56578040122986
-6.93020749092102
-7.13068413734436
-8.55844235420227
-6.0986635684967
-6.63568186759949
-6.83809018135071
-4.42389154434204
-6.07760858535767
-6.91630244255066
-9.45649218559265
-8.74631428718567
-9.30787801742554
-10.5740933418274
-10.646849155426
-9.38190817832947
-9.89640283584595
-12.9633755683899
-13.2280611991882
-9.68871164321899
-10.5631651878357
-8.75359916687012
-8.61329364776611
-12.313661813736
-11.9768569469452
-11.6915128231049
-12.6949043273926
-11.7959852218628
-13.9114298820496
-11.0788667201996
-10.6245474815369
-10.2392303943634
-10.1223859786987
-10.1175332069397
-9.62632131576538
-10.9423289299011
-8.44391179084778
-10.9835212230682
-11.4836285114288
-11.8901162147522
-10.5405473709106
-13.1937305927277
-12.6183445453644
-13.2253286838531
-11.1470625400543
-12.6160755157471
-12.3071064949036
-12.746985912323
-10.6368930339813
-9.50156879425049
-6.94687294960022
-6.42740368843079
-7.07226824760437
-7.70236492156982
-7.14621520042419
-9.51249647140503
-9.57054543495178
-8.43641757965088
-9.17496395111084
-10.7039587497711
-9.66975259780884
-7.90072226524353
-10.8100147247314
-6.44355988502502
-6.58241868019104
-3.9456639289856
-6.31091856956482
-6.95249485969543
-7.2844409942627
-7.12110304832458
-7.1956799030304
-6.19721603393555
-7.45685458183289
-8.99099040031433
-9.4178946018219
-7.34267449378967
-8.59497976303101
-7.00981473922729
-9.28247117996216
-10.5082631111145
-11.5142631530762
-10.6029605865479
-12.2707800865173
-9.20466470718384
-6.84234642982483
-12.2003605365753
-11.5006439685822
-10.0830433368683
-8.70444893836975
-7.61952090263367
-7.06729745864868
-7.68219375610352
-9.71309351921082
-10.9675781726837
-9.80810260772705
-8.92672348022461
-9.61156439781189
-11.8772597312927
-12.6557641029358
-11.7489538192749
-11.2246954441071
-11.4433648586273
-10.4675796031952
-10.3825557231903
-7.86517095565796
-11.9611523151398
-14.0327355861664
-11.8855545520782
-13.3701372146606
-13.3474605083466
-11.1438155174255
-12.2971525192261
-9.42428255081177
-12.5931789875031
-11.9822106361389
-10.717306137085
-10.0914695262909
-10.3836817741394
-8.62849950790405
-11.6900923252106
-9.98893880844116
-6.41953706741333
-8.44961023330688
-12.0232844352722
-12.6303191184998
-10.5924217700958
-12.4213447570801
-12.3717691898346
-10.4575335979462
-9.42620277404785
-10.7100460529327
-9.71532559394836
-11.8087866306305
-13.5194351673126
-13.4240250587463
-10.2947585582733
-9.7060911655426
-10.0237894058228
-13.348922252655
-13.0947971343994
-11.5034575462341
-11.590008020401
-13.4797701835632
-11.9285449981689
-9.48894810676575
-12.2883615493774
-10.9926688671112
-11.9645571708679
-11.3331887722015
-7.88344836235046
-9.86540293693542
-8.22660064697266
-12.0563681125641
-12.2720618247986
-9.41945099830627
-9.28668260574341
-6.67787551879883
-9.07196426391602
-11.1130065917969
-13.3535625934601
-10.7335290908813
-10.944801568985
-13.0585300922394
-10.2460231781006
-10.6031708717346
-12.0698955059052
-11.6700518131256
-12.1116554737091
-11.7449133396149
-9.87420701980591
-10.6909308433533
-11.7969400882721
-12.0721936225891
-9.60821771621704
-7.99593472480774
-7.98186802864075
-9.45766711235046
-9.59297060966492
-8.77584671974182
-9.4609694480896
-11.0441460609436
-9.47296619415283
-10.9276943206787
-11.3327043056488
-11.7444458007812
-11.8239727020264
-13.8604805469513
-14.1776854991913
-12.246001958847
-13.8236818313599
-13.5607295036316
-12.1283128261566
-9.0716507434845
-9.98581171035767
-9.96850156784058
-10.2944328784943
-10.6139326095581
-8.29766917228699
-9.72242450714111
-8.89979124069214
-8.19633769989014
-6.9412956237793
-5.65224409103394
-8.81006097793579
-12.0840497016907
-10.2966678142548
-9.54357862472534
-6.86632061004639
-8.88624024391174
-9.67145490646362
-9.62526869773865
-9.11514902114868
-8.1465482711792
-9.54322504997253
-8.47912383079529
-7.3926362991333
-9.09770750999451
-9.09875178337097
-7.025799036026
-9.84171772003174
-8.36834335327148
-11.0446300506592
-10.498877286911
-10.8387560844421
-8.44088339805603
-8.7072229385376
-11.087304353714
-11.3180043697357
-11.6062068939209
-9.74629664421082
-12.2204420566559
-11.2336332798004
-11.3693659305573
-10.9849617481232
-11.5867254734039
-12.4951248168945
-10.9887526035309
-10.8855912685394
-8.87141227722168
-10.0746309757233
-8.98025250434875
-9.35523819923401
-11.8090937137604
-9.58715081214905
-10.2779951095581
-11.6488091945648
-10.979056596756
-11.6358859539032
-8.82965064048767
-10.3056483268738
-10.0717530250549
-8.02936601638794
-9.34453344345093
-10.8277015686035
-10.538761138916
-11.2899262905121
-11.3486657142639
-8.62896728515625
-11.2350537776947
-9.69797420501709
-8.70572948455811
-10.5636963844299
-12.9792106151581
-10.6352014541626
-11.3359911441803
-11.6357614994049
-10.6126835346222
-13.2758667469025
-12.9057247638702
-12.3109323978424
-10.1393804550171
-10.9450354576111
-9.8572473526001
-11.8484952449799
-10.3509578704834
-11.2008459568024
-10.9527130126953
-8.67807173728943
-8.41395878791809
-12.0531191825867
-9.88553881645203
-9.38243699073792
-11.8249275684357
-13.3749892711639
-12.8378369808197
-12.0052185058594
-9.64329814910889
-10.1178345680237
-11.0080239772797
-14.1276457309723
-12.5328726768494
-9.12109518051147
-10.6323027610779
-11.2222032546997
-8.34433126449585
-9.43550968170166
-8.92598009109497
-11.4900312423706
-10.6492235660553
-11.4373996257782
-12.7315781116486
-14.0504939556122
-11.9425888061523
-9.24203491210938
-9.27936959266663
-11.8509907722473
-8.91751670837402
-11.2143986225128
-13.0671291351318
-11.4872813224792
-10.0624918937683
-10.4089696407318
-9.61153054237366
-9.57141327857971
-10.2310156822205
-11.3763055801392
-14.3752460479736
-11.7510762214661
-11.4831926822662
-13.0828540325165
-10.8197667598724
-12.4529139995575
-10.9986956119537
-12.0689413547516
-12.2851505279541
-12.1416864395142
-12.5446989536285
-12.4136300086975
-10.397958278656
-10.1504607200623
-10.4317452907562
-10.8408534526825
-10.4832367897034
-10.899288892746
-12.559529542923
-9.21201968193054
-9.29042887687683
-11.4034268856049
-12.3260762691498
-11.2270364761353
-11.8628962039948
-11.1847734451294
-9.31988739967346
-10.5190854072571
-11.1161494255066
-12.4942481517792
-14.8729593753815
-14.0072813034058
-14.0906295776367
-12.6394965648651
-11.1274151802063
-10.4295928478241
-9.45869207382202
-11.0621840953827
-9.86830139160156
-9.90449094772339
-10.5231673717499
-13.2388045787811
-12.0695974826813
-13.934152841568
-11.6688182353973
-12.6458134651184
-11.100887298584
-14.3654518127441
-11.2847397327423
-11.4490311145782
-10.1264569759369
-10.046844959259
-8.52722430229187
-10.1846215724945
-10.6947112083435
-10.9437482357025
-10.5725126266479
-9.95966625213623
-9.51904487609863
-10.5802035331726
-9.42574501037598
-9.30469632148743
-8.70116567611694
-10.543740272522
-11.686381816864
-10.2271273136139
-9.8664288520813
-11.0437908172607
-8.631915807724
-9.25669860839844
-10.5065531730652
-9.9049665927887
-7.42999315261841
-7.24799966812134
-7.28006529808044
-7.27062225341797
-7.40426683425903
-8.36987137794495
-7.39856791496277
-6.80850720405579
-7.22305202484131
-8.53413009643555
-8.93936777114868
-10.1176629066467
-8.97577452659607
-9.18407106399536
-11.1338350772858
-8.41670846939087
-9.57155299186707
-10.2473011016846
-10.915027141571
-9.0568630695343
-9.91417264938354
-8.85187554359436
-9.67626929283142
-9.20038747787476
-9.76384162902832
-8.12803030014038
-8.40507912635803
-7.91701292991638
-8.57365942001343
-8.1733136177063
-4.82143974304199
-7.78987574577332
-9.15114235877991
-9.09598517417908
-10.6594817638397
-10.511757850647
-9.17466473579407
-9.93888163566589
-12.3138718605042
-13.0210933685303
-9.64264798164368
-10.0987820625305
-7.89933180809021
-10.1357362270355
-9.50023055076599
-8.92667412757874
-9.26093602180481
-8.72753810882568
-9.68674731254578
-9.46229958534241
-11.190972328186
-10.8732061386108
-10.5109655857086
-10.4343881607056
-10.0370001792908
-10.3927063941956
-13.9392223358154
-12.1061770915985
-11.1417162418365
-11.0393693447113
-10.2737901210785
-9.26469564437866
-9.74922585487366
-8.04820013046265
-7.29877161979675
-7.5724880695343
-5.72481274604797
-5.18361449241638
-5.69831228256226
-6.00484299659729
-7.23541283607483
-5.98817348480225
-3.79442727565765
-6.07813501358032
-7.47205901145935
-9.96463537216187
-10.8228425979614
-14.2619545459747
-13.2822265625
-11.5578799247742
-10.3052599430084
-11.2202758789062
-11.9779996871948
-9.5336320400238
-9.7363862991333
-9.28304147720337
-8.17420291900635
-8.75159358978271
-9.01181125640869
-10.3759078979492
-7.39655232429504
-8.302250623703
-11.1344528198242
-7.53217649459839
-8.09475445747375
-7.12026882171631
-9.62008619308472
-9.88875842094421
-8.05697250366211
-10.9673254489899
-10.3128070831299
-8.68219375610352
-8.83128190040588
-7.37304091453552
-8.4904453754425
-7.62604999542236
-6.99970483779907
-9.07075333595276
-7.76420259475708
-8.63121128082275
-9.1063666343689
-9.61990070343018
-10.8741519451141
-8.99662041664124
-8.43145942687988
-13.1336793899536
-11.3597581386566
-11.5757932662964
-11.3238291740417
-10.3222141265869
-11.3561987876892
-11.8006694316864
-10.3827784061432
-9.7804844379425
-7.587815284729
-8.56636881828308
-8.29042029380798
-6.58528304100037
-7.20423746109009
-7.18242955207825
-6.36714863777161
-6.36318230628967
-6.22226715087891
-9.2055025100708
-7.05840682983398
-6.71943759918213
-9.36404037475586
-10.4850330352783
-6.41232132911682
-9.87803173065186
-4.62764120101929
-6.33270883560181
-7.50931406021118
-6.56369113922119
-11.3217091560364
-8.66128754615784
-9.68062305450439
-9.14013266563416
-8.2850923538208
-7.30121564865112
-10.0866603851318
-12.2361047267914
-12.5404615402222
-12.2534251213074
-12.6876883506775
-11.3576469421387
-9.69591617584229
-9.84095764160156
-6.96974778175354
-6.69156527519226
-6.37075757980347
-4.89537286758423
-2.6974478662014
-6.95988607406616
-6.31146168708801
-8.40863728523254
-11.3177335262299
-8.8494246006012
-6.6985125541687
-7.49404191970825
-9.37296891212463
-10.852324962616
-9.12900042533875
-10.6786739826202
-11.5828964710236
-7.43367433547974
-5.20609045028687
-9.8861620426178
-10.1762897968292
-9.06911492347717
-12.0629949569702
-10.671448469162
-13.2000296115875
-11.4007127285004
-13.9180293083191
-12.2811455726624
-9.73668336868286
-9.93390107154846
-10.2441403865814
-10.5640652179718
-9.00474190711975
-8.55314970016479
-7.49117136001587
-10.0599024295807
-9.86041951179504
-9.87213206291199
-7.69357204437256
-13.9603796005249
-11.3807802200317
-11.2774276733398
-10.5661475658417
-10.9498689174652
-9.32564449310303
-8.58018255233765
-9.30895662307739
-12.0457792282104
-10.1374266147614
-10.4828491210938
-11.3484435081482
-11.5648813247681
-8.1310338973999
-7.81855010986328
-8.57588577270508
-8.72490572929382
-8.45593667030334
-8.869708776474
-10.4848444461823
-10.5292339324951
-11.6106250286102
-11.3896510601044
-7.4864137172699
-8.50811123847961
-7.01927137374878
-10.1870250701904
-8.2876124382019
-7.70482802391052
-10.1503157615662
-11.4369118213654
-9.09497237205505
-9.70294880867004
-9.89699935913086
-9.71558451652527
-11.9821794033051
-12.0314657688141
-11.3178379535675
-9.67571091651917
-10.9041311740875
-9.81702327728271
-9.13659739494324
-12.9059181213379
-14.9029004573822
-12.7592811584473
-9.25897741317749
-9.11402416229248
-8.87187027931213
-11.3904409408569
-9.41451358795166
-10.8349587917328
-7.05807518959045
-7.99773502349854
-8.32705616950989
-9.32398557662964
-12.5366024971008
-11.6588549613953
-14.125194311142
-14.8846342563629
-13.449520111084
-11.1987583637238
-9.73897933959961
-9.59419393539429
-10.7602438926697
-10.474308013916
-10.3540742397308
-13.3615536689758
-8.49123883247375
-10.0533518791199
-9.68468523025513
-8.73770546913147
-8.20591020584106
-7.87763810157776
-8.95104551315308
-7.89609479904175
-11.2390038967133
-10.7362184524536
-11.865522146225
-9.42548894882202
-8.22706961631775
-7.65887117385864
-8.6053421497345
-9.34539580345154
-7.37304639816284
-11.5413525104523
-11.0896940231323
-10.9740707874298
-11.5737233161926
-9.73084902763367
-11.2959122657776
-12.5203113555908
-11.8866465091705
-10.5048885345459
-9.26788473129272
-8.64056253433228
-8.27156162261963
-9.2520740032196
-8.55334663391113
-10.3479516506195
-9.74103164672852
-9.36456513404846
-13.5158092975616
-12.106742143631
-16.738495349884
-13.7262253761292
-12.63822722435
-11.0270550251007
-10.2892730236053
-12.8842322826385
-8.32410621643066
-9.83136343955994
-9.28634119033813
-9.24202489852905
-8.85422921180725
-8.589031457901
-7.44766139984131
-8.42316603660583
-7.70895743370056
-7.03868889808655
-7.76928853988647
-10.5108761787415
-13.850118637085
-12.945182800293
-9.1205198764801
-8.34701347351074
-8.61849117279053
-8.18522095680237
-11.0638530254364
-11.0309798717499
-12.9398756027222
-13.8233864307404
-14.8702917098999
-12.9614043235779
-11.5347669124603
-6.81149506568909
-7.69537544250488
-8.59101700782776
-7.46801662445068
-7.96561121940613
-10.4487357139587
-9.47983908653259
-10.8068158626556
-10.9861297607422
-13.5332655906677
-12.9170293807983
-12.4751636981964
-13.543598651886
-13.5508463382721
-13.3203217983246
-14.8939619064331
-14.4580914974213
-9.94539523124695
-10.0780618190765
-10.9289333820343
-10.0498549938202
-10.8475999832153
-9.60841107368469
-10.0581169128418
-10.0934422016144
-8.90586590766907
-7.77157926559448
-11.6483578681946
-9.48636817932129
-11.6773986816406
-8.98844981193542
-7.05321002006531
-8.09055685997009
-8.7021861076355
-5.27436494827271
-8.47695016860962
-7.41348743438721
-8.76077079772949
-8.64247012138367
-8.75207996368408
-6.22076725959778
-11.3810136318207
-9.96191191673279
-11.6098392009735
-9.01301407814026
-9.81844902038574
-8.86677980422974
-7.90051817893982
-10.6821753978729
-8.49521851539612
-8.36581969261169
-8.22005748748779
-8.90579891204834
-9.04950404167175
-7.44985032081604
-8.91315674781799
-14.0866706371307
-11.4563274383545
-10.3670847415924
-12.4828083515167
-11.6244516372681
-9.21132659912109
-8.38480377197266
-9.79303812980652
-9.6165599822998
-12.3441984653473
-13.7828752994537
-12.5111193656921
-11.5234940052032
-10.6853501796722
-12.2813141345978
-10.3906171321869
-11.1228663921356
-9.49803876876831
-9.16625571250916
-11.1686022281647
-10.8350040912628
-10.5327095985413
-8.46559286117554
-8.88959956169128
-9.4868757724762
-8.50987792015076
-7.52507734298706
-7.49342513084412
-7.65856075286865
-9.36731863021851
-8.331951379776
-7.3624849319458
-7.12534093856812
-7.70593667030334
-8.42613458633423
-9.16402626037598
-9.48212099075317
-9.59502148628235
-8.90259003639221
-9.28158903121948
-7.09605193138123
-4.74027633666992
-7.48662209510803
-10.2770841121674
-10.8712120056152
-12.6052911281586
-7.98493695259094
-9.78650546073914
-6.32189798355103
-12.0599057674408
-10.1074039936066
-12.3503503799438
-10.9608945846558
-9.4935359954834
-9.02970790863037
-8.0681266784668
