# Supplementary material for: Conformational ensemble-dependent lipid recognition and segregation by prenylated intrinsically disordered regions in small GTPases
Source: Commun Biol. 2023 Nov 2;6:1111. doi: 10.1038/s42003-023-05487-6 (PMC10622456; doi:10.1038/s42003-023-05487-6)
Supplement: Supplementary file 3 — Supplementary Data 1 [file 42003_2023_5487_MOESM3_ESM.zip › Fig2/Rac1_rmsd.txt]

22000 4.39095258712769
22001 4.64055967330933
22002 4.52434635162354
22003 4.55330181121826
22004 4.64878082275391
22005 4.80658149719238
22006 4.79093265533447
22007 4.78022766113281
22008 4.85971736907959
22009 4.57907342910767
22010 4.62249374389648
22011 4.72096300125122
22012 4.57171773910522
22013 4.60003757476807
22014 4.55316305160522
22015 4.47627210617065
22016 4.78497314453125
22017 4.51962375640869
22018 4.62166786193848
22019 4.88476181030273
22020 4.88052225112915
22021 4.69759178161621
22022 4.84873914718628
22023 4.76592540740967
22024 4.78437614440918
22025 4.73486375808716
22026 4.70066833496094
22027 4.80022525787354
22028 4.8241400718689
22029 4.7653021812439
22030 4.70735549926758
22031 4.85808849334717
22032 4.93696928024292
22033 4.80524492263794
22034 4.67985153198242
22035 4.86483287811279
22036 4.85886001586914
22037 4.74096202850342
22038 5.00282192230225
22039 4.78642129898071
22040 4.95652770996094
22041 4.72128009796143
22042 4.85403490066528
22043 4.8262095451355
22044 4.80414533615112
22045 4.76899385452271
22046 4.86121606826782
22047 4.85172080993652
22048 4.84896039962769
22049 4.72012519836426
22050 4.76727962493896
22051 4.87742567062378
22052 4.79114580154419
22053 4.73503065109253
22054 4.8541088104248
22055 4.82340431213379
22056 4.96591758728027
22057 4.71414089202881
22058 4.826979637146
22059 4.8037896156311
22060 4.84901762008667
22061 4.94148302078247
22062 5.00037908554077
22063 4.95662021636963
22064 4.79627799987793
22065 4.94173336029053
22066 4.95644426345825
22067 4.82486820220947
22068 5.09415340423584
22069 5.0592565536499
22070 5.04388904571533
22071 4.95336675643921
22072 4.85313987731934
22073 4.85411643981934
22074 4.95419406890869
22075 4.98561477661133
22076 4.90900850296021
22077 4.84566116333008
22078 4.85701036453247
22079 4.92323780059814
22080 4.71310901641846
22081 4.88423109054565
22082 4.80468559265137
22083 4.96303367614746
22084 4.78940582275391
22085 4.90512943267822
22086 4.87942934036255
22087 4.9987211227417
22088 4.98290824890137
22089 4.75575304031372
22090 4.7622709274292
22091 4.90209293365479
22092 4.99183368682861
22093 4.92812347412109
22094 4.87726211547852
22095 4.85076808929443
22096 5.01343059539795
22097 4.87142848968506
22098 4.74738359451294
22099 4.9442138671875
22100 4.99962711334229
22101 4.7477855682373
22102 4.88474225997925
22103 4.88417863845825
22104 4.80687475204468
22105 4.69442415237427
22106 4.76700973510742
22107 4.76821517944336
22108 4.7016019821167
22109 4.80849695205688
22110 4.66353893280029
22111 4.76744699478149
22112 4.86858177185059
22113 4.82219934463501
22114 4.85141086578369
22115 4.7165641784668
22116 4.75615406036377
22117 4.81660223007202
22118 4.8844838142395
22119 4.78026056289673
22120 4.86351537704468
22121 4.77596712112427
22122 4.60339212417603
22123 4.60532140731812
22124 4.54196643829346
22125 4.70154142379761
22126 4.68552207946777
22127 4.69729566574097
22128 4.85687875747681
22129 4.71278047561646
22130 4.84616279602051
22131 4.78974485397339
22132 4.99961185455322
22133 4.75689220428467
22134 4.76821947097778
22135 4.84818410873413
22136 4.60534286499023
22137 4.64796543121338
22138 4.62769508361816
22139 4.69535493850708
22140 4.81275177001953
22141 4.70804071426392
22142 4.77353286743164
22143 4.55186653137207
22144 4.54022550582886
22145 4.83531951904297
22146 4.67408514022827
22147 4.7159948348999
22148 4.85176420211792
22149 4.79432916641235
22150 4.7319450378418
22151 4.68808317184448
22152 4.81409168243408
22153 4.8352165222168
22154 4.71013784408569
22155 4.59927845001221
22156 4.68199014663696
22157 4.8513069152832
22158 4.84878730773926
22159 4.6921329498291
22160 4.71816301345825
22161 4.57526063919067
22162 4.66358518600464
22163 4.75004148483276
22164 4.77313661575317
22165 4.76833009719849
22166 4.8399076461792
22167 4.90250968933105
22168 4.66583299636841
22169 4.75979328155518
22170 4.80399131774902
22171 4.68867111206055
22172 4.53144359588623
22173 4.54193258285522
22174 4.83561658859253
22175 4.892014503479
22176 4.85815191268921
22177 4.87465667724609
22178 4.78861284255981
22179 4.69112777709961
22180 4.73410606384277
22181 4.84894943237305
22182 4.84903287887573
22183 4.77698040008545
22184 4.84224653244019
22185 4.92305469512939
22186 4.92454814910889
22187 4.87702083587646
22188 4.9203200340271
22189 4.86444139480591
22190 4.92788076400757
22191 4.92168188095093
22192 4.79460859298706
22193 4.72596979141235
22194 4.80413246154785
22195 4.82506465911865
22196 4.83993768692017
22197 4.80902481079102
22198 4.91371774673462
22199 4.87873935699463
22200 4.8668966293335
22201 4.92968320846558
22202 4.9645037651062
22203 4.85378980636597
22204 4.90504693984985
22205 5.05762815475464
22206 4.75535774230957
22207 4.86821174621582
22208 4.8206090927124
22209 4.86623668670654
22210 4.76744842529297
22211 4.78065347671509
22212 4.50602436065674
22213 4.86312961578369
22214 4.8216438293457
22215 4.81105422973633
22216 4.87081146240234
22217 4.85258865356445
22218 4.77517747879028
22219 4.68740653991699
22220 4.96377801895142
22221 4.53632116317749
22222 4.72127437591553
22223 4.70584344863892
22224 4.79455423355103
22225 4.75027942657471
22226 4.83268070220947
22227 4.68487644195557
22228 4.95838832855225
22229 4.88103151321411
22230 4.72024536132812
22231 4.75753021240234
22232 4.86237812042236
22233 4.82074022293091
22234 4.94240093231201
22235 4.9023003578186
22236 5.0440845489502
22237 4.75160551071167
22238 4.79631328582764
22239 4.8088550567627
22240 4.73298597335815
22241 4.84212160110474
22242 4.90721464157104
22243 4.78804302215576
22244 4.82452583312988
22245 4.80722093582153
22246 4.86746311187744
22247 4.9311203956604
22248 4.80196189880371
22249 4.86940336227417
22250 4.76874160766602
22251 4.66781377792358
22252 4.98209190368652
22253 4.71885824203491
22254 4.90347576141357
22255 4.91005420684814
22256 5.01627922058105
22257 4.85934734344482
22258 4.88871288299561
22259 4.88150310516357
22260 4.89258003234863
22261 4.77252149581909
22262 4.76465797424316
22263 4.96806669235229
22264 4.81305837631226
22265 4.84510278701782
22266 4.88753080368042
22267 4.96438550949097
22268 4.9313383102417
22269 4.76737356185913
22270 4.72810697555542
22271 4.87706422805786
22272 4.69570350646973
22273 4.73527383804321
22274 4.80604457855225
22275 4.72129535675049
22276 4.66047954559326
22277 4.91710186004639
22278 4.88189125061035
22279 4.77119588851929
22280 4.93601512908936
22281 4.79576349258423
22282 4.88060903549194
22283 4.75932741165161
22284 4.8585467338562
22285 4.71099090576172
22286 4.89618635177612
22287 4.91743946075439
22288 4.89969110488892
22289 4.84615659713745
22290 4.91036653518677
22291 4.62150907516479
22292 4.81955814361572
22293 4.90593767166138
22294 5.02385663986206
22295 5.10842943191528
22296 5.02080917358398
22297 5.00748252868652
22298 5.0626425743103
22299 4.85285758972168
22300 4.78925895690918
22301 4.95450210571289
22302 4.86541271209717
22303 4.89220523834229
22304 4.66034698486328
22305 4.78951454162598
22306 4.93690776824951
22307 4.81201124191284
22308 4.67263269424438
22309 4.82238960266113
22310 4.78605508804321
22311 4.88095235824585
22312 4.82239770889282
22313 4.61079549789429
22314 4.82559728622437
22315 4.80306959152222
22316 4.46095037460327
22317 4.46424007415771
22318 4.64516735076904
22319 4.51777696609497
22320 4.41236686706543
22321 4.60904598236084
22322 4.50207090377808
22323 4.5618200302124
22324 4.45943784713745
22325 4.65331506729126
22326 4.26348114013672
22327 4.40662050247192
22328 4.48958015441895
22329 4.59510707855225
22330 4.57865476608276
22331 4.46203517913818
22332 4.76899433135986
22333 4.57832860946655
22334 4.33607339859009
22335 4.52980947494507
22336 4.64506340026855
22337 4.63428592681885
22338 4.75276803970337
22339 4.38876056671143
22340 4.57866716384888
22341 4.53795957565308
22342 4.42458581924438
22343 4.52248191833496
22344 4.47574996948242
22345 4.42905807495117
22346 4.38636493682861
22347 4.22674179077148
22348 4.25530815124512
22349 4.54828357696533
22350 4.53163290023804
22351 4.32276964187622
22352 4.53012847900391
22353 4.29063129425049
22354 4.49419021606445
22355 4.38053226470947
22356 4.33009147644043
22357 4.53196859359741
22358 4.53040838241577
22359 4.48685550689697
22360 4.62544965744019
22361 4.59383678436279
22362 4.39109182357788
22363 4.51302480697632
22364 4.54045152664185
22365 4.50551462173462
22366 4.50434112548828
22367 4.61649179458618
22368 4.4780445098877
22369 4.41844320297241
22370 4.65730333328247
22371 4.75770950317383
22372 4.67332696914673
22373 4.46770524978638
22374 4.6033501625061
22375 4.48966789245605
22376 4.70091247558594
22377 4.55388116836548
22378 4.63729238510132
22379 4.27199172973633
22380 4.54512023925781
22381 4.66152286529541
22382 4.70157909393311
22383 4.79631900787354
22384 4.78258275985718
22385 4.65284156799316
22386 4.75486469268799
22387 4.87880754470825
22388 4.66620779037476
22389 4.55391597747803
22390 4.6858024597168
22391 4.51083469390869
22392 4.48839473724365
22393 4.56944465637207
22394 4.55628728866577
22395 4.48856639862061
22396 4.81394910812378
22397 4.64797687530518
22398 4.59450149536133
22399 4.70377111434937
22400 4.60994958877563
22401 4.56862497329712
22402 4.77560949325562
22403 4.6464991569519
22404 4.74753141403198
22405 4.70471048355103
22406 4.77451848983765
22407 4.8525013923645
22408 4.63170146942139
22409 4.80468320846558
22410 4.57695150375366
22411 4.59557867050171
22412 4.66951417922974
22413 4.64304542541504
22414 4.65285730361938
22415 4.81526136398315
22416 4.65410137176514
22417 4.78087329864502
22418 4.69217538833618
22419 4.75691032409668
22420 4.76443719863892
22421 4.55002212524414
22422 4.73327589035034
22423 4.75906705856323
22424 4.80682516098022
22425 4.77717542648315
22426 4.60992097854614
22427 4.61034727096558
22428 4.55690050125122
22429 4.56044292449951
22430 4.57326221466064
22431 4.49443006515503
22432 4.48719692230225
22433 4.56858062744141
22434 4.53509712219238
22435 4.52003479003906
22436 4.50424957275391
22437 4.60150527954102
22438 4.67874383926392
22439 4.4682765007019
22440 4.50563955307007
22441 4.66004228591919
22442 4.5139217376709
22443 4.53409099578857
22444 4.52151250839233
22445 4.49539995193481
22446 4.53457307815552
22447 4.49985074996948
22448 4.51054286956787
22449 4.46881008148193
22450 4.49461841583252
22451 4.49756956100464
22452 4.43274068832397
22453 4.60850811004639
22454 4.46542167663574
22455 4.49300050735474
22456 4.46613693237305
22457 4.4799337387085
22458 4.45606756210327
22459 4.46052598953247
22460 4.53588008880615
22461 4.43414402008057
22462 4.45206928253174
22463 4.49585914611816
22464 4.6388897895813
22465 4.46275186538696
22466 4.6006932258606
22467 4.46418857574463
22468 4.51752758026123
22469 4.5527515411377
22470 4.51721858978271
22471 4.57623291015625
22472 4.58305931091309
22473 4.53685617446899
22474 4.49916172027588
22475 4.55034399032593
22476 4.44686412811279
22477 4.43754529953003
22478 4.40775775909424
22479 4.54259538650513
22480 4.52884149551392
22481 4.3711986541748
22482 4.4838604927063
22483 4.476731300354
22484 4.55027532577515
22485 4.4637508392334
22486 4.57882595062256
22487 4.4870080947876
22488 4.42640972137451
22489 4.48781299591064
22490 4.34717130661011
22491 4.41267776489258
22492 4.55785036087036
22493 4.46466398239136
22494 4.461594581604
22495 4.38640117645264
22496 4.35986518859863
22497 4.34198617935181
22498 4.55549907684326
22499 4.46369934082031
22500 4.40756559371948
22501 4.41005325317383
22502 4.47258758544922
22503 4.47533130645752
22504 4.5056848526001
22505 4.54866456985474
22506 4.59027290344238
22507 4.48093366622925
22508 4.38003015518188
22509 4.27586603164673
22510 4.26773881912231
22511 4.56299638748169
22512 4.54997777938843
22513 4.40949106216431
22514 4.50181579589844
22515 4.39090442657471
22516 4.53481769561768
22517 4.63581800460815
22518 4.5608057975769
22519 4.51713275909424
22520 4.56260633468628
22521 4.57356548309326
22522 4.57432842254639
22523 4.53212070465088
22524 4.50761413574219
22525 4.64812278747559
22526 4.72709083557129
22527 4.64300060272217
22528 4.56892728805542
22529 4.6099853515625
22530 4.66203117370605
22531 4.62486886978149
22532 4.74624347686768
22533 4.71622705459595
22534 4.7062726020813
22535 4.72390747070312
22536 4.71381092071533
22537 4.744225025177
22538 4.63096046447754
22539 4.49686622619629
22540 4.57392740249634
22541 4.6404013633728
22542 4.57906579971313
22543 4.36898994445801
22544 4.58929395675659
22545 4.44791984558105
22546 4.61002731323242
22547 4.22779226303101
22548 4.28877258300781
22549 4.43172025680542
22550 4.17824506759644
22551 4.33483505249023
22552 4.33194303512573
22553 4.3957085609436
22554 4.53040218353271
22555 4.21422147750854
22556 4.46273422241211
22557 4.46890258789062
22558 4.33223295211792
22559 4.49361181259155
22560 4.37931251525879
22561 4.50565910339355
22562 4.41335487365723
22563 4.38446426391602
22564 4.46762561798096
22565 4.54783391952515
22566 4.45660781860352
22567 4.48750925064087
22568 4.52166652679443
22569 4.50825595855713
22570 4.49603223800659
22571 4.59181308746338
22572 4.69165182113647
22573 4.44913101196289
22574 4.55915832519531
22575 4.61245393753052
22576 4.57847452163696
22577 4.69572305679321
22578 4.60573387145996
22579 4.62663078308105
22580 4.66874074935913
22581 4.57657766342163
22582 4.60390043258667
22583 4.7976598739624
22584 4.6093955039978
22585 4.72058820724487
22586 4.74311208724976
22587 4.66075801849365
22588 4.56325244903564
22589 4.71799564361572
22590 4.67179203033447
22591 4.68186855316162
22592 4.80126333236694
22593 4.70777034759521
22594 4.53670024871826
22595 4.47022008895874
22596 4.57047986984253
22597 4.63182544708252
22598 4.47554922103882
22599 4.64036512374878
22600 4.50469541549683
22601 4.55824375152588
22602 4.57837104797363
22603 4.6355299949646
22604 4.57988882064819
22605 4.64655828475952
22606 4.66175842285156
22607 4.55833292007446
22608 4.6510910987854
22609 4.55575323104858
22610 4.41990613937378
22611 4.48921585083008
22612 4.68110370635986
22613 4.59086275100708
22614 4.69702434539795
22615 4.72584056854248
22616 4.52752161026001
22617 4.63951730728149
22618 4.67521953582764
22619 4.5708589553833
22620 4.39164972305298
22621 4.49663829803467
22622 4.57251787185669
22623 4.63857507705688
22624 4.70290946960449
22625 4.54137325286865
22626 4.48703908920288
22627 4.57831192016602
22628 4.6559362411499
22629 4.78258657455444
22630 4.52199983596802
22631 4.49142789840698
22632 4.70687341690063
22633 4.72927951812744
22634 4.59173440933228
22635 4.49652576446533
22636 4.60229349136353
22637 4.53788137435913
22638 4.61397314071655
22639 4.81283807754517
22640 4.63782405853271
22641 4.71088695526123
22642 4.62414073944092
22643 4.67547082901001
22644 4.55798244476318
22645 4.67609453201294
22646 4.72437286376953
22647 4.77143526077271
22648 4.63643312454224
22649 4.69016265869141
22650 4.66693210601807
22651 4.72237873077393
22652 4.62379026412964
22653 4.75762939453125
22654 4.69931077957153
22655 4.54427289962769
22656 4.62284660339355
22657 4.60681867599487
22658 4.57896280288696
22659 4.71447277069092
22660 4.49759864807129
22661 4.65279579162598
22662 4.62813568115234
22663 4.64676713943481
22664 4.64510297775269
22665 4.51293802261353
22666 4.60197305679321
22667 4.62690401077271
22668 4.50065040588379
22669 4.64131546020508
22670 4.52586460113525
22671 4.50599002838135
22672 4.44925403594971
22673 4.46171140670776
22674 4.54973840713501
22675 4.55206537246704
22676 4.53946781158447
22677 4.52519798278809
22678 4.55087471008301
22679 4.52743625640869
22680 4.60309505462646
22681 4.56923818588257
22682 4.56973743438721
22683 4.68190002441406
22684 4.573317527771
22685 4.54289436340332
22686 4.65899133682251
22687 4.57254219055176
22688 4.52731943130493
22689 4.50688934326172
22690 4.52432060241699
22691 4.52760982513428
22692 4.5646390914917
22693 4.54993104934692
22694 4.60763359069824
22695 4.6088809967041
22696 4.51163196563721
22697 4.5212287902832
22698 4.61493492126465
22699 4.72353267669678
22700 4.63775873184204
22701 4.56639814376831
22702 4.48299598693848
22703 4.481276512146
22704 4.48916244506836
22705 4.51803588867188
22706 4.5231146812439
22707 4.60839557647705
22708 4.58901786804199
22709 4.6829662322998
22710 4.67528104782104
22711 4.49182415008545
22712 4.58912324905396
22713 4.65329074859619
22714 4.4546914100647
22715 4.61078262329102
22716 4.62690830230713
22717 4.5197172164917
22718 4.57010793685913
22719 4.5671238899231
22720 4.61415576934814
22721 4.58043479919434
22722 4.56849098205566
22723 4.60782337188721
22724 4.54491901397705
22725 4.50049734115601
22726 4.43785762786865
22727 4.51363754272461
22728 4.37304353713989
22729 4.42681264877319
22730 4.48682975769043
22731 4.5368504524231
22732 4.66019105911255
22733 4.57923126220703
22734 4.62877559661865
22735 4.45898294448853
22736 4.6488995552063
22737 4.57004547119141
22738 4.47255754470825
22739 4.46102666854858
22740 4.39133453369141
22741 4.46146297454834
22742 4.58876514434814
22743 4.65098142623901
22744 4.51675271987915
22745 4.52215957641602
22746 4.37423181533813
22747 4.50156736373901
22748 4.55375003814697
22749 4.47713375091553
22750 4.45451498031616
22751 4.41251468658447
22752 4.41640949249268
22753 4.40806865692139
22754 4.48241710662842
22755 4.44227600097656
22756 4.49875164031982
22757 4.59426164627075
22758 4.50455474853516
22759 4.38063907623291
22760 4.47626495361328
22761 4.56322336196899
22762 4.5666937828064
22763 4.56527090072632
22764 4.48809146881104
22765 4.5269923210144
22766 4.57847833633423
22767 4.62210321426392
22768 4.62204074859619
22769 4.5522985458374
22770 4.52194404602051
22771 4.50723600387573
22772 4.52469873428345
22773 4.49796533584595
22774 4.54666137695312
22775 4.54136943817139
22776 4.70321178436279
22777 4.64954519271851
22778 4.50965356826782
22779 4.68161344528198
22780 4.82263088226318
22781 4.72364187240601
22782 4.67156410217285
22783 4.70627546310425
22784 4.65821886062622
22785 4.67385292053223
22786 4.65867328643799
22787 4.80137920379639
22788 4.75387382507324
22789 4.79045104980469
22790 4.82593107223511
22791 4.7106237411499
22792 4.61170434951782
22793 4.68346452713013
22794 4.78997755050659
22795 4.85876178741455
22796 4.97138738632202
22797 4.855055809021
22798 4.83134365081787
22799 4.7612943649292
22800 4.77588033676147
22801 4.84643411636353
22802 4.75521326065063
22803 4.61376714706421
22804 4.6225528717041
22805 4.72452211380005
22806 4.67512321472168
22807 4.767493724823
22808 4.6770601272583
22809 4.68140935897827
22810 4.73375701904297
22811 4.74923706054688
22812 4.67783117294312
22813 4.66169452667236
22814 4.59797430038452
22815 4.85984897613525
22816 4.76341438293457
22817 4.81052780151367
22818 4.70237302780151
22819 4.83408737182617
22820 4.86650705337524
22821 4.83947420120239
22822 4.66656112670898
22823 4.86674880981445
22824 4.64538764953613
22825 4.54152154922485
22826 4.78306579589844
22827 4.68624305725098
22828 4.94732570648193
22829 4.96463108062744
22830 5.06333780288696
22831 4.9415454864502
22832 5.0817437171936
22833 5.09494924545288
22834 4.79799509048462
22835 4.74605274200439
22836 4.68676614761353
22837 4.83175373077393
22838 4.7765736579895
22839 4.70397281646729
22840 4.80137157440186
22841 5.03467416763306
22842 4.96978712081909
22843 4.75130748748779
22844 4.83329010009766
22845 4.83094882965088
22846 4.93603754043579
22847 5.08872842788696
22848 4.66256666183472
22849 4.95826292037964
22850 4.998619556427
22851 5.14021492004395
22852 5.09240579605103
22853 5.06502199172974
22854 5.3195219039917
22855 5.3521203994751
22856 5.22880983352661
22857 5.06748056411743
22858 5.04924535751343
22859 5.21703338623047
22860 5.12106370925903
22861 5.11963701248169
22862 4.9037013053894
22863 5.10209989547729
22864 5.2577953338623
22865 5.06069755554199
22866 5.08855247497559
22867 5.16667318344116
22868 5.0128059387207
22869 5.061927318573
22870 5.17193841934204
22871 5.14849424362183
22872 5.05639314651489
22873 5.2036566734314
22874 4.80381441116333
22875 4.94742584228516
22876 4.81254196166992
22877 4.84538602828979
22878 5.05763483047485
22879 5.15271759033203
22880 5.16308307647705
22881 4.9686107635498
22882 4.89075469970703
22883 5.16973209381104
22884 4.93245363235474
22885 4.91044330596924
22886 4.92589473724365
22887 4.91660690307617
22888 4.93118286132812
22889 4.91971254348755
22890 5.03792381286621
22891 4.99951887130737
22892 5.01801681518555
22893 5.15909576416016
22894 4.86992120742798
22895 4.98736619949341
22896 5.02282953262329
22897 4.87204790115356
22898 4.92824935913086
22899 4.8684549331665
22900 4.91172790527344
22901 4.84949254989624
22902 4.66291522979736
22903 4.94620180130005
22904 4.91767311096191
22905 5.01700496673584
22906 4.85864543914795
22907 4.80478572845459
22908 4.83284902572632
22909 4.92345809936523
22910 4.96863317489624
22911 4.71472644805908
22912 4.87595224380493
22913 4.96811389923096
22914 4.92423152923584
22915 4.92262315750122
22916 4.68040609359741
22917 4.73414468765259
22918 4.94621467590332
22919 4.94852066040039
22920 4.7722601890564
22921 4.83120632171631
22922 4.7672438621521
22923 4.81757974624634
22924 4.86460494995117
22925 4.80495452880859
22926 5.04150915145874
22927 4.92911386489868
22928 4.9619517326355
22929 5.00855493545532
22930 5.06656408309937
22931 4.88151216506958
22932 5.00691938400269
22933 5.12467288970947
22934 4.95965194702148
22935 4.90108823776245
22936 4.92723798751831
22937 4.85251331329346
22938 4.9756498336792
22939 4.9583854675293
22940 4.96038818359375
22941 4.93360424041748
22942 4.9224853515625
22943 4.92945241928101
22944 4.97641229629517
22945 5.0362286567688
22946 5.00615167617798
22947 5.18790483474731
22948 5.07677364349365
22949 5.02092266082764
22950 5.18122482299805
22951 4.97151279449463
22952 4.87308931350708
22953 5.12905168533325
22954 5.0938720703125
22955 4.77569150924683
22956 4.70150423049927
22957 4.64326143264771
22958 4.58466577529907
22959 4.68069410324097
22960 4.70011949539185
22961 4.59519195556641
22962 4.71026182174683
22963 4.64534187316895
22964 4.57146024703979
22965 4.55480241775513
22966 4.68860387802124
22967 4.66994190216064
22968 4.80265998840332
22969 4.84495735168457
22970 4.82889556884766
22971 4.7267050743103
22972 4.61221313476562
22973 4.52482271194458
22974 4.9799919128418
22975 4.54922771453857
22976 4.71437931060791
22977 4.49640703201294
22978 4.83854055404663
22979 4.90820217132568
22980 4.79294395446777
22981 4.7173171043396
22982 4.72734260559082
22983 4.68988561630249
22984 4.81925296783447
22985 4.78977060317993
22986 4.75549554824829
22987 4.81328821182251
22988 4.7642707824707
22989 4.67620468139648
22990 4.64356231689453
22991 4.67024564743042
22992 4.70655298233032
22993 4.64367008209229
22994 4.62748336791992
22995 4.62396907806396
22996 4.4668984413147
22997 4.71497869491577
22998 4.45174837112427
22999 4.83119249343872
23000 4.87322616577148
23001 4.73820972442627
23002 4.87203598022461
23003 4.83531045913696
23004 4.72844552993774
23005 4.86404609680176
23006 4.80318880081177
23007 4.76953983306885
23008 4.766188621521
23009 4.83686208724976
23010 4.81210088729858
23011 4.82784605026245
23012 4.91597318649292
23013 4.68793487548828
23014 4.67368030548096
23015 4.64959287643433
23016 4.62725400924683
23017 4.59593486785889
23018 4.7547492980957
23019 4.76753664016724
23020 4.84890079498291
23021 4.75979661941528
23022 4.45659446716309
23023 4.73775291442871
23024 4.5910906791687
23025 4.61591815948486
23026 4.63179874420166
23027 4.50114727020264
23028 4.63164806365967
23029 4.69894647598267
23030 4.3722357749939
23031 4.48437881469727
23032 4.46122169494629
23033 4.38963747024536
23034 4.3568286895752
23035 4.22239828109741
23036 4.5110330581665
23037 4.4516544342041
23038 4.52993965148926
23039 4.43831157684326
23040 4.41372394561768
23041 4.38158893585205
23042 4.1723427772522
23043 4.26750087738037
23044 4.49581336975098
23045 4.63008737564087
23046 4.11815690994263
23047 4.33979558944702
23048 4.47561693191528
23049 4.57475662231445
23050 4.34257173538208
23051 4.35329389572144
23052 4.42359924316406
23053 4.70618104934692
23054 4.39149284362793
23055 4.59865474700928
23056 4.52859783172607
23057 4.6608190536499
23058 4.62408351898193
23059 4.7353343963623
23060 4.59705114364624
23061 4.67571926116943
23062 4.57652568817139
23063 4.6461820602417
23064 4.65749168395996
23065 4.48639678955078
23066 4.55838680267334
23067 4.45188570022583
23068 4.74594640731812
23069 4.79283142089844
23070 4.7154746055603
23071 4.65941905975342
23072 4.67181539535522
23073 4.71299839019775
23074 4.85193157196045
23075 4.6163125038147
23076 4.52474021911621
23077 4.72597169876099
23078 4.61766290664673
23079 4.52791213989258
23080 4.40558528900146
23081 4.69981050491333
23082 4.54873418807983
23083 4.35687160491943
23084 4.60146284103394
23085 4.59184312820435
23086 4.7071590423584
23087 4.84578466415405
23088 4.55191135406494
23089 4.45974349975586
23090 4.59253072738647
23091 4.48190355300903
23092 4.43616628646851
23093 4.57834482192993
23094 4.29044961929321
23095 4.24698448181152
23096 4.34218406677246
23097 4.26714181900024
23098 4.23556613922119
23099 4.23875045776367
23100 4.34439134597778
23101 4.38515949249268
23102 4.3260555267334
23103 4.35158157348633
23104 4.22165393829346
23105 4.1955394744873
23106 4.286865234375
23107 4.34611034393311
23108 4.45848083496094
23109 4.52665424346924
23110 4.43478155136108
23111 4.48846483230591
23112 4.5205135345459
23113 4.40830945968628
23114 4.35236406326294
23115 4.52235269546509
23116 4.42137908935547
23117 4.39263677597046
23118 4.29946565628052
23119 4.28213691711426
23120 4.20566368103027
23121 4.38525915145874
23122 4.52856922149658
23123 4.51540040969849
23124 4.3721342086792
23125 4.40906000137329
23126 4.35196161270142
23127 4.22336864471436
23128 4.29243755340576
23129 4.27028751373291
23130 4.43877220153809
23131 4.28961229324341
23132 4.34469175338745
23133 4.1876916885376
23134 4.38837480545044
23135 4.33851432800293
23136 4.54012203216553
23137 4.34580230712891
23138 4.2424144744873
23139 4.29714393615723
23140 4.28319549560547
23141 4.27902984619141
23142 4.44881963729858
23143 4.42335224151611
23144 4.45174932479858
23145 4.38306903839111
23146 4.45123243331909
23147 4.35203170776367
23148 4.32775688171387
23149 4.15085601806641
23150 4.34836006164551
23151 4.16810178756714
23152 4.14307832717896
23153 4.23099422454834
23154 4.44408845901489
23155 4.25442552566528
23156 4.34221458435059
23157 4.37755441665649
23158 4.27764558792114
23159 4.46789169311523
23160 4.46798324584961
23161 4.32716464996338
23162 4.29670572280884
23163 4.4847354888916
23164 4.52926921844482
23165 4.53511190414429
23166 4.57888078689575
23167 4.67036724090576
23168 4.7358832359314
23169 4.73640775680542
23170 4.75400924682617
23171 4.84492444992065
23172 4.57540321350098
23173 4.56353378295898
23174 4.69225692749023
23175 4.6515474319458
23176 4.60311985015869
23177 4.79986953735352
23178 4.74595642089844
23179 4.67398548126221
23180 4.76003980636597
23181 4.67767095565796
23182 4.74665975570679
23183 4.86689519882202
23184 4.87382650375366
23185 4.69500684738159
23186 4.80159759521484
23187 4.71016645431519
23188 4.77954769134521
23189 4.68362426757812
23190 4.68689393997192
23191 4.64320659637451
23192 4.68304920196533
23193 4.53995370864868
23194 4.67705917358398
23195 4.59157085418701
23196 4.73076105117798
23197 4.71194696426392
23198 4.60009622573853
23199 4.6656346321106
23200 4.52878189086914
23201 4.49789953231812
23202 4.49512195587158
23203 4.55154180526733
23204 4.6376428604126
23205 4.47416019439697
23206 4.71849918365479
23207 4.70931768417358
23208 4.59649515151978
23209 4.69704437255859
23210 4.54317855834961
23211 4.75257682800293
23212 4.63376140594482
23213 4.50555849075317
23214 4.6242036819458
23215 4.58136177062988
23216 4.4972882270813
23217 4.47757911682129
23218 4.6338005065918
23219 4.38000869750977
23220 4.70069169998169
23221 4.58524227142334
23222 4.39096450805664
23223 4.43836879730225
23224 4.28522872924805
23225 4.35404920578003
23226 4.37883186340332
23227 4.20519590377808
23228 4.11650276184082
23229 4.14865303039551
23230 4.20305156707764
23231 4.20600128173828
23232 4.28046894073486
23233 4.19019937515259
23234 4.33301973342896
23235 4.38098812103271
23236 4.36075258255005
23237 4.23620080947876
23238 4.35536909103394
23239 4.1165018081665
23240 4.30681943893433
23241 4.12868547439575
23242 4.23080825805664
23243 4.28388738632202
23244 4.21361303329468
23245 4.2860369682312
23246 4.39593362808228
23247 4.27096939086914
23248 4.33956289291382
23249 4.24423503875732
23250 4.14902305603027
23251 4.11216449737549
23252 4.28694725036621
23253 4.0694751739502
23254 4.17450046539307
23255 4.33632850646973
23256 4.28516864776611
23257 4.29626750946045
23258 4.32625389099121
23259 4.28003311157227
23260 4.13578462600708
23261 4.32525539398193
23262 4.3274245262146
23263 4.19086647033691
23264 4.17784070968628
23265 4.19523334503174
23266 4.14984369277954
23267 4.32315492630005
23268 4.17325973510742
23269 4.22246694564819
23270 4.13325023651123
23271 4.12170696258545
23272 4.29901123046875
23273 4.22649335861206
23274 4.24929904937744
23275 4.20876550674438
23276 4.16781616210938
23277 4.32571268081665
23278 4.03191804885864
23279 4.17793130874634
23280 4.14323854446411
23281 4.16482782363892
23282 4.12510204315186
23283 4.02927303314209
23284 4.0723729133606
23285 4.08978462219238
23286 4.11712694168091
23287 4.28825283050537
23288 4.27710056304932
23289 4.27434492111206
23290 4.07319116592407
23291 4.13172435760498
23292 4.14141511917114
23293 4.14124727249146
23294 3.9140567779541
23295 3.97550940513611
23296 4.04782819747925
23297 4.12959146499634
23298 4.09609889984131
23299 4.08876132965088
23300 4.09795999526978
23301 4.32710361480713
23302 4.16636371612549
23303 4.27744054794312
23304 4.23892736434937
23305 4.27859783172607
23306 4.18968105316162
23307 4.12909984588623
23308 4.15960073471069
23309 4.22861576080322
23310 4.10064220428467
23311 4.27460384368896
23312 4.22863483428955
23313 4.18725967407227
23314 4.53658580780029
23315 4.32429075241089
23316 4.3626012802124
23317 4.28973913192749
23318 4.27997207641602
23319 4.13638544082642
23320 4.2817234992981
23321 4.24052906036377
23322 4.28420209884644
23323 4.37033271789551
23324 4.19675207138062
23325 4.35622501373291
23326 4.29351806640625
23327 4.41826438903809
23328 4.51410627365112
23329 4.13731098175049
23330 4.32830476760864
23331 4.35144710540771
23332 4.46147394180298
23333 4.37206554412842
23334 4.41005897521973
23335 4.23924207687378
23336 4.25322198867798
23337 4.6581826210022
23338 4.30810022354126
23339 4.44224786758423
23340 4.60310029983521
23341 4.57324886322021
23342 4.44690084457397
23343 4.7631983757019
23344 4.38363456726074
23345 4.7254433631897
23346 5.01052188873291
23347 5.00858592987061
23348 4.5555944442749
23349 4.56420946121216
23350 4.61260175704956
23351 4.85225677490234
23352 4.52457857131958
23353 4.86406469345093
23354 4.55355978012085
23355 4.62825202941895
23356 4.45367765426636
23357 4.68339967727661
23358 4.48276948928833
23359 4.53846883773804
23360 4.46154737472534
23361 4.40740633010864
23362 4.3001823425293
23363 4.39679336547852
23364 4.64128351211548
23365 4.5097484588623
23366 4.58863973617554
23367 4.57044649124146
23368 4.49163961410522
23369 4.55431842803955
23370 4.63891649246216
23371 4.79546880722046
23372 4.88991975784302
23373 4.33977842330933
23374 4.32963943481445
23375 4.35570430755615
23376 4.48608303070068
23377 4.61493682861328
23378 4.6068000793457
23379 4.61480474472046
23380 4.713951587677
23381 4.74142456054688
23382 4.63619327545166
23383 4.58463048934937
23384 4.69518566131592
23385 4.72947263717651
23386 4.65246391296387
23387 4.19303560256958
23388 4.4337043762207
23389 4.56894063949585
23390 4.63132429122925
23391 4.33299112319946
23392 4.28444862365723
23393 4.21271467208862
23394 4.35440587997437
23395 4.32761907577515
23396 4.44016456604004
23397 4.4228892326355
23398 4.38916110992432
23399 4.38400030136108
23400 4.32365465164185
23401 4.31510019302368
23402 4.49186992645264
23403 4.4987964630127
23404 4.46642017364502
23405 4.45628023147583
23406 4.26052379608154
23407 4.08463335037231
23408 4.5179762840271
23409 5.11817741394043
23410 4.70664310455322
23411 4.93144369125366
23412 4.55839681625366
23413 5.14750862121582
23414 4.63218784332275
23415 4.68107175827026
23416 4.53645896911621
23417 4.54686832427979
23418 4.48938941955566
23419 4.3283543586731
23420 4.40193891525269
23421 4.6338152885437
23422 4.45469427108765
23423 4.52581453323364
23424 4.67046499252319
23425 4.62641525268555
23426 4.65029907226562
23427 4.84372711181641
23428 4.8345193862915
23429 4.86443138122559
23430 4.67351484298706
23431 4.85323905944824
23432 4.72223234176636
23433 5.0037088394165
23434 5.00152540206909
23435 4.98645687103271
23436 4.92734098434448
23437 5.07391023635864
23438 5.10165071487427
23439 5.12630224227905
23440 5.28545141220093
23441 4.86031913757324
23442 4.98999309539795
23443 4.88719654083252
23444 4.86915349960327
23445 4.76494359970093
23446 4.96957683563232
23447 4.86329793930054
23448 5.08699607849121
23449 4.55498647689819
23450 4.61438322067261
23451 4.94253492355347
23452 4.89574527740479
23453 4.87594032287598
23454 4.84708881378174
23455 4.65815114974976
23456 4.86003541946411
23457 4.27179718017578
23458 4.37473630905151
23459 4.51610803604126
23460 4.70642232894897
23461 4.55184316635132
23462 4.31787538528442
23463 4.28890800476074
23464 4.3695764541626
23465 4.34652090072632
23466 4.44811964035034
23467 4.27323770523071
23468 4.293785572052
23469 4.44484329223633
23470 4.15184497833252
23471 4.45878553390503
23472 4.49877977371216
23473 4.57046794891357
23474 4.71746444702148
23475 4.41032648086548
23476 4.41564989089966
23477 4.22836112976074
23478 4.37979555130005
23479 4.25659656524658
23480 4.75797748565674
23481 4.7801308631897
23482 4.61767530441284
23483 4.56448650360107
23484 4.51755952835083
23485 4.16337966918945
23486 4.14935731887817
23487 4.32708072662354
23488 4.75968265533447
23489 4.68375158309937
23490 4.85509967803955
23491 4.80614519119263
23492 4.83909273147583
23493 4.58752107620239
23494 4.35397386550903
23495 4.44371461868286
23496 4.88748073577881
23497 4.71918821334839
23498 4.45607852935791
23499 4.83786344528198
23500 5.07982730865479
23501 4.93463277816772
23502 4.96946048736572
23503 5.25043439865112
23504 5.07594299316406
23505 5.04686784744263
23506 5.14062404632568
23507 5.26774930953979
23508 5.36624479293823
23509 5.29487323760986
23510 5.06826877593994
23511 5.1755747795105
23512 5.06133699417114
23513 5.29595232009888
23514 5.30492162704468
23515 5.21663808822632
23516 5.25863790512085
23517 5.24191284179688
23518 5.54467916488647
23519 5.502516746521
23520 5.39553451538086
23521 5.49714183807373
23522 5.37969493865967
23523 5.59091234207153
23524 5.59891986846924
23525 5.63153171539307
23526 5.48762512207031
23527 5.53954410552979
23528 5.55682611465454
23529 5.45887470245361
23530 5.20983695983887
23531 5.52246999740601
23532 5.70743417739868
23533 5.35409736633301
23534 5.69562911987305
23535 5.41534996032715
23536 5.77271127700806
23537 5.23011350631714
23538 5.32587862014771
23539 5.1035590171814
23540 5.27323532104492
23541 5.12528228759766
23542 5.06471252441406
23543 5.02665948867798
23544 5.19082260131836
23545 5.02130889892578
23546 5.10468530654907
23547 4.58790493011475
23548 4.60799646377563
23549 4.8598780632019
23550 4.88533878326416
23551 4.97131967544556
23552 4.95279836654663
23553 4.54027605056763
23554 4.47103404998779
23555 4.59605836868286
23556 4.76904010772705
23557 4.66201210021973
23558 4.96428871154785
23559 4.58840560913086
23560 4.64253282546997
23561 4.81973600387573
23562 4.62841606140137
23563 4.86800861358643
23564 4.91284275054932
23565 5.07095193862915
23566 5.01384687423706
23567 5.08944034576416
23568 5.31326198577881
23569 5.17829704284668
23570 5.41315889358521
23571 5.47864770889282
23572 5.57537841796875
23573 5.32768964767456
23574 5.66118383407593
23575 5.50642156600952
23576 5.09838581085205
23577 5.13498878479004
23578 5.02598142623901
23579 5.33609819412231
23580 5.21618318557739
23581 5.19237661361694
23582 5.13810539245605
23583 4.98961639404297
23584 5.09709310531616
23585 4.99768447875977
23586 4.96438407897949
23587 5.39256381988525
23588 5.11241388320923
23589 4.78377056121826
23590 4.97843885421753
23591 5.04367351531982
23592 5.45952987670898
23593 4.99189043045044
23594 4.96900796890259
23595 5.037437915802
23596 4.85715532302856
23597 5.22186851501465
23598 5.28445196151733
23599 5.13423204421997
23600 4.83519315719604
23601 4.93088006973267
23602 5.20684385299683
23603 5.01752042770386
23604 5.26669931411743
23605 5.49115562438965
23606 5.58438873291016
23607 5.38859510421753
23608 5.31840848922729
23609 5.38599586486816
23610 5.40486907958984
23611 5.46264362335205
23612 5.62136030197144
23613 5.47447633743286
23614 5.67343902587891
23615 5.42655277252197
23616 5.36726808547974
23617 5.32282590866089
23618 5.33064317703247
23619 5.41699552536011
23620 5.33703374862671
23621 5.73625135421753
23622 5.54717826843262
23623 5.43929672241211
23624 5.31305742263794
23625 5.38083553314209
23626 5.14340496063232
23627 5.04333734512329
23628 5.30800008773804
23629 4.82416772842407
23630 5.49908351898193
23631 5.37516260147095
23632 5.02654886245728
23633 4.5580940246582
23634 4.51644039154053
23635 4.65674781799316
23636 4.63298320770264
23637 4.78572750091553
23638 4.82984304428101
23639 5.11428308486938
23640 5.13036823272705
23641 5.38747644424438
23642 5.23833894729614
23643 5.72303342819214
23644 5.81406307220459
23645 5.83238649368286
23646 5.89311981201172
23647 5.90441846847534
23648 5.77517938613892
23649 5.51470565795898
23650 5.6394100189209
23651 5.79256629943848
23652 5.63423824310303
23653 5.81340503692627
23654 5.25051927566528
23655 5.52203941345215
23656 5.33646488189697
23657 5.3542046546936
23658 5.35544204711914
23659 5.49003887176514
23660 5.55552911758423
23661 5.38491725921631
23662 5.31870937347412
23663 5.7428183555603
23664 5.41042137145996
23665 5.31640386581421
23666 5.80921220779419
23667 4.97254323959351
23668 5.16849803924561
23669 5.35712766647339
23670 5.60516834259033
23671 5.24265336990356
23672 5.04828262329102
23673 5.55245018005371
23674 6.04633331298828
23675 5.61329412460327
23676 5.61968898773193
23677 5.64304304122925
23678 6.31586027145386
23679 6.38450622558594
23680 6.08797216415405
23681 6.77444314956665
23682 6.6490159034729
23683 6.50973320007324
23684 6.56501054763794
23685 6.40170478820801
23686 7.07222747802734
23687 6.8286714553833
23688 6.48896217346191
23689 6.5163516998291
23690 6.49477958679199
23691 6.48316669464111
23692 6.48137664794922
23693 6.72597074508667
23694 6.30362558364868
23695 6.49216604232788
23696 6.12676572799683
23697 6.43064594268799
23698 6.54194164276123
23699 6.49299764633179
23700 6.16701459884644
23701 6.20918893814087
23702 6.53968286514282
23703 6.27353620529175
23704 6.19727802276611
23705 6.12797880172729
23706 6.51278209686279
23707 6.06303310394287
23708 6.07393932342529
23709 6.30273008346558
23710 6.19722175598145
23711 6.46961688995361
23712 6.23132085800171
23713 6.31742906570435
23714 6.46417903900146
23715 6.71460437774658
23716 6.35308218002319
23717 6.36743021011353
23718 6.22193574905396
23719 6.26090431213379
23720 6.45635318756104
23721 6.10488367080688
23722 6.03436517715454
23723 6.34473419189453
23724 6.27622747421265
23725 6.07192659378052
23726 5.86608123779297
23727 5.9047532081604
23728 5.6782751083374
23729 5.74807119369507
23730 6.01201391220093
23731 6.14654922485352
23732 6.02990245819092
23733 5.79427480697632
23734 5.97659873962402
23735 6.45672273635864
23736 6.71559572219849
23737 6.33114004135132
23738 6.18003749847412
23739 6.08592176437378
23740 5.87942409515381
23741 5.86023092269897
23742 6.08881711959839
23743 5.70702600479126
23744 5.67608404159546
23745 5.61096811294556
23746 5.58806753158569
23747 5.65161466598511
23748 5.81447696685791
23749 6.00233745574951
23750 6.21952199935913
23751 6.06685352325439
23752 6.24204874038696
23753 6.10287570953369
23754 5.9252142906189
23755 5.99462985992432
23756 6.01312875747681
23757 5.70766496658325
23758 5.97830677032471
23759 5.9844913482666
23760 6.33049631118774
23761 6.28177642822266
23762 6.20959997177124
23763 6.59523439407349
23764 6.3923659324646
23765 6.58968591690063
23766 6.02461957931519
23767 5.85863876342773
23768 6.32876968383789
23769 6.63119459152222
23770 6.26642847061157
23771 6.44655466079712
23772 6.43432664871216
23773 6.20410776138306
23774 6.39220237731934
23775 5.90743350982666
23776 5.90098285675049
23777 6.09610033035278
23778 5.63480615615845
23779 5.61107969284058
23780 5.32677936553955
23781 5.25017547607422
23782 5.30801630020142
23783 5.25790309906006
23784 5.31563949584961
23785 5.26950740814209
23786 5.3395471572876
23787 5.22243452072144
23788 5.32150650024414
23789 5.33883571624756
23790 5.53858089447021
23791 5.40575790405273
23792 5.65881872177124
23793 5.72818088531494
23794 5.58815002441406
23795 5.33776617050171
23796 5.17547512054443
23797 5.34994506835938
23798 5.3309588432312
23799 5.38520383834839
23800 5.26055335998535
23801 5.31733989715576
23802 5.11327791213989
23803 5.1588888168335
23804 5.10244178771973
23805 5.05272817611694
23806 5.1949725151062
23807 5.41509962081909
23808 5.41560840606689
23809 5.29817199707031
23810 5.4113130569458
23811 5.39944982528687
23812 5.4118447303772
23813 5.47475242614746
23814 5.43224763870239
23815 5.40110015869141
23816 5.3884654045105
23817 5.34495401382446
23818 5.6111946105957
23819 5.50701808929443
23820 5.71977567672729
23821 5.44630908966064
23822 5.41341543197632
23823 5.43787384033203
23824 5.46888637542725
23825 5.52526521682739
23826 5.42647123336792
23827 5.3953275680542
23828 5.68624877929688
23829 5.66165018081665
23830 5.58851385116577
23831 5.33300542831421
23832 5.52909564971924
23833 5.53500843048096
23834 5.48007440567017
23835 5.51648664474487
23836 5.59851408004761
23837 5.29451417922974
23838 5.37806844711304
23839 5.18287086486816
23840 5.38140106201172
23841 5.57331562042236
23842 5.52357053756714
23843 5.57587862014771
23844 5.45851516723633
23845 5.47456073760986
23846 5.33557271957397
23847 5.38124132156372
23848 5.51111030578613
23849 5.23306131362915
23850 5.26326894760132
23851 5.26973676681519
23852 5.30051565170288
23853 5.19092655181885
23854 5.43547105789185
23855 5.22954559326172
23856 5.29241609573364
23857 5.149010181427
23858 5.51049470901489
23859 5.50108575820923
23860 5.66991758346558
23861 6.06341218948364
23862 6.07130479812622
23863 5.64641332626343
23864 5.75399827957153
23865 5.6764087677002
23866 5.3554162979126
23867 5.63515472412109
23868 5.27945327758789
23869 5.12801456451416
23870 5.13634538650513
23871 5.48992919921875
23872 5.54215002059937
23873 5.52351570129395
23874 5.6898512840271
23875 5.60143375396729
23876 5.25408363342285
23877 5.47048377990723
23878 5.43948936462402
23879 5.60509538650513
23880 5.56082439422607
23881 5.86833381652832
23882 5.55279493331909
23883 5.44351291656494
23884 5.58439683914185
23885 5.72069883346558
23886 5.41542673110962
23887 5.38365268707275
23888 5.45572090148926
23889 5.4620509147644
23890 5.65529203414917
23891 5.53995418548584
23892 5.90585422515869
23893 6.02002811431885
23894 5.68309259414673
23895 5.67968702316284
23896 5.59147787094116
23897 5.46318674087524
23898 5.49280977249146
23899 5.50365161895752
23900 5.59048318862915
23901 5.46137571334839
23902 5.51819467544556
23903 5.93854427337646
23904 5.66729593276978
23905 5.64496040344238
23906 5.31011724472046
23907 5.77188491821289
23908 5.59899759292603
23909 5.84338331222534
23910 5.81144046783447
23911 5.76643657684326
23912 5.80500650405884
23913 5.80255603790283
23914 5.8770580291748
23915 5.99594783782959
23916 6.24765110015869
23917 6.03687858581543
23918 6.09336614608765
23919 6.46106958389282
23920 5.89321136474609
23921 6.10093879699707
23922 5.83673715591431
23923 5.88078546524048
23924 6.31208944320679
23925 6.12417602539062
23926 5.90781927108765
23927 6.01525020599365
23928 5.95772171020508
23929 6.0134744644165
23930 6.2223219871521
23931 5.86596155166626
23932 6.12640476226807
23933 6.01485109329224
23934 6.15137004852295
23935 6.04376745223999
23936 6.08872842788696
23937 5.89118146896362
23938 6.2775092124939
23939 6.26845455169678
23940 6.21608781814575
23941 6.35295438766479
23942 6.29796123504639
23943 6.60547590255737
23944 6.22902393341064
23945 6.14592552185059
23946 6.50898408889771
23947 6.06048917770386
23948 6.36606454849243
23949 6.2942967414856
23950 6.12008666992188
23951 5.83102178573608
23952 6.1661491394043
23953 6.32681894302368
23954 5.98711585998535
23955 5.75682210922241
23956 5.98351192474365
23957 6.12223863601685
23958 6.24205875396729
23959 5.98062896728516
23960 6.16508674621582
23961 6.06743001937866
23962 6.02982759475708
23963 6.20624971389771
23964 6.17978096008301
23965 5.96786451339722
23966 5.80451011657715
23967 6.12587833404541
23968 6.04155397415161
23969 6.20687913894653
23970 6.08838176727295
23971 6.40790891647339
23972 6.38499212265015
23973 6.47068452835083
23974 5.91993474960327
23975 5.7495584487915
23976 5.67744064331055
23977 5.37744235992432
23978 5.75640821456909
23979 5.94707107543945
23980 5.67939805984497
23981 6.04208564758301
23982 6.14143466949463
23983 5.97705793380737
23984 6.13113880157471
23985 5.75628089904785
23986 5.83458995819092
23987 5.73161840438843
23988 5.63941860198975
23989 5.56457710266113
23990 5.68024301528931
23991 5.75187158584595
23992 6.07802248001099
23993 6.46055507659912
23994 6.25423908233643
23995 6.473219871521
23996 6.47111654281616
23997 6.26387643814087
23998 6.49580049514771
23999 6.14636754989624
24000 6.45264863967896
24001 6.49447536468506
24002 6.6206111907959
24003 6.48910474777222
24004 6.29874515533447
24005 6.47057056427002
24006 6.58327388763428
24007 6.66809034347534
24008 6.3100061416626
24009 6.07952070236206
24010 6.32841444015503
24011 6.13421440124512
24012 5.99619722366333
24013 5.78085613250732
24014 5.99849843978882
24015 6.09438514709473
24016 5.81232976913452
24017 5.99102640151978
24018 5.8449068069458
24019 5.97603511810303
24020 6.02818965911865
24021 6.08985948562622
24022 6.12710094451904
24023 5.80041551589966
24024 5.69023942947388
24025 6.29295015335083
24026 6.19986343383789
24027 5.86037063598633
24028 5.65189790725708
24029 5.85330820083618
24030 6.06294059753418
24031 5.82043170928955
24032 5.49602460861206
24033 5.78564977645874
24034 6.17292261123657
24035 5.59864950180054
24036 5.71580266952515
24037 5.74395418167114
24038 5.63250637054443
24039 5.75361442565918
24040 5.67779397964478
24041 5.69533920288086
24042 5.50316381454468
24043 5.75930309295654
24044 5.86319971084595
24045 5.77063512802124
24046 5.49279499053955
24047 5.87211751937866
24048 6.02661609649658
24049 5.85019636154175
24050 5.99630451202393
24051 6.09718751907349
24052 6.26059818267822
24053 6.2525372505188
24054 6.63638925552368
24055 6.23548126220703
24056 5.94650983810425
24057 5.89168262481689
24058 5.62267827987671
24059 5.90326738357544
24060 6.10358810424805
24061 6.15674448013306
24062 6.17617177963257
24063 5.89861154556274
24064 6.01594495773315
24065 6.17550945281982
24066 6.1126503944397
24067 6.01432752609253
24068 5.86891794204712
24069 5.91527557373047
24070 6.09682607650757
24071 5.95117664337158
24072 5.89444065093994
24073 6.16353845596313
24074 5.96949625015259
24075 5.77271032333374
24076 5.9385838508606
24077 6.10193634033203
24078 6.07897329330444
24079 6.02197933197021
24080 5.79552268981934
24081 5.71816921234131
24082 5.90569686889648
24083 5.70453786849976
24084 5.68268823623657
24085 5.55201292037964
24086 5.45715093612671
24087 5.45401620864868
24088 5.68594980239868
24089 5.45837688446045
24090 5.83601808547974
24091 5.59950923919678
24092 5.98460674285889
24093 5.85404491424561
24094 5.66169929504395
24095 5.41274118423462
24096 5.49707174301147
24097 5.84397506713867
24098 6.05411911010742
24099 6.23788547515869
24100 6.13505840301514
24101 6.15397596359253
24102 6.48944711685181
24103 6.18633413314819
24104 6.1647367477417
24105 6.35878562927246
24106 6.01990699768066
24107 5.9840350151062
24108 6.09565830230713
24109 5.62329530715942
24110 5.76253652572632
24111 5.66637706756592
24112 5.71568155288696
24113 5.63769626617432
24114 5.7193431854248
24115 5.49595832824707
24116 5.43877696990967
24117 5.35876607894897
24118 5.45686149597168
24119 5.39190149307251
24120 5.65307664871216
24121 5.37309551239014
24122 5.51151084899902
24123 5.51934957504272
24124 5.18862199783325
24125 5.32563400268555
24126 5.38502264022827
24127 5.45903921127319
24128 5.53442716598511
24129 5.48130750656128
24130 5.68625020980835
24131 5.61976671218872
24132 5.46198606491089
24133 5.67119073867798
24134 5.78616809844971
24135 5.44553852081299
24136 5.65688943862915
24137 5.92834424972534
24138 5.80544662475586
24139 5.85903692245483
24140 5.7103967666626
24141 5.68861436843872
24142 5.56240177154541
24143 5.63079309463501
24144 5.56326484680176
24145 5.89609813690186
24146 5.75590896606445
24147 5.87416219711304
24148 5.83976173400879
24149 5.44064712524414
24150 5.54547500610352
24151 5.58350563049316
24152 5.46885347366333
24153 5.58011484146118
24154 5.76998138427734
24155 5.71022462844849
24156 5.36286163330078
24157 5.4307541847229
24158 5.485680103302
24159 5.28988122940063
24160 5.36101579666138
24161 5.6394100189209
24162 5.73592615127563
24163 5.47322130203247
24164 5.59995555877686
24165 5.6103196144104
24166 5.46809053421021
24167 5.21322631835938
24168 5.07020616531372
24169 5.28395080566406
24170 5.18797159194946
24171 5.37968063354492
24172 5.53574705123901
24173 5.41553735733032
24174 5.39427375793457
24175 5.25998735427856
24176 5.37568664550781
24177 5.12332963943481
24178 5.21887254714966
24179 5.52340078353882
24180 5.35904026031494
24181 5.44427633285522
24182 5.46297025680542
24183 5.68882846832275
24184 5.38570547103882
24185 5.45236682891846
24186 5.57018566131592
24187 5.58004140853882
24188 5.31723213195801
24189 5.38773584365845
24190 5.49597692489624
24191 5.37934875488281
24192 5.46154308319092
24193 5.30663776397705
24194 5.17302942276001
24195 5.15946292877197
24196 5.21312093734741
24197 5.1288890838623
24198 5.2141547203064
24199 5.20270776748657
24200 5.10072088241577
24201 5.09828853607178
24202 4.88688135147095
24203 4.80464315414429
24204 4.99373388290405
24205 4.80535125732422
24206 4.74525547027588
24207 4.95675992965698
24208 4.9123649597168
24209 4.94760942459106
24210 5.07281446456909
24211 5.07973623275757
24212 4.89194536209106
24213 5.05687761306763
24214 5.11336469650269
24215 5.15497255325317
24216 5.37713384628296
24217 5.39156436920166
24218 5.28714990615845
24219 5.10965156555176
24220 5.29376363754272
24221 5.3028883934021
24222 5.32977819442749
24223 5.85568809509277
24224 5.45305490493774
24225 5.78251028060913
24226 5.80344247817993
24227 5.67473697662354
24228 5.69109964370728
24229 5.58106279373169
24230 5.59471607208252
24231 5.39191055297852
24232 5.40477705001831
24233 5.50581169128418
24234 5.59077024459839
24235 5.42048072814941
24236 5.69690227508545
24237 5.20694923400879
24238 5.32112503051758
24239 5.49365186691284
24240 5.46895742416382
24241 5.47566747665405
24242 5.75685119628906
24243 6.11388921737671
24244 5.91419172286987
24245 5.9756293296814
24246 6.07669496536255
24247 5.85298490524292
24248 6.04650259017944
24249 5.97088241577148
24250 5.91805505752563
24251 6.1382942199707
24252 6.06824731826782
24253 6.08184623718262
24254 5.86656761169434
24255 5.75264883041382
24256 5.63387537002563
24257 5.6044487953186
24258 5.8047890663147
24259 5.71760988235474
24260 5.69211149215698
24261 5.50220346450806
24262 5.43260192871094
24263 5.50609731674194
24264 5.37243556976318
24265 5.71200323104858
24266 5.71272754669189
24267 5.76045989990234
24268 5.7735424041748
24269 5.78077793121338
24270 6.12725353240967
24271 5.92076683044434
24272 6.43776178359985
24273 5.94820642471313
24274 6.05012607574463
24275 6.17382478713989
24276 5.82889699935913
24277 5.82738780975342
24278 5.73214149475098
24279 5.69259405136108
24280 5.56534814834595
24281 5.95960092544556
24282 6.00424528121948
24283 5.68612623214722
24284 5.7623815536499
24285 5.61354684829712
24286 5.78212547302246
24287 5.74614953994751
24288 5.52157402038574
24289 5.46844291687012
24290 5.67110061645508
24291 5.55609893798828
24292 5.40616989135742
24293 5.49652719497681
24294 5.51415872573853
24295 5.52561569213867
24296 5.41357612609863
24297 5.50106477737427
24298 5.39880704879761
24299 5.35032081604004
24300 5.35466146469116
24301 5.44644117355347
24302 5.53449392318726
24303 5.48697805404663
24304 5.27080249786377
24305 5.42230892181396
24306 5.30898141860962
24307 5.63996648788452
24308 5.81988668441772
24309 5.58164072036743
24310 5.67592525482178
24311 5.54505252838135
24312 5.32345581054688
24313 5.58774518966675
24314 5.72674989700317
24315 5.67053699493408
24316 6.00828981399536
24317 5.68881368637085
24318 5.49897956848145
24319 5.61594915390015
24320 5.35007762908936
24321 5.52697515487671
24322 5.58741474151611
24323 5.57854843139648
24324 5.7436466217041
24325 5.66335868835449
24326 5.41030263900757
24327 5.69068050384521
24328 5.63589191436768
24329 5.69755268096924
24330 5.52467441558838
24331 5.55157566070557
24332 5.40796422958374
24333 5.57009410858154
24334 5.63163328170776
24335 5.79501867294312
24336 5.98580694198608
24337 5.76104688644409
24338 5.76089096069336
24339 5.55202436447144
24340 5.25365686416626
24341 5.28825950622559
24342 5.33792638778687
24343 5.46575021743774
24344 5.61244821548462
24345 5.12937355041504
24346 5.03667783737183
24347 5.3246693611145
24348 5.26672744750977
24349 5.36737012863159
24350 5.7105655670166
24351 5.62135887145996
24352 5.89376449584961
24353 5.7523250579834
24354 5.58431053161621
24355 5.32681655883789
24356 5.50478410720825
24357 5.13384342193604
24358 5.22175693511963
24359 5.25791168212891
24360 5.42887830734253
24361 5.44090604782104
24362 5.48964357376099
24363 5.57548093795776
24364 5.60078191757202
24365 5.62794303894043
24366 5.88165378570557
24367 5.69604444503784
24368 5.35141658782959
24369 5.68373012542725
24370 5.28809547424316
24371 5.64959001541138
24372 5.63426733016968
24373 5.6815881729126
24374 5.62560749053955
24375 5.9705171585083
24376 5.73640727996826
24377 5.4466438293457
24378 5.8923921585083
24379 5.67957925796509
24380 5.12398529052734
24381 5.3302321434021
24382 5.44526767730713
24383 5.51904296875
24384 5.38694095611572
24385 5.78665924072266
24386 5.9709038734436
24387 5.72773599624634
24388 5.67289924621582
24389 5.53901767730713
24390 5.64196968078613
24391 5.21944618225098
24392 5.30350112915039
24393 5.29666996002197
24394 5.50988292694092
24395 5.8645281791687
24396 5.88805294036865
24397 6.00809097290039
24398 5.93676280975342
24399 5.62587451934814
24400 5.63187503814697
24401 6.05126714706421
24402 5.69643259048462
24403 5.99770164489746
24404 5.97335004806519
24405 5.60092878341675
24406 5.7124924659729
24407 5.75120687484741
24408 5.81068277359009
24409 5.87403345108032
24410 6.04639863967896
24411 6.03637504577637
24412 5.59085988998413
24413 5.56447458267212
24414 5.62242841720581
24415 5.85749244689941
24416 5.75750827789307
24417 5.80272436141968
24418 5.80670881271362
24419 5.56670951843262
24420 5.61023283004761
24421 5.69304227828979
24422 5.42766094207764
24423 5.17749357223511
24424 5.3441162109375
24425 5.41959238052368
24426 5.17724370956421
24427 5.10295438766479
24428 5.10669231414795
24429 5.10482788085938
24430 5.35822105407715
24431 5.47793197631836
24432 5.52525949478149
24433 5.64384412765503
24434 5.43858575820923
24435 5.18717765808105
24436 5.46840238571167
24437 5.23436403274536
24438 5.21230125427246
24439 5.26050758361816
24440 5.50667905807495
24441 5.38252210617065
24442 5.33762645721436
24443 5.49281454086304
24444 5.65802907943726
24445 5.43150472640991
24446 5.74561786651611
24447 5.85388517379761
24448 5.75320768356323
24449 5.74269962310791
24450 5.74688720703125
24451 5.73997592926025
24452 5.42481374740601
24453 5.44321346282959
24454 5.5238356590271
24455 5.55748844146729
24456 5.53155422210693
24457 5.6036958694458
24458 5.48066854476929
24459 5.2392258644104
24460 5.26864910125732
24461 5.30281925201416
24462 5.34161567687988
24463 5.18482685089111
24464 5.20276737213135
24465 5.39335250854492
24466 5.37584447860718
24467 5.85480737686157
24468 5.86125802993774
24469 5.53073406219482
24470 5.17856311798096
24471 5.7091588973999
24472 5.03328704833984
24473 5.62293767929077
24474 5.16675662994385
24475 5.27497482299805
24476 5.36656951904297
24477 5.2755560874939
24478 5.29706144332886
24479 5.54237079620361
24480 5.30032539367676
24481 5.23694133758545
24482 5.23968553543091
24483 5.20610952377319
24484 5.2219705581665
24485 5.11110353469849
24486 5.24614858627319
24487 5.25713682174683
24488 5.08591794967651
24489 5.26927471160889
24490 5.14645910263062
24491 5.09161186218262
24492 4.96993970870972
24493 5.1380786895752
24494 4.99571704864502
24495 5.01752471923828
24496 4.99752426147461
24497 4.88655948638916
24498 5.04593944549561
24499 4.98734140396118
24500 4.91031074523926
24501 4.92895698547363
24502 4.92043924331665
24503 4.95880746841431
24504 4.82745742797852
24505 4.73637723922729
24506 4.77561521530151
24507 4.77804803848267
24508 4.8231987953186
24509 4.78779745101929
24510 4.93623018264771
24511 4.94101238250732
24512 5.12633752822876
24513 5.12375640869141
24514 5.07201766967773
24515 5.0012903213501
24516 4.99439334869385
24517 4.71514892578125
24518 4.77759838104248
24519 4.83054494857788
24520 4.89714384078979
24521 4.91430616378784
24522 4.80817127227783
24523 4.76952886581421
24524 4.7847843170166
24525 5.01659631729126
24526 4.89655685424805
24527 4.83234786987305
24528 4.69108295440674
24529 4.89225244522095
24530 4.73252534866333
24531 4.72512578964233
24532 4.68186569213867
24533 4.77605390548706
24534 4.99964284896851
24535 4.82848310470581
24536 4.74781608581543
24537 4.85653209686279
24538 4.87233114242554
24539 4.99982357025146
24540 4.88046407699585
24541 4.88622283935547
24542 4.68894481658936
24543 4.78775644302368
24544 4.61132621765137
24545 4.79338312149048
24546 4.7052640914917
24547 4.69074153900146
24548 4.89180183410645
24549 4.87128877639771
24550 4.62557029724121
24551 4.82185506820679
24552 4.61858081817627
24553 4.87606382369995
24554 4.77080392837524
24555 4.93623495101929
24556 4.91855239868164
24557 4.8621711730957
24558 4.73031091690063
24559 4.93105602264404
24560 5.04602336883545
24561 5.04282808303833
24562 4.91568851470947
24563 4.83977222442627
24564 4.90940141677856
24565 4.97300624847412
24566 4.97426128387451
24567 4.97815942764282
24568 5.09726858139038
24569 5.10266351699829
24570 4.91453170776367
24571 5.17775821685791
24572 5.11733245849609
24573 5.22391796112061
24574 4.79394102096558
24575 4.99024677276611
24576 5.03464412689209
24577 4.83348798751831
24578 4.95949983596802
24579 4.92895746231079
24580 4.7819938659668
24581 4.87842845916748
24582 4.89217233657837
24583 4.82625961303711
24584 4.84003782272339
24585 4.84247541427612
24586 4.76914930343628
24587 4.77551889419556
24588 4.95683479309082
24589 4.78300428390503
24590 4.86421298980713
24591 4.76350164413452
24592 4.84370994567871
24593 4.7891902923584
24594 4.72360801696777
24595 4.78329801559448
24596 4.83211374282837
24597 4.7918062210083
24598 4.87781620025635
24599 4.81874752044678
24600 4.82828378677368
24601 4.83927011489868
24602 4.76757335662842
24603 4.85514163970947
24604 4.91364908218384
24605 4.81046438217163
24606 4.98029661178589
24607 4.96164274215698
24608 4.79977512359619
24609 4.87144994735718
24610 4.97377729415894
24611 4.88260364532471
24612 5.00218439102173
24613 5.00433540344238
24614 4.98086595535278
24615 4.83959150314331
24616 4.97345447540283
24617 4.96147727966309
24618 5.04590702056885
24619 4.89734649658203
24620 5.02574253082275
24621 4.91464900970459
24622 4.88346815109253
24623 4.83845520019531
24624 4.92760372161865
24625 5.10820817947388
24626 5.12073087692261
24627 4.92153406143188
24628 5.04202222824097
24629 4.98346757888794
24630 4.93457889556885
24631 5.1178183555603
24632 4.82038593292236
24633 5.00749063491821
24634 4.87919282913208
24635 5.05520296096802
24636 4.9946141242981
24637 4.89469242095947
24638 5.02092790603638
24639 4.91616106033325
24640 4.97572803497314
24641 5.06251382827759
24642 5.00387382507324
24643 4.87623500823975
24644 4.9225959777832
24645 4.84083652496338
24646 4.80784893035889
24647 4.97991991043091
24648 4.88554000854492
24649 5.1361665725708
24650 4.91702032089233
24651 5.03419971466064
24652 4.94660139083862
24653 5.1432671546936
24654 4.94802808761597
24655 5.03790903091431
24656 5.08038377761841
24657 5.29905796051025
24658 5.04259967803955
24659 5.12463474273682
24660 5.0217113494873
24661 5.12131595611572
24662 5.24422740936279
24663 5.08724164962769
24664 5.02547788619995
24665 5.0894603729248
24666 5.29274225234985
24667 5.21198272705078
24668 5.1137375831604
24669 5.04847812652588
24670 5.15542411804199
24671 5.14124298095703
24672 5.06889343261719
24673 5.15292930603027
24674 5.22442674636841
24675 5.14252233505249
24676 5.14568138122559
24677 5.06117963790894
24678 5.18713235855103
24679 5.31121349334717
24680 5.4739990234375
24681 5.22319364547729
24682 5.13519144058228
24683 4.94393539428711
24684 4.9635648727417
24685 4.97169780731201
24686 4.97207403182983
24687 5.30492305755615
24688 5.03606843948364
24689 5.09075689315796
24690 5.05902862548828
24691 5.03192281723022
24692 5.13626480102539
24693 5.24382781982422
24694 5.13436794281006
24695 5.37432909011841
24696 5.30652523040771
24697 5.22383880615234
24698 5.17160224914551
24699 5.12072038650513
24700 5.13698101043701
24701 5.15471172332764
24702 5.13671779632568
24703 4.98562049865723
24704 5.12686538696289
24705 4.93006181716919
24706 5.02165222167969
24707 5.03330230712891
24708 4.87852621078491
24709 5.0000147819519
24710 5.01071405410767
24711 5.0688738822937
24712 5.11063861846924
24713 5.132164478302
24714 5.08338832855225
24715 5.09037399291992
24716 5.06497240066528
24717 4.99222135543823
24718 5.10899925231934
24719 5.30714273452759
24720 5.52726554870605
24721 5.25212287902832
24722 5.11725330352783
24723 5.31706142425537
24724 5.43959808349609
24725 5.17222023010254
24726 5.54898643493652
24727 5.32559633255005
24728 5.02284002304077
24729 5.47935581207275
24730 5.34234046936035
24731 5.61449909210205
24732 5.53636360168457
24733 5.92753505706787
24734 5.68084716796875
24735 5.75501346588135
24736 5.80839920043945
24737 5.30037498474121
24738 5.54303026199341
24739 5.5775351524353
24740 5.53056526184082
24741 5.67175245285034
24742 5.72282743453979
24743 5.58987331390381
24744 5.74886465072632
24745 5.61974763870239
24746 5.77617835998535
24747 5.93331909179688
24748 5.60754299163818
24749 5.76590538024902
24750 6.00084495544434
24751 5.70527982711792
24752 5.77269458770752
24753 5.54653072357178
24754 5.80920362472534
24755 5.74717044830322
24756 6.02245235443115
24757 5.89346742630005
24758 5.96100330352783
24759 5.85127782821655
24760 5.84230279922485
24761 6.45612621307373
24762 6.35267734527588
24763 5.99473333358765
24764 5.9944167137146
24765 6.06552410125732
24766 5.77444219589233
24767 5.75110769271851
24768 5.68645238876343
24769 5.82916975021362
24770 5.73953866958618
24771 5.81160068511963
24772 5.85365200042725
24773 5.6973819732666
24774 5.71690893173218
24775 5.67707347869873
24776 5.58196592330933
24777 5.5840892791748
24778 5.2683424949646
24779 5.43478488922119
24780 5.53982162475586
24781 5.38826274871826
24782 5.66069459915161
24783 5.64984655380249
24784 5.64427947998047
24785 5.75203895568848
24786 5.71186113357544
24787 5.65231275558472
24788 5.44902896881104
24789 5.46678447723389
24790 5.45338535308838
24791 5.51122093200684
24792 5.46589422225952
24793 5.55829763412476
24794 5.47665500640869
24795 5.50059747695923
24796 5.50503635406494
24797 5.38966846466064
24798 5.66067361831665
24799 5.57070064544678
24800 5.40142202377319
24801 5.43949460983276
24802 5.23752307891846
24803 5.5169997215271
24804 5.36372232437134
24805 5.53679752349854
24806 5.49942588806152
24807 5.46788501739502
24808 5.32612323760986
24809 5.13562488555908
24810 5.21598196029663
24811 5.20797157287598
24812 5.1531834602356
24813 5.08682870864868
24814 5.18700122833252
24815 5.16642141342163
24816 5.49987077713013
24817 5.63984966278076
24818 5.52690553665161
24819 5.43901443481445
24820 5.24499082565308
24821 5.25529670715332
24822 5.06875276565552
24823 5.27214860916138
24824 5.36874580383301
24825 5.2760272026062
24826 5.29102849960327
24827 5.27588701248169
24828 5.39723348617554
24829 4.9967622756958
24830 5.10581541061401
24831 5.17442989349365
24832 5.1252555847168
24833 5.46928739547729
24834 5.22131443023682
24835 5.0114221572876
24836 5.13589429855347
24837 5.23339176177979
24838 5.35362720489502
24839 5.0191478729248
24840 5.15382528305054
24841 5.21400117874146
24842 5.17919445037842
24843 5.11917877197266
24844 5.40360689163208
24845 5.28767824172974
24846 5.28617191314697
24847 5.58252763748169
24848 5.56683492660522
24849 5.41305112838745
24850 5.23192501068115
24851 5.1959662437439
24852 5.22244024276733
24853 5.30216312408447
24854 5.29266500473022
24855 5.48236417770386
24856 5.42414951324463
24857 5.35400819778442
24858 5.30094146728516
24859 5.32413959503174
24860 5.34730291366577
24861 5.44165754318237
24862 5.09347343444824
24863 5.13986492156982
24864 5.22326231002808
24865 5.13517618179321
24866 4.90696001052856
24867 5.0984148979187
24868 4.92473793029785
24869 5.00739192962646
24870 5.14269065856934
24871 4.93024444580078
24872 5.21361875534058
24873 5.11536407470703
24874 4.95879650115967
24875 5.01445865631104
24876 5.22981119155884
24877 5.46595287322998
24878 5.35322189331055
24879 5.23237562179565
24880 5.40931606292725
24881 5.3703179359436
24882 5.17064952850342
24883 5.14932250976562
24884 5.07874059677124
24885 4.9339394569397
24886 5.05718898773193
24887 5.08910226821899
24888 5.20008945465088
24889 5.0308780670166
24890 4.88262796401978
24891 5.06220865249634
24892 5.21941423416138
24893 5.15826177597046
24894 5.13603115081787
24895 5.11784887313843
24896 5.04372644424438
24897 4.91141748428345
24898 4.8998818397522
24899 5.03673934936523
24900 4.95884370803833
24901 4.99767351150513
24902 4.98003530502319
24903 4.97973728179932
24904 4.9341516494751
24905 5.0732569694519
24906 5.02428388595581
24907 4.99790859222412
24908 4.99270343780518
24909 5.09385824203491
24910 5.06740140914917
24911 5.24660634994507
24912 4.89444065093994
24913 5.12084245681763
24914 5.01416444778442
24915 4.82761669158936
24916 4.97765159606934
24917 4.908043384552
24918 4.97272729873657
24919 4.94712448120117
24920 4.78482103347778
24921 4.94474983215332
24922 4.79993104934692
24923 4.75090312957764
24924 4.83875465393066
24925 4.77900838851929
24926 4.8359203338623
24927 5.00834035873413
24928 5.11772203445435
24929 4.93377780914307
24930 4.9007773399353
24931 4.9847207069397
24932 5.01367473602295
24933 5.0528416633606
24934 4.93149995803833
24935 5.13920211791992
24936 5.17683553695679
24937 5.03947973251343
24938 5.15443563461304
24939 5.0105938911438
24940 5.1963791847229
24941 5.12091588973999
24942 4.94951009750366
24943 5.05734825134277
24944 5.01520490646362
24945 5.03566122055054
24946 4.97042798995972
24947 5.07854318618774
24948 5.12515258789062
24949 5.07267093658447
24950 5.23116254806519
24951 5.09690427780151
24952 5.10658836364746
24953 5.16002130508423
24954 5.10958528518677
24955 5.05186367034912
24956 5.18621444702148
24957 5.36765050888062
24958 5.45433664321899
24959 5.3340106010437
24960 5.17631149291992
24961 5.12759447097778
24962 5.22336435317993
24963 5.40709209442139
24964 5.10599231719971
24965 5.27921628952026
24966 5.36110973358154
24967 5.36409044265747
24968 5.16338062286377
24969 5.20939683914185
24970 5.36049699783325
24971 5.30468273162842
24972 5.30355644226074
24973 5.25882434844971
24974 5.27681589126587
24975 5.35404872894287
24976 5.36273145675659
24977 5.32012176513672
24978 5.1954288482666
24979 5.24054622650146
24980 5.21026563644409
24981 5.11155986785889
24982 5.07718133926392
24983 4.99998378753662
24984 5.16520881652832
24985 4.97907400131226
24986 5.14338636398315
24987 5.19177103042603
24988 5.18196439743042
24989 5.3470344543457
24990 5.12004280090332
24991 5.14034700393677
24992 5.23250532150269
24993 5.39185047149658
24994 5.2872142791748
24995 5.18397283554077
24996 5.37925910949707
24997 5.19531154632568
24998 5.10080194473267
24999 5.22098875045776
25000 5.30961179733276
25001 5.21413421630859
25002 5.11361789703369
25003 5.05277013778687
25004 5.36551856994629
25005 5.14026117324829
25006 5.18497180938721
25007 5.19425249099731
25008 5.12050151824951
25009 5.18119096755981
25010 5.09468507766724
25011 5.06895732879639
25012 5.12699842453003
25013 5.06939268112183
25014 5.20973110198975
25015 4.91831827163696
25016 5.04855489730835
25017 4.94643354415894
25018 5.18386030197144
25019 5.18479681015015
25020 5.18473815917969
25021 5.12911462783813
25022 5.1712965965271
25023 5.21722173690796
25024 5.15443468093872
25025 5.08643531799316
25026 5.29445028305054
25027 5.01394557952881
25028 5.1860990524292
25029 5.26203870773315
25030 5.18129587173462
25031 5.12533140182495
25032 5.09783458709717
25033 5.27337789535522
25034 5.25029373168945
25035 5.26802635192871
25036 5.07252788543701
25037 5.24846458435059
25038 5.26857137680054
25039 5.32478761672974
25040 5.11687803268433
25041 5.24256706237793
25042 5.41468572616577
25043 5.09141969680786
25044 5.04323148727417
25045 5.10738849639893
25046 5.24716949462891
25047 5.09946346282959
25048 5.0421838760376
25049 4.92052412033081
25050 5.00394868850708
25051 5.11274814605713
25052 5.07700443267822
25053 5.1764760017395
25054 5.08040189743042
25055 5.08672761917114
25056 4.9769606590271
25057 5.0797119140625
25058 5.08340454101562
25059 5.01394653320312
25060 4.96820640563965
25061 5.01831150054932
25062 5.18306732177734
25063 5.01667070388794
25064 4.98426055908203
25065 5.11862421035767
25066 5.1344780921936
25067 5.03407430648804
25068 5.33878946304321
25069 5.09983253479004
25070 4.97528457641602
25071 5.00630378723145
25072 5.21537494659424
25073 5.01902341842651
25074 5.09956073760986
25075 5.06558656692505
25076 5.09692907333374
25077 5.06933116912842
25078 5.10823678970337
25079 4.99827003479004
25080 5.08517122268677
25081 5.17057704925537
25082 4.8813042640686
25083 5.04424047470093
25084 5.10815954208374
25085 5.15888214111328
25086 5.12290525436401
25087 5.1689977645874
25088 5.21255016326904
25089 5.09962892532349
25090 5.25596714019775
25091 5.13594484329224
25092 5.09416818618774
25093 5.04217386245728
25094 5.1136531829834
25095 5.0366644859314
25096 5.1182599067688
25097 5.11393928527832
25098 5.08567142486572
25099 4.92355442047119
25100 4.9081449508667
25101 4.96661853790283
25102 4.91659069061279
25103 5.02961015701294
25104 4.96378135681152
25105 5.05324506759644
25106 5.06920385360718
25107 5.29365587234497
25108 5.13225841522217
25109 5.077308177948
25110 5.23044157028198
25111 5.21666145324707
25112 5.2142505645752
25113 5.23013257980347
25114 5.23098468780518
25115 5.23178386688232
25116 5.1938910484314
25117 5.27981424331665
25118 5.16735649108887
25119 5.18330526351929
25120 5.236656665802
25121 5.00409984588623
25122 5.12189292907715
25123 5.31756114959717
25124 5.08408737182617
25125 4.91576099395752
25126 5.12283134460449
25127 5.05983448028564
25128 4.99311685562134
25129 5.12210988998413
25130 5.11994647979736
25131 5.02587270736694
25132 5.00982046127319
25133 5.07735919952393
25134 5.03625679016113
25135 5.10990476608276
25136 4.97313213348389
25137 4.98760032653809
25138 5.0101523399353
25139 4.95526695251465
25140 4.95032787322998
25141 4.87736082077026
25142 4.88750696182251
25143 5.12617492675781
25144 5.01986837387085
25145 5.1944751739502
25146 5.05172443389893
25147 5.05879545211792
25148 5.15278911590576
25149 5.28224897384644
25150 5.16970014572144
25151 5.05753564834595
25152 5.10122108459473
25153 5.10825538635254
25154 5.0639181137085
25155 5.14213037490845
25156 5.1768798828125
25157 5.06552743911743
25158 5.19874238967896
25159 5.08456039428711
25160 5.0438404083252
25161 5.01378679275513
25162 5.05637121200562
25163 5.1080493927002
25164 4.88995361328125
25165 5.02853584289551
25166 5.08274745941162
25167 5.07963132858276
25168 5.06098031997681
25169 5.02440500259399
25170 5.12585067749023
25171 5.04610681533813
25172 5.11224889755249
25173 5.1216082572937
25174 5.03781461715698
25175 5.2145619392395
25176 4.98104619979858
25177 5.20918321609497
25178 5.17090749740601
25179 5.23048067092896
25180 5.05893611907959
25181 5.03857612609863
25182 5.23368835449219
25183 5.11361694335938
25184 5.06603765487671
25185 5.05276441574097
25186 4.94771671295166
25187 4.97525024414062
25188 5.07539176940918
25189 4.8988184928894
25190 4.98339509963989
25191 5.06064510345459
25192 5.24337482452393
25193 5.1912260055542
25194 5.09756565093994
25195 5.06161642074585
25196 5.12316608428955
25197 5.21283864974976
25198 5.08513879776001
25199 5.23008441925049
25200 5.23458003997803
25201 5.1258692741394
25202 5.17924118041992
25203 5.22147798538208
25204 4.98480081558228
25205 5.0678448677063
25206 4.8594069480896
25207 4.82825422286987
25208 5.06295108795166
25209 5.17704820632935
25210 5.05626726150513
25211 5.01248025894165
25212 4.89855766296387
25213 4.96421051025391
25214 5.1569185256958
25215 5.16494464874268
25216 5.05959415435791
25217 5.11408233642578
25218 5.23174571990967
25219 4.99069118499756
25220 5.01965427398682
25221 5.18119525909424
25222 5.18783903121948
25223 5.10951852798462
25224 5.17239427566528
25225 5.09317302703857
25226 5.05424785614014
25227 5.04778861999512
25228 5.22550582885742
25229 5.24087238311768
25230 5.01751041412354
25231 5.27199983596802
25232 5.1429557800293
25233 5.1304874420166
25234 5.2105884552002
25235 5.069260597229
25236 5.14513397216797
25237 5.13866424560547
25238 5.187171459198
25239 5.21073818206787
25240 5.14585828781128
25241 5.07149267196655
25242 5.12688732147217
25243 5.03309535980225
25244 5.25444555282593
25245 5.15899229049683
25246 5.02340126037598
25247 4.98752593994141
25248 5.00131511688232
25249 5.07016277313232
25250 4.95720338821411
25251 5.11247444152832
25252 5.17554521560669
25253 5.14110803604126
25254 5.1211314201355
25255 5.47832298278809
25256 5.18285322189331
25257 5.25525712966919
25258 5.04787111282349
25259 5.19722700119019
25260 5.16470527648926
25261 5.03910779953003
25262 5.01811265945435
25263 5.09165334701538
25264 5.15446949005127
25265 4.98534917831421
25266 5.05079698562622
25267 4.99062824249268
25268 5.03688955307007
25269 5.00692176818848
25270 5.06328248977661
25271 4.93682336807251
25272 4.99867248535156
25273 4.9319896697998
25274 4.91326284408569
25275 4.8666353225708
25276 5.06772375106812
25277 4.90452766418457
25278 4.8878321647644
25279 4.75404500961304
25280 4.81122016906738
25281 4.89567708969116
25282 4.88285636901855
25283 5.02087926864624
25284 4.99602794647217
25285 4.9455132484436
25286 4.89189720153809
25287 4.8407154083252
25288 5.15169620513916
25289 4.86881351470947
25290 5.22121095657349
25291 5.27060127258301
25292 5.17676401138306
25293 5.12212944030762
25294 5.24401330947876
25295 5.15096664428711
25296 5.14520597457886
25297 5.45003318786621
25298 5.34686660766602
25299 5.23005056381226
25300 5.25007295608521
25301 5.28010082244873
25302 5.19537591934204
25303 5.279700756073
25304 5.30757093429565
25305 5.29520988464355
25306 5.39290571212769
25307 5.13012361526489
25308 5.20446538925171
25309 5.16725778579712
25310 5.29413604736328
25311 5.09352731704712
25312 5.05059957504272
25313 5.08130025863647
25314 5.12728500366211
25315 5.2439980506897
25316 5.26804208755493
25317 5.28932237625122
25318 5.31897640228271
25319 5.24253034591675
25320 5.30007934570312
25321 5.50715160369873
25322 5.46775341033936
25323 5.45641851425171
25324 5.56914186477661
25325 5.5035719871521
25326 5.4716010093689
25327 5.28772306442261
25328 5.42648220062256
25329 5.50052928924561
25330 5.64979553222656
25331 5.66459035873413
25332 5.56106758117676
25333 5.50558757781982
25334 5.59344816207886
25335 5.61875057220459
25336 5.33816480636597
25337 5.55456066131592
25338 5.38642644882202
25339 5.46260118484497
25340 5.73476123809814
25341 5.44949769973755
25342 5.27334690093994
25343 5.5828742980957
25344 5.17779588699341
25345 5.211829662323
25346 5.36815214157104
25347 5.29466772079468
25348 5.27948188781738
25349 5.29365396499634
25350 5.22062110900879
25351 5.66206312179565
25352 5.51667404174805
25353 5.47226142883301
25354 5.60695171356201
25355 5.40017747879028
25356 5.26789855957031
25357 5.25837230682373
25358 5.48667097091675
25359 5.46748113632202
25360 5.6536750793457
25361 5.37451982498169
25362 5.2271842956543
25363 5.23674583435059
25364 5.35073614120483
25365 5.35915803909302
25366 5.38751220703125
25367 5.50351715087891
25368 5.38644075393677
25369 5.09456205368042
25370 5.06530332565308
25371 5.07597398757935
25372 5.0309681892395
25373 5.4351634979248
25374 5.48888301849365
25375 5.27473306655884
25376 5.06995964050293
25377 5.01662063598633
25378 5.07361030578613
25379 4.89531517028809
25380 5.0748143196106
25381 4.90872097015381
25382 4.96382713317871
25383 5.08952045440674
25384 5.13506269454956
25385 4.92465114593506
25386 5.355544090271
25387 5.3519082069397
25388 5.5412917137146
25389 5.44783067703247
25390 5.37874889373779
25391 5.52997589111328
25392 5.40861940383911
25393 5.39024782180786
25394 5.30183935165405
25395 5.19115829467773
25396 5.40777206420898
25397 5.2475323677063
25398 5.19976329803467
25399 5.15868902206421
25400 5.21600341796875
25401 5.13419628143311
25402 5.2692756652832
25403 5.03360986709595
25404 5.126296043396
25405 5.03879737854004
25406 5.01218509674072
25407 4.95643901824951
25408 4.84884452819824
25409 5.11404752731323
25410 5.07618093490601
25411 4.98440742492676
25412 4.99971389770508
25413 4.92697811126709
25414 4.82579708099365
25415 4.95393657684326
25416 5.02992296218872
25417 5.06156969070435
25418 5.04889345169067
25419 5.18911457061768
25420 5.00767230987549
25421 5.22912645339966
25422 5.18487024307251
25423 5.31221866607666
25424 5.36213064193726
25425 5.69837284088135
25426 5.67989778518677
25427 5.09681844711304
25428 5.09841012954712
25429 5.14453792572021
25430 4.98872900009155
25431 5.17492294311523
25432 5.1123480796814
25433 5.28713893890381
25434 5.2025351524353
25435 5.45531320571899
25436 5.41675567626953
25437 5.60982322692871
25438 5.51208686828613
25439 5.37293767929077
25440 5.55610656738281
25441 5.44167423248291
25442 5.1678581237793
25443 5.31062889099121
25444 5.73885774612427
25445 5.11366415023804
25446 5.14141368865967
25447 5.09342813491821
25448 5.07431697845459
25449 5.05909824371338
25450 5.18469095230103
25451 5.27436304092407
25452 5.31386470794678
25453 5.5677638053894
25454 5.25960636138916
25455 5.38561058044434
25456 5.32592296600342
25457 5.17388725280762
25458 4.93342685699463
25459 5.02783346176147
25460 5.22721529006958
25461 5.15869569778442
25462 5.24434757232666
25463 5.26251697540283
25464 5.81531238555908
25465 5.9263391494751
25466 5.61681938171387
25467 6.07019329071045
25468 5.78607034683228
25469 6.13989353179932
25470 5.74200010299683
25471 5.89606428146362
25472 5.84624481201172
25473 5.98570919036865
25474 5.96703910827637
25475 5.39190149307251
25476 5.48548126220703
25477 5.81766748428345
25478 5.89690399169922
25479 5.39220762252808
25480 6.11750841140747
25481 6.1159200668335
25482 5.86426115036011
25483 6.19556903839111
25484 5.8980450630188
25485 5.65357446670532
25486 5.38614273071289
25487 5.79132556915283
25488 5.77557468414307
25489 6.01545667648315
25490 6.09006500244141
25491 5.56585025787354
25492 6.44215202331543
25493 5.95285940170288
25494 5.7571759223938
25495 6.00732660293579
25496 5.68755149841309
25497 5.64019250869751
25498 5.62143993377686
25499 6.0778980255127
25500 5.79749441146851
25501 5.58171844482422
25502 5.39314699172974
25503 5.53084278106689
25504 5.80238199234009
25505 5.72070121765137
25506 5.4813060760498
25507 5.46414279937744
25508 5.40820741653442
25509 5.36541032791138
25510 5.44307661056519
25511 5.32614612579346
25512 5.26612520217896
25513 5.1816782951355
25514 5.35724496841431
25515 5.33104228973389
25516 5.05939102172852
25517 5.13160848617554
25518 5.12761449813843
25519 4.98486232757568
25520 5.10156726837158
25521 5.09112882614136
25522 5.19671535491943
25523 5.42804336547852
25524 5.37754249572754
25525 5.51568794250488
25526 5.53957939147949
25527 5.33353662490845
25528 5.41784524917603
25529 4.97269773483276
25530 5.43799829483032
25531 5.3504581451416
25532 5.81499195098877
25533 6.05927705764771
25534 6.01837015151978
25535 6.07318353652954
25536 6.20935535430908
25537 6.58490037918091
25538 6.50952816009521
25539 6.54369020462036
25540 6.46973371505737
25541 6.40119886398315
25542 6.40128898620605
25543 6.49342393875122
25544 6.38777494430542
25545 6.43418407440186
25546 6.40290689468384
25547 6.05195903778076
25548 5.80511236190796
25549 5.71685028076172
25550 6.13883638381958
25551 5.80860233306885
25552 5.55288887023926
25553 5.74201631546021
25554 5.84448432922363
25555 5.97516965866089
25556 6.01348924636841
25557 6.08486890792847
25558 5.93817853927612
25559 6.30606651306152
25560 6.04571628570557
25561 5.86212348937988
25562 5.92171096801758
25563 5.73410081863403
25564 5.63407278060913
25565 5.74968671798706
25566 5.64448308944702
25567 5.92878150939941
25568 6.07147979736328
25569 5.83032464981079
25570 6.02711391448975
25571 6.19448947906494
25572 6.01619100570679
25573 6.1357216835022
25574 6.2205491065979
25575 6.19609642028809
25576 6.17882680892944
25577 6.01323556900024
25578 6.4386944770813
25579 5.96497249603271
25580 6.07557439804077
25581 5.88503313064575
25582 6.24253845214844
25583 6.3160343170166
25584 6.26699161529541
25585 6.37548923492432
25586 6.22608041763306
25587 6.3780837059021
25588 6.27597093582153
25589 6.34600400924683
25590 6.64030456542969
25591 6.17558526992798
25592 5.938796043396
25593 5.81867980957031
25594 6.01339101791382
25595 6.1644868850708
25596 6.07664060592651
25597 6.28058958053589
25598 6.16129922866821
25599 6.01819801330566
25600 6.3989429473877
25601 6.1264910697937
25602 6.07821321487427
25603 5.8315110206604
25604 5.91822195053101
25605 6.06328821182251
25606 5.925537109375
25607 5.81426048278809
25608 5.85813570022583
25609 5.94555902481079
25610 6.05704832077026
25611 6.05635833740234
25612 6.0001163482666
25613 6.02248668670654
25614 6.32642984390259
25615 6.24624633789062
25616 6.04568910598755
25617 6.13569498062134
25618 5.98575639724731
25619 6.27543973922729
25620 6.28031730651855
25621 6.28676319122314
25622 6.28163003921509
25623 6.32586860656738
25624 6.37556982040405
25625 6.2282977104187
25626 6.23913335800171
25627 6.55752420425415
25628 6.4723334312439
25629 6.61788654327393
25630 6.6234712600708
25631 6.69271326065063
25632 6.27277088165283
25633 6.73019123077393
25634 6.20914936065674
25635 6.26109457015991
25636 6.27202463150024
25637 6.37507915496826
25638 6.21710681915283
25639 6.29231595993042
25640 6.24917888641357
25641 6.27283620834351
25642 5.90026807785034
25643 6.33281087875366
25644 6.41176891326904
25645 6.17972183227539
25646 6.39537572860718
25647 6.33729076385498
25648 6.32624530792236
25649 6.09537124633789
25650 6.27894258499146
25651 6.04838943481445
25652 5.79676485061646
25653 6.46809387207031
25654 6.40517282485962
25655 6.5113377571106
25656 6.55806303024292
25657 6.41734600067139
25658 5.78737497329712
25659 6.31005668640137
25660 5.99948835372925
25661 6.13703155517578
25662 6.46346473693848
25663 6.41569709777832
25664 6.31277704238892
25665 6.29868316650391
25666 5.98064184188843
25667 5.96982288360596
25668 6.06148672103882
25669 6.13437652587891
25670 6.0042519569397
25671 6.23250579833984
25672 6.04293775558472
25673 6.18067932128906
25674 5.80948495864868
25675 5.96726083755493
25676 5.85374879837036
25677 5.93400478363037
25678 5.75510501861572
25679 6.24927091598511
25680 5.89067602157593
25681 6.14235258102417
25682 5.9174747467041
25683 6.11823701858521
25684 5.89749956130981
25685 6.23097038269043
25686 5.95295572280884
25687 5.61633110046387
25688 5.82663059234619
25689 5.95602750778198
25690 6.18947601318359
25691 6.1955828666687
25692 6.59267950057983
25693 6.38476848602295
25694 6.3017692565918
25695 6.33631753921509
25696 6.69263458251953
25697 6.28436279296875
25698 6.26253652572632
25699 6.14964151382446
25700 6.29506206512451
25701 6.37984228134155
25702 6.29248189926147
25703 6.40756940841675
25704 6.66374063491821
25705 6.64771890640259
25706 6.87233066558838
25707 6.49462842941284
25708 6.41302537918091
25709 6.08657646179199
25710 6.22188234329224
25711 6.60554075241089
25712 6.68097686767578
25713 6.59077501296997
25714 6.66136741638184
25715 6.58530616760254
25716 6.3221583366394
25717 6.45609712600708
25718 6.30911111831665
25719 6.35398387908936
25720 6.21449756622314
25721 6.23554182052612
25722 6.29076623916626
25723 6.5232572555542
25724 6.53121566772461
25725 6.45218849182129
25726 6.57181882858276
25727 6.3827919960022
25728 6.4627513885498
25729 6.84827280044556
25730 6.81559944152832
25731 6.90991735458374
25732 6.94459342956543
25733 6.89383506774902
25734 6.88441848754883
25735 6.61054849624634
25736 6.7816047668457
25737 6.56458425521851
25738 6.54412031173706
25739 6.37843036651611
25740 6.4635534286499
25741 6.3675365447998
25742 6.6287899017334
25743 6.87487840652466
25744 6.69711017608643
25745 6.08673095703125
25746 6.28961515426636
25747 6.27972984313965
25748 6.08955144882202
25749 6.21633863449097
25750 6.03943300247192
25751 6.22222900390625
25752 6.34837770462036
25753 6.48742580413818
25754 6.35740375518799
25755 6.45144081115723
25756 6.59172630310059
25757 6.49259233474731
25758 6.77333116531372
25759 6.78441286087036
25760 6.5395712852478
25761 6.36018228530884
25762 6.18179368972778
25763 6.50428819656372
25764 6.44023609161377
25765 6.50006294250488
25766 6.39364814758301
25767 6.59705066680908
25768 6.10673236846924
25769 6.07452344894409
25770 6.30719614028931
25771 6.83667755126953
25772 6.29644918441772
25773 6.35793828964233
25774 6.16686105728149
25775 6.03038024902344
25776 6.44361162185669
25777 6.37549686431885
25778 6.44256401062012
25779 6.09834241867065
25780 6.52582883834839
25781 6.58029794692993
25782 6.41627264022827
25783 6.96545267105103
25784 6.80898189544678
25785 6.37685060501099
25786 6.40971612930298
25787 6.1417088508606
25788 5.93762636184692
25789 5.85570764541626
25790 6.3215012550354
25791 6.34287691116333
25792 6.63279438018799
25793 6.57519388198853
25794 6.49496078491211
25795 6.69521617889404
25796 6.50300931930542
25797 6.73213148117065
25798 6.2641019821167
25799 6.23135471343994
25800 6.55846357345581
25801 6.37357187271118
25802 6.36712646484375
25803 6.72466659545898
25804 6.78079128265381
25805 6.79617071151733
25806 6.46827268600464
25807 6.50415515899658
25808 6.87393188476562
25809 6.47660827636719
25810 6.58583211898804
25811 6.19729900360107
25812 6.24353265762329
25813 6.24789381027222
25814 6.01448154449463
25815 6.64648818969727
25816 6.28812217712402
25817 6.60832262039185
25818 6.68426704406738
25819 6.62365007400513
25820 6.59298086166382
25821 6.48605394363403
25822 6.41376733779907
25823 6.40762233734131
25824 6.60481452941895
25825 6.47241735458374
25826 6.62383460998535
25827 6.68670272827148
25828 6.24051427841187
25829 6.45144176483154
25830 6.28845977783203
25831 6.60178279876709
25832 6.63088274002075
25833 6.36363410949707
25834 6.32617616653442
25835 6.34348058700562
25836 6.29014110565186
25837 6.41375160217285
25838 6.35636854171753
25839 6.56145477294922
25840 6.75538206100464
25841 6.67920827865601
25842 6.43115997314453
25843 7.02383375167847
25844 6.42577838897705
25845 6.73636341094971
25846 6.17533111572266
25847 6.43829298019409
25848 6.53497743606567
25849 6.38897657394409
25850 6.24714469909668
25851 5.99434185028076
25852 6.37314033508301
25853 6.45115184783936
25854 6.24727344512939
25855 6.42606210708618
25856 6.34650945663452
25857 6.47030353546143
25858 6.47534275054932
25859 6.43757724761963
25860 6.63742208480835
25861 6.40922594070435
25862 6.36629199981689
25863 5.96359586715698
25864 6.59867429733276
25865 6.69344425201416
25866 6.79788541793823
25867 6.39580106735229
25868 6.30472755432129
25869 6.239586353302
25870 6.65026807785034
25871 6.57458353042603
25872 6.50422859191895
25873 6.51655673980713
25874 6.58121204376221
25875 6.43841600418091
25876 7.04837560653687
25877 6.60689353942871
25878 6.63546180725098
25879 6.74970722198486
25880 6.35989475250244
25881 6.65612697601318
25882 6.57916307449341
25883 6.66941690444946
25884 6.79877662658691
25885 6.71790504455566
25886 6.67865324020386
25887 6.93204212188721
25888 6.59900665283203
25889 6.68825149536133
25890 6.82173585891724
25891 6.70658683776855
25892 6.59676361083984
25893 6.91306161880493
25894 6.78039360046387
25895 6.60583257675171
25896 6.76947021484375
25897 6.71869611740112
25898 6.4512243270874
25899 6.56646680831909
25900 6.40416193008423
25901 6.65055847167969
25902 6.70415544509888
25903 6.51730632781982
25904 6.78929662704468
25905 6.58236694335938
25906 6.48649406433105
25907 6.56213474273682
25908 6.51845407485962
25909 6.17715835571289
25910 6.16459703445435
25911 6.48664045333862
25912 6.42496776580811
25913 6.24187994003296
25914 6.07975101470947
25915 5.88541603088379
25916 5.89175128936768
25917 6.0620288848877
25918 5.9650297164917
25919 6.19839763641357
25920 6.41616821289062
25921 6.54150629043579
25922 6.50983142852783
25923 6.49056148529053
25924 6.39823579788208
25925 6.35481977462769
25926 6.5179877281189
25927 6.22100687026978
25928 6.3445258140564
25929 6.02876901626587
25930 6.02665948867798
25931 6.29118347167969
25932 6.2442455291748
25933 6.25484561920166
25934 5.96874284744263
25935 6.18820953369141
25936 6.13923931121826
25937 6.48200178146362
25938 5.82969427108765
25939 6.06288766860962
25940 6.06677484512329
25941 5.72637939453125
25942 5.738196849823
25943 5.56538486480713
25944 6.0812292098999
25945 6.03260135650635
25946 5.9408745765686
25947 5.93202495574951
25948 5.82318449020386
25949 6.00231790542603
25950 6.21294116973877
25951 6.38707447052002
25952 6.49666881561279
25953 6.41717290878296
25954 6.04748773574829
25955 6.28637075424194
25956 6.24962425231934
25957 6.1390585899353
25958 6.35148191452026
25959 6.18241310119629
25960 6.34674549102783
25961 6.39465856552124
25962 6.25983190536499
25963 6.57719898223877
25964 6.42710161209106
25965 6.31652688980103
25966 6.49056243896484
25967 6.64413070678711
25968 6.19619560241699
25969 6.29617691040039
25970 6.43010568618774
25971 6.43610239028931
25972 6.28087520599365
25973 6.52743768692017
25974 6.41017246246338
25975 6.45077037811279
25976 6.28581047058105
25977 6.27471876144409
25978 6.47853899002075
25979 6.30514621734619
25980 6.28021669387817
25981 6.32241868972778
25982 6.53519344329834
25983 6.11678409576416
25984 6.60885620117188
25985 6.33274126052856
25986 6.28960514068604
25987 5.89584827423096
25988 5.79356861114502
25989 5.87152242660522
25990 5.90515947341919
25991 6.13458251953125
25992 6.19411706924438
25993 6.35236406326294
25994 6.08890676498413
25995 6.02100849151611
25996 6.04847145080566
25997 6.12642002105713
25998 5.8021240234375
25999 6.08663368225098
26000 6.28060579299927
26001 6.23149299621582
26002 6.04940843582153
26003 6.47212028503418
26004 6.30588340759277
26005 6.04435253143311
26006 5.98880052566528
26007 6.12719345092773
26008 6.1198902130127
26009 6.30939197540283
26010 6.09311056137085
26011 6.41219234466553
26012 6.01454496383667
26013 6.06806802749634
26014 6.20484495162964
26015 6.02258491516113
26016 6.27040910720825
26017 6.3268609046936
26018 6.06214475631714
26019 6.23360347747803
26020 6.14473915100098
26021 6.22890710830688
26022 6.25989866256714
26023 6.21387338638306
26024 6.37090826034546
26025 6.29239988327026
26026 6.19920206069946
26027 6.30493211746216
26028 6.16171598434448
26029 6.22958087921143
26030 6.22585439682007
26031 5.97536039352417
26032 6.30393218994141
26033 6.06148719787598
26034 5.96252298355103
26035 5.99911785125732
26036 6.14859104156494
26037 6.05096483230591
26038 6.29331970214844
26039 6.32139682769775
26040 6.17957019805908
26041 6.03657007217407
26042 6.24938774108887
26043 6.20800256729126
26044 6.24539518356323
26045 6.22686576843262
26046 6.20450925827026
26047 6.28133821487427
26048 6.60290813446045
26049 6.06089687347412
26050 6.38009881973267
26051 5.84024095535278
26052 6.20875358581543
26053 6.47951412200928
26054 6.15746545791626
26055 6.08941841125488
26056 6.18000316619873
26057 6.04959344863892
26058 5.95632791519165
26059 5.74453735351562
26060 5.90026473999023
26061 5.88587045669556
26062 5.83293437957764
26063 5.48918056488037
26064 5.81280040740967
26065 5.59982347488403
26066 5.54253768920898
26067 5.45804977416992
26068 5.3831090927124
26069 5.64867877960205
26070 5.36398077011108
26071 5.35422134399414
26072 5.48803281784058
26073 5.56328821182251
26074 5.5441370010376
26075 5.80359315872192
26076 5.65543174743652
26077 5.530601978302
26078 5.55141878128052
26079 5.772545337677
26080 5.798828125
26081 5.63889980316162
26082 5.48813581466675
26083 5.66546773910522
26084 5.71751737594604
26085 5.76058673858643
26086 6.00524854660034
26087 5.70405101776123
26088 5.87982654571533
26089 5.99624109268188
26090 5.91788053512573
26091 6.14177846908569
26092 6.09619331359863
26093 6.29730176925659
26094 6.09131145477295
26095 6.13046598434448
26096 5.99868726730347
26097 6.0602068901062
26098 6.1529369354248
26099 5.94122123718262
26100 6.02392625808716
26101 6.15314483642578
26102 5.99203395843506
26103 6.1735987663269
26104 6.14426040649414
26105 6.12480211257935
26106 6.11367559432983
26107 6.25497436523438
26108 6.25468921661377
26109 5.98908662796021
26110 6.29324293136597
26111 6.01261615753174
26112 5.94846153259277
26113 5.8997950553894
26114 6.07498598098755
26115 5.75015544891357
26116 5.96853399276733
26117 6.08055973052979
26118 6.19789791107178
26119 6.09637022018433
26120 6.14990758895874
26121 5.99805307388306
26122 6.01441764831543
26123 5.90645122528076
26124 6.06539964675903
26125 6.16827774047852
26126 6.16557264328003
26127 6.3186936378479
26128 6.31387996673584
26129 6.30130195617676
26130 6.04263782501221
26131 6.16583204269409
26132 6.27690076828003
26133 6.32815599441528
26134 6.36145114898682
26135 6.65384340286255
26136 6.59475612640381
26137 6.63850450515747
26138 6.75720357894897
26139 6.47857046127319
26140 6.39606285095215
26141 6.27790212631226
26142 6.23266744613647
26143 6.05175876617432
26144 6.22403764724731
26145 6.50937938690186
26146 6.1253228187561
26147 6.12913417816162
26148 6.30379819869995
26149 6.18051338195801
26150 6.42021703720093
26151 6.29910278320312
26152 6.19787883758545
26153 6.36674451828003
26154 6.78777027130127
26155 6.38634490966797
26156 6.50547218322754
26157 6.19148063659668
26158 6.47348928451538
26159 6.26053237915039
26160 6.13607501983643
26161 5.84282875061035
26162 5.88150835037231
26163 6.01056337356567
26164 6.03740549087524
26165 5.94411659240723
26166 6.0023136138916
26167 5.87473964691162
26168 5.78573703765869
26169 5.86949968338013
26170 5.88154315948486
26171 6.04531955718994
26172 5.84470081329346
26173 5.83092546463013
26174 5.72413778305054
26175 5.89691305160522
26176 6.00319671630859
26177 5.87536907196045
26178 5.77578020095825
26179 5.90716361999512
26180 6.20181274414062
26181 5.87513637542725
26182 5.91488742828369
26183 5.98791074752808
26184 6.06824827194214
26185 6.12217903137207
26186 5.85890579223633
26187 5.93542718887329
26188 5.82585144042969
26189 6.10657644271851
26190 5.97578620910645
26191 5.64423418045044
26192 5.49292087554932
26193 5.70085668563843
26194 5.83745861053467
26195 5.74931955337524
26196 6.01117610931396
26197 5.96820974349976
26198 6.43497943878174
26199 6.23201990127563
26200 6.09636878967285
26201 6.51303100585938
26202 6.31640338897705
26203 6.28130674362183
26204 6.50216865539551
26205 6.03573989868164
26206 5.7282829284668
26207 5.86689329147339
26208 5.77037239074707
26209 5.66506910324097
26210 5.84806299209595
26211 5.73121309280396
26212 5.6283164024353
26213 5.51632070541382
26214 5.71509790420532
26215 5.53098011016846
26216 5.66983222961426
26217 5.40509796142578
26218 5.40563678741455
26219 5.49330902099609
26220 5.71727800369263
26221 5.96265983581543
26222 5.94371700286865
26223 5.84090423583984
26224 5.62046098709106
26225 5.64731645584106
26226 5.28670740127563
26227 5.20515108108521
26228 5.35098457336426
26229 5.63218927383423
26230 5.75861215591431
26231 5.42932844161987
26232 5.30524778366089
26233 5.42023706436157
26234 5.38233470916748
26235 5.36458253860474
26236 5.43837213516235
26237 5.29667949676514
26238 5.46292448043823
26239 5.42942714691162
26240 5.67901134490967
26241 5.48386240005493
26242 5.21863174438477
26243 5.56624507904053
26244 5.53749513626099
26245 5.75689220428467
26246 5.76080942153931
26247 5.92968797683716
26248 5.60265302658081
26249 5.42075204849243
26250 5.49638366699219
26251 5.91626501083374
26252 5.74079704284668
26253 5.66115427017212
26254 5.77445554733276
26255 5.352294921875
26256 5.45942115783691
26257 5.494300365448
26258 5.82476902008057
26259 5.65365552902222
26260 5.76680135726929
26261 5.73988962173462
26262 5.57369375228882
26263 5.69781970977783
26264 5.6085033416748
26265 5.6347599029541
26266 5.68357229232788
26267 5.90801763534546
26268 5.76337718963623
26269 5.51000928878784
26270 5.63974952697754
26271 5.72254991531372
26272 5.76842498779297
26273 5.77750301361084
26274 5.72295570373535
26275 5.94753170013428
26276 6.0223593711853
26277 5.91335439682007
26278 5.7570595741272
26279 5.65023374557495
26280 5.81733465194702
26281 6.01753902435303
26282 5.77858448028564
26283 5.69258260726929
26284 5.55111742019653
26285 5.72346591949463
26286 5.83056879043579
26287 5.74454116821289
26288 6.00401878356934
26289 5.98606824874878
26290 5.80458879470825
26291 6.03150653839111
26292 5.86257791519165
26293 5.86118125915527
26294 6.23579835891724
26295 5.76803493499756
26296 6.05016756057739
26297 6.3065881729126
26298 6.06033372879028
26299 5.79845523834229
26300 6.09038972854614
26301 6.26071977615356
26302 6.39785099029541
26303 5.9389443397522
26304 5.94517803192139
26305 6.03848028182983
26306 6.2590217590332
26307 6.34720945358276
26308 6.38162803649902
26309 6.75492906570435
26310 6.44358158111572
26311 6.15085601806641
26312 6.10755443572998
26313 6.4293041229248
26314 6.18682813644409
26315 5.80003499984741
26316 5.99691772460938
26317 6.04387950897217
26318 6.08575391769409
26319 6.05454397201538
26320 5.86352443695068
26321 5.94395065307617
26322 5.91092300415039
26323 5.73383140563965
26324 5.42284536361694
26325 5.77126598358154
26326 6.06731462478638
26327 6.18233823776245
26328 6.20810604095459
26329 6.47120141983032
26330 6.28448390960693
26331 6.07794427871704
26332 6.20701789855957
26333 6.0725212097168
26334 6.36719989776611
26335 6.06780576705933
26336 5.98508882522583
26337 6.1608247756958
26338 6.19600582122803
26339 5.59605169296265
26340 5.60558938980103
26341 6.03065061569214
26342 5.94817447662354
26343 6.32039165496826
26344 6.45570087432861
26345 6.35374116897583
26346 6.02896785736084
26347 6.37861299514771
26348 6.27135848999023
26349 6.08006048202515
26350 5.82646179199219
26351 6.06923961639404
26352 5.97966289520264
26353 5.84279537200928
26354 5.85681343078613
26355 5.80105257034302
26356 5.94569063186646
26357 6.27454662322998
26358 6.07293510437012
26359 5.75594329833984
26360 5.68853425979614
26361 6.02484941482544
26362 6.11464548110962
26363 6.06693649291992
26364 6.1131443977356
26365 5.90519666671753
26366 6.09255695343018
26367 6.14873600006104
26368 6.09498262405396
26369 5.96848583221436
26370 6.32526206970215
26371 6.11026573181152
26372 6.23569059371948
26373 6.28219270706177
26374 6.30465078353882
26375 6.24414730072021
26376 6.44598817825317
26377 6.37642860412598
26378 6.42809772491455
26379 6.36366033554077
26380 6.10385179519653
26381 6.08687496185303
26382 5.94972324371338
26383 6.2737455368042
26384 6.32117748260498
26385 6.16732597351074
26386 5.9355206489563
26387 6.13710880279541
26388 6.30933237075806
26389 6.34388542175293
26390 6.50843954086304
26391 6.46035242080688
26392 6.22936630249023
26393 6.03602457046509
26394 6.49010515213013
26395 6.54003477096558
26396 6.46224689483643
26397 6.42900943756104
26398 6.29425144195557
26399 6.41196489334106
26400 6.54567289352417
26401 6.29328346252441
26402 6.39441013336182
26403 6.24190759658813
26404 6.44562816619873
26405 6.73232221603394
26406 6.28759622573853
26407 6.48165845870972
26408 6.43940210342407
26409 6.81057691574097
26410 6.43737840652466
26411 6.41908025741577
26412 6.10824012756348
26413 6.13363647460938
26414 6.1872034072876
26415 6.02672815322876
26416 5.97368574142456
26417 5.97737169265747
26418 6.19642400741577
26419 5.99132537841797
26420 5.86608266830444
26421 6.04506206512451
26422 6.2482442855835
26423 5.96645593643188
26424 5.5465407371521
26425 5.72572946548462
26426 5.78593111038208
26427 6.04101371765137
26428 5.73061275482178
26429 5.73340654373169
26430 5.55213737487793
26431 5.7178201675415
26432 5.76786518096924
26433 5.65466499328613
26434 5.95212507247925
26435 5.50754880905151
26436 5.62641382217407
26437 5.58767175674438
26438 5.64398002624512
26439 5.7499885559082
26440 5.74891471862793
26441 6.14806604385376
26442 6.1241626739502
26443 6.24664163589478
26444 6.38289070129395
26445 6.32749605178833
26446 6.08097267150879
26447 6.19148254394531
26448 6.20110940933228
26449 6.22054243087769
26450 6.17476272583008
26451 6.39837980270386
26452 6.07802534103394
26453 6.23356056213379
26454 6.0795521736145
26455 5.97905588150024
26456 6.01314687728882
26457 5.91629314422607
26458 6.03187131881714
26459 6.05299711227417
26460 5.99069690704346
26461 5.8181471824646
26462 5.86582088470459
26463 5.97931003570557
26464 6.14673614501953
26465 6.31974983215332
26466 5.93885946273804
26467 6.05063724517822
26468 6.12213277816772
26469 6.25035810470581
26470 6.11226892471313
26471 6.21582841873169
26472 6.23555660247803
26473 6.14254999160767
26474 6.2466197013855
26475 6.08432388305664
26476 6.35598134994507
26477 6.11422538757324
26478 6.00211954116821
26479 6.20725536346436
26480 6.1267237663269
26481 6.08044004440308
26482 5.98365163803101
26483 5.97847557067871
26484 5.97058534622192
26485 5.8755669593811
26486 6.12099456787109
26487 6.0185079574585
26488 6.16613292694092
26489 6.0136866569519
26490 6.15386629104614
26491 6.00649118423462
26492 6.19327878952026
26493 6.22477960586548
26494 6.03798961639404
26495 6.18195247650146
26496 5.81498241424561
26497 5.82640552520752
26498 5.9471263885498
26499 6.008629322052
26500 5.88677978515625
26501 5.99820423126221
26502 5.75292730331421
26503 5.87692975997925
26504 5.73204898834229
26505 5.94470405578613
26506 5.65926218032837
26507 5.94791460037231
26508 5.67353820800781
26509 5.64514207839966
26510 5.70940065383911
26511 5.69002485275269
26512 5.91603708267212
26513 5.74053144454956
26514 5.98099994659424
26515 5.77338790893555
26516 6.03537797927856
26517 5.8629412651062
26518 5.9618501663208
26519 6.05528545379639
26520 5.75899124145508
26521 5.96647834777832
26522 6.02292442321777
26523 5.90900230407715
26524 5.9164571762085
26525 5.85215616226196
26526 5.83653116226196
26527 5.89258003234863
26528 6.09192657470703
26529 5.58697557449341
26530 5.66181993484497
26531 5.58236646652222
26532 5.58341598510742
26533 5.75384044647217
26534 5.77297353744507
26535 5.64104890823364
26536 5.68496799468994
26537 5.80638885498047
26538 5.87493801116943
26539 5.74479627609253
26540 5.78034925460815
26541 5.94480514526367
26542 6.12435865402222
26543 6.2405686378479
26544 5.99751758575439
26545 6.01069641113281
26546 5.95718574523926
26547 5.87847089767456
26548 5.98008966445923
26549 5.94807767868042
26550 5.91910171508789
26551 5.87397289276123
26552 5.90391826629639
26553 5.68205499649048
26554 5.79251480102539
26555 5.65862512588501
26556 5.87056636810303
26557 5.92225646972656
26558 6.2917594909668
26559 6.32510185241699
26560 6.428870677948
26561 6.02956056594849
26562 5.92934274673462
26563 6.23121881484985
26564 6.06985139846802
26565 6.06406736373901
26566 5.6734037399292
26567 6.12328577041626
26568 6.15181493759155
26569 6.23705244064331
26570 6.11656522750854
26571 6.07393932342529
26572 6.25204229354858
26573 6.07281064987183
26574 6.1627049446106
26575 6.16621685028076
26576 6.50652837753296
26577 6.34062433242798
26578 6.22502994537354
26579 6.56498575210571
26580 6.65210676193237
26581 6.28005361557007
26582 6.61531400680542
26583 6.04837036132812
26584 6.16414880752563
26585 6.24917793273926
26586 6.41216707229614
26587 6.27243995666504
26588 6.29645776748657
26589 6.14966011047363
26590 6.47848081588745
26591 6.34503746032715
26592 5.90719890594482
26593 6.18787002563477
26594 6.25496006011963
26595 6.27294778823853
26596 6.28476619720459
26597 6.13800811767578
26598 6.12876653671265
26599 6.32547378540039
26600 5.95981502532959
26601 6.08927202224731
26602 6.34951734542847
26603 6.29386806488037
26604 6.09825038909912
26605 6.34386348724365
26606 6.14005279541016
26607 6.41452646255493
26608 6.43589687347412
26609 6.39150953292847
26610 6.47276401519775
26611 6.08986568450928
26612 6.23678302764893
26613 6.02233505249023
26614 6.21736764907837
26615 6.28182888031006
26616 6.29653406143188
26617 6.22619676589966
26618 6.13257026672363
26619 5.71721601486206
26620 6.12019300460815
26621 5.96377515792847
26622 6.1402530670166
26623 5.74875354766846
26624 5.75361156463623
26625 5.89032936096191
26626 6.41247797012329
26627 6.42486095428467
26628 6.44137811660767
26629 6.4361457824707
26630 6.41937589645386
26631 6.33643579483032
26632 6.21565103530884
26633 6.27874755859375
26634 6.17049598693848
26635 6.17478322982788
26636 6.37160778045654
26637 6.31499242782593
26638 6.64511013031006
26639 6.56256866455078
26640 6.55693340301514
26641 6.55798482894897
26642 6.50076389312744
26643 6.33212900161743
26644 6.05879926681519
26645 6.01809072494507
26646 6.56721067428589
26647 5.78236675262451
26648 6.0350456237793
26649 6.06068706512451
26650 6.10858201980591
26651 6.0878472328186
26652 6.0322470664978
26653 5.93844652175903
26654 6.42245626449585
26655 6.50857877731323
26656 6.46671199798584
26657 6.28879070281982
26658 6.30274629592896
26659 6.56749057769775
26660 6.37861156463623
26661 6.48298263549805
26662 6.51838684082031
26663 6.35346841812134
26664 6.42534208297729
26665 6.37077856063843
26666 6.62339305877686
26667 6.44516134262085
26668 6.40868282318115
26669 6.39611387252808
26670 6.03878831863403
26671 5.97274398803711
26672 6.02223825454712
26673 5.96994066238403
26674 6.10001993179321
26675 6.56670236587524
26676 6.47031879425049
26677 6.18727111816406
26678 5.99149036407471
26679 6.42611408233643
26680 6.54842758178711
26681 6.13598823547363
26682 5.93899583816528
26683 5.96080541610718
26684 5.94753932952881
26685 6.27930545806885
26686 6.07773447036743
26687 6.36501121520996
26688 6.80910682678223
26689 6.55631303787231
26690 6.54027652740479
26691 6.15042066574097
26692 6.23828077316284
26693 6.04946804046631
26694 5.76319742202759
26695 5.98025512695312
26696 5.99971628189087
26697 6.16264867782593
26698 6.00141286849976
26699 6.0578875541687
26700 6.08111906051636
26701 6.10037565231323
26702 6.11835289001465
26703 6.06676292419434
26704 6.02255916595459
26705 6.00990915298462
26706 6.53322649002075
26707 6.27120637893677
26708 6.39190769195557
26709 6.37434387207031
26710 6.2477331161499
26711 6.3994083404541
26712 6.3852105140686
26713 6.41728353500366
26714 6.83943223953247
26715 6.90694665908813
26716 6.58618640899658
26717 6.45643377304077
26718 6.27834129333496
26719 6.30659627914429
26720 6.36506938934326
26721 6.38620328903198
26722 6.33210611343384
26723 6.62742853164673
26724 6.71589279174805
26725 6.81653451919556
26726 6.48426103591919
26727 6.14979028701782
26728 6.57699871063232
26729 6.4661078453064
26730 6.54669809341431
26731 6.35760021209717
26732 6.44635629653931
26733 6.38860845565796
26734 6.24926805496216
26735 6.11793518066406
26736 6.23295116424561
26737 6.26016569137573
26738 6.53331136703491
26739 6.63593053817749
26740 6.50196123123169
26741 6.2734260559082
26742 6.31723070144653
26743 6.48700475692749
26744 6.7855749130249
26745 6.7110481262207
26746 7.05719423294067
26747 6.53521537780762
26748 6.40797805786133
26749 6.37656450271606
26750 6.70000839233398
26751 6.76264667510986
26752 6.53617382049561
26753 6.44332551956177
26754 6.71154403686523
26755 6.33418083190918
26756 6.65153312683105
26757 6.69098615646362
26758 6.88343477249146
26759 6.6654200553894
26760 6.49927234649658
26761 6.36997032165527
26762 6.35639762878418
26763 6.32343435287476
26764 6.54624032974243
26765 6.1784496307373
26766 6.39013719558716
26767 6.16774082183838
26768 6.03699207305908
26769 6.26187801361084
26770 5.91676950454712
26771 5.52154445648193
26772 5.71422386169434
26773 5.95431995391846
26774 5.78175163269043
26775 5.95004749298096
26776 5.73524045944214
26777 5.83929586410522
26778 6.05084753036499
26779 6.07493925094604
26780 6.10963106155396
26781 6.52698516845703
26782 6.63023567199707
26783 6.47363758087158
26784 6.48797416687012
26785 6.61083221435547
26786 7.05423259735107
26787 6.67330265045166
26788 6.74591302871704
26789 6.68369960784912
26790 6.8043966293335
26791 6.85563135147095
26792 6.69270420074463
26793 6.2761058807373
26794 6.56459379196167
26795 6.48991632461548
26796 6.31618547439575
26797 6.37706422805786
26798 6.57326650619507
26799 6.84224700927734
26800 6.45410013198853
26801 6.49695682525635
26802 6.87172079086304
26803 6.47520542144775
26804 6.39902782440186
26805 6.79612064361572
26806 6.61491012573242
26807 6.57280254364014
26808 6.56496810913086
26809 6.73198461532593
26810 6.77332162857056
26811 6.99182271957397
26812 7.00187253952026
26813 6.72926092147827
26814 6.45457601547241
26815 6.32991313934326
26816 6.30135345458984
26817 5.95924806594849
26818 6.08866453170776
26819 6.20768737792969
26820 6.43344402313232
26821 6.13064336776733
26822 6.33035755157471
26823 6.2347354888916
26824 6.96335172653198
26825 6.48374128341675
26826 6.20016956329346
26827 6.45721435546875
26828 6.66630983352661
26829 6.53291940689087
26830 6.66305303573608
26831 6.40920925140381
26832 6.70352602005005
26833 6.22382593154907
26834 6.39436292648315
26835 6.03327131271362
26836 6.02269792556763
26837 6.12546157836914
26838 6.13513946533203
26839 5.56278133392334
26840 5.72557544708252
26841 5.42349243164062
26842 5.4448561668396
26843 5.0688157081604
26844 5.49291610717773
26845 5.71436023712158
26846 5.62489366531372
26847 5.78811836242676
26848 5.57827425003052
26849 5.53319263458252
26850 5.86375379562378
26851 5.64895439147949
26852 5.80439376831055
26853 5.67911291122437
26854 5.38066625595093
26855 5.4339427947998
26856 6.04481172561646
26857 5.66500043869019
26858 5.65154790878296
26859 5.3091869354248
26860 4.97475862503052
26861 5.30036497116089
26862 4.91129684448242
26863 4.89868354797363
26864 5.31658506393433
26865 5.25663995742798
26866 5.16304922103882
26867 5.57026290893555
26868 5.38886690139771
26869 5.85419082641602
26870 5.95570755004883
26871 5.71335554122925
26872 5.89128112792969
26873 6.04395914077759
26874 5.9278621673584
26875 5.99686765670776
26876 5.84169387817383
26877 5.93778324127197
26878 6.09885931015015
26879 6.12146186828613
26880 6.06543350219727
26881 5.92981004714966
26882 6.03363990783691
26883 6.05508852005005
26884 6.09319829940796
26885 5.81401968002319
26886 6.29202795028687
26887 5.97066354751587
26888 5.96789598464966
26889 5.88352727890015
26890 5.97822189331055
26891 6.02822160720825
26892 5.94113206863403
26893 5.93064308166504
26894 6.19963073730469
26895 6.64009141921997
26896 6.19903612136841
26897 5.91739416122437
26898 6.15446949005127
26899 6.07426404953003
26900 6.08447170257568
26901 6.40728712081909
26902 6.29041433334351
26903 6.51598072052002
26904 6.38455247879028
26905 6.10394906997681
26906 6.29398155212402
26907 6.03379821777344
26908 5.96463060379028
26909 5.8913779258728
26910 5.76429414749146
26911 6.10010385513306
26912 5.95719242095947
26913 6.05479955673218
26914 5.86602115631104
26915 5.78362607955933
26916 6.00131320953369
26917 5.99731111526489
26918 6.3626651763916
26919 6.3464183807373
26920 6.32704877853394
26921 6.04750967025757
26922 5.91573905944824
26923 6.03485870361328
26924 6.03320169448853
26925 5.94336557388306
26926 6.55052423477173
26927 6.35866928100586
26928 6.21933078765869
26929 6.42567729949951
26930 6.44247770309448
26931 6.17994499206543
26932 6.44441747665405
26933 6.61532831192017
26934 6.04456043243408
26935 6.36740875244141
26936 6.35984897613525
26937 5.95331478118896
26938 6.17575168609619
26939 6.04168844223022
26940 6.0966911315918
26941 5.87963628768921
26942 5.99618768692017
26943 5.97166061401367
26944 5.76487112045288
26945 5.62799835205078
26946 5.52109384536743
26947 5.67674350738525
26948 5.79729127883911
26949 5.67221784591675
26950 5.98746252059937
26951 6.0942268371582
26952 6.00022554397583
26953 6.03512239456177
26954 6.01599168777466
26955 5.86193895339966
26956 6.11576509475708
26957 6.47384214401245
26958 6.09978723526001
26959 5.97658395767212
26960 6.05967044830322
26961 5.94806146621704
26962 6.15568065643311
26963 6.05218887329102
26964 6.31108379364014
26965 6.13114833831787
26966 5.91143894195557
26967 5.69077110290527
26968 5.58473682403564
26969 5.84417152404785
26970 5.84123277664185
26971 5.87980890274048
26972 6.14842748641968
26973 5.83232402801514
26974 5.88948583602905
26975 5.7950291633606
26976 6.04218292236328
26977 5.78210020065308
26978 5.98879528045654
26979 6.2864727973938
26980 6.12423610687256
26981 5.82139301300049
26982 6.26824331283569
26983 6.22851896286011
26984 5.90721940994263
26985 5.68641471862793
26986 5.1934061050415
26987 5.52844285964966
26988 5.58348035812378
26989 5.71237087249756
26990 5.70049858093262
26991 5.43793201446533
26992 5.55498790740967
26993 5.87880420684814
26994 6.42811727523804
26995 6.06565093994141
26996 6.19768142700195
26997 5.92007160186768
26998 6.17832326889038
26999 6.02201509475708
27000 5.77928686141968
27001 6.18111371994019
27002 6.43465614318848
27003 6.18589115142822
27004 6.19222831726074
27005 6.11008644104004
27006 6.07693386077881
27007 6.22520971298218
27008 6.40039253234863
27009 6.06680345535278
27010 5.5182580947876
27011 5.80899333953857
27012 5.96703815460205
27013 5.864098072052
27014 6.00185537338257
27015 5.97483777999878
27016 5.41451644897461
27017 5.74598598480225
27018 5.91934061050415
27019 5.63167381286621
27020 5.68565130233765
27021 5.42085456848145
27022 5.55236101150513
27023 5.41208124160767
27024 5.28759479522705
27025 5.3472638130188
27026 5.42340326309204
27027 5.28531551361084
27028 5.35615348815918
27029 5.47104024887085
27030 5.45506811141968
27031 5.43402004241943
27032 5.55284595489502
27033 5.64448976516724
27034 5.83913421630859
27035 5.88174533843994
27036 5.61879777908325
27037 5.61842679977417
27038 5.65458297729492
27039 5.96004772186279
27040 6.08839273452759
27041 5.73377513885498
27042 6.22961950302124
27043 6.00347852706909
27044 5.84089708328247
27045 5.59697341918945
27046 5.45263910293579
27047 5.65916919708252
27048 6.00050783157349
27049 6.33641338348389
27050 6.28491449356079
27051 6.00260400772095
27052 5.89825057983398
27053 5.99941158294678
27054 5.97052526473999
27055 5.94129657745361
27056 6.16547775268555
27057 5.9790358543396
27058 5.99276399612427
27059 6.0061502456665
27060 6.27680778503418
27061 6.01029300689697
27062 5.99518156051636
27063 6.14052152633667
27064 6.31965923309326
27065 6.48325872421265
27066 6.27593231201172
27067 6.54798936843872
27068 5.88054466247559
27069 6.13964557647705
27070 5.71512842178345
27071 6.09432363510132
27072 6.51091718673706
27073 6.53786563873291
27074 6.34135341644287
27075 6.63607788085938
27076 6.71490669250488
27077 6.71115303039551
27078 6.2980170249939
27079 6.14414119720459
27080 6.37970447540283
27081 6.41408824920654
27082 6.58136653900146
27083 6.59204053878784
27084 6.42560720443726
27085 6.51951265335083
27086 6.26070070266724
27087 6.31845045089722
27088 5.98801231384277
27089 6.1039891242981
27090 5.70122051239014
27091 5.88127040863037
27092 6.14834880828857
27093 5.74030065536499
27094 6.01791715621948
27095 5.75254583358765
27096 6.02281665802002
27097 5.60423040390015
27098 5.83593368530273
27099 5.5510401725769
27100 5.5552806854248
27101 5.64400625228882
27102 5.75644254684448
27103 5.74585294723511
27104 5.74037981033325
27105 5.72382593154907
27106 6.03535938262939
27107 5.79734420776367
27108 5.87407827377319
27109 6.01337289810181
27110 5.92707872390747
27111 6.11848592758179
27112 5.96408319473267
27113 5.84210872650146
27114 6.03546237945557
27115 5.82634544372559
27116 5.56515216827393
27117 5.99273300170898
27118 5.69496393203735
27119 5.55437088012695
27120 6.00301361083984
27121 5.75589561462402
27122 5.69740962982178
27123 6.06929111480713
27124 5.98879432678223
27125 5.88454341888428
27126 5.49891901016235
27127 5.49225664138794
27128 5.67216396331787
27129 5.62793350219727
27130 5.74523019790649
27131 5.62604951858521
27132 5.80917882919312
27133 5.57992267608643
27134 5.58607196807861
27135 5.44091558456421
27136 5.44047975540161
27137 5.49748849868774
27138 5.60255336761475
27139 5.84510087966919
27140 5.44683885574341
27141 5.3790020942688
27142 5.49631500244141
27143 5.61966037750244
27144 5.44931554794312
27145 5.51637554168701
27146 5.74167203903198
27147 5.36673879623413
27148 5.67212152481079
27149 5.71524906158447
27150 5.28856754302979
27151 5.23982429504395
27152 5.7190523147583
27153 5.72167778015137
27154 5.47891235351562
27155 5.30834627151489
27156 5.32918787002563
27157 5.42802047729492
27158 5.45825386047363
27159 5.54375028610229
27160 5.3047046661377
27161 6.11391353607178
27162 5.69563579559326
27163 5.845299243927
27164 5.70101547241211
27165 5.78394889831543
27166 5.97688722610474
27167 5.88023471832275
27168 6.2253680229187
27169 5.73664569854736
27170 5.68466567993164
27171 5.94141912460327
27172 5.76374053955078
27173 5.88604164123535
27174 5.58933067321777
27175 5.5598611831665
27176 5.6082968711853
27177 5.90200614929199
27178 5.66457843780518
27179 5.68708276748657
27180 5.6715612411499
27181 5.64137077331543
27182 5.6738748550415
27183 5.70170259475708
27184 5.51577806472778
27185 5.65092849731445
27186 5.86539459228516
27187 5.94494342803955
27188 5.65229368209839
27189 6.00169038772583
27190 6.01972246170044
27191 5.77638816833496
27192 6.06732273101807
27193 6.24863815307617
27194 6.30532836914062
27195 5.91184139251709
27196 5.73124361038208
27197 5.99925231933594
27198 6.06471824645996
27199 5.63577079772949
27200 6.0259108543396
27201 5.98103523254395
27202 6.15591716766357
27203 6.27445554733276
27204 6.38866329193115
27205 6.19829034805298
27206 5.58624649047852
27207 6.11037635803223
27208 6.19779777526855
27209 5.95616865158081
27210 5.72870302200317
27211 5.64274120330811
27212 5.85837316513062
27213 5.62413167953491
27214 5.74374532699585
27215 5.77546787261963
27216 5.67798089981079
27217 5.50346517562866
27218 5.41052865982056
27219 5.27006816864014
27220 5.55845212936401
27221 5.17636585235596
27222 5.74832105636597
27223 5.71320962905884
27224 5.81974840164185
27225 5.79211044311523
27226 5.76017141342163
27227 5.79458475112915
27228 5.64523553848267
27229 5.83491849899292
27230 5.75245666503906
27231 5.996009349823
27232 5.89268970489502
27233 6.25232553482056
27234 6.11584711074829
27235 5.93113374710083
27236 6.41772365570068
27237 6.35632610321045
27238 6.22598314285278
27239 6.08633995056152
27240 6.25491189956665
27241 6.37961387634277
27242 6.18546199798584
27243 6.53730201721191
27244 6.56309938430786
27245 6.07165861129761
27246 6.4350528717041
27247 6.40262174606323
27248 6.50870656967163
27249 6.37711143493652
27250 6.3249306678772
27251 6.38696432113647
27252 6.12504243850708
27253 6.1529107093811
27254 6.35700941085815
27255 6.44063711166382
27256 6.42838478088379
27257 6.48411655426025
27258 6.638023853302
27259 6.02768754959106
27260 6.24905109405518
27261 6.05780792236328
27262 6.46324634552002
27263 6.47878170013428
27264 6.54385852813721
27265 6.22142791748047
27266 6.29005289077759
27267 6.31425762176514
27268 6.0974760055542
27269 6.02558422088623
27270 5.98897171020508
27271 6.05795240402222
27272 6.13492584228516
27273 6.34788179397583
27274 6.30306625366211
27275 6.2870659828186
27276 6.19404458999634
27277 6.19760131835938
27278 5.97791194915771
27279 6.01850557327271
27280 6.20785760879517
27281 6.10503053665161
27282 6.33377408981323
27283 6.23391103744507
27284 6.0755558013916
27285 6.21246099472046
27286 6.02838897705078
27287 6.21264553070068
27288 6.15875434875488
27289 5.96051073074341
27290 6.00734615325928
27291 6.14200115203857
27292 6.09426498413086
27293 6.23475551605225
27294 6.31544780731201
27295 6.28163290023804
27296 6.26696348190308
27297 6.28266716003418
27298 6.05852317810059
27299 6.14870595932007
27300 6.3043360710144
27301 6.16687774658203
27302 6.33658409118652
27303 6.50423622131348
27304 6.45412683486938
27305 6.25429487228394
27306 6.312180519104
27307 6.40861845016479
27308 6.48197984695435
27309 6.03758716583252
27310 6.14473581314087
27311 6.35944414138794
27312 6.34621953964233
27313 6.37673044204712
27314 6.15403890609741
27315 6.70334100723267
27316 6.51211452484131
27317 6.54686641693115
27318 6.55653142929077
27319 6.35417509078979
27320 6.27434730529785
27321 6.32267189025879
27322 6.14178514480591
27323 6.30168199539185
27324 6.51448154449463
27325 6.02654218673706
27326 6.39239358901978
27327 6.42165613174438
27328 6.40868997573853
27329 6.54521656036377
27330 6.41964769363403
27331 6.42611360549927
27332 6.2960467338562
27333 6.47152709960938
27334 6.29556322097778
27335 5.94912195205688
27336 6.33502817153931
27337 6.28295230865479
27338 6.62365055084229
27339 6.64996719360352
27340 6.48159503936768
27341 6.55703973770142
27342 7.02873754501343
27343 6.7960205078125
27344 6.81753778457642
27345 6.43541240692139
27346 6.59905195236206
27347 6.64074802398682
27348 6.70815086364746
27349 7.36959314346313
27350 7.36261224746704
27351 7.19951343536377
27352 7.27569484710693
27353 7.54984712600708
27354 7.06663656234741
27355 6.74517631530762
27356 6.92900657653809
27357 6.94376420974731
27358 6.64221000671387
27359 6.80514669418335
27360 6.91993045806885
27361 6.4154167175293
27362 6.6687273979187
27363 7.09559154510498
27364 7.04852962493896
27365 7.29252433776855
27366 7.17892646789551
27367 7.15693473815918
27368 7.07314348220825
27369 6.91435718536377
27370 7.21939086914062
27371 7.00165367126465
27372 7.11774635314941
27373 6.96553993225098
27374 6.93077898025513
27375 7.04896020889282
27376 7.0317234992981
27377 6.68319463729858
27378 6.79997539520264
27379 7.28707647323608
27380 6.86453580856323
27381 7.07475280761719
27382 6.66768980026245
27383 6.82157230377197
27384 6.75665760040283
27385 7.03871297836304
27386 6.94467258453369
27387 6.48631143569946
27388 6.97509813308716
27389 6.57271385192871
27390 6.93577194213867
27391 6.77916479110718
27392 6.39021492004395
27393 7.02309894561768
27394 6.62490940093994
27395 6.48319530487061
27396 6.45138120651245
27397 6.19185924530029
27398 6.34425401687622
27399 6.22438383102417
27400 6.18951225280762
27401 6.39363384246826
27402 6.14593124389648
27403 6.05439949035645
27404 6.28756141662598
27405 6.16066980361938
27406 6.31189203262329
27407 6.14576053619385
27408 6.52023649215698
27409 6.34216690063477
27410 6.27855062484741
27411 6.08808708190918
27412 6.07916879653931
27413 5.8755350112915
27414 6.05024480819702
27415 6.28232383728027
27416 6.2259407043457
27417 6.19518852233887
27418 5.95235061645508
27419 5.80271196365356
27420 6.2168927192688
27421 5.9085111618042
27422 5.94330644607544
27423 5.90810918807983
27424 5.77908849716187
27425 5.98937463760376
27426 6.08410835266113
27427 6.04384851455688
27428 5.88770818710327
27429 5.95094728469849
27430 6.23172998428345
27431 6.31438255310059
27432 6.59356164932251
27433 6.44457006454468
27434 6.36078023910522
27435 6.48432445526123
27436 6.20968246459961
27437 6.07537794113159
27438 6.11184740066528
27439 6.1558084487915
27440 6.3948016166687
27441 6.33379507064819
27442 6.14901924133301
27443 6.63073778152466
27444 6.51779699325562
27445 6.36714124679565
27446 6.36999893188477
27447 6.32882213592529
27448 6.14896011352539
27449 6.5407886505127
27450 6.42428684234619
27451 6.36981248855591
27452 6.39921855926514
27453 6.40960502624512
27454 6.57223701477051
27455 6.42378997802734
27456 6.17116498947144
27457 6.23566293716431
27458 6.30893611907959
27459 6.56505441665649
27460 6.3023738861084
27461 6.01173162460327
27462 6.10798597335815
27463 6.27243614196777
27464 6.24943971633911
27465 6.21031904220581
27466 5.94865655899048
27467 6.2463755607605
27468 6.07373476028442
27469 6.35863542556763
27470 5.99819993972778
27471 6.19932651519775
27472 6.07093954086304
27473 6.02857255935669
27474 5.99559450149536
27475 6.06106567382812
27476 6.05629253387451
27477 6.17473602294922
27478 6.19669914245605
27479 6.40230131149292
27480 6.36563730239868
27481 6.08757019042969
27482 6.31015777587891
27483 6.34582901000977
27484 6.51686668395996
27485 6.07135200500488
27486 6.30069589614868
27487 6.4387583732605
27488 6.33157873153687
27489 6.2920880317688
27490 6.17770290374756
27491 6.02291393280029
27492 5.8660306930542
27493 5.96942090988159
27494 5.97856187820435
27495 6.00617980957031
27496 6.02168560028076
27497 6.00535249710083
27498 6.33503293991089
27499 6.22487926483154
27500 6.07559108734131
27501 6.20358180999756
27502 6.35658121109009
27503 6.76107692718506
27504 6.41084003448486
27505 6.51998424530029
27506 6.61347198486328
27507 6.63848400115967
27508 6.5736346244812
27509 6.3564510345459
27510 6.50521087646484
27511 6.36591386795044
27512 6.52356481552124
27513 6.24660396575928
27514 6.53644132614136
27515 6.19886302947998
27516 6.15151643753052
27517 6.40645027160645
27518 6.39118814468384
27519 6.37244176864624
27520 6.00794363021851
27521 6.07648611068726
27522 6.18590259552002
27523 6.07959699630737
27524 6.34934377670288
27525 5.93283557891846
27526 6.39679765701294
27527 6.17102003097534
27528 6.5707368850708
27529 6.54608726501465
27530 6.15770244598389
27531 6.4226131439209
27532 6.24214029312134
27533 6.4011402130127
27534 6.16158199310303
27535 6.1680850982666
27536 6.05651664733887
27537 6.16020393371582
27538 6.12765216827393
27539 5.96775913238525
27540 6.15038681030273
27541 6.26232719421387
27542 6.22945356369019
27543 6.62030601501465
27544 6.65766763687134
27545 6.56067037582397
27546 6.38564252853394
27547 6.59366130828857
27548 6.67238473892212
27549 6.38751888275146
27550 6.09823846817017
27551 5.83041191101074
27552 5.80049610137939
27553 5.84974050521851
27554 6.06436395645142
27555 5.85043907165527
27556 5.89475154876709
27557 6.08982563018799
27558 6.03166103363037
27559 5.81775093078613
27560 5.82845163345337
27561 5.61943817138672
27562 5.81953573226929
27563 5.66569089889526
27564 6.0211033821106
27565 6.0535044670105
27566 5.98618507385254
27567 5.84396553039551
27568 6.16365242004395
27569 5.98701429367065
27570 6.1522741317749
27571 6.12367343902588
27572 6.03014230728149
27573 6.32492303848267
27574 6.13222408294678
27575 5.90559482574463
27576 6.15076208114624
27577 6.29447650909424
27578 5.97926759719849
27579 6.18030405044556
27580 6.08486747741699
27581 6.31280040740967
27582 6.16171360015869
27583 6.05819129943848
27584 5.90352010726929
27585 6.02390956878662
27586 5.67571687698364
27587 5.99134206771851
27588 6.12789344787598
27589 6.01670694351196
27590 5.989182472229
27591 6.03031539916992
27592 6.29099798202515
27593 6.26262044906616
27594 6.47043704986572
27595 6.64004945755005
27596 6.42697334289551
27597 6.69301986694336
27598 6.67862129211426
27599 6.36241865158081
27600 6.36054372787476
27601 6.53184270858765
27602 6.47781705856323
27603 6.49318933486938
27604 6.24692106246948
27605 6.02652025222778
27606 6.50768423080444
27607 6.24353408813477
27608 6.12435388565063
27609 5.95847845077515
27610 5.85640001296997
27611 5.77938938140869
27612 6.08496856689453
27613 6.11381387710571
27614 6.13005447387695
27615 6.14757490158081
27616 6.69123792648315
27617 6.89038610458374
27618 6.65636014938354
27619 6.28602600097656
27620 6.08490085601807
27621 6.10781526565552
27622 6.35087585449219
27623 6.38499069213867
27624 6.23899459838867
27625 5.93746709823608
27626 6.22138833999634
27627 6.13168621063232
27628 6.38424205780029
27629 6.09036064147949
27630 5.80352258682251
27631 5.72143268585205
27632 5.62531852722168
27633 5.54299736022949
27634 5.21806001663208
27635 5.82089996337891
27636 5.79417181015015
27637 6.04434013366699
27638 5.83797216415405
27639 5.94254589080811
27640 5.59097003936768
27641 5.65255498886108
27642 5.40689563751221
27643 5.39589548110962
27644 5.5633659362793
27645 5.93476676940918
27646 5.9462571144104
27647 5.48655891418457
27648 5.74844121932983
27649 5.47915744781494
27650 5.5143985748291
27651 5.64307165145874
27652 5.73744106292725
27653 5.59354448318481
27654 5.774010181427
27655 5.52422571182251
27656 5.5915355682373
27657 5.50394105911255
27658 5.73325777053833
27659 5.58016061782837
27660 5.73435592651367
27661 5.86545896530151
27662 5.752037525177
27663 5.76861619949341
27664 5.68948793411255
27665 5.80615282058716
27666 6.06854248046875
27667 5.81097602844238
27668 5.90872001647949
27669 5.81074523925781
27670 5.81031084060669
27671 5.70710706710815
27672 5.75771951675415
27673 5.71673774719238
27674 5.70557880401611
27675 5.58780288696289
27676 5.99958992004395
27677 5.62585687637329
27678 5.81897163391113
27679 5.7247633934021
27680 5.60659122467041
27681 5.69202852249146
27682 5.67976045608521
27683 5.68626928329468
27684 5.84908580780029
27685 5.7151575088501
27686 5.62229681015015
27687 5.47478914260864
27688 5.8917875289917
27689 5.50775718688965
27690 5.65259075164795
27691 5.48478412628174
27692 5.82649850845337
27693 5.56134653091431
27694 5.7490382194519
27695 5.93134307861328
27696 5.95671129226685
27697 5.70909309387207
27698 5.64904975891113
27699 5.80272388458252
27700 5.57217407226562
27701 5.57169198989868
27702 5.7574257850647
27703 5.45650911331177
27704 5.2378044128418
27705 5.47743082046509
27706 5.42923784255981
27707 5.39145421981812
27708 5.29988956451416
27709 5.60027742385864
27710 5.71341180801392
27711 5.33475637435913
27712 5.62234258651733
27713 5.4536280632019
27714 5.60827684402466
27715 5.17432832717896
27716 5.51234817504883
27717 5.77248191833496
27718 5.5224666595459
27719 5.71813583374023
27720 5.63953638076782
27721 5.79899311065674
27722 5.72397708892822
27723 5.66236591339111
27724 5.59516096115112
27725 5.9777717590332
27726 5.99891328811646
27727 5.85549688339233
27728 5.87192916870117
27729 5.89724206924438
27730 5.95143413543701
27731 5.928147315979
27732 5.99790096282959
27733 6.05442047119141
27734 5.75671625137329
27735 5.61270570755005
27736 5.4172568321228
27737 5.53917455673218
27738 5.54014301300049
27739 5.76964282989502
27740 5.79756164550781
27741 5.89683723449707
27742 5.55845022201538
27743 5.53155565261841
27744 5.66233205795288
27745 5.81567144393921
27746 5.76897239685059
27747 5.81967210769653
27748 5.44529724121094
27749 5.75146293640137
27750 5.64554977416992
27751 5.69409084320068
27752 5.750412940979
27753 5.60804462432861
27754 5.75662565231323
27755 5.81389141082764
27756 5.58906269073486
27757 5.63497304916382
27758 5.5688009262085
27759 5.53141832351685
27760 5.74409818649292
27761 5.56519079208374
27762 5.36756706237793
27763 5.51885652542114
27764 5.63570642471313
27765 5.79288005828857
27766 5.84203100204468
27767 5.72371387481689
27768 5.76264810562134
27769 5.66350030899048
27770 5.57525730133057
27771 5.80637884140015
27772 5.69068956375122
27773 5.71078014373779
27774 5.49057245254517
27775 5.48325634002686
27776 5.7883563041687
27777 5.63481855392456
27778 5.61939334869385
27779 5.6888599395752
27780 5.81643152236938
27781 5.71190547943115
27782 5.63465213775635
27783 5.59489965438843
27784 5.309654712677
27785 5.96040964126587
27786 5.62040138244629
27787 5.33427858352661
27788 5.52503252029419
27789 5.57725191116333
27790 5.46174573898315
27791 5.83969593048096
27792 5.79117679595947
27793 5.75979948043823
27794 6.06643915176392
27795 5.95082855224609
27796 5.69847011566162
27797 5.64809417724609
27798 5.6930046081543
27799 5.55458688735962
27800 6.01108360290527
27801 5.5968017578125
27802 5.70910358428955
27803 5.58658790588379
27804 5.60589408874512
27805 5.55557632446289
27806 5.58428478240967
27807 5.58092784881592
27808 5.74638509750366
27809 5.64905118942261
27810 5.58891916275024
27811 5.85498285293579
27812 5.52176094055176
27813 5.90094089508057
27814 5.65562963485718
27815 5.88023805618286
27816 5.87179040908813
27817 5.90461540222168
27818 5.7068395614624
27819 5.63888740539551
27820 5.33910989761353
27821 5.42540073394775
27822 5.42672348022461
27823 5.51062393188477
27824 5.71897268295288
27825 5.96466541290283
27826 6.17778205871582
27827 5.90556859970093
27828 5.84050559997559
27829 5.93219709396362
27830 5.5654034614563
27831 5.52374505996704
27832 5.56735944747925
27833 5.66149663925171
27834 5.78104686737061
27835 5.84108877182007
27836 5.99783658981323
27837 5.77900266647339
27838 5.89096546173096
27839 5.65115165710449
27840 5.61126089096069
27841 5.66766119003296
27842 5.54259777069092
27843 5.5614447593689
27844 5.60300159454346
27845 5.71444034576416
27846 5.69481563568115
27847 5.54610013961792
27848 5.5918436050415
27849 5.65982294082642
27850 5.70908546447754
27851 5.57528924942017
27852 5.67022943496704
27853 5.58363962173462
27854 5.69487762451172
27855 5.56052780151367
27856 5.60149097442627
27857 5.62340974807739
27858 5.54291963577271
27859 5.71294975280762
27860 5.62516641616821
27861 5.64633893966675
27862 5.69406032562256
27863 5.63565015792847
27864 5.55245971679688
27865 5.63277006149292
27866 5.70413398742676
27867 5.71510076522827
27868 5.65791368484497
27869 5.83112573623657
27870 5.83496332168579
27871 5.86598443984985
27872 5.81190729141235
27873 5.90671730041504
27874 5.89862585067749
27875 5.53606414794922
27876 5.64206027984619
27877 5.7234935760498
27878 5.96061992645264
27879 5.84750938415527
27880 5.83343982696533
27881 6.13737535476685
27882 5.93933248519897
27883 5.81395626068115
27884 5.87064695358276
27885 5.62200880050659
27886 5.62916135787964
27887 5.67841386795044
27888 5.75578308105469
27889 5.91911268234253
27890 5.67322778701782
27891 6.14163446426392
27892 6.28505659103394
27893 5.88683462142944
27894 5.81823825836182
27895 5.83671617507935
27896 5.53818655014038
27897 5.78088521957397
27898 5.86399936676025
27899 5.9782338142395
27900 5.77511215209961
27901 5.33381986618042
27902 5.58984994888306
27903 5.979332447052
27904 5.86913919448853
27905 5.45260190963745
27906 5.60885095596313
27907 5.72529315948486
27908 6.15906763076782
27909 5.80129337310791
27910 5.8173828125
27911 5.72716283798218
27912 5.60170364379883
27913 5.54634857177734
27914 5.45767211914062
27915 5.46500110626221
27916 5.71786832809448
27917 5.97854328155518
27918 6.06165218353271
27919 5.8815746307373
27920 5.62600898742676
27921 5.63543796539307
27922 5.78442335128784
27923 5.33584308624268
27924 5.40087604522705
27925 5.45766735076904
27926 5.64885520935059
27927 5.76030540466309
27928 5.77996015548706
27929 5.90961313247681
27930 6.02496957778931
27931 5.9914026260376
27932 6.05694913864136
27933 5.69691276550293
27934 6.22981452941895
27935 5.72499704360962
27936 5.62044382095337
27937 5.59868907928467
27938 5.59287548065186
27939 5.59999179840088
27940 5.43055486679077
27941 5.57731056213379
27942 5.80818176269531
27943 5.63104248046875
27944 5.48483180999756
27945 5.59719276428223
27946 5.73100423812866
27947 5.67293834686279
27948 5.59684038162231
27949 5.79560041427612
27950 5.78215837478638
27951 5.72294473648071
27952 5.73420000076294
27953 6.07416534423828
27954 5.96065521240234
27955 6.14598512649536
27956 6.07310342788696
27957 6.15155792236328
27958 6.22549343109131
27959 6.07188510894775
27960 6.24527359008789
27961 5.8061351776123
27962 6.01815462112427
27963 6.04871368408203
27964 6.02170324325562
27965 6.05567646026611
27966 5.72446870803833
27967 5.46314239501953
27968 5.55514001846313
27969 5.54233837127686
27970 5.81165409088135
27971 6.12341547012329
27972 5.95062589645386
27973 5.73808431625366
27974 5.42760562896729
27975 5.89388275146484
27976 5.3972373008728
27977 6.05886840820312
27978 6.13991355895996
27979 6.00916433334351
27980 5.60671854019165
27981 5.56789302825928
27982 6.10141801834106
27983 6.15057468414307
27984 6.03358221054077
27985 5.73044013977051
27986 5.6195821762085
27987 5.76764297485352
27988 5.70909309387207
27989 5.76920318603516
27990 5.95705032348633
27991 5.75817537307739
27992 5.81864261627197
27993 6.1469202041626
27994 5.84009695053101
27995 6.0774130821228
27996 6.05160856246948
27997 6.04729986190796
27998 6.32773542404175
27999 6.52096176147461
28000 6.5416464805603
28001 6.10334634780884
28002 6.10937929153442
28003 5.99288845062256
28004 6.00621938705444
28005 5.85335397720337
28006 5.80247163772583
28007 5.50599813461304
28008 5.85383605957031
28009 5.95391225814819
28010 5.68388414382935
28011 5.6482195854187
28012 5.72872161865234
28013 5.52250337600708
28014 5.4460768699646
28015 5.85157251358032
28016 5.73531436920166
28017 5.98336315155029
28018 6.06557655334473
28019 5.94997072219849
28020 5.98628377914429
28021 5.88395214080811
28022 5.82325839996338
28023 5.69488430023193
28024 5.65929937362671
28025 5.62652349472046
28026 5.64200067520142
28027 5.74829721450806
28028 5.64549875259399
28029 5.84218502044678
28030 5.66728258132935
28031 5.78717136383057
28032 5.51323699951172
28033 5.83983659744263
28034 5.62382745742798
28035 5.5818338394165
28036 5.74680995941162
28037 5.43254804611206
28038 5.46641874313354
28039 5.58929109573364
28040 5.72665691375732
28041 5.62836170196533
28042 5.52587080001831
28043 5.64551830291748
28044 5.71230411529541
28045 5.92800903320312
28046 5.88495254516602
28047 5.6458683013916
28048 5.40539455413818
28049 5.55616474151611
28050 5.34636402130127
28051 5.36946630477905
28052 5.5553503036499
28053 5.52897024154663
28054 5.77074766159058
28055 5.9365701675415
28056 6.17789459228516
28057 6.31035423278809
28058 6.34799718856812
28059 6.18297147750854
28060 6.35182523727417
28061 6.05750703811646
28062 6.20163106918335
28063 6.07367563247681
28064 6.24529409408569
28065 5.99546432495117
28066 6.08824157714844
28067 5.91052103042603
28068 5.75990772247314
28069 5.86828804016113
28070 5.82288455963135
28071 5.84823131561279
28072 6.11453628540039
28073 6.17792463302612
28074 6.06158399581909
28075 5.71309041976929
28076 5.76376724243164
28077 5.65985345840454
28078 5.89783048629761
28079 6.35789966583252
28080 5.98047685623169
28081 6.17478132247925
28082 6.02713871002197
28083 6.16774940490723
28084 6.04259490966797
28085 6.05931568145752
28086 6.14396238327026
28087 5.98885488510132
28088 6.02799034118652
28089 5.83680963516235
28090 6.22409200668335
28091 6.33292675018311
28092 6.44253063201904
28093 6.30106782913208
28094 6.37104034423828
28095 6.11399412155151
28096 5.98078536987305
28097 5.68374729156494
28098 5.90576839447021
28099 6.19269227981567
28100 6.28401660919189
28101 6.00176286697388
28102 6.21175479888916
28103 6.3006386756897
28104 6.26046228408813
28105 6.18467950820923
28106 6.18498277664185
28107 6.11129283905029
28108 5.92669248580933
28109 6.22747755050659
28110 6.51540327072144
28111 6.78603744506836
28112 6.52398061752319
28113 6.48785066604614
28114 6.37114477157593
28115 6.4643874168396
28116 6.65383577346802
28117 6.76414966583252
28118 6.95373964309692
28119 6.55073070526123
28120 6.36196660995483
28121 6.28124952316284
28122 6.25977659225464
28123 6.64480543136597
28124 6.49591588973999
28125 6.63682270050049
28126 6.44715023040771
28127 6.57437467575073
28128 6.46643543243408
28129 6.73193979263306
28130 6.44751453399658
28131 6.49804735183716
28132 6.37458896636963
28133 6.29805612564087
28134 6.40165138244629
28135 6.34543991088867
28136 6.31327629089355
28137 6.44509792327881
28138 6.3079719543457
28139 6.34354305267334
28140 6.25490856170654
28141 6.42741346359253
28142 6.62864303588867
28143 6.38655853271484
28144 6.41816902160645
28145 6.44698762893677
28146 6.35211181640625
28147 6.49354219436646
28148 6.56043148040771
28149 6.43058204650879
28150 6.82102346420288
28151 6.58856678009033
28152 6.50416088104248
28153 6.20925092697144
28154 6.30539846420288
28155 6.38948011398315
28156 6.42751026153564
28157 6.35832738876343
28158 6.57339429855347
28159 6.43177509307861
28160 6.11648035049438
28161 5.76265859603882
28162 5.75445795059204
28163 5.51026582717896
28164 5.56126499176025
28165 5.66217803955078
28166 5.99058055877686
28167 5.80431270599365
28168 5.60365390777588
28169 5.5602879524231
28170 5.7813606262207
28171 5.75797843933105
28172 6.25263166427612
28173 6.1132640838623
28174 6.22646999359131
28175 6.27500057220459
28176 6.0506386756897
28177 5.78354692459106
28178 5.63048553466797
28179 5.8724889755249
28180 5.86007308959961
28181 5.95321130752563
28182 5.97703266143799
28183 5.67147970199585
28184 5.58194208145142
28185 6.27432346343994
28186 6.22292804718018
28187 5.61481094360352
28188 5.77269172668457
28189 5.9837384223938
28190 6.02190923690796
28191 5.73775959014893
28192 6.27932453155518
28193 6.25593185424805
28194 6.20024490356445
28195 6.26530694961548
28196 6.21857213973999
28197 6.13770771026611
28198 5.63950824737549
28199 5.68109083175659
28200 5.7641749382019
28201 5.55333614349365
28202 5.6891393661499
28203 5.84227228164673
28204 5.70987415313721
28205 5.82417869567871
28206 5.94332551956177
28207 5.62018299102783
28208 5.39516305923462
28209 5.67783117294312
28210 5.80854225158691
28211 5.90170526504517
28212 5.84338617324829
28213 5.87411022186279
28214 5.92931318283081
28215 6.18061256408691
28216 6.25665092468262
28217 5.80552291870117
28218 5.80370855331421
28219 5.76241445541382
28220 5.7351188659668
28221 6.05870532989502
28222 5.87215328216553
28223 6.24591732025146
28224 6.12671279907227
28225 5.72822380065918
28226 5.20334148406982
28227 5.67126035690308
28228 5.80298280715942
28229 5.58025503158569
28230 5.4416937828064
28231 5.75990772247314
28232 5.47956132888794
28233 5.56593894958496
28234 5.54787349700928
28235 5.38901042938232
28236 5.40809488296509
28237 5.64372634887695
28238 5.59224271774292
28239 5.56437730789185
28240 5.81558465957642
28241 5.9867262840271
28242 5.81571435928345
28243 6.06652975082397
28244 6.21804904937744
28245 6.31537866592407
28246 6.0128026008606
28247 6.01102352142334
28248 5.9790186882019
28249 5.8216872215271
28250 5.90671348571777
28251 5.91226005554199
28252 6.31564140319824
28253 6.17573070526123
28254 6.40927076339722
28255 6.21668529510498
28256 6.27502727508545
28257 6.28077125549316
28258 6.13547372817993
28259 6.42566442489624
28260 6.34631395339966
28261 6.45164203643799
28262 6.22171831130981
28263 6.10357856750488
28264 6.19681882858276
28265 6.10654401779175
28266 5.87879133224487
28267 5.97052669525146
28268 6.09396743774414
28269 6.09207010269165
28270 6.02344131469727
28271 6.22186660766602
28272 6.3583984375
28273 6.55536270141602
28274 6.31570148468018
28275 5.97379207611084
28276 6.34972095489502
28277 5.96592569351196
28278 6.11619663238525
28279 6.45420742034912
28280 6.51475524902344
28281 6.41221237182617
28282 6.79457426071167
28283 6.52975034713745
28284 5.99081373214722
28285 5.66967153549194
28286 5.83004522323608
28287 5.79865121841431
28288 5.90680694580078
28289 6.31321001052856
28290 6.37009811401367
28291 6.30881500244141
28292 6.36524534225464
28293 5.88643980026245
28294 6.11063718795776
28295 5.89245557785034
28296 5.99321460723877
28297 6.02743434906006
28298 5.92996168136597
28299 5.92472076416016
28300 5.97644805908203
28301 5.94317579269409
28302 5.75210475921631
28303 5.87859296798706
28304 5.8341965675354
28305 5.86720848083496
28306 6.08793926239014
28307 6.10838794708252
28308 5.89383220672607
28309 5.93963766098022
28310 5.70928716659546
28311 6.00820159912109
28312 5.83616638183594
28313 6.35112333297729
28314 6.01872491836548
28315 6.06109094619751
28316 6.20797300338745
28317 6.00472497940063
28318 6.1543869972229
28319 5.85030078887939
28320 6.47692012786865
28321 6.24894046783447
28322 6.13839626312256
28323 5.96211671829224
28324 5.90347528457642
28325 5.92247772216797
28326 6.10480308532715
28327 6.46532201766968
28328 5.96082973480225
28329 6.13286209106445
28330 6.37126970291138
28331 6.05855417251587
28332 6.10914373397827
28333 6.08792877197266
28334 5.86481952667236
28335 6.17272710800171
28336 6.17796325683594
28337 6.22283506393433
28338 5.9271445274353
28339 6.33358240127563
28340 6.46239805221558
28341 6.54730844497681
28342 6.3817834854126
28343 6.19246292114258
28344 6.24523448944092
28345 5.99804735183716
28346 5.84887599945068
28347 6.12833833694458
28348 5.88202476501465
28349 6.01577997207642
28350 6.06776762008667
28351 6.25507354736328
28352 6.1905951499939
28353 6.20555067062378
28354 5.98928546905518
28355 5.67133808135986
28356 6.02054691314697
28357 6.10815143585205
28358 6.01895761489868
28359 6.15950298309326
28360 6.09730863571167
28361 5.98275136947632
28362 6.18375635147095
28363 6.1255350112915
28364 5.73046064376831
28365 6.00543308258057
28366 5.77852535247803
28367 6.26538991928101
28368 5.98223209381104
28369 5.70707321166992
28370 5.86967611312866
28371 6.08618879318237
28372 5.98345327377319
28373 5.99556303024292
28374 5.99322175979614
28375 5.97752046585083
28376 5.6390061378479
28377 5.68385696411133
28378 5.91227293014526
28379 6.00566577911377
28380 6.24377918243408
28381 6.38774299621582
28382 6.38601970672607
28383 6.60534954071045
28384 6.36234426498413
28385 6.28429412841797
28386 6.25224447250366
28387 6.28096866607666
28388 6.25937652587891
28389 5.89698648452759
28390 6.22709655761719
28391 6.32196044921875
28392 6.35417032241821
28393 5.9962682723999
28394 5.90774488449097
28395 5.89024448394775
28396 5.82461786270142
28397 6.03839111328125
28398 5.91310596466064
28399 5.89523315429688
28400 6.24956512451172
28401 6.2346305847168
28402 6.20099210739136
28403 5.937096118927
28404 6.23342657089233
28405 6.09659910202026
28406 6.0591287612915
28407 5.9479808807373
28408 6.03030395507812
28409 5.95411920547485
28410 5.95640516281128
28411 5.9421272277832
28412 5.80576515197754
28413 5.84063005447388
28414 6.03051233291626
28415 6.20551013946533
28416 6.06182479858398
28417 6.01095914840698
28418 6.0013165473938
28419 5.96060419082642
28420 6.013840675354
28421 6.21620416641235
28422 6.06740379333496
28423 6.17841529846191
28424 6.16810274124146
28425 6.2965259552002
28426 6.19888782501221
28427 6.17278337478638
28428 5.94651746749878
28429 6.0831151008606
28430 6.20841646194458
28431 6.38986015319824
28432 5.86896276473999
28433 6.1258397102356
28434 6.0595645904541
28435 6.11951494216919
28436 5.94779348373413
28437 5.84908246994019
28438 5.76941394805908
28439 5.8055272102356
28440 5.99067497253418
28441 5.72759485244751
28442 5.92152166366577
28443 5.62719345092773
28444 5.5572829246521
28445 5.64078140258789
28446 5.96940803527832
28447 6.04801225662231
28448 6.12850952148438
28449 5.78384065628052
28450 5.96049785614014
28451 6.01333713531494
28452 5.93076610565186
28453 6.10697269439697
28454 6.22014045715332
28455 6.30398273468018
28456 6.10755014419556
28457 6.25461626052856
28458 6.07383108139038
28459 6.05698585510254
28460 5.96145248413086
28461 6.08419322967529
28462 6.32952070236206
28463 6.18004941940308
28464 6.06675815582275
28465 5.85850524902344
28466 5.89161586761475
28467 5.75332498550415
28468 6.03639888763428
28469 5.92576694488525
28470 6.31347560882568
28471 6.33696413040161
28472 6.30398035049438
28473 6.34044218063354
28474 6.35342073440552
28475 6.04462242126465
28476 6.05440092086792
28477 6.2222728729248
28478 6.37417793273926
28479 6.31805276870728
28480 6.07541418075562
28481 6.25338363647461
28482 6.58001708984375
28483 6.56390523910522
28484 6.2778058052063
28485 6.37110280990601
28486 6.20779514312744
28487 6.26807737350464
28488 6.48959875106812
28489 6.40938186645508
28490 6.3203649520874
28491 6.44459009170532
28492 6.62044095993042
28493 6.80019187927246
28494 6.90833902359009
28495 6.51256990432739
28496 6.74048089981079
28497 6.90716314315796
28498 6.57347297668457
28499 6.16663503646851
28500 6.53852939605713
28501 6.93125629425049
28502 6.38610601425171
28503 5.95857572555542
28504 6.38390398025513
28505 6.32403802871704
28506 6.45861864089966
28507 5.90413665771484
28508 5.98941802978516
28509 5.88316631317139
28510 6.05370759963989
28511 5.94640970230103
28512 6.20579481124878
28513 6.105637550354
28514 5.93664407730103
28515 5.868492603302
28516 5.89697074890137
28517 5.79227495193481
28518 6.14779186248779
28519 6.44150066375732
28520 6.10531139373779
28521 5.94521141052246
28522 6.22718143463135
28523 6.23114728927612
28524 6.30909442901611
28525 6.14825391769409
28526 6.11883306503296
28527 6.02735805511475
28528 6.01730966567993
28529 6.14382982254028
28530 5.70950031280518
28531 5.75942134857178
28532 5.82458639144897
28533 5.78328609466553
28534 6.0508394241333
28535 5.71509552001953
28536 6.12117719650269
28537 5.88287448883057
28538 5.9173641204834
28539 5.83912134170532
28540 6.40807819366455
28541 6.26039218902588
28542 6.07844972610474
28543 6.0037727355957
28544 5.94668245315552
28545 5.83379697799683
28546 5.952073097229
28547 5.85770654678345
28548 5.8654637336731
28549 5.91848945617676
28550 6.23812484741211
28551 5.92485761642456
28552 6.15523672103882
28553 6.08160781860352
28554 6.12679672241211
28555 6.10787200927734
28556 5.70639657974243
28557 5.85599374771118
28558 5.67519569396973
28559 5.52858781814575
28560 5.74909400939941
28561 6.05083513259888
28562 5.99641609191895
28563 5.99621057510376
28564 5.65029811859131
28565 5.58404779434204
28566 5.55159091949463
28567 5.60692453384399
28568 5.6516375541687
28569 5.5716290473938
28570 5.84389925003052
28571 5.89700365066528
28572 5.6026611328125
28573 6.13996601104736
28574 5.71442079544067
28575 5.61623430252075
28576 5.29961729049683
28577 5.40130376815796
28578 5.41062498092651
28579 5.30975675582886
28580 5.49704122543335
28581 5.2966456413269
28582 5.03704118728638
28583 5.47745180130005
28584 5.61491250991821
28585 5.91622495651245
28586 5.85644769668579
28587 5.68331575393677
28588 5.98660278320312
28589 5.78608989715576
28590 5.83253383636475
28591 5.97446012496948
28592 5.96398496627808
28593 5.59540843963623
28594 5.53258657455444
28595 5.77992343902588
28596 5.82617235183716
28597 5.78847455978394
28598 5.72358751296997
28599 5.84569644927979
28600 6.32575273513794
28601 5.98326826095581
28602 5.73673725128174
28603 5.90579652786255
28604 6.03703594207764
28605 6.19616270065308
28606 6.08520984649658
28607 6.12321186065674
28608 6.00720500946045
28609 6.29771375656128
28610 6.15553760528564
28611 6.30166530609131
28612 6.20807933807373
28613 6.39813327789307
28614 6.57502508163452
28615 6.20824384689331
28616 6.43015766143799
28617 6.4071044921875
28618 6.31693601608276
28619 6.13254594802856
28620 6.27102565765381
28621 6.02060031890869
28622 6.15851831436157
28623 6.00758171081543
28624 6.09964990615845
28625 5.80099678039551
28626 6.37772035598755
28627 5.67604064941406
28628 5.744065284729
28629 5.75046730041504
28630 5.8176007270813
28631 5.91131496429443
28632 5.92053937911987
28633 5.98014259338379
28634 6.09589910507202
28635 6.14019680023193
28636 6.15352964401245
28637 6.11521053314209
28638 6.1736216545105
28639 6.53411674499512
28640 6.11655330657959
28641 5.8534984588623
28642 5.90702390670776
28643 5.47002220153809
28644 5.61048364639282
28645 5.94794464111328
28646 5.81666135787964
28647 5.76190328598022
28648 5.64412498474121
28649 5.64754009246826
28650 5.57419919967651
28651 5.53405380249023
28652 5.63076257705688
28653 5.91545438766479
28654 5.70977592468262
28655 5.89144659042358
28656 5.81656646728516
28657 5.73997163772583
28658 5.95646333694458
28659 5.88973236083984
28660 5.95210647583008
28661 5.92797136306763
28662 6.018385887146
28663 5.90637111663818
28664 5.83698463439941
28665 5.97682237625122
28666 5.74556159973145
28667 5.85891675949097
28668 5.96499156951904
28669 6.0248646736145
28670 5.74413156509399
28671 5.99533653259277
28672 5.93798398971558
28673 6.03095102310181
28674 6.27707672119141
28675 6.41561603546143
28676 6.45838117599487
28677 6.48738527297974
28678 6.48294448852539
28679 6.68611145019531
28680 6.44274520874023
28681 6.3726978302002
28682 6.28614473342896
28683 6.18718147277832
28684 5.90929269790649
28685 6.01020097732544
28686 5.89792537689209
28687 5.95843410491943
28688 6.18413114547729
28689 5.8972110748291
28690 5.6749153137207
28691 6.21476602554321
28692 6.19499921798706
28693 6.15566968917847
28694 6.13526248931885
28695 6.07746601104736
28696 6.02374982833862
28697 5.82702016830444
28698 6.06700801849365
28699 6.14948177337646
28700 6.10348606109619
28701 6.0565881729126
28702 6.23689985275269
28703 6.20324277877808
28704 6.20330381393433
28705 6.30997610092163
28706 6.26387882232666
28707 6.10653686523438
28708 6.3603048324585
28709 6.34901237487793
28710 6.49504613876343
28711 6.8594856262207
28712 6.27448225021362
28713 6.27182483673096
28714 6.43116903305054
28715 6.47171545028687
28716 6.17055320739746
28717 6.57118082046509
28718 6.58997869491577
28719 6.59320688247681
28720 6.40441370010376
28721 6.54669427871704
28722 6.56882762908936
28723 6.49281644821167
28724 6.57943534851074
28725 6.26728248596191
28726 6.21579122543335
28727 6.28092432022095
28728 6.39214420318604
28729 6.299644947052
28730 6.09550857543945
28731 6.35371446609497
28732 6.27144861221313
28733 6.70906448364258
28734 6.60802507400513
28735 6.34047889709473
28736 6.40306377410889
28737 6.8118634223938
28738 6.76341247558594
28739 6.68976354598999
28740 6.78213930130005
28741 7.03195953369141
28742 6.70217847824097
28743 6.59994888305664
28744 6.44985437393188
28745 6.46564054489136
28746 6.39112663269043
28747 6.427077293396
28748 6.17275619506836
28749 6.17276477813721
28750 6.17698764801025
28751 6.21059894561768
28752 6.33105945587158
28753 6.358962059021
28754 6.20841932296753
28755 6.53665208816528
28756 6.52476024627686
28757 6.56543159484863
28758 6.45217752456665
28759 6.58118581771851
28760 6.30833864212036
28761 6.44677686691284
28762 6.53704881668091
28763 6.20803594589233
28764 6.45720195770264
28765 6.32012033462524
28766 6.47691345214844
28767 6.86483812332153
28768 6.70195960998535
28769 6.58722925186157
28770 6.78218555450439
28771 6.62565088272095
28772 6.75873327255249
28773 6.32095003128052
28774 6.3896164894104
28775 6.49203300476074
28776 6.38394355773926
28777 6.30398941040039
28778 6.56704902648926
28779 6.64504909515381
28780 6.26356506347656
28781 6.50064754486084
28782 6.21360301971436
28783 6.75158357620239
28784 6.80847454071045
28785 6.81420707702637
28786 6.54558563232422
28787 6.5899806022644
28788 6.61470127105713
28789 6.44217348098755
28790 6.44999694824219
28791 6.54575061798096
28792 6.28689289093018
28793 6.17045211791992
28794 6.14750480651855
28795 6.39931583404541
28796 6.68673658370972
28797 6.35130643844604
28798 6.37847185134888
28799 6.53236675262451
28800 6.48366975784302
28801 6.63643980026245
28802 6.24402904510498
28803 6.46799039840698
28804 6.44537544250488
28805 6.49975919723511
28806 6.71633672714233
28807 7.09593963623047
28808 6.63880109786987
28809 6.58087682723999
28810 6.335853099823
28811 6.34237909317017
28812 6.0622181892395
28813 5.77825403213501
28814 5.91512775421143
28815 6.07949066162109
28816 6.12108850479126
28817 6.15467691421509
28818 5.95318031311035
28819 6.05906820297241
28820 6.12876605987549
28821 5.9081974029541
28822 6.12603950500488
28823 5.83091115951538
28824 5.81637811660767
28825 6.08316516876221
28826 5.99741840362549
28827 5.9827995300293
28828 5.73125505447388
28829 5.8331036567688
28830 5.98430919647217
28831 5.98509693145752
28832 5.76425361633301
28833 5.87489080429077
28834 5.7949800491333
28835 5.77013969421387
28836 5.66712522506714
28837 5.71532917022705
28838 5.52003383636475
28839 5.38803100585938
28840 5.67958211898804
28841 5.73375654220581
28842 6.17868995666504
28843 6.07241010665894
28844 6.18334865570068
28845 5.77131032943726
28846 6.0934534072876
28847 5.91408395767212
28848 5.89095640182495
28849 5.78129434585571
28850 5.96435928344727
28851 6.20158100128174
28852 5.94631338119507
28853 6.10325860977173
28854 5.73942995071411
28855 5.92121839523315
28856 5.75795412063599
28857 5.76741695404053
28858 5.59784126281738
28859 5.93312358856201
28860 5.97399473190308
28861 5.810622215271
28862 5.85953330993652
28863 5.74279880523682
28864 5.58759593963623
28865 5.46169281005859
28866 5.45509195327759
28867 5.77519226074219
28868 5.92947006225586
28869 6.18311071395874
28870 5.90034151077271
28871 5.91937732696533
28872 5.70005035400391
28873 5.66753578186035
28874 5.6643180847168
28875 5.53258371353149
28876 5.55408000946045
28877 5.51370096206665
28878 5.52361631393433
28879 5.18736505508423
28880 5.43509960174561
28881 5.52037382125854
28882 5.18245649337769
28883 5.21702480316162
28884 5.35795211791992
28885 5.32540607452393
28886 5.31069707870483
28887 5.38820457458496
28888 5.56797504425049
28889 5.58541536331177
28890 5.43939352035522
28891 5.43585777282715
28892 5.4610071182251
28893 5.48905277252197
28894 5.40118837356567
28895 5.49930810928345
28896 5.63581371307373
28897 5.64752006530762
28898 5.69740915298462
28899 5.63110303878784
28900 5.50290775299072
28901 5.41890716552734
28902 5.30386734008789
28903 5.60664701461792
28904 5.40095996856689
28905 5.38619518280029
28906 5.19615793228149
28907 5.32124137878418
28908 5.13852787017822
28909 5.4176197052002
28910 5.35995674133301
28911 5.48290061950684
28912 5.38489246368408
28913 5.33266735076904
28914 5.53898429870605
28915 5.24790716171265
28916 5.37330675125122
28917 5.47328948974609
28918 5.33041429519653
28919 5.28554725646973
28920 5.50531768798828
28921 5.65346813201904
28922 5.72904014587402
28923 5.88876104354858
28924 5.80236148834229
28925 5.67742204666138
28926 5.62343168258667
28927 5.32991886138916
28928 5.42118883132935
28929 5.27348899841309
28930 5.512619972229
28931 5.4052562713623
28932 5.43847990036011
28933 5.65018272399902
28934 5.53989696502686
28935 5.50018310546875
28936 5.74545335769653
28937 5.89600229263306
28938 5.75149202346802
28939 5.76392650604248
28940 5.94178771972656
28941 5.52645397186279
28942 5.82152509689331
28943 5.56537246704102
28944 5.63092422485352
28945 5.66915559768677
28946 5.8879861831665
28947 5.89909934997559
28948 5.73665618896484
28949 5.49664926528931
28950 5.76701307296753
28951 5.65602254867554
28952 5.6332049369812
28953 5.37445020675659
28954 5.62285661697388
28955 5.64809799194336
28956 5.55327033996582
28957 5.69236898422241
28958 5.65804243087769
28959 5.35347747802734
28960 5.60209226608276
28961 5.32838869094849
28962 5.2919659614563
28963 5.081787109375
28964 5.16233921051025
28965 5.35624027252197
28966 4.94795989990234
28967 5.32825088500977
28968 5.45192861557007
28969 5.05724191665649
28970 5.25264835357666
28971 5.53765726089478
28972 5.44761037826538
28973 5.16521215438843
28974 5.43255805969238
28975 5.40967655181885
28976 5.73079824447632
28977 5.55169439315796
28978 5.64035272598267
28979 5.46033954620361
28980 5.04874277114868
28981 5.37129402160645
28982 5.37000703811646
28983 5.23553943634033
28984 5.79167509078979
28985 5.57018232345581
28986 5.45429468154907
28987 5.36430978775024
28988 5.31084012985229
28989 5.17317008972168
28990 5.13440942764282
28991 5.42228841781616
28992 5.28495311737061
28993 5.13895559310913
28994 4.85106945037842
28995 5.36063575744629
28996 5.59525489807129
28997 5.32458686828613
28998 5.38600540161133
28999 5.44955825805664
29000 5.36058473587036
29001 5.23763418197632
29002 5.27342367172241
29003 5.06115245819092
29004 5.17082929611206
29005 5.31631565093994
29006 5.67505359649658
29007 5.80519390106201
29008 5.83211183547974
29009 5.59497261047363
29010 5.75995540618896
29011 5.91083478927612
29012 5.66780662536621
29013 5.73199367523193
29014 5.68209838867188
29015 5.48152685165405
29016 6.16029834747314
29017 5.87572193145752
29018 5.29236936569214
29019 5.16887664794922
29020 4.97899198532104
29021 5.09728670120239
29022 5.1723518371582
29023 5.00330305099487
29024 4.97501420974731
29025 5.41770935058594
29026 5.51416492462158
29027 5.49644899368286
29028 5.50171804428101
29029 5.23598051071167
29030 5.40199041366577
29031 5.37945604324341
29032 5.37965297698975
29033 5.41809606552124
29034 5.31943225860596
29035 5.3455114364624
29036 5.79514598846436
29037 5.43890237808228
29038 5.68635177612305
29039 5.39688491821289
29040 5.42276334762573
29041 5.48117160797119
29042 5.73594188690186
29043 5.35176610946655
29044 5.56235551834106
29045 5.68393659591675
29046 5.48364114761353
29047 5.89059352874756
29048 5.65157127380371
29049 5.96245288848877
29050 5.69124794006348
29051 5.52300596237183
29052 5.3524956703186
29053 5.60514497756958
29054 5.7561469078064
29055 5.78388261795044
29056 5.88784313201904
29057 5.8997859954834
29058 6.28912496566772
29059 6.02714967727661
29060 5.96594285964966
29061 5.83581876754761
29062 6.08944272994995
29063 5.97107076644897
29064 6.19757699966431
29065 6.23847484588623
29066 6.0445761680603
29067 5.91274499893188
29068 5.94064950942993
29069 6.00822925567627
29070 6.01693773269653
29071 6.11153888702393
29072 6.28549289703369
29073 6.20783567428589
29074 6.42874956130981
29075 6.38100814819336
29076 6.30960083007812
29077 6.45791864395142
29078 6.49944067001343
29079 6.69185209274292
29080 6.36434984207153
29081 6.07930374145508
29082 6.25580835342407
29083 6.5427393913269
29084 6.38613510131836
29085 6.28825521469116
29086 6.32250118255615
29087 6.06894159317017
29088 6.0153431892395
29089 6.00298595428467
29090 5.9682993888855
29091 6.07795810699463
29092 6.24963092803955
29093 5.976487159729
29094 5.88803958892822
29095 6.18775653839111
29096 6.1406135559082
29097 6.00844383239746
29098 6.19515371322632
29099 6.19615888595581
29100 6.15368127822876
29101 6.04798698425293
29102 6.15036869049072
29103 6.01233386993408
29104 6.34506177902222
29105 6.14352512359619
29106 6.25215911865234
29107 6.16096115112305
29108 6.02542781829834
29109 5.87611770629883
29110 5.97471475601196
29111 5.93155717849731
29112 6.03947448730469
29113 6.31012964248657
29114 6.40342473983765
29115 6.41298723220825
29116 6.34068965911865
29117 6.22169208526611
29118 6.39718580245972
29119 6.15734004974365
29120 6.39667129516602
29121 6.08845376968384
29122 6.10234594345093
29123 5.99929141998291
29124 5.93069553375244
29125 5.99833488464355
29126 5.52342700958252
29127 5.61531400680542
29128 5.57880783081055
29129 5.85923099517822
29130 5.68588495254517
29131 5.60897254943848
29132 5.55253839492798
29133 5.69019985198975
29134 5.49964952468872
29135 5.67553424835205
29136 5.65450477600098
29137 5.78795480728149
29138 6.0341854095459
29139 5.92053508758545
29140 5.91367053985596
29141 6.19188928604126
29142 6.25864744186401
29143 6.17313623428345
29144 6.38362407684326
29145 6.11128950119019
29146 6.01351499557495
29147 6.30016565322876
29148 6.40748262405396
29149 6.14022636413574
29150 6.12912702560425
29151 6.20175075531006
29152 6.21639394760132
29153 6.01744699478149
29154 5.92505407333374
29155 5.88424396514893
29156 6.02393579483032
29157 5.64694786071777
29158 5.77391862869263
29159 5.98879289627075
29160 6.00797367095947
29161 5.66109895706177
29162 5.57668161392212
29163 5.60241317749023
29164 5.55221033096313
29165 5.55450057983398
29166 5.5213041305542
29167 5.68262958526611
29168 5.9070348739624
29169 6.18561887741089
29170 6.06124591827393
29171 6.10119915008545
29172 5.83106708526611
29173 5.93773984909058
29174 6.01697587966919
29175 6.02958154678345
29176 5.94015884399414
29177 5.3947868347168
29178 5.36130142211914
29179 5.36475849151611
29180 5.60555171966553
29181 5.58485221862793
29182 5.73569583892822
29183 5.89627408981323
29184 5.61172771453857
29185 6.10720682144165
29186 6.30629301071167
29187 6.11013221740723
29188 6.23054218292236
29189 5.88647031784058
29190 5.70534467697144
29191 6.01823282241821
29192 5.76655721664429
29193 5.82202529907227
29194 5.71227216720581
29195 5.58073043823242
29196 5.79091691970825
29197 5.81624794006348
29198 5.88288307189941
29199 5.73983955383301
29200 5.91529989242554
29201 5.59835863113403
29202 5.35279941558838
29203 5.4097146987915
29204 5.56236410140991
29205 5.38104677200317
29206 5.50190448760986
29207 6.05502510070801
29208 5.7638897895813
29209 5.87752056121826
29210 5.85007095336914
29211 5.5141167640686
29212 5.72276210784912
29213 5.70624303817749
29214 5.85522317886353
29215 5.87423229217529
29216 5.8552770614624
29217 6.24102735519409
29218 5.98166990280151
29219 5.83225536346436
29220 6.13166475296021
29221 6.25956392288208
29222 6.0322003364563
29223 5.97203302383423
29224 5.69949531555176
29225 5.86511898040771
29226 5.6475977897644
29227 5.58206081390381
29228 5.52802419662476
29229 5.69694805145264
29230 5.30210161209106
29231 5.21886730194092
29232 5.37345361709595
29233 5.4733772277832
29234 5.71003150939941
29235 5.78957462310791
29236 5.83686923980713
29237 5.33332633972168
29238 5.58383178710938
29239 5.51275300979614
29240 5.47423934936523
29241 5.29669141769409
29242 5.44785833358765
29243 5.5357232093811
29244 5.50089979171753
29245 5.42535734176636
29246 5.53614234924316
29247 5.77267694473267
29248 5.67026090621948
29249 6.01607513427734
29250 6.03858137130737
29251 5.67805433273315
29252 5.67758560180664
29253 5.18632030487061
29254 5.62430000305176
29255 5.79743719100952
29256 5.90487861633301
29257 5.65157556533813
29258 5.70977401733398
29259 5.61435270309448
29260 5.763099193573
29261 5.72984027862549
29262 5.73024415969849
29263 5.93199682235718
29264 5.92232704162598
29265 5.53969764709473
29266 5.39215755462646
29267 5.59222602844238
29268 6.04751586914062
29269 5.91896820068359
29270 5.89284515380859
29271 5.85256290435791
29272 5.85776090621948
29273 6.23693418502808
29274 6.1677885055542
29275 6.17924404144287
29276 6.05958795547485
29277 6.02975177764893
29278 5.9413800239563
29279 5.97368907928467
29280 6.64759588241577
29281 6.06130218505859
29282 6.21366357803345
29283 5.78661823272705
29284 6.10206651687622
29285 5.71380662918091
29286 5.48325443267822
29287 5.82829761505127
29288 5.75564289093018
29289 5.51067352294922
29290 5.76848936080933
29291 5.78279733657837
29292 5.84731912612915
29293 5.66564846038818
29294 5.81273078918457
29295 5.89197826385498
29296 6.02544975280762
29297 6.05024766921997
29298 5.75075483322144
29299 5.57558441162109
29300 5.57118701934814
29301 5.36442852020264
29302 5.3827657699585
29303 5.15680551528931
29304 5.16680717468262
29305 5.34732389450073
29306 5.18655586242676
29307 5.29643964767456
29308 5.54306173324585
29309 5.46723699569702
29310 5.51576614379883
29311 5.82003974914551
29312 5.67087650299072
29313 5.49953985214233
29314 5.45574712753296
29315 5.39023065567017
29316 5.31508350372314
29317 4.94882488250732
29318 5.4087553024292
29319 4.97714948654175
29320 4.92116212844849
29321 5.48302364349365
29322 5.58370304107666
29323 5.5479564666748
29324 5.93649101257324
29325 5.28063535690308
29326 5.52180624008179
29327 5.91165208816528
29328 5.58801746368408
29329 5.56888055801392
29330 5.9789400100708
29331 5.7542839050293
29332 5.93550729751587
29333 5.80418062210083
29334 5.517005443573
29335 5.99833106994629
29336 5.75986242294312
29337 6.12959909439087
29338 5.90702629089355
29339 6.01701307296753
29340 5.92451143264771
29341 6.20645427703857
29342 6.08460330963135
29343 5.92743062973022
29344 6.00112342834473
29345 6.00699424743652
29346 5.8022141456604
29347 6.14740324020386
29348 5.74711513519287
29349 6.05882596969604
29350 6.15715026855469
29351 6.57991027832031
29352 6.11103391647339
29353 6.06258630752563
29354 6.04920959472656
29355 5.90570306777954
29356 5.75487422943115
29357 5.75227403640747
29358 5.56840991973877
29359 5.60790252685547
29360 5.60521841049194
29361 5.77250862121582
29362 5.77299928665161
29363 5.97112321853638
29364 5.76495933532715
29365 5.88193130493164
29366 5.5068416595459
29367 5.85853290557861
29368 5.56830883026123
29369 5.65513896942139
29370 5.66869211196899
29371 5.69048833847046
29372 5.8391900062561
29373 5.81760454177856
29374 5.71346807479858
29375 5.75153827667236
29376 6.44473314285278
29377 5.9040060043335
29378 5.99161052703857
29379 5.93519306182861
29380 6.05741024017334
29381 5.98616504669189
29382 6.19887399673462
29383 6.09404706954956
29384 6.11257743835449
29385 5.8941125869751
29386 6.18154907226562
29387 6.3577127456665
29388 6.29719018936157
29389 5.91813611984253
29390 6.04409313201904
29391 6.06968593597412
29392 5.63528776168823
29393 5.67800903320312
29394 6.04228019714355
29395 5.89720296859741
29396 6.07939529418945
29397 6.36745071411133
29398 6.05573892593384
29399 6.19363451004028
29400 6.59379434585571
29401 6.41810655593872
29402 6.36069488525391
29403 6.33574199676514
29404 6.27343082427979
29405 6.05181169509888
29406 6.14582347869873
29407 6.37010049819946
29408 6.45763969421387
29409 6.47630929946899
29410 6.40763759613037
29411 6.43761873245239
29412 6.59837675094604
29413 6.24545955657959
29414 6.27354717254639
29415 6.45769357681274
29416 6.0755558013916
29417 6.15889644622803
29418 5.92509841918945
29419 6.19541454315186
29420 6.09217262268066
29421 6.16600322723389
29422 6.44660425186157
29423 6.05742788314819
29424 6.03446292877197
29425 6.31961631774902
29426 6.64502429962158
29427 6.34478902816772
29428 6.02507925033569
29429 6.14890956878662
29430 6.08293437957764
29431 6.02588939666748
29432 5.96710872650146
29433 6.03484344482422
29434 5.83369779586792
29435 5.95927381515503
29436 5.85314798355103
29437 5.93002367019653
29438 6.07846164703369
29439 6.23614454269409
29440 6.34225559234619
29441 6.19409990310669
29442 6.11826801300049
29443 6.62011814117432
29444 6.42216825485229
29445 6.31086683273315
29446 6.20039939880371
29447 6.40674734115601
29448 6.26584911346436
29449 6.4605565071106
29450 5.97244119644165
29451 6.14464664459229
29452 5.72076225280762
29453 5.96948957443237
29454 5.83101940155029
29455 5.71228742599487
29456 5.73125171661377
29457 6.04172611236572
29458 5.76923799514771
29459 5.96978855133057
29460 6.10055065155029
29461 6.13496208190918
29462 6.23716068267822
29463 6.79326105117798
29464 6.19229602813721
29465 6.04760313034058
29466 6.37890148162842
29467 6.28803586959839
29468 6.1959285736084
29469 6.24114418029785
29470 5.97712850570679
29471 6.19022464752197
29472 5.79165124893188
29473 6.17159652709961
29474 6.11223649978638
29475 6.14794397354126
29476 5.93945837020874
29477 5.74856233596802
29478 5.79720449447632
29479 6.06201696395874
29480 6.01580190658569
29481 6.1212911605835
29482 6.24092245101929
29483 6.0317234992981
29484 6.07120275497437
29485 6.14065980911255
29486 5.87362384796143
29487 6.01915693283081
29488 6.30779933929443
29489 6.29456472396851
29490 6.15619039535522
29491 6.14449071884155
29492 6.10301160812378
29493 6.1960973739624
29494 6.04925394058228
29495 6.23228120803833
29496 6.16437530517578
29497 6.27813386917114
29498 6.16887950897217
29499 6.23945379257202
29500 6.06353998184204
29501 6.29510402679443
29502 6.1689920425415
29503 6.1443395614624
29504 6.17970895767212
29505 6.18683004379272
29506 6.51792001724243
29507 6.22058153152466
29508 6.43204593658447
29509 6.58183288574219
29510 6.18746709823608
29511 6.16985750198364
29512 6.17046546936035
29513 6.35664033889771
29514 6.31916809082031
29515 6.24898815155029
29516 6.3343334197998
29517 6.17736673355103
29518 6.00046634674072
29519 6.12842655181885
29520 6.43248605728149
29521 6.65487051010132
29522 6.31472206115723
29523 6.35373497009277
29524 6.20783185958862
29525 6.05223560333252
29526 6.00457286834717
29527 5.70715522766113
29528 6.16651773452759
29529 5.94642925262451
29530 6.17034578323364
29531 6.27408409118652
29532 6.12905788421631
29533 6.13025856018066
29534 6.40092134475708
29535 6.30818033218384
29536 6.06127119064331
29537 6.16531658172607
29538 6.17989444732666
29539 6.13590669631958
29540 6.3355917930603
29541 6.23948526382446
29542 5.92178010940552
29543 5.80015707015991
29544 5.83446836471558
29545 5.95224618911743
29546 6.04680776596069
29547 5.75157690048218
29548 5.75407028198242
29549 5.75366926193237
29550 5.92827415466309
29551 6.33444499969482
29552 6.30386686325073
29553 6.19289779663086
29554 6.19374179840088
29555 6.18054056167603
29556 6.33869552612305
29557 6.5235767364502
29558 6.23373937606812
29559 6.35220527648926
29560 6.36673021316528
29561 6.27932119369507
29562 6.20385646820068
29563 5.83992624282837
29564 5.77588129043579
29565 6.10606718063354
29566 6.21778917312622
29567 5.99661827087402
29568 6.03990793228149
29569 6.10922813415527
29570 6.0400972366333
29571 6.51344394683838
29572 6.325110912323
29573 6.22148990631104
29574 6.27465152740479
29575 6.07695531845093
29576 6.29860019683838
29577 6.11706876754761
29578 6.23795175552368
29579 6.63219547271729
29580 6.51628017425537
29581 6.66025924682617
29582 6.28296375274658
29583 6.40954732894897
29584 6.44729566574097
29585 6.3830771446228
29586 6.69550132751465
29587 6.64455509185791
29588 6.54495859146118
29589 6.70508337020874
29590 6.58683776855469
29591 6.4281587600708
29592 6.29496049880981
29593 6.60426712036133
29594 6.43083810806274
29595 6.28386831283569
29596 6.42510509490967
29597 6.42821979522705
29598 6.25433588027954
29599 6.47410154342651
29600 6.59819030761719
29601 6.39113616943359
29602 6.45591831207275
29603 6.45444679260254
29604 6.12902975082397
29605 6.30928564071655
29606 6.46355295181274
29607 6.15569877624512
29608 6.05611896514893
29609 6.18591260910034
29610 6.04042816162109
29611 6.13602066040039
29612 5.97105598449707
29613 5.95176649093628
29614 6.0400915145874
29615 5.86988973617554
29616 5.9813404083252
29617 5.8459415435791
29618 6.2436842918396
29619 6.03060913085938
29620 6.03857564926147
29621 6.02117252349854
29622 6.24859571456909
29623 5.88146209716797
29624 5.91953802108765
29625 6.1697473526001
29626 6.40340232849121
29627 6.1109881401062
29628 6.33359432220459
29629 6.35626363754272
29630 6.76270246505737
29631 6.90528202056885
29632 6.61918497085571
29633 6.43427658081055
29634 6.47841501235962
29635 6.62022161483765
29636 6.53971576690674
29637 6.25051975250244
29638 6.49078559875488
29639 6.28662157058716
29640 6.49115419387817
29641 6.5440468788147
29642 6.39838027954102
29643 6.69116973876953
29644 6.52374696731567
29645 6.1984167098999
29646 6.44001626968384
29647 6.06404685974121
29648 6.10846948623657
29649 6.34034204483032
29650 6.080406665802
29651 6.04828119277954
29652 6.02385854721069
29653 5.92462062835693
29654 5.87500476837158
29655 6.12707614898682
29656 6.16463136672974
29657 5.74613857269287
29658 5.90525436401367
29659 6.09157514572144
29660 6.09029054641724
29661 6.17042827606201
29662 6.06981992721558
29663 5.86431264877319
29664 6.01719284057617
29665 6.16012239456177
29666 6.27612352371216
29667 6.48142004013062
29668 6.30832719802856
29669 6.27887392044067
29670 5.97567415237427
29671 6.1624870300293
29672 5.99025297164917
29673 5.87227964401245
29674 6.0122652053833
29675 6.15218782424927
29676 6.14787673950195
29677 5.86272382736206
29678 5.94927167892456
29679 6.003662109375
29680 6.31878519058228
29681 6.03433561325073
29682 5.99199962615967
29683 5.9836802482605
29684 5.91668224334717
29685 5.85586500167847
29686 6.00572443008423
29687 6.04777526855469
29688 6.3448657989502
29689 6.2360668182373
29690 6.01203536987305
29691 5.97274589538574
29692 6.12886714935303
29693 6.23957777023315
29694 6.28686571121216
29695 6.23795366287231
29696 6.35901403427124
29697 6.22126340866089
29698 6.48671293258667
29699 6.50427389144897
29700 6.76249170303345
29701 6.67385721206665
29702 6.74515676498413
29703 6.75055980682373
29704 6.32571220397949
29705 6.69925498962402
29706 6.58922958374023
29707 6.21210145950317
29708 6.42907524108887
29709 6.73596048355103
29710 6.29722261428833
29711 6.43002128601074
29712 6.21483373641968
29713 6.36057710647583
29714 6.2200493812561
29715 6.18887138366699
29716 6.33523321151733
29717 6.08441972732544
29718 6.19752550125122
29719 6.06116676330566
29720 6.09757375717163
29721 6.2267484664917
29722 6.12284135818481
29723 5.95673322677612
29724 6.07339334487915
29725 5.88727617263794
29726 6.13144159317017
29727 6.0729808807373
29728 6.10791921615601
29729 6.04017496109009
29730 6.13231086730957
29731 5.90592527389526
29732 5.98327398300171
29733 5.81039333343506
29734 6.14058446884155
29735 5.81464529037476
29736 5.81209659576416
29737 6.09405660629272
29738 6.10500335693359
29739 5.98830270767212
29740 6.00605201721191
29741 5.94010639190674
29742 5.78989171981812
29743 5.71672296524048
29744 5.82436370849609
29745 5.93821477890015
29746 6.02567148208618
29747 5.91663503646851
29748 6.13490295410156
29749 6.01089906692505
29750 5.96570873260498
29751 6.05407047271729
29752 5.83606100082397
29753 6.10548830032349
29754 6.00727224349976
29755 6.15157175064087
29756 5.942946434021
29757 6.06012725830078
29758 6.09785556793213
29759 6.2303147315979
29760 6.07695913314819
29761 6.26752948760986
29762 5.69694566726685
29763 6.00643348693848
29764 5.75729990005493
29765 5.47937107086182
29766 5.80055522918701
29767 5.72997331619263
29768 5.68445587158203
29769 5.69098949432373
29770 5.60518264770508
29771 5.49541282653809
29772 5.72860717773438
29773 5.72737979888916
29774 5.65202188491821
29775 5.78048229217529
29776 5.79949188232422
29777 5.77044010162354
29778 5.59115791320801
29779 5.60654497146606
29780 5.56934356689453
29781 5.71576690673828
29782 5.50074672698975
29783 5.29700183868408
29784 5.54423952102661
29785 5.45213556289673
29786 5.68402242660522
29787 5.7207555770874
29788 5.586341381073
29789 5.42205047607422
29790 5.40148591995239
29791 5.49553060531616
29792 5.39882755279541
29793 5.666184425354
29794 5.45298290252686
29795 5.62524080276489
29796 6.08149766921997
29797 5.66401529312134
29798 5.50022029876709
29799 5.94579744338989
29800 6.02868556976318
29801 5.86893653869629
29802 6.3990421295166
29803 6.21334600448608
29804 6.52570581436157
29805 6.2004976272583
29806 6.57841682434082
29807 6.57678365707397
29808 6.54695320129395
29809 6.64549446105957
29810 6.48076295852661
29811 6.51518487930298
29812 6.57109117507935
29813 6.46607971191406
29814 6.54861450195312
29815 6.77244138717651
29816 6.89678478240967
29817 6.59168481826782
29818 6.66152238845825
29819 6.39577770233154
29820 6.36575365066528
29821 6.0683798789978
29822 6.37921571731567
29823 5.98795318603516
29824 6.37181663513184
29825 6.34871912002563
29826 6.04883623123169
29827 6.18737030029297
29828 6.29098176956177
29829 6.43775033950806
29830 6.6397066116333
29831 6.69175910949707
29832 6.33120012283325
29833 6.26574087142944
29834 6.43876791000366
29835 6.58732032775879
29836 6.12674283981323
29837 6.42894840240479
29838 6.55353689193726
29839 6.48228693008423
29840 6.5043888092041
29841 6.44438695907593
29842 6.63105535507202
29843 6.4865517616272
29844 6.65938949584961
29845 6.67849111557007
29846 6.74049663543701
29847 6.9468207359314
29848 6.62179708480835
29849 6.97324752807617
29850 6.86769914627075
29851 6.47280311584473
29852 6.78209018707275
29853 6.74821186065674
29854 6.53436851501465
29855 6.74244499206543
29856 6.68227195739746
29857 6.52765083312988
29858 6.40278053283691
29859 6.42393016815186
29860 6.77054452896118
29861 6.6140079498291
29862 6.60989093780518
29863 6.79076194763184
29864 6.66564702987671
29865 6.54332685470581
29866 6.62198400497437
29867 6.36898231506348
29868 6.62839603424072
29869 6.36240673065186
29870 6.66546297073364
29871 6.64272880554199
29872 6.71423768997192
29873 6.90348052978516
29874 6.74545335769653
29875 6.85956144332886
29876 6.90306043624878
29877 6.96286201477051
29878 6.68413066864014
29879 6.77387046813965
29880 6.79657316207886
29881 6.86943769454956
29882 6.67374801635742
29883 6.7408185005188
29884 6.60554981231689
29885 6.88868999481201
29886 7.21194267272949
29887 7.27865409851074
29888 6.74582862854004
29889 6.92426061630249
29890 7.05392503738403
29891 6.75126028060913
29892 6.90794515609741
29893 7.12011528015137
29894 7.05616331100464
29895 6.64005899429321
29896 6.62657451629639
29897 6.67288589477539
29898 6.68206787109375
29899 6.7321891784668
29900 6.49823522567749
29901 6.96431970596313
29902 6.51168346405029
29903 6.51983737945557
29904 6.68656921386719
29905 6.54106330871582
29906 6.71830129623413
29907 6.50437116622925
29908 6.87743330001831
29909 6.89066934585571
29910 7.01234769821167
29911 6.67625617980957
29912 6.59799146652222
29913 6.68624114990234
29914 6.49573373794556
29915 6.60180187225342
29916 6.429030418396
29917 6.68599796295166
29918 6.63061809539795
29919 6.55038070678711
29920 7.04188632965088
29921 6.80975914001465
29922 6.44385576248169
29923 6.44987678527832
29924 6.39992475509644
29925 6.19854784011841
29926 6.31320714950562
29927 6.40988349914551
29928 6.33437061309814
29929 6.42523241043091
29930 6.52428340911865
29931 6.52502202987671
29932 6.51882696151733
29933 6.29204225540161
29934 6.33308792114258
29935 6.58124113082886
29936 6.48609924316406
29937 6.36904716491699
29938 6.21226596832275
29939 6.15245723724365
29940 6.15043354034424
29941 5.94992589950562
29942 6.09249973297119
29943 6.31333112716675
29944 6.41242456436157
29945 6.02711391448975
29946 6.17743396759033
29947 6.21439838409424
29948 6.24297380447388
29949 6.35540151596069
29950 6.35637331008911
29951 6.23737907409668
29952 6.31383466720581
29953 6.0170202255249
29954 5.86596059799194
29955 6.12736701965332
29956 6.00412940979004
29957 6.10816621780396
29958 6.15146684646606
29959 6.00691223144531
29960 6.21369314193726
29961 6.40997791290283
29962 6.42271614074707
29963 6.69885587692261
29964 6.63036966323853
29965 6.53899383544922
29966 6.83295726776123
29967 6.62172508239746
29968 6.17830801010132
29969 6.24695682525635
29970 6.80632972717285
29971 6.67893409729004
29972 6.50023126602173
29973 6.77086114883423
29974 6.38420724868774
29975 6.47694778442383
29976 6.53941535949707
29977 6.49142456054688
29978 6.64162349700928
29979 6.47480344772339
29980 5.96610593795776
29981 6.48129034042358
29982 6.46092176437378
29983 6.08494472503662
29984 6.6760950088501
29985 6.53745460510254
29986 6.39997959136963
29987 6.66543292999268
29988 6.01196479797363
29989 5.98953151702881
29990 5.89613103866577
29991 5.90372371673584
29992 6.00276136398315
29993 6.15193605422974
29994 6.17063760757446
29995 6.00940942764282
29996 6.14038038253784
29997 5.90236234664917
29998 6.08534860610962
29999 6.06034374237061
30000 6.06383848190308
30001 5.67420053482056
30002 5.66576910018921
30003 5.99585723876953
30004 5.57043218612671
30005 5.74199533462524
30006 5.6410551071167
30007 5.8286190032959
30008 5.75002384185791
30009 5.94247436523438
30010 6.04167461395264
30011 6.49215269088745
30012 6.28414297103882
30013 6.1681489944458
30014 6.34926509857178
30015 6.17194890975952
30016 6.16109657287598
30017 6.08083057403564
30018 5.9302020072937
30019 5.9139609336853
30020 5.69530916213989
30021 5.90270137786865
30022 5.9043755531311
30023 5.52253389358521
30024 6.03582525253296
30025 6.09033346176147
30026 6.10814714431763
30027 6.33922243118286
30028 6.2696099281311
30029 6.11784553527832
30030 6.10207891464233
30031 6.27653169631958
30032 5.86865949630737
30033 6.39784908294678
30034 6.20306205749512
30035 6.3697361946106
30036 6.26922655105591
30037 6.65750551223755
30038 6.75818967819214
30039 6.51044082641602
30040 6.65423202514648
30041 6.4691309928894
30042 6.48829936981201
30043 6.48628854751587
30044 6.24975538253784
30045 6.35585021972656
30046 6.63908433914185
30047 6.61937046051025
30048 6.32600736618042
30049 5.85542345046997
30050 5.76479911804199
30051 6.11469411849976
30052 6.16885852813721
30053 6.04157304763794
30054 6.23437118530273
30055 5.96387481689453
30056 5.97849130630493
30057 5.82166957855225
30058 6.28057670593262
30059 5.97429323196411
30060 6.24238681793213
30061 6.38226270675659
30062 6.07466793060303
30063 6.18613529205322
30064 6.26447725296021
30065 6.12020683288574
30066 6.20509386062622
30067 6.364821434021
30068 6.41574048995972
30069 6.11584091186523
30070 6.40983247756958
30071 6.23746109008789
30072 6.17624711990356
30073 6.11147308349609
30074 6.27973413467407
30075 5.94942140579224
30076 6.09969568252563
30077 6.06320762634277
30078 6.13726568222046
30079 5.62889575958252
30080 5.73424100875854
30081 6.34514045715332
30082 6.11183738708496
30083 5.94597959518433
30084 5.88488817214966
30085 5.89456987380981
30086 5.94855260848999
30087 5.827223777771
30088 6.21466493606567
30089 6.51845264434814
30090 6.29765748977661
30091 6.45927667617798
30092 6.52383232116699
30093 6.46614122390747
30094 6.11163234710693
30095 6.72460746765137
30096 6.42949771881104
30097 6.26661777496338
30098 6.42256879806519
30099 6.44630718231201
30100 6.25167083740234
30101 6.40256595611572
30102 6.1612229347229
30103 6.27974510192871
30104 6.21123361587524
30105 6.40092420578003
30106 6.35000610351562
30107 6.56687355041504
30108 6.45552539825439
30109 6.29286861419678
30110 6.75127601623535
30111 6.93569898605347
30112 7.04527139663696
30113 6.98724842071533
30114 6.41773748397827
30115 6.43117618560791
30116 6.96554851531982
30117 6.40454578399658
30118 6.26102638244629
30119 6.32374620437622
30120 6.28936958312988
30121 6.4670262336731
30122 6.70456790924072
30123 6.54730272293091
30124 6.64783191680908
30125 6.64856958389282
30126 6.67983388900757
30127 6.15720462799072
30128 6.38583517074585
30129 6.46014451980591
30130 6.31324100494385
30131 6.05934572219849
30132 6.00118398666382
30133 5.97166776657104
30134 5.88920640945435
30135 6.04350328445435
30136 6.10203313827515
30137 5.85909080505371
30138 5.88373947143555
30139 5.75083827972412
30140 5.81040954589844
30141 5.61091279983521
30142 6.19357967376709
30143 5.69938993453979
30144 5.60544776916504
30145 5.93846416473389
30146 6.04300928115845
30147 6.16051435470581
30148 5.74351501464844
30149 6.10151815414429
30150 6.18891429901123
30151 6.00217628479004
30152 5.93422365188599
30153 6.16986274719238
30154 6.45656490325928
30155 6.17680311203003
30156 6.30834293365479
30157 6.18782997131348
30158 5.80650949478149
30159 6.01534175872803
30160 6.02568101882935
30161 6.23905277252197
30162 6.04175662994385
30163 6.31153964996338
30164 6.52426290512085
30165 6.33024311065674
30166 5.82206201553345
30167 6.29155683517456
30168 5.98605823516846
30169 6.55038690567017
30170 6.11120939254761
30171 6.176917552948
30172 6.10544300079346
30173 6.24171018600464
30174 6.34709215164185
30175 6.3847131729126
30176 6.41703271865845
30177 6.1058783531189
30178 6.26702404022217
30179 6.18024682998657
30180 5.77309417724609
30181 5.70960378646851
30182 5.59338665008545
30183 5.91007089614868
30184 5.87893629074097
30185 5.85411977767944
30186 5.6566686630249
30187 6.14970588684082
30188 6.10611438751221
30189 6.0454158782959
30190 6.1991491317749
30191 6.20439720153809
30192 5.94936275482178
30193 6.07151937484741
30194 5.92014312744141
30195 5.82735109329224
30196 5.81326007843018
30197 5.84869432449341
30198 6.02126693725586
30199 5.61279392242432
30200 5.94782638549805
30201 6.13687133789062
30202 5.90839576721191
30203 5.86800193786621
30204 5.67627143859863
30205 5.66049289703369
30206 6.02661275863647
30207 5.65888118743896
30208 5.93270778656006
30209 5.75082015991211
30210 6.13367414474487
30211 5.62879657745361
30212 5.80482244491577
30213 5.67047166824341
30214 5.9208607673645
30215 5.72026872634888
30216 5.89643049240112
30217 5.67850971221924
30218 5.87791013717651
30219 5.86453914642334
30220 6.04791021347046
30221 6.03250598907471
30222 5.78379774093628
30223 5.93427562713623
30224 5.86530923843384
30225 5.63268613815308
30226 5.49869108200073
30227 5.94125175476074
30228 5.96339416503906
30229 6.11687421798706
30230 6.00062990188599
30231 6.00366449356079
30232 6.11671686172485
30233 6.12869358062744
30234 6.27644634246826
30235 6.14733982086182
30236 6.23126411437988
30237 6.47990703582764
30238 6.2399525642395
30239 6.07419157028198
30240 6.17744588851929
30241 6.53416013717651
30242 6.60807657241821
30243 6.27424049377441
30244 6.33499431610107
30245 6.29168319702148
30246 6.50100803375244
30247 5.95744705200195
30248 5.9747462272644
30249 5.74912691116333
30250 5.75954103469849
30251 6.0972785949707
30252 5.7024245262146
30253 5.65254306793213
30254 6.10911846160889
30255 5.81148529052734
30256 5.88085699081421
30257 6.02135896682739
30258 6.48792266845703
30259 6.31217575073242
30260 6.36601448059082
30261 6.11641216278076
30262 6.08079481124878
30263 5.99348211288452
30264 6.07907867431641
30265 5.91962242126465
30266 6.4241623878479
30267 6.59927082061768
30268 6.34505653381348
30269 6.00153779983521
30270 6.05499792098999
30271 5.81582498550415
30272 5.54972791671753
30273 5.72929000854492
30274 5.674729347229
30275 5.98436594009399
30276 5.84005975723267
30277 5.95016431808472
30278 5.91711759567261
30279 5.73344421386719
30280 5.93689584732056
30281 6.08028650283813
30282 5.87538146972656
30283 5.71847438812256
30284 5.76533555984497
30285 5.59949779510498
30286 5.64274787902832
30287 5.45966768264771
30288 5.8769965171814
30289 6.05770301818848
30290 5.78032302856445
30291 5.95188903808594
30292 5.69498682022095
30293 5.97616481781006
30294 6.02339839935303
30295 5.8075532913208
30296 5.83739376068115
30297 5.96448230743408
30298 5.84560441970825
30299 5.79132509231567
30300 5.38021278381348
30301 5.62014961242676
30302 5.70259666442871
30303 5.97772073745728
30304 5.72550821304321
30305 5.9024920463562
30306 6.06520938873291
30307 5.92687702178955
30308 5.38859033584595
30309 5.97151374816895
30310 5.89936304092407
30311 5.74222612380981
30312 5.90610122680664
30313 6.07902526855469
30314 5.84014368057251
30315 6.07027101516724
30316 5.58760738372803
30317 5.7562370300293
30318 5.94412422180176
30319 5.86256122589111
30320 5.70107269287109
30321 5.88493633270264
30322 5.87534618377686
30323 5.80045318603516
30324 5.86609411239624
30325 5.92167997360229
30326 5.6780366897583
30327 6.36870718002319
30328 5.82699203491211
30329 6.27567195892334
30330 5.96248388290405
30331 5.94134759902954
30332 5.97415685653687
30333 5.79668664932251
30334 5.84416770935059
30335 5.91173601150513
30336 6.2909574508667
30337 5.82634162902832
30338 5.80047035217285
30339 5.703773021698
30340 5.77090787887573
30341 5.54196786880493
30342 5.93897485733032
30343 6.07794523239136
30344 6.15346384048462
30345 5.92785882949829
30346 5.75963687896729
30347 6.13592004776001
30348 6.07554292678833
30349 6.0634560585022
30350 6.10366296768188
30351 6.04814434051514
30352 5.97280693054199
30353 6.17719507217407
30354 6.30963182449341
30355 6.54266834259033
30356 6.05286407470703
30357 6.18060636520386
30358 6.3973593711853
30359 6.52107524871826
30360 6.78851222991943
30361 6.22168493270874
30362 5.64027070999146
30363 5.89800977706909
30364 6.07773733139038
30365 5.92357587814331
30366 6.01494598388672
30367 6.00528573989868
30368 6.28589153289795
30369 6.10869693756104
30370 6.06680631637573
30371 6.04506826400757
30372 6.13029479980469
30373 6.01893520355225
30374 6.06851148605347
30375 6.40854644775391
30376 6.26912498474121
30377 6.18717765808105
30378 6.60298538208008
30379 6.09743070602417
30380 6.24184417724609
30381 6.29016447067261
30382 6.06036567687988
30383 6.32896614074707
30384 6.07836198806763
30385 6.39831781387329
30386 6.17752552032471
30387 6.22436904907227
30388 6.37856912612915
30389 6.3923716545105
30390 5.82325553894043
30391 6.58684873580933
30392 6.23576068878174
30393 6.43942880630493
30394 6.02171182632446
30395 6.03766107559204
30396 6.25240755081177
30397 6.20920419692993
30398 6.10303783416748
30399 6.52289628982544
30400 6.48256874084473
30401 6.45949745178223
30402 6.30098342895508
30403 5.5173487663269
30404 5.90747976303101
30405 6.16812133789062
30406 6.41053342819214
30407 5.73090171813965
30408 6.31640768051147
30409 6.23050689697266
30410 6.48703956604004
30411 6.35332822799683
30412 6.61517524719238
30413 6.00393438339233
30414 6.25301647186279
30415 6.15670728683472
30416 5.75608062744141
30417 5.71353244781494
30418 5.74627017974854
30419 5.87266445159912
30420 5.92783880233765
30421 6.60191297531128
30422 6.36995315551758
30423 6.33673906326294
30424 6.37285470962524
30425 6.35983467102051
30426 6.24367618560791
30427 6.16800785064697
30428 6.4930100440979
30429 6.48853349685669
30430 6.59718656539917
30431 7.03660488128662
30432 6.72995710372925
30433 6.75063610076904
30434 6.4235725402832
30435 6.38239145278931
30436 6.56303405761719
30437 6.12985229492188
30438 6.1091251373291
30439 6.35406970977783
30440 6.15113496780396
30441 6.3710732460022
30442 6.02066850662231
30443 5.83625602722168
30444 5.93417310714722
30445 6.05920076370239
30446 5.61253213882446
30447 6.04130506515503
30448 5.89454698562622
30449 6.02733945846558
30450 6.11500215530396
30451 6.07578992843628
30452 6.13697099685669
30453 6.02059602737427
30454 6.65799903869629
30455 6.91727161407471
30456 6.69961547851562
30457 6.91543197631836
30458 6.32390546798706
30459 6.77653741836548
30460 6.86159992218018
30461 6.4931640625
30462 6.40771198272705
30463 6.35869550704956
30464 6.00452995300293
30465 6.03805637359619
30466 6.22138738632202
30467 6.55268239974976
30468 6.49082517623901
30469 6.42391681671143
30470 6.18974924087524
30471 6.3771595954895
30472 6.35623931884766
30473 6.55171251296997
30474 6.56614303588867
30475 6.24926614761353
30476 6.26666831970215
30477 6.20175123214722
30478 6.78559017181396
30479 6.71200275421143
30480 6.77083683013916
30481 6.6015453338623
30482 6.79817819595337
30483 6.84774684906006
30484 6.92389822006226
30485 7.52518892288208
30486 6.99964427947998
30487 7.12862348556519
30488 6.58440685272217
30489 6.82121086120605
30490 6.96944570541382
30491 6.61339378356934
30492 6.6329517364502
30493 6.6132116317749
30494 6.60342502593994
30495 6.69823455810547
30496 6.53424787521362
30497 6.87409448623657
30498 6.85147190093994
30499 6.70339775085449
30500 6.5598611831665
30501 6.86156225204468
30502 6.4854040145874
30503 6.37900066375732
30504 6.34565114974976
30505 6.45667314529419
30506 5.93732404708862
30507 6.01323366165161
30508 6.30471229553223
30509 6.4082555770874
30510 6.19241428375244
30511 6.06428909301758
30512 6.03852224349976
30513 6.13733243942261
30514 6.33540964126587
30515 6.24806118011475
30516 6.06505632400513
30517 6.51009082794189
30518 6.08266735076904
30519 6.05009698867798
30520 5.50379991531372
30521 5.67715740203857
30522 6.16527891159058
30523 6.16205883026123
30524 6.21276235580444
30525 6.39164876937866
30526 6.72672557830811
30527 6.47578859329224
30528 6.21660470962524
30529 6.22461843490601
30530 6.22128486633301
30531 6.13216686248779
30532 5.91048383712769
30533 6.01710557937622
30534 5.7642650604248
30535 5.81662607192993
30536 5.82149887084961
30537 6.05740976333618
30538 6.18645286560059
30539 5.94515323638916
30540 5.85628700256348
30541 6.04078435897827
30542 6.14414882659912
30543 6.37068891525269
30544 6.09369659423828
30545 6.61723470687866
30546 5.88373041152954
30547 5.77893257141113
30548 6.16537809371948
30549 5.88912630081177
30550 5.98757457733154
30551 6.04330444335938
30552 5.8322377204895
30553 5.97225284576416
30554 6.36493301391602
30555 6.60237884521484
30556 6.23314809799194
30557 6.78566217422485
30558 6.36440420150757
30559 6.38536357879639
30560 6.63452482223511
30561 6.23773384094238
30562 6.30566024780273
30563 5.94747543334961
30564 6.0843710899353
30565 6.3911600112915
30566 6.12429332733154
30567 5.9551157951355
30568 6.19341897964478
30569 6.28169584274292
30570 6.47604084014893
30571 6.65899419784546
30572 6.25304746627808
30573 6.52829694747925
30574 6.12825584411621
30575 5.96665859222412
30576 6.27499055862427
30577 5.88808584213257
30578 6.12660837173462
30579 6.37159109115601
30580 5.81642866134644
30581 6.07147645950317
30582 6.00536012649536
30583 5.74352312088013
30584 5.7992639541626
30585 5.76557922363281
30586 5.92884874343872
30587 5.95392370223999
30588 5.71619701385498
30589 5.73106098175049
30590 5.47008037567139
30591 5.2117133140564
30592 5.01606512069702
30593 5.16620492935181
30594 5.26896286010742
30595 5.3042516708374
30596 4.97485113143921
30597 5.0608286857605
30598 5.59836626052856
30599 5.3715033531189
30600 5.43628025054932
30601 5.72236299514771
30602 5.19321537017822
30603 5.64883995056152
30604 5.53756237030029
30605 5.39446353912354
30606 5.3339786529541
30607 5.89642906188965
30608 5.85194683074951
30609 5.68345785140991
30610 6.02008152008057
30611 5.561927318573
30612 5.79558849334717
30613 5.64427185058594
30614 5.70427656173706
30615 5.53431081771851
30616 5.44869899749756
30617 5.59416627883911
30618 5.58722066879272
30619 5.41246032714844
30620 5.31684350967407
30621 5.54710721969604
30622 5.53052377700806
30623 5.4146876335144
30624 5.88719797134399
30625 5.46101713180542
30626 5.6082124710083
30627 5.58440637588501
30628 5.4729905128479
30629 5.18844079971313
30630 5.15354824066162
30631 4.97098159790039
30632 5.24420118331909
30633 5.70059776306152
30634 5.65995645523071
30635 5.7880859375
30636 5.53612327575684
30637 5.43759393692017
30638 5.06225776672363
30639 5.46242570877075
30640 5.81669187545776
30641 5.19160127639771
30642 5.24097394943237
30643 5.26031732559204
30644 5.21258687973022
30645 5.02780723571777
30646 5.0865364074707
30647 5.19872140884399
30648 5.39473676681519
30649 5.8808650970459
30650 5.75183153152466
30651 5.86834144592285
30652 5.98552703857422
30653 5.55482864379883
30654 5.44744968414307
30655 5.35938405990601
30656 5.54870939254761
30657 5.36873435974121
30658 5.36431884765625
30659 5.3142237663269
30660 5.25902605056763
30661 5.15518712997437
30662 5.27700710296631
30663 5.27583599090576
30664 5.23980617523193
30665 5.35854864120483
30666 5.28924083709717
30667 5.45446062088013
30668 5.40912532806396
30669 5.3902153968811
30670 5.20528268814087
30671 5.56060934066772
30672 5.062415599823
30673 5.41623401641846
30674 5.42741775512695
30675 5.57957792282104
30676 5.44275665283203
30677 5.19410514831543
30678 5.11129999160767
30679 4.96893405914307
30680 5.13014268875122
30681 5.29955625534058
30682 5.30221748352051
30683 5.43218612670898
30684 5.41148328781128
30685 5.29659032821655
30686 5.04009246826172
30687 5.36484479904175
30688 5.00887489318848
30689 5.24577903747559
30690 5.20372772216797
30691 5.15926551818848
30692 5.32223606109619
30693 5.01338195800781
30694 5.03877210617065
30695 5.00457715988159
30696 5.05288791656494
30697 5.20283508300781
30698 5.15207815170288
30699 5.1858286857605
30700 5.16554164886475
30701 5.01448249816895
30702 4.88837146759033
30703 5.17775726318359
30704 5.1101393699646
30705 5.4673113822937
30706 5.16193962097168
30707 5.3465371131897
30708 5.0128231048584
30709 4.9771842956543
30710 4.93533420562744
30711 4.9809889793396
30712 5.11362743377686
30713 5.13376760482788
30714 5.13717746734619
30715 5.1332836151123
30716 5.10236167907715
30717 4.97253370285034
30718 5.1816234588623
30719 5.10391807556152
30720 5.06842994689941
30721 5.02860736846924
30722 5.31482028961182
30723 5.18334817886353
30724 4.94858837127686
30725 5.06718826293945
30726 5.20825815200806
30727 5.23561143875122
30728 5.08021831512451
30729 4.97152519226074
30730 4.82455396652222
30731 4.83492851257324
30732 5.00515508651733
30733 4.93179702758789
30734 5.11874485015869
30735 5.01814031600952
30736 5.02455615997314
30737 4.84533786773682
30738 4.99165916442871
30739 5.12154102325439
30740 5.42231321334839
30741 5.28526306152344
30742 5.09950923919678
30743 5.38707876205444
30744 5.2356390953064
30745 5.51099061965942
30746 5.35451316833496
30747 5.25156164169312
30748 5.40389776229858
30749 5.2050952911377
30750 5.35578346252441
30751 5.24839782714844
30752 5.59483337402344
30753 5.62623453140259
30754 5.53576135635376
30755 5.7259955406189
30756 5.87088537216187
30757 5.81914520263672
30758 5.8847222328186
30759 5.81942510604858
30760 5.63928699493408
30761 5.50595426559448
30762 5.5636682510376
30763 5.52487373352051
30764 5.25252723693848
30765 5.66766977310181
30766 5.30048227310181
30767 5.39312791824341
30768 5.38766527175903
30769 5.47548198699951
30770 5.53264808654785
30771 5.41609525680542
30772 5.31470823287964
30773 5.38315677642822
30774 5.20738506317139
30775 5.23330545425415
30776 5.59028387069702
30777 5.39033317565918
30778 5.5114917755127
30779 5.19741535186768
30780 5.73650360107422
30781 5.69297933578491
30782 5.17766904830933
30783 5.24005460739136
30784 5.05622291564941
30785 5.44506597518921
30786 5.32846212387085
30787 5.70359134674072
30788 5.5803427696228
30789 5.42894220352173
30790 5.41416311264038
30791 5.34655618667603
30792 5.24031782150269
30793 5.22196197509766
30794 4.98139190673828
30795 5.07741069793701
30796 5.02484273910522
30797 5.45324945449829
30798 5.45240163803101
30799 5.49609231948853
30800 5.39054679870605
30801 5.36796188354492
30802 5.6065936088562
30803 5.45368623733521
30804 5.96579456329346
30805 5.76939153671265
30806 5.94014310836792
30807 5.64067411422729
30808 5.60695314407349
30809 5.57872533798218
30810 5.55946493148804
30811 5.62667989730835
30812 5.44919204711914
30813 5.38379526138306
30814 5.30016326904297
30815 5.21753072738647
30816 5.51379871368408
30817 5.56828832626343
30818 5.60967302322388
30819 5.50660133361816
30820 5.64767265319824
30821 5.62567806243896
30822 5.73082065582275
30823 5.64991569519043
30824 5.39462804794312
30825 5.56797647476196
30826 5.4278736114502
30827 5.47309732437134
30828 5.32149457931519
30829 5.38011884689331
30830 5.48818159103394
30831 5.3333945274353
30832 5.33814287185669
30833 5.26729106903076
30834 5.24672508239746
30835 4.98919486999512
30836 5.05695629119873
30837 5.08248376846313
30838 5.00677251815796
30839 5.20470285415649
30840 5.21492385864258
30841 5.20592594146729
30842 5.48645305633545
30843 5.28232049942017
30844 5.12413644790649
30845 5.47941923141479
30846 5.32357835769653
30847 5.4685263633728
30848 5.21890783309937
30849 5.19742631912231
30850 5.03918266296387
30851 4.8981466293335
30852 5.13936328887939
30853 5.3314151763916
30854 5.37671995162964
30855 5.1982798576355
30856 5.17310047149658
30857 5.06222867965698
30858 5.12588357925415
30859 5.13275384902954
30860 5.15859508514404
30861 5.09043216705322
30862 5.14751768112183
30863 5.11096334457397
30864 5.40960121154785
30865 5.35544681549072
30866 5.08968019485474
30867 5.13900995254517
30868 5.18947505950928
30869 5.05996179580688
30870 5.21263027191162
30871 5.18097114562988
30872 5.46337366104126
30873 5.4366888999939
30874 5.2690863609314
30875 5.53881168365479
30876 5.32671785354614
30877 4.91518211364746
30878 5.05719804763794
30879 5.11940240859985
30880 5.07787132263184
30881 5.05605125427246
30882 4.90461492538452
30883 5.19965505599976
30884 5.00519371032715
30885 4.95957183837891
30886 4.96179533004761
30887 5.16112661361694
30888 5.1175332069397
30889 5.28809785842896
30890 5.35091590881348
30891 5.24190044403076
30892 5.45891761779785
30893 5.58087062835693
30894 5.55168151855469
30895 5.75559043884277
30896 5.71616983413696
30897 5.78673028945923
30898 5.93129825592041
30899 5.53374862670898
30900 5.67631387710571
30901 5.48477935791016
30902 5.52687835693359
30903 5.95865201950073
30904 5.41663217544556
30905 5.2743239402771
30906 5.70838737487793
30907 5.27903270721436
30908 5.54375457763672
30909 5.40455484390259
30910 5.5426230430603
30911 5.39740753173828
30912 5.54727983474731
30913 5.5361909866333
30914 5.5626106262207
30915 5.15953254699707
30916 5.28975963592529
30917 5.33623456954956
30918 5.25521516799927
30919 5.32162761688232
30920 5.74134397506714
30921 5.91632270812988
30922 6.04991102218628
30923 5.91159105300903
30924 5.97229385375977
30925 5.93472051620483
30926 6.12592220306396
30927 6.10508155822754
30928 5.91893911361694
30929 5.8941912651062
30930 6.00757837295532
30931 5.95658349990845
30932 5.6402006149292
30933 5.88828134536743
30934 5.71516036987305
30935 5.90277910232544
30936 5.75610971450806
30937 5.8759617805481
30938 5.77535247802734
30939 5.93578004837036
30940 6.09532165527344
30941 5.92302751541138
30942 5.6940541267395
30943 5.69866228103638
30944 5.57200908660889
30945 5.70948171615601
30946 5.72511196136475
30947 5.60079383850098
30948 5.642737865448
30949 5.87687921524048
30950 5.69583559036255
30951 5.51200199127197
30952 5.63543462753296
30953 5.78977823257446
30954 5.77207803726196
30955 5.68480587005615
30956 5.51651906967163
30957 5.80498504638672
30958 5.63094758987427
30959 5.3459038734436
30960 5.33579683303833
30961 5.3693380355835
30962 5.47999143600464
30963 5.44246339797974
30964 5.45131921768188
30965 5.49133968353271
30966 5.32837390899658
30967 5.59712553024292
30968 5.49094009399414
30969 5.39244937896729
30970 5.25323820114136
30971 5.43045663833618
30972 5.31463098526001
30973 5.20727872848511
30974 5.04324913024902
30975 5.09490251541138
30976 4.82558727264404
30977 5.08513116836548
30978 5.09223890304565
30979 5.20414018630981
30980 5.0657901763916
30981 4.99545907974243
30982 4.82475328445435
30983 4.91586923599243
30984 4.97999143600464
30985 4.86157131195068
30986 4.99557638168335
30987 4.69822597503662
30988 4.96367788314819
30989 4.972327709198
30990 5.07645988464355
30991 4.95105648040771
30992 4.98151969909668
30993 4.88280630111694
30994 4.83638906478882
30995 5.00031423568726
30996 5.05353307723999
30997 5.00894212722778
30998 4.92931079864502
30999 5.03548288345337
31000 5.08684158325195
31001 4.94983386993408
31002 5.20922660827637
31003 5.32484912872314
31004 5.31447696685791
31005 5.61491012573242
31006 5.72284507751465
31007 5.87301158905029
31008 5.66871070861816
31009 5.61449193954468
31010 5.39749526977539
31011 5.42477369308472
31012 5.57733249664307
31013 5.43348455429077
31014 5.61791467666626
31015 5.60457992553711
31016 5.79638957977295
31017 5.41219902038574
31018 5.46714973449707
31019 5.63925504684448
31020 5.67814064025879
31021 5.60840559005737
31022 5.68676042556763
31023 5.60695648193359
31024 5.62088298797607
31025 5.6356406211853
31026 5.69778537750244
31027 5.49963474273682
31028 5.32485342025757
31029 5.56605672836304
31030 5.5998330116272
31031 5.44725036621094
31032 5.29291725158691
31033 5.26698064804077
31034 5.36456489562988
31035 5.17816257476807
31036 5.46166276931763
31037 5.33839654922485
31038 5.61288261413574
31039 5.42050933837891
31040 5.38715267181396
31041 5.45171594619751
31042 5.51438665390015
31043 5.48501825332642
31044 5.54472637176514
31045 5.22489023208618
31046 5.40104722976685
31047 5.43206691741943
31048 5.58231973648071
31049 5.24867582321167
31050 5.44514417648315
31051 5.28350687026978
31052 5.38106536865234
31053 5.2390079498291
31054 5.29371070861816
31055 5.1250467300415
31056 5.78946924209595
31057 5.3904595375061
31058 5.28354597091675
31059 5.48378944396973
31060 5.47939014434814
31061 5.70638704299927
31062 5.53399085998535
31063 5.66643762588501
31064 5.6274299621582
31065 5.76392126083374
31066 5.60388135910034
31067 5.63400554656982
31068 5.29840469360352
31069 5.53580570220947
31070 5.40907192230225
31071 5.24232053756714
31072 5.29799604415894
31073 5.47639656066895
31074 5.34693098068237
31075 5.35781240463257
31076 5.69130992889404
31077 5.95898532867432
31078 5.96145486831665
31079 5.94833326339722
31080 5.87999296188354
31081 5.98575639724731
31082 5.8750171661377
31083 6.08751630783081
31084 6.03314638137817
31085 5.66514825820923
31086 6.11501836776733
31087 5.88226509094238
31088 5.73770093917847
31089 5.99881267547607
31090 5.90624380111694
31091 6.02506303787231
31092 6.01318740844727
31093 5.62541723251343
31094 5.51465511322021
31095 5.79311895370483
31096 5.81688833236694
31097 6.01614665985107
31098 6.27198839187622
31099 5.79414319992065
31100 6.04174518585205
31101 6.10863494873047
31102 5.80801725387573
31103 5.86574220657349
31104 6.17930316925049
31105 5.86775493621826
31106 5.9854416847229
31107 5.93474721908569
31108 5.6657829284668
31109 5.72464656829834
31110 6.10073375701904
31111 5.99300050735474
31112 5.82184362411499
31113 6.10092306137085
31114 5.95919990539551
31115 6.01302242279053
31116 6.13878154754639
31117 5.92246580123901
31118 6.24439001083374
31119 6.41947937011719
31120 6.26234292984009
31121 6.4056248664856
31122 6.11932325363159
31123 5.88799047470093
31124 6.04504299163818
31125 5.82977056503296
31126 5.99465990066528
31127 5.77574157714844
31128 5.64895057678223
31129 5.83699941635132
31130 5.70604944229126
31131 5.53064489364624
31132 5.50161266326904
31133 5.81617450714111
31134 5.40540027618408
31135 5.61943864822388
31136 5.64536571502686
31137 5.64965581893921
31138 5.45967721939087
31139 5.72704792022705
31140 5.81854152679443
31141 5.69763517379761
31142 5.81888055801392
31143 5.77420568466187
31144 6.03887271881104
31145 5.93459892272949
31146 6.1102557182312
31147 5.96175289154053
31148 5.91169261932373
31149 6.18248128890991
31150 5.90126800537109
31151 6.23092937469482
31152 6.01321792602539
31153 5.64370632171631
31154 6.3498215675354
31155 5.95440149307251
31156 6.19308376312256
31157 6.18010139465332
31158 5.97668647766113
31159 5.90429544448853
31160 6.37472009658813
31161 6.13792133331299
31162 5.92749261856079
31163 5.87908887863159
31164 5.81789922714233
31165 5.87630796432495
31166 6.01654815673828
31167 5.75636577606201
31168 5.99033308029175
31169 5.94106912612915
31170 5.78328514099121
31171 5.42676162719727
31172 5.91541051864624
31173 5.61719512939453
31174 5.5891284942627
31175 5.57017993927002
31176 5.52471685409546
31177 5.74884700775146
31178 5.50082683563232
31179 5.53532552719116
31180 5.54379320144653
31181 5.60368871688843
31182 5.46837568283081
31183 5.43171882629395
31184 5.40286207199097
31185 5.35993480682373
31186 5.63667058944702
31187 5.77646255493164
31188 5.63218927383423
31189 5.5658540725708
31190 5.45964813232422
31191 5.5971155166626
31192 5.49035263061523
31193 5.62509679794312
31194 5.67636775970459
31195 5.43335866928101
31196 5.35921001434326
31197 5.45986938476562
31198 5.58092403411865
31199 5.34577703475952
31200 5.49912786483765
31201 5.36868095397949
31202 5.56461381912231
31203 5.28433418273926
31204 5.46166563034058
31205 5.40625238418579
31206 5.44417715072632
31207 5.52386856079102
31208 5.76920080184937
31209 5.6342511177063
31210 5.46177577972412
31211 5.63272047042847
31212 5.50890302658081
31213 5.61802864074707
31214 5.7759895324707
31215 5.46764326095581
31216 5.71931123733521
31217 6.08337450027466
31218 5.70231533050537
31219 5.88060188293457
31220 5.85626077651978
31221 5.7049560546875
31222 5.52332735061646
31223 5.63379955291748
31224 5.74229335784912
31225 5.72574138641357
31226 5.86142253875732
31227 5.95911645889282
31228 5.98125028610229
31229 5.98290061950684
31230 6.05029964447021
31231 5.49629926681519
31232 5.49977159500122
31233 5.63029050827026
31234 5.48149394989014
31235 5.63128185272217
31236 5.94926929473877
31237 5.64572429656982
31238 5.4625358581543
31239 5.22234392166138
31240 5.50527906417847
31241 5.22316455841064
31242 5.37394666671753
31243 5.23987007141113
31244 5.31334114074707
31245 5.32698059082031
31246 5.27729654312134
31247 5.22733068466187
31248 5.26541805267334
31249 5.46734094619751
31250 5.32726192474365
31251 5.16018867492676
31252 5.30249071121216
31253 5.45962715148926
31254 5.22669172286987
31255 5.33696508407593
31256 5.47212171554565
31257 5.37410020828247
31258 5.39019107818604
31259 5.38945484161377
31260 5.58102369308472
31261 5.15125179290771
31262 5.57495450973511
31263 5.60696697235107
31264 5.42020225524902
31265 4.88748741149902
31266 5.0278525352478
31267 5.18438959121704
31268 4.92087745666504
31269 5.06591701507568
31270 5.15832281112671
31271 5.07685136795044
31272 4.98888301849365
31273 4.97265529632568
31274 4.91363382339478
31275 4.8844838142395
31276 5.27083110809326
31277 5.00343704223633
31278 5.04295778274536
31279 5.20886754989624
31280 5.13613319396973
31281 5.00003719329834
31282 5.05610609054565
31283 4.95447731018066
31284 5.35635900497437
31285 5.43792867660522
31286 5.32483625411987
31287 5.3406662940979
31288 5.2107195854187
31289 5.24366664886475
31290 5.14535760879517
31291 4.95088529586792
31292 5.02614164352417
31293 5.0136604309082
31294 4.89323663711548
31295 5.13224792480469
31296 4.94429206848145
31297 4.93634271621704
31298 4.90071630477905
31299 4.97135353088379
31300 4.76502323150635
31301 5.20927286148071
31302 4.88527536392212
31303 4.70034885406494
31304 4.88175678253174
31305 4.82120800018311
31306 4.87862539291382
31307 4.81253576278687
31308 4.9719443321228
31309 4.89543914794922
31310 4.86019468307495
31311 4.74437999725342
31312 4.9013466835022
31313 4.7966136932373
31314 4.82147073745728
31315 4.93085050582886
31316 4.74136638641357
31317 4.90413761138916
31318 4.74272060394287
31319 4.84402942657471
31320 4.70890617370605
31321 4.82867097854614
31322 4.77952671051025
31323 4.90266275405884
31324 4.86405944824219
31325 4.86252403259277
31326 4.92996549606323
31327 4.83528518676758
31328 4.92027902603149
31329 4.89249420166016
31330 5.1534366607666
31331 5.22211408615112
31332 5.09719085693359
31333 5.25946950912476
31334 5.14552211761475
31335 5.10897445678711
31336 5.01698112487793
31337 4.88709545135498
31338 5.09094858169556
31339 5.22823143005371
31340 5.16448593139648
31341 5.30631351470947
31342 5.09783792495728
31343 5.18330430984497
31344 5.07453203201294
31345 5.17796611785889
31346 5.20269107818604
31347 5.31865215301514
31348 5.35542917251587
31349 5.36228036880493
31350 5.38137292861938
31351 5.46868896484375
31352 5.31094264984131
31353 5.34177350997925
31354 5.43183994293213
31355 5.49258756637573
31356 5.28035068511963
31357 5.37143802642822
31358 5.56376218795776
31359 5.67433214187622
31360 5.57441806793213
31361 5.9828200340271
31362 5.98422336578369
31363 5.79274559020996
31364 5.81312227249146
31365 6.11073017120361
31366 5.9649806022644
31367 6.26826000213623
31368 6.05807495117188
31369 6.28510427474976
31370 6.14940881729126
31371 6.18779897689819
31372 6.00814390182495
31373 6.08676528930664
31374 5.97788190841675
31375 5.95480346679688
31376 5.80553150177002
31377 5.80468606948853
31378 6.02792930603027
31379 5.76894569396973
31380 5.72858858108521
31381 5.884446144104
31382 5.88377714157104
31383 5.73528099060059
31384 5.50856018066406
31385 5.48897314071655
31386 5.27582454681396
31387 5.59688901901245
31388 5.24673986434937
31389 5.51604175567627
31390 5.55676412582397
31391 5.60557842254639
31392 5.35640859603882
31393 5.51342248916626
31394 5.73953866958618
31395 5.54094409942627
31396 5.68755388259888
31397 5.47358560562134
31398 5.42536163330078
31399 5.24897193908691
31400 5.18389272689819
31401 5.30267763137817
31402 5.51462459564209
31403 5.11932373046875
31404 5.38214015960693
31405 5.56529951095581
31406 5.92423868179321
31407 5.43132448196411
31408 5.46099472045898
31409 5.21478891372681
31410 5.36549758911133
31411 5.3273754119873
31412 5.51126575469971
31413 5.25967073440552
31414 5.18387603759766
31415 5.04513359069824
31416 5.04742383956909
31417 5.15869188308716
31418 5.18347263336182
31419 5.21704387664795
31420 5.05372142791748
31421 5.28513050079346
31422 5.19350290298462
31423 5.27888441085815
31424 5.19741153717041
31425 5.20879745483398
31426 5.2332329750061
31427 5.47061109542847
31428 5.40419864654541
31429 5.5591983795166
31430 5.25618076324463
31431 5.24836397171021
31432 5.4924578666687
31433 5.64497661590576
31434 5.25987339019775
31435 5.11597442626953
31436 5.38648080825806
31437 5.42789125442505
31438 5.31984043121338
31439 5.62551259994507
31440 5.21835565567017
31441 5.36183881759644
31442 5.5265941619873
31443 5.12517642974854
31444 5.35722160339355
31445 5.20049667358398
31446 5.26493215560913
31447 5.30965518951416
31448 5.30525827407837
31449 5.4938850402832
31450 6.21448993682861
31451 5.82122945785522
31452 5.94216728210449
31453 5.91161918640137
31454 5.37681007385254
31455 5.6062707901001
31456 5.71474552154541
31457 5.41990375518799
31458 5.32201957702637
31459 5.27041530609131
31460 5.38694047927856
31461 5.75755882263184
31462 5.30811977386475
31463 5.34297370910645
31464 5.30353879928589
31465 5.42156553268433
31466 5.42060565948486
31467 5.65728092193604
31468 5.61184883117676
31469 5.14045858383179
31470 5.57318162918091
31471 5.37361431121826
31472 5.08104133605957
31473 5.4819221496582
31474 5.70507860183716
31475 5.36213874816895
31476 5.4267520904541
31477 5.21778869628906
31478 5.24384832382202
31479 5.18891525268555
31480 5.48875999450684
31481 5.60685777664185
31482 5.61476039886475
31483 5.86640119552612
31484 5.83347320556641
31485 5.6663761138916
31486 5.63391828536987
31487 5.54136323928833
31488 5.47585868835449
31489 6.06875562667847
31490 5.6350531578064
31491 5.71638059616089
31492 5.49481344223022
31493 5.47111940383911
31494 5.31177759170532
31495 5.40054798126221
31496 5.46667671203613
31497 5.578932762146
31498 5.33401775360107
31499 5.65000534057617
31500 5.43728065490723
31501 5.64473628997803
31502 5.39452981948853
31503 5.27496004104614
31504 5.49902963638306
31505 5.41591787338257
31506 5.19799041748047
31507 4.99977016448975
31508 4.96275186538696
31509 4.90970754623413
31510 4.7977180480957
31511 4.91684341430664
31512 5.2008318901062
31513 5.1820592880249
31514 5.01309871673584
31515 5.34386682510376
31516 5.44979333877563
31517 5.2203803062439
31518 5.33365440368652
31519 5.34175300598145
31520 5.29077911376953
31521 5.32832431793213
31522 5.49351263046265
31523 5.56338834762573
31524 5.57696485519409
31525 5.68129062652588
31526 5.60574436187744
31527 5.5466480255127
31528 5.31288290023804
31529 5.15105867385864
31530 5.30698490142822
31531 5.37130403518677
31532 5.47498178482056
31533 5.43934631347656
31534 5.36110401153564
31535 5.44824123382568
31536 5.45833349227905
31537 5.44504880905151
31538 5.40213584899902
31539 5.52603387832642
31540 5.3366060256958
31541 5.13572406768799
31542 5.35570812225342
31543 5.47254085540771
31544 5.58657121658325
31545 5.33170413970947
31546 5.3187255859375
31547 4.92143201828003
31548 5.11190605163574
31549 5.15172290802002
31550 5.23851633071899
31551 4.96810865402222
31552 5.26009654998779
31553 5.3653392791748
31554 5.31364345550537
31555 4.99963140487671
31556 4.99737119674683
31557 5.03698873519897
31558 5.11096954345703
31559 5.01572751998901
31560 5.0644998550415
31561 4.79475402832031
31562 4.89030313491821
31563 4.90048360824585
31564 5.00672101974487
31565 4.81040239334106
31566 4.78313636779785
31567 4.78358888626099
31568 4.77548503875732
31569 4.7982759475708
31570 4.87450504302979
31571 4.86313152313232
31572 4.74220705032349
31573 4.8120231628418
31574 4.78545427322388
31575 4.88603115081787
31576 4.84045219421387
31577 4.95932340621948
31578 4.8443455696106
31579 4.89244699478149
31580 4.65876388549805
31581 4.69248676300049
31582 4.62378454208374
31583 4.7645320892334
31584 4.77097940444946
31585 4.68471050262451
31586 4.99925708770752
31587 4.8783016204834
31588 4.8762059211731
31589 4.90900468826294
31590 4.81740093231201
31591 4.76826620101929
31592 4.82101774215698
31593 4.66386365890503
31594 4.90226030349731
31595 5.03103828430176
31596 5.22575759887695
31597 5.11176156997681
31598 5.00292158126831
31599 5.14254808425903
31600 4.80367708206177
31601 4.90309476852417
31602 4.8649435043335
31603 4.99627637863159
31604 5.24487590789795
31605 5.42066669464111
31606 5.3620138168335
31607 5.76184415817261
31608 5.48218822479248
31609 5.31618547439575
31610 5.33994722366333
31611 5.21504068374634
31612 5.23222637176514
31613 5.56321096420288
31614 5.47258186340332
31615 5.37532520294189
31616 5.11124086380005
31617 5.08875846862793
31618 4.88802909851074
31619 5.17465162277222
31620 5.20139217376709
31621 5.24148941040039
31622 5.0671010017395
31623 5.10815000534058
31624 5.34582090377808
31625 5.2959623336792
31626 5.34869575500488
31627 5.18778944015503
31628 5.10324859619141
31629 5.1840033531189
31630 5.20004272460938
31631 5.16820526123047
31632 5.12030076980591
31633 5.2796688079834
31634 5.37777280807495
31635 5.66200876235962
31636 5.48255634307861
31637 5.25895023345947
31638 5.26742601394653
31639 5.24432897567749
31640 5.28984498977661
31641 5.22292804718018
31642 5.21545743942261
31643 5.05295276641846
31644 4.99941158294678
31645 5.04221963882446
31646 5.04092073440552
31647 5.18184661865234
31648 5.10294818878174
31649 5.13477373123169
31650 5.32232522964478
31651 5.5016303062439
31652 5.25160789489746
31653 5.56685304641724
31654 5.58213996887207
31655 5.75323343276978
31656 5.84455394744873
31657 5.27282381057739
31658 5.70281791687012
31659 5.4189600944519
31660 5.30472421646118
31661 5.5072922706604
31662 5.29088306427002
31663 5.44352436065674
31664 5.60104036331177
31665 5.26961135864258
31666 5.39837074279785
31667 5.36830854415894
31668 5.53820896148682
31669 5.23479461669922
31670 5.22040462493896
31671 5.56657218933105
31672 5.3717827796936
31673 5.97579717636108
31674 5.54603672027588
31675 5.34520053863525
31676 5.45094728469849
31677 5.40033340454102
31678 5.32255458831787
31679 5.61932420730591
31680 5.54342699050903
31681 5.49382829666138
31682 5.67064952850342
31683 5.52514362335205
31684 5.48841571807861
31685 5.51658391952515
31686 5.74329996109009
31687 5.70882987976074
31688 5.71920680999756
31689 5.70898199081421
31690 5.6838207244873
31691 5.45020580291748
31692 5.9953784942627
31693 5.5993857383728
31694 5.61336421966553
31695 5.67780065536499
31696 5.40139055252075
31697 5.54976940155029
31698 5.3541202545166
31699 5.28587532043457
31700 5.1199164390564
31701 5.03388261795044
31702 5.38723039627075
31703 5.37522840499878
31704 5.44078683853149
31705 5.48155641555786
31706 5.28460931777954
31707 5.25621366500854
31708 5.21296977996826
31709 5.25705766677856
31710 5.16025257110596
31711 5.19730520248413
31712 5.0366268157959
31713 5.15506076812744
31714 5.08832359313965
31715 5.33600282669067
31716 5.12772655487061
31717 5.3461332321167
31718 5.16739940643311
31719 5.16730690002441
31720 5.21668481826782
31721 5.05062294006348
31722 5.09625387191772
31723 5.04169893264771
31724 4.94716882705688
31725 5.11533117294312
31726 4.93803644180298
31727 5.0948281288147
31728 4.89987564086914
31729 4.7964186668396
31730 4.87337923049927
31731 4.89474534988403
31732 5.02404594421387
31733 5.0726170539856
31734 4.89612102508545
31735 4.94662475585938
31736 5.13928890228271
31737 4.94794893264771
31738 4.83598518371582
31739 4.90547609329224
31740 4.98477220535278
31741 4.79730987548828
31742 4.9747633934021
31743 4.7607946395874
31744 4.74174070358276
31745 5.03194570541382
31746 5.04107046127319
31747 4.76937627792358
31748 4.91400575637817
31749 4.81541538238525
31750 4.9563889503479
31751 4.73893928527832
31752 5.03386116027832
31753 4.79428768157959
31754 4.91456508636475
31755 4.78424835205078
31756 4.88262271881104
31757 4.7259373664856
31758 5.00733804702759
31759 4.97783184051514
31760 4.92691278457642
31761 4.88393497467041
31762 4.87703561782837
31763 5.01008129119873
31764 4.53973150253296
31765 4.57992792129517
31766 4.62385320663452
31767 4.7702841758728
31768 4.74024677276611
31769 4.80956268310547
31770 4.81931734085083
31771 4.69510650634766
31772 4.82150316238403
31773 5.02862787246704
31774 4.91914224624634
31775 4.91262674331665
31776 4.6536808013916
31777 4.89230012893677
31778 4.87103366851807
31779 4.75088024139404
31780 4.68109846115112
31781 4.69396305084229
31782 4.78855991363525
31783 4.82171869277954
31784 4.86171674728394
31785 4.7981915473938
31786 4.48666858673096
31787 4.63683462142944
31788 4.66987323760986
31789 4.75162601470947
31790 4.71511316299438
31791 4.77673959732056
31792 5.16199445724487
31793 4.89482307434082
31794 4.79164838790894
31795 4.88352727890015
31796 4.98081827163696
31797 4.8986964225769
31798 4.83308839797974
31799 4.9844765663147
31800 5.14257144927979
31801 4.96804428100586
31802 4.73005533218384
31803 4.90866851806641
31804 4.88309478759766
31805 4.92269229888916
31806 5.15097951889038
31807 4.99874067306519
31808 4.87473821640015
31809 5.00270175933838
31810 4.95074367523193
31811 4.70633363723755
31812 5.16971254348755
31813 4.93437051773071
31814 4.96050071716309
31815 5.06494283676147
31816 5.10346031188965
31817 4.75979995727539
31818 4.93889713287354
31819 5.00380945205688
31820 4.90044260025024
31821 5.1461386680603
31822 5.01499128341675
31823 5.07784843444824
31824 5.13292455673218
31825 5.05156230926514
31826 4.94607925415039
31827 4.99359512329102
31828 5.10303592681885
31829 4.9824275970459
31830 4.63572931289673
31831 5.06212902069092
31832 4.88421010971069
31833 5.20429277420044
31834 5.0818886756897
31835 5.06574058532715
31836 5.10182857513428
31837 5.27228355407715
31838 5.22486305236816
31839 5.22067880630493
31840 4.92159461975098
31841 5.03214740753174
31842 4.85919952392578
31843 5.01774549484253
31844 5.17820739746094
31845 5.0298547744751
31846 5.11514616012573
31847 5.1125807762146
31848 5.22965002059937
31849 5.40313863754272
31850 5.41365003585815
31851 5.22600793838501
31852 5.51595973968506
31853 5.28822469711304
31854 5.47471475601196
31855 5.09644079208374
31856 5.0881085395813
31857 5.18598937988281
31858 5.24321413040161
31859 4.95894002914429
31860 5.07692861557007
31861 5.02219438552856
31862 5.10764694213867
31863 5.10392713546753
31864 5.15602397918701
31865 5.11333608627319
31866 5.15655088424683
31867 5.16201448440552
31868 5.1652946472168
31869 5.22679662704468
31870 5.22899770736694
31871 5.09259748458862
31872 5.38401794433594
31873 5.35717248916626
31874 5.50468921661377
31875 5.26968193054199
31876 5.20842170715332
31877 5.32244396209717
31878 5.1009349822998
31879 5.39054250717163
31880 5.52296447753906
31881 5.55616855621338
31882 5.38137340545654
31883 5.27201795578003
31884 5.243248462677
31885 5.59156942367554
31886 5.67977142333984
31887 5.57528924942017
31888 5.61500024795532
31889 5.61537265777588
31890 5.57350206375122
31891 5.42644739151001
31892 5.34419345855713
31893 5.6966404914856
31894 5.6946907043457
31895 5.82521438598633
31896 5.82363271713257
31897 5.91691255569458
31898 5.41098022460938
31899 5.58226823806763
31900 5.48801422119141
31901 5.33663892745972
31902 5.69845676422119
31903 5.70883274078369
31904 5.38516139984131
31905 5.64118242263794
31906 5.53440809249878
31907 5.48297309875488
31908 5.44377136230469
31909 5.37610769271851
31910 5.64931631088257
31911 5.23334884643555
31912 5.66277170181274
31913 5.02953052520752
31914 5.47092866897583
31915 5.59656667709351
31916 5.34666919708252
31917 5.4040265083313
31918 5.36672925949097
31919 5.55676317214966
31920 5.53147506713867
31921 5.43165683746338
31922 5.30265378952026
31923 5.61726570129395
31924 5.26889133453369
31925 5.52161455154419
31926 5.34757995605469
31927 5.33286809921265
31928 5.21282291412354
31929 5.40826749801636
31930 5.40461444854736
31931 5.38155031204224
31932 5.55645704269409
31933 5.30113697052002
31934 5.2458324432373
31935 5.47156953811646
31936 5.13829946517944
31937 5.10469532012939
31938 5.03282976150513
31939 5.0687403678894
31940 5.0562596321106
31941 5.28119659423828
31942 4.99636602401733
31943 5.20569086074829
31944 5.34847831726074
31945 5.32248640060425
31946 5.17582273483276
31947 5.44798994064331
31948 5.31690740585327
31949 5.40822553634644
31950 5.61202192306519
31951 5.66303014755249
31952 5.5493540763855
31953 5.4027214050293
31954 5.31886100769043
31955 5.11658239364624
31956 5.12448358535767
31957 4.97563076019287
31958 5.0521993637085
31959 5.04908084869385
31960 5.06461238861084
31961 5.05734062194824
31962 5.27525615692139
31963 5.63937425613403
31964 5.40478801727295
31965 5.12023448944092
31966 5.23177862167358
31967 5.33424091339111
31968 5.4357647895813
31969 5.21111965179443
31970 5.23483848571777
31971 5.3757700920105
31972 5.31542539596558
31973 5.40953254699707
31974 5.44615793228149
31975 5.26492071151733
31976 5.10130405426025
31977 5.11266851425171
31978 4.98272085189819
31979 5.12772846221924
31980 5.21330881118774
31981 5.02209043502808
31982 5.31018161773682
31983 5.09557342529297
31984 5.1899733543396
31985 5.29586172103882
31986 5.38695096969604
31987 5.37347841262817
31988 5.23229169845581
31989 5.27651309967041
31990 5.39443349838257
31991 5.7749195098877
31992 5.36679792404175
31993 5.5853066444397
31994 5.53479051589966
31995 5.53422212600708
31996 5.5785984992981
31997 5.85080862045288
31998 5.37208461761475
31999 5.70219564437866
32000 5.36315250396729
32001 5.60756587982178
32002 5.59124279022217
32003 5.36222267150879
32004 5.54906702041626
32005 5.35606479644775
32006 5.46455574035645
32007 5.83928966522217
32008 5.33734655380249
32009 5.53786134719849
32010 5.55557155609131
32011 5.34501361846924
32012 5.56667280197144
32013 5.61213874816895
32014 5.63873958587646
32015 5.6226487159729
32016 5.71565055847168
32017 5.61856603622437
32018 5.59981632232666
32019 5.61663818359375
32020 5.62445735931396
32021 5.3605785369873
32022 5.40600490570068
32023 5.42524385452271
32024 5.38642549514771
32025 5.18912553787231
32026 5.16921997070312
32027 5.30204296112061
32028 5.34435796737671
32029 5.45876932144165
32030 5.56930875778198
32031 5.47319793701172
32032 5.40713691711426
32033 5.0902419090271
32034 5.26782131195068
32035 5.46854162216187
32036 5.29816293716431
32037 5.28634881973267
32038 5.4238748550415
32039 5.40912103652954
32040 5.37862300872803
32041 5.49052000045776
32042 5.3407735824585
32043 5.37750768661499
32044 5.35581874847412
32045 5.45603132247925
32046 5.39435958862305
32047 5.66943597793579
32048 5.79536771774292
32049 5.80075120925903
32050 5.82103300094604
32051 5.70860385894775
32052 5.77734422683716
32053 5.63748550415039
32054 5.59941530227661
32055 5.61057376861572
32056 5.62531661987305
32057 5.96023654937744
32058 5.46036767959595
32059 5.4820556640625
32060 5.51698589324951
32061 5.49504470825195
32062 5.4748067855835
32063 5.56112718582153
32064 5.25861358642578
32065 5.37719440460205
32066 5.53752470016479
32067 5.31510829925537
32068 5.36497592926025
32069 5.59994792938232
32070 5.34182167053223
32071 5.46048164367676
32072 5.49440717697144
32073 5.37579774856567
32074 5.45551061630249
32075 5.31505060195923
32076 5.38071155548096
32077 5.36333179473877
32078 5.5667552947998
32079 5.3849630355835
32080 5.41917753219604
32081 5.30382251739502
32082 5.26527166366577
32083 5.15415477752686
32084 5.14146184921265
32085 5.23166847229004
32086 5.13529109954834
32087 5.15738296508789
32088 5.16470813751221
32089 5.1118311882019
32090 4.86333847045898
32091 5.02005434036255
32092 4.90563344955444
32093 5.00355005264282
32094 4.94671869277954
32095 4.85851383209229
32096 4.9243803024292
32097 5.03914308547974
32098 5.1005802154541
32099 5.20995092391968
32100 5.16950941085815
32101 5.14183664321899
32102 5.26412296295166
32103 5.29056549072266
32104 5.18170738220215
32105 5.26414489746094
32106 5.45618915557861
32107 5.2259464263916
32108 5.27575635910034
32109 5.21861171722412
32110 5.36088275909424
32111 5.03625535964966
32112 5.00966453552246
32113 5.08575391769409
32114 5.01337337493896
32115 5.13058137893677
32116 5.01420497894287
32117 5.07478523254395
32118 5.0791163444519
32119 5.14952754974365
32120 5.07773017883301
32121 5.27442407608032
32122 5.23321008682251
32123 5.26645183563232
32124 5.23191595077515
32125 5.13334846496582
32126 5.17488574981689
32127 5.29455661773682
32128 5.40984487533569
32129 5.37011575698853
32130 5.3827805519104
32131 5.34490537643433
32132 5.27949333190918
32133 5.31642198562622
32134 5.27484035491943
32135 5.29706048965454
32136 5.53595876693726
32137 5.4260835647583
32138 5.37026596069336
32139 5.30681085586548
32140 5.21542119979858
32141 5.22412490844727
32142 5.43401288986206
32143 5.19049024581909
32144 5.1979923248291
32145 5.18792057037354
32146 5.01176786422729
32147 5.20657348632812
32148 5.22398710250854
32149 5.05077266693115
32150 5.14587783813477
32151 5.08035135269165
32152 5.32492876052856
32153 5.10298013687134
32154 5.06025266647339
32155 5.27587366104126
32156 5.08175039291382
32157 5.24249505996704
32158 5.31108474731445
32159 5.20294189453125
32160 5.25504636764526
32161 5.24386501312256
32162 5.22807025909424
32163 5.36239624023438
32164 5.2970814704895
32165 5.10782670974731
32166 5.30887174606323
32167 5.04634666442871
32168 4.95360517501831
32169 5.29131031036377
32170 5.22045612335205
32171 5.35979747772217
32172 5.43417835235596
32173 5.0653977394104
32174 5.04043626785278
32175 4.96969556808472
32176 5.2118501663208
32177 5.11791515350342
32178 5.21817779541016
32179 5.15967750549316
32180 5.04540777206421
32181 4.80008983612061
32182 5.1841344833374
32183 5.05754470825195
32184 4.87974119186401
32185 4.95829296112061
32186 5.0095853805542
32187 5.1424355506897
32188 5.00457239151001
32189 4.98688459396362
32190 4.88928461074829
32191 5.08595752716064
32192 5.23865985870361
32193 5.19878482818604
32194 5.36408805847168
32195 5.17996978759766
32196 5.06361865997314
32197 5.13502359390259
32198 5.04070425033569
32199 5.14365863800049
32200 4.89263582229614
32201 4.97666454315186
32202 5.09863996505737
32203 5.31741142272949
32204 5.38408613204956
32205 5.33013296127319
32206 5.20539855957031
32207 5.35717010498047
32208 5.32007694244385
32209 5.45667266845703
32210 5.42469882965088
32211 5.33592367172241
32212 5.38076448440552
32213 5.39495372772217
32214 5.16263675689697
32215 5.04995250701904
32216 5.46947336196899
32217 5.15840911865234
32218 5.09579706192017
32219 5.08870840072632
32220 5.02105188369751
32221 4.92016124725342
32222 4.8511815071106
32223 4.91257667541504
32224 4.90973854064941
32225 4.83778142929077
32226 4.96092414855957
32227 4.82690334320068
32228 4.77210378646851
32229 4.90100383758545
32230 5.17409610748291
32231 5.08854818344116
32232 5.16498374938965
32233 4.69842195510864
32234 4.88185024261475
32235 4.9493465423584
32236 4.69418430328369
32237 4.83046722412109
32238 4.93630599975586
32239 4.95548534393311
32240 5.05083131790161
32241 4.89860773086548
32242 5.08831357955933
32243 5.07454252243042
32244 5.1566858291626
32245 4.91929864883423
32246 5.16714000701904
32247 5.04362821578979
32248 5.06242561340332
32249 4.93679761886597
32250 5.03748369216919
32251 4.9826340675354
32252 4.88067245483398
32253 4.91829204559326
32254 4.83085250854492
32255 4.86210823059082
32256 5.06501817703247
32257 4.89120292663574
32258 4.96035623550415
32259 4.94131422042847
32260 4.95695304870605
32261 5.1572151184082
32262 5.00489664077759
32263 4.8493218421936
32264 4.89413022994995
32265 4.86450529098511
32266 4.95086193084717
32267 4.85487270355225
32268 4.9901237487793
32269 4.91654443740845
32270 4.9295597076416
32271 4.89958429336548
32272 4.90187168121338
32273 5.04672384262085
32274 5.34538269042969
32275 5.21588325500488
32276 5.11463403701782
32277 5.29329204559326
32278 5.17831134796143
32279 5.11435317993164
32280 5.37865257263184
32281 5.14578199386597
32282 5.40071249008179
32283 5.13465642929077
32284 5.09092903137207
32285 5.06239604949951
32286 4.89496755599976
32287 5.35723924636841
32288 5.02335453033447
32289 5.0835075378418
32290 5.19603109359741
32291 5.09248304367065
32292 5.16072225570679
32293 5.23065328598022
32294 5.15160465240479
32295 5.24822187423706
32296 5.02358102798462
32297 5.10208129882812
32298 5.04998397827148
32299 5.08053493499756
32300 4.89339017868042
32301 4.77563285827637
32302 4.81341695785522
32303 5.09675931930542
32304 4.66605234146118
32305 5.04980039596558
32306 5.04876756668091
32307 4.85844373703003
32308 4.94621419906616
32309 4.94689750671387
32310 5.08145618438721
32311 4.84229135513306
32312 4.86089086532593
32313 4.81835126876831
32314 4.63550138473511
32315 4.61673974990845
32316 4.72384881973267
32317 4.86924505233765
32318 4.88913631439209
32319 4.8297963142395
32320 4.96098184585571
32321 5.18581771850586
32322 4.96360874176025
32323 5.05603361129761
32324 4.89607524871826
32325 5.23934984207153
32326 4.7235894203186
32327 5.04634189605713
32328 4.93037891387939
32329 5.1037335395813
32330 5.10165786743164
32331 5.07984447479248
32332 4.96574878692627
32333 4.70444345474243
32334 4.84861898422241
32335 4.70812940597534
32336 4.6695032119751
32337 4.7263355255127
32338 4.83209562301636
32339 4.92412996292114
32340 4.93890523910522
32341 5.04673004150391
32342 5.01257228851318
32343 5.02214241027832
32344 5.13728284835815
32345 4.93261766433716
32346 5.00737428665161
32347 4.94111204147339
32348 4.88556623458862
32349 5.05897903442383
32350 4.87353610992432
32351 5.14788341522217
32352 4.88474273681641
32353 4.87272691726685
32354 4.78682661056519
32355 4.8884129524231
32356 4.751296043396
32357 4.70026302337646
32358 4.52439212799072
32359 4.81841373443604
32360 4.70655250549316
32361 4.79795598983765
32362 4.53574562072754
32363 4.68779563903809
32364 5.03339767456055
32365 4.81472492218018
32366 5.0263090133667
32367 4.94444608688354
32368 4.78137922286987
32369 4.99682903289795
32370 4.95306587219238
32371 4.86400032043457
32372 4.99654102325439
32373 4.94356536865234
32374 5.04929399490356
32375 4.68956089019775
32376 4.8236927986145
32377 5.12948894500732
32378 4.78257846832275
32379 5.02219104766846
32380 5.10861253738403
32381 4.90143203735352
32382 4.81518745422363
32383 4.7866792678833
32384 4.75010108947754
32385 4.65407276153564
32386 4.39311742782593
32387 4.30819129943848
32388 4.28130769729614
32389 4.23662948608398
32390 4.13449668884277
32391 4.23897123336792
32392 4.2957501411438
32393 4.56427717208862
32394 4.49214696884155
32395 4.30257701873779
32396 4.63783168792725
32397 4.73050689697266
32398 4.79284000396729
32399 4.7843189239502
32400 5.11859035491943
32401 4.77393913269043
32402 4.83360624313354
32403 4.71388721466064
32404 4.83775758743286
32405 4.67476987838745
32406 4.64258289337158
32407 4.54754877090454
32408 4.4924521446228
32409 4.53927040100098
32410 4.5111927986145
32411 4.66126728057861
32412 4.93822383880615
32413 4.88526487350464
32414 4.85194301605225
32415 5.09783267974854
32416 5.03616809844971
32417 4.67317056655884
32418 4.82977819442749
32419 4.62677955627441
32420 4.89403343200684
32421 4.9864559173584
32422 5.11166095733643
32423 5.0197696685791
32424 5.34494924545288
32425 5.21769905090332
32426 5.02778100967407
32427 4.9769287109375
32428 5.02515459060669
32429 4.79505777359009
32430 4.75362253189087
32431 4.85890340805054
32432 4.76880979537964
32433 4.96286201477051
32434 4.79029607772827
32435 4.85039663314819
32436 4.9303150177002
32437 4.83369112014771
32438 4.80429410934448
32439 4.9695611000061
32440 4.76808404922485
32441 4.96717214584351
32442 4.88402128219604
32443 4.92494964599609
32444 4.83109855651855
32445 4.89435243606567
32446 4.72471046447754
32447 4.69455575942993
32448 4.84716796875
32449 4.83939027786255
32450 4.94658946990967
32451 4.61059761047363
32452 4.58243560791016
32453 4.51039266586304
32454 4.74378347396851
32455 5.084068775177
32456 5.00597906112671
32457 4.80843591690063
32458 5.04409599304199
32459 5.07230854034424
32460 5.24388980865479
32461 4.7866063117981
32462 4.7820086479187
32463 4.98051595687866
32464 5.06232976913452
32465 5.09739303588867
32466 4.83843851089478
32467 5.00801038742065
32468 4.92759466171265
32469 4.81485795974731
32470 4.74244689941406
32471 4.97244691848755
32472 5.10339975357056
32473 5.0218653678894
32474 4.89210557937622
32475 5.04547119140625
32476 4.97295713424683
32477 4.79310750961304
32478 4.94313383102417
32479 4.87943029403687
32480 4.85743093490601
32481 4.74368667602539
32482 4.60729074478149
32483 5.03336572647095
32484 4.90172815322876
32485 4.53599786758423
32486 4.50488233566284
32487 4.91528558731079
32488 4.86318254470825
32489 4.86845111846924
32490 4.8571949005127
32491 5.15752840042114
32492 4.92372608184814
32493 5.0510573387146
32494 5.05606079101562
32495 4.89250993728638
32496 4.8754997253418
32497 4.91524791717529
32498 5.0012903213501
32499 4.95676469802856
32500 5.15098524093628
32501 4.9368953704834
32502 4.96645355224609
32503 5.1504693031311
32504 4.9661021232605
32505 4.90997314453125
32506 4.89610195159912
32507 4.87499141693115
32508 4.90470695495605
32509 4.69665241241455
32510 4.8026237487793
32511 4.81953382492065
32512 4.86384725570679
32513 4.83681201934814
32514 4.8649787902832
32515 4.97587919235229
32516 4.81344318389893
32517 4.61262845993042
32518 4.71282386779785
32519 4.60077238082886
32520 5.00736045837402
32521 5.0927267074585
32522 4.84406471252441
32523 4.90267467498779
32524 5.17309522628784
32525 4.88338184356689
32526 5.10989379882812
32527 5.40278244018555
32528 5.17727184295654
32529 5.6238865852356
32530 5.07754850387573
32531 4.91247129440308
32532 4.97936725616455
32533 5.09544086456299
32534 5.33622932434082
32535 5.43085908889771
32536 5.14606046676636
32537 5.15824270248413
32538 5.40975952148438
32539 5.02160930633545
32540 5.13629770278931
32541 5.27141094207764
32542 5.09533500671387
32543 5.42762470245361
32544 5.17219400405884
32545 5.21585512161255
32546 5.3484468460083
32547 5.02485609054565
32548 4.8481011390686
32549 5.16197633743286
32550 4.95327425003052
32551 5.18824434280396
32552 4.99889612197876
32553 5.16629266738892
32554 5.0962061882019
32555 4.79585456848145
32556 4.87088871002197
32557 4.96332502365112
32558 4.9463996887207
32559 4.96075534820557
32560 4.8603401184082
32561 4.86603355407715
32562 5.08760261535645
32563 4.85592889785767
32564 5.00024843215942
32565 4.95625972747803
32566 4.83854722976685
32567 4.92235326766968
32568 4.78517818450928
32569 4.80978107452393
32570 4.76699829101562
32571 4.64292240142822
32572 4.69414567947388
32573 4.81885576248169
32574 4.81353044509888
32575 4.82612943649292
32576 4.70936584472656
32577 4.61914396286011
32578 5.0472354888916
32579 5.05075597763062
32580 5.06026268005371
32581 5.17257165908813
32582 4.9261908531189
32583 4.48820209503174
32584 4.80743360519409
32585 4.81203842163086
32586 5.0068097114563
32587 5.33161926269531
32588 5.05803632736206
32589 5.09490633010864
32590 5.19815731048584
32591 5.00057315826416
32592 4.93146753311157
32593 5.0533595085144
32594 4.91474151611328
32595 4.97069358825684
32596 5.00634956359863
32597 4.90155172348022
32598 4.74702835083008
32599 4.90638780593872
32600 4.87618589401245
32601 4.59683418273926
32602 4.95535564422607
32603 5.01155948638916
32604 4.92227172851562
32605 4.94092273712158
32606 5.24147605895996
32607 4.97777223587036
32608 5.19290924072266
32609 5.21882915496826
32610 5.20980596542358
32611 5.11731386184692
32612 5.40515184402466
32613 5.17333316802979
32614 5.1580753326416
32615 4.8414626121521
32616 4.6322283744812
32617 4.80839490890503
32618 4.59816026687622
32619 5.0643367767334
32620 4.81532382965088
32621 4.88472986221313
32622 4.71563863754272
32623 4.89438009262085
32624 4.72359848022461
32625 4.72505283355713
32626 4.9245810508728
32627 4.71528577804565
32628 4.96751976013184
32629 5.02930450439453
32630 5.00170803070068
32631 4.98283243179321
32632 4.7950005531311
32633 4.80720138549805
32634 4.81436109542847
32635 4.89928531646729
32636 4.80391645431519
32637 4.75700092315674
32638 4.87781572341919
32639 4.85146236419678
32640 4.52244329452515
32641 4.65544271469116
32642 4.66468286514282
32643 4.67886447906494
32644 4.70920181274414
32645 4.52669143676758
32646 4.42117118835449
32647 4.29920434951782
32648 4.39453029632568
32649 4.51862525939941
32650 4.56310606002808
32651 4.74993753433228
32652 4.68973970413208
32653 4.84191036224365
32654 4.72115802764893
32655 4.80202960968018
32656 4.79917097091675
32657 4.64886522293091
32658 4.8362135887146
32659 4.76282739639282
32660 4.59296226501465
32661 4.68302440643311
32662 4.76688098907471
32663 4.556480884552
32664 4.5447211265564
32665 4.49438381195068
32666 4.5769624710083
32667 4.85649681091309
32668 4.74152135848999
32669 4.68085241317749
32670 4.79693984985352
32671 4.94335985183716
32672 4.77626132965088
32673 4.85656452178955
32674 4.85792589187622
32675 4.70923614501953
32676 4.80397367477417
32677 4.77210903167725
32678 4.68135929107666
32679 4.61033916473389
32680 4.52151966094971
32681 4.68965291976929
32682 4.74216604232788
32683 4.56534099578857
32684 4.60732221603394
32685 4.54296016693115
32686 4.64117097854614
32687 4.7869291305542
32688 4.46228408813477
32689 4.58698511123657
32690 4.50978422164917
32691 4.64255428314209
32692 4.82638931274414
32693 4.82218885421753
32694 4.74898529052734
32695 4.82729864120483
32696 4.93204975128174
32697 4.87498426437378
32698 4.83471775054932
32699 4.89556360244751
32700 4.9399209022522
32701 4.88940906524658
32702 4.74077844619751
32703 4.8249192237854
32704 4.69540452957153
32705 4.81006622314453
32706 4.69165086746216
32707 4.64568138122559
32708 4.78786659240723
32709 4.77461004257202
32710 4.86631774902344
32711 5.11397171020508
32712 4.87307739257812
32713 4.83582258224487
32714 4.80285453796387
32715 4.7800874710083
32716 4.82796478271484
32717 4.83892250061035
32718 4.96077823638916
32719 5.01180648803711
32720 4.73634243011475
32721 4.67064905166626
32722 4.80262613296509
32723 4.89457559585571
32724 4.86146688461304
32725 4.9392237663269
32726 4.78508234024048
32727 4.8254280090332
32728 4.70648336410522
32729 4.85021638870239
32730 4.9556884765625
32731 4.87370157241821
32732 4.66918754577637
32733 4.88231420516968
32734 4.71412038803101
32735 4.62766742706299
32736 4.60948467254639
32737 4.76075601577759
32738 4.49854755401611
32739 4.54712104797363
32740 4.64719200134277
32741 4.54295253753662
32742 4.57623195648193
32743 4.69296979904175
32744 4.58294248580933
32745 4.607985496521
32746 4.52069759368896
32747 4.60746431350708
32748 4.66652536392212
32749 4.8865327835083
32750 4.64404153823853
32751 4.52383708953857
32752 4.60385704040527
32753 4.83236455917358
32754 4.62498331069946
32755 4.57878637313843
32756 4.72458600997925
32757 4.74512434005737
32758 4.8131537437439
32759 4.72567796707153
32760 4.8929615020752
32761 4.95539379119873
32762 4.84613132476807
32763 4.7613091468811
32764 4.70137596130371
32765 4.65890645980835
32766 4.75528812408447
32767 4.70096492767334
32768 4.7900447845459
32769 4.68083429336548
32770 4.61688947677612
32771 4.66927862167358
32772 4.4763503074646
32773 4.55137491226196
32774 4.56150197982788
32775 4.521888256073
32776 4.46068048477173
32777 4.50102663040161
32778 4.43918704986572
32779 4.52173137664795
32780 4.62744283676147
32781 4.60342359542847
32782 4.64803218841553
32783 4.55612230300903
32784 4.67689609527588
32785 4.45581340789795
32786 4.56138753890991
32787 4.64445066452026
32788 4.46649837493896
32789 4.76076030731201
32790 4.5450234413147
32791 4.62154912948608
32792 4.35849237442017
32793 4.53481245040894
32794 4.52881860733032
32795 4.62075138092041
32796 4.61758279800415
32797 4.50896692276001
32798 4.54294776916504
32799 4.63535451889038
32800 4.57189273834229
32801 4.65091228485107
32802 4.62581491470337
32803 4.68592214584351
32804 4.63896465301514
32805 4.70212078094482
32806 4.60421800613403
32807 4.64325428009033
32808 4.65059566497803
32809 4.53765153884888
32810 4.53218650817871
32811 4.53943967819214
32812 4.63363647460938
32813 4.68645143508911
32814 4.64831352233887
32815 4.7614893913269
32816 4.74372434616089
32817 4.75041437149048
32818 4.86904382705688
32819 4.72771549224854
32820 4.63286066055298
32821 4.6025824546814
32822 4.77821731567383
32823 4.64171075820923
32824 4.60566282272339
32825 4.54693937301636
32826 4.67050981521606
32827 4.69423007965088
32828 4.69495964050293
32829 4.65814352035522
32830 4.7101616859436
32831 4.88542079925537
32832 4.65172863006592
32833 4.69740104675293
32834 4.79481840133667
32835 4.85533905029297
32836 4.71410751342773
32837 4.78936147689819
32838 4.80964756011963
32839 4.69873142242432
32840 4.78582429885864
32841 4.80303907394409
32842 4.88786888122559
32843 4.74672079086304
32844 4.7329683303833
32845 4.8503212928772
32846 4.64446496963501
32847 4.77414035797119
32848 4.72730255126953
32849 4.81775712966919
32850 4.69475698471069
32851 4.65185308456421
32852 4.6831841468811
32853 4.6787896156311
32854 4.70573806762695
32855 4.62450790405273
32856 4.60679626464844
32857 4.78812789916992
32858 4.6847939491272
32859 4.64771223068237
32860 4.6312689781189
32861 4.55420207977295
32862 4.67715167999268
32863 4.77358293533325
32864 4.72068881988525
32865 4.79536294937134
32866 4.71057796478271
32867 4.7810230255127
32868 4.82537651062012
32869 4.68522787094116
32870 4.71501159667969
32871 4.73617649078369
32872 4.59174537658691
32873 4.55813264846802
32874 4.72134017944336
32875 4.75437450408936
32876 4.76013898849487
32877 4.66424608230591
32878 4.78603458404541
32879 4.7455472946167
32880 4.67486333847046
32881 4.75443267822266
32882 4.72084712982178
32883 4.55680084228516
32884 4.74127340316772
32885 4.74640989303589
32886 4.74534940719604
32887 4.75623941421509
32888 5.03440952301025
32889 5.01221752166748
32890 5.04901361465454
32891 5.01593017578125
32892 4.84663867950439
32893 4.81015682220459
32894 4.90358686447144
32895 4.71416187286377
32896 4.65121364593506
32897 4.61095333099365
32898 4.67274713516235
32899 4.76094484329224
32900 4.47599792480469
32901 4.53852939605713
32902 4.62125396728516
32903 4.88037633895874
32904 4.9270486831665
32905 4.74353313446045
32906 4.76542901992798
32907 4.9363842010498
32908 4.7442684173584
32909 4.76298809051514
32910 4.67471790313721
32911 4.79022550582886
32912 4.67110872268677
32913 4.7905068397522
32914 4.71301364898682
32915 4.65712070465088
32916 4.54710149765015
32917 4.66338205337524
32918 4.74459266662598
32919 4.67449045181274
32920 4.61583280563354
32921 4.61647987365723
32922 4.51610851287842
32923 4.60384750366211
32924 4.57373952865601
32925 4.57076263427734
32926 4.72222471237183
32927 4.85940456390381
32928 4.84261846542358
32929 4.70428228378296
32930 4.80663013458252
32931 4.87235116958618
32932 4.81902694702148
32933 4.77503776550293
32934 4.58892154693604
32935 4.64108085632324
32936 4.36975193023682
32937 4.62265825271606
32938 4.60265922546387
32939 4.70116662979126
32940 4.78793478012085
32941 4.73196458816528
32942 5.04145336151123
32943 4.95224857330322
32944 5.00063419342041
32945 4.97002506256104
32946 4.81843137741089
32947 5.01744079589844
32948 4.97093105316162
32949 4.80142211914062
32950 4.91959238052368
32951 5.11596727371216
32952 4.98887395858765
32953 4.87342691421509
32954 4.82491588592529
32955 4.99562740325928
32956 5.11462926864624
32957 4.9608850479126
32958 4.88534069061279
32959 4.92645311355591
32960 4.93252086639404
32961 4.86982536315918
32962 4.85378837585449
32963 4.89486503601074
32964 4.86148643493652
32965 5.06298923492432
32966 4.65866756439209
32967 4.55131101608276
32968 4.5366792678833
32969 4.91192054748535
32970 4.77650165557861
32971 4.98698568344116
32972 5.02690029144287
32973 4.96463871002197
32974 4.81163692474365
32975 4.69398069381714
32976 4.96053171157837
32977 4.64596223831177
32978 5.0207691192627
32979 5.27722406387329
32980 5.04213380813599
32981 5.02957677841187
32982 5.07974529266357
32983 4.99921035766602
32984 4.87053966522217
32985 5.11728382110596
32986 5.00219774246216
32987 5.08070993423462
32988 5.15570545196533
32989 5.46089172363281
32990 5.25599479675293
32991 5.30098152160645
32992 5.51212549209595
32993 5.12513065338135
32994 5.16936779022217
32995 5.19956159591675
32996 5.07153940200806
32997 5.09272718429565
32998 5.40540742874146
32999 5.18781137466431
33000 5.14782667160034
33001 5.08140420913696
33002 5.13123893737793
33003 5.07706117630005
33004 5.14126825332642
33005 5.18201065063477
33006 5.22867298126221
33007 5.13977575302124
33008 4.99695110321045
33009 5.1306266784668
33010 5.00664758682251
33011 5.08486127853394
33012 5.10680532455444
33013 5.12145471572876
33014 5.07061100006104
33015 5.23488521575928
33016 5.04751777648926
33017 5.02866172790527
33018 4.99515438079834
33019 5.10325765609741
33020 5.06106185913086
33021 4.92947626113892
33022 4.97760152816772
33023 4.95914793014526
33024 5.17354774475098
33025 5.00456619262695
33026 5.11160802841187
33027 5.10187339782715
33028 5.19117975234985
33029 5.20265674591064
33030 5.46966123580933
33031 5.31162977218628
33032 5.39656686782837
33033 5.25762128829956
33034 5.18415689468384
33035 5.21484136581421
33036 5.13011121749878
33037 5.08807325363159
33038 5.24602651596069
33039 5.19087076187134
33040 5.24044132232666
33041 5.25619745254517
33042 4.81017875671387
33043 4.98750638961792
33044 5.09739351272583
33045 4.89607381820679
33046 4.912766456604
33047 4.85110712051392
33048 4.77029752731323
33049 5.02915525436401
33050 4.89139842987061
33051 4.81438970565796
33052 4.85923290252686
33053 4.79235935211182
33054 4.97553157806396
33055 4.96269416809082
33056 4.97846508026123
33057 4.647292137146
33058 5.08724784851074
33059 4.92777013778687
33060 4.99121475219727
33061 4.95234632492065
33062 4.77483797073364
33063 4.9116907119751
33064 5.09880352020264
33065 4.97845935821533
33066 4.90820693969727
33067 4.81861877441406
33068 4.84162664413452
33069 4.80819272994995
33070 4.75701570510864
33071 4.59897232055664
33072 4.65324068069458
33073 4.73821401596069
33074 4.67989587783813
33075 4.6589241027832
33076 4.82280492782593
33077 4.77867269515991
33078 4.86716604232788
33079 4.81674289703369
33080 4.97409057617188
33081 4.8235650062561
33082 4.79561138153076
33083 4.77912092208862
33084 4.83388614654541
33085 4.95138168334961
33086 5.06291818618774
33087 4.80133485794067
33088 4.64482641220093
33089 4.87439727783203
33090 4.67721891403198
33091 4.80037784576416
33092 4.78935623168945
33093 4.73684501647949
33094 4.92397880554199
33095 4.80489730834961
33096 4.87059211730957
33097 4.66576194763184
33098 4.66403007507324
33099 4.53580045700073
33100 4.91378879547119
33101 4.89559650421143
33102 4.93198442459106
33103 4.93626642227173
33104 4.72475147247314
33105 4.71103668212891
33106 4.85527610778809
33107 4.87937831878662
33108 4.83746290206909
33109 4.76650142669678
33110 4.82566022872925
33111 4.78192949295044
33112 4.7853684425354
33113 4.99766778945923
33114 5.21657800674438
33115 5.30954694747925
33116 5.1368203163147
33117 5.15905952453613
33118 5.02307176589966
33119 5.20907354354858
33120 5.08694505691528
33121 5.22387504577637
33122 5.40080070495605
33123 5.27440118789673
33124 5.17311000823975
33125 5.07336330413818
33126 5.34908294677734
33127 5.05917453765869
33128 5.11116790771484
33129 5.13721418380737
33130 5.32477474212646
33131 5.02592468261719
33132 5.06692504882812
33133 4.80822038650513
33134 4.74803018569946
33135 4.82149457931519
33136 4.91557502746582
33137 5.00333881378174
33138 4.7835431098938
33139 4.80979871749878
33140 4.86382579803467
33141 4.71860027313232
33142 4.95403814315796
33143 4.70177221298218
33144 4.76345777511597
33145 4.65138721466064
33146 4.88637971878052
33147 4.75786113739014
33148 4.94847297668457
33149 4.98976993560791
33150 4.82745695114136
33151 4.63486337661743
33152 4.59749984741211
33153 4.76341724395752
33154 4.70715379714966
33155 4.67110061645508
33156 4.77939748764038
33157 4.8745059967041
33158 5.04714345932007
33159 4.93576002120972
33160 4.89822673797607
33161 4.77257394790649
33162 4.7378077507019
33163 4.71417856216431
33164 4.61455535888672
33165 4.53749561309814
33166 4.6995701789856
33167 4.75090456008911
33168 4.94424486160278
33169 4.96195507049561
33170 4.86121606826782
33171 4.94053411483765
33172 4.83668899536133
33173 5.11411190032959
33174 4.9769606590271
33175 4.8813304901123
33176 5.012526512146
33177 5.01386690139771
33178 5.04354763031006
33179 4.94693613052368
33180 4.96018695831299
33181 4.94042110443115
33182 4.94967365264893
33183 4.93556213378906
33184 4.88432788848877
33185 4.97034645080566
33186 5.04203844070435
33187 4.80535793304443
33188 4.95858383178711
33189 4.82414245605469
33190 4.79915046691895
33191 4.92027235031128
33192 4.72713088989258
33193 4.88170862197876
33194 4.82008647918701
33195 5.03827381134033
33196 4.97210311889648
33197 5.11036443710327
33198 4.85502147674561
33199 5.07843780517578
33200 5.15137910842896
33201 4.98815727233887
33202 5.00899171829224
33203 4.90087413787842
33204 4.87813282012939
33205 5.01502704620361
33206 4.90858221054077
33207 5.0620436668396
33208 4.90353679656982
33209 5.02830505371094
33210 4.99561977386475
33211 5.08695411682129
33212 5.05216693878174
33213 5.02374172210693
33214 5.11996603012085
33215 5.23256731033325
33216 5.03392219543457
33217 4.8941764831543
33218 4.80014133453369
33219 4.89899158477783
33220 4.88527011871338
33221 5.26015901565552
33222 5.09266757965088
33223 5.01842403411865
33224 5.20258092880249
33225 5.12561368942261
33226 5.19985342025757
33227 5.00560665130615
33228 5.24862813949585
33229 5.18583059310913
33230 5.24268770217896
33231 5.29835653305054
33232 5.22604465484619
33233 5.26017570495605
33234 5.36723327636719
33235 5.42258167266846
33236 5.50429344177246
33237 5.49366140365601
33238 5.50054740905762
33239 5.80158567428589
33240 5.3117618560791
33241 5.42929458618164
33242 5.42950010299683
33243 5.6081337928772
33244 5.40070629119873
33245 5.13740825653076
33246 5.60838270187378
33247 5.22087955474854
33248 5.30470514297485
33249 5.00753355026245
33250 5.12472486495972
33251 4.88745164871216
33252 4.89528036117554
33253 4.97180414199829
33254 4.94080829620361
33255 5.04118585586548
33256 5.0308084487915
33257 5.00163602828979
33258 4.93192672729492
33259 4.80031442642212
33260 4.73922395706177
33261 4.71783590316772
33262 4.75064039230347
33263 4.85400629043579
33264 4.84474182128906
33265 4.85855722427368
33266 5.08041143417358
33267 5.04364109039307
33268 4.97152805328369
33269 4.72076416015625
33270 4.87671518325806
33271 5.14050197601318
33272 4.97478199005127
33273 4.80861186981201
33274 4.93583965301514
33275 4.81467866897583
33276 4.90882968902588
33277 4.89524173736572
33278 4.91051006317139
33279 4.80807828903198
33280 4.77399301528931
33281 4.7715163230896
33282 4.82350158691406
33283 5.00962829589844
33284 4.9216480255127
33285 4.74300813674927
33286 4.89512968063354
33287 4.73749113082886
33288 4.80126476287842
33289 4.86526203155518
33290 4.95654916763306
33291 4.93887138366699
33292 4.90951585769653
33293 4.99241828918457
33294 5.14677953720093
33295 5.03945779800415
33296 5.19725227355957
33297 4.98785400390625
33298 4.85896396636963
33299 4.74254179000854
33300 4.81848859786987
33301 4.84770345687866
33302 4.75683975219727
33303 4.93964624404907
33304 4.86404991149902
33305 4.86709022521973
33306 4.89918613433838
33307 4.76886129379272
33308 4.94723320007324
33309 4.87911653518677
33310 4.94371557235718
33311 4.97647523880005
33312 5.00504398345947
33313 4.9019832611084
33314 4.75735473632812
33315 4.91494703292847
33316 5.00703287124634
33317 5.07889318466187
33318 5.27817296981812
33319 5.19577217102051
33320 5.10941219329834
33321 5.11368942260742
33322 5.17848539352417
33323 5.05353498458862
33324 5.03373003005981
33325 5.06849575042725
33326 5.06663274765015
33327 4.89772367477417
33328 4.94433736801147
33329 4.90846538543701
33330 4.92545461654663
33331 4.76420879364014
33332 4.72395896911621
33333 4.87840032577515
33334 4.97103023529053
33335 4.91653728485107
33336 4.91964817047119
33337 4.97516393661499
33338 4.84394025802612
33339 4.99917030334473
33340 4.90155506134033
33341 4.72151184082031
33342 4.89665985107422
33343 4.82146501541138
33344 4.89960861206055
33345 4.78451299667358
33346 4.87890815734863
33347 4.94136714935303
33348 4.98689079284668
33349 4.92525482177734
33350 4.89211416244507
33351 4.85573720932007
33352 4.97524404525757
33353 4.86599493026733
33354 5.00682687759399
33355 4.97163057327271
33356 5.02064752578735
33357 5.15881061553955
33358 5.05863761901855
33359 5.05827331542969
33360 5.16952037811279
33361 5.13380002975464
33362 5.0507640838623
33363 4.83538913726807
33364 4.79019165039062
33365 5.33720111846924
33366 5.3046932220459
33367 5.20805788040161
33368 4.90081214904785
33369 5.08081960678101
33370 4.85321617126465
33371 5.05579948425293
33372 4.92108631134033
33373 4.88478994369507
33374 4.87874507904053
33375 4.82552051544189
33376 4.83024835586548
33377 4.9780125617981
33378 5.01140022277832
33379 4.92286491394043
33380 4.91552257537842
33381 4.89771461486816
33382 4.89511346817017
33383 5.04446220397949
33384 4.99641799926758
33385 4.85069179534912
33386 4.92985534667969
33387 4.96359491348267
33388 4.85550308227539
33389 4.79113912582397
33390 5.00951862335205
33391 5.15088558197021
33392 4.98989200592041
33393 4.62739038467407
33394 4.66109132766724
33395 4.81798601150513
33396 4.76954507827759
33397 4.85276317596436
33398 5.03263092041016
33399 5.00654458999634
33400 4.9814772605896
33401 5.06661653518677
33402 4.94070720672607
33403 5.17738008499146
33404 5.20572471618652
33405 5.24944305419922
33406 5.03416728973389
33407 4.95829248428345
33408 4.65722560882568
33409 4.82594776153564
33410 4.75136280059814
33411 4.79938411712646
33412 4.70229625701904
33413 4.8324089050293
33414 4.84245920181274
33415 4.93898677825928
33416 4.83268547058105
33417 5.02922487258911
33418 4.94948959350586
33419 4.82814168930054
33420 5.00817966461182
33421 4.87727546691895
33422 4.96373558044434
33423 5.00771570205688
33424 5.26182413101196
33425 5.21699905395508
33426 5.36982297897339
33427 5.38827276229858
33428 5.26589870452881
33429 5.41508913040161
33430 5.32191896438599
33431 5.08515548706055
33432 5.30257511138916
33433 5.24991321563721
33434 5.38185167312622
33435 5.36724519729614
33436 5.66216468811035
33437 5.32530879974365
33438 5.53557014465332
33439 5.21411561965942
33440 5.39682960510254
33441 5.30890512466431
33442 5.15146398544312
33443 5.25399875640869
33444 5.23743391036987
33445 4.99342775344849
33446 4.98546123504639
33447 5.12897539138794
33448 5.14886569976807
33449 5.22196531295776
33450 5.4083309173584
33451 5.54090929031372
33452 5.45061683654785
33453 5.18070077896118
33454 5.566246509552
33455 5.45913076400757
33456 5.28057432174683
33457 5.58300447463989
33458 5.18369293212891
33459 5.5103907585144
33460 5.31480932235718
33461 5.26382303237915
33462 5.33324384689331
33463 5.24579954147339
33464 5.30337572097778
33465 5.2628116607666
33466 5.1745138168335
33467 5.09644985198975
33468 5.14350366592407
33469 5.14626359939575
33470 4.99894237518311
33471 4.95060348510742
33472 5.08957195281982
33473 5.13246726989746
33474 5.25851726531982
33475 5.10950613021851
33476 5.13072538375854
33477 4.92566108703613
33478 4.85539531707764
33479 5.15978002548218
33480 5.16417694091797
33481 5.13252353668213
33482 5.09891796112061
33483 5.1788763999939
33484 5.17133712768555
33485 5.15692138671875
33486 4.96861457824707
33487 4.95871353149414
33488 4.92907381057739
33489 4.74657964706421
33490 4.87655210494995
33491 4.92334794998169
33492 4.91498136520386
33493 4.87727832794189
33494 4.72072124481201
33495 4.7470531463623
33496 4.74317216873169
33497 4.7493634223938
33498 4.848961353302
33499 4.73440933227539
33500 4.8342227935791
33501 4.74504280090332
33502 4.78399419784546
33503 4.8280348777771
33504 4.96113014221191
33505 4.85877799987793
33506 4.83801412582397
33507 4.81329345703125
33508 4.8010892868042
33509 5.01615715026855
33510 4.79013824462891
33511 4.90750360488892
33512 4.78226900100708
33513 4.99158000946045
33514 4.90671825408936
33515 4.80999851226807
33516 5.1697359085083
33517 4.80018949508667
33518 4.73966598510742
33519 4.8250937461853
33520 4.84360313415527
33521 4.88641023635864
33522 4.84337711334229
33523 4.84688758850098
33524 4.71284437179565
33525 4.68715381622314
33526 4.69508123397827
33527 4.90020179748535
33528 4.73733139038086
33529 4.8584566116333
33530 4.90162229537964
33531 4.78701496124268
33532 4.86527633666992
33533 4.89671850204468
33534 5.04726314544678
33535 5.01702737808228
33536 4.96908950805664
33537 4.88419961929321
33538 5.01692914962769
33539 5.00277376174927
33540 5.00590753555298
33541 5.18998146057129
33542 5.0788950920105
33543 5.10150003433228
33544 5.11873769760132
33545 4.98099374771118
33546 5.06861352920532
33547 5.03816080093384
33548 5.10799360275269
33549 5.11119079589844
33550 5.0489296913147
33551 5.12727212905884
33552 5.04721307754517
33553 5.07692527770996
33554 5.10318613052368
33555 5.14362239837646
33556 5.2157154083252
33557 5.06387758255005
33558 5.05450868606567
33559 5.15950298309326
33560 5.20551729202271
33561 5.35406541824341
33562 5.10927295684814
33563 5.11559104919434
33564 4.96213054656982
33565 5.06689453125
33566 5.24738311767578
33567 4.9378514289856
33568 5.12743330001831
33569 5.2451319694519
33570 4.99729299545288
33571 5.06761360168457
33572 5.28364229202271
33573 5.32167482376099
33574 5.20360422134399
33575 5.20793008804321
33576 4.97520208358765
33577 5.02891063690186
33578 4.97480487823486
33579 5.02999019622803
33580 5.07934045791626
33581 4.80426836013794
33582 5.0302996635437
33583 4.85313129425049
33584 4.94040298461914
33585 5.02971506118774
33586 4.96709680557251
33587 5.14614343643188
33588 4.97461748123169
33589 5.15214157104492
33590 4.78075695037842
33591 5.06047344207764
33592 4.97228574752808
33593 5.03416919708252
33594 4.9997353553772
33595 5.16064739227295
33596 5.18111848831177
33597 5.02130746841431
33598 5.13304710388184
33599 5.22020149230957
33600 5.01131057739258
33601 5.04138422012329
33602 5.02497100830078
33603 5.02619028091431
33604 4.89612197875977
33605 5.01904964447021
33606 5.09870004653931
33607 5.20137166976929
33608 5.19868946075439
33609 5.07239961624146
33610 5.02374029159546
33611 5.02300214767456
33612 5.11017465591431
33613 4.95662832260132
33614 5.11927556991577
33615 5.06366539001465
33616 5.10242700576782
33617 5.10636329650879
33618 5.11932277679443
33619 5.31624317169189
33620 5.0543155670166
33621 5.11203765869141
33622 5.02544736862183
33623 5.07684326171875
33624 5.10075712203979
33625 5.01724004745483
33626 5.0770115852356
33627 5.19250965118408
33628 5.0314416885376
33629 5.20444822311401
33630 5.34722852706909
33631 5.31757831573486
33632 5.38121795654297
33633 5.23104429244995
33634 5.24604845046997
33635 5.30261135101318
33636 5.21977663040161
33637 5.27647495269775
33638 4.9781928062439
33639 5.03048324584961
33640 4.88613986968994
33641 5.07673025131226
33642 5.05051040649414
33643 4.99577951431274
33644 4.79735517501831
33645 4.95733213424683
33646 4.76449060440063
33647 4.84448146820068
33648 5.01944780349731
33649 4.94759464263916
33650 5.0024471282959
33651 5.10082912445068
33652 4.97784996032715
33653 5.23065423965454
33654 5.35038757324219
33655 5.20388841629028
33656 5.11942338943481
33657 5.24898386001587
33658 5.03222990036011
33659 5.13086700439453
33660 4.99550533294678
33661 5.15128707885742
33662 5.24239778518677
33663 5.39652109146118
33664 5.52098894119263
33665 4.9785099029541
33666 5.3372368812561
33667 5.36463212966919
33668 5.3334379196167
33669 5.02866458892822
33670 5.14659261703491
33671 4.9441933631897
33672 5.00428533554077
33673 4.96573686599731
33674 4.92176580429077
33675 4.93865156173706
33676 5.02209901809692
33677 4.78954172134399
33678 4.97537040710449
33679 5.04089832305908
33680 5.01367568969727
33681 5.04143905639648
33682 4.83599948883057
33683 4.86335134506226
33684 4.81019639968872
33685 4.63293361663818
33686 5.05708360671997
33687 4.85005044937134
33688 4.81974315643311
33689 4.80563879013062
33690 5.16929006576538
33691 4.93930625915527
33692 4.90848779678345
33693 5.10964488983154
33694 4.83226299285889
33695 4.69299936294556
33696 4.70587730407715
33697 4.74560165405273
33698 4.68604707717896
33699 4.57720756530762
33700 4.73488521575928
33701 4.74106931686401
33702 4.78403520584106
33703 4.70805788040161
33704 4.6985011100769
33705 4.64078330993652
33706 4.46552753448486
33707 4.66360235214233
33708 4.70878124237061
33709 4.73707389831543
33710 4.87618017196655
33711 4.56702280044556
33712 4.72569847106934
33713 4.63639163970947
33714 4.72332286834717
33715 4.72097587585449
33716 4.66213083267212
33717 4.84578084945679
33718 4.74266910552979
33719 4.73025321960449
33720 4.6823902130127
33721 4.65537309646606
33722 4.70130681991577
33723 4.80811452865601
33724 4.74893856048584
33725 4.7360954284668
33726 4.56229209899902
33727 4.63014936447144
33728 4.52113723754883
33729 4.52785015106201
33730 4.58359861373901
33731 4.73352336883545
33732 4.7571964263916
33733 4.51862907409668
33734 4.43148374557495
33735 4.38282537460327
33736 4.45160102844238
33737 4.44266128540039
33738 4.41051769256592
33739 4.47668409347534
33740 4.62232971191406
33741 4.51793146133423
33742 4.5500602722168
33743 4.49241542816162
33744 4.58462905883789
33745 4.54944229125977
33746 4.56489372253418
33747 4.50545883178711
33748 4.5024242401123
33749 4.52110195159912
33750 4.4239821434021
33751 4.43669891357422
33752 4.41846370697021
33753 4.42669105529785
33754 4.50545120239258
33755 4.55376243591309
33756 4.59835481643677
33757 4.58148431777954
33758 4.52572822570801
33759 4.55299186706543
33760 4.58752727508545
33761 4.56825542449951
33762 4.50880575180054
33763 4.5241265296936
33764 4.5128288269043
33765 4.65408706665039
33766 4.53917551040649
33767 4.68841409683228
33768 4.67027950286865
33769 4.6018123626709
33770 4.59741353988647
33771 4.58185386657715
33772 4.54231834411621
33773 4.73918056488037
33774 4.66125202178955
33775 4.74030351638794
33776 4.62264919281006
33777 4.69735050201416
33778 4.74732065200806
33779 4.76564264297485
33780 4.69224166870117
33781 4.72028732299805
33782 4.66377401351929
33783 4.83281373977661
33784 4.7465648651123
33785 4.78456449508667
33786 4.59385061264038
33787 4.53067302703857
33788 4.46568822860718
33789 4.58526515960693
33790 4.63076257705688
33791 4.66132640838623
33792 4.59901762008667
33793 4.60422611236572
33794 4.57465887069702
33795 4.65879917144775
33796 4.6119065284729
33797 4.60362577438354
33798 4.62977981567383
33799 4.51717519760132
33800 4.54735946655273
33801 4.55406045913696
33802 4.56558799743652
33803 4.70908212661743
33804 4.56842947006226
33805 4.58999872207642
33806 4.55125617980957
33807 4.40186023712158
33808 4.60654973983765
33809 4.46876335144043
33810 4.51074838638306
33811 4.43196296691895
33812 4.57129716873169
33813 4.55152225494385
33814 4.52599334716797
33815 4.52126836776733
33816 4.46840715408325
33817 4.50097846984863
33818 4.53174257278442
33819 4.63015604019165
33820 4.6096658706665
33821 4.72488451004028
33822 4.54382514953613
33823 4.68911838531494
33824 4.59787273406982
33825 4.5601692199707
33826 4.41480922698975
33827 4.70249271392822
33828 4.5641508102417
33829 4.62432670593262
33830 4.64005613327026
33831 4.62739276885986
33832 4.50905323028564
33833 4.60842704772949
33834 4.63713884353638
33835 4.48983907699585
33836 4.57179403305054
33837 4.6183876991272
33838 4.62409257888794
33839 4.68150186538696
33840 4.714035987854
33841 4.62950325012207
33842 4.63939762115479
33843 4.58527278900146
33844 4.50289440155029
33845 4.50669956207275
33846 4.56974935531616
33847 4.62377023696899
33848 4.49530792236328
33849 4.51980018615723
33850 4.69806432723999
33851 4.56265735626221
33852 4.60480546951294
33853 4.56461334228516
33854 4.51134920120239
33855 4.63644456863403
33856 4.63281059265137
33857 4.66593837738037
33858 4.49490833282471
33859 4.448570728302
33860 4.29154253005981
33861 4.06291389465332
33862 4.38951635360718
33863 4.37932443618774
33864 4.09904193878174
33865 4.23376226425171
33866 4.31730842590332
33867 4.50454902648926
33868 4.49431800842285
33869 4.3971381187439
33870 4.38713788986206
33871 4.39442110061646
33872 4.37926959991455
33873 4.45502233505249
33874 4.46816778182983
33875 4.43368148803711
33876 4.5256199836731
33877 4.69768714904785
33878 4.68230104446411
33879 4.55823802947998
33880 4.62240219116211
33881 4.56095123291016
33882 4.44274711608887
33883 4.50681161880493
33884 4.455650806427
33885 4.48684930801392
33886 4.59472608566284
33887 4.44587421417236
33888 4.60200166702271
33889 4.60734272003174
33890 4.57982349395752
33891 4.58946371078491
33892 4.54691171646118
33893 4.4778265953064
33894 4.53621959686279
33895 4.7218804359436
33896 4.66783666610718
33897 4.56139898300171
33898 4.50403547286987
33899 4.63316535949707
33900 4.49536514282227
33901 4.49957656860352
33902 4.55826091766357
33903 4.47663259506226
33904 4.51112413406372
33905 4.38155698776245
33906 4.52088975906372
33907 4.50652837753296
33908 4.51264190673828
33909 4.46578550338745
33910 4.51531219482422
33911 4.53828907012939
33912 4.51816844940186
33913 4.56148958206177
33914 4.4849214553833
33915 4.56358766555786
33916 4.46282005310059
33917 4.58144426345825
33918 4.4486141204834
33919 4.49428033828735
33920 4.46945858001709
33921 4.53338098526001
33922 4.43908834457397
33923 4.47447299957275
33924 4.50532627105713
33925 4.55459785461426
33926 4.65623807907104
33927 4.59982824325562
33928 4.4948263168335
33929 4.50326442718506
33930 4.54007577896118
33931 4.41912078857422
33932 4.56374835968018
33933 4.55155467987061
33934 4.55026435852051
33935 4.48501062393188
33936 4.52182865142822
33937 4.50166893005371
33938 4.63801622390747
33939 4.47590065002441
33940 4.55861759185791
33941 4.41419649124146
33942 4.52666139602661
33943 4.47222900390625
33944 4.53391075134277
33945 4.47601747512817
33946 4.47125959396362
33947 4.51205921173096
33948 4.54545211791992
33949 4.47079372406006
33950 4.59336137771606
33951 4.62927436828613
33952 4.57267761230469
33953 4.42848587036133
33954 4.47226190567017
33955 4.43557024002075
33956 4.47031402587891
33957 4.45271587371826
33958 4.47311639785767
33959 4.5890679359436
33960 4.62078428268433
33961 4.51321077346802
33962 4.58556604385376
33963 4.57075643539429
33964 4.45598888397217
33965 4.59067440032959
33966 4.74505472183228
33967 4.53776597976685
33968 4.52427625656128
33969 4.49573612213135
33970 4.57411956787109
33971 4.38906335830688
33972 4.51690149307251
33973 4.47355890274048
33974 4.34531307220459
33975 4.32156753540039
33976 4.39313316345215
33977 4.59832715988159
33978 4.48959827423096
33979 4.50121927261353
33980 4.49576568603516
33981 4.50477457046509
33982 4.51001977920532
33983 4.52905702590942
33984 4.5251784324646
33985 4.46498155593872
33986 4.29816818237305
33987 4.55719470977783
33988 4.53396224975586
33989 4.52462673187256
33990 4.58688831329346
33991 4.70657777786255
33992 4.57823801040649
33993 4.59349679946899
33994 4.4676194190979
33995 4.48820495605469
33996 4.65495109558105
33997 4.47540187835693
33998 4.52393627166748
33999 4.66628265380859
34000 4.56634521484375
34001 4.49581336975098
34002 4.56077814102173
34003 4.58061075210571
34004 4.61608552932739
34005 4.4978461265564
34006 4.55191946029663
34007 4.67706251144409
34008 4.73943853378296
34009 4.60159587860107
34010 4.61716032028198
34011 4.70891189575195
34012 4.65473604202271
34013 4.58481645584106
34014 4.73227310180664
34015 4.55835962295532
34016 4.69848585128784
34017 4.53321123123169
34018 4.41841125488281
34019 4.47230672836304
34020 4.57496309280396
34021 4.64580011367798
34022 4.55424642562866
34023 4.62433290481567
34024 4.5806941986084
34025 4.49177217483521
34026 4.59952688217163
34027 4.60007047653198
34028 4.61119937896729
34029 4.63523101806641
34030 4.66492938995361
34031 4.63363599777222
34032 4.57784605026245
34033 4.62315130233765
34034 4.5492115020752
34035 4.73441410064697
34036 4.60057687759399
34037 4.75212335586548
34038 4.59091520309448
34039 4.73812532424927
34040 4.7543363571167
34041 4.63017225265503
34042 4.71002626419067
34043 4.68312311172485
34044 4.59125375747681
34045 4.51406526565552
34046 4.56638336181641
34047 4.61577367782593
34048 4.6568922996521
34049 4.69535350799561
34050 4.64775896072388
34051 4.72312879562378
34052 4.71767330169678
34053 4.70222949981689
34054 4.6143856048584
34055 4.73331785202026
34056 4.58317565917969
34057 4.71916913986206
34058 4.52512645721436
34059 4.6350884437561
34060 4.62373065948486
34061 4.62452983856201
34062 4.51463985443115
34063 4.74965238571167
34064 4.52983617782593
34065 4.591552734375
34066 4.55986022949219
34067 4.55586576461792
34068 4.6925106048584
34069 4.63223266601562
34070 4.681556224823
34071 4.70157098770142
34072 4.7509388923645
34073 4.69978666305542
34074 4.72521877288818
34075 4.63267517089844
34076 4.56609869003296
34077 4.67250299453735
34078 4.64980697631836
34079 4.67131996154785
34080 4.62932205200195
34081 4.72543239593506
34082 4.66710329055786
34083 4.76994132995605
34084 4.78645753860474
34085 4.6667857170105
34086 4.65697288513184
34087 4.69980430603027
34088 4.75119209289551
34089 4.83593845367432
34090 4.78223943710327
34091 4.80991792678833
34092 4.74995756149292
34093 4.72736644744873
34094 4.74533939361572
34095 4.74501943588257
34096 4.76594114303589
34097 4.73256063461304
34098 4.77228403091431
34099 4.72883749008179
34100 4.93346977233887
34101 4.73300123214722
34102 4.72995281219482
34103 4.71116161346436
34104 4.69939136505127
34105 4.82168912887573
34106 4.66398334503174
34107 4.68219995498657
34108 4.89775943756104
34109 4.62299060821533
34110 4.77732753753662
34111 4.78443956375122
34112 4.68477010726929
34113 4.64989852905273
34114 4.74272394180298
34115 4.79296255111694
34116 4.8123984336853
34117 4.80320453643799
34118 4.86860990524292
34119 4.91546058654785
34120 4.71821928024292
34121 4.80942010879517
34122 4.80110740661621
34123 4.64223051071167
34124 4.78801965713501
34125 4.69497346878052
34126 4.45481491088867
34127 4.47732353210449
34128 4.63671064376831
34129 4.71975660324097
34130 4.77061128616333
34131 4.67292308807373
34132 4.61025857925415
34133 4.68213367462158
34134 4.72192096710205
34135 4.60287666320801
34136 4.83923292160034
34137 4.87925100326538
34138 4.73079061508179
34139 4.67104005813599
34140 4.82063293457031
34141 4.82923984527588
34142 4.82603645324707
34143 4.73129272460938
34144 4.74689388275146
34145 4.67312240600586
34146 4.86816787719727
34147 4.64594268798828
34148 4.84952974319458
34149 4.85250759124756
34150 4.84670639038086
34151 4.86684608459473
34152 4.90722751617432
34153 4.91563367843628
34154 4.81235074996948
34155 4.93994045257568
34156 4.77533674240112
34157 4.84295177459717
34158 4.74586296081543
34159 4.75623369216919
34160 4.8040246963501
34161 4.89606714248657
34162 4.83364343643188
34163 4.77399396896362
34164 4.85550498962402
34165 4.75314378738403
34166 4.78750896453857
34167 4.78360033035278
34168 4.87247037887573
34169 4.8269829750061
34170 4.86194849014282
34171 4.96360778808594
34172 4.80884838104248
34173 4.93892431259155
34174 4.82751369476318
34175 4.84721231460571
34176 4.85444450378418
34177 4.89481210708618
34178 4.81695365905762
34179 4.7325701713562
34180 4.75257253646851
34181 4.8725266456604
34182 4.81889724731445
34183 4.77872133255005
34184 4.81839179992676
34185 4.69898271560669
34186 4.7685432434082
34187 4.89585447311401
34188 4.86784315109253
34189 4.67886066436768
34190 4.78098487854004
34191 4.84007024765015
34192 4.7484335899353
34193 4.76127147674561
34194 4.67587280273438
34195 4.85845518112183
34196 4.82298994064331
34197 4.78656435012817
34198 4.75096654891968
34199 4.86532974243164
34200 4.75316333770752
34201 4.71644163131714
34202 4.79824018478394
34203 4.86329364776611
34204 4.849045753479
34205 4.87620878219604
34206 4.84325504302979
34207 4.91682529449463
34208 4.998619556427
34209 5.06569814682007
34210 4.88081169128418
34211 4.78001117706299
34212 4.76896524429321
34213 4.85700702667236
34214 4.81814432144165
34215 4.85937690734863
34216 4.8313422203064
34217 4.67383480072021
34218 4.72374486923218
34219 4.75528383255005
34220 4.6477575302124
34221 4.72992849349976
34222 4.64266586303711
34223 4.59446716308594
34224 4.69447326660156
34225 4.79190397262573
34226 4.85333585739136
34227 4.8587851524353
34228 4.92546796798706
34229 4.94251585006714
34230 5.11266756057739
34231 4.92505788803101
34232 5.09815740585327
34233 4.92169523239136
34234 5.00619316101074
34235 5.08736181259155
34236 4.89475154876709
34237 4.94485807418823
34238 5.02535343170166
34239 4.77509450912476
34240 4.77960729598999
34241 4.78082609176636
34242 4.74193429946899
34243 4.84451007843018
34244 4.6709132194519
34245 4.7305121421814
34246 4.8448748588562
34247 4.70476961135864
34248 4.92640972137451
34249 4.82914876937866
34250 4.83785486221313
34251 4.71792936325073
34252 4.72230625152588
34253 4.69650077819824
34254 4.86915922164917
34255 4.70779514312744
34256 4.71101140975952
34257 4.8910346031189
34258 5.22573518753052
34259 4.84977722167969
34260 5.02416610717773
34261 4.98172807693481
34262 4.7590160369873
34263 4.91963863372803
34264 5.04185247421265
34265 4.93342065811157
34266 4.80834627151489
34267 4.90354490280151
34268 4.94947814941406
34269 5.11358833312988
34270 5.0579948425293
34271 4.82241153717041
34272 5.15545082092285
34273 5.06996154785156
34274 5.20271348953247
34275 5.40286445617676
34276 5.32252264022827
34277 5.00145816802979
34278 5.63067388534546
34279 5.26191425323486
34280 5.41531944274902
34281 5.18505620956421
34282 5.38278484344482
34283 5.07938480377197
34284 5.19063520431519
34285 5.16840362548828
34286 5.33859872817993
34287 5.31307077407837
34288 5.31122446060181
34289 5.09225845336914
34290 5.29560804367065
34291 5.16910409927368
34292 5.06324481964111
34293 5.07876825332642
34294 4.84478807449341
34295 4.95503377914429
34296 4.92591905593872
34297 4.93817329406738
34298 5.07937574386597
34299 4.99514961242676
34300 4.86030626296997
34301 4.72759866714478
34302 4.86581134796143
34303 4.7921576499939
34304 4.65987825393677
34305 4.78202867507935
34306 4.91568660736084
34307 4.87957382202148
34308 4.91720628738403
34309 4.90888977050781
34310 4.98056221008301
34311 4.91540050506592
34312 5.12977886199951
34313 5.12667369842529
34314 5.10911273956299
34315 5.02683925628662
34316 4.81271886825562
34317 4.75633478164673
34318 4.83083820343018
34319 4.84754419326782
34320 4.75554180145264
34321 4.73092412948608
34322 4.87019443511963
34323 4.93917322158813
34324 4.9369535446167
34325 4.96420955657959
34326 5.10459184646606
34327 4.99288082122803
34328 4.93455123901367
34329 4.74602556228638
34330 4.8799467086792
34331 4.78323793411255
34332 4.6977653503418
34333 4.64414978027344
34334 4.78860998153687
34335 4.87524938583374
34336 4.93687295913696
34337 4.85510015487671
34338 4.74014043807983
34339 5.03071975708008
34340 4.90951108932495
34341 4.84139442443848
34342 5.10768699645996
34343 4.76909112930298
34344 4.9514594078064
34345 4.79084014892578
34346 4.71598052978516
34347 4.84770727157593
34348 4.63510131835938
34349 4.71455144882202
34350 4.76558017730713
34351 4.72243022918701
34352 4.73553514480591
34353 4.86507177352905
34354 4.7475004196167
34355 4.62759971618652
34356 4.77918672561646
34357 4.64491415023804
34358 4.75311470031738
34359 4.70130634307861
34360 4.66720247268677
34361 4.75098419189453
34362 4.71636915206909
34363 4.76550912857056
34364 4.57671499252319
34365 4.6802282333374
34366 4.59374809265137
34367 4.68649482727051
34368 4.73819732666016
34369 4.78558301925659
34370 4.85131931304932
34371 4.82127714157104
34372 5.09535884857178
34373 5.09872961044312
34374 5.09695816040039
34375 4.9569149017334
34376 4.96538209915161
34377 4.7042088508606
34378 4.81295013427734
34379 4.82418394088745
34380 4.77514982223511
34381 4.88364934921265
34382 4.94519948959351
34383 5.15972471237183
34384 5.0508713722229
34385 5.00859880447388
34386 5.07402324676514
34387 5.18648529052734
34388 5.25629901885986
34389 4.98308181762695
34390 5.24759960174561
34391 5.02712392807007
34392 4.83380603790283
34393 4.72012615203857
34394 4.90454769134521
34395 4.75722360610962
34396 4.84008121490479
34397 4.89264631271362
34398 4.99748516082764
34399 4.86716890335083
34400 4.86382913589478
34401 4.76298141479492
34402 4.80790948867798
34403 4.83803033828735
34404 4.98468828201294
34405 4.92519664764404
34406 4.91377735137939
34407 5.0232367515564
34408 4.79821634292603
34409 4.91847372055054
34410 4.79589033126831
34411 4.67313385009766
34412 4.84638786315918
34413 4.64141321182251
34414 4.85501480102539
34415 4.86589050292969
34416 4.92216777801514
34417 4.96266984939575
34418 5.0320987701416
34419 5.05796718597412
34420 4.89724588394165
34421 5.33747005462646
34422 5.1840648651123
34423 5.06903266906738
34424 5.00815153121948
34425 4.99916124343872
34426 4.98595142364502
34427 5.25750017166138
34428 5.28620576858521
34429 5.13822031021118
34430 5.17480611801147
34431 5.20108985900879
34432 5.10299491882324
34433 5.17174816131592
34434 5.21839714050293
34435 5.18951177597046
34436 5.26570320129395
34437 5.16414499282837
34438 5.45526027679443
34439 5.2410306930542
34440 5.14692878723145
34441 5.05081844329834
34442 5.21252536773682
34443 5.23018789291382
34444 5.1288275718689
34445 5.28248167037964
34446 5.24583339691162
34447 5.03612327575684
34448 5.20839738845825
34449 5.19303226470947
34450 5.10633993148804
34451 5.09485149383545
34452 5.2729287147522
34453 5.32504987716675
34454 5.13737344741821
34455 5.17573928833008
34456 5.2848744392395
34457 5.28109121322632
34458 5.22789669036865
34459 5.21148109436035
34460 5.25618314743042
34461 5.38023281097412
34462 5.20855617523193
34463 5.33692741394043
34464 5.35740280151367
34465 5.29282140731812
34466 5.33242511749268
34467 5.26804828643799
34468 5.28453683853149
34469 5.53746747970581
34470 5.39551401138306
34471 5.36474084854126
34472 5.32468128204346
34473 5.68967342376709
34474 5.58887529373169
34475 5.53040218353271
34476 5.58353805541992
34477 5.39145183563232
34478 5.61015272140503
34479 5.8036093711853
34480 5.67863273620605
34481 5.62790489196777
34482 5.55261564254761
34483 5.28968191146851
34484 5.10828638076782
34485 5.20491695404053
34486 5.15355682373047
34487 5.18951940536499
34488 5.16033506393433
34489 5.38142871856689
34490 5.49608755111694
34491 5.31312131881714
34492 5.43338966369629
34493 5.5178542137146
34494 5.41891241073608
34495 5.42743396759033
34496 5.33144617080688
34497 5.50127553939819
34498 5.44787073135376
34499 5.39531326293945
34500 5.38563203811646
34501 5.39227342605591
34502 5.3926739692688
34503 5.17849731445312
34504 5.41610860824585
34505 5.46809339523315
34506 5.11512422561646
34507 5.13150596618652
34508 5.41469049453735
34509 5.37960433959961
34510 5.39646863937378
34511 5.30156326293945
34512 5.08866024017334
34513 5.21946859359741
34514 5.20409965515137
34515 5.39366102218628
34516 5.41195297241211
34517 5.21987199783325
34518 5.43740844726562
34519 5.37469148635864
34520 5.20184373855591
34521 5.49198198318481
34522 5.40975522994995
34523 5.16250419616699
34524 5.30690097808838
34525 5.37710762023926
34526 5.40475940704346
34527 5.14962005615234
34528 5.18706846237183
34529 5.38419008255005
34530 5.31269216537476
34531 5.17763328552246
34532 5.16531419754028
34533 5.06373596191406
34534 4.97129774093628
34535 5.18263530731201
34536 4.91875696182251
34537 4.922926902771
34538 5.07855129241943
34539 5.03351497650146
34540 5.05220699310303
34541 5.07763385772705
34542 4.98346948623657
34543 5.13079643249512
34544 5.0977144241333
34545 5.17865467071533
34546 5.32183885574341
34547 5.27382183074951
34548 5.22084712982178
34549 5.16225290298462
34550 5.33698701858521
34551 5.32980346679688
34552 5.42908763885498
34553 5.41469144821167
34554 5.25815391540527
34555 5.18939352035522
34556 5.42452001571655
34557 5.29772663116455
34558 5.33557653427124
34559 5.26527738571167
34560 5.45754623413086
34561 5.57594966888428
34562 5.41973257064819
34563 5.36357116699219
34564 5.29245233535767
34565 5.28760290145874
34566 5.14322280883789
34567 5.01642751693726
34568 5.22243022918701
34569 5.32700061798096
34570 5.28250694274902
34571 5.23948574066162
34572 5.24423742294312
34573 5.09787940979004
34574 5.15111589431763
34575 5.14290189743042
34576 5.29774951934814
34577 5.25745677947998
34578 5.14814567565918
34579 5.09981727600098
34580 5.10176944732666
34581 5.29961347579956
34582 5.31238555908203
34583 5.40291929244995
34584 5.44457674026489
34585 5.45911741256714
34586 5.40694713592529
34587 5.62813186645508
34588 5.45534753799438
34589 5.62697410583496
34590 5.40642547607422
34591 5.35961437225342
34592 5.54235601425171
34593 5.53849744796753
34594 5.59380626678467
34595 5.53793907165527
34596 5.45688533782959
34597 5.42174625396729
34598 5.7262020111084
34599 5.69996929168701
34600 5.55050706863403
34601 5.73015451431274
34602 5.65340328216553
34603 5.64300727844238
34604 5.44448661804199
34605 5.64160013198853
34606 5.36334419250488
34607 5.53008317947388
34608 5.70931100845337
34609 5.48613405227661
34610 5.42380905151367
34611 5.49208307266235
34612 5.31675100326538
34613 5.59231662750244
34614 5.43268013000488
34615 5.71599626541138
34616 5.77156209945679
34617 5.61214113235474
34618 5.62106990814209
34619 5.66579866409302
34620 5.65461540222168
34621 5.29024410247803
34622 5.59997701644897
34623 5.19603109359741
34624 5.39811277389526
34625 5.49690055847168
34626 5.67147397994995
34627 5.47812986373901
34628 5.31627416610718
34629 5.27865982055664
34630 5.50686073303223
34631 5.48574590682983
34632 5.70840549468994
34633 5.7660813331604
34634 5.82292699813843
34635 5.63641214370728
34636 5.74313926696777
34637 5.81625413894653
34638 5.48146152496338
34639 5.76399326324463
34640 5.51791858673096
34641 5.81777858734131
34642 6.04990577697754
34643 5.75122547149658
34644 5.50142526626587
34645 5.11764287948608
34646 5.70712804794312
34647 5.25915336608887
34648 5.44468259811401
34649 5.66410303115845
34650 5.52990484237671
34651 5.35151147842407
34652 5.37449169158936
34653 5.44937229156494
34654 5.2807297706604
34655 5.54141902923584
34656 5.64814233779907
34657 5.69892740249634
34658 5.6809287071228
34659 5.36574792861938
34660 5.26816272735596
34661 5.2727484703064
34662 5.27186298370361
34663 5.15315628051758
34664 5.41601705551147
34665 5.51984024047852
34666 5.676109790802
34667 5.574866771698
34668 5.83976793289185
34669 5.66791248321533
34670 5.65967798233032
34671 5.8211407661438
34672 5.61283874511719
34673 5.29769372940063
34674 5.69909811019897
34675 5.64856672286987
34676 5.36560487747192
34677 5.32862663269043
34678 5.36961984634399
34679 5.40251302719116
34680 5.84062576293945
34681 5.90401840209961
34682 5.82851886749268
34683 5.91952562332153
34684 5.40075826644897
34685 5.41616439819336
34686 5.77226638793945
34687 5.81018733978271
34688 5.47132778167725
34689 5.53317737579346
34690 5.70678520202637
34691 5.8235969543457
34692 5.54064512252808
34693 5.45625066757202
34694 5.45806646347046
34695 5.37555885314941
34696 5.61992359161377
34697 5.35557413101196
34698 5.3211498260498
34699 5.67277574539185
34700 5.81696844100952
34701 5.45399141311646
34702 5.46879386901855
34703 5.54086828231812
34704 5.46700954437256
34705 5.54886341094971
34706 5.29726696014404
34707 5.4647798538208
34708 5.76566886901855
34709 5.53726625442505
34710 5.51576471328735
34711 5.97062301635742
34712 6.0454158782959
34713 5.69029569625854
34714 5.89805746078491
34715 5.78231048583984
34716 5.81632518768311
34717 6.09164762496948
34718 5.8361496925354
34719 5.62985897064209
34720 5.80201721191406
34721 5.71057653427124
34722 5.89357805252075
34723 6.12483263015747
34724 6.21058464050293
34725 6.21567535400391
34726 5.88603830337524
34727 6.22180366516113
34728 6.12252426147461
34729 6.09402084350586
34730 6.17156267166138
34731 6.12171077728271
34732 6.14113759994507
34733 5.95389747619629
34734 6.00333452224731
34735 6.12139463424683
34736 6.14217948913574
34737 6.07990169525146
34738 5.58980941772461
34739 5.95523262023926
34740 5.7798056602478
34741 5.61050176620483
34742 5.47020196914673
34743 5.64833688735962
34744 5.40325212478638
34745 5.37123394012451
34746 5.29862070083618
34747 5.17993450164795
34748 5.08830451965332
34749 5.05728530883789
34750 5.04519987106323
34751 5.24659585952759
34752 5.33127784729004
34753 5.74294424057007
34754 5.85199069976807
34755 5.71010780334473
34756 5.52222490310669
34757 5.75666427612305
34758 5.69410419464111
34759 5.67257308959961
34760 5.62361860275269
34761 5.81860208511353
34762 5.79774951934814
34763 5.88404130935669
34764 5.57691669464111
34765 5.86540603637695
34766 5.72406911849976
34767 5.57093000411987
34768 5.48343801498413
34769 5.68682813644409
34770 5.80790996551514
34771 6.03435802459717
34772 5.6367130279541
34773 5.6408429145813
34774 5.95972871780396
34775 5.65539741516113
34776 5.77320957183838
34777 5.62759447097778
34778 5.56466722488403
34779 5.70244646072388
34780 5.74301481246948
34781 5.68808269500732
34782 5.86588191986084
34783 5.62493276596069
34784 5.81355476379395
34785 5.69051122665405
34786 5.58046436309814
34787 5.55390357971191
34788 5.28155183792114
34789 5.45023059844971
34790 5.58672046661377
34791 5.70178699493408
34792 6.17308235168457
34793 5.87664556503296
34794 6.03709602355957
34795 5.91626930236816
34796 5.95943784713745
34797 5.9415020942688
34798 5.73563098907471
34799 5.82205152511597
34800 5.8227334022522
34801 5.7905707359314
34802 5.88089656829834
34803 5.74398040771484
34804 5.70495462417603
34805 5.9393138885498
34806 6.01665830612183
34807 5.81583023071289
34808 5.95576429367065
34809 5.81504344940186
34810 5.8372163772583
34811 5.84493970870972
34812 6.08399677276611
34813 6.17233657836914
34814 6.15648984909058
34815 6.10962867736816
34816 6.3513035774231
34817 6.53697443008423
34818 6.29876089096069
34819 6.40888452529907
34820 6.17622184753418
34821 6.07527875900269
34822 6.20251369476318
34823 6.09579372406006
34824 6.1821722984314
34825 5.91372299194336
34826 5.76176786422729
34827 5.84442949295044
34828 5.71599245071411
34829 5.87713956832886
34830 5.60063123703003
34831 5.53901243209839
34832 5.65346384048462
34833 6.03426170349121
34834 6.05581569671631
34835 6.06264400482178
34836 5.91047954559326
34837 5.74789237976074
34838 5.69682550430298
34839 6.02288341522217
34840 5.76285791397095
34841 6.06041193008423
34842 5.84795999526978
34843 5.53952026367188
34844 6.00566625595093
34845 6.01022005081177
34846 5.97136735916138
34847 6.22458934783936
34848 6.36550331115723
34849 5.86111640930176
34850 6.44935894012451
34851 6.09727954864502
34852 5.86180734634399
34853 5.39027881622314
34854 5.59540843963623
34855 5.88449239730835
34856 5.61625719070435
34857 5.51707696914673
34858 5.52280759811401
34859 5.55966997146606
34860 5.62964248657227
34861 5.64859247207642
34862 5.76177597045898
34863 5.41028642654419
34864 5.67870235443115
34865 5.84557580947876
34866 5.82048797607422
34867 5.40345525741577
34868 5.21290731430054
34869 5.42590951919556
34870 5.75884008407593
34871 5.68624258041382
34872 5.64939165115356
34873 5.55806827545166
34874 5.09290647506714
34875 5.21813488006592
34876 5.36295366287231
34877 5.2205228805542
34878 5.09643411636353
34879 5.46883678436279
34880 5.14324760437012
34881 4.95734024047852
34882 5.0509934425354
34883 4.90786409378052
34884 4.94003438949585
34885 4.9551248550415
34886 4.94972085952759
34887 4.67142105102539
34888 4.87765741348267
34889 4.92461395263672
34890 4.98619794845581
34891 5.02752876281738
34892 4.79189395904541
34893 4.87645530700684
34894 4.72014570236206
34895 4.78279066085815
34896 4.87323951721191
34897 5.01429748535156
34898 4.81638383865356
34899 5.13446712493896
34900 5.07235527038574
34901 4.99443101882935
34902 5.0361328125
34903 4.89402532577515
34904 4.92439889907837
34905 4.95883369445801
34906 5.01289463043213
34907 5.01959943771362
34908 4.94377660751343
34909 5.11814880371094
34910 5.04585981369019
34911 4.99884510040283
34912 5.1611967086792
34913 5.07765960693359
34914 5.18024635314941
34915 5.28452157974243
34916 5.16751050949097
34917 4.90936279296875
34918 5.24818277359009
34919 5.00414705276489
34920 5.3457179069519
34921 5.08450412750244
34922 5.30411005020142
34923 5.10093021392822
34924 5.28514432907104
34925 5.22398614883423
34926 5.46754932403564
34927 5.19238662719727
34928 5.38019752502441
34929 5.37713193893433
34930 5.26340866088867
34931 5.25636100769043
34932 5.14486122131348
34933 5.19798469543457
34934 4.89891719818115
34935 4.93716621398926
34936 5.2460036277771
34937 5.23492383956909
34938 5.3640604019165
34939 5.49772930145264
34940 5.52283239364624
34941 5.47352457046509
34942 5.68231678009033
34943 5.75880861282349
34944 5.27874135971069
34945 5.21440649032593
34946 5.40554761886597
34947 5.38442802429199
34948 5.59565305709839
34949 5.57827472686768
34950 5.50481653213501
34951 5.61381435394287
34952 5.81167936325073
34953 5.82933950424194
34954 5.88136053085327
34955 5.84528732299805
34956 5.71828603744507
34957 5.75686883926392
34958 5.49019956588745
34959 5.65543222427368
34960 5.81172037124634
34961 5.55288696289062
34962 5.17132949829102
34963 5.63789081573486
34964 5.27667236328125
34965 5.59444332122803
34966 5.68486928939819
34967 5.7240743637085
34968 5.54457521438599
34969 5.49967336654663
34970 5.51498889923096
34971 5.49143838882446
34972 5.4171404838562
34973 5.30916786193848
34974 5.33844232559204
34975 5.40448904037476
34976 5.33412981033325
34977 5.26738405227661
34978 5.46109008789062
34979 5.18200731277466
34980 5.26290321350098
34981 5.0465874671936
34982 5.09678649902344
34983 5.2064995765686
34984 5.1173791885376
34985 5.43867969512939
34986 5.38702344894409
34987 5.35726308822632
34988 5.45422124862671
34989 5.1375617980957
34990 5.16804313659668
34991 5.06505393981934
34992 4.919273853302
34993 5.4092116355896
34994 5.39257287979126
34995 5.47992515563965
34996 5.20896482467651
34997 4.78222274780273
34998 4.94114542007446
34999 5.09308099746704
35000 5.22545766830444
35001 4.90036821365356
35002 5.04082012176514
35003 5.21012830734253
35004 5.32510757446289
35005 5.55796384811401
35006 5.76253414154053
35007 5.8352222442627
35008 5.72839164733887
35009 6.05141687393188
35010 5.91316223144531
35011 5.82528018951416
35012 5.86542510986328
35013 6.15679979324341
35014 5.87417221069336
35015 6.30093812942505
35016 5.94148588180542
35017 5.97572326660156
35018 5.74787950515747
35019 5.92858028411865
35020 5.79086923599243
35021 5.56324195861816
35022 5.42908954620361
35023 5.17354583740234
35024 5.6588249206543
35025 5.30018043518066
35026 5.23655557632446
35027 5.27669382095337
35028 5.79027843475342
35029 5.73200941085815
35030 6.06778287887573
35031 5.59503173828125
35032 5.76714563369751
35033 5.63070774078369
35034 5.50328636169434
35035 5.54183578491211
35036 5.92757558822632
35037 5.78805780410767
35038 5.69616937637329
35039 5.6145658493042
35040 6.01269197463989
35041 5.56415033340454
35042 5.22698307037354
35043 5.31675100326538
35044 5.06473779678345
35045 5.19448757171631
35046 5.35578918457031
35047 5.10676908493042
35048 5.12638330459595
35049 5.13885688781738
35050 5.05393695831299
35051 5.06044435501099
35052 5.13633966445923
35053 5.1625828742981
35054 5.09941339492798
35055 5.09467554092407
35056 5.05848360061646
35057 4.90184497833252
35058 5.19977188110352
35059 4.76384735107422
35060 4.79890489578247
35061 4.74767541885376
35062 4.77692174911499
35063 5.03674221038818
35064 5.10816097259521
35065 4.97338914871216
35066 5.06524705886841
35067 4.92703104019165
35068 4.92544555664062
35069 4.75433731079102
35070 4.65332412719727
35071 4.89685726165771
35072 4.91796445846558
35073 4.88665723800659
35074 4.9686713218689
35075 5.10496807098389
35076 5.19125604629517
35077 5.12105274200439
35078 4.94607353210449
35079 5.01438570022583
35080 5.013756275177
35081 5.08347034454346
35082 5.00198078155518
35083 5.19019365310669
35084 5.17769622802734
35085 5.23908090591431
35086 5.13999176025391
35087 4.99185085296631
35088 4.9988694190979
35089 5.04252099990845
35090 5.06906986236572
35091 5.12789154052734
35092 5.21253108978271
35093 5.13106155395508
35094 4.86450719833374
35095 5.12612819671631
35096 4.93263292312622
35097 5.01160573959351
35098 5.13540887832642
35099 5.24641275405884
35100 5.24934482574463
35101 4.97062301635742
35102 4.93510675430298
35103 4.94537448883057
35104 4.97733497619629
35105 5.10712099075317
35106 5.00221347808838
35107 4.9989857673645
35108 5.01365375518799
35109 5.14880800247192
35110 5.06308507919312
35111 5.379234790802
35112 5.14954948425293
35113 5.46013641357422
35114 5.64528322219849
35115 5.4702615737915
35116 5.4806547164917
35117 5.42504501342773
35118 5.39466333389282
35119 5.34833669662476
35120 5.33483076095581
35121 5.2182240486145
35122 5.03563022613525
35123 5.10932922363281
35124 5.22484922409058
35125 5.26400518417358
35126 5.30137634277344
35127 5.14816522598267
35128 5.20930004119873
35129 5.20293235778809
35130 4.99633693695068
35131 4.92524194717407
35132 5.19455814361572
35133 5.35851526260376
35134 5.12404251098633
35135 5.26181840896606
35136 5.0739574432373
35137 5.2562837600708
35138 5.19381904602051
35139 5.11707735061646
35140 5.13480091094971
35141 5.06017160415649
35142 5.00186347961426
35143 4.87567090988159
35144 5.12931776046753
35145 5.01739597320557
35146 4.9692554473877
35147 5.23981809616089
35148 4.96494436264038
35149 4.69757318496704
35150 4.6955623626709
35151 4.79726791381836
35152 4.94892168045044
35153 4.91907072067261
35154 5.01961803436279
35155 5.00057029724121
35156 4.93396282196045
35157 4.83537530899048
35158 4.91780710220337
35159 4.89698505401611
35160 5.11764574050903
35161 5.23394155502319
35162 5.03088712692261
35163 5.13053560256958
35164 5.04209899902344
35165 4.67862319946289
35166 5.09304857254028
35167 5.0044527053833
35168 4.96642303466797
35169 4.91680145263672
35170 4.82759380340576
35171 4.95404624938965
35172 4.97813844680786
35173 4.87838459014893
35174 4.74637174606323
35175 4.83062601089478
35176 5.07486438751221
35177 5.07013654708862
35178 5.03724050521851
35179 5.25867891311646
35180 5.00667715072632
35181 5.21999168395996
35182 5.401930809021
35183 5.25209951400757
35184 5.32640600204468
35185 5.50655078887939
35186 5.46309185028076
35187 5.27298259735107
35188 5.27419090270996
35189 5.25947856903076
35190 5.50138998031616
35191 5.33217716217041
35192 5.1449408531189
35193 5.3140287399292
35194 5.20769023895264
35195 5.41909265518188
35196 5.2796425819397
35197 4.98746252059937
35198 5.48394823074341
35199 5.56542634963989
35200 5.73295736312866
35201 5.56047916412354
35202 5.31134223937988
35203 5.55049800872803
35204 5.43582773208618
35205 5.21830558776855
35206 5.09500694274902
35207 5.14393663406372
35208 5.17501974105835
35209 5.15164518356323
35210 5.24092531204224
35211 5.08155632019043
35212 5.14713907241821
35213 5.18872499465942
35214 5.21444892883301
35215 5.10550880432129
35216 4.86848402023315
35217 4.94495725631714
35218 4.97679948806763
35219 4.90951204299927
35220 5.2035174369812
35221 5.01349115371704
35222 4.69372510910034
35223 4.87644243240356
35224 5.33419609069824
35225 5.08575963973999
35226 4.85806560516357
35227 4.93606472015381
35228 4.92007732391357
35229 4.90469217300415
35230 4.7212347984314
35231 4.86005973815918
35232 4.92622137069702
35233 4.91361284255981
35234 4.94919681549072
35235 5.01347637176514
35236 4.87254476547241
35237 4.8281512260437
35238 4.96852684020996
35239 4.86696577072144
35240 4.8956127166748
35241 4.96964454650879
35242 4.63856792449951
35243 4.92556571960449
35244 5.05285358428955
35245 4.96030044555664
35246 5.16677904129028
35247 4.94155406951904
35248 4.91986036300659
35249 4.82243013381958
35250 4.78101301193237
35251 4.82209634780884
35252 4.73210000991821
35253 4.80094385147095
35254 4.79364538192749
35255 4.83773612976074
35256 4.79122924804688
35257 5.00778770446777
35258 5.21615886688232
35259 5.08225870132446
35260 5.29852294921875
35261 5.17504596710205
35262 5.19132709503174
35263 5.16895627975464
35264 5.13193941116333
35265 5.25610828399658
35266 5.24200773239136
35267 5.17772054672241
35268 5.2199912071228
35269 5.22506332397461
35270 5.13961601257324
35271 5.19809484481812
35272 5.08560562133789
35273 5.34775924682617
35274 5.64174222946167
35275 6.06420612335205
35276 5.75545787811279
35277 5.91683053970337
35278 5.51172590255737
35279 5.90904426574707
35280 5.65735197067261
35281 5.69913053512573
35282 5.67577028274536
35283 5.52241373062134
35284 5.90770673751831
35285 5.72414398193359
35286 5.78060245513916
35287 5.83622694015503
35288 5.96173667907715
35289 5.95004606246948
35290 5.90509128570557
35291 6.02311658859253
35292 5.99991226196289
35293 5.82981967926025
35294 5.7480902671814
35295 6.28334617614746
35296 5.98280382156372
35297 5.99225425720215
35298 5.67133569717407
35299 5.39743614196777
35300 5.58071851730347
35301 5.64408206939697
35302 5.59313440322876
35303 5.71570348739624
35304 6.02835035324097
35305 5.82144784927368
35306 5.78745031356812
35307 5.77967882156372
35308 5.79967594146729
35309 5.6933765411377
35310 5.69741010665894
35311 5.82056188583374
35312 5.57858800888062
35313 5.75292253494263
35314 5.7659068107605
35315 5.8071141242981
35316 5.73116016387939
35317 5.88994216918945
35318 5.8358006477356
35319 5.82556629180908
35320 5.60863018035889
35321 5.69861459732056
35322 5.80418491363525
35323 5.59149169921875
35324 5.6891016960144
35325 5.70349264144897
35326 5.62643003463745
35327 5.8185133934021
35328 5.91455316543579
35329 5.96826076507568
35330 5.93324518203735
35331 5.78935718536377
35332 5.80813312530518
35333 5.71679925918579
35334 5.86727523803711
35335 5.93304252624512
35336 5.83848857879639
35337 5.69368362426758
35338 5.93433666229248
35339 6.27038717269897
35340 5.83235549926758
35341 5.89893484115601
35342 5.76022815704346
35343 5.83590984344482
35344 5.80228996276855
35345 5.49329280853271
35346 5.77393770217896
35347 5.99992275238037
35348 5.9727988243103
35349 5.98081493377686
35350 5.75190353393555
35351 5.73315048217773
35352 6.0613694190979
35353 6.05807876586914
35354 5.67927122116089
35355 5.85150337219238
35356 5.63378620147705
35357 5.8782000541687
35358 5.97688770294189
35359 5.89332962036133
35360 5.97048139572144
35361 5.90919780731201
35362 6.09979581832886
35363 5.83193159103394
35364 5.98601961135864
35365 6.19249391555786
35366 5.94149923324585
35367 6.06115007400513
35368 5.88100385665894
35369 6.08319044113159
35370 6.04863405227661
35371 5.78062152862549
35372 5.85969257354736
35373 5.70688104629517
35374 5.8916540145874
35375 5.90231418609619
35376 6.02103853225708
35377 5.93101024627686
35378 5.85246849060059
35379 6.01463222503662
35380 6.01982259750366
35381 5.97328996658325
35382 5.82410478591919
35383 5.92092847824097
35384 5.85364151000977
35385 5.94412422180176
35386 5.78356981277466
35387 5.86027526855469
35388 5.86339235305786
35389 6.00452899932861
35390 5.93485546112061
35391 5.55260753631592
35392 5.64404773712158
35393 5.74345874786377
35394 5.55114316940308
35395 5.78973913192749
35396 5.74008131027222
35397 5.86938905715942
35398 5.49112415313721
35399 5.72805070877075
35400 5.69957971572876
35401 5.7183985710144
35402 5.74018335342407
35403 5.87521171569824
35404 5.92298221588135
35405 5.80455207824707
35406 5.79844045639038
35407 5.94709491729736
35408 5.93550443649292
35409 6.01474618911743
35410 5.65263938903809
35411 5.61328315734863
35412 5.59215545654297
35413 5.73584461212158
35414 5.10710620880127
35415 5.25617933273315
35416 5.68345737457275
35417 5.64050054550171
35418 5.52129173278809
35419 5.38095855712891
35420 5.26043558120728
35421 4.96781206130981
35422 5.18874454498291
35423 5.37832689285278
35424 5.75927686691284
35425 5.69844818115234
35426 5.64350986480713
35427 5.55194473266602
35428 5.67316055297852
35429 5.8607325553894
35430 5.39159440994263
35431 5.63510179519653
35432 5.26922559738159
35433 5.23211097717285
35434 5.58601379394531
35435 5.46596765518188
35436 5.5749831199646
35437 5.59528160095215
35438 5.64131832122803
35439 5.47792387008667
35440 5.7283091545105
35441 5.64988470077515
35442 5.52091264724731
35443 5.53545045852661
35444 5.62979698181152
35445 5.57830190658569
35446 5.66891765594482
35447 5.66202974319458
35448 5.64367485046387
35449 5.39306545257568
35450 5.72835922241211
35451 5.62361478805542
35452 5.47820520401001
35453 5.83248567581177
35454 5.76689195632935
35455 5.90784692764282
35456 5.74939680099487
35457 5.84355592727661
35458 5.64710474014282
35459 5.85085964202881
35460 5.90766668319702
35461 6.06556558609009
35462 5.86317348480225
35463 5.94000339508057
35464 5.86132144927979
35465 5.87764453887939
35466 5.97876882553101
35467 5.60469675064087
35468 5.80532693862915
35469 5.85916709899902
35470 5.9752402305603
35471 5.60336208343506
35472 5.80674028396606
35473 5.89608764648438
35474 5.59795379638672
35475 5.71084117889404
35476 5.74261713027954
35477 5.59419822692871
35478 5.79290151596069
35479 5.84597730636597
35480 5.8042631149292
35481 5.8228120803833
35482 5.79479646682739
35483 6.260422706604
35484 5.87852573394775
35485 5.83062791824341
35486 5.93217086791992
35487 5.87031269073486
35488 5.73321866989136
35489 5.6591477394104
35490 5.76091051101685
35491 5.78988075256348
35492 5.64443206787109
35493 5.7854528427124
35494 5.78852510452271
35495 5.61378526687622
35496 5.57828521728516
35497 5.59658002853394
35498 5.68570470809937
35499 5.34036493301392
35500 5.50087881088257
35501 5.46954774856567
35502 5.25781154632568
35503 5.58820056915283
35504 5.44319581985474
35505 5.63733005523682
35506 5.65712356567383
35507 5.77290678024292
35508 5.79683256149292
35509 6.11629962921143
35510 5.83162212371826
35511 5.65785837173462
35512 6.03593921661377
35513 6.48615312576294
35514 6.06420564651489
35515 6.38360023498535
35516 6.33115482330322
35517 6.03496646881104
35518 5.98293876647949
35519 6.12371206283569
35520 6.2601170539856
35521 6.04897212982178
35522 6.21255588531494
35523 6.20576953887939
35524 6.06613445281982
35525 6.06871223449707
35526 6.20747709274292
35527 5.9187445640564
35528 5.99266386032104
35529 6.11621284484863
35530 5.82557344436646
35531 5.77358865737915
35532 5.92879819869995
35533 6.0291895866394
35534 5.9999828338623
35535 5.99190187454224
35536 6.46989583969116
35537 6.06737804412842
35538 6.20381641387939
35539 6.14296865463257
35540 5.73090314865112
35541 5.75366640090942
35542 5.98073387145996
35543 5.78832244873047
35544 6.03167772293091
35545 5.90832042694092
35546 5.92074108123779
35547 6.04100656509399
35548 6.0590500831604
35549 6.01820802688599
35550 6.19467782974243
35551 6.18579053878784
35552 6.20576095581055
35553 6.03426885604858
35554 6.01325559616089
35555 6.07268190383911
35556 5.94331789016724
35557 6.04378175735474
35558 6.18494844436646
35559 6.13738822937012
35560 6.16737651824951
35561 5.87802171707153
35562 6.0278902053833
35563 5.98145055770874
35564 6.36278486251831
35565 6.20727729797363
35566 6.08519983291626
35567 5.6411714553833
35568 5.86908340454102
35569 5.92228364944458
35570 6.16228628158569
35571 6.06054592132568
35572 6.04889488220215
35573 6.05392503738403
35574 6.08423900604248
35575 6.17332315444946
35576 6.25141477584839
35577 6.23654270172119
35578 6.07030820846558
35579 6.16757202148438
35580 6.38104295730591
35581 6.00792646408081
35582 6.21611738204956
35583 5.9220175743103
35584 5.83414697647095
35585 5.89525318145752
35586 5.83409643173218
35587 6.06069183349609
35588 5.93544387817383
35589 5.77888107299805
35590 5.71221828460693
35591 5.96122980117798
35592 5.97973108291626
35593 5.97600126266479
35594 6.19743919372559
35595 5.93755578994751
35596 6.21127510070801
35597 5.88318586349487
35598 5.90822649002075
35599 5.99468278884888
35600 5.84058237075806
35601 5.78073644638062
35602 5.76127529144287
35603 5.69600486755371
35604 5.90231513977051
35605 5.73330640792847
35606 5.84977245330811
35607 5.55229949951172
35608 5.88314247131348
35609 5.8962345123291
35610 5.7041974067688
35611 5.87189769744873
35612 5.91803598403931
35613 5.90086698532104
35614 5.96849918365479
35615 5.69315052032471
35616 5.57390785217285
35617 5.33422231674194
35618 5.69483470916748
35619 5.53061246871948
35620 5.85130643844604
35621 5.49893474578857
35622 5.57958984375
35623 5.32253980636597
35624 5.51227045059204
35625 5.51302909851074
35626 5.41862344741821
35627 5.32865047454834
35628 5.56027841567993
35629 5.52054691314697
35630 5.48932695388794
35631 5.64942026138306
35632 5.71228218078613
35633 5.91996955871582
35634 5.76366472244263
35635 5.59769058227539
35636 5.67984008789062
35637 5.8534688949585
35638 5.91319894790649
35639 5.79490232467651
35640 5.84393739700317
35641 5.93836259841919
35642 5.84654855728149
35643 6.0544605255127
35644 6.01944208145142
35645 5.96822547912598
35646 5.79994678497314
35647 5.6869649887085
35648 5.81883668899536
35649 5.89516544342041
35650 5.98426485061646
35651 5.89909267425537
35652 5.86148071289062
35653 5.92570734024048
35654 5.59785938262939
35655 5.71267604827881
35656 5.68891382217407
35657 5.63333559036255
35658 5.91889619827271
35659 5.63467741012573
35660 5.61110734939575
35661 5.71245050430298
35662 5.65746068954468
35663 5.43332386016846
35664 5.68742609024048
35665 5.80911779403687
35666 5.70787286758423
35667 5.73390579223633
35668 5.80311346054077
35669 5.93882179260254
35670 5.90280103683472
35671 5.73697805404663
35672 5.8297700881958
35673 5.78148698806763
35674 5.95626211166382
35675 5.56911706924438
35676 5.58331727981567
35677 5.53513860702515
35678 5.42866230010986
35679 5.52346754074097
35680 5.98507785797119
35681 5.61161518096924
35682 5.46713781356812
35683 5.73774099349976
35684 5.35400533676147
35685 5.48564672470093
35686 5.61742973327637
35687 5.4037971496582
35688 5.6261420249939
35689 5.74972724914551
35690 5.45603656768799
35691 5.69445133209229
35692 5.69286012649536
35693 5.96053314208984
35694 5.7901759147644
35695 5.95033645629883
35696 6.14429044723511
35697 6.25178813934326
35698 5.8854193687439
35699 6.02067375183105
35700 6.21274948120117
35701 5.9319372177124
35702 5.95761489868164
35703 6.09367370605469
35704 6.10577821731567
35705 5.90265798568726
35706 5.92153882980347
35707 5.83735132217407
35708 5.78889846801758
35709 5.86379766464233
35710 5.89073610305786
35711 6.15001344680786
35712 5.9970555305481
35713 6.13071823120117
35714 6.1481294631958
35715 6.15170431137085
35716 6.19454908370972
35717 6.14935636520386
35718 6.36264705657959
35719 6.13095235824585
35720 5.90575838088989
35721 6.20942401885986
35722 6.17212581634521
35723 6.10366487503052
35724 6.27599477767944
35725 6.10871744155884
35726 6.28120613098145
35727 6.51384305953979
35728 6.4866681098938
35729 6.29517507553101
35730 6.26418352127075
35731 6.46052217483521
35732 6.41263723373413
35733 6.28255033493042
35734 6.38157033920288
35735 6.37758874893188
35736 6.49313831329346
35737 6.11290454864502
35738 6.27305603027344
35739 6.1742262840271
35740 6.18291473388672
35741 6.04404354095459
35742 6.10540056228638
35743 5.95702409744263
35744 5.99899101257324
35745 6.04451370239258
35746 6.02272319793701
35747 6.06467008590698
35748 6.10187435150146
35749 6.26516151428223
35750 5.82737398147583
35751 5.95531940460205
35752 5.96009254455566
35753 6.0358738899231
35754 6.10707759857178
35755 6.07012605667114
35756 5.86495637893677
35757 5.80870294570923
35758 5.75908374786377
35759 5.97428178787231
35760 5.89267253875732
35761 5.9483060836792
35762 6.2440824508667
35763 5.96111679077148
35764 6.06615829467773
35765 6.01194715499878
35766 5.93200254440308
35767 6.09447813034058
35768 6.01660537719727
35769 6.16113138198853
35770 5.88655567169189
35771 5.88463544845581
35772 6.08733129501343
35773 6.11947250366211
35774 6.00660228729248
35775 5.81673383712769
35776 5.62948226928711
35777 5.76298570632935
35778 5.75074911117554
35779 5.93070888519287
35780 5.78737688064575
35781 5.74119710922241
35782 6.07160425186157
35783 5.7662091255188
35784 5.71116876602173
35785 5.93803977966309
35786 5.92204999923706
35787 5.86220741271973
35788 6.07805013656616
35789 5.9637393951416
35790 5.80235815048218
35791 5.7018027305603
35792 5.63379335403442
35793 5.65294694900513
35794 5.90589904785156
35795 5.94928359985352
35796 5.68966388702393
35797 6.01666784286499
35798 5.94786405563354
35799 5.82426023483276
35800 5.92314434051514
35801 6.20612478256226
35802 5.91545438766479
35803 5.68352937698364
35804 5.75805711746216
35805 5.62134313583374
35806 5.48157739639282
35807 5.50013113021851
35808 5.40174055099487
35809 5.60137367248535
35810 5.44297170639038
35811 5.79997110366821
35812 5.658287525177
35813 5.76542139053345
35814 5.65739011764526
35815 5.73794269561768
35816 5.86412191390991
35817 5.71120119094849
35818 5.74752855300903
35819 5.84022188186646
35820 5.72516632080078
35821 5.98350429534912
35822 6.04972887039185
35823 5.96373271942139
35824 5.99742555618286
35825 5.88645315170288
35826 5.94098281860352
35827 5.80592107772827
35828 5.95855617523193
35829 5.77670431137085
35830 5.94360637664795
35831 5.7978572845459
35832 6.01809787750244
35833 6.08311033248901
35834 6.00446748733521
35835 6.06363296508789
35836 6.16143035888672
35837 6.04429149627686
35838 6.44743347167969
35839 6.27169609069824
35840 6.16486883163452
35841 6.0989294052124
35842 6.39670705795288
35843 6.15884637832642
35844 6.16794300079346
35845 6.01834726333618
35846 6.11349821090698
35847 5.97973871231079
35848 6.06044673919678
35849 6.1827392578125
35850 5.95416116714478
35851 6.10036563873291
35852 6.10364675521851
35853 5.94574689865112
35854 6.17633485794067
35855 6.08882427215576
35856 6.3221435546875
35857 6.10066509246826
35858 6.35074043273926
35859 6.59503698348999
35860 6.68397951126099
35861 6.39835023880005
35862 6.31940937042236
35863 6.15198087692261
35864 6.58046436309814
35865 6.30223035812378
35866 6.21670866012573
35867 6.2229700088501
35868 6.02818918228149
35869 6.13268423080444
35870 6.0803337097168
35871 5.98028421401978
35872 5.71739053726196
35873 5.77083158493042
35874 5.52959251403809
35875 5.84562969207764
35876 5.75437593460083
35877 5.79136037826538
35878 5.79159212112427
35879 5.80331516265869
35880 5.79130029678345
35881 5.89195966720581
35882 6.20491456985474
35883 5.85999298095703
35884 5.77598237991333
35885 5.64318370819092
35886 5.58460903167725
35887 5.77299690246582
35888 5.66791248321533
35889 5.92227840423584
35890 5.63286352157593
35891 5.96070623397827
35892 5.97177267074585
35893 6.17529964447021
35894 5.98180389404297
35895 5.88346338272095
35896 5.92477083206177
35897 5.71698999404907
35898 5.7112078666687
35899 5.59771871566772
35900 5.83856248855591
35901 5.70950603485107
35902 5.69112920761108
35903 5.45945930480957
35904 5.73375558853149
35905 5.72036647796631
35906 5.62256336212158
35907 5.82877445220947
35908 5.79918718338013
35909 5.93193244934082
35910 5.95961618423462
35911 6.49695062637329
35912 5.98691368103027
35913 6.26956796646118
35914 6.17691946029663
35915 6.20969104766846
35916 6.13371229171753
35917 5.87902879714966
35918 5.90853929519653
35919 6.14268255233765
35920 5.96333026885986
35921 6.15201473236084
35922 6.19970417022705
35923 6.08062648773193
35924 6.16224145889282
35925 6.33651924133301
35926 6.12496566772461
35927 6.23624658584595
35928 6.23776006698608
35929 6.3252067565918
35930 6.4958610534668
35931 6.37793207168579
35932 6.32471752166748
35933 6.24490070343018
35934 6.25436019897461
35935 6.37027978897095
35936 6.15073585510254
35937 5.89364242553711
35938 5.66930484771729
35939 6.02214908599854
35940 6.30047273635864
35941 6.11158418655396
35942 6.1331934928894
35943 6.22109460830688
35944 5.94362545013428
35945 5.98635673522949
35946 6.24819993972778
35947 5.75526666641235
35948 6.0364875793457
35949 6.13493585586548
35950 5.84782934188843
35951 6.41596412658691
35952 6.23328304290771
35953 6.39791440963745
35954 6.43580627441406
35955 6.37465143203735
35956 6.41693210601807
35957 6.27855396270752
35958 6.13971424102783
35959 6.08007669448853
35960 6.05555534362793
35961 6.22980308532715
35962 6.24719715118408
35963 6.2178201675415
35964 6.18333864212036
35965 6.04500913619995
35966 6.16777944564819
35967 5.88264989852905
35968 5.98187065124512
35969 6.16333723068237
35970 6.34506368637085
35971 6.10938358306885
35972 5.84515285491943
35973 5.84962129592896
35974 5.93880128860474
35975 5.80818033218384
35976 6.07329130172729
35977 6.02901601791382
35978 5.97430753707886
35979 5.99249792098999
35980 6.08227443695068
35981 5.98008441925049
35982 6.00162076950073
35983 6.05766916275024
35984 5.82190370559692
35985 5.85970783233643
35986 5.94036626815796
35987 6.14826726913452
35988 6.10322332382202
35989 6.07885503768921
35990 6.19665288925171
35991 6.29923152923584
35992 6.22043943405151
35993 6.38348627090454
35994 6.18211698532104
35995 6.44194841384888
35996 6.43434524536133
35997 6.54947233200073
35998 6.54533386230469
35999 6.47132635116577
36000 6.54744005203247
36001 6.59421968460083
36002 6.56245422363281
36003 6.43345308303833
36004 6.41034841537476
36005 6.30806493759155
36006 6.11497354507446
36007 6.47479104995728
36008 6.33237934112549
36009 6.63614845275879
36010 6.24249601364136
36011 6.41131639480591
36012 6.33270645141602
36013 6.08749437332153
36014 6.14556407928467
36015 5.82932329177856
36016 6.08607196807861
36017 6.06212902069092
36018 6.33445882797241
36019 6.09470796585083
36020 5.80578947067261
36021 6.11189746856689
36022 6.28789281845093
36023 6.4919810295105
36024 6.26979875564575
36025 6.18927478790283
36026 6.0738730430603
36027 5.93334722518921
36028 5.88278102874756
36029 5.9663028717041
36030 6.15393161773682
36031 6.1683177947998
36032 6.04907083511353
36033 6.24148082733154
36034 6.09184646606445
36035 5.82406234741211
36036 5.81988859176636
36037 5.81241083145142
36038 5.87514925003052
36039 5.89458084106445
36040 5.9896240234375
36041 6.05779933929443
36042 6.34616374969482
36043 6.3541955947876
36044 6.25981473922729
36045 6.28100061416626
36046 5.85930681228638
36047 6.40971755981445
36048 6.40705156326294
36049 6.71462726593018
36050 6.62885856628418
36051 6.57267236709595
36052 6.6232271194458
36053 6.73761081695557
36054 6.5855278968811
36055 6.60478734970093
36056 6.63565635681152
36057 6.58104705810547
36058 6.55412864685059
36059 6.50899744033813
36060 6.4358024597168
36061 6.33189821243286
36062 6.39142560958862
36063 6.56710767745972
36064 6.55796146392822
36065 6.14391899108887
36066 5.95128583908081
36067 6.17197227478027
36068 6.02853345870972
36069 6.35239267349243
36070 6.19085216522217
36071 6.15085935592651
36072 6.22345113754272
36073 6.31554651260376
36074 6.16251182556152
36075 6.52690649032593
36076 6.62466192245483
36077 6.72332859039307
36078 6.69280242919922
36079 6.6724910736084
36080 6.54471445083618
36081 6.48829126358032
36082 6.67179679870605
36083 6.6703519821167
36084 6.63875579833984
36085 6.09027862548828
36086 6.13578939437866
36087 6.07760000228882
36088 5.9904351234436
36089 6.18559885025024
36090 6.20941114425659
36091 6.15405368804932
36092 6.13084554672241
36093 6.17630004882812
36094 6.2085657119751
36095 6.23317193984985
36096 6.32934427261353
36097 6.27581024169922
36098 6.07990598678589
36099 5.91687774658203
36100 5.8337516784668
36101 6.02538061141968
36102 6.05238056182861
36103 5.99121189117432
36104 6.01507091522217
36105 5.88781118392944
36106 5.73367261886597
36107 6.02820253372192
36108 5.99317455291748
36109 6.03219985961914
36110 5.90482568740845
36111 5.92706775665283
36112 6.05005311965942
36113 5.92313623428345
36114 6.15806674957275
36115 6.2378888130188
36116 6.02584028244019
36117 6.04717826843262
36118 6.11296510696411
36119 5.93311977386475
36120 5.90819215774536
36121 5.64586019515991
36122 6.06565141677856
36123 5.84573841094971
36124 5.86891555786133
36125 5.84337186813354
36126 5.70608234405518
36127 5.50408363342285
36128 5.84265089035034
36129 5.92385578155518
36130 5.76258134841919
36131 5.80451250076294
36132 5.67269468307495
36133 6.14317226409912
36134 6.23539352416992
36135 6.00094652175903
36136 5.83606147766113
36137 5.63146781921387
36138 5.78750038146973
36139 5.92528629302979
36140 6.17969512939453
36141 6.10001564025879
36142 6.08741617202759
36143 6.01613521575928
36144 6.15630435943604
36145 6.05259990692139
36146 6.1656494140625
36147 6.22958278656006
36148 6.09816408157349
36149 6.17440748214722
36150 5.88197422027588
36151 5.78984689712524
36152 6.00113201141357
36153 5.75927400588989
36154 5.83122062683105
36155 5.74310159683228
36156 5.76798725128174
36157 6.07555866241455
36158 6.002272605896
36159 6.20404100418091
36160 6.17082977294922
36161 6.16810464859009
36162 6.06504106521606
36163 6.01450681686401
36164 6.05685329437256
36165 6.22191524505615
36166 6.17244577407837
36167 6.1940746307373
36168 6.42939329147339
36169 6.2428240776062
36170 6.15545463562012
36171 6.21831798553467
36172 6.01644372940063
36173 6.00404787063599
36174 6.03249835968018
36175 6.26156044006348
36176 6.17767667770386
36177 6.60536861419678
36178 6.55298519134521
36179 6.72587776184082
36180 6.39274120330811
36181 6.30830097198486
36182 6.66837549209595
36183 6.48353862762451
36184 6.60118532180786
36185 6.64162254333496
36186 6.47873020172119
36187 6.44122791290283
36188 6.48006677627563
36189 6.21387815475464
36190 6.4081654548645
36191 6.15531873703003
36192 6.25836181640625
36193 6.28195905685425
36194 6.45814037322998
36195 6.3215012550354
36196 6.71398735046387
36197 6.34637117385864
36198 6.37019538879395
36199 6.60908699035645
36200 6.55023002624512
36201 6.57722091674805
36202 6.09030437469482
36203 6.43229150772095
36204 6.37985801696777
36205 6.44206142425537
36206 6.40673589706421
36207 6.61214542388916
36208 6.46879768371582
36209 6.76635885238647
36210 6.57969093322754
36211 6.37966203689575
36212 6.24525690078735
36213 6.23737144470215
36214 6.19078397750854
36215 6.39152669906616
36216 6.33092021942139
36217 6.08811950683594
36218 6.22174406051636
36219 6.22668170928955
36220 6.40299129486084
36221 6.65584516525269
36222 6.43007278442383
36223 6.36363220214844
36224 6.60857391357422
36225 6.16523838043213
36226 6.47903633117676
36227 6.34763431549072
36228 6.27206659317017
36229 6.44905424118042
36230 6.01505708694458
36231 6.38434028625488
36232 6.4569787979126
36233 6.19050931930542
36234 6.36419248580933
36235 6.08943796157837
36236 6.00270223617554
36237 6.1056227684021
36238 6.59186315536499
36239 6.26342058181763
36240 6.31420755386353
36241 6.38986778259277
36242 6.01275205612183
36243 6.34045171737671
36244 6.49840545654297
36245 6.61932992935181
36246 6.66478252410889
36247 6.65076923370361
36248 6.35538053512573
36249 6.45030117034912
36250 6.4833459854126
36251 6.31897354125977
36252 6.30422592163086
36253 6.16175079345703
36254 6.22118425369263
36255 6.34128713607788
36256 6.30946016311646
36257 6.29425191879272
36258 6.28959035873413
36259 6.24862813949585
36260 6.60727071762085
36261 6.53108930587769
36262 6.73085880279541
36263 6.73822259902954
36264 6.89515066146851
36265 6.60997676849365
36266 6.82777976989746
36267 6.4268593788147
36268 6.58328628540039
36269 6.30144214630127
36270 6.25321102142334
36271 5.96799898147583
36272 5.902512550354
36273 5.79992771148682
36274 5.81257104873657
36275 6.07067203521729
36276 6.13673448562622
36277 6.08305311203003
36278 5.97632694244385
36279 5.95712327957153
36280 6.32577705383301
36281 6.09652709960938
36282 6.24741363525391
36283 6.21248340606689
36284 6.07172584533691
36285 6.10671710968018
36286 6.36802768707275
36287 6.21774005889893
36288 6.10981845855713
36289 6.31732273101807
36290 6.23036289215088
36291 6.48654651641846
36292 6.3416862487793
36293 6.35265302658081
36294 6.2020378112793
36295 5.96030426025391
36296 5.97380447387695
36297 6.04737663269043
36298 6.33390998840332
36299 6.01154851913452
36300 6.02282857894897
36301 5.80853891372681
36302 6.00697946548462
36303 5.89968013763428
36304 5.93070983886719
36305 5.81477308273315
36306 5.90875434875488
36307 5.8954439163208
36308 5.90888023376465
36309 6.11218881607056
36310 6.02719163894653
36311 6.19345998764038
36312 5.96225070953369
36313 6.0466136932373
36314 6.20543336868286
36315 6.16082954406738
36316 6.06415891647339
36317 6.26523733139038
36318 6.17717266082764
36319 6.05410432815552
36320 5.99142980575562
36321 5.90779638290405
36322 6.09535503387451
36323 5.9064302444458
36324 6.07869529724121
36325 6.31244611740112
36326 6.11020135879517
36327 5.9689736366272
36328 6.31341314315796
36329 6.31798839569092
36330 6.31928825378418
36331 6.33477163314819
36332 5.73718690872192
36333 6.10999059677124
36334 6.04785823822021
36335 6.0224552154541
36336 6.10689735412598
36337 6.24440860748291
36338 6.4613184928894
36339 6.24078893661499
36340 6.06524610519409
36341 5.88844680786133
36342 6.06916093826294
36343 6.10799598693848
36344 6.27063083648682
36345 5.89067459106445
36346 5.79375076293945
36347 5.706130027771
36348 5.86708927154541
36349 5.9955677986145
36350 5.59879493713379
36351 5.65507936477661
36352 5.86373710632324
36353 5.82810306549072
36354 5.70327854156494
36355 5.4840669631958
36356 5.59439373016357
36357 5.65721988677979
36358 5.62203121185303
36359 5.80405569076538
36360 6.10230827331543
36361 5.95707321166992
36362 5.88300228118896
36363 5.69815635681152
36364 6.23580312728882
36365 6.16248655319214
36366 6.12207269668579
36367 6.1678786277771
36368 6.07203578948975
36369 6.16232013702393
36370 6.69037914276123
36371 6.06928968429565
36372 6.43949556350708
36373 6.11296224594116
36374 6.31824779510498
36375 6.14359569549561
36376 6.2819652557373
36377 6.37231302261353
36378 6.29228925704956
36379 6.12956953048706
36380 6.08983945846558
36381 6.4954080581665
36382 6.15216684341431
36383 6.41224527359009
36384 6.26712417602539
36385 6.20875883102417
36386 6.4919695854187
36387 6.09906005859375
36388 6.20156478881836
36389 6.26534080505371
36390 5.74142932891846
36391 6.06471300125122
36392 6.14848327636719
36393 5.99132490158081
36394 6.29169464111328
36395 6.15785980224609
36396 6.27900838851929
36397 5.89472770690918
36398 6.29129076004028
36399 6.24996757507324
36400 6.40217971801758
36401 6.218337059021
36402 6.33733606338501
36403 6.32890939712524
36404 6.03266954421997
36405 6.15159273147583
36406 6.41028308868408
36407 6.2105131149292
36408 6.17436265945435
36409 6.07296895980835
36410 5.98435020446777
36411 5.97078323364258
36412 6.20733165740967
36413 6.27313089370728
36414 6.39019584655762
36415 6.44329786300659
36416 5.69408559799194
36417 5.9205060005188
36418 5.86092853546143
36419 5.88366413116455
36420 5.86470603942871
36421 6.06169414520264
36422 6.0822286605835
36423 6.35555601119995
36424 6.61295413970947
36425 6.20936632156372
36426 6.10737323760986
36427 6.03843641281128
36428 6.10718202590942
36429 6.16142654418945
36430 6.21729516983032
36431 6.30108022689819
36432 6.23709630966187
36433 6.13870286941528
36434 6.19569063186646
36435 6.0463719367981
36436 6.03319025039673
36437 6.16623640060425
36438 5.88611221313477
36439 6.01759910583496
36440 6.22048616409302
36441 6.20315170288086
36442 5.96085643768311
36443 5.98947095870972
36444 5.92445707321167
36445 5.67659091949463
36446 5.97893953323364
36447 5.91622352600098
36448 6.15491437911987
36449 5.90671968460083
36450 5.91071224212646
36451 6.01879262924194
36452 5.76891088485718
36453 5.46698474884033
36454 5.72236108779907
36455 5.73855495452881
36456 5.77955913543701
36457 5.7607307434082
36458 5.90659523010254
36459 5.93740558624268
36460 5.69182062149048
36461 5.84380531311035
36462 6.2063512802124
36463 6.19204568862915
36464 5.61187648773193
36465 5.47720861434937
36466 5.70779609680176
36467 5.54743099212646
36468 5.85357999801636
36469 5.7332444190979
36470 5.76484966278076
36471 5.81455039978027
36472 5.6246166229248
36473 5.61433219909668
36474 5.61188793182373
36475 5.81043577194214
36476 5.53458881378174
36477 5.31222581863403
36478 5.45707035064697
36479 5.55626630783081
36480 5.94500303268433
36481 5.66887378692627
36482 5.75237369537354
36483 5.94568729400635
36484 5.93992853164673
36485 5.67699575424194
36486 5.75224018096924
36487 5.63338041305542
36488 5.73165082931519
36489 5.72457885742188
36490 6.00714492797852
36491 6.12732601165771
36492 6.09766864776611
36493 5.88976526260376
36494 5.96924257278442
36495 5.87478399276733
36496 5.85832977294922
36497 5.97972965240479
36498 6.05252933502197
36499 6.1519718170166
36500 6.07347059249878
36501 6.14005994796753
36502 6.3303484916687
36503 5.99772357940674
36504 6.11834859848022
36505 6.23831129074097
36506 6.36761140823364
36507 6.19048023223877
36508 6.25847244262695
36509 6.06738042831421
36510 6.35346698760986
36511 6.0412278175354
36512 6.07929849624634
36513 6.39869403839111
36514 6.23507595062256
36515 6.23751974105835
36516 6.09911298751831
36517 6.12540531158447
36518 6.24955654144287
36519 6.23345518112183
36520 5.93949508666992
36521 6.00471067428589
36522 6.10510969161987
36523 5.87066745758057
36524 5.5542311668396
36525 5.77668046951294
36526 5.77990007400513
36527 5.91715240478516
36528 5.74389600753784
36529 5.85944128036499
36530 5.88780784606934
36531 6.06618499755859
36532 5.9809889793396
36533 6.1057653427124
36534 5.74525737762451
36535 5.91839218139648
36536 5.70256376266479
36537 5.67623043060303
36538 5.80506896972656
36539 5.78144979476929
36540 5.61898994445801
36541 5.90572214126587
36542 5.89345455169678
36543 6.0129771232605
36544 5.79980373382568
36545 5.81567859649658
36546 5.95068264007568
36547 5.7864727973938
36548 5.88369417190552
36549 6.09705114364624
36550 5.58746862411499
36551 6.027756690979
36552 5.92908382415771
36553 5.99018573760986
36554 5.9949164390564
36555 6.40258693695068
36556 6.03042125701904
36557 6.186448097229
36558 6.04902124404907
36559 6.11798143386841
36560 5.98744201660156
36561 6.21029090881348
36562 6.2582573890686
36563 6.39226293563843
36564 6.38686418533325
36565 6.63991689682007
36566 6.05607080459595
36567 6.12653541564941
36568 5.80649423599243
36569 6.39987802505493
36570 6.48682689666748
36571 6.88464641571045
36572 6.89380407333374
36573 6.85910034179688
36574 6.66749572753906
36575 6.72128105163574
36576 6.67328977584839
36577 6.54734468460083
36578 6.69873142242432
36579 6.73154354095459
36580 6.47833967208862
36581 6.36954498291016
36582 6.13155317306519
36583 6.70650386810303
36584 6.39344215393066
36585 6.66615200042725
36586 6.58248281478882
36587 6.30222463607788
36588 6.3716893196106
36589 6.3127818107605
36590 6.53222227096558
36591 6.4064998626709
36592 6.3377833366394
36593 6.45525598526001
36594 6.39404630661011
36595 6.07921171188354
36596 5.4497594833374
36597 5.75819110870361
36598 6.11850833892822
36599 6.12748241424561
36600 6.7379002571106
36601 6.3290114402771
36602 6.4799861907959
36603 6.6750602722168
36604 6.8693585395813
36605 6.66319274902344
36606 6.82760000228882
36607 6.67372798919678
36608 6.9295334815979
36609 6.65770101547241
36610 6.63132524490356
36611 6.54140138626099
36612 6.55222749710083
36613 6.50092792510986
36614 6.44351005554199
36615 6.33590888977051
36616 6.4978084564209
36617 6.68503093719482
36618 6.44878101348877
36619 6.55754375457764
36620 6.32958459854126
36621 6.21297121047974
36622 6.28926992416382
36623 6.25722074508667
36624 6.18750286102295
36625 5.94952726364136
36626 6.25884771347046
36627 6.24806451797485
36628 6.12122488021851
36629 5.96435499191284
36630 5.97267961502075
36631 5.93228244781494
36632 6.10981416702271
36633 6.00652456283569
36634 6.00952625274658
36635 6.0393443107605
36636 6.07423067092896
36637 5.96565198898315
36638 6.28704309463501
36639 6.17273950576782
36640 6.10165166854858
36641 6.21558570861816
36642 6.16983461380005
36643 6.12424945831299
36644 5.96479177474976
36645 6.17291593551636
36646 6.05530738830566
36647 6.0729341506958
36648 6.38544464111328
36649 6.31327056884766
36650 6.17087745666504
36651 6.21847534179688
36652 5.982506275177
36653 6.06128883361816
36654 6.24893188476562
36655 6.19756698608398
36656 6.21099328994751
36657 6.38100957870483
36658 6.44558906555176
36659 6.28528165817261
36660 6.23943090438843
36661 6.28432846069336
36662 6.18403959274292
36663 6.30713224411011
36664 6.37789535522461
36665 6.46005344390869
36666 6.47141408920288
36667 6.4551830291748
36668 6.36087560653687
36669 6.4433126449585
36670 6.68479776382446
36671 6.50564908981323
36672 6.56235313415527
36673 6.62892770767212
36674 6.31109762191772
36675 6.54913425445557
36676 6.48807239532471
36677 6.46017646789551
36678 6.56484794616699
36679 6.38170337677002
36680 6.42635059356689
36681 6.48673343658447
36682 6.54339742660522
36683 6.49100208282471
36684 6.51080322265625
36685 6.26180696487427
36686 6.4442195892334
36687 6.48140096664429
36688 6.48338747024536
36689 6.34956455230713
36690 6.51641321182251
36691 6.5582070350647
36692 6.23249673843384
36693 6.34449100494385
36694 6.54390239715576
36695 6.29743528366089
36696 6.24203157424927
36697 6.2267370223999
36698 6.3087797164917
36699 6.18761396408081
36700 6.34549522399902
36701 6.29425573348999
36702 6.38036680221558
36703 6.2785120010376
36704 6.39480876922607
36705 6.37010622024536
36706 6.25520181655884
36707 6.43621206283569
36708 6.54978322982788
36709 6.33983278274536
36710 6.48375654220581
36711 6.38102006912231
36712 6.4539680480957
36713 6.36947774887085
36714 6.39977169036865
36715 6.35402917861938
36716 6.48781251907349
36717 6.46310567855835
36718 6.13001489639282
36719 6.0887336730957
36720 6.21313333511353
36721 6.37898111343384
36722 6.27962207794189
36723 6.50733804702759
36724 6.51128053665161
36725 6.70563173294067
36726 6.29122734069824
36727 6.64133739471436
36728 6.51227188110352
36729 6.47538900375366
36730 6.48281669616699
36731 6.29486989974976
36732 6.51472663879395
36733 6.679368019104
36734 6.53926181793213
36735 6.50153350830078
36736 6.49124765396118
36737 6.42125415802002
36738 6.45180749893188
36739 6.53652715682983
36740 6.55069780349731
36741 6.36928272247314
36742 6.44765090942383
36743 6.43159341812134
36744 6.43241214752197
36745 6.65057897567749
36746 6.64003658294678
36747 6.76390361785889
36748 6.53270578384399
36749 6.70110321044922
36750 6.72992467880249
36751 6.65634679794312
36752 6.7063045501709
36753 6.53143835067749
36754 6.45535516738892
36755 6.49519538879395
36756 6.45158672332764
36757 6.63422441482544
36758 6.46843433380127
36759 6.46481895446777
36760 6.40261220932007
36761 6.18366193771362
36762 6.23663806915283
36763 6.45935773849487
36764 6.50119161605835
36765 6.55481386184692
36766 6.40191507339478
36767 6.36631679534912
36768 6.34816408157349
36769 6.34587049484253
36770 6.00502300262451
36771 6.07668781280518
36772 6.3281774520874
36773 6.24322271347046
36774 6.14841461181641
36775 6.05612468719482
36776 6.07198047637939
36777 5.98386716842651
36778 5.91046047210693
36779 6.09630489349365
36780 6.05963182449341
36781 5.85956811904907
36782 5.78561878204346
36783 5.9433012008667
36784 6.02167844772339
36785 5.6358003616333
36786 5.75015878677368
36787 5.68339729309082
36788 5.71849822998047
36789 5.7868766784668
36790 5.95573425292969
36791 6.00528240203857
36792 5.92022562026978
36793 5.99377298355103
36794 5.82773017883301
36795 5.88268947601318
36796 5.97013521194458
36797 5.77496957778931
36798 5.81714391708374
36799 5.61979818344116
36800 5.79480457305908
36801 6.09422779083252
36802 6.19145441055298
36803 6.00650072097778
36804 5.98345756530762
36805 5.91877841949463
36806 5.7822847366333
36807 5.98572731018066
36808 5.71240663528442
36809 5.84546709060669
36810 5.74476671218872
36811 5.73834323883057
36812 5.73984241485596
36813 5.98148155212402
36814 5.95010995864868
36815 6.09909009933472
36816 5.73370885848999
36817 5.9339075088501
36818 5.91490507125854
36819 5.72814750671387
36820 5.86274242401123
36821 5.83207654953003
36822 5.62316131591797
36823 5.58953237533569
36824 5.39412307739258
36825 5.29012155532837
36826 5.55184602737427
36827 5.65537309646606
36828 5.65010738372803
36829 5.91503715515137
36830 5.81394481658936
36831 5.70566177368164
36832 5.4459376335144
36833 5.57356882095337
36834 5.38067722320557
36835 5.56615591049194
36836 5.62440061569214
36837 5.66767501831055
36838 5.55026769638062
36839 5.54593133926392
36840 5.54540348052979
36841 5.62838697433472
36842 5.65707015991211
36843 5.62425994873047
36844 5.2930703163147
36845 5.67725419998169
36846 5.52784204483032
36847 5.45824241638184
36848 5.35259819030762
36849 5.47909259796143
36850 5.77950572967529
36851 5.53153562545776
36852 5.41764974594116
36853 5.65136861801147
36854 5.58980369567871
36855 5.6768102645874
36856 5.52577877044678
36857 5.67536401748657
36858 5.55222940444946
36859 5.56579971313477
36860 5.47649478912354
36861 5.53461503982544
36862 5.7398533821106
36863 5.64184904098511
36864 5.6345682144165
36865 5.71839427947998
36866 5.49430656433105
36867 5.95208740234375
36868 5.78073740005493
36869 5.9341893196106
36870 5.61934471130371
36871 5.69944524765015
36872 5.70400428771973
36873 5.59039545059204
36874 5.79856014251709
36875 5.81196546554565
36876 5.62281894683838
36877 5.73202037811279
36878 5.72462320327759
36879 5.60819578170776
36880 5.67946815490723
36881 5.8887300491333
36882 5.53768014907837
36883 5.61158514022827
36884 5.4421706199646
36885 5.54659128189087
36886 5.78308153152466
36887 5.44891977310181
36888 5.79425191879272
36889 5.76410150527954
36890 5.60709571838379
36891 5.70380735397339
36892 5.96373844146729
36893 5.92135858535767
36894 6.21081018447876
36895 5.79250717163086
36896 5.63232469558716
36897 5.70966672897339
36898 5.80789041519165
36899 5.80747985839844
36900 5.77148914337158
36901 5.69525194168091
36902 5.80675220489502
36903 5.90404987335205
36904 5.7577338218689
36905 5.76762294769287
36906 5.90081167221069
36907 6.1209282875061
36908 6.45734786987305
36909 6.10482311248779
36910 6.10675239562988
36911 5.79131841659546
36912 6.08364725112915
36913 5.87224578857422
36914 5.94788503646851
36915 6.22137832641602
36916 6.22986316680908
36917 6.09011077880859
36918 6.1566367149353
36919 5.94690322875977
36920 5.97398376464844
36921 6.1739068031311
36922 6.14786720275879
36923 6.25328493118286
36924 5.95427703857422
36925 6.00861597061157
36926 6.1038703918457
36927 6.08794498443604
36928 5.97874450683594
36929 5.97976112365723
36930 5.68362998962402
36931 6.0075855255127
36932 6.11016368865967
36933 5.81281137466431
36934 6.0800461769104
36935 6.18147325515747
36936 5.80533266067505
36937 6.04040431976318
36938 6.03121471405029
36939 6.00613498687744
36940 6.1372218132019
36941 6.03326654434204
36942 5.92165565490723
36943 5.78655385971069
36944 6.0776948928833
36945 6.17796230316162
36946 6.01654243469238
36947 6.11402797698975
36948 5.97240161895752
36949 6.10659646987915
36950 5.97548198699951
36951 6.41616439819336
36952 6.16495704650879
36953 6.18989515304565
36954 6.02554750442505
36955 6.16543483734131
36956 6.32098150253296
36957 6.15650796890259
36958 6.27498960494995
36959 6.18930101394653
36960 6.24114084243774
36961 6.08723878860474
36962 5.74837017059326
36963 6.16982746124268
36964 6.05337381362915
36965 6.17416191101074
36966 5.8353066444397
36967 6.08615589141846
36968 5.88906717300415
36969 5.90119314193726
36970 5.83599615097046
36971 5.78982925415039
36972 5.9066014289856
36973 5.94646215438843
36974 6.19554471969604
36975 6.08353042602539
36976 6.29422760009766
36977 6.18627262115479
36978 6.07775640487671
36979 6.16801071166992
36980 6.38760805130005
36981 6.15465831756592
36982 6.29116821289062
36983 6.33856964111328
36984 6.28155708312988
36985 6.29397439956665
36986 6.3310923576355
36987 6.36978054046631
36988 6.2804741859436
36989 6.1185998916626
36990 6.38401651382446
36991 6.33421897888184
36992 6.35955667495728
36993 6.18854713439941
36994 6.23882389068604
36995 6.34079504013062
36996 6.22780847549438
36997 6.14707469940186
36998 6.596266746521
36999 6.3707857131958
37000 6.28981113433838
37001 6.37957859039307
37002 6.39108085632324
37003 6.33199167251587
37004 6.48970651626587
37005 6.52088689804077
37006 6.5010085105896
37007 6.46364402770996
37008 6.40962076187134
37009 6.53575086593628
37010 6.45026111602783
37011 6.71028280258179
37012 6.54773712158203
37013 6.48763751983643
37014 6.60353422164917
37015 6.70179510116577
37016 6.52469110488892
37017 6.4154167175293
37018 6.4293417930603
37019 6.46929454803467
37020 6.60880136489868
37021 6.42065763473511
37022 6.60200214385986
37023 6.23606252670288
37024 6.36019086837769
37025 6.18113708496094
37026 6.03061628341675
37027 6.07515048980713
37028 6.16470956802368
37029 6.25090742111206
37030 6.33109617233276
37031 6.302170753479
37032 6.41593170166016
37033 6.47726058959961
37034 6.19701242446899
37035 6.37799167633057
37036 6.55267143249512
37037 6.54099130630493
37038 6.14666414260864
37039 6.2356858253479
37040 6.30200433731079
37041 6.39188623428345
37042 6.29000473022461
37043 6.3664116859436
37044 6.4861273765564
37045 6.39251232147217
37046 6.51859951019287
37047 6.4063401222229
37048 6.27591991424561
37049 6.20349597930908
37050 6.17466020584106
37051 6.26257562637329
37052 6.13531017303467
37053 6.1835880279541
37054 5.94092035293579
37055 6.1205096244812
37056 6.06897687911987
37057 6.18696117401123
37058 6.14129257202148
37059 6.10330677032471
37060 6.35689640045166
37061 6.49605941772461
37062 6.50169563293457
37063 6.45420122146606
37064 6.31035661697388
37065 6.43225908279419
37066 6.4352388381958
37067 6.45779371261597
37068 6.19693326950073
37069 6.20520734786987
37070 6.40598344802856
37071 6.24092102050781
37072 6.0350661277771
37073 6.21307039260864
37074 6.1680121421814
37075 6.07459735870361
37076 6.16111278533936
37077 6.25432395935059
37078 6.22240400314331
37079 6.32118272781372
37080 6.1709942817688
37081 6.3164701461792
37082 6.40385770797729
37083 6.40409803390503
37084 6.28330135345459
37085 6.34532260894775
37086 6.21820259094238
37087 6.45828199386597
37088 6.27479267120361
37089 6.19612646102905
37090 6.41935014724731
37091 6.53524780273438
37092 6.36574459075928
37093 6.52332735061646
37094 6.48150253295898
37095 6.08690690994263
37096 6.33396005630493
37097 6.19991540908813
37098 6.12172985076904
37099 6.43224668502808
37100 6.36121606826782
37101 6.38197088241577
37102 6.16118860244751
37103 6.36271667480469
37104 6.19087553024292
37105 5.8737850189209
37106 5.81089305877686
37107 6.03473472595215
37108 5.79571533203125
37109 5.92257499694824
37110 5.78813791275024
37111 5.75217723846436
37112 5.99601316452026
37113 6.18391275405884
37114 6.19447326660156
37115 6.20169639587402
37116 6.01930141448975
37117 6.23859977722168
37118 6.17305612564087
37119 6.36189317703247
37120 6.36003017425537
37121 6.25268936157227
37122 6.53029155731201
37123 6.09877967834473
37124 6.02151584625244
37125 5.97852230072021
37126 6.08099555969238
37127 5.8925256729126
37128 6.05212783813477
37129 5.75777673721313
37130 5.77336549758911
37131 5.86257648468018
37132 5.83276748657227
37133 6.07578706741333
37134 6.29729795455933
37135 6.50524377822876
37136 6.53274965286255
37137 6.32414197921753
37138 6.21224021911621
37139 6.27161931991577
37140 6.37349081039429
37141 6.2713680267334
37142 6.30520009994507
37143 6.5526556968689
37144 6.57439661026001
37145 6.75361204147339
37146 6.71074628829956
37147 6.49046897888184
37148 6.93872404098511
37149 6.50512981414795
37150 6.71829175949097
37151 6.57229423522949
37152 6.58659934997559
37153 6.77245569229126
37154 6.66832160949707
37155 6.46765661239624
37156 6.52271366119385
37157 6.4689474105835
37158 6.80282640457153
37159 6.49373006820679
37160 6.59524774551392
37161 6.25561189651489
37162 6.58982992172241
37163 6.75547361373901
37164 6.51683139801025
37165 6.69833183288574
37166 6.51596069335938
37167 6.56982421875
37168 6.45525550842285
37169 6.55783748626709
37170 6.82034826278687
37171 6.63804912567139
37172 6.57236099243164
37173 6.46297693252563
37174 6.29259395599365
37175 6.5805344581604
37176 6.34138679504395
37177 6.92378807067871
37178 6.27564573287964
37179 6.0491418838501
37180 6.51144886016846
37181 6.33191347122192
37182 6.34791851043701
37183 6.33631467819214
37184 6.31203365325928
37185 6.21155881881714
37186 6.25261735916138
37187 6.0968861579895
37188 6.34386253356934
37189 6.04188013076782
37190 5.93737745285034
37191 5.9765625
37192 5.89064931869507
37193 6.1675500869751
37194 6.09538602828979
37195 6.37781429290771
37196 6.18082857131958
37197 6.24357843399048
37198 6.62019348144531
37199 6.49802350997925
37200 6.32326650619507
37201 6.09986019134521
37202 6.33883953094482
37203 6.03442478179932
37204 6.13711357116699
37205 6.14024496078491
37206 6.17271184921265
37207 6.25888061523438
37208 6.20060682296753
37209 6.1361141204834
37210 6.29148387908936
37211 6.14492845535278
37212 6.06056690216064
37213 6.24436569213867
37214 6.16867160797119
37215 6.12728023529053
37216 6.15857791900635
37217 6.14223194122314
37218 6.12545442581177
37219 6.24368238449097
37220 6.20626258850098
37221 6.04990243911743
37222 6.14074611663818
37223 6.19940567016602
37224 6.23536014556885
37225 6.15866231918335
37226 6.33160400390625
37227 6.28002262115479
37228 6.39268493652344
37229 6.42629432678223
37230 6.48186635971069
37231 6.53469228744507
37232 6.07283973693848
37233 5.85993337631226
37234 5.98611211776733
37235 6.01614189147949
37236 5.92255163192749
37237 6.0621132850647
37238 6.27993774414062
37239 6.30319929122925
37240 6.45060348510742
37241 6.28296804428101
37242 6.36151313781738
37243 6.51670408248901
37244 6.12768268585205
37245 6.29890584945679
37246 5.96906614303589
37247 6.0242018699646
37248 6.08628702163696
37249 5.95864915847778
37250 5.99581289291382
37251 6.03462696075439
37252 5.97580003738403
37253 5.88544273376465
37254 6.03043603897095
37255 6.09422588348389
37256 5.93078994750977
37257 5.95051050186157
37258 6.05442380905151
37259 6.01753759384155
37260 5.97144412994385
37261 5.82850170135498
37262 5.88446140289307
37263 5.87222576141357
37264 5.83749771118164
37265 6.0892391204834
37266 5.9996452331543
37267 6.2456202507019
37268 6.04719209671021
37269 6.17817640304565
37270 6.25759983062744
37271 6.2285795211792
37272 6.25803422927856
37273 6.13836860656738
37274 6.32361650466919
37275 6.54886960983276
37276 6.21999263763428
37277 6.01442670822144
37278 5.83986377716064
37279 5.67460250854492
37280 5.5809383392334
37281 5.53185892105103
37282 5.73263359069824
37283 5.90395164489746
37284 6.38213014602661
37285 6.38235187530518
37286 6.10912132263184
37287 6.35534286499023
37288 6.18775320053101
37289 6.38205432891846
37290 6.2335033416748
37291 6.44942188262939
37292 5.9282660484314
37293 6.22059679031372
37294 6.30225563049316
37295 6.46326446533203
37296 6.26460409164429
37297 5.96265363693237
37298 6.21152257919312
37299 6.1089301109314
37300 6.13384056091309
37301 5.98284578323364
37302 6.00445985794067
37303 5.8414363861084
37304 5.89179039001465
37305 5.86289072036743
37306 5.83798789978027
37307 5.82826137542725
37308 5.94571733474731
37309 6.04679918289185
37310 6.27272653579712
37311 6.15757989883423
37312 6.20597457885742
37313 6.18018054962158
37314 6.03968191146851
37315 5.85478448867798
37316 5.93758916854858
37317 5.863450050354
37318 6.19290161132812
37319 6.13755750656128
37320 6.23000288009644
37321 6.13244819641113
37322 5.88592195510864
37323 5.86671590805054
37324 6.03284883499146
37325 5.80111312866211
37326 5.83667659759521
37327 6.16160345077515
37328 6.23076677322388
37329 6.28703546524048
37330 6.33724164962769
37331 6.22165155410767
37332 6.22323417663574
37333 6.03719568252563
37334 5.87373971939087
37335 5.95641613006592
37336 6.23731327056885
37337 6.10934495925903
37338 6.29752826690674
37339 6.10834980010986
37340 6.10136604309082
37341 6.14350366592407
37342 6.48317909240723
37343 6.0813307762146
37344 6.08523845672607
37345 6.00158596038818
37346 6.18150043487549
37347 6.04609251022339
37348 6.12691640853882
37349 6.43924951553345
37350 6.22198867797852
37351 6.12441873550415
37352 5.97251462936401
37353 5.87362575531006
37354 6.0785756111145
37355 6.07535696029663
37356 6.2870512008667
37357 5.9479513168335
37358 6.23151683807373
37359 6.35111999511719
37360 6.27689552307129
37361 6.29476308822632
37362 6.38344526290894
37363 6.14773893356323
37364 6.30304050445557
37365 6.3627142906189
37366 6.47379446029663
37367 6.33985996246338
37368 6.33846616744995
37369 6.46489000320435
37370 6.36105155944824
37371 6.10761451721191
37372 6.38418531417847
37373 6.11197757720947
37374 6.08132076263428
37375 6.40326118469238
37376 6.50764465332031
37377 6.29081201553345
37378 6.08344268798828
37379 6.16777086257935
37380 6.04454660415649
37381 6.1534366607666
37382 6.26079750061035
37383 6.32563543319702
37384 6.06911849975586
37385 6.07167959213257
37386 5.84477806091309
37387 5.97026109695435
37388 6.21634387969971
37389 6.33999824523926
37390 6.21627950668335
37391 6.19151258468628
37392 6.07289552688599
37393 6.16033792495728
37394 6.35778045654297
37395 6.35000038146973
37396 6.45626974105835
37397 6.43572807312012
37398 6.16807079315186
37399 5.93523693084717
37400 6.18664646148682
37401 6.20176219940186
37402 6.17429876327515
37403 6.30322742462158
37404 5.88369131088257
37405 6.0436954498291
37406 6.03269052505493
37407 6.13123464584351
37408 5.87811994552612
37409 6.1920280456543
37410 6.09575271606445
37411 6.03443002700806
37412 6.22003555297852
37413 5.96623802185059
37414 6.16250658035278
37415 6.21585750579834
37416 5.9867525100708
37417 6.1373028755188
37418 6.20069408416748
37419 5.93310976028442
37420 6.25276899337769
37421 5.94916534423828
37422 5.72068881988525
37423 5.88197898864746
37424 5.92316341400146
37425 5.91290998458862
37426 5.7156867980957
37427 5.79407739639282
37428 5.7428731918335
37429 5.87360858917236
37430 5.82424402236938
37431 5.98117017745972
37432 6.02515602111816
37433 6.00485992431641
37434 5.9202561378479
37435 5.9719877243042
37436 5.95405673980713
37437 5.94296026229858
37438 5.95448970794678
37439 6.00608587265015
37440 5.98182582855225
37441 5.77367258071899
37442 5.89131164550781
37443 5.89629602432251
37444 5.84014368057251
37445 5.86255693435669
37446 5.97250699996948
37447 6.14244556427002
37448 6.0853443145752
37449 6.09399843215942
37450 6.18660593032837
37451 6.04565000534058
37452 6.49846315383911
37453 6.45692014694214
37454 6.16068553924561
37455 6.32809400558472
37456 5.98584508895874
37457 6.00519227981567
37458 6.17822074890137
37459 6.12735176086426
37460 6.25720357894897
37461 6.11871099472046
37462 6.1633448600769
37463 6.22168397903442
37464 6.18730449676514
37465 6.06875276565552
37466 5.90574407577515
37467 6.15564680099487
37468 5.6449933052063
37469 5.98047924041748
37470 5.83515453338623
37471 5.89190340042114
37472 5.90937566757202
37473 5.68649530410767
37474 5.87116098403931
37475 5.90253400802612
37476 5.74611139297485
37477 5.90133857727051
37478 5.79409265518188
37479 5.86369514465332
37480 5.68410444259644
37481 5.76517534255981
37482 5.71957397460938
37483 5.77200603485107
37484 5.63240337371826
37485 5.56461238861084
37486 5.4619402885437
37487 5.51719999313354
37488 5.57728672027588
37489 5.51337003707886
37490 5.44333457946777
37491 5.58292818069458
37492 5.45102500915527
37493 5.30812644958496
37494 5.57126188278198
37495 5.73204565048218
37496 5.75726509094238
37497 5.77600002288818
37498 5.73849439620972
37499 5.86982250213623
37500 5.82744169235229
37501 5.95097970962524
37502 5.85376024246216
37503 5.87287616729736
37504 5.71113252639771
37505 5.74771690368652
37506 5.85730123519897
37507 5.87096214294434
37508 5.95441865921021
37509 6.00774240493774
37510 5.78363943099976
37511 6.09965229034424
37512 6.11420917510986
37513 5.98601055145264
37514 6.04535245895386
37515 6.09477853775024
37516 5.82765197753906
37517 5.63975286483765
37518 5.71278524398804
37519 5.67845058441162
37520 5.77059745788574
37521 6.05840301513672
37522 6.04646730422974
37523 6.04272079467773
37524 6.0313892364502
37525 5.97445964813232
37526 6.09319019317627
37527 6.33478212356567
37528 6.29337310791016
37529 6.1263279914856
37530 6.19074392318726
37531 6.12346220016479
37532 6.07567119598389
37533 6.10970258712769
37534 6.13481092453003
37535 6.25022077560425
37536 6.38769960403442
37537 6.16485977172852
37538 6.54675722122192
37539 6.09631204605103
37540 6.13287734985352
37541 6.19841909408569
37542 6.22953748703003
37543 6.43535709381104
37544 6.1204628944397
37545 5.82777976989746
37546 6.08029317855835
37547 6.02793312072754
37548 5.96347713470459
37549 6.4094705581665
37550 6.28412437438965
37551 6.13343667984009
37552 6.16065502166748
37553 6.25972604751587
37554 6.13566541671753
37555 5.83339357376099
37556 5.68900299072266
37557 5.84962034225464
37558 6.16764640808105
37559 5.762131690979
37560 5.84738206863403
37561 5.98388719558716
37562 5.86830615997314
37563 5.81879806518555
37564 6.01061058044434
37565 5.83685636520386
37566 5.85438442230225
37567 5.82344579696655
37568 5.8652811050415
37569 5.68583536148071
37570 5.6297402381897
37571 5.61147975921631
37572 5.4940242767334
37573 5.67663526535034
37574 5.72505521774292
37575 5.62401437759399
37576 5.85175561904907
37577 5.82422637939453
37578 5.65471696853638
37579 5.74098348617554
37580 5.82036781311035
37581 6.0285792350769
37582 5.81080770492554
37583 5.72718143463135
37584 5.66517496109009
37585 5.79311656951904
37586 5.49647235870361
37587 5.48951959609985
37588 5.53895711898804
37589 5.73362922668457
37590 5.58541870117188
37591 5.49175930023193
37592 5.68873023986816
37593 5.87384843826294
37594 5.63383960723877
37595 6.1251277923584
37596 5.87374496459961
37597 5.58252477645874
37598 5.68346452713013
37599 5.68225908279419
37600 5.49247169494629
37601 5.4563946723938
37602 5.47636747360229
37603 5.68899774551392
37604 5.5046238899231
37605 5.42770576477051
37606 5.62217044830322
37607 5.56606340408325
37608 5.61646270751953
37609 5.544349193573
37610 5.65613174438477
37611 5.47871685028076
37612 5.66750144958496
37613 5.63198709487915
37614 5.65253639221191
37615 5.62707996368408
37616 5.81288576126099
37617 5.73051452636719
37618 5.83464431762695
37619 5.66730117797852
37620 5.95980644226074
37621 5.75679063796997
37622 5.85360240936279
37623 5.75215339660645
37624 6.27349042892456
37625 5.72946977615356
37626 5.83201503753662
37627 5.58212995529175
37628 5.71778583526611
37629 5.89373922348022
37630 5.85795450210571
37631 5.96399259567261
37632 6.04033041000366
37633 6.02862215042114
37634 5.89639949798584
37635 5.83092737197876
37636 5.85197877883911
37637 5.83727359771729
37638 6.12769412994385
37639 5.64045524597168
37640 5.80457496643066
37641 5.54044055938721
37642 5.62400770187378
37643 5.73905611038208
37644 5.82868432998657
37645 5.9810004234314
37646 5.93652248382568
37647 5.57990550994873
37648 5.70919466018677
37649 6.02151346206665
37650 5.98372936248779
37651 5.76686191558838
37652 5.74078369140625
37653 5.72962236404419
37654 5.78443956375122
37655 5.65577793121338
37656 5.70648097991943
37657 5.77880096435547
37658 5.95480251312256
37659 5.70588493347168
37660 5.95155239105225
37661 5.8659405708313
37662 5.72167253494263
37663 5.83481359481812
37664 6.09774160385132
37665 5.95454835891724
37666 6.01517009735107
37667 5.95682716369629
37668 5.93632125854492
37669 6.00958824157715
37670 5.95784950256348
37671 5.77420043945312
37672 5.84899377822876
37673 5.76510906219482
37674 5.61155939102173
37675 5.56048059463501
37676 5.62307167053223
37677 5.56435441970825
37678 5.60292100906372
37679 5.42217874526978
37680 5.40849733352661
37681 5.64802217483521
37682 5.51850271224976
37683 5.68393325805664
37684 5.63500547409058
37685 5.48053550720215
37686 5.54678726196289
37687 5.60422277450562
37688 5.41003322601318
37689 5.73758411407471
37690 5.61868762969971
37691 5.72596502304077
37692 5.71567392349243
37693 5.66188955307007
37694 5.89268159866333
37695 5.74994277954102
37696 5.57895469665527
37697 5.52916622161865
37698 5.47593402862549
37699 5.47670459747314
37700 5.24740171432495
37701 5.51554155349731
37702 5.60132265090942
37703 5.40023517608643
37704 5.45765733718872
37705 5.54550838470459
37706 5.58044338226318
37707 5.80295181274414
37708 5.47819375991821
37709 5.42446708679199
37710 5.42963886260986
37711 5.60973787307739
37712 5.59418964385986
37713 5.86937808990479
37714 5.69923162460327
37715 5.85918378829956
37716 5.84720754623413
37717 5.7620849609375
37718 5.82171106338501
37719 5.81595611572266
37720 5.84020709991455
37721 5.88771486282349
37722 5.19466924667358
37723 5.46377944946289
37724 5.4377589225769
37725 5.64080762863159
37726 5.42167091369629
37727 5.395188331604
37728 5.57431125640869
37729 5.7197093963623
37730 5.23246288299561
37731 5.43261575698853
37732 5.49587869644165
37733 5.44564867019653
37734 5.08510780334473
37735 5.16196966171265
37736 5.12179613113403
37737 5.0842547416687
37738 5.21916818618774
37739 5.284508228302
37740 5.24246788024902
37741 5.34269046783447
37742 5.14976692199707
37743 5.02701139450073
37744 5.14455270767212
37745 5.07490205764771
37746 5.13489294052124
37747 5.02627277374268
37748 4.79448366165161
37749 4.9958667755127
37750 5.19320440292358
37751 5.14280891418457
37752 5.09277677536011
37753 5.22585439682007
37754 5.18165588378906
37755 5.31188011169434
37756 4.94958972930908
37757 5.04461145401001
37758 5.25974464416504
37759 5.03019332885742
37760 4.95113325119019
37761 5.14611148834229
37762 5.13671398162842
37763 5.30769777297974
37764 5.20980834960938
37765 5.15512418746948
37766 5.18935632705688
37767 5.33833122253418
37768 5.54486227035522
37769 5.31567716598511
37770 5.02847194671631
37771 5.20260095596313
37772 5.24708700180054
37773 5.14977884292603
37774 5.1685938835144
37775 5.13080787658691
37776 5.10070657730103
37777 5.14081907272339
37778 5.10426664352417
37779 4.87924480438232
37780 5.13116645812988
37781 5.04992151260376
37782 5.00816345214844
37783 5.19756174087524
37784 5.37284231185913
37785 5.21020889282227
37786 5.09793853759766
37787 5.3230996131897
37788 4.9594669342041
37789 5.06325387954712
37790 5.17658996582031
37791 5.34490776062012
37792 5.38622045516968
37793 5.25175857543945
37794 5.24916553497314
37795 5.28148889541626
37796 5.03906631469727
37797 5.04236078262329
37798 5.23120355606079
37799 4.94899988174438
37800 5.06423807144165
37801 5.09892845153809
37802 5.22359657287598
37803 5.18792533874512
37804 5.19966173171997
37805 5.24763965606689
37806 5.05476808547974
37807 5.22706937789917
37808 5.35984134674072
37809 5.22407197952271
37810 5.17879056930542
37811 5.12186765670776
37812 5.11504602432251
37813 5.02759742736816
37814 5.3776068687439
37815 5.25520181655884
37816 5.5053129196167
37817 5.27489852905273
37818 5.2794189453125
37819 5.17992877960205
37820 5.33092784881592
37821 5.44442272186279
37822 5.33828687667847
37823 5.29084253311157
37824 4.99474096298218
37825 5.13453006744385
37826 5.31401634216309
37827 5.28757238388062
37828 5.20367813110352
37829 5.18379735946655
37830 5.04365015029907
37831 5.26261711120605
37832 5.42835760116577
37833 5.24213886260986
37834 5.34082174301147
37835 5.5550799369812
37836 5.5752420425415
37837 5.3472900390625
37838 5.50385856628418
37839 5.65869379043579
37840 5.36619138717651
37841 5.5980110168457
37842 5.31291151046753
37843 5.40111112594604
37844 5.36345386505127
37845 5.70403814315796
37846 5.48629474639893
37847 5.32690095901489
37848 5.35267400741577
37849 5.38399410247803
37850 5.09851694107056
37851 5.18650484085083
37852 5.1670823097229
37853 5.41901874542236
37854 5.18232679367065
37855 5.16808319091797
37856 5.24759769439697
37857 5.26911354064941
37858 5.20936679840088
37859 5.05671882629395
37860 5.2558422088623
37861 5.31760692596436
37862 5.13590288162231
37863 5.14398670196533
37864 5.26906538009644
37865 5.09068489074707
37866 5.11662721633911
37867 5.18528985977173
37868 5.06162929534912
37869 5.3546724319458
37870 5.12889432907104
37871 5.29196786880493
37872 5.28159427642822
37873 5.38224220275879
37874 5.08578538894653
37875 5.29231929779053
37876 5.29827737808228
37877 5.22802019119263
37878 5.18558406829834
37879 5.03666067123413
37880 5.1008825302124
37881 5.19002628326416
37882 5.42672157287598
37883 5.24333190917969
37884 5.27502298355103
37885 5.20948219299316
37886 5.30966854095459
37887 5.42987632751465
37888 5.28381967544556
37889 5.23409414291382
37890 5.42807722091675
37891 5.11509275436401
37892 5.15582418441772
37893 5.36163187026978
37894 5.2475848197937
37895 5.42832279205322
37896 5.18395280838013
37897 5.4590859413147
37898 5.29968023300171
37899 5.15155792236328
37900 5.08953666687012
37901 5.3702220916748
37902 5.19748306274414
37903 5.1181001663208
37904 5.2473201751709
37905 5.31422090530396
37906 5.37859392166138
37907 5.28404712677002
37908 5.29471158981323
37909 5.26485633850098
37910 5.2569317817688
37911 5.37509822845459
37912 5.28162956237793
37913 5.30484104156494
37914 5.22661638259888
37915 5.45384979248047
37916 5.37722396850586
37917 5.40296792984009
37918 5.55226421356201
37919 5.25500392913818
37920 5.48282718658447
37921 5.24348068237305
37922 5.5474739074707
37923 5.31771802902222
37924 5.17256832122803
37925 4.88838720321655
37926 5.01214742660522
37927 5.05091905593872
37928 4.82919549942017
37929 4.90761995315552
37930 4.96441030502319
37931 4.92225122451782
37932 4.93170690536499
37933 4.91385364532471
37934 4.93614816665649
37935 4.87006855010986
37936 4.71752691268921
37937 4.69316816329956
37938 4.9331259727478
37939 5.10102939605713
37940 5.09165525436401
37941 4.97966194152832
37942 5.12562417984009
37943 5.30843162536621
37944 5.21892309188843
37945 5.25524806976318
37946 5.18340349197388
37947 5.52998495101929
37948 5.36055898666382
37949 5.21947479248047
37950 5.42823839187622
37951 5.40920495986938
37952 5.29278469085693
37953 5.23081111907959
37954 5.30444860458374
37955 5.21539831161499
37956 5.3099217414856
37957 5.06776714324951
37958 5.05438661575317
37959 5.17787885665894
37960 5.09007549285889
37961 5.27625322341919
37962 5.10603475570679
37963 5.10043907165527
37964 5.00184965133667
37965 5.05261945724487
37966 5.0821738243103
37967 5.23720407485962
37968 5.24138164520264
37969 5.09697914123535
37970 5.18911457061768
37971 5.40058517456055
37972 5.16215515136719
37973 5.60083818435669
37974 5.31898307800293
37975 5.56122922897339
37976 5.52459955215454
37977 5.72815418243408
37978 5.60867500305176
37979 5.57543706893921
37980 5.8644700050354
37981 5.6211051940918
37982 5.53029870986938
37983 5.52659749984741
37984 5.54577350616455
37985 5.40331745147705
37986 5.56839752197266
37987 5.55297327041626
37988 5.62566757202148
37989 5.62181234359741
37990 5.30680418014526
37991 5.37423419952393
37992 5.44175863265991
37993 5.37412929534912
37994 5.27056407928467
37995 5.48489570617676
37996 5.43807125091553
37997 5.5059552192688
37998 5.47212791442871
37999 5.18105125427246
38000 5.2014536857605
38001 5.22060632705688
38002 5.25687503814697
38003 5.16402196884155
38004 5.22572469711304
38005 5.21258163452148
38006 5.17246103286743
38007 5.25937175750732
38008 5.31524515151978
38009 5.36959266662598
38010 5.49242925643921
38011 5.3289909362793
38012 5.32393264770508
38013 5.38511896133423
38014 5.3899564743042
38015 5.48321151733398
38016 5.52166366577148
38017 5.30771112442017
38018 5.48603010177612
38019 5.66697597503662
38020 5.6428370475769
38021 5.39058589935303
38022 5.24812459945679
38023 5.4028754234314
38024 5.46015167236328
38025 5.85218620300293
38026 5.76688861846924
38027 5.76102304458618
38028 5.6741738319397
38029 5.52251577377319
38030 5.85629320144653
38031 5.83554840087891
38032 5.92238473892212
38033 5.62323188781738
38034 5.84087371826172
38035 5.63160181045532
38036 5.67707204818726
38037 5.74526882171631
38038 5.61437320709229
38039 5.50226402282715
38040 5.66102361679077
38041 5.45852041244507
38042 5.0875768661499
38043 5.30990076065063
38044 5.52443552017212
38045 5.45939540863037
38046 5.45583772659302
38047 5.3063325881958
38048 5.32020664215088
38049 5.61684608459473
38050 5.3502459526062
38051 5.28916311264038
38052 5.61954164505005
38053 5.50517702102661
38054 5.67481660842896
38055 5.42612457275391
38056 5.67773723602295
38057 5.71312618255615
38058 5.41136169433594
38059 5.62553977966309
38060 5.41554498672485
38061 5.5100269317627
38062 5.52709436416626
38063 5.42548418045044
38064 5.38191032409668
38065 5.26466798782349
38066 5.48214387893677
38067 5.35728549957275
38068 5.17939758300781
38069 5.18973541259766
38070 5.23956394195557
38071 5.20660924911499
38072 5.26427412033081
38073 5.59285974502563
38074 5.61662817001343
38075 5.66704177856445
38076 5.5788779258728
38077 5.46121406555176
38078 5.44856309890747
38079 5.50386381149292
38080 5.48339605331421
38081 5.4689998626709
38082 5.36840581893921
38083 5.40844297409058
38084 5.27311277389526
38085 5.21779632568359
38086 5.34572601318359
38087 5.27225732803345
38088 5.36153316497803
38089 5.06344366073608
38090 5.32465076446533
38091 5.20938777923584
38092 5.28065729141235
38093 5.03022623062134
38094 5.20124006271362
38095 5.23486709594727
38096 5.10800933837891
38097 5.12511873245239
38098 5.25320243835449
38099 5.36725997924805
38100 5.4175877571106
38101 5.4185209274292
38102 5.42522192001343
38103 5.4286904335022
38104 5.20594549179077
38105 5.20534801483154
38106 5.51969480514526
38107 5.53207921981812
38108 5.6294903755188
38109 5.61565113067627
38110 5.59647750854492
38111 5.61897134780884
38112 5.43870687484741
38113 5.79583930969238
38114 5.53642654418945
38115 5.4770302772522
38116 5.22980976104736
38117 5.34279441833496
38118 5.72018432617188
38119 5.61253833770752
38120 5.72759675979614
38121 5.40160703659058
38122 5.58971118927002
38123 5.61014938354492
38124 5.53217506408691
38125 5.30250787734985
38126 5.60676288604736
38127 5.62644577026367
38128 5.38859891891479
38129 5.62213277816772
38130 5.5405068397522
38131 5.86072397232056
38132 5.81676483154297
38133 5.86371660232544
38134 5.59286594390869
38135 5.76959419250488
38136 5.68718290328979
38137 5.7235279083252
38138 5.70473718643188
38139 5.90845918655396
38140 5.9011344909668
38141 5.99337768554688
38142 6.01465129852295
38143 5.89341878890991
38144 5.98471260070801
38145 5.81013059616089
38146 5.86681413650513
38147 5.83811235427856
38148 5.80416584014893
38149 5.64201879501343
38150 5.53410959243774
38151 5.78929138183594
38152 5.65388154983521
38153 5.53467845916748
38154 5.58725452423096
38155 5.32787132263184
38156 5.58581352233887
38157 5.76536226272583
38158 5.79706335067749
38159 5.59936141967773
38160 5.42852115631104
38161 5.86659860610962
38162 5.64164113998413
38163 5.7840690612793
38164 5.45001745223999
38165 5.51966667175293
38166 5.69029426574707
38167 5.4645094871521
38168 5.58000087738037
38169 5.57707834243774
38170 5.51484251022339
38171 5.59457874298096
38172 5.38674306869507
38173 5.35282182693481
38174 5.52944421768188
38175 5.49313449859619
38176 5.28554821014404
38177 5.39226245880127
38178 5.38985824584961
38179 5.2643780708313
38180 5.18729877471924
38181 5.28626871109009
38182 5.40584325790405
38183 5.54945135116577
38184 5.37019729614258
38185 5.60586214065552
38186 5.63580465316772
38187 5.57869100570679
38188 5.52491521835327
38189 5.14371871948242
38190 5.15557146072388
38191 5.3873143196106
38192 5.36655902862549
38193 5.25595998764038
38194 5.1989426612854
38195 5.51476097106934
38196 5.19897317886353
38197 5.48189210891724
38198 5.3354868888855
38199 5.00304365158081
38200 4.95064926147461
38201 5.13235092163086
38202 5.04365491867065
38203 5.06730604171753
38204 5.05830907821655
38205 5.11475610733032
38206 5.03608226776123
38207 5.0011625289917
38208 5.08016109466553
38209 5.15947866439819
38210 5.37581396102905
38211 5.32959175109863
38212 5.41517448425293
38213 5.18832397460938
38214 5.17004823684692
38215 5.34587717056274
38216 5.17790412902832
38217 5.11357402801514
38218 5.35230302810669
38219 5.48663854598999
38220 5.3745903968811
38221 5.31186103820801
38222 5.42863368988037
38223 5.29286098480225
38224 5.26978445053101
38225 5.41738748550415
38226 5.37241268157959
38227 5.40733623504639
38228 5.48278141021729
38229 5.21290969848633
38230 5.32353162765503
38231 5.29097366333008
38232 5.49189853668213
38233 5.72226333618164
38234 5.69710636138916
38235 5.56926012039185
38236 5.56124114990234
38237 5.50996923446655
38238 5.51792430877686
38239 5.45947170257568
38240 5.43686294555664
38241 5.2293553352356
38242 5.52682828903198
38243 5.51684856414795
38244 5.26945734024048
38245 5.4129114151001
38246 5.26237535476685
38247 5.23235130310059
38248 5.09801578521729
38249 5.30045938491821
38250 5.30769824981689
38251 5.36507081985474
38252 5.41835594177246
38253 5.28537178039551
38254 5.40094900131226
38255 5.41651678085327
38256 5.41622543334961
38257 5.5120964050293
38258 5.47938251495361
38259 5.27733325958252
38260 5.52611637115479
38261 5.59459924697876
38262 5.57827854156494
38263 5.73911333084106
38264 5.7783260345459
38265 5.68323373794556
38266 5.78230810165405
38267 5.76352167129517
38268 5.94111776351929
38269 5.57468843460083
38270 6.11730670928955
38271 5.73549032211304
38272 5.71169853210449
38273 5.64428091049194
38274 5.63857650756836
38275 5.50500822067261
38276 5.49390697479248
38277 5.53822183609009
38278 5.60575866699219
38279 5.91352128982544
38280 5.49157857894897
38281 5.55044841766357
38282 5.69649362564087
38283 5.56545972824097
38284 5.89483213424683
38285 5.83649301528931
38286 5.78035354614258
38287 6.01823711395264
38288 5.94746780395508
38289 5.99298095703125
38290 6.21345281600952
38291 6.17836856842041
38292 5.84657669067383
38293 6.03339672088623
38294 5.89022493362427
38295 6.04972410202026
38296 5.92553901672363
38297 6.22399950027466
38298 6.35789728164673
38299 6.25813436508179
38300 6.25921249389648
38301 6.43243074417114
38302 6.13684844970703
38303 6.52266216278076
38304 6.03399801254272
38305 6.15257978439331
38306 6.13458728790283
38307 6.42249393463135
38308 6.25058507919312
38309 6.00832986831665
38310 5.59348678588867
38311 5.69061422348022
38312 5.77660989761353
38313 5.64945411682129
38314 5.57059192657471
38315 5.71763610839844
38316 6.01877927780151
38317 6.04648780822754
38318 6.0679874420166
38319 5.98586654663086
38320 6.12606525421143
38321 5.99892854690552
38322 5.86198949813843
38323 5.72876501083374
38324 5.8452730178833
38325 6.16575717926025
38326 5.84025907516479
38327 5.97286748886108
38328 5.95969486236572
38329 5.69848537445068
38330 5.97501182556152
38331 5.96163988113403
38332 5.97813129425049
38333 6.12543296813965
38334 5.81662797927856
38335 5.86105728149414
38336 5.53879594802856
38337 5.54462480545044
38338 5.73996591567993
38339 5.49438810348511
38340 5.44790601730347
38341 5.44770050048828
38342 5.50329542160034
38343 5.42083644866943
38344 5.48736572265625
38345 5.34644222259521
38346 5.31370973587036
38347 5.55836057662964
38348 5.40372467041016
38349 5.55626678466797
38350 5.69496202468872
38351 5.63172435760498
38352 5.54660081863403
38353 5.66986179351807
38354 5.72080087661743
38355 5.79448986053467
38356 5.85051107406616
38357 5.80306673049927
38358 5.74106550216675
38359 5.95188093185425
38360 5.71882724761963
38361 5.8516206741333
38362 5.73280954360962
38363 5.61027669906616
38364 5.27139282226562
38365 5.42074632644653
38366 5.42960929870605
38367 5.44853448867798
38368 5.4525580406189
38369 5.45662975311279
38370 5.67466115951538
38371 5.58459091186523
38372 5.81322145462036
38373 5.67793321609497
38374 5.61587810516357
38375 5.52813386917114
38376 5.52156400680542
38377 5.44802904129028
38378 5.75017404556274
38379 5.66602325439453
38380 5.57268285751343
38381 5.71464729309082
38382 5.7053394317627
38383 5.66356658935547
38384 5.61491060256958
38385 5.63507509231567
38386 5.607346534729
38387 5.54099893569946
38388 5.5114164352417
38389 5.50773048400879
38390 5.64847040176392
38391 5.76477479934692
38392 5.72465896606445
38393 5.72910308837891
38394 5.74499082565308
38395 5.48000431060791
38396 5.44017028808594
38397 5.62363004684448
38398 5.71962594985962
38399 5.55457258224487
38400 5.37961387634277
38401 5.54806613922119
38402 5.67764759063721
38403 5.51137447357178
38404 5.64583396911621
38405 5.55016231536865
38406 5.84269380569458
38407 5.70235109329224
38408 5.68964910507202
38409 5.66775751113892
38410 5.71357583999634
38411 5.9012565612793
38412 5.7975287437439
38413 6.00528907775879
38414 5.91418313980103
38415 5.57476329803467
38416 5.44665431976318
38417 5.56069087982178
38418 5.50566816329956
38419 5.7053279876709
38420 5.32995367050171
38421 5.36057806015015
38422 5.46537828445435
38423 5.45602941513062
38424 5.61049890518188
38425 5.23016452789307
38426 5.22646713256836
38427 5.20664548873901
38428 5.26360940933228
38429 5.51061058044434
38430 5.55298328399658
38431 5.35703611373901
38432 5.26389360427856
38433 5.16859340667725
38434 5.2721209526062
38435 5.13338327407837
38436 5.11933469772339
38437 5.13625335693359
38438 5.15829277038574
38439 5.15387439727783
38440 5.22163867950439
38441 5.34339952468872
38442 5.65534496307373
38443 5.88469171524048
38444 5.76519012451172
38445 5.56034803390503
38446 5.62666702270508
38447 5.67308807373047
38448 5.46295499801636
38449 5.5162935256958
38450 5.30404472351074
38451 5.30836725234985
38452 5.03428554534912
38453 4.94186496734619
38454 5.00208044052124
38455 4.95365571975708
38456 4.93739748001099
38457 4.98723554611206
38458 5.14986228942871
38459 5.18165683746338
38460 5.16827249526978
38461 5.01058149337769
38462 4.83756923675537
38463 5.10693168640137
38464 5.10493659973145
38465 4.90864753723145
38466 4.96267795562744
38467 4.91566467285156
38468 4.96540498733521
38469 4.86989164352417
38470 4.81408548355103
38471 4.80618715286255
38472 4.68759870529175
38473 4.7567777633667
38474 4.80855941772461
38475 4.77911806106567
38476 4.8378643989563
38477 4.85817718505859
38478 4.91629219055176
38479 4.89332342147827
38480 4.82755279541016
38481 5.14172887802124
38482 5.09264135360718
38483 5.12769603729248
38484 5.01464366912842
38485 5.11980772018433
38486 5.20752000808716
38487 4.98767900466919
38488 5.08670234680176
38489 4.95408821105957
38490 5.02217578887939
38491 4.95831727981567
38492 5.14729833602905
38493 5.21744966506958
38494 5.1444091796875
38495 5.04169845581055
38496 5.08158874511719
38497 5.15488290786743
38498 5.05093574523926
38499 5.10470533370972
38500 4.91179895401001
38501 5.01757717132568
38502 5.05312585830688
38503 5.1263861656189
38504 5.11428833007812
38505 5.03214454650879
38506 5.23452997207642
38507 4.95500898361206
38508 5.11830425262451
38509 5.03662729263306
38510 4.88034009933472
38511 5.21018362045288
38512 5.11211967468262
38513 5.10126733779907
38514 5.12387228012085
38515 4.95036268234253
38516 5.13388633728027
38517 5.31487894058228
38518 4.92074966430664
38519 4.90328550338745
38520 4.75382041931152
38521 4.88554525375366
38522 4.65878915786743
38523 4.663010597229
38524 4.60848474502563
38525 4.73340892791748
38526 4.60329294204712
38527 4.68935966491699
38528 4.76559686660767
38529 4.54116010665894
38530 4.61686944961548
38531 4.69804859161377
38532 4.71321725845337
38533 4.66536045074463
38534 4.70852136611938
38535 4.66557264328003
38536 4.65723419189453
38537 4.62732219696045
38538 4.67871570587158
38539 4.61573934555054
38540 4.65494251251221
38541 4.71776485443115
38542 4.7533016204834
38543 4.63864183425903
38544 4.7307333946228
38545 5.02877998352051
38546 4.72233533859253
38547 4.86525440216064
38548 4.82227849960327
38549 4.83427810668945
38550 4.63221454620361
38551 4.77162837982178
38552 4.65631771087646
38553 4.70556497573853
38554 4.68726491928101
38555 4.7092752456665
38556 4.73806095123291
38557 4.66909217834473
38558 4.71891164779663
38559 4.90744018554688
38560 4.90521383285522
38561 4.74795198440552
38562 4.89769315719604
38563 4.84787178039551
38564 4.81849098205566
38565 4.67468070983887
38566 4.7303614616394
38567 4.67233467102051
38568 4.89110422134399
38569 4.71440267562866
38570 4.65706205368042
38571 4.78957414627075
38572 4.61264133453369
38573 4.7284197807312
38574 4.67727184295654
38575 4.68582916259766
38576 4.66948652267456
38577 4.78308534622192
38578 4.7206711769104
38579 4.66538619995117
38580 4.78932952880859
38581 4.6315541267395
38582 4.66690063476562
38583 4.70335292816162
38584 4.65652799606323
38585 4.68921947479248
38586 4.66976499557495
38587 4.72062206268311
38588 4.74759769439697
38589 4.63591051101685
38590 4.70541143417358
38591 4.51839828491211
38592 4.61427211761475
38593 4.6693639755249
38594 4.87240552902222
38595 4.68336629867554
38596 4.79117441177368
38597 4.67760133743286
38598 4.69040679931641
38599 4.67902851104736
38600 4.59861946105957
38601 4.80173826217651
38602 4.73684406280518
38603 4.66812133789062
38604 4.7917308807373
38605 4.80531311035156
38606 4.88727235794067
38607 4.92046689987183
38608 4.67772388458252
38609 4.83246994018555
38610 4.83407831192017
38611 4.93275308609009
38612 4.85840177536011
38613 4.74618577957153
38614 4.85853672027588
38615 4.80569744110107
38616 4.82601356506348
38617 4.85888051986694
38618 5.00120449066162
38619 4.9315390586853
38620 4.88871240615845
38621 4.83699226379395
38622 5.00018310546875
38623 4.90177822113037
38624 5.03190803527832
38625 4.90014314651489
38626 4.72478246688843
38627 4.77532911300659
38628 4.76948165893555
38629 4.79229402542114
38630 4.72216033935547
38631 4.90932512283325
38632 4.79867887496948
38633 4.90134620666504
38634 5.00644779205322
38635 4.95133829116821
38636 4.99645662307739
38637 4.85724401473999
38638 4.74415349960327
38639 4.78917121887207
38640 4.79990911483765
38641 4.75503873825073
38642 4.83201122283936
38643 4.84381771087646
38644 4.71797227859497
38645 4.79444694519043
38646 4.80613565444946
38647 4.69053030014038
38648 4.83941125869751
38649 4.73240566253662
38650 4.95296669006348
38651 4.90026235580444
38652 4.89460802078247
38653 4.74466133117676
38654 4.93939161300659
38655 4.82794189453125
38656 4.97069883346558
38657 4.84039783477783
38658 4.72630977630615
38659 4.8004035949707
38660 4.74127006530762
38661 4.81498908996582
38662 4.85089588165283
38663 4.87053871154785
38664 4.78870630264282
38665 4.80003690719604
38666 4.83695459365845
38667 4.83515691757202
38668 4.9189190864563
38669 4.91875123977661
38670 4.95968866348267
38671 5.09387922286987
38672 4.93592071533203
38673 4.99909400939941
38674 5.00674295425415
38675 4.97096920013428
38676 4.95015859603882
38677 5.04870748519897
38678 5.06771087646484
38679 5.02803945541382
38680 4.91318130493164
38681 5.07628631591797
38682 5.01955604553223
38683 4.97609281539917
38684 5.10456228256226
38685 4.93575096130371
38686 4.98841524124146
38687 5.01789712905884
38688 5.12576055526733
38689 5.15891647338867
38690 4.96637535095215
38691 4.93700885772705
38692 4.87053346633911
38693 5.01018142700195
38694 5.11154270172119
38695 5.14941358566284
38696 4.9853343963623
38697 5.10401678085327
38698 5.00277853012085
38699 5.18797397613525
38700 5.19332981109619
38701 5.11391830444336
38702 4.93540239334106
38703 5.0573616027832
38704 5.05862188339233
38705 5.17659521102905
38706 5.14026880264282
38707 5.15969324111938
38708 4.92710733413696
38709 4.92541360855103
38710 5.09550619125366
38711 5.1274094581604
38712 5.0830512046814
38713 4.95341491699219
38714 4.9756760597229
38715 4.94300222396851
38716 5.01511430740356
38717 4.85858821868896
38718 4.83168840408325
38719 4.93061685562134
38720 4.97384691238403
38721 5.17323637008667
38722 4.99655294418335
38723 5.1278281211853
38724 4.96833181381226
38725 4.95203495025635
38726 5.04210996627808
38727 4.91003084182739
38728 5.02572107315063
38729 5.08892488479614
38730 4.95182132720947
38731 5.03045415878296
38732 4.9265923500061
38733 5.06104946136475
38734 5.06316709518433
38735 5.02693271636963
38736 4.78803443908691
38737 5.03539800643921
38738 5.02571201324463
38739 4.96979141235352
38740 5.00694608688354
38741 4.98212480545044
38742 5.08880758285522
38743 5.02143573760986
38744 5.0809211730957
38745 5.120934009552
38746 5.01222515106201
38747 4.99832439422607
38748 4.99633646011353
38749 5.03044033050537
38750 5.06969928741455
38751 4.9276909828186
38752 5.04398965835571
38753 5.0989556312561
38754 5.02410078048706
38755 5.05965900421143
38756 4.98940896987915
38757 4.96868181228638
38758 4.89446640014648
38759 5.0797266960144
38760 4.91120767593384
38761 4.91592121124268
38762 4.98338270187378
38763 4.92181921005249
38764 5.00364017486572
38765 5.05722093582153
38766 5.04412174224854
38767 5.03622388839722
38768 5.01730442047119
38769 5.12384271621704
38770 4.97464847564697
38771 5.11123275756836
38772 5.04403829574585
38773 5.05709791183472
38774 5.0456919670105
38775 5.06630182266235
38776 5.07959413528442
38777 5.08259391784668
38778 5.17922592163086
38779 5.06930875778198
38780 4.94137239456177
38781 4.80482387542725
38782 4.94680500030518
38783 5.04044437408447
38784 4.97198629379272
38785 4.98547220230103
38786 4.97162818908691
38787 5.11746978759766
38788 4.98978471755981
38789 5.12540435791016
38790 5.05700206756592
38791 5.01367282867432
38792 5.05341100692749
38793 5.22211170196533
38794 5.10908365249634
38795 5.1905403137207
38796 5.13324165344238
38797 5.126305103302
38798 5.27687644958496
38799 5.09821748733521
38800 5.12319135665894
38801 5.12197494506836
38802 5.02499008178711
38803 4.96909809112549
38804 5.07575845718384
38805 5.03075790405273
38806 5.07531213760376
38807 5.04741716384888
38808 4.87743997573853
38809 4.94991683959961
38810 5.03550100326538
38811 5.03594923019409
38812 5.01407146453857
38813 5.13211679458618
38814 5.03621053695679
38815 4.94251585006714
38816 4.98722887039185
38817 5.10181093215942
38818 4.94351291656494
38819 4.83665466308594
38820 4.9104208946228
38821 4.96910047531128
38822 4.97493124008179
38823 4.86094522476196
38824 5.05829191207886
38825 5.08812427520752
38826 5.07647132873535
38827 5.14091062545776
38828 5.02031469345093
38829 5.11391687393188
38830 5.13330411911011
38831 5.16635990142822
38832 5.11134195327759
38833 5.08637523651123
38834 5.03032445907593
38835 4.9459285736084
38836 4.90586376190186
38837 4.85209941864014
38838 4.99972248077393
38839 4.94946146011353
38840 4.91558265686035
38841 4.96312236785889
38842 5.11992073059082
38843 4.97284841537476
38844 5.01325273513794
38845 4.9418740272522
38846 5.02291107177734
38847 5.09088087081909
38848 5.11301803588867
38849 5.05748462677002
38850 4.97740602493286
38851 5.10431146621704
38852 5.04318714141846
38853 5.01403141021729
38854 5.10447454452515
38855 4.96631956100464
38856 5.09917736053467
38857 4.96248722076416
38858 5.02182197570801
38859 5.22360324859619
38860 4.83538961410522
38861 5.03818225860596
38862 5.04738759994507
38863 4.99610376358032
38864 4.9338002204895
38865 5.22846937179565
38866 5.17600345611572
38867 5.1325364112854
38868 5.52645063400269
38869 5.10804271697998
38870 5.02366828918457
38871 5.28858184814453
38872 5.02359580993652
38873 5.1265811920166
38874 5.14011144638062
38875 5.07400035858154
38876 5.01358079910278
38877 5.20641183853149
38878 5.13042879104614
38879 5.03849267959595
38880 5.01202774047852
38881 5.07500791549683
38882 5.03781747817993
38883 5.0414571762085
38884 4.96221733093262
38885 4.99561500549316
38886 5.07155418395996
38887 5.22809648513794
38888 5.02444887161255
38889 5.17681074142456
38890 5.05610322952271
38891 4.85897636413574
38892 4.63054370880127
38893 4.6032600402832
38894 4.7243766784668
38895 4.78403043746948
38896 4.67039728164673
38897 4.5432825088501
38898 4.60529232025146
38899 4.74028444290161
38900 4.68261098861694
38901 4.65515804290771
38902 4.68463802337646
38903 4.80714082717896
38904 4.657799243927
38905 4.80366039276123
38906 4.66243648529053
38907 4.49611949920654
38908 4.66115713119507
38909 4.64820909500122
38910 4.59056377410889
38911 4.63448476791382
38912 4.62725114822388
38913 4.59670400619507
38914 4.6946063041687
38915 4.69288873672485
38916 4.74245023727417
38917 4.59135770797729
38918 4.6398458480835
38919 4.60409498214722
38920 4.65416526794434
38921 4.61736583709717
38922 4.64470863342285
38923 4.72685432434082
38924 4.73437213897705
38925 4.73284482955933
38926 4.64962768554688
38927 4.57412242889404
38928 4.67300939559937
38929 4.70315742492676
38930 4.77097225189209
38931 4.67521142959595
38932 4.67871570587158
38933 4.62844944000244
38934 4.83281707763672
38935 4.64645433425903
38936 4.62818050384521
38937 4.68046522140503
38938 4.7210168838501
38939 4.74923515319824
38940 4.80381393432617
38941 4.64316844940186
38942 4.64657306671143
38943 4.60105800628662
38944 4.74419212341309
38945 4.89112615585327
38946 4.65191793441772
38947 4.65352630615234
38948 4.71612787246704
38949 4.82508182525635
38950 4.7140679359436
38951 4.72445917129517
38952 4.58463287353516
38953 4.56813478469849
38954 4.6251392364502
38955 4.68682909011841
38956 4.68296527862549
38957 4.64354133605957
38958 4.54804849624634
38959 4.58961868286133
38960 4.71744680404663
38961 4.6158299446106
38962 4.71836471557617
38963 4.68914270401001
38964 4.62465143203735
38965 4.66264820098877
38966 4.66212844848633
38967 4.70563173294067
38968 4.69410705566406
38969 4.69146299362183
38970 4.73874616622925
38971 4.71154880523682
38972 4.6574912071228
38973 4.77700614929199
38974 4.60363245010376
38975 4.65702104568481
38976 4.63597774505615
38977 4.77033138275146
38978 4.61937236785889
38979 4.71717929840088
38980 4.8276629447937
38981 4.79846286773682
38982 4.76631641387939
38983 4.85806465148926
38984 4.86553525924683
38985 4.87575435638428
38986 4.94943237304688
38987 4.8507285118103
38988 4.91657781600952
38989 4.82512426376343
38990 4.78885889053345
38991 4.78354406356812
38992 4.89975929260254
38993 4.79757118225098
38994 4.78461933135986
38995 4.80032539367676
38996 4.73811340332031
38997 4.8037223815918
38998 4.94112539291382
38999 4.86878108978271
39000 4.83929872512817
39001 4.76654624938965
39002 4.77710914611816
39003 4.91995811462402
39004 4.84822559356689
39005 4.92319583892822
39006 5.00487518310547
39007 4.87336111068726
39008 4.73262500762939
39009 4.80628442764282
39010 4.80055856704712
39011 4.69566679000854
39012 4.71974754333496
39013 4.73116397857666
39014 4.68821573257446
39015 4.82073497772217
39016 4.90277481079102
39017 4.92559480667114
39018 4.80196094512939
39019 4.90339231491089
39020 4.81078910827637
39021 4.88337087631226
39022 4.63775634765625
39023 4.80138349533081
39024 4.94426774978638
39025 5.12733316421509
39026 5.18024921417236
39027 5.16180086135864
39028 5.19429349899292
39029 5.12502002716064
39030 5.24025201797485
39031 5.03659629821777
39032 4.99076843261719
39033 4.9694652557373
39034 4.98684501647949
39035 5.01469373703003
39036 4.97454261779785
39037 4.90325975418091
39038 4.90658473968506
39039 4.92369699478149
39040 4.99030351638794
39041 4.89450550079346
39042 4.98105573654175
39043 5.0091347694397
39044 4.93208599090576
39045 4.835608959198
39046 4.80965566635132
39047 4.9040641784668
39048 4.93101406097412
39049 5.00643873214722
39050 4.73869228363037
39051 4.82273292541504
39052 4.76434516906738
39053 4.84217500686646
39054 4.75301122665405
39055 4.6745171546936
39056 4.6065731048584
39057 4.63042163848877
39058 4.61794853210449
39059 4.62979030609131
39060 4.54552173614502
39061 4.63596200942993
39062 4.56166076660156
39063 4.7007269859314
39064 4.70864009857178
39065 4.54750776290894
39066 4.35750770568848
39067 4.50766372680664
39068 4.45667409896851
39069 4.39797639846802
39070 4.54375028610229
39071 4.25180244445801
39072 4.36691617965698
39073 4.46886682510376
39074 4.29518127441406
39075 4.17888832092285
39076 4.38541460037231
39077 4.35784864425659
39078 4.42917823791504
39079 4.36931180953979
39080 4.46896409988403
39081 4.37368774414062
39082 4.28003787994385
39083 4.31355142593384
39084 4.32385063171387
39085 4.25496196746826
39086 4.37163209915161
39087 4.1315803527832
39088 4.22386503219604
39089 4.36458587646484
39090 4.73093605041504
39091 4.40747261047363
39092 4.52165603637695
39093 4.11600255966187
39094 4.2581353187561
39095 4.15761470794678
39096 4.02737188339233
39097 3.96627306938171
39098 4.0298957824707
39099 4.04024982452393
39100 4.01185750961304
39101 4.10736036300659
39102 4.16089868545532
39103 4.54043626785278
39104 4.42027187347412
39105 4.54135608673096
39106 4.54725790023804
39107 4.30579662322998
39108 4.38988876342773
39109 4.53163719177246
39110 4.5547399520874
39111 4.09338760375977
39112 4.39448499679565
39113 4.26748085021973
39114 4.58910942077637
39115 4.68996620178223
39116 3.99206876754761
39117 3.93520283699036
39118 4.0255126953125
39119 4.40346002578735
39120 4.76887989044189
39121 4.61597442626953
39122 4.59066247940063
39123 4.6148533821106
39124 4.75858449935913
39125 4.70635557174683
39126 4.71577644348145
39127 4.95573854446411
39128 4.56769227981567
39129 4.40619564056396
39130 4.47016620635986
39131 4.7216591835022
39132 4.10016202926636
39133 4.11800718307495
39134 4.11355543136597
39135 4.04009819030762
39136 4.10569667816162
39137 4.12397861480713
39138 4.15011596679688
39139 4.11422729492188
39140 4.01819181442261
39141 4.27219486236572
39142 4.23932218551636
39143 4.10045671463013
39144 4.19993019104004
39145 4.52671909332275
39146 4.20227336883545
39147 4.33335542678833
39148 4.40304708480835
39149 4.24758863449097
39150 4.2890477180481
39151 4.12425708770752
39152 4.35922336578369
39153 4.2152156829834
39154 4.38646030426025
39155 4.42960786819458
39156 4.49712133407593
39157 4.30179738998413
39158 4.16409063339233
39159 4.16316747665405
39160 4.14493131637573
39161 4.24102115631104
39162 4.18802213668823
39163 4.30864572525024
39164 4.3232159614563
39165 4.27326631546021
39166 4.2969274520874
39167 4.27620077133179
39168 4.35626459121704
39169 4.50776720046997
39170 4.40702867507935
39171 4.32399559020996
39172 4.28521728515625
39173 4.23662614822388
39174 4.24313831329346
39175 4.19772672653198
39176 4.26637887954712
39177 4.13580513000488
39178 4.12750768661499
39179 4.22199106216431
39180 4.17839002609253
39181 4.24158573150635
39182 4.20349740982056
39183 4.12821483612061
39184 4.11073112487793
39185 4.10559844970703
39186 4.15583419799805
39187 4.24118614196777
39188 4.30861568450928
39189 4.20024108886719
39190 4.23365211486816
39191 4.22803735733032
39192 4.20356225967407
39193 4.22919034957886
39194 4.21278715133667
39195 4.17724466323853
39196 4.16875886917114
39197 4.24412870407104
39198 4.28317642211914
39199 4.24625158309937
39200 4.2270188331604
39201 4.24671077728271
39202 4.2221417427063
39203 4.20897769927979
39204 4.34403562545776
39205 4.3789644241333
39206 4.24259424209595
39207 4.4227147102356
39208 4.3070240020752
39209 4.42540311813354
39210 4.44870853424072
39211 4.69739294052124
39212 4.4245719909668
39213 4.52869939804077
39214 4.80074024200439
39215 4.78483438491821
39216 4.61291027069092
39217 4.67466688156128
39218 4.59853029251099
39219 4.62946510314941
39220 4.56324052810669
39221 4.67747783660889
39222 4.66813087463379
39223 4.62283515930176
39224 4.54624795913696
39225 4.44171857833862
39226 4.53682136535645
39227 4.44358921051025
39228 4.32016801834106
39229 4.61029052734375
39230 4.51087760925293
39231 4.43133354187012
39232 4.59548377990723
39233 4.90089082717896
39234 4.9493350982666
39235 5.1889009475708
39236 5.27927398681641
39237 4.95527982711792
39238 4.75358629226685
39239 4.99244403839111
39240 4.97277736663818
39241 5.03886127471924
39242 5.01572799682617
39243 4.81846857070923
39244 4.99020481109619
39245 4.86588907241821
39246 4.70880937576294
39247 4.65689468383789
39248 4.81880378723145
39249 4.53705215454102
39250 4.43140888214111
39251 4.88102960586548
39252 4.76170682907104
39253 4.80551052093506
39254 5.05760335922241
39255 4.93540000915527
39256 5.14978837966919
39257 4.96496438980103
39258 5.09970378875732
39259 5.07983684539795
39260 4.82737636566162
39261 4.96734094619751
39262 4.8773078918457
39263 4.80897665023804
39264 4.94754552841187
39265 4.78372478485107
39266 4.80304908752441
39267 5.03852081298828
39268 4.97915363311768
39269 5.29241991043091
39270 4.96881198883057
39271 4.94817543029785
39272 4.8504843711853
39273 4.71029615402222
39274 4.82867908477783
39275 4.95941209793091
39276 5.04346323013306
39277 4.71856546401978
39278 4.49406433105469
39279 4.64650011062622
39280 4.59338045120239
39281 4.7624044418335
39282 4.72899961471558
39283 4.8299708366394
39284 5.12480735778809
39285 4.65878868103027
39286 4.86960411071777
39287 4.83806705474854
39288 4.88683795928955
39289 4.81969785690308
39290 4.65007734298706
39291 4.68554830551147
39292 4.70633220672607
39293 4.81221437454224
39294 4.93558311462402
39295 4.84601974487305
39296 4.86509895324707
39297 4.84221363067627
39298 5.13109302520752
39299 5.01190137863159
39300 4.9755425453186
39301 4.97399520874023
39302 5.48805284500122
39303 5.49571371078491
39304 5.62169361114502
39305 5.36341619491577
39306 5.21081829071045
39307 5.37089157104492
39308 5.46034955978394
39309 5.36670112609863
39310 5.45310068130493
39311 5.36884832382202
39312 5.17065095901489
39313 5.23851442337036
39314 5.1522536277771
39315 5.06002426147461
39316 5.51059103012085
39317 5.31314325332642
39318 5.22301054000854
39319 5.1591682434082
39320 5.58637857437134
39321 5.4334192276001
39322 5.35119438171387
39323 5.28769969940186
39324 5.20330572128296
39325 4.96282911300659
39326 4.6510329246521
39327 4.77389621734619
39328 4.58527946472168
39329 4.75396251678467
39330 4.70937538146973
39331 4.59990215301514
39332 4.77038240432739
39333 4.7538480758667
39334 4.77239179611206
39335 5.041748046875
39336 5.10159921646118
39337 5.13293695449829
39338 5.14808702468872
39339 5.09839868545532
39340 5.24652338027954
39341 4.9471697807312
39342 4.83669424057007
39343 4.89922571182251
39344 4.97672700881958
39345 4.88338088989258
39346 4.97402715682983
39347 5.1863431930542
39348 5.04691219329834
39349 5.07405185699463
39350 5.06645202636719
39351 4.9551830291748
39352 4.54261302947998
39353 4.91069793701172
39354 4.86564588546753
39355 4.9671745300293
39356 4.74034404754639
39357 4.72884654998779
39358 4.54893064498901
39359 5.0144190788269
39360 4.98891830444336
39361 4.48799514770508
39362 4.59992742538452
39363 4.79040002822876
39364 4.98790979385376
39365 5.14213752746582
39366 5.23349332809448
39367 5.19155931472778
39368 5.20203924179077
39369 5.35666704177856
39370 5.11203002929688
39371 5.08521842956543
39372 5.36999893188477
39373 5.03408670425415
39374 5.14020299911499
39375 5.12217617034912
39376 5.12687110900879
39377 5.00626230239868
39378 5.04816627502441
39379 4.89605665206909
39380 5.0906229019165
39381 5.02582216262817
39382 4.8214955329895
39383 5.09380578994751
39384 4.85786104202271
39385 4.89443683624268
39386 4.9526834487915
39387 4.71581172943115
39388 4.84901142120361
39389 4.67660856246948
39390 4.79323101043701
39391 5.0165433883667
39392 4.77988338470459
39393 4.75903224945068
39394 4.82220458984375
39395 4.78146696090698
39396 4.7713770866394
39397 4.82081508636475
39398 4.87107849121094
39399 4.71710157394409
39400 4.92100477218628
39401 4.98405265808105
39402 4.77906847000122
39403 4.96218919754028
39404 4.79147005081177
39405 4.86640644073486
39406 4.99842834472656
39407 4.86595678329468
39408 5.17060375213623
39409 4.98065996170044
39410 5.07985830307007
39411 5.01731443405151
39412 5.20439767837524
39413 5.33032655715942
39414 5.15024662017822
39415 5.04828262329102
39416 5.14197158813477
39417 4.88293743133545
39418 4.90697574615479
39419 5.10632991790771
39420 5.39882469177246
39421 5.38018369674683
39422 5.39700222015381
39423 5.53746223449707
39424 5.54091358184814
39425 5.14917182922363
39426 5.20844984054565
39427 5.18207740783691
39428 5.42618799209595
39429 5.40928888320923
39430 5.4868860244751
39431 5.38534259796143
39432 5.41129922866821
39433 5.7221622467041
39434 5.38179922103882
39435 5.61585664749146
39436 5.62590169906616
39437 5.75240039825439
39438 5.60617065429688
39439 5.28645372390747
39440 5.45558881759644
39441 5.20963048934937
39442 5.30275201797485
39443 5.70576286315918
39444 5.53728723526001
39445 5.63382482528687
39446 5.88486957550049
39447 5.56716585159302
39448 5.61792898178101
39449 5.45176315307617
39450 5.72384357452393
39451 5.82245349884033
39452 5.62185335159302
39453 5.38811016082764
39454 5.2795786857605
39455 5.16336011886597
39456 5.42610740661621
39457 5.45729112625122
39458 5.52876329421997
39459 5.68822813034058
39460 5.61971855163574
39461 5.52823352813721
39462 5.54052782058716
39463 5.28105497360229
39464 5.32950592041016
39465 5.10239696502686
39466 5.40265941619873
39467 5.64866542816162
39468 5.15104484558105
39469 5.37599325180054
39470 5.45063543319702
39471 5.49220371246338
39472 5.45118808746338
39473 5.53446483612061
39474 5.37370824813843
[truncated: 1,367,370 more chars]
