# Supplementary material for: Conformational ensemble-dependent lipid recognition and segregation by prenylated intrinsically disordered regions in small GTPases
Source: Commun Biol. 2023 Nov 2;6:1111. doi: 10.1038/s42003-023-05487-6 (PMC10622456; doi:10.1038/s42003-023-05487-6)
Supplement: Supplementary file 3 — Supplementary Data 1 [file 42003_2023_5487_MOESM3_ESM.zip › Fig2/Rap1A_APL.txt]

64.2025196681416
64.6886436052038
64.7187139348105
65.341399879063
65.2184812634059
65.2649393883915
65.1551397640003
64.7576615854543
64.9359289968792
64.9229014876037
64.7712054586782
64.9106193478234
64.657840096233
64.1553106713797
63.8053751612554
64.0552397031104
64.1889940726058
64.60689563715
64.7017529945518
65.1791439713212
65.2434015173958
65.561994136654
64.834954782456
65.1251690377902
65.5052267096709
64.9403824375364
65.452695736343
64.3011196850841
64.1570809366076
63.3403447760793
64.0822104228633
63.947850844373
63.6995587857563
63.9981384607618
63.5877356379692
63.8346814770603
63.1835504731592
63.4741866368568
62.6435478526347
62.8710267516243
63.4098975300862
63.391302355807
62.9207377203522
63.1721647610766
63.4580010063205
62.8233061806129
63.0399694794793
63.2308672787447
62.7546827379688
63.5591250979429
63.1848623284689
63.63097116612
63.8204133920394
63.677810953596
63.9302938389126
63.1205612988471
63.5238314977397
63.7334252767453
63.0498214168241
64.0299716463196
63.5944787513899
63.9977710471256
63.694507262663
63.367624878892
63.7539065423607
64.0431655884992
64.0311219592878
63.6710139956995
63.5950708077879
63.5157993089637
63.8043258128481
63.5790945381053
64.1374530921854
64.8880862442089
64.5036701006389
63.9784793222887
63.6579980758019
63.168192469879
63.0977760622116
62.8080871237837
62.3245757074884
62.4836452717414
61.9415536097399
62.5011126528363
62.6204006127659
62.6672439282178
62.8743423709471
62.3703679804309
62.3734121977868
62.4108731230274
62.6201718344565
62.5606996132495
62.501001213537
62.8602301245258
62.5960985233362
63.1643700388149
63.3344592370781
63.1004144353946
62.1779403239577
62.6822130232327
62.3826671140581
62.0942535999896
62.4862250172787
62.3787112907152
62.2160865138278
62.5280595730503
61.7102943632307
62.2522442072596
62.2592951333908
62.9583999958347
62.7123767841423
62.4084231835537
62.164996115014
62.0356039642168
62.0286383178466
62.1290638543597
61.946698971389
62.2262177933058
62.1651724520773
61.9976927376503
62.0102105850072
61.6580896163187
61.3485820946347
61.0838031538339
61.4185980090575
61.6862779765239
62.2436350443854
62.5148969101405
63.2351145269714
62.5130815803539
62.8859965332552
61.992502066357
61.862208073641
62.3127453266496
62.0380566589069
62.3284298045852
62.7996784815426
63.0823950004708
62.9472356198448
62.5834915594843
63.0191821972436
63.2241253851151
63.5019055385915
63.1130701080996
63.2742893275281
63.1295576423728
62.8430294305451
63.2418971865343
63.1070240456016
62.7328624672077
63.5615540502479
63.6160804768834
64.2385632905147
63.7917773821953
63.9462674434446
64.1577827694503
63.5525416003299
63.5165645250627
63.5204036047403
63.6250383718521
64.247983523753
64.2959106529306
64.343712895806
64.3984931015251
64.3406728072523
63.8487482321282
63.8702801040629
64.0967853730945
64.1902415331411
64.3363941050545
65.2679733039014
64.8644184045881
64.7696916592417
64.9893639980728
64.5382815988844
64.6109418946805
64.2969848147099
64.0852993424549
64.309787234115
64.4974877075525
64.1233240350581
64.5625143810244
64.1025051751362
64.6006635652686
64.6662521212846
64.6922235494585
64.1039663723833
64.634779721735
64.4358004069511
64.6151672311318
64.2977478428244
64.1676449539439
63.9833114658116
64.0145142641702
64.2414859450549
64.1826350515998
64.4048551362571
64.1601981457826
64.1925906528126
64.4091272471167
64.6785628061998
64.179663927803
64.3474547815864
64.1803049957157
64.1639027911011
63.730597599527
63.7010012874246
63.4860547536032
63.4940184087614
63.8778106904147
63.9795429801656
63.7225853083903
63.5132643885032
63.0694412092075
62.8310828768933
62.9287142322752
63.026051423813
62.9844886501206
62.6678408636607
63.03093203063
63.5677452787404
63.8172153119336
63.9191702416647
64.2914561679359
63.8800435699536
63.9927040543358
64.1769952470553
63.9154113095422
64.1434960938313
64.2060559516365
64.4848939246527
64.7179060609175
64.3419728011171
64.5778360665702
63.9915361130033
64.0446913212187
63.8388796596395
64.3844758043547
64.5805290521006
64.5516116813968
64.2907226140394
64.8925195396358
64.7547683827515
64.3005821443163
64.6012814290602
64.3720894048006
64.2785870629761
64.0357708556674
63.7598358500076
63.866441306666
64.3564413849725
64.0623045791786
64.3136280076767
64.4088891554058
63.8956230371778
64.2340084443938
64.6323130119941
64.2002487415125
64.1965689769277
63.6778886323811
63.6903464374622
63.7503301606731
64.0918379035225
64.1002979809502
64.0915627472482
64.2566804078557
63.2634914097441
63.8661972762619
63.2857048014359
63.4586912352499
63.662114826747
64.0173730743787
63.7469007716557
63.7616425180263
63.5520001715986
63.5301072775619
63.15828489425
63.2456016087678
63.1421839263477
62.9276145649608
63.4191348983867
63.1273268914927
62.8637640278194
63.1038518517215
63.1672871688862
62.8403933571855
62.8757821122973
62.9425217398429
63.31634642891
62.9732491368544
62.6411423876183
62.4490579735178
62.5300895643526
62.5644774768502
62.9871431209771
63.021850281762
63.0849664878439
62.7531022393933
63.3484346014451
63.5103147046973
63.5763358085347
63.3737246346575
63.6608106526669
63.3340207703126
63.156726689134
62.9712872466655
62.8754013185556
63.0163969593292
62.9547131948578
63.1778697494301
63.3413909930969
62.9658112449402
62.9494085916725
62.8332640958251
62.8534149777578
62.8424112980146
62.9315747064538
63.2626381482127
63.6456147804428
63.2649352036214
63.8475010678786
64.2315603953596
63.6520030749882
63.0539651023282
62.7523740377491
63.2522685557064
62.8178549962206
62.6056771690002
62.2227666021225
62.8193461548733
62.923302444292
62.5462184646642
62.4670834900991
62.930415782905
63.2479022987695
63.3947527962176
63.4647125895881
63.8368383835828
63.0043942995692
62.9941429569177
62.7616330092103
62.8809953852833
62.5075861968463
63.3280509843764
63.7119950817441
63.531493448905
63.6912414611844
63.5471229850272
62.9641759323528
62.8572060119879
62.4465302322289
62.6121977454472
62.7914187983975
63.6856547998518
63.2422982201077
63.0071823606969
63.0599847442354
62.6125121701191
62.818180990685
62.6058000341162
62.9548108098038
63.0673056946648
62.8673065649099
62.6786693661766
63.3042381698344
62.8986758401363
62.6120528665964
62.4576260984121
62.6016006369408
62.9450442722547
62.4755079535849
62.7991217518059
61.8942352677021
61.7521759353917
62.0012067023146
62.4767508240683
62.6406596153014
62.4800145735181
62.6680096180988
62.7893271314562
62.4854955578093
62.5579030713425
62.1924165448015
62.4052590513799
62.1071344250709
62.166998302101
62.4228395574335
62.3016085238924
62.4572239099626
62.3022877053617
62.4709121379856
62.4070007041069
62.5997381184107
62.2462608744126
62.5926967736418
61.9408237480924
62.6875115266033
63.0704467686897
63.3290095827397
62.679411978353
63.0175161870271
62.874172897855
63.017767881663
63.0277184472536
63.0760920917007
63.0831733018444
63.1885901989505
63.2496712128242
63.8635000641032
63.0767307174343
63.1809059709572
63.0190702002305
62.5992165084788
63.0420176149577
62.3354563759963
62.5369503196293
63.1033816974348
63.081024355048
63.3573751378349
63.4381013085828
63.3834220034941
63.5713593390086
62.9573768258984
63.5623529245429
63.0118398431047
63.2540753047442
63.0456466500499
62.6449485383504
62.387515379359
62.2918970741885
62.2127024477086
62.3030763857598
62.7087994106508
62.8103161016658
62.6902129216171
62.2797078636228
62.381981876737
62.1261462738854
62.560617032409
62.117941661724
61.7217079482443
61.8292879665281
62.1125587531596
62.2326350908931
62.0120299222874
61.7637338030996
61.6093264263793
61.7228525936053
61.5784976678586
61.5439350546942
61.4792245526364
61.7360617540908
61.3310109919388
60.9722549274519
61.6887084647211
61.8677720182956
61.8670968408782
61.8421177684075
62.285167100303
62.2531276758707
62.2891460255699
62.6113247116567
62.4636002872033
62.7556243344078
62.5174521761998
62.4319763610097
62.0886751423693
62.2076494615861
62.1249652693613
61.9386317543718
61.7997372282537
62.0481518215964
62.6786917249212
61.8887880363443
61.7981761071728
62.0466152240046
61.6607768533373
62.176195020643
62.37298779423
61.5888354359453
62.0999028571413
62.5445778745115
62.2403393529821
62.5153270137095
62.2026586994367
62.1423872289524
62.1085411484306
62.1202791426939
61.638349953731
61.560779056984
62.0244884522722
62.3776068614066
62.1625341614654
62.4645911176963
62.5688539404967
63.0841419051497
62.7513201177353
62.8316390996509
63.1699610489813
63.5730589548401
63.0053717042301
63.3054960707299
62.6550963405599
63.31509531831
62.9782991192806
63.1018460982334
63.7132927545374
63.1711962251479
62.551594669804
63.2472903619266
63.0084824012719
63.1942240281556
63.4646396414348
63.6332056567798
63.437314495361
62.9956876801703
62.8252875956138
63.0466356234585
63.0770712070368
62.5836874971084
62.876395081499
62.7294932485936
62.5706574357497
63.1674277202736
63.4260122620855
63.1824875751891
63.4336180274999
63.2343699392333
62.8235004731623
63.5069133711606
63.275117234955
63.5190356397745
63.3972335848957
63.3794484047762
63.2799114716788
63.0667465911707
62.4724891546244
62.5572723812981
62.6499841638896
63.080638956821
62.9156621645906
63.1478475551153
63.2934102028868
63.3646982955662
63.7163031480458
63.7667165175591
63.6636666835307
63.7290475329412
63.6441101502251
63.4832879044618
63.8633605758316
64.1149210298492
63.7579076943009
63.3335659337966
63.4589259850938
63.8237129852456
64.0253107722483
63.6249887769346
63.8938463359713
63.5565465497499
63.233824161152
63.2840273155008
63.6334671943025
63.2714314641426
63.4788342094578
63.3063969450833
63.4927146910191
63.1859011729036
63.007120100961
63.4743631227904
63.1256111323336
62.9346662260264
63.1439853086521
62.6228332306101
62.8714197693364
63.0924673392173
63.1330783131479
63.2162104710201
63.3206232352222
63.5562124985651
63.7768007114842
63.296156701149
63.1486524217792
63.5324351568436
63.7112538123685
63.7134831715158
63.5743217544053
63.9859014608664
63.991386327159
63.5851663928222
63.3375017696001
63.5243908166601
63.8899841348175
63.5762266835517
63.0313602700333
63.3072684720697
63.9415696949687
63.3395154186506
63.3749791625928
63.741723550981
63.8619867529424
63.6382312439024
64.0268986855761
63.9667846693952
63.8361323074205
64.0326623753824
63.8827573633636
63.8064410374283
63.6460657576544
63.8523725779611
64.0320167992825
64.0576985956597
64.72967222173
64.0108826866733
63.3887712649324
63.7000137254112
63.5891591985689
63.4738166729488
63.6826541402087
63.8370302562448
63.9762674013677
63.9686117458252
63.6204703919957
63.9633701857992
64.7188193243584
64.6010905458838
64.2825246782793
64.0863212371996
64.5580838308299
64.0613794862182
64.6194847738138
64.1598682458216
64.5894961331862
64.229569169489
64.4436099755186
64.4626008091619
64.2206701655957
64.4368620742038
64.5003329626326
64.4117791458877
64.1961748849479
64.7727864025767
64.5813335612657
64.7782851348684
64.7435402344588
64.2368778781055
64.3761785491954
65.1822652510547
64.9008994218555
65.0404178599957
65.1696160460661
65.4224445367264
66.0324627481753
65.5380674265373
65.5432302360979
65.6543895044954
65.7623378815928
65.4117086254769
64.886399345029
65.2238299317277
64.7469491463895
64.6818073053683
64.4028129379736
65.4535317108741
66.1240420221412
65.9273933645868
65.324492837483
65.4751836685306
65.2502901995216
65.4428004278965
66.0455390016628
65.8926449284971
65.7147611945115
65.7081200452463
65.781384051143
65.3640071403883
65.548468179037
65.5533471693692
65.3668258936148
65.3279826959585
65.4151136591085
65.580923209418
65.2867221395268
65.0626412299922
64.7164887582563
64.6108944197429
64.0530331097268
63.9904914529147
63.8988377212713
63.8359729639441
64.0836244040243
63.919577959794
64.2102476729194
63.8838915093717
64.2399251276253
63.7995688830161
64.2333263588421
64.3539585427212
64.3559722993938
63.5352185708919
64.1269866441038
63.3820362753079
63.5906484642116
63.8148870918914
63.6742297739764
62.9189049856436
63.2398212229309
63.7369970692322
63.8052455113698
63.7497576608069
64.3144324244911
64.1129839313727
64.1305301641893
63.8345984917515
64.0733066469393
64.1865326063157
64.3039099085216
64.5550209853245
64.399719561157
64.574030005426
64.4706939862753
64.0354428180959
63.7141710842194
64.0340534951644
64.6169890438336
64.3818052436271
64.6807225350432
64.2658261331636
64.3653505162952
64.0595309661671
64.2003577058018
63.7093996958574
63.8994401768146
63.1623991152049
63.0546266722634
62.5802120508802
62.6113467403256
62.4616782475004
62.2776379355227
62.5530835980077
62.7076452542927
62.4968492068117
62.8534340462727
62.6956492504542
63.212550510831
63.0449547832779
63.3266843225777
63.4353525687475
63.6973792133482
63.4029198056809
63.9962268752772
63.8513217552873
63.9644623933778
63.9184587809453
63.2408026914118
63.4830820150048
63.3213536310534
63.880434842264
63.4147437199056
63.1224792053076
63.3964343462139
63.1557257902069
63.0100273760872
62.8081328491317
63.3197169404892
62.8576991689762
63.2631881801737
62.9257085882015
63.5075969998484
63.013237000533
63.2669353839499
63.0297615238222
62.9829945916835
63.0976780136933
63.2183922218057
63.5801652567292
63.2503913608988
63.0674505248277
63.253794666562
63.3388381569155
62.7982711490855
63.3932675235251
62.6779927102563
62.8694484377534
62.6101872731509
62.49143134083
62.5486406353879
62.5481030111806
63.1450745785331
63.3559927205947
63.772482023512
63.1339209316634
63.1982663839735
63.3289703831198
63.1735418585892
63.0815700017404
63.5206545242721
63.3217109984896
63.1586222778307
63.3218019349744
63.4756441535002
63.4867628058346
63.2450568620576
63.4797913063826
63.602265561211
63.3654237224232
63.1559810062053
63.2857736338439
62.646694057493
62.8957420568325
63.4680395602673
63.2373418143046
63.3122337845749
63.4798202704528
63.4379323974929
64.1042240054982
63.831765258485
63.4629681470063
63.1154667388489
62.7133486565247
62.5085541174014
62.3220788848514
62.2844078064374
62.053553775359
62.1688776058667
61.4645457514771
61.7245596314235
62.3501231699805
61.7647319284258
62.1169161645713
61.866750713659
62.1384940233738
62.1391621007804
62.7436411143651
62.4155636032214
62.387820053118
61.8545325453498
61.7099427453602
62.3718613302592
62.4489339024244
62.6656183297196
62.5179245581939
62.1608196967602
62.0498823744591
62.5286930484319
62.7268430945548
62.4820226046765
62.0578951640424
62.831416860457
63.1445289030332
63.5391027004926
62.9624013701533
61.9580489971122
62.11267615599
62.5837435200485
62.2769797144464
62.1633373733968
62.4560133239662
62.5872589726932
62.0016597453949
62.4494168563645
62.5840126240393
62.9838552294515
62.982339297924
62.869755731195
63.6500061936864
64.0920258338793
63.7709593283143
63.5938221767621
63.6504611771887
63.8267025088651
63.3958676841795
63.3182667913355
63.8245260804601
63.6728938138526
63.748710621161
63.8942378532212
64.4914971495616
64.25041986305
64.3670621895217
64.4281341272589
64.9224225870176
64.4697740065701
64.0406067451086
63.9264175962764
63.6729804939929
63.8690492211191
63.5435614248185
63.2005352473723
63.7558578699761
64.023400012058
63.6205550376006
63.9621857350721
63.138396910269
63.5071728303013
63.2296438267241
63.2698333824548
63.534675115975
63.7151997547131
64.1741215840919
63.4401628711607
63.4548692944057
63.1863923924691
63.2886436325542
63.3141308508231
63.5728795141969
63.0661025826121
62.9316653403258
63.6136760691008
63.4809514012153
63.2225373157275
63.1378057389308
63.7256570012188
63.4095661043613
63.703954938901
63.7708949862547
63.3618393138664
62.9058043339192
62.9402760249626
63.2837132112109
63.3246242551335
63.1380144063944
63.3356286659806
63.3568188173524
63.8308365915386
63.5486095170924
63.1715173091729
63.1248406670691
62.8412074483042
63.0764309286579
62.9667568013641
62.7623545985023
63.2300226408155
63.5727582025089
63.5326122613902
63.2550568721511
62.9675681915134
63.2261689650699
63.5795468464494
63.7949208582781
63.9972935918998
64.5731854976516
63.9335877417735
64.0097749175541
63.8155293097254
63.6751249597
63.8668411594985
63.660177484258
63.8767316423555
63.45384411048
64.0068153010822
63.725574446228
64.1310136884051
63.5394285898888
63.7866091215483
63.3224101773259
63.3740347837839
62.782014928728
63.2896398740585
62.7686477528411
63.5894911361816
63.2946262731239
63.3974622565787
62.9530886020458
62.906173176492
62.9771355808896
62.8458638803832
62.6583554244407
62.5507951146246
62.5551037531957
62.6185892455443
62.6258935597176
62.6454322775421
62.5599754629731
62.252694147639
62.1284059022574
62.2882688765888
62.3959537983552
62.6322000792894
62.3353736541485
62.6324127818019
62.5253320502415
62.1587507400254
62.3153622548911
62.1804138941436
61.7859862042576
61.3687772477469
61.6061553796497
61.8478745155264
61.3185571863496
61.7532211815778
61.5271830287741
61.51297421046
61.303816042273
61.9515152911891
61.3776004849055
61.6387334024915
62.3517074656288
62.5393623161669
62.7574200596646
61.7460045112536
62.1952127902222
62.4086311889114
62.3238783164402
62.3296862994341
61.9670048349759
62.3529801101106
61.1256220543024
62.0227208389918
61.8384959498735
61.5261744268011
61.7446086687359
61.48378931274
61.8994318645715
62.0651825500814
62.2959055910612
62.1572966918889
62.6536707389473
62.5705204090733
63.248712506282
62.8186902592128
62.357915211008
63.0750375188826
62.9308557024183
62.4399856319778
62.6089479060015
63.0395115827036
62.7112963882206
62.8460491810322
62.7660393528127
62.7400564431722
62.934702471576
63.2507083881227
62.5868606351772
63.1545008943969
63.5438010670257
62.8540658544852
62.9929757974732
63.3910120877395
63.1244809479043
62.907563124006
62.7134784109181
62.9921998566415
62.7831333429092
62.7606143243664
63.3702025447995
62.9871675258512
63.0464020206826
62.9138430104353
62.9133382114213
63.0733786754718
63.4726938770788
63.0757270359061
63.014814821514
62.8916726911202
63.5612458566378
63.7073730252678
63.4930638756201
63.7776723735564
63.5342274538247
63.7313889873039
63.3312351103867
62.9726823811758
63.7474444477332
64.4763023434535
64.0140361184995
64.4002018034854
64.1811837023656
64.699783083314
65.2450030261239
65.2478545519412
65.1797501644416
65.531842818833
65.508662772612
65.6686196289374
65.392050771502
65.2738109724771
64.825780516116
65.291443482794
65.7160306774754
65.4030406874298
65.5408768943961
65.8107857920293
65.5307998937631
65.654657219743
65.732139040289
65.7063178559298
65.778925145332
65.4650791520438
65.2439731568908
65.6288858301996
66.2430790910233
65.9390135551332
65.7578185461329
65.3505659836157
64.990967673236
65.0750734565744
65.1866007615071
65.551899648468
65.2316931841712
65.1976004831318
65.664889454334
66.3508806144819
66.3325170334646
65.8137510482778
65.6080472571871
65.6737310338198
66.0662473821577
65.3792419522748
65.4285016787828
64.9755120951522
65.5199290419064
64.9327145105958
65.1750741251043
64.9804327247044
65.4801548596255
65.828906719077
65.5574601601587
65.3602376920168
64.5923596094857
64.3497750656806
64.3241383471756
64.1947117738092
63.9601695236692
63.7435723465063
64.2044045583651
63.6979319504405
63.597292287524
63.6286971421597
63.1316835114174
63.6837432886717
63.4973450070043
63.78328878498
64.0668681969387
64.7174526756149
64.7482786904962
64.7098395699651
64.5345850678732
64.733330418642
64.5196534860702
64.1770359450734
64.06526746224
64.0212314820713
64.0385994468663
63.9346504148096
64.5028144030514
64.5288290026465
64.7668630401314
64.8492683557891
64.3809095156759
64.2300524382702
64.2776227675913
64.4975724233269
63.7254516927494
63.7709867970255
63.9709936633812
63.9797276988879
63.6655528571171
64.0986509118274
63.2426477109672
62.9853701770786
62.6569174410101
63.0885558141343
63.5451834905813
63.3332678510117
63.5184075818609
63.6294143571074
63.517668272403
63.2738962761227
63.7449902533289
63.9944059841171
64.0971332819138
64.8719632605853
65.3816619893345
65.2330614441953
64.8243604909671
65.2295226455581
64.9895576722348
64.9070432054392
65.1507370845655
64.5376967216884
65.0521686077303
65.1312255122056
64.5019537881662
64.5426734959664
64.5225044843061
64.4639293561896
64.540522664325
63.8225042959823
63.482330061057
64.3756573838153
64.6394356568264
64.7378508579145
65.0483607560454
64.6461345767962
64.9626146694387
64.9881050108339
65.4915861872868
65.6767688322831
65.196324233139
65.0719174859537
65.378419778786
65.22492128775
65.0978260470832
65.2835948253082
65.37463168033
64.8903650847503
64.5856097545835
64.8747798527513
64.9532805069233
65.0462845571428
65.4615517996029
65.5311756910568
65.6175753586169
65.5915009884324
66.2150682786279
65.4230899371662
65.341649770776
65.3829723523606
64.8123448537324
64.6220550394673
64.735875929635
64.343185443905
64.3781593133304
64.3317626322366
64.2837111270987
64.4772998453504
64.4077324443076
64.1251172790304
63.4438259167253
63.8259047546425
64.2107753310575
64.0336976260042
64.1895274385035
64.5941507041921
64.3395453007654
64.7903218828697
64.4349720580409
63.9061101048261
63.9005481711864
64.1409860091433
64.279526005044
64.9095980609873
64.8343987526877
64.8212129695902
64.1758859787251
63.9141555152368
63.8438213912367
64.3264642905349
64.565628938768
63.9670835807935
63.7554258231961
63.9105743236964
63.6729762829279
63.1984942149371
63.1908900088997
63.5332417234964
63.7325956162049
63.2500854202837
63.135323619753
63.3539913851101
63.4027692937973
63.3845353383526
63.3795357540889
63.789560256773
63.8212244099784
64.4258097595308
63.9345616159044
63.9696102548028
64.1579017536545
63.8721498116193
63.0668721180157
63.6888639429542
63.0706651389726
63.0001026926766
62.9968893237383
62.8869051450472
63.5996761402467
63.3027318576126
64.4226312214527
64.2479455359648
63.9633429643296
64.0241435191802
64.1069963356596
63.6353358297426
64.0031958142034
64.2495791061162
64.5019027840431
64.8702747998402
64.252498403617
64.1422574685725
64.0492850479297
63.7367352778293
64.1796737609855
63.974461335716
64.1927840008763
64.1488952167511
64.3004290805237
64.6095700825858
64.5302974856978
64.5229802064965
64.2390195167871
64.2571896576431
64.2071205571053
64.5432421237029
64.594783882257
63.8450268369195
63.472371770208
63.3346705257116
63.2671178720542
63.3852355296607
63.4400014445269
64.2973281984741
64.2004101038081
63.8995842333708
64.6329743645684
64.2529667551064
65.0897590323443
64.7303642106594
64.7068212373288
64.4334734343618
65.1733037771012
64.958664339222
65.1032229443165
65.0559500207021
65.0407105860577
64.7010525239735
64.3266821560207
64.672347183951
64.8997665136116
64.5698695484119
64.2596514221756
64.5923813489631
64.5486328429769
64.3896348416078
64.6907002352829
64.2763012364329
63.9472740525466
63.6927608711661
63.8898267587012
63.6808770431069
64.0547048878381
63.8728730673902
63.8521579732954
63.9095942201855
64.3382678620986
64.0132244621705
64.4847410430429
64.8077712287322
64.5710785096514
64.8829546135381
64.6534444116696
64.6609453522964
64.6319583013187
64.3613751708064
64.1239280168745
64.0302195216177
63.6677531129244
63.9962624720134
63.6603916126187
63.8682638651326
63.5313300804469
63.5221854551781
63.6160575408377
64.1797717943446
64.0693836466102
64.5262888368478
63.6214474242646
64.4370873786192
64.4588909097803
64.8209838112181
65.3296086143831
65.3749437549199
65.2106194702428
65.1786108760979
65.3924895760275
65.1389393829952
64.8805301320657
64.626013112492
64.4635961422522
63.9121425727089
63.5279135990082
63.4625381594693
63.2062233840814
63.5270563098093
63.7289138612192
63.6863509137853
63.4643425793518
63.2685090602335
63.6797803798098
64.4085851298833
64.2801684754635
64.2549909278549
64.2509175841029
63.8072370639227
64.3396996400144
64.0911388507215
64.3188941911212
63.9125191765866
64.0320212252495
63.8801002675775
63.891060825295
64.2255752326406
64.1490583348786
63.8753900610067
64.4790054704499
64.0460281917915
64.2046142395775
64.1791525185312
64.6196723133967
64.2202380903096
64.3875981003723
64.7002249763333
64.7777152898362
64.7549106259385
64.7012478380115
64.5130045655378
64.713057742686
64.6326441009469
64.1680962281
64.1090481229936
64.156060300023
63.6809120195991
63.9226709644696
63.9781474382656
63.6322533469896
62.2904026638461
62.6554311342426
62.5550436198206
62.5037752684899
62.6554296608969
62.2532129090872
62.3008681833442
62.4527104241996
62.4666584876308
62.497951585424
62.6346865555107
62.0558691514596
62.4611720962143
62.8750154669329
63.1646456258517
63.1996212598384
64.1476047302025
63.2210786742984
63.4160452710211
63.1794000036919
63.0664860623259
63.1914467391791
63.0275052897516
62.4481950136587
62.9588550201759
62.9640800390057
63.2427572195593
63.1202182149614
62.9841078529392
63.3375549694952
63.4164564175583
63.6469796955367
63.4448239589778
63.6278697459988
63.7269020924178
63.5662588176081
63.5155566238276
62.5708568177525
62.7766011937595
63.146442581306
62.6263728900977
62.5509627933868
62.6774158777641
62.9806224327856
63.0429358415044
63.4065330639724
63.6838610015601
64.4456954332697
64.4036931544051
64.6854032971547
64.3026478505442
64.7026894952427
63.9369423450581
64.2437113626828
64.2518090346595
64.1905681999395
64.146335639241
63.8659330156357
64.5323564634975
64.00013066846
64.4841761042355
64.779703632152
64.710435120661
64.0549188968573
64.040629049292
64.1109766016156
64.0964832148086
63.7282511229202
63.3461696834036
63.5429306670002
63.442589869074
63.6848976943002
63.2874429110783
63.5315527091077
63.7130928626067
63.4562783351496
63.4128016556943
63.506267570274
63.5740993951146
63.6815845473416
64.1513942669394
63.8897697167703
64.0249509295348
64.0197039834926
63.6598846534623
64.0915863353505
64.4163676527096
64.6858476700212
64.2214850677643
64.5793520993439
64.8717211570064
64.7893409834169
65.0924691477132
64.535847936886
64.5601703227006
64.5290916403544
63.9888801086186
64.1302753121693
64.1256441176635
64.0230517616539
64.3028481653054
64.242899439642
64.0021709310423
64.2758676907675
64.3333826427136
63.83712963691
63.9140629227929
64.1911799267571
64.4580696076849
64.9837017385858
64.981583618959
64.6470138714606
64.7658536844613
64.2418598530657
63.8749244111458
64.2130623235407
63.9198255571318
63.9990489181311
63.8847344675629
63.7205256072444
63.7834125662519
63.881351430358
64.1522938585351
64.735574949959
64.2821503457835
64.0439760106133
63.9212072458584
63.8570794620027
63.3927142362576
63.9062312048161
63.4520068282261
64.0352311571262
64.2154388579207
63.8527817034247
64.3743677887753
63.8593527020725
63.9605949501846
63.6622147706687
63.6600501780435
64.0723785315614
63.7779530944764
64.4420084420232
64.5566455442273
64.1929437248169
64.4804804461416
64.2122621643626
63.9723566813244
64.7221301229861
64.5289007759857
63.8346181301677
64.3732421687688
64.4293066632365
64.6918302942865
64.572975532491
64.395749249991
64.5475491230863
64.8016228690332
64.4874338148204
64.1466388566121
63.717831071036
63.7966611489363
64.0146225410166
64.2208804313824
63.8597766388851
64.122723137981
63.9310169892177
64.1313059948517
64.184701612496
64.220694758758
64.1902004020375
64.3286198457534
64.6659626695208
64.0751302794786
63.9945106612046
63.8763605818443
63.7155641382464
63.5557197813342
63.407189149727
62.87022092978
63.0033535174242
62.6051026450161
62.602231246669
62.5507719242226
62.4694236026855
62.5156333463859
62.9588671155822
62.5580476003575
63.2630070058868
63.0858387903691
62.9727104251979
62.7345972214409
62.7582368018585
62.6007590888343
63.0796170180724
62.9869720385468
62.5752940979
62.381851065078
62.2230563128013
62.5014539577824
62.8392249900313
62.9123741499527
63.0356381105827
63.1352294137331
63.0263026992158
63.1748689046343
63.0702772249644
62.884730888129
62.3487805978836
62.2384448902095
62.4188718199486
62.2950545934328
62.6004755913908
63.5766174894861
62.9410404660858
63.6815322116025
63.5628415258572
62.8595405094326
62.9450555959279
63.3009450968661
63.8874032936895
63.3643526832301
63.2948321135196
62.8502952536675
63.0244840217479
63.0417048223646
63.0047037081055
62.6304214206406
62.6458742056209
63.0407024945169
63.5240565730169
63.195348869652
64.0347522153138
63.8940267544967
64.0192920644503
64.2738685392978
64.4079837355022
64.0760555032414
63.3089272564162
62.9181936834194
63.5516770640838
62.754724776966
63.2745448137451
63.3176502642672
63.319489144282
63.2566310142082
63.4328288977685
63.5632770381527
63.7729825251091
64.3003176340189
64.8128886030151
64.7145353839865
64.9295905882897
64.3486691669815
64.2973458302996
64.1906821697061
63.834841294642
63.8088418895778
64.4083051241129
64.0790777105068
64.7890221404843
64.4557341571664
64.2465949833303
64.1651877632813
63.8571606410286
63.7663314996502
63.8701143094256
63.7397667091059
63.6196585295156
63.4885381308681
63.3234175113387
62.9973571097563
63.5579826438479
63.6090645948399
63.2139780398145
63.7933901124041
63.4863526513906
63.8988490251144
64.1397702608518
64.4837015155896
64.5273873365775
63.6937770540958
63.7164169680809
64.0434220033303
63.7924456923094
63.3102800782362
62.7919235747842
63.0978676556751
63.287992937852
63.8888828897673
63.8347701538944
63.5154334775373
63.5590333663623
63.354660222285
63.9801033827841
64.1096861145885
64.365378356094
64.3652171375463
64.3916077391623
64.5564116065622
63.9950063621125
63.1659621341355
63.8673765036022
63.5973415157334
63.2747216665223
63.5992875336802
63.4339946755864
63.6453178739864
64.083311391534
63.9217822115699
63.4035082716516
63.3731312590998
63.2263954209611
63.0557644343303
62.1195658608406
61.960003800649
62.1975570077189
62.1163622891006
62.1304180597087
61.9847105847305
62.3611406027795
62.8016839358735
62.7182893158781
63.0664851330987
62.5739557609922
63.7806418067236
64.2259928538221
64.5703933358715
64.837515859363
64.9687625808326
64.8482185509008
64.7689607313765
64.5489869076417
64.1767479511497
63.296337722117
62.8757626359409
63.6570693991492
62.8099099641309
63.4268549395297
63.1935262845281
62.8955801404208
62.7961534494852
63.5092198799678
63.2635054038044
63.2248459839308
63.010389679131
62.8824512859579
63.2061485745935
63.3027671004167
63.1896730312585
63.560807807403
62.9541352464177
63.4772940439659
63.628839707712
63.8093413941774
63.8442325100234
63.6726665509185
64.3075391867678
63.7365310305624
64.3405623984581
64.1817798383563
64.0371040358396
64.2384430420216
63.9843676072725
63.4773179046765
63.6091961125981
63.3858004313237
63.4835662312001
63.5885348518932
63.3619924440895
63.4938081785179
63.145961165226
62.6384318854718
63.0899386401685
62.8606295267949
62.9157981607185
62.4902160691424
62.4185347740859
62.2204204673141
62.6173720992031
62.7507433083763
63.3388525845742
63.2419671485158
63.3543558440756
62.9852950598748
63.0936655652305
63.1535562276089
62.8009161371547
62.9150241031178
63.3807177001985
63.2278583802264
63.772517080196
63.3871072584558
63.4341350431049
63.1432696575807
63.1689550698224
63.6052989702619
63.4885396007104
63.8136841426603
64.1779410970844
64.2639789649656
63.9636407704347
63.8345376787347
63.9439844846932
63.6607761952195
63.967795949243
64.1718971255138
64.586203166625
64.7459523946936
64.4766078359846
63.8404779587493
63.7123869049299
63.6020410166947
64.2331924423385
64.5725670511361
64.922754103384
64.939560881247
64.9731486525339
64.6584927029164
64.4023748051259
64.3680693424196
63.947818439801
63.6262741898541
64.555153988215
64.6236621188992
64.8439550535193
65.0741812375786
64.8015820248247
64.7746765424823
64.7209688609143
64.8054356628995
64.244358489821
64.5372752934206
64.8737286710264
64.9444046232122
64.7823706366251
64.5955553153368
64.7253145296873
64.8435352558998
64.6983101780095
65.4890470639887
65.277263324504
65.3247873518522
65.29973876285
64.7266785978215
64.3844576169779
64.5849585585103
64.6676717335492
64.1246408564462
64.2611580710436
64.6009867107139
64.616846077323
64.9147439536535
65.2648263847932
64.9440466534045
64.7748677156866
65.0369325249985
65.2415643256885
64.4539452551967
64.56301239921
63.9379239255954
64.4213035900611
64.1750169464817
64.4851985511399
64.4769745927944
64.6071714536174
64.709650808918
64.3622717832882
63.6717714836236
64.0292263310921
64.5478527009249
64.7094585623166
64.4319501656415
64.6953174166269
64.1706699015647
64.5013831703967
64.605347140859
64.3600864786648
64.0296839882904
64.4441593302652
64.7163425203097
64.3512066023784
64.212448422889
64.3878828076741
63.7897551274319
63.6490538256907
63.8532311409098
64.0947753969289
64.4000884356993
64.5227812863479
63.8535231859828
64.4886654338159
64.8222382583203
64.5792381000205
64.122129603673
64.3700334821225
64.7199891971662
64.8778134292198
65.2881488521695
65.4185665433144
65.1416564124724
64.5227914521135
64.8306205892757
65.0450961425464
64.2572064111369
64.4955064530976
64.3728135163307
64.3232791125854
64.2037260377409
64.3837693139244
64.2405516771264
64.0446795888986
64.3020838540577
63.6317618637288
63.5010482012551
62.9039562357071
63.1036713989041
63.0467186461519
62.5384162755114
63.0286933250958
63.1379893975873
62.7346182245258
62.8012710942209
63.1049200743692
63.6478667783456
63.3678500879151
63.103483128454
63.4893080995942
63.1550377852254
63.0931330234479
62.7367861945453
62.743115484106
62.5233513921441
62.9864242492102
63.1250332661523
64.1031026751475
64.2062346909735
64.2046727359364
64.3456777085492
64.7896077084588
64.849842945775
64.6565761305406
64.4991631202144
64.4956634872745
65.1567430500073
64.6321542007288
64.6055241184314
64.8277205381237
64.7403773760768
64.6959278205071
65.0293604416132
65.1376900041609
64.8571975117834
65.462375365972
65.2017962047519
65.2828480268891
64.9825461226648
64.9089389475018
64.6267009073784
64.4415932547952
64.5485165699421
64.6605024390757
64.376377166969
64.7234743591103
64.5264455516246
63.8019317109429
64.4427147871038
64.3326715779271
63.9796860132311
64.3168500700627
64.0107920526104
63.8693826508587
63.6268991433026
63.3593696607597
63.0557887399912
63.3709285145583
63.2927227237016
62.8917616862465
63.0178244575014
63.5224526253778
63.2984440010216
63.2491677473588
63.3598384444669
63.3154255406823
63.1068137976889
62.778541479965
62.3588209095051
62.2754935560981
62.746826508726
63.1576804458018
62.9640861014912
62.8885449975535
63.4247755962114
62.84780918806
62.9787023478508
62.9777619792309
62.9208894796672
63.3024946697744
63.8299536938525
63.8448975867034
63.6077006816822
63.8768739408176
64.0580089865845
63.919772484508
63.6978813384578
63.1478665841127
63.1254539448591
63.0819035518814
63.0746446622038
63.0647167124116
63.2406064066853
63.9072209484576
63.973848782479
64.0150193668513
63.7516843794881
63.9845333563906
63.9431679608724
63.493950832315
63.6240252516653
63.4086590724013
63.567243984104
63.6464810118465
64.0654875841899
63.1218659258458
63.6988367350896
63.7882699428933
63.9361323666718
64.4103102704982
64.341301302804
64.2237797360146
64.1243335897802
63.8713201425033
64.4388854007364
64.3022635963354
64.2396523500865
63.4492853782382
63.1472603377002
63.0261699323627
63.3906431150334
63.2344192992218
63.5550173457175
63.9683283706804
63.8068675686081
63.9864930672007
63.8411362666806
63.6798803904574
63.8895559809407
64.3275113548872
64.1953025082595
64.2733158336465
64.5612881680334
65.1420253541321
64.4722547219685
64.3207492339028
64.3863710506057
64.9255866723225
64.4224040094668
64.5832070649146
64.5305658973642
64.4911203081108
64.583920055812
64.7500941920371
65.3938174532715
64.8761472789523
64.8308072361704
64.8172291031248
64.0181253296831
63.9762146743556
64.3179213738701
64.1831214347346
64.1418063751669
64.1232982030362
64.0986938929531
63.9178743861325
63.2528518751914
63.3493615870815
63.0950391345198
63.2564246486502
63.0042084339601
63.0456512316933
63.5445792317848
63.6356875493589
63.7823038974772
63.9155496963591
63.7793218581006
63.5791301709134
63.4915714524079
63.729642915821
63.2975663626149
62.8141081763664
62.7304815469781
62.840567635771
62.8482340086797
62.8654366822278
62.6530902204435
62.7841334680378
63.0637425163295
62.505197585483
62.5691920794039
62.369936041662
62.8254379199693
62.6414755504134
62.8913442353633
62.3566361241625
62.7494992751393
62.4406893675967
62.1420946354152
62.4160461257171
62.2114544530632
62.2805711135225
61.6687190621683
62.0728622866509
61.625962606219
61.7895854079986
62.0336248302721
62.4612599758011
62.6286195568272
62.8388766986741
62.5545890263963
62.1491642853711
62.4326132136659
62.2364226305349
62.4476044713869
62.5050234634621
62.369705848091
62.4862763290846
62.1732879292135
61.8084443076368
62.296456984384
62.090714014728
61.370128616608
61.2372338919699
61.4272445121605
62.0118161112186
61.9997262469376
62.5541110991032
62.4237442521431
62.7249515266777
62.9889116496313
62.5353726454349
62.360148354987
62.9398268863411
62.5729947306771
62.3149710895271
62.124003696597
62.3904499888224
62.1052162770626
62.9340039900243
62.8372968430612
63.2688728091691
62.965332190208
62.5366381080353
62.4170602617182
62.2300400110445
62.6197899590461
61.7808394380336
61.6797868301976
62.3235473244561
62.2137591256593
62.491905537762
62.8419092377984
62.7899640838248
62.985270156511
62.727095398083
63.0253791929186
62.8079066278196
62.7116293903948
62.6764406154842
62.9007411632899
62.655468880891
62.643899175183
62.7893302628965
62.9506843584187
63.1367691494165
63.4702696142325
62.9612803833665
62.8441988907289
62.6855529249913
62.9257466965122
62.8036479392582
62.9839208178511
63.195016825954
63.4193384771966
62.9982044222209
63.074972568484
63.3842385168378
63.3403096491808
62.9120210123219
62.8894318129199
62.7083084346409
62.8939861648211
62.5706411600269
62.9509364302416
63.0354443316303
62.8655879557143
62.6800525806551
62.2961013039749
62.5175976750642
62.6439649110766
62.9580070391828
63.099236767421
63.1319564138395
63.1699547359416
62.9468562834859
62.4988074161864
62.3310580772348
61.9575537090163
61.2596180021437
61.311400631866
61.095329904742
61.6922413484433
61.6190752616255
61.4447020396771
61.2975294633884
61.2680653567798
61.1638646585613
61.8809279061396
61.6304340022967
61.5237987140183
61.80212037405
62.1673967830137
62.4333980015982
62.1150072385652
62.144391599055
62.2572486697052
62.2306100310366
62.1956973683212
62.331752217391
62.4655129630783
62.3376065140326
62.1212865064365
61.6324313997688
61.2724763896883
61.6532246852749
62.0314487930603
62.7418590482528
62.1556490039716
61.4888590592318
62.1590552971058
61.7004946164565
61.4310771554862
61.3301597607699
61.8536951416029
61.9060433919552
61.5721058089707
62.2567607620029
62.5974485071365
62.2449690183625
62.5846349949094
62.4632747012278
62.3605836101302
62.4421596305692
62.5523679389896
62.2489753797874
62.0784362440117
61.7474244669575
62.103626034336
61.5604388452711
62.1415244777838
62.3902892859854
62.0981208590269
62.087829663913
61.9520894042616
62.159384912
62.317445944449
62.3646269366239
62.8438126133382
62.6564984350129
63.0760995866731
62.4027025721371
63.015165795717
63.0213586858509
62.4103109873015
62.75017293348
62.3136356163788
62.6225925956017
62.700150816056
62.3180590352402
62.194041088135
62.0918733570579
62.0881920805201
62.0837786822667
62.0898252222012
62.1611392221166
61.7996545405939
61.8562479420308
62.1681410088225
62.0748064742491
62.4593710488534
62.1573690694736
62.2231272196458
62.2700755956248
62.7785784819334
63.342725981165
63.5129220835985
62.7267858553168
63.2555341630308
62.9545908716059
63.1628403857414
63.1563871675039
63.0141129996821
63.7325564022078
63.5361125586103
63.1210905171435
62.850460311559
63.2164652778524
63.3821847638417
63.3427319481437
63.6925959510587
63.5904354995969
64.0370594917957
64.0278012737261
63.8778381415938
64.4659776711115
64.2575078609245
63.87302186822
63.9341398586403
64.220323957837
64.1689226996013
64.3249833305133
64.0787688179851
63.5503268402147
63.5118119414021
63.5285697817067
63.6700186257497
63.8915964166565
63.7456436800538
64.2779928507728
63.9532473417145
64.7827801760021
64.5524961739629
64.9743268994764
64.593948929748
65.1284226498392
64.5578334524118
64.4460140151074
63.7637366406204
63.7113958296154
63.5494804966848
63.7269097857497
64.0685789539716
63.916375667896
64.3943604851671
64.3869830975571
64.4017546308977
64.3343333437799
64.4783966430989
64.6525832767597
64.417046286534
64.4019894052481
64.5885072921408
64.6128614025159
65.0469816078356
64.4020502949253
64.5504993698552
64.7414020438393
65.0627296807604
64.507375937233
64.8275519426267
64.161430042245
64.6995047258811
64.884386436208
64.42847550158
64.0733414834132
64.2532298773686
63.554468601161
63.0075990245683
63.6639835229289
63.7129277474636
64.1217329200775
64.4100365062219
64.4961944723327
64.0597798861801
63.72389833624
63.8510461646143
63.7296640688247
64.1920383482913
64.1436375642463
63.6094838156497
63.7739635965045
64.2487163928483
64.0840361033479
64.3380278288884
63.9752291389953
64.5388537173857
64.7726449866437
64.6425137793719
64.3791327539833
64.4013485204766
64.4973842843847
64.6454931952975
64.2840738613047
64.2967833297006
63.9036352995589
63.8216500404595
63.6992314488746
62.7711423566049
63.4727529767985
63.68749222298
63.3235821904263
63.7977966806911
63.3099895273642
63.1247412669147
63.4325173751032
63.5670139710981
63.7238557831645
63.7215640772475
64.0904300945837
64.032780822004
63.7046752726492
63.2564593256385
63.6254337870189
64.3439298798817
64.6232873406408
64.7326432384709
64.2321424344844
63.7955065553385
63.7322140147841
63.0527838178008
62.7614592937022
63.0135084949077
62.6770618897861
62.6990750054362
62.7927378218228
63.1727670478179
63.1017308574128
62.8320436264812
63.8394760389115
63.9705615954495
63.9396091408615
63.7934602260518
63.7792355906324
64.3060338656513
64.2180372414486
63.945143607129
63.8279719938933
63.3643104054529
63.201768982074
62.8999560361262
62.9245731570118
62.7910966644889
62.8108322873664
62.8940800400899
62.4013489194034
62.4319407512667
62.8218254898794
62.9501917706109
62.6992617085941
62.6235353485456
62.2411185979727
62.04362511124
62.4448627744103
62.2332961836495
62.1946251147109
61.718530666553
62.0914240643943
61.7435105363661
61.7373296889857
61.7954851997347
61.6902058570808
61.857691683862
62.2385712365911
62.3176108371175
62.4236916838552
62.1531851787594
62.5407986554299
62.1540976462175
62.652704972009
62.6073445308746
62.824003988234
62.2419079633422
62.3532312887061
62.0658591738786
62.1545455250824
62.9335735542024
62.9395680917258
62.6532130330743
62.7146325853891
63.0947055116322
63.3674329327319
63.0489007090642
63.7212343664866
63.3376369061897
63.2710034496158
63.007827226153
62.847164865473
62.9883727386186
62.4197017404981
62.9021117772955
62.6138421212418
63.0401394007184
62.8076059530405
63.5304038066549
63.2801731667664
62.4498213073109
62.8858913888332
63.7669730356164
63.519826556611
63.4210934067314
63.537763625631
63.5646792416646
62.6273027702211
62.8419393974044
63.1842716541611
62.9939567057627
62.610311424111
62.6921638476739
62.4753057260913
62.9553745925067
63.2729003508633
62.8559136243757
62.9090565694569
62.5448376301496
62.4955971659901
62.1284517941258
62.5409404481475
62.5980259167176
62.8069374557114
61.9344399736788
62.0674985372025
61.868634465127
62.5802641508662
61.7692166363897
61.5974613053171
61.0187912638021
61.0236142653369
61.3627398311429
61.3815988113331
61.2204847977355
61.1100722115557
60.7066678561056
61.2534533667558
61.1144037207256
60.8905495382302
61.0250102952923
61.1435408222764
60.9400041025509
60.9326581782661
61.366220339412
61.9778166375419
61.6682789724672
61.578856228859
61.1125430614497
61.510951885426
61.2651523027977
61.3465461513079
60.9379774552614
61.0345259411197
61.0412713548801
60.6602182435337
61.313973933834
61.2207774844687
61.4219325628708
61.24864547737
61.3556718109983
61.4069697379031
61.5368887856616
61.9835882021096
61.5475100419081
61.7800867829935
61.8280616691983
61.9603435458139
62.4084945338392
62.2886697989994
62.2668731438197
62.752655666471
62.8086931269023
62.7321077538654
62.9430456143623
62.5855257735319
62.6614566314786
63.3591689263833
63.7131446631718
63.6254411711048
63.4820120111884
63.3810795117487
63.5957624802506
62.9882610582228
63.4437223185351
63.345755268357
63.5984308451557
63.7857667530465
63.2296326123369
63.8565327816713
63.7421057377476
63.8531466740149
63.5775973773583
63.2677800296806
63.3383660107991
63.3301931713151
63.0947919850492
63.679948222293
63.8916027853017
63.8202691014376
63.5385573202448
63.6120886283638
64.106364991593
63.780126941548
63.9194746900321
64.122255110756
64.2580029882065
64.6637901168221
64.6367169972239
64.9373407644624
64.9874264723169
64.7171194086993
64.5529091166523
64.5035587937178
64.8693750018349
64.3491626228756
64.6386639927514
64.9010921793975
65.3293786886074
65.2627552962433
65.0902325766785
64.7966121111065
64.4836856446462
64.4510413494776
64.2192248005626
64.6077937480978
64.8449069524015
64.7916382230023
64.8245528038714
64.513398741907
64.9376915212537
65.0231748025509
64.6672879947326
64.480485684202
64.3751804279519
64.4939249938179
64.423089792467
64.8998626334798
64.9405269366864
64.5582869918098
64.497393114525
64.4800512633744
64.2667310005308
64.4225004221112
64.2671871942362
64.3729903659815
63.9276391346964
63.8950580463038
64.0010859742993
63.9460855427715
63.2961790553151
63.6348611582282
63.6707783537114
63.0458355295895
63.1073830731482
63.3189628601561
63.6557082574084
63.0947990936986
63.1916411078445
63.0285046303228
63.0867600695746
63.1972652513425
62.929380647889
62.5515535265949
62.6712912470002
62.6417825743807
62.2759460149666
62.2911621738313
62.7150270724631
62.8474867649322
62.8172870759757
63.0780999744123
63.6184665718957
63.3865458669626
63.0916994686188
63.239888874153
63.8538015080891
63.4597575509251
63.8535505265894
64.2250149507218
63.8831296435313
63.7151255452026
63.8536672357736
63.9756006150723
63.5238832332634
63.9549239396562
63.8915631450906
64.0120733075594
64.1164454168102
64.0704502735684
63.8768008168554
63.8580152348132
63.0191155209357
63.0672677854251
63.6219228541202
63.2593756024435
63.2331190931706
63.123098015944
63.7791509477344
63.7080969613215
63.1166581019166
63.6060371549821
63.5723467852846
64.1609744802927
64.4135849856626
64.2203634138751
64.4725738970367
64.5703466785183
64.7253439573005
64.9838110448404
64.3933887439066
64.2807266845601
64.4348785174145
64.1656535309346
63.9697160845813
64.7532400967352
64.3155114790228
64.5282607201501
64.6586826808721
64.545451881798
64.3173820626398
64.1654095477837
63.8677297525359
64.1260364908549
64.4466108815058
64.1803891958129
64.2027898874431
64.1663864140179
63.6704841593783
63.8847286488554
64.0337113908175
63.5639538401288
64.2184321305633
63.9857699250019
63.9651981621925
64.4397549265902
64.2922231157533
64.5314856527627
64.1377858057056
64.4223280309042
64.9925075332233
64.2207467692539
64.2745113092803
64.6080385765995
64.2234218481843
64.4691320399033
63.9681460691158
63.5270598388809
63.5368791331167
63.090262063135
63.0691189118608
63.6318329375227
63.2971130803905
62.6824910235406
62.7136947933595
62.8984477590359
62.8896481257969
63.1871712593425
63.4427769481626
62.6537608143903
62.4573717474419
62.5670381937049
62.9072706902894
62.8531740214252
62.6230891834722
62.5279884023946
62.4972543366183
62.8461381688612
62.2784753853914
61.5759252081458
61.522148173966
61.3834029310879
61.5305179141248
61.2998772017888
61.0881071508817
61.6921844714263
61.6975328204571
61.6646463924688
61.3536126620034
61.4698725953423
61.7558094881004
61.7342689468906
62.0063418239088
62.2806959851679
62.4396639848137
62.2273184746038
61.8116815696849
61.6527747478119
61.8951429634372
62.1886880103171
62.0230867239723
62.0026089304958
62.6178281785338
62.1672638118518
62.1034839846338
61.7663882132633
62.0492326836063
62.6366760698672
61.8544343281818
61.6534594688612
62.0312909372401
62.2771440068778
62.6446429768179
62.8055453847628
63.3207775838885
63.0033916751251
63.3117952126289
62.6545069907226
63.1185393121213
62.7352295247023
62.2592894504831
62.3908734875768
62.7060284200343
62.2429992060357
61.4921992125762
61.3900319154541
61.7177766953365
62.2754965923184
62.117609733379
61.8535502443836
61.8271471258293
61.904035793575
62.5300129852528
62.354123781332
62.2163637706736
61.9545956554475
62.4593134917747
62.6750346916803
62.910842274558
63.0121664425856
62.697140207031
62.6453665172978
63.5513578402461
63.6406136082041
63.4933358279904
63.5326086993001
63.4401210107724
63.438853616631
63.9996452858804
64.0994179719167
64.6560886947015
64.1753629103091
64.1711256886387
64.0447025240589
64.1080760837067
64.1260002079653
64.6488322328184
64.9435467907824
65.2543616142101
64.4760140861002
64.5004033841193
64.1548972437899
64.8686754200065
64.9734195056199
64.8177518897932
64.7677585898666
65.0348989243913
64.9609030902153
65.4061522035658
64.6155599951744
64.4654557163429
64.388897598532
64.8719920405843
64.7761548602893
64.2832411351106
64.1071197280041
64.0004696843078
64.1932245796324
64.3035566582773
64.2711667114653
64.3175032739169
64.0227814107363
64.5540783877813
64.8517278231596
65.0606670384811
65.4750468778497
65.4720305530122
65.1059396337398
65.195174075189
65.6853210267919
64.8976085343811
64.8752097397678
64.5767839954761
64.5634696464684
64.9141251635111
64.4811669554038
64.1316349455744
64.158158842398
64.4668680946746
64.8810341388733
64.7599714109499
64.7726531799635
64.6795993815965
64.0068075729039
64.53980570661
64.5090030063895
63.979784301879
63.2343605847564
63.592014831549
63.6658730510987
63.5339381495385
63.2643202962192
62.9290882343061
63.1471454547475
62.9972211527347
63.1845418623743
63.5859333585088
63.279791090984
63.2770904404138
63.360064079627
63.5444643262387
63.3649407637925
63.1380981625373
62.8581849825059
63.0364219906698
63.0142574011151
62.9509313123078
62.6709885864032
62.8329293549188
62.5564437332984
62.4187554979852
62.2514044003703
62.2042463624499
62.7469591410333
62.5962306327623
62.67760649385
62.2849466939806
62.3474163930039
62.3329996296076
63.1716094513553
62.890839075658
63.03612197041
63.2877705121471
63.2497785148842
63.4018767573344
63.2193109306771
63.4337763326899
62.8616155250522
63.1231962027344
63.1111656911393
62.4537977951611
62.8814487732121
62.3208742781706
62.7342309321552
63.564762291869
63.6386999570065
63.8002103023014
64.7790353362667
64.1861052437889
64.1734033020441
63.6182270812262
63.4875877869781
63.4938317136119
63.4763741261982
63.7085069597815
63.0221052756877
62.9488973077228
62.6777501352461
63.2246343242403
62.7767138434188
63.0827990642071
62.6978570365596
62.6185251951379
62.518684893111
63.0350244053428
63.0509765813483
63.454932734493
63.5493571427492
63.5272488272815
63.3515484933741
63.2259594647257
62.8463951721465
62.8660031754658
62.9969339033957
63.0591799579268
62.753710542414
63.1910321020595
63.263045683185
62.7597054783731
62.8449834087409
62.8858459509483
63.4658318242741
63.6512306069787
63.4749614709173
63.8852963175349
63.6743969711077
63.8278475035495
63.4796851837306
63.9755154494777
63.3284892639992
63.4638809710494
63.3497369400813
63.8669749487205
63.4510506835269
62.996377033025
62.9795878174526
62.8405300329605
62.852665334288
63.454288310755
62.867083846013
63.4490576860844
63.0578679501574
63.1318955870218
63.3574571917299
63.495215915971
63.2996485380585
62.9835175775952
62.5997538437028
63.061647098395
63.0341169947229
62.9148537770907
62.9645995890497
62.7262091803941
62.6839044173433
62.2597793998271
62.7389880098053
63.7013891105249
63.6223824351677
63.0899001485066
62.9536329591366
63.3788583709596
63.2567756595316
63.1983577788757
63.0032266037738
63.0499255071685
63.3582238119085
62.8141417039177
63.1625155788906
63.1327017336152
63.6971815532576
63.8289137787823
63.8852255040356
64.0415633769648
63.7427018853906
63.8117084187678
63.9394656505282
63.8634440570265
63.8026579829261
63.7678414133129
63.2824026280854
63.6686046572
64.3371751679171
63.7296817718307
63.3710145783152
63.5465914253317
63.7227388520273
63.7031512633526
63.5451529517012
64.1863950305058
63.2944058612677
63.269697660419
63.6437600198081
63.5329658525311
63.4381201215244
63.4963168769503
63.3319750241456
63.4126703446898
63.1492818452444
62.733632541509
62.7701891762366
62.8705003170416
62.7313401022881
62.6210222463322
62.9308347684202
62.8325844063953
62.9428592086942
62.9698106335518
62.6151421666211
62.9848567573375
62.7862908723109
62.3710870794211
62.5631781206755
62.334928179558
62.8578831530742
62.7791940059013
62.3970631287248
62.1564230821535
62.6363637827121
62.5384437278319
62.1069649607102
62.8088175232849
62.6225777719281
62.4353644871989
62.4012558128841
62.119380742788
62.9166206346695
62.1467965883547
62.8072253780611
62.7541271927052
62.223038940317
62.4734775249877
62.3739735682853
62.5607013621106
62.482829379575
62.5770329054937
62.894892106837
62.8679963363026
62.4576351213863
62.2847513886919
62.5904061159468
63.4453860051168
62.7955427552849
62.8720802153588
62.23542878572
62.1306929960278
62.3494542729532
61.817641636063
61.9631563004377
61.7526299121726
61.8943106108989
62.3376224610552
62.897309153634
63.2677019710417
63.5834425808224
63.0276305689089
62.9782941915931
63.6617644156708
62.631975268285
62.4981995368712
62.9512270457266
62.7022559935847
62.2431644116454
62.9682335845655
63.3037683004556
63.4489067352657
62.7873088698603
63.0651836148589
63.4813545952702
63.7183262587931
63.5139973167793
63.6977817430365
63.6494727683198
63.2229148543585
63.295513120825
63.2209447334436
63.3593327752685
62.7816642037591
62.7850489181318
62.7434795472252
62.4313212325765
62.1244216182895
61.6474396715115
61.6821401068482
62.0970884092792
62.2341201868205
62.006306313518
62.756814447221
62.4979053857794
62.6956386016129
62.4387943827023
62.9248322539358
63.046049552382
62.8852860039915
62.9868182654929
62.6379423539578
63.3917039375003
62.9541185373058
63.1023907610903
62.8111569919598
63.17918804139
63.7288167510592
63.5948842778684
63.5411196160363
63.5461968105528
63.9371413865592
63.8728812546599
63.7141552324576
64.2342659448264
64.2675835832874
63.7421589637945
63.3704556390013
63.1618329933233
63.2510647836848
63.3239463737806
63.6786195728534
63.7829692564727
63.0979661974805
63.105884661689
63.3919419190778
62.8223035168575
64.3253557276065
64.4941000177616
64.6320049961595
64.4025558593492
64.5826306437519
64.7072430750519
65.0224458236925
65.1600807047071
64.9358671810022
64.5011393547799
64.8648570081558
64.7032384104688
64.7314047397326
65.0015147059496
65.2950513795989
64.997467746216
64.0866032637026
64.7378826809687
64.4677903434025
64.2633941443023
63.9434014033103
64.3350353783806
64.4925866468725
64.1442631464522
64.1576302815493
64.1771926456766
64.0045178293931
63.4868057270214
63.8338437965944
63.6187351762154
63.3977748572467
63.5887966278811
63.6939442957082
63.5921798084505
63.4420556777855
62.6024777262604
62.851161486829
62.6882618125451
63.1360342354314
63.2438346250652
63.3692412754555
63.6210920180621
63.7067201744019
64.4134522722648
63.6550023736758
63.7932835825248
63.3831496768665
63.4469561635064
62.8906283675465
63.263665244913
63.2944596018788
63.2409029104727
63.4164611762502
63.3731762259251
63.5307060249668
63.612882838312
64.0347286217089
64.2577405221611
64.3302709540168
63.8295663543289
63.648806057578
63.1783128723502
62.9947744333778
62.7511638128746
63.3033684851327
63.2548999109491
63.8832085383715
63.5516801506885
63.4465003922873
63.0076681693323
63.3724993499679
63.9386088410014
64.1832054953898
64.5511157734585
64.4159541986289
64.4437050297126
64.6041905420177
64.5405296874272
64.4434527429727
64.5147241840311
64.6735248393859
64.0941936612668
64.0137154795494
64.1790388299824
64.3047894124905
63.5759622288851
63.9593578762661
63.888663184794
63.9305362904907
64.6120866562287
64.4630536745881
64.9885437301842
64.6094819398539
64.4200110965214
63.9504010072639
64.1436992913007
64.4678248139475
64.7091025717739
64.4712651738778
64.6479937125149
64.9545040966983
64.8741140007862
64.9980309311
64.5806108700641
64.5869472861332
64.7789604602784
65.038708606578
64.7216810569464
64.0339216932903
64.4510016695871
64.3497611287546
63.3804419734125
63.2389320055832
63.1628242104357
63.5819947579803
64.5784365516713
64.7338105095451
64.5666628840283
64.7269217902339
64.9572578183918
65.2838547580632
64.2186906598105
64.076897924433
64.1059222746487
63.967070045745
63.5878774009767
64.1619128066165
63.2270251073758
63.4415771609588
63.2925403929644
64.0515219924209
63.8974590201886
64.1766417450708
65.0003201853891
64.7301198010411
64.1530932428367
64.1443205573464
64.3837596217237
64.2916039080359
64.2601921603041
64.1729993588195
64.259781673449
64.2011585804867
64.3146272084659
64.4804104621152
64.8172592365649
64.0404964889856
64.6861917235045
64.2471238290023
64.2065763923255
64.9032772778301
64.0480958096675
64.9832235518578
64.960263317918
64.3573650331316
63.876633783929
64.718877411721
64.9559273702014
64.8303027550884
65.5346039593569
65.6684573538117
65.7947398403199
65.6446580112777
65.4287864079884
65.076145810908
65.8139529452432
65.4325883960525
65.0000481953676
65.1541427802062
64.9827931628017
64.5434507941877
63.998042992934
64.1893254256447
63.4863890046169
64.1509092079936
64.1023309144541
64.1196932064814
64.1349136649329
63.5050025025967
63.6173171293215
63.8714661502084
63.5572153688743
63.4751672497804
63.0558732252801
63.0802455194324
62.82769432689
63.2376362817587
63.8784247353989
64.415054171206
64.4833939611793
65.0037513083108
64.1232535081693
64.4678403744858
64.5115591492074
63.930159892231
63.892473510783
63.553576066059
63.8598030488302
63.7382546921991
63.4654572473744
63.7978997079486
63.6548269031231
63.4829639849787
63.0680877296757
62.7930975718369
62.4211495563975
62.5802032227215
62.2836739952078
62.6185795356427
63.1263307972986
63.5854380939882
64.0202511419402
64.1241470790987
64.3210100298374
64.1906547557462
63.8505553338367
63.6286918287316
63.247717702806
63.4299312573777
63.0058671715602
62.9797127270977
63.2015270818911
63.6101614224079
63.7380630927944
64.087607663279
63.8344953754134
64.0078152719938
64.2258197840269
64.2280176314295
63.8100462320753
63.8541977297798
63.9294474509252
63.2662614690998
63.4128938003409
63.6121267163253
63.0258310246625
63.0226416896648
62.5886159086171
62.305940084625
62.0087115347232
61.7980540215337
62.0531140183972
62.426779904551
62.8032026609701
62.4726413148551
62.2622469511083
61.9605074516582
62.3003350999114
62.567780074886
62.6118932038797
62.5066469077137
62.4454572371636
62.4874651203076
62.3045587990623
62.7671377808057
62.6240572001685
62.8790125454451
62.757462697798
62.9494080067562
62.8378549882671
62.5353563744284
62.2360253795266
62.5905311613701
61.4982015360422
62.0247083222554
62.2022682415401
61.9145480849322
62.2284055082995
62.3526722441668
62.2707072836339
62.102609730223
61.929370972166
62.5218253195005
62.1648162785613
62.1873071034603
62.1187114010311
61.6643373872025
61.5456496149208
61.8521212750284
61.5841973629791
61.5092700032057
62.0764150772957
61.6076062084972
61.732017530671
61.743476119239
62.0398337975324
62.3471579755119
62.2349659075791
62.2391585068013
62.5869872785143
63.0730663166051
63.7017751557149
63.6363926986125
64.0407410224212
64.7023410621435
64.7952060022792
64.8524390053406
64.9460526758868
64.7111502889883
64.6397229104004
63.9722794893743
64.1425713949334
64.6510776794355
64.2989534172457
63.7523858773007
63.7798976479842
63.5655573451563
63.0163533806167
63.3528680294694
63.14419341105
63.3986880645766
63.4901982598107
63.3098580175283
62.5492942873918
62.3063924385755
62.4834027404527
62.1178637824984
62.3477730598322
62.4498248252494
62.5702423604868
62.2769063350147
62.049955174115
62.3301035122224
62.1372470853153
62.1063169494127
62.2473776565441
61.9702184151519
62.4836723834027
62.4176845910122
62.5923067215039
62.8915512688109
63.4488630602573
63.1897963991923
63.2203979231301
63.5089157216373
63.1394503814285
63.3924105339657
63.3074727844909
63.4731139128615
63.5959459573258
63.5207082133376
63.3463053402721
63.5503702840907
63.4679871782553
63.466393403395
63.5663919923451
63.743085596422
63.6713933489666
64.0737387947733
63.9550103599327
63.5827103540498
63.4363682514258
63.1579146179894
63.0920106870207
62.5617385221023
62.1926034199659
62.5125207658857
62.6799587742668
62.9684951692067
63.041233601099
63.526040795324
63.6658533473118
63.547236427706
63.5179297144213
63.7011338344246
63.9010138630559
63.7695898758692
63.6412910032983
64.208996186906
63.9899596643687
63.8243185503604
64.2558669990784
63.9046558377799
64.0236591565605
63.6613270680589
63.7018977061586
63.3360474242378
62.6961872463178
63.505270366613
63.534971199189
63.1415072837004
62.9966342132442
62.368874189131
62.0393808707672
61.7213355614566
61.7108077348362
61.3453195993841
61.6960533616797
61.8056010401137
61.7361361634833
61.9404510823207
61.8275624073538
61.7835899720429
62.5236110024832
62.0399278804951
62.5148834206659
61.8884126273374
62.2714360440848
62.7577620583553
62.7012326817391
63.0361970436971
62.6369649410994
63.0825472091846
62.2986574631167
62.4522305976978
62.404040515827
61.7592113367733
61.7645227940245
62.5182501074633
62.5429109361119
62.9621366303594
62.775378535454
62.8766339659944
63.0645757458403
62.6986451521661
62.8489039418986
62.8901887100202
63.3939119033431
63.3927447132737
62.8970529081125
62.7398384768602
62.7003439290989
62.6501003481638
62.5028520785748
62.2300808823763
61.992537671794
62.1777161071734
62.3191042495362
62.3266429298811
61.9443589834877
62.6301094369893
62.2136457263661
61.5892021495811
61.988737816653
61.4319012735558
61.5831450333747
61.2163776417219
61.6281286990281
61.577852963962
61.764213320057
61.3130738869477
61.9288605071938
62.07109735094
62.221425329251
62.2980798093031
61.2648728169469
61.4824975657253
61.9817948319253
62.1458892915291
62.7473029157258
62.6447634446202
63.3853434193485
62.5687154359703
62.5690508969704
62.7469043629292
63.2303795948651
63.1680156335671
63.1222717985373
62.7283047215616
63.0645281060668
62.9348402840011
63.2608331147057
63.0016459631522
62.7327338949978
63.0992691390566
63.5684449759812
63.4575182458542
63.8611566684336
63.1593323069114
63.7886426657745
64.2870562514687
64.7656658774702
64.6395446664941
64.7116429082883
64.8614263892708
64.7340862771763
64.4714033321791
64.7916289886386
65.0086886932311
64.7234364282803
65.7084720008118
65.5964476177323
66.0273431239951
65.8097608311037
65.3501955851698
65.3835075358744
65.1730132694171
65.2893209389189
64.4441510039985
64.7678749648648
64.8784844508897
64.0075046945092
63.9494903068153
64.1433458041601
64.2928714490514
63.8970279226217
64.2346595867242
64.9696877317911
64.2230219528296
64.1916083232441
64.2525621466701
63.7650813737196
63.6852622628916
63.8411765929507
63.1998203700665
63.3884837729886
63.0370804838564
63.0328433938081
63.3472551803451
63.5353512426161
63.5027738226554
64.4005227077092
64.0928402686042
63.5283733558672
63.3921583047052
64.2061068804875
63.9611464672897
63.8159469853887
63.8694582096687
63.8119765052626
63.9280567712785
64.3420330739904
64.2981408555768
64.0629601181321
63.8663374774068
63.7327077366433
63.9104333688505
63.8473815243616
63.9022258030891
64.1795460965293
64.4518008317341
64.3496872366049
64.8073551366397
64.5502682119637
64.4919597929201
65.173860410675
64.8430975134716
65.0853937014207
65.335406040831
64.6839746441634
64.345629172772
64.0068638019399
64.2709725995085
63.5179836661555
63.984983691398
63.5798936507411
63.7397320388878
63.5563394064441
64.1147410851065
64.0862378106197
63.9248530912095
64.0317693218348
64.611311922723
64.4567515876086
64.1648579705956
64.2763415178215
64.1738619762493
64.3464175558062
64.6026546526904
64.4254213477915
64.6876137632792
64.3859280183155
64.9532874241278
65.0388068618607
65.4050612041101
65.2805535139214
64.8782881929322
64.6262970904546
65.0391212172478
64.9289542429615
65.5879457366743
65.6728428323229
65.92463522966
65.58223066201
65.4583765008018
65.005063526231
64.7873641897109
65.0520473417048
64.3377626968971
65.1886887522256
64.9788315553139
65.1419088230017
64.1052990467187
64.5305756561668
64.1429718877944
63.9393047083709
63.9568723333994
64.2903219495297
64.3493988028516
64.4691993471971
64.5731499905904
64.3458498578857
64.6629908615789
65.064541850239
64.2824359866156
64.2556816910497
63.9787159321131
64.3533862590327
64.3244244510722
63.8392464140442
63.1906888588557
63.2993109782171
63.9913444660265
64.0122834251196
63.9093691445241
63.9671302339649
63.9673160736965
63.688280324245
63.4172555683079
63.3885921165041
64.4390395034464
63.751349314952
64.6595816120167
65.1352557271106
64.9811317312501
64.3427111609688
63.8062328129901
63.6382314794828
63.7332835373781
63.9629890858778
63.9282313639721
63.6759146808604
64.3387178508554
64.3926784631237
64.2157464473216
64.0038156866334
64.0786078337509
63.3659217845879
63.3251091828054
63.6712022290951
63.3764903298119
63.3048642344949
63.4494053955324
62.7427574815054
62.7484614223454
63.0810144919377
63.5011944321542
63.4018564927828
62.9888626033961
63.2038677941812
63.2476047026668
63.6422115121002
63.8096433732386
63.5113644127589
63.6417574290543
63.4112792731435
63.2949058327268
63.2849301881622
63.0207445248821
62.5646545567723
62.4967659847073
62.82932704244
62.9610896349353
62.8590922108388
63.0894685822626
63.1471499926757
63.6163435741586
63.5500916171374
63.7603055459258
63.8979823108027
64.1633363083386
63.8890574476406
63.6913509910791
63.3507762828577
63.0400922594576
62.8969309722984
62.7075328123306
62.4607628341505
62.3372941478441
62.5575800569789
62.3583508205799
62.8791386987511
62.7811198179568
62.9254002405327
63.110676104123
63.261710693484
62.6666500673295
62.525697358758
62.6076779627051
62.5524191688162
62.4718028606127
62.1594819140208
62.5404294784705
62.6025625064292
62.5090455916852
62.7699123846797
62.5808164750924
63.0663119010326
62.5784343123285
62.7795181126203
63.0049406470527
63.013228761861
62.8564346676147
62.2245400822856
62.5913560100556
62.426866453595
62.3749353857809
62.4329916539253
62.4058379709026
62.7214465667205
63.0983195734642
63.0543717749078
63.1872147644838
63.4180544786739
63.6485406993174
63.9419169703086
63.8329700434366
63.6339427348111
63.9570446937046
63.7422293729003
63.4453228831302
62.9136788429927
63.209727234731
63.092090978257
63.0330536519278
62.575666434965
62.6202096958838
62.4538076159905
63.2621010925749
63.1129554421712
63.4122835445504
63.041883834974
62.9201178467094
63.0506436419853
62.433884767804
62.704378535453
63.0316020457328
63.0424222391179
63.3304163589227
63.2593775478116
63.2465017555567
62.5260074171539
62.8954091483484
62.6564095691947
62.0760744998126
62.9471091798146
63.0809599755734
62.9672588538588
62.9172622514195
62.3238301747161
61.7117570853172
61.5417029562126
61.2908378559937
61.1554897713411
61.6068836989003
61.3606873246516
61.3406378348133
61.9472409735246
61.5813843531915
61.4357214211994
61.2401943988946
61.222490799753
61.2706255067108
61.2881623116026
61.4405487251666
60.8462675041532
60.6993539728206
61.1691921815633
61.1956127708204
61.1120909785656
60.7550818398076
61.0535389677229
61.2038830155004
61.132744410026
61.3246542934117
61.4434790122518
61.0372713878732
61.4972927325458
62.1059683454025
62.1804704007518
61.9247736095018
61.7718548979399
62.2027704208343
62.7482350277767
62.5593427239835
62.4791172062819
62.700222108238
63.3274536006851
63.5749641477532
63.3828564685164
63.1576120807715
63.6569032249731
64.2950262518737
64.1403517350007
64.0217833971983
63.9120715497384
64.2759193300295
64.6715950991572
64.356238378868
64.4003614861264
64.0657208445016
63.8711952155668
63.9307506546262
63.5820291123554
63.4984037370069
63.9851059701687
63.985878571939
64.0166721407044
63.7020210949027
64.1347896924921
63.7457877859509
63.8578321956056
63.6431107231961
63.8710384789647
63.5125534419752
63.7859592107521
63.3333298013196
63.7923663280526
63.2266878879068
63.0316236716214
62.9794744371029
63.1535580531636
63.5791992274356
63.7873290009077
63.1449638061297
63.2843252420076
63.3259525416244
63.5180007179841
63.7520940937056
63.6084295214063
63.251261951831
63.2097614957443
63.3767037674769
63.1588548964583
63.3463917014786
63.7591559897095
63.8353538688913
63.6969293386145
63.4689611290084
63.1077520796743
63.2205574935789
63.938201924923
63.5697602498297
63.4242240057898
63.3445984945352
63.3368184283364
63.2896443456861
63.3406424655418
63.3579208647781
63.8209332592345
63.414423958582
63.882316382037
63.9438041340701
63.8532886661419
63.9208773830771
63.4782609548912
63.2765098173039
63.4967074822125
63.3849122808193
63.5273841979136
64.1658024195099
63.6355785091699
63.6158276547563
64.2076227779818
63.9208803009906
63.7569105991038
64.2301467431878
64.5113098739435
64.4621367782079
64.14436580252
63.834125085972
63.5675389706218
63.6068746790089
64.1693456962763
63.6624495735715
63.7102699812604
63.8014466904428
63.7625071232038
64.2641683507033
64.0523066398989
64.1409113617601
63.3298148338429
63.472867128121
63.169653390591
63.5934934827282
64.0587197802302
63.6706507381592
64.0054038402489
63.4738719925471
63.711696094783
63.5671713425263
63.2358292012917
63.0199297183257
62.6164135353961
63.0660864164106
63.0841356440945
63.1569180776569
63.4332041159565
64.1514005530038
64.3125862131316
64.3212738132427
64.8835632424336
64.692368123738
64.3739332934431
65.2003203927021
65.7826240283479
65.2975020370286
65.0571279839569
64.7012733213191
64.5855870316551
64.4898925537894
65.2176456517167
64.6509712030456
64.8319146173133
64.7387550869417
64.2732450213984
64.1239633256919
64.122201764113
63.5804943833916
63.3682585354102
63.1891865596895
63.1097949874495
63.0440965695439
63.0262545335923
63.2789972530163
63.5477685161022
63.875755377045
63.996421499006
64.1550939775024
64.9067395656228
64.7763814092003
65.1376339395171
64.6492774023923
64.2662498830827
64.3122254255651
64.4615654339744
64.4625124351275
64.7928612543611
64.1459010510412
64.001885497569
64.069666052334
63.8784735587079
64.1609849054723
64.4413549583114
64.0197336764977
63.5509167275463
64.0993044510214
63.5855230121682
63.6838327218617
63.9445865984539
63.9084267834022
64.1503192983525
64.301497575901
63.9678427645608
63.9084503022052
64.34263681314
63.8700737804329
63.134922539248
63.4266584459696
63.8945018264431
63.9680729057457
63.9374535746083
64.0874065180436
64.747219296261
64.3224412668652
64.1555112985788
64.3315070867917
64.0906064083187
63.4319526118201
63.2866204497041
63.0785253109388
62.9642093180938
62.9229673526657
62.7956953329214
62.743798969114
62.5099110671733
62.1045461024592
62.2155482269779
62.8883061000658
63.1300497764961
63.4228216550652
63.2788313126551
63.1021835408433
63.3936508394582
62.7747378001335
62.6525329819092
62.4822009538804
62.6120029074783
63.032226769859
63.3982513432694
63.5525059407155
63.0237302261553
63.4561602784491
63.7007722023348
63.569794459052
63.2329487914992
63.5229504102148
63.5206644127061
62.9512227321123
62.9509092981337
63.1342793175093
63.2914795011967
63.4163018744987
63.450381668983
63.1355481292322
63.92868554739
63.3916289452638
62.6608937957208
62.6770879019453
62.8134556023769
63.1518535326452
63.8395464809527
63.5224940162459
63.0833013819536
62.9100779997243
62.910090668963
63.4348140789519
63.1281290025702
63.0514690464697
63.5607311756604
63.3960575984288
63.3798557015781
63.2106846759482
63.6334180558452
63.8350567481668
63.8060890558237
63.3195954845837
63.5687036565505
63.7044066043269
63.3710276738665
63.1550008940637
62.7332575400327
62.9713105279361
62.6337275942358
62.8518776268706
63.0512541033693
63.2116320931998
63.113426615408
63.6269893178711
62.7541682352518
63.424538148375
63.2237794600517
63.3542043958082
63.3463018719804
63.1738022526606
63.4427804636344
63.0111989881129
63.0524892423556
62.8277432758827
63.3329144077143
63.0872116933623
63.0139352835467
62.9856746897461
63.1065358046246
63.3934327453006
62.6302717482016
62.6961751363764
62.8840801191749
62.7171690977856
63.2324993536518
62.9326485272476
62.7488235392333
63.1533691513663
62.3431431496476
62.5852261128435
62.366734549201
62.1897882232957
62.5684571877705
62.4572002158767
62.6255911209475
62.3022896690192
62.1364497398278
61.9660057774996
62.2203258993056
62.5502984510895
62.6089107592124
62.8319959464941
62.9215140617486
62.1569491522531
62.3509557853569
62.3549618547412
62.0424290408449
62.2231841822646
62.2532853062897
62.1957604408031
62.4267414738418
62.1552620646782
61.8308771705148
62.0383944594074
61.7236831914274
62.2059598093678
62.640873400065
62.2282774798276
62.6122990172412
62.3844548498926
62.8890163965089
62.0600642256205
62.6166552881607
62.718094495213
63.3042592286751
63.5319008757572
63.7410629216465
63.6410006202106
63.6645201074729
63.3328088510345
63.2608476674024
63.5509118505415
63.7540782577854
63.304767104429
64.1317810868643
63.9709264264865
64.0879654316091
64.0375022689305
63.7037656842288
63.8140214623428
63.9450512756392
63.4477793623214
63.4276109067419
63.2363904785407
63.3887307196157
63.3788785560887
63.3642897268028
63.251008300312
63.7126998199647
63.4380239437874
63.7169213704463
64.1233170018293
63.6716440906166
64.0110657523936
63.2388715678272
63.8194607498534
63.4246466609459
63.7517264771781
63.0386040562404
63.2505387658862
63.7642669409371
63.9364308050609
63.5877837982135
63.5750381429309
63.0613084405288
62.9577426059153
63.0182200276981
63.5611392556893
63.1107306382935
63.1436111673098
63.3699712088292
63.3373765480321
63.8006280608293
63.3310868565909
62.5267852966004
62.8068003612637
62.3534652333742
62.3171049596938
62.4554273837765
62.5976374626858
62.8246151342332
62.6741549719063
62.9747954853313
63.2357887422808
63.5342547264699
63.8022399110595
63.4053405977778
63.2814732411221
63.2530457075046
63.0513247222772
63.0136763402697
63.5391049559112
63.7406490944157
63.309955560798
64.1169914195256
63.9683794709028
63.5504716343201
63.4460730313079
63.8858635776638
63.9903350706842
64.5246620305252
64.3154687043671
64.397115664899
64.8872322465998
64.6039880667527
64.5392613917124
64.2953493851999
64.3208383835393
64.9976617436376
64.9335804146513
65.4462543607322
64.5573387009215
63.7679802142295
63.6207685519003
63.7269997391239
63.6893121149936
63.306541039498
63.1497088993307
62.9623496581769
63.4724460542755
63.1042656128223
63.3638597231665
63.1237969280226
62.8382296541215
62.5922198423227
62.5736110334814
62.8724996822553
62.97117258335
63.3269085180377
62.891884391426
63.2888020632289
62.9317898181258
62.9390411763564
62.6957340108225
62.9084645390685
62.2803801194585
62.534267309929
62.0322464364261
62.9527593586997
62.8622184154797
63.1443743279517
63.0841927202596
62.6894314547159
63.0686380012546
63.6170288739694
62.5004869020228
62.7020354150351
63.4270069591201
63.2811268381876
63.3632472039978
63.0206654834249
62.7551644203724
63.0399768882299
62.7945220538225
63.1992709640239
62.8395369452954
62.2798687020716
62.2176580659737
62.8540215097876
63.061472416861
63.234686590202
63.1218126602901
63.4015638230369
62.7730255498688
62.8484304299218
62.8180907719929
62.459892921966
62.8866255526637
63.0930247217875
62.7343931156801
63.1610901076624
63.3043557636556
63.0665991577135
62.662042840026
63.0443428584798
63.5032846938845
62.8463653766971
63.2253759052487
63.6157740972005
63.1428421054192
62.5585736666811
62.9968133336297
62.7307621363281
62.1522638561844
62.3532299892735
62.32496281684
61.9091226155728
62.7265841786721
62.7163422638614
63.013871517879
62.8521981585072
62.5807321759369
63.0423453609705
63.3871204801306
63.6041567779707
63.3350843737833
62.9996097728674
62.912296924589
63.1270583340287
63.1497447654533
62.2642572249068
62.1361049470018
62.1643944208402
62.0965572563482
62.2523027889812
62.5504062525293
62.8945690554436
63.0870895350508
63.2222923359209
63.7603282028474
63.8448199666727
63.794391132219
63.5311936734513
63.4481864521875
63.0754419283396
63.8122228354664
63.5969700883047
63.6116724319482
63.5669065350448
63.8601039943099
64.1322895403988
63.9721667959278
64.1062924080067
64.1017718517477
63.2149506567315
63.6020176713522
64.0688396904303
63.9217956093008
63.7936425746426
64.1214719289723
63.4490439126883
64.0895829265636
64.3564908840315
64.6421083322226
64.9208010936275
64.5840126585895
64.5053215203336
64.3076298511005
64.2339730689339
63.7105606442521
63.9192688041638
64.2676023030627
64.3470231688939
64.6604213970348
64.5527145412555
64.2156381579116
64.2506130867569
63.8653330115083
63.7898776877497
63.4839420103342
63.3395429788812
63.2240645344337
63.6524453605763
63.5179206465755
63.7364813075282
63.6879943751862
63.7106971598285
63.7842716692905
63.1964294479251
63.0949866276166
63.0588812011702
62.8058186761793
62.8395381215208
62.5756437480268
62.3437344602197
62.4891495353844
62.3863811644207
62.1239155085978
61.9738231645271
62.5438927512641
62.023442791693
62.3452044147805
62.2898716414136
62.4317050699494
62.6678737011177
62.5149984212873
63.0948474688789
63.6315867080967
63.3635382617873
63.8552850432474
63.3267812847942
63.1977968249544
63.0416900002599
63.516698758828
63.2959386764708
62.8900147046756
63.0418103150648
62.8535021352746
62.8392883952823
62.5105668738278
62.7826740732675
62.9203468451477
62.9363066433807
62.8658698710391
62.7244237338635
62.2212070575741
61.9770628108183
62.1995619767576
62.2268959307644
62.2368110271156
62.139583408536
62.3778296734196
62.4141319013013
62.0616406521032
62.6582098276081
62.4443424458634
62.6079976477704
62.5425249139778
62.9089316427075
62.3699353428129
63.0470227218148
63.09750211204
63.0059372516222
62.8779266315313
63.1307427652098
63.1600763333041
62.5401385069671
62.9591345729076
63.2014753953638
63.2830828824713
62.5475743313436
63.0713294911706
62.6754122889913
63.126695642052
62.9729526250205
62.6353777867772
62.5075233963476
62.5007967192531
62.4392310806005
62.6858359539765
62.2920431252729
62.5474476395203
62.2989892168341
62.2915441466604
62.0989502277522
62.2261995844251
62.637602923098
62.2625105269901
62.294690643606
62.555562650974
62.9633266955675
62.8763454263236
62.7809030162131
63.1758059898857
63.1628055933179
63.905306422848
63.6374784135974
63.6075819688415
63.3152331397488
63.361515934963
63.5211180725548
63.7606653078525
63.1469955347994
62.805991798419
62.8250573058856
62.8636786468236
63.1261177433771
62.6897567185429
63.0197813235215
63.5618015861346
63.7228255834965
63.8434004997522
63.6068050275979
64.0016185404156
63.9820907561853
63.5858693035838
63.0811418578907
62.6926355125737
62.8270519017215
62.5980508249444
62.2980279096565
62.8058338578378
62.6204466914139
62.8188296078733
62.9495556077387
63.0939708137259
62.7833380735958
62.8649029164924
62.6482222372534
62.8115351738689
63.0392022869084
62.7493076040267
62.3588619782824
62.7885551274785
62.523413905365
62.6141711039838
63.2792819159894
63.2642887075069
63.4428200017719
63.9746331856163
63.5699807254145
63.7392633642287
64.0738217157461
64.3342203532346
64.0758833936138
63.7974212504249
63.5614128466361
63.6441540384178
62.9156375686518
63.5245479526242
63.3063941869459
63.2075555010593
63.6221182122152
63.6083737593071
63.2413774739252
63.1601195101446
62.6756313627452
62.519789647892
62.2257206219428
62.2471336391836
62.1319283564385
62.312051065303
62.7927724927984
63.2404638398523
63.3031630846587
62.8938628262466
63.2246537377814
63.7671623863207
64.3911268798804
64.4794816156191
64.1861213440498
64.4343887654639
63.9106429996697
64.423921148531
63.818479955716
63.8942550890174
63.5594329639931
63.5070130578591
63.9455125470132
63.7160922739901
63.1785060400514
62.9087776574715
63.298163556606
63.5633303381489
63.3436853776662
63.4157130205964
62.9314702539341
62.8026036082148
62.5472115650289
62.2850475253475
62.6990539821274
62.8204377039438
61.875479523964
62.340316784457
62.1810155742595
62.2700915305055
62.2650498542834
62.9100329124412
62.2460116234666
61.8232609410012
62.4316292795046
62.4010368287991
62.997471223711
62.68352506734
62.9820085808504
62.8827978248671
62.7335866189202
62.1534554413432
62.0611791005144
62.5938006866025
62.3522156940347
62.0794558396433
61.7795570659324
61.5627552406594
62.1190301539173
62.2036376138195
62.3075701161108
61.9699673117793
61.7829059773008
61.1810510613678
61.6941672357032
61.8204607554653
61.5851460418424
61.8639798473527
61.3983234330357
62.6595746751417
62.4573534039148
62.883604587405
62.8481404874808
62.7917514571412
63.0607223818027
63.606042847204
63.2605971765786
62.8044900027916
63.4653142350342
63.3879642888639
63.8349802643378
63.1890802999894
62.358401573851
62.7061944820452
62.3793570218867
62.9264533353547
62.2829251524601
62.2217394657624
62.7058118357388
62.7133443332912
62.6547449321506
62.8586893626899
63.0273193683563
62.3017778907805
61.668201272577
61.7527336300499
61.8472206087307
61.9236395057629
61.8319565357998
61.6037660612021
61.9679973906077
62.2949216062028
62.4576183782925
62.1883042540044
62.3615367048147
63.1274006678718
63.3152224579608
62.8358309860077
63.3258170213089
63.5108935975216
63.135633616994
63.4566924031125
63.7895965305316
63.7466380884208
63.979624623465
63.9471110486941
64.098098642996
64.0070090957179
63.3380115691732
63.0647469764034
63.340346569369
63.4917903977719
62.8624891633085
63.1804854343239
62.8517282746677
62.9163415657957
63.1917023898793
63.0483862307936
63.2132985443456
62.9534241112177
62.7636660465971
62.6634387186871
62.8108779219973
62.5645062453766
62.469076892512
62.4452903578031
62.7253154223523
62.8809489727937
62.8517911259424
62.6965020890321
62.8783594494127
62.3967923998337
62.0998954286095
62.129496954645
62.4731464705008
62.3857794425154
62.3653845448409
63.0852436451178
62.7976978011167
62.5967629302245
62.2730722931208
61.9519489590203
61.9438397807209
62.2956227158694
62.164328731252
62.7656516449968
62.7197304099473
62.7406679957401
62.1986655905688
62.3158085247162
62.5747738918522
62.7239947229095
62.4743477051284
62.4471951325657
62.3457425313973
62.5727478213227
62.7500068351312
62.7029805325197
62.5796856340573
62.635386639989
61.7689356819683
62.0473248786614
61.8712941957439
62.2405091784643
62.5893328671598
62.5652661832322
62.2753516594551
62.0132990685466
62.2984284213985
62.2417284420217
61.8870061330799
62.1240800478538
62.3698543885982
62.4865403151785
62.7425474130191
62.7904803392956
62.9000482880082
63.2463241351373
62.9095022753074
62.5531076855975
62.3784099569919
62.7441198756933
63.0266150341285
62.4764025069009
62.4740992178886
63.0525166019186
63.0779819723817
63.0871689633747
62.9925072944751
62.5935224530324
62.8145788968833
62.7220366989265
62.7245037966082
62.9241979950224
62.8747536180612
63.1792773218712
62.9730434392121
62.9847488250467
62.9382633962774
62.8021254138352
62.6160446688024
62.7143126757605
62.9750001930674
62.203797819159
62.5150125725347
62.7155732530016
62.2312683466139
62.7107671940824
62.535399055253
62.9611498178296
63.2652268147636
63.6195656324303
63.8141228241079
64.3156155862467
63.9568258693802
64.3959683412249
64.9457308056635
65.4242255965684
65.0619950377068
65.2280622783517
65.132862159385
65.3415655373519
64.7602166716933
64.9001536428328
64.8671391883024
64.0619213438715
64.2283057090668
64.9441841769168
64.7411157832387
64.7037453844453
65.1388344824154
65.0190335853396
64.9255123443096
64.5946183931332
64.1605974275576
63.4718554642346
63.8963019330351
64.2292215707246
64.1314399808444
63.6154545910494
63.7352009964226
63.6261271475349
63.0508148998322
63.2312010377212
63.0726760692087
63.5077268802078
62.9838773737372
63.2307540950962
63.6152481633895
63.9058072701093
63.4265239025821
63.7573588262518
64.1608779641159
64.1269309424666
63.6941458406628
63.5331141581285
63.657380693317
63.3876654251764
63.4771007868863
63.7914465885985
63.2785953105486
63.3881317746668
63.3749696026091
62.9775202087508
63.5787461371666
63.514383265857
63.4778159376887
63.6402589760049
63.414142022479
63.7634067783709
63.7452694884152
63.9358626861041
64.0799683066504
64.104043228103
63.8218268481972
63.935191755945
63.5395708144941
63.5049554622674
63.8700603019097
63.7198731734076
63.8482194084092
63.9646488150994
63.9046344062313
64.0111097505536
63.9234974858917
63.8712846124
63.4549805318762
63.1841194339049
63.2500656833142
62.6480404695528
63.4459215333341
63.419861416415
62.8789077208355
63.1648803916306
62.8870291459607
63.0079076079247
63.4323562052093
64.1886153453691
64.0472828421416
63.923897507801
63.8797361738509
63.6900705484835
64.2397713967578
64.7628405411844
65.0480556352942
65.2523205994097
65.0405284689816
65.2031856616569
64.8262859567992
64.7541864209081
64.4800315342
64.4670412832375
64.4517699802165
64.2422223641302
64.5306006758477
63.9368724078424
63.8071611745849
64.1929365552496
64.0090401534928
64.4342660623846
64.2008753888682
64.0410179166779
63.4758011592421
63.3454238868213
63.5961427972663
63.3163247115511
63.248671911962
63.6631717688942
63.8370531207289
64.1859722200845
64.0463274132325
63.6946905243943
63.8401505039306
63.4704305273904
63.1703144526032
63.3326745455389
63.2485626615482
62.9658529829533
63.0987962167334
63.5150729795459
63.397795308856
63.3723617098904
63.1028723048208
63.1153107069957
63.0678499048793
63.2613320775437
63.7957182340119
64.0249120617156
63.9665746616365
64.0148870346044
63.7734786726021
64.5639704900796
64.0571115540457
63.9473886027546
63.5790997402287
63.5616384875379
63.911325390379
63.3446638686265
64.209251438744
64.5892722863275
64.4153954325503
64.2755663922369
64.1699963244485
63.7109210601546
63.8692101474695
64.0717134248403
64.5685145915502
64.09420428617
63.7918832658884
63.9226113737045
63.92374321449
63.9251188342692
63.8609494680717
63.6212899403567
63.506016134292
63.8703254148105
63.1884303307941
63.1306728155163
63.3539105724471
63.102931658717
63.0612731073634
63.6278132513855
63.4639398244763
63.5904246258618
63.0664709353428
62.9063818996881
62.8094316116365
62.3858494088837
62.4846990243997
63.018486893884
62.1816763736325
62.3854621357078
62.8156085235694
62.3986460467775
62.3627414357004
62.479485508558
63.0063094293926
62.9783300265213
62.9519374757606
62.7336585916507
62.7248305528386
62.5310594085159
63.2002187078726
63.3631697473094
63.8731822697247
63.7718433006243
63.7423850082348
63.5221939543146
63.2399301885423
62.8212316486111
63.4254318846407
62.8485850193399
62.8036338940734
62.769331772358
63.2841505253222
63.3700121603059
63.2398412297235
63.762119223512
63.1074042868663
63.6318237763189
64.0411605024647
64.0244762501854
64.3470200469174
64.0389553850764
64.0538921928171
64.5770676999326
64.8000586154588
64.9141441496719
65.0619014866486
64.4807813586334
64.0211356688611
63.6389900264228
63.5647999761524
63.7774114874133
63.6054676844758
63.5715871924455
63.2651043787218
63.6417920073288
63.5603308332457
63.4913722653582
63.6139929192723
63.2256294544757
63.1325489112845
62.9803720229512
62.8274858711764
62.6876825009797
62.4629084642592
62.8100678452873
62.9934584680823
62.7824003608752
62.7159162619786
63.2479336817996
62.6550837782773
62.6251825746063
62.5419552950781
63.2990378514285
63.5399314472626
63.7262778838229
63.5000050579647
63.7658434151673
63.3654691976918
63.506066766071
63.3448028377445
63.6497692287032
63.6996534155371
63.5799889837654
63.8601567414034
63.2504049150399
63.167002978232
62.9349885505902
63.0238529074143
63.0891828432253
62.7187156630717
63.009936354939
63.1633785874923
63.2228558095554
63.0086983709641
63.0105661083976
63.5405497801075
63.2869559464161
63.0149309160763
63.0135706570674
63.6991225459508
63.1314592769752
63.6759981207159
63.1132876179266
63.5491639977871
63.6983793923098
63.7054486717838
63.1499374824846
63.6506219468789
63.7421863979181
63.576221914489
63.8538744474872
64.2774362018401
64.0787192510704
64.4642329086769
64.7177385063068
65.0346638983973
64.262728922476
64.5030683362785
64.3832163937517
64.5746252492573
64.8709369050953
64.8405336875209
64.7480179455623
64.8386995281511
64.8722230510784
64.6905939657975
64.5453197571048
64.4446381491858
64.4521270533432
64.408029281529
64.1722822385537
64.5293081941583
63.7836429063755
63.7706742996571
63.6122316152068
63.2876226968871
63.5788366466403
63.679717274298
63.5424277784552
63.6713186619097
63.9809974699302
64.2226356678952
63.7895609897038
64.0886665487249
63.4284396338414
63.6564220548224
63.5462234642036
63.6499725772428
62.9966295398997
63.0140492607018
63.8423549771978
63.8563805234318
63.5204429470089
63.7314972504973
63.7815259544899
63.5065462803137
62.8303300026476
63.6579105624012
63.6722067461217
63.2443878172361
63.6265795768675
63.266759034268
62.7304115721605
62.9323898711424
63.3079877134051
63.2960555265573
63.3808481269655
63.2001046165177
63.6828035178721
63.1605539713936
62.8432012323478
62.8533547382184
62.7553942645426
62.8522509366077
62.2331805013434
62.250284806181
62.7013131240176
62.6597495611597
63.039121688885
62.9354660480886
62.4749794384676
62.395273168575
62.2273725971393
62.2759260375476
62.0214810229753
61.5434876282699
61.2824237575725
61.8703429972745
62.2587520220629
62.5402745381769
63.1394874447807
63.2985371668707
63.6888293661512
64.0374450814447
63.6833172633376
63.269120382135
63.293560065091
63.2473576796844
63.7755388298829
63.387163064477
63.4361186309228
63.4860517371475
63.3365196817611
63.8859074248729
63.8490170993365
63.5861143067043
63.174121000971
63.3630106486891
63.1046886313939
63.253738551662
62.9996199010395
63.7452493500995
63.6107685665894
64.1362231377412
64.0926495799067
64.4499559314129
64.6276109647559
64.672586502291
64.3769769591512
64.3937830824172
64.5890180584213
64.2758497547559
64.8497113200544
64.406842934429
64.6251891066045
64.2804825460956
64.4985464555026
64.7374324306571
64.7022122264885
64.1770275691162
64.258400091537
63.7850151957383
63.9013440395928
64.1930419890321
64.1788869937769
64.3963470892605
65.2398113129806
65.7016792416471
65.7456813036935
65.2010573210356
65.2322477341037
64.7619245780734
64.4443008189191
64.8876384492011
64.8734405239856
64.8716005737904
64.7286190764273
64.5221424744083
64.9291131532309
64.6616079949425
65.0684801444263
65.2335588904276
65.3700018663832
65.781295091517
65.8561180419712
65.5162980760903
65.5029207622201
65.8517234038585
65.5827618577049
65.7229945840772
64.7683101444704
65.1864672820035
65.1833574704643
64.901272553596
64.8496436795713
64.8219281224888
64.2687963854432
64.3666518469365
64.8392786646971
64.9695530905405
64.6321924541066
64.3841968108784
64.3719957603025
64.0789021715179
64.0244214360518
64.04605058492
64.1982550611746
64.3307650700742
64.8045101151712
65.1552443261695
65.8375135845558
65.444125978473
65.1481116424309
65.2842374660159
65.7006131973877
65.8661297006431
65.9249336518763
65.9009189152725
66.1428132535035
66.1793332993024
65.8566471302533
66.1546237647659
66.3850606681473
66.4032701881245
66.5255690080085
65.9717450563794
65.8896344756708
65.4905951647538
65.184368732931
65.2999367258638
65.4532366443529
65.6273720769795
65.3961676334386
65.4881521551695
65.4251522774305
65.1285611964205
64.8143771787439
64.8169247439343
64.5169332506114
64.3109985452844
64.4338039713883
64.7073551654927
64.494987311701
64.3827037364082
64.7290111634276
64.1948746392466
64.4640376672487
64.5141468842252
64.3424314359386
63.8881753945055
64.1829491621504
63.600846608871
63.8860922717656
64.3939444502943
64.1449826168092
63.7896629757322
64.1105994475245
63.8579030780602
63.851036753291
63.587754963659
63.8010647351589
63.8224290636056
63.7002639097146
63.8789007184351
63.6089068145586
63.3218166657602
63.2985876134459
63.1562290115433
63.0997196877312
63.3756599284792
63.819243674385
63.8545980385829
63.8820792033779
63.6533873748373
64.0721844405357
64.2197973663829
64.4152011179957
64.252288891537
64.7016183210476
64.2228594120618
63.8366654813905
64.1088046798512
63.9189221582968
63.4272645869761
63.2509632301984
63.2343337265523
63.0753649553173
63.5882673388887
64.090613746411
63.8774148017877
63.6090883889675
63.517906495935
64.0466237473831
64.3481817481195
64.0037914885499
63.6894271822085
64.0859200269058
63.9486824876884
63.8603704382007
63.8647040380252
63.5075639930133
63.8809513911422
64.090538018055
63.8686919840227
63.8608995503137
63.7331777828642
64.4041340835975
64.5704898857477
64.2968277932303
64.4948997302854
64.5778509019133
64.3532205245767
64.2746548900172
64.5859119194918
64.2061696785013
63.9703081176587
64.3470454561741
64.5305138791393
64.2964246146436
64.9746447530809
64.4671073481906
64.3834935912325
64.4410588268797
64.6648272245757
64.4503409200777
64.7872253155316
64.5509953003239
64.6612329610471
64.1495992293896
63.6841405406023
63.6681338182751
63.8805779669661
63.8343445912033
64.0225335379976
64.3662629729761
64.4961237583431
64.1685139601006
64.2192120524691
64.690292548498
64.6200040244963
64.378002719484
64.3248030428775
64.0686952902965
63.8386753759059
63.4493237694
64.3259358019923
64.0570834175737
63.946307335123
64.6749498205027
64.6244675743147
64.8542743730467
64.1416629058912
64.3758907754302
64.6102390019715
63.9544248104536
63.5756184431826
62.9689677889427
63.2933334975215
63.9878343237373
63.9011726091171
64.1748928545143
64.133141843656
64.0252145169952
63.3483072079591
63.9389950527229
63.7147961301492
63.7385553226784
63.9910155767575
63.3063911404844
62.7845332251929
62.8563719689566
63.076295865459
62.6384723091509
62.5840285430002
62.765807610676
62.4962227086767
62.8018900094676
63.0522257397941
63.3633535138091
63.7549890428234
63.9856620882367
63.4344418118171
63.2088541771558
62.7401996156255
63.3165321591453
63.7705675660396
64.1595376355326
64.6897728491352
64.8493889147342
64.6195017357415
64.5040778697512
64.6950281037901
64.2542360794979
64.2500643880141
64.3670153061711
64.4230561058135
64.3528996366648
64.5781969312351
64.2893970907118
64.7117435232663
64.4443632443885
63.7789810293207
63.3561855113748
63.7142860096587
63.1851415095883
62.9584487318461
62.2612844669469
62.5978582583277
62.7597208950475
62.7637835396718
62.6427209036183
62.7743391005299
63.2022960037541
62.8785788247796
63.1114546222002
63.5301380490926
63.552731062765
63.6239025286638
64.2707029988415
64.9506402097653
64.9613884838875
64.9925651327908
65.0345558362983
65.2860499508713
64.9204215006335
65.2426541933197
64.4299363079038
64.1626304959804
64.2034450001316
64.3973325538235
64.5756079093312
64.928653631905
64.420350245934
65.218237431392
64.6066456034457
64.3719958267259
64.4849230823271
63.8924219560839
63.199305084698
63.5371010487878
64.5227546555006
64.3303789357189
64.2388935014606
64.6868946667676
64.2817021047535
64.7239757750226
64.5896155068786
64.5439620351128
64.9168902678513
65.1578666559734
64.9423499587669
65.4821429351796
65.3145517166175
65.162757983291
65.412392773411
64.8256290997973
65.2603289167852
64.9259425696568
64.80148454361
64.7501924054849
64.1368349319366
64.5875205735515
64.2088483475019
64.6131723062302
64.6340525648947
64.5323866366823
64.3392820645597
64.3212582608176
64.482238200499
64.2620447906327
64.2239027922776
64.0952331072083
64.0594565305721
63.7985029480703
63.4267066003066
63.6785707545059
63.9384110155879
63.7284635618165
63.5901454940838
63.9498871447259
63.7055051339875
64.0513117994542
63.8256887693858
63.8590641339995
63.5345501819999
63.7863009836423
63.5798429016082
63.3433070284653
63.8236979988393
63.39175043994
63.4196375735728
63.5357636732473
63.8115320159255
63.3873765472255
63.3773174873043
63.2397979402965
63.7289184188379
63.9479440300546
63.2717372914575
63.4477591922635
63.5313845001333
63.4051878532101
63.4652396700856
64.1002622048459
63.9536481532307
63.2501358155161
63.3605050730413
62.7244189849399
62.8196795435863
63.082953630131
63.4825805797215
64.0521367100556
63.8251262812832
63.6013734734406
63.8081261663146
63.8790244283475
63.8600092384685
63.738954748417
63.2796175222757
63.6681179699114
63.570086522822
63.7933534740879
63.2375583725487
63.3890291024111
63.2547231208097
62.8793941499529
62.9687234507005
62.8282588202273
63.5843872399543
63.340318256502
63.5428226053254
63.2171324068364
63.3540799797686
63.7646510930996
63.9819676591476
64.0292015282532
63.6746825639031
63.4247772777686
63.4569706693567
63.2318496924814
63.6321719933523
63.4845789233224
62.9671240880867
63.5332175484377
63.549913739946
63.0145124352569
63.570412002967
64.0129356466604
63.5528055924726
63.6845060661186
63.9561858452339
63.7872397838256
63.5300108421763
63.6018250932301
63.4880232107614
63.5192075609443
63.3551140334224
63.8407159598116
63.6130553492057
63.9338733255703
63.535733695972
63.6212374354927
64.1506212533317
64.4816145678844
64.6757041437555
64.5046420042185
64.7815226827056
64.7591755703959
65.2291331554173
64.9072685323825
65.0180621674914
65.6674399626136
65.4053666270744
65.0257237160986
65.2471453161206
65.0114150156199
65.0928016658195
64.9629662815344
65.0571663758192
64.7655949633653
64.6455307496881
64.6985578415849
65.1936611645754
64.7580324033277
64.8919377876737
64.7559882146359
64.3121630154391
63.9483868053211
63.4795952153237
63.4004642968784
64.077973367849
63.9520742336944
64.2662280838452
64.1423952388315
64.7874984126125
64.7533055619218
65.1995364859653
64.8777911052391
64.7757164640347
64.0879777549679
64.6207574346111
64.4856300488595
64.7488812643609
64.0373634607124
63.9801220349036
63.8782934194039
63.7077821821347
63.4639649556266
63.6688424352599
63.811728811996
63.9113410703671
64.247739876136
64.5204755062237
64.6384763343064
64.3776132378307
64.1470042695826
64.2742151990775
64.3316128388243
64.5798764678106
64.0975205587456
64.0642465730489
64.3192107854997
64.1052752435726
63.6974391827825
63.9440778264974
64.3383743994954
64.5814933939982
65.1110920403679
65.1366404381777
64.8325711698885
65.1797116007557
64.7229553608078
65.1014879626137
65.1081888697219
65.6966569537969
65.1011841087655
64.7929372982656
65.1798990137519
65.0673966201911
64.7925335186674
64.7616297107148
65.2722832326259
64.3326634943209
64.4050684917009
64.2596575921401
64.1959270169454
64.4402158733235
64.5949319026482
64.5578744845359
64.2841808418018
64.0533568860675
64.2478360601473
65.0176860747064
65.0451639602463
65.211943865288
65.4594037634075
65.2988730638706
65.2794126081807
65.4841481624245
64.97849174492
65.0352807914759
65.2547104812227
65.4674609205093
65.8252744918266
65.6348297803112
65.2216878226613
64.8530914008796
65.3554416564321
65.0666844253079
65.2606493447997
65.5634672489779
65.0885868742766
64.7811135508419
64.4893120994609
64.3786814411777
63.8588378017752
64.1928583597868
64.0571455019811
64.6382803703288
64.440874049971
64.8112531057723
64.8339482363139
65.0159272668391
65.3439055721924
64.6911022267966
65.1237732664386
65.3426429816649
65.0390379832571
64.899234380863
64.5304050315685
64.4638192871572
64.8961780980153
64.3433697418241
64.8475819842125
65.0228923795057
65.1512230450118
65.483642288612
66.0705561653409
65.633164527164
65.2971808013787
65.3767674855507
65.2827004530467
65.4926990573616
65.689172200381
65.3780832981039
65.2573877043194
65.0925483975582
64.6802036543332
64.8484775586886
64.4228237970891
64.5500196572781
64.7044839638225
64.6850629296148
64.0297071280316
63.9529337272879
64.2120669062903
63.8786209964807
64.4017943251008
64.5764076680298
64.3219265385653
64.6614576929635
64.5311861146083
64.6101840865417
64.3070953102864
64.4004413767146
64.7260732229664
64.6751650144275
64.2571930794553
64.1510055692733
64.1983573008027
64.0348839514
63.9462409289496
63.7443708265637
64.0044888101963
64.5613851077008
65.5011932623893
65.258990547937
65.4638284510855
65.3686035009651
65.0562751412201
65.1542557781057
65.0089163813457
65.2183931436376
65.544058068748
65.9085865609575
65.6030309790444
66.1533678650271
65.8385258313919
65.8530676896176
65.6261840715655
65.0096559843355
65.7596513855882
65.4435075839135
65.0961129973502
64.6100848521577
64.6853678971598
64.636747859429
65.0380651063815
65.456593271666
64.7250306715041
64.667737461823
64.1284067933024
64.6627491572897
65.1461990023699
64.9779228400571
65.1101948838987
65.0898359362967
64.9806449087162
64.6962133750158
64.6459052151589
64.5361516626689
64.8296649820161
64.5856745297375
64.2153069758274
64.1367331347107
64.4042840787522
64.462621443452
64.7221374972558
64.4657481634193
64.3068366670545
64.5008232932335
64.2842331276942
64.6915750553559
64.16978576251
64.2456604877929
64.372594783672
64.5426119034368
63.9481194019801
63.6570604951026
64.0605020736256
63.7646384105999
63.7282316604079
63.8176909617368
63.8713194788744
63.5359766704427
63.8866300397178
63.7378565820718
63.8194931674497
63.9763456742849
63.7819694492797
63.6004520541814
63.3362718446455
64.1099473337016
64.0738587326709
64.9807191416399
64.7754625532776
65.1934193377832
64.8836709902918
64.3140140123639
64.4344591305067
64.7472921250819
64.8759661636991
64.7521283811776
64.6455150999389
64.3050363064896
64.3618111555274
64.4398394819959
64.6454605237794
64.5232079448432
64.8227730357543
64.6991370398244
64.5703294845429
64.5356992582939
63.9679011512885
64.4878861523109
64.0537243225845
63.8572993646416
64.023732560968
64.1161836237985
64.3002608565905
64.2669279109599
64.1551621473759
64.1070718649627
64.881571523365
64.576584024612
64.3460573996968
64.1046635409121
64.2324493402848
64.2225442483788
64.9444443354214
64.0593167924744
64.3168240043888
64.1781262573761
63.8665043307434
64.2731924819543
63.9521855460633
63.8123417897266
64.1479618972669
64.4065363687377
64.0965981306742
64.3956665623588
64.0000937103667
63.8520856045943
63.7490585061393
63.9317381828018
64.1245841563196
64.2450194852962
63.7102798530747
63.2357062312269
63.6530940562614
64.1052271976273
63.8741648663428
64.5840518796737
63.8066375287229
63.8380030365767
63.2260770266803
63.0315199953197
63.0188432354379
63.240337361008
62.7823883937174
62.5781166120065
62.9030672852193
63.4299233364043
63.0113935431899
63.2503487783053
62.9491602948216
62.7906589268082
63.0545060438138
63.6403340079082
63.3619088042734
63.0893836646301
63.0114593177685
63.0859102098017
63.7731402514308
63.2049988549275
63.1967389702351
63.4017414016076
63.1601143254692
62.9805044495136
62.6989313175631
62.8519951913302
63.0735001722615
63.138447414487
63.5025319918625
62.4672453963732
62.836535714304
62.9125951179727
62.7098583525336
62.3130600408118
62.3098546566477
61.9375192129932
62.1035658277443
62.5037480682536
62.61080982149
63.2352974446109
63.1726108668171
62.9868941943083
62.9889333891202
63.0062117286925
62.793110448925
63.6523329993265
63.3478460485655
63.2134867377827
62.8526681893571
62.90791667835
63.1634557489636
63.396461516275
63.5938433231516
63.0498982824226
62.9975926039534
62.9910037291833
63.0476434740842
63.3159405233053
63.2018494950048
63.1809488672297
63.0027272101344
63.0227654769048
63.1862124464595
63.0068854839456
62.7098388161858
62.9852046641622
62.7121418342623
62.6992762635273
62.7768240535251
62.9059112947914
62.592473367659
63.2441348546388
63.4132209706252
63.4303775382302
63.4467300257646
63.247541144069
62.727903158065
62.7790338522834
63.3805436470866
63.2532684845236
63.1921000399823
63.806592394882
64.1219765558251
64.4438011882705
64.6647045782204
64.6769556516903
65.1695957134586
65.2238225559991
64.896895826568
65.1518068178353
65.2706736994907
64.9102311476638
64.6469017102817
64.3587631248996
64.4358780838626
64.1762603954081
64.3011367238985
64.3235668189346
64.4170969544053
64.0488417664675
64.8163774341121
64.8192368534351
64.3135390012516
64.9308403271388
65.7460880870693
65.8571426766939
65.7973070048988
65.6519626479383
65.4223945827853
65.3203916536649
64.4814988140386
64.7549509692908
65.1443736844434
65.0535261990411
64.7698698604737
64.5263271671385
64.6826316226778
64.8613200297885
64.0640130397505
64.1277015510237
63.740946195427
63.8658145256897
63.6332809752028
63.6632333847379
63.5325556020028
63.7628356713235
63.6005770313753
63.4757569499867
63.5878914814797
63.233781799319
63.3534004986479
63.0745605454153
62.7409664660343
62.447070889493
63.2138838572937
63.110002614404
63.5136063221159
63.2943210525369
63.667691997495
63.1963287294747
63.1174588207002
63.2245530870828
63.1581700813758
63.7982909686107
63.8589017363356
64.4534551162389
63.9661283787573
63.9173146682052
63.9667794691565
64.4642241286921
63.7937443472157
63.976428153017
64.5337182484419
64.3375230169622
64.3129589980955
64.9372665399476
64.5408411742828
64.8134452667728
64.9273654874085
64.6319994358104
64.1977679509701
63.9125497848597
64.1598631444635
64.6332407811191
64.6357742300686
64.8971776525572
65.2115614835652
65.3590494741028
65.9788250341832
65.2536405640437
65.3145464783089
65.5036189817786
65.4914706912876
65.6589378543365
65.4209062919375
65.3040168623992
64.9130321624033
65.2851332113962
65.058889368109
65.3236272508177
65.4376635622963
65.2626789247681
65.3169137746942
65.5465279988857
64.66930159477
64.5462285289755
64.3561159676376
65.2050346763016
64.8164565947341
64.8985107085129
64.342067957365
64.5916110148888
64.9080942039272
64.483743715769
64.7785707225097
64.0931124055072
63.7901875763788
63.9347396429229
63.7540982231768
65.0503615734449
64.7746355388882
64.8215698457371
64.5523493881882
63.7218585755016
63.5066861692308
63.7712396472383
64.2655565419144
64.5484434805059
64.529839016252
64.8089271016758
64.7655458208969
64.5385753751799
64.674031395299
64.6599989384107
64.5240077109894
64.5493852951818
64.3188392373605
64.5052530804445
64.7098300205655
64.0941665598583
64.287824144722
63.8218916140126
64.6422315034724
64.2024664203615
64.55050527591
64.4883431286263
64.3237675727874
64.4457282746044
64.2110145260383
64.1763371758974
64.2271183570148
64.0621795825493
64.4015358388344
64.6654035290544
64.5522554292746
64.5325150275439
64.57892636623
64.0046530070267
64.2590057677473
64.7408213878008
64.6986211105301
64.3640339245237
64.1114890847199
64.3333376936255
64.8718671787766
64.9607481923952
65.2939816959493
65.4939625358591
65.2143743973235
65.0895165687258
65.3315393625837
64.8502060477294
64.7579162385293
64.9485499653457
64.4480358590975
64.4684742473526
64.0678798523864
64.2256947962087
64.1045502236769
64.0344956410415
64.247031456086
64.4352936908653
64.1303726332746
64.3894432320196
64.2070630902558
63.7118552610257
64.3385833815806
64.2969210017623
64.3486513610719
63.9900430602159
63.9198292955589
64.1229195731856
64.3252129681641
64.3530065330592
64.5173867589879
64.0907055710223
63.7552255697792
64.072818068436
64.2442563223462
64.8502897461585
64.3151629414817
64.5554052649108
64.5349504306796
64.2099967338145
63.9545418707494
64.1682200251737
64.0858285192278
64.0794377676592
64.1748813019843
64.3883982259546
64.3845069414699
63.6648690607121
64.3790450908529
64.6025013555664
64.6659894162519
64.2426558220763
63.4873931578675
64.1040373171754
64.1274618800539
64.4042189835603
64.4119406877944
64.4089395213205
64.3925428117356
64.7474929388083
64.6980119112812
64.8957207340498
65.4129618428372
65.3101693361413
65.239094631745
65.1407640537588
64.7286296579378
64.5245795385298
64.3769160090894
63.5995056218288
63.4592072992755
63.8404757927394
62.5374110077829
62.7462013993288
63.5355293950037
62.9545243752562
63.4977962959304
63.5644289741738
63.8149974280313
63.7156304753047
64.0153778691047
64.0645202908928
64.2792178099454
64.7024213513706
64.1608697586981
64.1604862241957
64.3557783613241
64.2173261759189
63.9286279163741
63.6171627001895
63.507310910773
63.6078800400431
63.8520972085971
63.9377991030202
63.778160474472
64.4944422650704
64.3287377751058
65.0297739053695
64.1640016366116
64.1327285249505
63.9339558323504
64.0540610202006
63.6436817718008
63.9848451015709
64.0917021025549
63.7829864264379
64.0875915838998
64.0377349844816
63.9440343421
64.0486880204693
63.8530829028843
63.4780696367654
64.0168005317968
63.5780844208942
63.7812642157194
63.294988932024
63.1238710955658
63.5745334527488
63.1456522891078
63.2694368446754
63.2808857706841
62.9373211886395
63.4008366312476
63.2424444668037
63.6120191625531
63.4220864364708
63.3578335710341
63.7884244451205
63.6925879977085
63.6978514502262
63.5098451884703
63.3265749102572
63.2365452934961
63.1512384692831
63.0061788082047
63.2040538134942
63.4523054713262
63.2593166665128
62.7329686122946
63.4377092414812
62.4743591784971
62.9404772540544
63.0219544084743
62.8393823723774
62.871911704779
62.7374988249993
62.7210618320814
62.5767533721016
62.9718950487255
62.6157399841788
63.1100489474367
63.3863983817727
62.9002358845319
62.9195944735008
62.5474921569609
62.440182068677
62.2123483512606
62.41410903719
61.8582069131268
61.5868586207851
61.7689667378888
62.3344494304622
61.9777016684995
61.5877515847043
61.7158291438076
62.2144605258363
61.964940759193
61.7086808757917
61.3883994801954
60.9496068187848
61.4032549166037
61.4407027642319
61.5566890972231
61.3893726403058
61.9540019248065
62.3311177206863
62.5686820679323
63.0033946238149
63.2761242281505
63.1032405627034
63.2445103509233
63.5153633147724
64.0403722809556
64.3258113829996
64.5168334440334
64.3641601655492
64.0600922099256
64.0081457043553
64.2747619091348
63.9632470991425
63.7124454059404
63.3385227742494
63.3838039735856
63.4872015041252
63.0453091342129
63.0878662069728
62.6811525823716
63.2278144138235
63.0961151507022
63.0563333231883
62.7062811271258
62.5622649539943
62.60183056097
62.665364227169
62.6838188441126
62.5736853236412
62.7098450117418
62.7912346839569
62.9192922193964
63.5587877858211
63.9890807214515
63.868066320723
63.8652212119931
64.4569066528517
64.3536070086934
64.8378976161221
65.0047867090361
65.1530776630869
65.1705100412391
64.0528550054381
64.4035064294424
64.7670147661906
64.506316055458
63.9980677726212
64.0608621532301
64.0623645766505
64.3150089237447
64.5777758036923
64.5326589537192
65.1270476714263
64.2585186819461
64.8232426151633
64.6175481305201
64.6768693437359
64.7740508668662
64.6357532928265
64.5279899041073
64.4049229460796
64.5130314266775
64.5306950782542
64.8188724075075
64.5751381157241
64.4184434175169
64.0231765981436
63.8014111646771
63.1188819819421
63.6251634554302
63.5114732321656
63.6941120560535
63.607616844378
63.7110066730369
63.9098841480572
63.637275074432
63.4283538497302
63.3920824872256
63.2094543415662
62.8887253652389
63.1243318366548
62.8608836862113
63.1229021265582
62.7671296804183
63.1199178571233
62.945879958506
63.448017163535
63.2357513353737
62.6337250675126
63.6324577547634
63.7030157069889
62.9437778653042
62.8178929126271
62.2910181709594
62.869068312782
62.4993520296274
62.7725190209399
63.1293972793019
62.5068420234708
62.5476967705191
62.2860270117247
61.9881156332241
62.7331547289194
62.1992494409436
61.7193065531422
61.7228850709179
61.9903801819925
61.9363094987215
61.6822599581777
61.8062565596129
62.107756161631
61.798332713883
61.7836569403747
61.6456215380167
61.6602231379201
61.6974288354455
61.4071477765069
61.3802033721381
61.6188747610431
61.7814363147645
62.0833657030162
61.6830993761118
61.9376223566624
61.8175999707257
61.8053422402974
61.5699121348036
61.7077062407733
62.1368297751542
61.7427746119519
61.7550929264951
61.9234211746007
62.5309865978693
62.5616381097934
62.6173197446888
63.0114911930419
63.1650140468748
63.154475595737
62.348661125279
62.2175745929718
62.386998153883
62.8800096034189
62.5471238457316
62.3369928514884
62.5323560193938
61.8732172007514
62.3268123016436
62.2150650976279
62.2999819818413
62.6467520817455
62.8252682370631
62.5932890845362
62.8796559203503
63.0194169183808
63.1696587416902
63.0983672127604
63.4688617531591
63.0696396756354
62.6683383432442
62.8124455689453
63.1523686046024
63.0817471769527
63.481738151482
62.9402558345088
63.125224230811
63.0855414053065
62.7996089394464
62.9410308235866
63.1515191546504
63.5278959042877
63.4258861607581
63.0212386238017
63.6806362963641
63.1449185986172
63.5585294871796
63.6911654190007
63.570404435946
64.2275674533923
64.1166731162997
63.622915508801
63.9570652916776
63.7386666106759
64.1728835632757
64.2576612802434
64.0898118346452
63.7055610017089
64.2797272337331
63.9890741695055
63.2345940541251
63.770009231452
63.582831210769
63.4450274252465
64.4607180261308
64.2475411071229
64.6162542649289
64.0585821509326
64.3577455522344
64.6082456499396
64.1387922131675
64.2984883423511
64.1949487878416
64.3764735594479
64.0518014155413
63.7952046818087
64.1999978112581
64.2619956156923
64.1676419156442
63.275470885101
62.8860333141783
63.6044359948648
63.7663725680555
64.1100890792023
64.4648085238788
64.7069410713448
64.5343165508133
65.1204888576838
64.9190091770793
63.8397199234862
64.0326108741257
64.2051826748161
63.6045281511767
63.5207642140703
63.8798798008526
63.5821576111708
63.3523773375515
62.6781223371834
62.9250981742021
62.9265765325558
63.5066671440267
63.0593179273804
63.2868440173324
63.7468048912798
63.9055886566874
63.8955429414065
63.4142224029917
63.528794063551
63.6709371089359
63.6621477992359
63.8727850290994
63.3842423608527
63.4866615320081
63.178326120797
63.1627454853789
63.2021915852722
63.2134688986901
63.4563889781779
63.436151411385
63.6733576402558
63.0290304154982
62.9509495811431
63.2486579909333
63.1796010832853
63.4635936137458
63.2203695298245
62.739503014268
63.2088851536698
63.2173232753231
63.4089363210581
63.0228893285705
63.5417367836024
64.1846981557074
63.7827055340375
64.1103251383756
63.9764443165252
64.4681153156377
63.6991114818507
63.7868478297052
63.6967912765897
63.6982869147043
63.8424866059778
63.9994145884606
64.4515602962736
64.1426425694983
64.2634758882545
64.1591586858505
63.2114464154351
62.5179696927371
62.8982343116513
63.3148861138093
62.9453090225124
62.8008880897172
63.0214557246339
62.9076321164493
62.8755485534806
62.8961106359493
62.8708140195731
63.045790672579
63.4260438703132
63.9630695276974
63.8965265654387
63.8094330170602
63.6795206511
63.5669699297781
63.5849260252583
63.1280040715355
63.2149217427835
63.1002129296412
63.7114348650209
63.6366817311121
63.289395728629
63.7465776763743
63.2000237550191
63.2113788243607
63.1699196455871
63.151078727523
63.0700984552185
63.6515021787067
63.832870749562
64.0605135552545
63.8136419753375
63.5560586164872
63.5764160039497
63.0360933797845
63.0014521955936
63.4631032790202
63.6189396047683
62.9115811851807
62.305232063411
62.8121706406624
62.5894703340349
62.4554946130089
62.8193542743528
62.6561689010685
62.6514735359861
62.6232222797513
62.6816470440768
62.78469669355
62.3995656883515
63.0721722257224
63.1062348006103
62.7081076142611
63.4208756181135
62.8270629339386
62.5835337399762
62.467543607114
62.728490909543
62.7831111081749
62.8419267387997
62.82748600854
62.7383636255391
62.5885591339213
63.2236500334762
62.4397267221515
62.5306824480014
62.4382242095991
61.9353495988762
61.5835479288863
61.8681491817569
61.7534542275505
61.0995968457621
61.6413208550826
61.7550618547989
61.843897497514
61.7826791280542
61.9319706015958
62.0727678511671
62.2939900807313
62.4327108230966
62.4461294217812
62.5834311771709
62.5144058693073
62.7468173199714
62.5640582736464
62.3456808439699
62.2095004326641
62.0049097522056
62.1624338208535
62.6374391479112
62.818623345794
62.3658792142232
62.7885191251987
62.7025006747771
63.1085809973025
62.8539434593951
63.1034847590287
63.2060116647891
63.1399590271133
63.4632584579945
63.130761610188
63.2437483715641
63.9571139998503
63.9682919598134
63.7369549332339
63.7341591002926
63.7852244513256
63.5335338831085
63.5195232658052
63.4902567525595
62.8307122909525
63.5370567008008
63.1712126589928
62.9479384390333
62.7000768910417
62.9227618791442
63.0759672376749
62.9664462580414
63.0893777914612
63.5665606909791
63.5309188527816
63.9394352891636
64.4160983049951
63.8445178710543
64.137329739111
63.7900119718622
64.0281915981592
63.8906761083534
63.8507366495561
63.8164020750893
63.7324144366201
63.8770126536404
63.6438634241999
63.609930155421
63.7861293867323
64.1757057544733
64.7202574613237
64.7057112374754
64.7335455479248
64.5038637831865
65.0877114966541
64.9941463270231
64.5639080807093
64.4626237648605
64.1186846726028
64.212699871778
63.8812356919365
64.3989606019895
64.6027460829478
64.3879377498385
64.8385959470086
64.31447252636
64.9548698059464
64.4343723129793
64.7113648029478
64.4340615489327
64.3293753103946
63.8313207314385
63.8660254229995
64.1425598787934
64.1715498696101
64.8784944408742
65.08766725432
64.6254205805365
64.6483298004757
64.7539486567646
64.7490876638311
64.1498144035169
64.5637948756148
64.7502369157316
64.4684303748145
64.1563337820546
64.6845103784295
64.2599269167975
64.3128670375789
63.9993689813048
64.4975162135124
64.0369679393903
64.1727903724352
64.0062730348176
64.4619501602164
64.7252148445155
64.8641248110673
64.5931560790464
64.7067783368978
64.6647694308627
64.3452302072732
64.0365368475243
64.3412190652561
64.1709529391807
64.0788754868103
64.1761534122052
64.3361358568218
63.5849417018146
63.6255920704946
63.9577600189237
63.7982707919902
63.6088640027296
63.7290423138569
64.1327704002827
64.4506729699465
64.5640537084175
64.5646964314888
64.1341531768171
64.2588856037426
63.6370467316656
63.8063711169157
63.85119627098
63.6919630438828
63.4760254866269
64.3140873164679
64.2496222703937
64.4135751129501
64.2495915499212
64.2916166991284
63.8569717363743
64.5022702354467
65.0292931732558
65.0110102902414
65.3268245861145
65.4333038720654
65.4511850193717
65.9776641492572
66.2284090567822
66.044203287321
65.8965472106465
66.2218174145938
66.3032784047642
66.2769864653213
66.8607011530988
66.7919829524262
66.5877137217225
66.3042151896578
66.1812843808042
66.5654466895175
66.8949458694157
65.9901578267219
66.5422451521439
66.4179677357507
66.2969258903526
65.9606054049091
66.1458841476293
66.0238947554722
66.6362509935054
66.2693081924415
67.1642668014875
66.6805380836486
67.1122463774677
67.1939814019885
66.7180637307981
66.8986325500861
66.4599946809202
66.5025040953869
66.5135556086898
66.1230054982036
66.1366609151732
66.7245327675861
66.5913903282734
66.2439006305723
65.8386748573965
65.2503749315458
65.1928134849442
64.3573542854391
64.645173466067
65.3005646221325
65.6802497312723
64.9450144981221
64.3935435775726
64.7066179566144
64.0392573193732
64.7884693074626
64.6443955927918
64.9631049854363
64.9364477071445
64.1905754268537
64.9080074734798
64.8699840349664
64.9043660488599
64.8709071440008
65.176735455011
65.8439339561425
64.9599578697065
65.5591166268557
64.8988413326952
64.8634927971712
65.554287412358
65.6656163733355
65.3689643279607
65.5177983672961
64.9600220028931
64.5920983511584
64.8876752002312
64.2322341473196
64.2932389575377
63.9366691375474
63.7842911401446
64.4022356246431
64.0618321522585
63.9592130966393
64.1384102240984
63.7009184424724
64.1579740219284
64.0926013811632
63.676278698031
63.8960746129911
63.8626295844347
63.5132346140065
63.9079885163228
64.0194458767646
63.7375903237526
64.3291718430395
64.3407852323474
64.4235627820014
64.1880580864286
63.9378063175342
64.013984277033
64.2844944212828
63.9737710748115
64.2228926175634
63.8885271124007
64.0213526056053
64.2604430025168
64.5090633496047
64.6192960787316
64.6222946964985
64.7316857017759
64.1564918018703
63.5249100099652
63.5044431258828
63.4109052409566
63.6957281435554
63.7160637853289
63.3892627080091
63.9490738731502
63.7772695937988
63.7094423675443
62.9884236237246
63.6624234334697
63.2803972173056
63.7043125186773
64.0682584986644
63.6735553269088
63.4523934050881
63.4997162425847
64.0714486504935
63.9876858505436
64.5277499930933
64.3811272532774
64.470023684211
63.8828011422025
64.1051922923064
63.9042290794473
63.7851023204064
64.19502269076
64.4542927403832
64.4173112483298
65.075729721415
64.9047843812637
64.9279420904178
64.7596125455653
64.7759817553704
65.1595546287278
64.8626639391666
64.8542861922443
65.0824674833989
65.2183748543292
64.7826313408725
65.4399024227221
65.4731299730483
65.3508870713049
65.3008550885217
65.6269344511995
65.9856610597024
66.0248747830483
66.4837682677846
65.9700847643455
65.9693648190664
66.3282403227437
66.0207999302523
66.0249185034873
65.5359486376719
65.606533977555
65.0920196792868
64.9921563705324
65.1509859284686
65.1087319248949
64.3715467320402
65.6435297238831
65.3988729861859
65.7832495550641
66.0063904007876
65.8980359850556
65.932143113374
65.6079719726781
65.5279734563056
65.4905013632622
65.5878346993281
65.7304892357158
65.2286559098768
65.1885629399201
64.9419557163248
64.7048523504288
65.0533873291252
65.1186854049315
65.0204372114878
65.2509667185426
65.0258187198681
64.3178467679232
64.6967968760204
64.7049122668622
64.5476510051303
64.1739713585676
64.2693941120577
64.6364742497773
64.8517348570257
64.6252746765261
64.7215820489474
64.9264166708242
65.3016715796745
64.5336545147438
65.3715934284944
64.6499176204586
64.4023799645527
64.0167702091355
64.5248119180562
64.5073532089533
64.5747461128836
65.2076603903694
65.7558901162715
65.7224670437388
65.0543589991906
65.2888192295015
65.2666936098495
64.9868158473185
65.0029716545716
64.9539319178444
65.4621227525
65.8958551802164
65.7920763032413
65.2517221638585
65.2597132278044
64.5754397701705
64.1396733705965
64.2832668139045
64.2735368398362
64.162296014962
64.5576223102208
64.4083277554554
64.00231612809
64.7248381740977
64.7365317690694
64.5959189266466
64.7550135045896
64.6342552866525
64.9448582690273
64.4638000632251
64.5727487351227
64.5610657878588
64.4248196162261
64.2143496973215
63.9343338172535
64.6124855171655
64.0291748455233
63.885956234722
63.8790310405258
63.9633955348148
63.7791887362112
62.9904300750657
63.96076527342
64.3039602160462
63.7583415837903
63.769504065156
63.0565711423043
63.5573668933582
63.8427135272412
64.1960556076347
63.9420774865663
63.9269792723263
63.7419159252161
63.3634066586757
63.2294784197508
63.2412974722522
62.9558679271844
62.7191906236935
62.1423280885581
62.5905403164239
62.6049021760351
62.8858966871842
63.3577172994131
63.2074882757476
62.7503099924768
62.4237794651649
62.7249572277352
63.3810512227124
63.0494905272075
62.8532587239565
63.0076889591778
62.7273270847732
63.226225774968
62.4588884147008
62.4798342094291
63.2633767951701
63.2804043176425
63.0059010652882
63.4443593987466
63.407609179204
63.4377280795359
63.512627721667
64.1075373083492
63.939298267916
63.9755794085587
63.756334686745
64.3175398329172
64.3060624524428
64.0521853448855
63.5187018455407
63.6198024065911
63.7003173782871
62.8607831197239
63.2880066810784
63.5344658888284
64.3153000474337
64.0767093174959
63.903619005112
63.620963490929
63.8004412232433
63.4101700730198
63.7987579774258
63.7278227635659
63.7464791094793
64.538469982032
63.9227364895564
63.6976705711123
63.4694111081428
63.5309695585383
64.1845359715576
64.0547531439375
64.6990600576624
64.2517515862884
63.810966440486
63.5273562718289
63.6465236255899
63.5614888026025
63.0753980358727
63.4518007013322
64.006437876327
63.6706235251978
63.3521124156851
63.1291625593182
63.1566027296204
63.2163550331124
63.5000106944512
63.0156055985053
63.4399009543835
63.002130137127
63.1395266320369
63.5848469321563
63.3463139009708
63.8023399043947
63.970926391272
63.4458477879261
63.3522649753331
63.952529186591
64.4879951677084
64.1502547112415
64.0858993349184
63.5096801326039
63.5053554551669
63.389884595361
63.8252923063712
64.0686673578591
63.9659481262344
64.336266218387
64.2715809198006
64.3748193314098
64.6003538888319
64.2718704427487
63.8244035358906
64.0544734154767
64.0894326627718
63.8692812484816
64.0012595509851
63.8619411453328
63.7379584579305
63.8201570450062
63.8774400196155
64.0914514454389
64.0251428573265
64.5749708513141
64.5296648027936
64.7017484933805
64.7781620826427
65.0385984158715
64.7358173098225
64.3738771990174
63.7704764775882
64.3471750440605
64.2293337990751
63.7129076629533
64.0077746314039
64.5988063926647
64.2673103775152
64.4682006024241
64.9434682005299
64.7625702926049
64.5385878381061
64.5384116624445
64.5848248792775
64.7284874046793
64.4403125908967
64.8085353816092
64.320321066778
64.7729167344641
64.933444298306
64.8325003482089
64.7871888390476
64.8165098379773
65.0838185871134
65.207155104163
65.1754184495441
65.4077164965086
65.6193732156683
65.5368921532137
65.4134078087768
65.6904845236359
65.1400284796756
64.7785123765524
64.5830650345266
64.426029469585
64.3871102825215
64.7140743790902
64.2413568674576
64.4552610148334
64.2963053233419
64.2669131771212
64.3729969163542
64.5463061142321
64.2005781106439
64.5849718015427
65.2604385582231
65.1958536372502
65.200742131615
65.366093373223
65.2539804929677
65.0075404502621
64.9622374352941
65.3442978413072
65.5032712059355
65.1732941923599
65.1753817581061
65.658318112095
65.3965702917485
65.5449806809498
65.1234817914718
64.8670564337126
64.9908341194371
65.0763632438349
65.1909372362454
65.7667220242368
66.5091474352907
65.8154457142086
66.0897914147957
66.5849080822055
66.2006128176508
66.8754732727862
67.0625982942962
66.785133587136
66.7307197856611
67.1054529592683
66.8427878981192
66.3203858018654
66.183377223221
66.3536246120139
66.9137009955011
66.8589925053162
66.8008699659409
66.5480014313891
66.6254851554379
66.5073410282467
66.5934409238299
66.7066736163267
66.1765454917067
66.4270137576979
66.2769002031956
65.7213519372964
65.9361665972756
66.7271284812575
65.8189137777438
66.1329558679474
66.2493436750956
66.3255573606653
65.8815873782722
65.9021374360084
65.1174857296994
65.8045347407206
65.5407977947539
65.9137953417974
65.6240074950154
65.538759548506
65.6984884345363
65.6920825736563
65.5040005470499
65.5852237641593
64.9784685418219
65.2497699617843
65.7271721951289
65.659459348722
65.6626883511217
65.6037137907996
65.215272452624
65.1698412380446
65.0639913189964
65.1748962374007
65.4365573773692
65.9307991955546
65.8050545411778
66.2660129285586
65.6747027132033
66.2788197774715
65.6380810101024
66.2645799413724
65.8938128338661
66.106107597899
65.925474301978
65.7416877840489
65.9715219555206
65.4814271238072
65.9723174161687
65.2263169708705
65.0671007075896
65.059126905665
65.0452865417338
65.2434796599729
65.4050934702841
65.171139539406
65.2756668601843
64.9256641275085
65.2684724204585
65.0801079618395
64.4429205301408
64.6658919296778
65.0883239451883
64.9471879798213
64.756929756016
64.0216563445872
64.5482355649185
64.9511762313414
64.7198226504639
64.8099965565372
64.3451137626161
64.477824762363
64.7780556603151
64.4193301867778
64.6166701572361
64.1161054038515
64.6993129653439
64.9989943024298
65.166089024485
64.8872967825991
64.7452853968399
65.1681833864953
64.8656464326203
64.7790401641686
65.3113153031913
64.8106426083372
65.2460081741148
65.0156383136618
64.8076103015546
64.4183426963993
64.5014178823447
64.421679194888
64.9740142661811
65.4451730020574
65.3975390992127
65.7917128121142
65.6308767988701
65.6897886795502
65.597054215493
65.9081708114449
65.1423792478994
65.4005337014678
65.2922388146647
65.8759263662505
65.4244979874062
65.3790382292852
65.13496713826
65.1662263510165
64.6782582596209
64.8962636771628
64.5461580200097
64.6848138271775
64.9595779553558
64.7230073845186
65.378400854687
64.8355865172751
65.0130087063034
64.9613779615166
65.829102517436
65.4540506678073
65.1923577517514
65.2554402436508
65.1672067133335
65.2328269029121
64.5036817134337
64.4461675710475
64.8411598832558
64.3970941892783
64.2874181752413
63.9901232512456
64.1847460295938
64.1993044699749
63.990541280379
63.9174716288555
63.8745319998648
64.1963931756855
64.65344640765
64.6366910549338
64.1370896782047
65.0329166246328
64.9165727289139
64.6265264287676
64.8395918894464
65.1678604237817
65.4279844852334
65.53697460914
65.4483292954498
65.263782118751
64.8341485581346
64.6130471045172
64.3685005217074
64.5843264602868
64.5088277979409
64.5285939565246
64.4230316602138
64.2672102943806
64.409121676001
64.671347359207
64.9021161548312
64.7245176884018
64.512467381049
64.7485571095503
64.0597359770994
64.1498798358258
64.145326234595
63.3743315829514
63.2044781635515
63.6012250144852
63.2834988992735
63.6384865702723
63.1561453351955
62.8513470984961
63.221256411872
63.3906369994826
63.8688127776259
64.0945054808595
63.9499238964183
64.4709630992967
64.589511823379
64.6609351111954
64.9255280179437
64.8598948726084
64.5219141178132
64.5429115838002
64.1626512908176
64.5539606816736
64.259553111983
63.6942319194008
63.7257843242548
63.9299666883916
63.5520785389198
63.9181389178422
64.5667346399612
64.5767376535613
64.3406719864957
64.0241495798573
64.2171540920492
63.8462511685994
63.2913631846393
63.1544835685225
62.939104920227
63.4172017597025
63.2107744541309
63.599539314693
63.2395370793111
63.6463335274391
64.4067096799612
63.7519980574895
63.9265786542949
64.0526259853071
63.8042765856085
63.7175653969636
63.1809208779381
63.3975397739454
63.8829490644819
63.9881594786955
63.278965421943
63.4781233790156
63.7102205071684
63.5364429971738
63.4245994916419
63.5975232332203
63.5323170526443
63.4409226027174
63.6597190265523
63.9461386991195
64.3574880407941
64.3214846509345
62.9915823261795
63.2982772081785
62.8310841354515
62.5746574147118
62.2931808935887
62.4785465608944
61.8117702315276
61.9847791021322
61.8673497562305
62.5892942185459
63.0085785205561
62.6239747061077
62.5703170076071
62.6512859193108
62.3726184711089
62.2703961223361
62.2157556598948
62.0788804848591
62.4588919999364
62.3547379752515
62.0816356501299
62.1217318905766
61.8814075158848
62.4953104722737
62.3795704193456
62.2204676343825
63.0392293198033
62.4657955590318
62.4496228733436
62.7596868661087
62.4698776083607
62.6633823217993
62.5588953558604
62.216500709172
62.1253847420353
61.8656519472988
61.5460058690573
61.5992208759636
61.9229472704338
61.7921891758073
61.5635610004633
61.3783964641202
61.1398572952338
61.1731441860657
61.3224614222769
61.0516693190428
60.901047747915
60.8353457071146
61.3171601871522
61.4185262587613
61.2294393795401
61.2941770325388
61.228339871815
61.3264618119218
61.8986387071041
61.4738443558647
61.6798442275979
61.8238099297096
62.1697098384378
61.8299311998824
62.2501701059099
61.6983690778025
61.891328686299
62.2981146643793
62.3235472389203
62.9752729773143
62.5101643313486
62.6158451903175
62.7304274394386
63.1356057020083
62.9022699450942
63.3231563437189
63.098720024124
62.7244092735028
62.4322997889893
62.1589891255512
62.2522073043451
62.1901084650177
62.1271096925358
62.7193045417748
62.5837441452022
62.6301370375663
62.0479571891369
62.2838345905173
62.7322053702929
62.4831392480894
62.5821949427839
63.3721166003103
63.0714695236471
63.1604302573482
63.5486961152444
63.228162239892
63.4033431731508
63.2040572730253
63.0933278240996
63.4894742934586
63.4757236465388
63.5794775392439
63.8385956301566
64.3876763819077
63.8936802843437
64.0850579051729
64.0627085066325
63.3626682141238
64.0689008370173
64.001621294469
63.8757660233078
63.9867881908589
63.9001310782216
63.091331907237
63.1750859722368
63.0109871736257
63.4873228179219
63.5864684148268
62.7484727467281
63.0761435077068
63.1060291593815
63.8384763346601
63.5168589880351
63.4458874160636
63.3733325316544
63.2497756427493
63.3277818686111
63.6319380897735
63.7729091635331
63.9576828742268
63.5959042435729
63.7617717555563
63.7777130967781
63.4838401475767
63.6749201886956
63.7588002303446
63.4432893090098
63.909399566992
64.1147335546749
64.2798669420345
64.5531436799814
64.3321890468069
64.8564566082289
64.2863900111611
64.321043780264
64.4771503978345
64.7168147775665
64.6977249947783
64.1448431074442
64.5097036285998
64.4200112164693
64.3845802701332
63.9870271330699
63.9734603925451
64.4276847802531
64.6297628499398
64.9121044187751
65.4283054151874
65.0770631467537
64.9517440799808
65.2969126205329
65.4247214564789
65.3267337606581
65.4183293700017
66.0120061114282
65.9193191810967
66.2997020738592
66.4792432253187
67.1005637110118
66.5866050075499
67.0265682647237
67.0347364554028
66.5656943353322
66.6950247442637
66.3466357159079
66.2796617360344
66.0294896934598
66.2892797112973
65.9512052331615
66.6410007158323
66.1680958564999
65.6462709255051
65.4582459360261
65.0876162748202
64.7647253955079
64.7067249432905
64.300206212665
64.9625409250985
64.4729920823627
64.2312403753395
64.3792919095717
64.7318580649648
64.9455391346842
64.5436241566606
65.2462140709913
65.5524531725942
65.3053746706383
65.8457874728536
65.2780159504599
65.4008003598714
65.2833284735415
65.0174225230517
65.3770300905513
65.4077343398835
65.404984123171
65.5502253052096
65.5984276221726
66.3450737686256
66.7319664296494
66.4930085447569
66.2886838522893
66.1175125976207
66.3961563694607
66.1981730201286
67.0749375656295
66.2393134769708
66.65652222632
66.6753301541014
66.7043072564168
66.1662765002709
66.0019025422093
66.5630948022197
66.6038611372793
66.5857687883537
65.8600762301485
65.8257577282574
65.7855596182233
65.4368175223538
65.666554502234
65.0527169958348
64.9983491056085
65.0032168160664
65.6726850566708
66.2485514011847
65.7354088043477
65.4662995519372
65.9283890486072
65.5136883935559
65.87872588814
65.6402688426897
65.3157568392608
64.980700798095
65.0266475665478
65.1135001349326
65.2950318887994
65.0195685958942
65.6104466185167
65.9093285123193
66.0608743716075
66.1991889462355
65.8960836198375
65.1403629775773
64.950956402102
64.8278638785526
64.7752257862706
65.3963725923221
65.4636541924172
65.2153196115448
64.8643317782071
64.9716625500386
65.6445308165062
65.4762806110764
64.9396075711067
64.6650060338857
65.0209678039645
64.960765348452
64.6243212751325
65.0235834271298
65.6934235817123
65.5352896424309
65.3979803433326
64.9629995179192
64.9398108623652
65.1575949096642
65.6974306558632
65.9520974189493
65.7142550562495
65.9573976939702
66.3663490063977
66.3701697455612
66.0523017296278
66.400970130887
66.5515738969015
66.5052418746837
66.5539638946182
66.7555786360682
65.7338034338888
66.1661912041359
65.9442572761986
65.7908691692624
65.6096797473184
65.3443185415323
65.5986357877909
65.7416632951339
65.325550597598
65.0469992301802
65.3294599408279
65.8137582903199
65.9426630468501
65.6217702274924
65.1539167397476
64.9948779880881
65.1331328090128
65.0193868674544
65.263527057885
65.4031404044593
65.1418887725603
65.4751547528693
65.0600620913741
65.645191404742
65.6085137311803
65.0249965934855
65.1595007667821
65.0012956685749
64.5525964514839
64.3270558269185
64.030991217185
64.4317040636376
64.7000882484088
64.1663455250157
63.9265023266897
63.7077318248146
64.1521061759961
63.5596607029745
63.3545861500315
64.1206655087907
64.3933307898401
64.3411212598683
63.663546494367
63.7706525664528
63.6559188550313
63.751705846191
63.5719877294836
63.1462059783569
63.3998761797047
62.9114991777319
62.7414836951965
62.8965728977727
62.8153134279522
62.3672814921487
62.089257659965
62.8842037390247
63.1239192437005
63.0868037162562
62.7451009944401
63.5124660649658
63.516387513359
63.2415342299879
63.3837952062084
63.5443022462251
63.5804274542289
63.7958439381857
63.0403203985207
63.2113767468159
63.4077480173061
63.2842915449037
63.8895599251314
64.3330929877808
63.3018013545764
63.040568491643
62.9104761500705
63.3648681499727
63.1539296746394
63.9380658266441
63.9725335702628
63.6801990280088
63.6799502615089
64.0052636053356
63.6267470365491
63.395333678614
63.2299141181432
63.1674770188518
62.8886368599263
63.2062918996051
62.7584698343708
63.1190771071494
63.2598947104649
63.7152470771596
63.2526803493092
63.3403043051271
63.1394453729754
63.19567369167
63.5857908360951
63.4804709950905
63.781375741183
63.6170644480553
63.4420171454243
63.7711736431439
63.295637322722
63.292965085715
63.6854878889317
63.1227061165846
63.7366204167245
63.3793468998409
63.1127875073845
63.2128468838809
63.4298983282291
63.3393962588214
63.7684730596757
64.2183570332688
64.1572270978091
63.8621412832544
63.325406840964
63.0757677005518
63.4813533425331
62.8008082094195
62.9680066449781
62.7121416646641
62.7217522744544
62.6146331646331
62.5363407225815
62.352731752851
62.5978165244361
62.187261734735
61.9701510455671
61.9230205207441
61.9450144731744
61.8826964290654
62.2746476977103
61.9652929238422
62.4214930418118
62.3796080486037
62.2444310186664
62.3293608226553
62.4269772401974
62.1744610506054
62.2095968565986
61.273500148952
61.7889349452162
61.9519681928879
61.4472771734084
62.052924992133
62.3125450836098
62.6167834092782
62.8265302072064
63.3539964149906
63.076058906249
63.268544269927
62.6826650998724
63.2163305917203
63.1540316979298
63.2970530594346
63.7245732794722
63.1025611827929
63.3727985005813
62.8284470355562
62.4047727642763
62.0145444937828
62.1217676126861
61.6765886448874
61.7917069541231
61.2244759414403
61.496741679035
62.1655273767929
62.3685907045521
62.1674107131347
62.1424738075074
62.5649654420611
62.6373864038461
62.4086133855472
63.1275164190899
62.5501794089074
62.2452707530391
62.6728264578893
62.7313670042975
62.7752964456973
63.1940080636575
62.62885784035
62.3315025661723
62.4373215950172
62.4233865433218
62.4085359383893
62.9538411467823
62.6468974635872
62.8554954473921
62.8439790597631
63.4149666458925
63.4521557714793
63.6754870738474
62.5654690769967
62.8824648586708
63.4140351748052
63.1835923228677
63.3808217191365
63.6211535178718
63.7862239025618
64.0700202158536
64.1832207329606
64.1974371714789
63.5937176459421
63.8786722941937
64.0832064535458
64.3390960777675
64.5696094999208
65.0846115761574
65.0326565180244
64.9239640049635
64.728419930418
64.233907473741
64.3791686353401
64.2673520961307
64.266697531738
63.8831924638659
63.9409536512209
63.9663586659907
64.1672844945207
64.2008559644888
64.2595266193338
63.8634959305651
64.0806535371472
63.8065948434986
63.9081609161211
63.6642923938808
63.30614448209
63.8008486702776
64.0570055412929
64.2681823639638
64.1315470028108
63.952158783118
64.4307921867691
64.1323954449564
64.1381017712608
64.5572583404637
64.3615850219201
63.8249487898033
64.1804239966367
64.5316644653329
64.3687349803754
64.9073518765958
64.0149185592938
64.4839183493015
64.5278797882224
64.1643531795591
63.5673735589577
63.8747043569674
63.6002062626146
63.7227132345202
63.9232088533946
64.2980473827737
64.6500208072364
64.2014799815593
64.9630702235866
64.881551387795
64.5036104755085
64.8127497505868
64.6439812209087
64.7718367374051
64.7365428074627
64.7921880235028
64.858337093659
65.3156364484709
65.2052816518024
63.949519150691
64.0122979902345
64.2630359262498
63.9778062113493
63.7763121398264
63.9514584810367
63.5256350322683
63.3238630383704
62.9011198107087
63.6466734188982
63.3001621287516
63.4224484598803
63.4984997299718
63.7233523255849
63.9460376723909
63.9754492756634
64.3977861526158
64.4842777403017
64.398092805699
64.0523665299999
63.9354351483942
64.4277018691166
64.2352558869996
64.0762019140027
63.694810084008
63.7267206534106
64.0389840494779
64.1106313208928
64.134682325364
63.546141308463
63.6639845454274
63.8036446801641
64.2712324738935
63.9377680656726
64.0388341556404
63.840528464601
64.129538859029
63.9088596240199
64.1700726874461
63.7557929299372
63.5810740125485
63.8447857530766
63.8270104034031
64.3228234494707
64.1927682848631
64.3302564177941
64.5134082000242
64.1108747694842
64.0562317215901
63.3781883676184
63.4834818623611
63.4880314349324
62.4881646843453
63.0025946287946
63.1317498846568
62.8749310193922
63.2054215309327
62.9088585359305
62.6742605774912
62.7890459500989
62.7288088380036
62.7027594528104
62.8644390208308
63.1445873275754
62.8319624292405
63.2882594429539
62.7921777464444
62.9430342561325
62.7493739058892
62.5649162332588
63.264163522188
63.4975330728848
64.2138963826519
63.5762615338039
63.9404026120875
64.1057350649199
63.7806814881158
64.3211889809558
64.4588393756434
63.8341254707016
63.8851726373845
64.3378625651843
63.9062328284781
64.3505356078907
64.2720386699202
64.6131950148111
64.3244482240865
64.2272850585068
63.9250802340063
64.0201181174087
64.2672805474664
64.1172720783028
64.2112010252412
64.5630351920419
64.3250523485071
63.4832726215594
64.0389380924584
64.3317475288006
64.5451144635577
64.6465708533982
64.5946904201555
64.8161753294026
64.5401339921783
64.0695521439743
64.1902400674555
64.0619799472709
64.5057311290214
64.7270610605509
64.2970065655187
63.9576525269923
63.5460128086241
64.1429414008995
64.2383200301032
64.6684794748677
64.7074469648385
64.7981286102222
64.6857939204933
65.0769857941994
65.0859425587273
64.9345374704579
65.1253414164636
64.8450753403116
64.257182134699
64.4718936810916
64.1819134343193
63.9722658600071
64.2261935937274
64.3513213249701
64.0678393833212
63.5405015380828
63.7963689644289
64.2745708299729
63.868487326266
64.2189693119508
64.3784189323847
64.6682072692552
64.4761808574344
63.8627107741901
64.2380462695863
63.8955743759135
63.8494907546667
63.515103894147
63.2761240186567
63.6466514452613
63.4204503999753
63.6551357441992
64.3633245901224
64.2871728353221
63.9164781176519
63.672571620041
63.6547474428506
63.1906253973017
63.5929492485851
63.6303966757275
64.5082809059182
63.7974697340999
63.5324440163502
63.9452780513077
63.9928052176358
63.88496616532
64.5657075804055
63.9164407504056
63.636683324898
63.3658978139151
63.389782827728
63.2333102154233
62.8652456772063
62.7244871568895
62.7140306183685
62.4155210489698
62.9236263398245
63.1604914696382
63.1133147769499
63.2042948158574
63.2113538166826
63.4253814960597
63.1153716495601
63.6749899193748
64.1240365077576
63.9918570851759
64.0196853364572
63.8531013175032
63.6799868336625
63.8577126707003
63.8384005861877
63.7668147450482
63.6407818937044
63.8884791715893
63.286227005663
63.8287372916566
63.7165257946699
63.6833897053
63.8609333966689
63.9888986839708
64.1256111005125
64.169221204429
64.4702899735721
64.0100697149523
64.0221786383137
64.2375425892374
64.3524295726554
64.6261730358023
64.8909027731676
65.2193623851721
65.7968349123998
65.4643532762457
65.2265058373503
65.0045670691911
64.4989835918536
64.6649640147663
64.7128854765443
64.4453225802247
64.4063708235602
64.8843727715698
64.7621437912001
64.8242636668903
64.4856625283793
64.9243918042795
64.623715241101
64.5340036129326
64.569186537281
64.4975549465151
64.6057251915557
64.4568568795101
65.326396614712
64.9815920779021
64.713208005925
64.9159413670859
65.306810462727
64.9064608910968
64.3685490643386
64.6747525243254
64.8167987342748
64.8980201498672
64.9864489874334
65.2539352946862
64.6727176185658
65.195226126791
64.6974763969396
64.8381660205566
65.0250012860017
65.1688560366376
64.3652408605566
65.1493317673993
64.7041949222013
64.3093433595723
63.9520413486612
64.0653508352063
64.2761547288818
64.0432475777126
63.8141961532345
64.2241434596648
64.4376219991663
64.4443618645204
64.2149427879491
64.2831907692154
63.9563498366463
63.4269774151987
63.6937134214666
64.2934175227908
63.5153618069684
63.0626793188382
63.267219799322
63.5765371252145
63.800709105399
63.5481207798842
63.501719363523
63.8209121331751
63.6231121669947
63.5103602504407
63.0414473901787
63.003332817981
63.4273055446772
63.2155366460697
63.3738204215627
63.6220487485769
63.3358390411992
63.5266069921734
63.3001090196567
63.1114687334812
63.0046281830535
63.233333202824
63.5398880238255
63.8408947773999
63.3580907202945
63.3725072116715
63.0514147615129
63.4569904562028
63.6039096530786
62.8787893931503
63.1363236270451
62.957260058165
62.8739672018855
62.8837788897008
62.210897549309
62.2875191654083
61.9016669888552
61.7733473829504
61.4473600394008
61.4699504610098
61.9051154258216
61.8408369388151
61.8822069512035
62.3045429618698
61.8947390447947
61.9947435148283
62.0468580235285
61.7578868753002
62.2625231975354
62.0473161598411
62.3269790364386
62.0335001630109
61.8762180953112
62.2837443836106
62.396459741821
62.4538649925941
62.5825339100814
62.570259349985
62.6725946101519
62.4708785027459
63.0238775905918
62.7995901901136
62.4992952420211
62.5259492613238
61.8165687412958
61.8949350050613
62.4222561175993
62.6739452905926
62.4644734697326
62.6338298636264
62.61473012315
62.8603311316047
62.7775138167463
62.4701808835718
62.1382845955843
62.8659607481383
62.9851288576912
63.0563222293155
62.6108046192887
63.4118445946191
63.1770524557476
62.9611968029096
63.1415099892511
63.0773949661791
63.12461934151
63.1170434593994
63.6347572642357
63.5194675785308
63.5977110170563
63.5346608372446
62.5903978419956
63.0702689494944
62.7408851776353
62.582970592344
63.0719162410084
62.7504100906759
62.6035206978119
62.6060404506638
62.9215179393272
63.3386379270388
63.9061309884958
63.9412129668328
63.9139962900312
63.5752776807224
63.760552019295
63.4562359240499
63.3493293666238
63.1989116782114
63.8785971518926
63.9345993686436
63.4994636489335
63.1039379222319
63.3050194564566
63.6607228155798
63.9913661881322
64.133719863619
63.7319060098642
63.4639569387266
63.5237184298378
63.6218865761175
63.6685274757977
63.922061824774
63.7935556538226
63.6985942112871
63.3012974613845
63.583328167224
63.5567189565204
63.8315771580727
63.4570225549364
63.9525185959961
63.9253066532663
63.9293384964566
63.5427347988693
64.12203244955
64.0962335792031
63.8088591112755
63.5387006507389
63.173906055268
63.1823818965725
63.1403074263853
63.2542960157734
62.9497793632335
62.9851207261947
63.0609916135241
62.954244035221
62.8687202102431
62.7397941934516
61.7970447937048
62.379883315787
62.6631767216
62.9024072702556
62.5239190362479
62.1203542758107
62.4712880490399
62.6681564702607
62.876518853864
63.4765293204974
63.175242111072
62.939860454561
63.0192143923137
62.7120831049595
61.9913728802367
62.8917722509079
62.8423395220735
62.539614103766
62.5065337931473
62.6959112409037
62.6697345531048
62.8316764931263
62.3317517612942
62.005217427686
62.6348865870844
62.2991032084068
61.976195623868
62.3741908883824
62.3920869644472
61.6989840733406
62.9228098660358
62.476014044538
62.8606243047665
62.8471871162971
62.9511144759652
62.8412825124882
62.6710184644393
62.8052550039476
62.9026134662301
62.8329629349594
62.6308343538718
62.7197350163986
62.5373126945518
62.3361436695003
62.5546622322528
62.4368153828158
62.3838968362929
61.9775334123716
62.7025988925608
62.6046197607357
63.5889428140926
63.729076612665
63.1173097553904
63.6092271487461
62.8076383633878
62.5660672012658
62.3784026829907
62.4730695092183
62.39978147926
62.526391457417
62.6251283128233
62.6083964623183
62.3630140021322
62.9655162660033
62.8263276237685
62.8613697730714
62.1592201563591
61.8068087732827
61.2208854964405
60.7672688456125
60.6888861970743
60.3740049538536
60.8579306822622
61.0944722897361
61.6919715304732
61.6106056451952
61.2260644698354
61.207584061227
61.3600596269609
61.8483950550763
61.6512684254394
61.3789598268055
61.9995792773821
61.6882683830389
62.3143967665078
61.6597840864465
61.3214451982453
61.548380617391
62.2866778913253
62.1575132741193
62.2772273804585
61.9454261098316
62.2853937916321
62.1394541513167
62.3628937988119
62.8013174409796
62.5453470695176
62.7641175715742
62.2385341936169
62.6848850082357
62.1578568483039
62.0394201687594
62.1785880706507
62.978038927527
62.8488010247759
63.0019191412144
62.8938474944962
63.2704004056668
63.4326770885411
63.1108246968974
63.1155582450838
63.6833724663995
63.4307759772191
63.2536466652197
63.0217130390245
62.5393190207764
62.8314867447657
62.2593582388463
62.3074919933818
62.8057907808498
62.1859803883592
62.2307221689235
61.9670293087476
61.5861688288511
61.3164996800829
61.5390865020349
61.0368913415491
61.5123522580679
61.0801320438908
61.1627771587153
61.2514979166771
61.3997197080648
61.0212364146442
61.1871884563366
61.6389228990942
61.7881659247418
61.9974598830344
61.9966913508104
62.0990584432207
61.8864568971648
61.9557674673833
61.6628864441718
61.5998215906337
61.9200186337969
61.9706115746543
62.0279633075009
61.6609701125984
61.5418743365315
61.3316082996627
61.3597063489822
61.1200629753439
61.1867334466667
61.3260438559736
61.8434441489411
61.3116959221533
61.6128289946369
61.285435352408
61.5014478995577
61.6245283713093
61.3991365083611
61.7612203465048
61.7534335038821
61.1673720126155
61.397288287757
61.1530904137135
61.2136960358854
61.3866001153898
61.1211789810648
61.8122780155623
61.7646253828822
61.350843211329
61.0655468186264
61.8029713163269
62.2456288357816
61.6914392897691
61.279433747873
61.7848422515063
61.4623332485637
61.4424572611238
61.509531124032
62.079443385785
62.0818710855822
62.4934386504916
62.4593546717118
62.1675654394633
62.289812658297
62.3566627911001
62.6343525561553
62.532164438598
62.1069821952046
62.8941714074039
62.0673408907886
62.020204380171
62.2464693607002
62.3431140846792
62.360486295555
62.3663208938628
62.2794293233193
62.5262807720679
62.7645550718087
63.1981580945569
62.4820141271775
62.8937838862237
63.0666018850832
63.1755434098317
63.3529482102313
64.0982456198817
63.976154455151
63.62335925548
63.2833862171191
63.2622397339898
63.7709099310979
63.8433472841364
64.0469336444847
64.1625519222905
63.9793205358199
63.8559565485614
63.9657914142831
63.8809323879422
63.8868012980747
63.8231069258076
63.4558167629933
63.2304446782423
62.8140698382583
62.9273095250749
62.7156239359339
62.5336254747844
62.5143324714605
62.6518563776923
63.2377800506067
63.523708385858
63.5618240062825
63.2845790247563
63.6346192586478
63.5345821265645
63.8481076193537
63.8981217328014
64.014928422075
63.6546531077215
63.3102410886568
63.0661687803449
62.6298580736131
63.1030100270241
63.0684485023712
62.6568168418942
63.1223716774344
63.0029088031628
63.3482359072613
63.794592536648
64.2305112981237
64.6090911900749
64.2485126789384
64.2165823678817
64.220448224464
64.2828109434951
63.5976069934089
64.1722833362419
63.7466457767153
63.2062480769055
63.0680385312378
63.504135891998
63.4783299031286
63.0019056100896
62.9489560509406
63.3298388242289
63.9868733204011
63.7879790048929
63.7612469029052
64.4545463933101
63.7212229257412
63.8038044937247
63.5138032283465
63.9537198632035
63.5607807083172
63.8824535969285
64.1237023019102
64.0190012289465
63.6165939724343
63.6822977886637
63.0085089108822
63.4071322816485
62.7744217041446
62.9596877542929
63.0488261246253
62.8637724672211
62.3282477904116
62.6387865560336
62.2460389046451
62.7589088711771
62.5901697921524
62.6357152837001
62.5316108732818
63.0874376804065
62.5731901855688
62.4453451104565
62.4321629977944
62.376601999236
62.6790154621225
63.0994211214999
63.1789392365145
63.4792107960987
63.4465738225644
64.0200735691109
63.9297445083601
64.3091801735308
63.7654277702106
64.1903082696123
63.7361660395209
64.2018665940498
64.4139012250016
64.6165330281224
64.5819534534574
64.377205439687
64.9660698900113
64.161918237532
63.6698001979575
63.9995146346279
64.0918818335447
64.2728612135133
64.6920304200302
64.0040128041728
63.7223384240647
63.6625729183996
63.9041578326612
63.794108644494
63.8354628665349
64.1269469351947
63.7531338985089
64.0349609393378
64.4156373258323
64.2227079216013
64.7557826663689
64.9623689538699
64.515100633578
63.7568721083088
63.8184496108744
64.0961056655442
63.6803208265255
63.8183734425501
64.1439294593345
64.2432709161975
63.6494949417465
63.8155887304263
63.179412451501
63.6305250068202
64.1166290018329
63.3796324039291
63.242319246217
63.4478121531683
63.4626123263277
63.3347104411973
63.3411872627044
63.3820555222602
63.6152188411877
63.3729829687477
63.1381449974678
63.2583016316872
63.3578440814832
63.5473700074687
63.6408570661272
63.9752110309708
63.4933303502912
63.4205716690543
63.5234444100674
63.657247984744
64.5140253478385
64.9510439668496
64.4625871478228
64.2662571845543
64.2481119660248
64.3871607275276
64.074185045475
64.0798405698035
64.0304640526739
64.0930517201778
64.6585551090205
64.6566672106797
64.3842921783587
64.0867409863858
64.682948980979
64.3600987015328
64.0709666129202
64.2303088637765
64.2182272771619
63.8092788413569
64.2584591446005
64.8737179436233
65.2045811317075
64.2608972995389
64.2122165078662
63.7439001887235
64.1006221028616
63.7827262399065
64.1379583988244
64.2578923320722
63.6859842328122
63.70791761695
64.3678132131667
64.2882881711526
64.0594700582019
64.2622888122167
63.9953112741059
64.0992316685359
64.2958873432828
64.2369251905537
64.4828449134706
64.739072926216
63.9623470879869
63.8815434827894
63.6220973779346
63.4814163259481
63.6157474676147
63.981796331016
64.1226201597702
64.421906962031
63.8172832711564
63.4014250401894
63.5329552858679
63.085844367425
63.2326080973285
63.7640394848814
64.1449072820272
64.0041437127715
63.3526356394581
63.6685528190825
63.2165671912953
63.7116846095174
63.949046673578
64.2716753374298
63.9722360179386
64.0384568276815
64.4858615041097
63.675401126031
63.4395677889782
63.1143916156524
62.9199512595343
63.4111470799769
62.9257498921528
62.7842579561505
62.4787470749384
62.8277679493648
63.4820797400602
62.8242295862185
63.3967811390242
63.7076297906447
63.0290265237897
63.5162986713131
63.2994979645247
62.6861655660128
62.929005227144
63.2053198177673
63.1938042037137
63.5656492963793
63.3638046874396
62.7743331725566
63.2863602245151
63.222673411843
63.1381258128359
63.5224503548726
63.151255683476
62.7693156637966
63.0217877630266
62.7367114843787
62.7378552090518
63.1229327288294
62.5395409380956
62.7631341077492
62.9679209864247
63.1458855333037
62.7898208643356
62.8579317961162
62.9847648228228
62.9125740393713
63.3997611713451
62.9468007033508
63.2230471338612
62.9428058013844
62.7735034840338
62.4017576264437
61.7604472758399
62.2646328844995
62.2308094736806
62.294430625107
62.8198617278033
62.6455061373564
62.2293857672442
62.4840606926803
63.2132286831316
62.8507375405969
63.2600343912189
63.3386336418004
63.0114319176659
62.969953392382
63.6738814977856
63.1549155426749
62.4621308044278
62.8389204797555
63.3526820056068
63.9741662658952
63.8933446498244
64.0912068269778
63.7045153881861
64.199888896411
63.9902566019427
64.1384028675092
63.6438053460839
63.7307904639553
64.3986451493691
64.2497462352505
64.4457177343112
64.5509328481933
64.2024275393863
65.0034715823117
64.6006804135613
65.0568461772637
64.2569843155459
64.8733677154838
64.2308530015278
64.7689480668796
63.9902669391248
63.8753137529018
64.1434145766649
64.2486878260475
64.424836778082
65.2032558646119
64.9321808959073
64.8865074308367
64.6398001583764
65.150183283155
64.8746773829055
64.6753706443917
64.7978624480208
64.5014304487035
64.900720621794
64.0891490542772
63.9412773361842
63.8401558924686
64.1815680476117
64.4030958727162
64.334653584802
64.298723584561
64.3465932938762
64.50146525611
64.8082799164508
64.8017378206449
64.4255386911399
63.8881143993656
64.1745555826955
64.7187385799366
64.4825666744593
64.7815642973968
64.5702190515053
64.6385442163995
64.7128304024851
64.7253152087675
65.0680277932193
65.1078124119519
64.7883230098354
64.4518267907906
64.336183827027
63.8957946181035
64.0745869630651
64.2319569993537
64.1729071385833
64.670310456783
63.7927859004328
63.9925967598225
64.1010268970172
64.5285768965016
64.1830219172234
64.0794108487316
64.1672293086231
64.2276039748453
63.6422167265118
63.7536130352179
63.9846612883078
64.2027026799687
63.8915652592418
63.9163077906646
64.3388371099247
64.1423313601091
63.9083794665567
63.6249328492357
63.9729229257818
63.6389202751432
63.7588052061035
63.8205210040218
63.9237950551747
64.563860578562
64.4271746084029
64.7019911341867
64.5220881116235
64.6863957511399
64.584906813089
64.6036512248796
64.7306450066911
64.3307409200817
64.8159084463422
64.3763239546491
64.1897139867683
64.5458310471805
64.5712818159824
64.8093087045128
64.4154712953131
64.6918511533369
64.7867740654725
64.7871328039031
64.9808187740432
64.7314296607404
65.4664544377386
65.3736549524444
65.7128483146487
64.7975038260464
64.1897667191057
64.1357214931684
64.437453979707
64.5668525568813
64.5683068564828
64.0535474720541
64.1455280310855
64.0513556489504
64.2971812107026
64.6450926491829
64.7481941921367
64.7988944105785
64.548193432798
64.8692545675122
64.5975597582365
65.0748195896243
65.0913873097399
64.732272607613
64.5666191501254
65.1885607274225
64.9359067588899
65.0514550288261
64.7158514606684
64.9873925486463
65.7172802486798
65.2471024727934
64.7968956642398
64.6876074070852
64.9085005869761
64.6525222906513
64.6591065561481
64.026880775487
64.6036927786172
64.5327248754631
64.6433589165221
64.6682703278047
64.2984647757083
64.6894807126273
64.0374087607018
63.8700836526571
64.145741638802
64.3973034561383
64.1066287990056
64.4496345576222
64.4864697645504
64.8730233169068
64.3562271676439
64.133180985279
64.182883950588
64.0961110477567
64.5086747760738
64.5874804694659
64.3906218414872
64.7976840765497
64.6396048430842
64.8144425741513
64.6595103221006
64.1874652851563
64.1489148440451
64.1294434432491
63.6673474577896
63.7357730235616
63.8354993883732
63.9881015202984
63.663196425504
63.7323540074034
63.4587464560391
63.3655684539564
63.5616671616114
63.0810006198219
63.5223297359464
63.6493109427488
63.7252776409965
64.2416342369544
64.4658944158452
63.9413363083775
63.6220964348085
63.8770528481903
64.3708434207685
64.4559864602729
64.4997029901765
64.9097050599428
64.8401955114095
64.5605883684856
64.961505305575
64.9146336672784
64.5930051717939
64.5882645644015
64.979706505377
65.4106942695306
65.5130917754956
65.6891896102034
65.385291072164
65.5439706545855
65.9550521971635
65.2703877100978
65.5174236520114
65.0236407468339
65.7216372140736
65.2185857656514
65.3592393320243
65.0534958179775
65.2278893287075
64.8812240332323
64.8908271161662
64.4725886583884
64.4197165830734
64.4281872250452
63.920994873052
64.47592295699
63.9753781423225
63.9819415809904
64.0083951654511
64.1277500747079
63.6618036091767
63.7945166907362
63.5154659516923
63.7435200804649
63.4842174029888
63.4016341234967
63.3989464406358
62.7647674914883
62.9127141167201
63.1542679163918
62.735905750953
63.0065739238825
63.2574514475249
62.872036444189
63.4196475269696
63.1452360877069
63.015603605732
63.0828077547194
63.1413081775144
62.9400761202248
62.627687273424
63.5133057119145
63.7357736184583
63.4457749123039
63.7777644484463
63.8637677031777
63.4051408272708
63.5054118331919
63.3311894933968
63.5946363358823
63.5338837802915
63.6630991121902
63.2598192955844
63.510603942065
63.2460490407375
63.6524232994096
63.8830002759741
64.048719533638
64.0704012779872
64.368592040837
63.7317629393735
63.8034496709683
63.9374490883453
64.015476849327
63.6958977507036
63.926361103943
63.5121949950963
63.4536647089973
64.3137050531048
64.2069921851051
63.9681275925608
63.7833542091989
64.1242727988286
63.9190949272253
63.9780816214609
64.1426961180943
64.5650816167922
64.3968964791572
64.5585532517061
64.5336643089977
64.1615569308441
63.7555076447308
63.9447450606855
63.8319856520552
63.7434325654483
63.1906240846821
62.978766838111
63.3952743860406
63.7089662362446
63.387196251814
62.8285300734937
63.2011970064447
62.8739425666547
62.8677160903038
62.6234988348085
63.2719543071601
63.1646881109162
63.554771155581
63.6186008593849
63.3127172058475
63.6692330431623
63.7258852571614
63.1577351137701
63.5497226994297
63.4851572827227
64.0408927217232
64.3579453007276
64.0090892940294
64.3420506442177
64.0607642722221
64.6314596474489
65.1015690122603
64.9885508636502
65.3183922680989
65.4756503107772
65.3832829746148
65.1651289753531
66.0752846006809
65.7308244002753
65.2413736644751
64.71885628837
64.8042822368925
64.8307874081379
64.6611287357153
63.6764248673897
64.1324083880437
64.5226401230699
63.972308391811
63.3559855901364
63.4231522274667
63.4260252956068
63.4965862709796
63.8003893556227
63.4646981591518
63.0993605463612
63.4179925284106
63.5998311990496
63.3620042579651
63.4644428219696
63.2238737596887
63.3420515041659
63.6562129715005
63.8096452073914
63.803414365877
63.8714884771988
63.9314083072846
63.3614071378746
63.5736567642201
63.6017744908088
63.4436231071468
63.368543936771
63.920293448203
63.551184189399
63.8624690661207
63.3375680893093
63.0952154403693
62.7304913378113
62.6551114213362
62.6315755942778
62.628469044182
62.6427234899615
62.9031231406102
63.0316076516756
63.3196138779199
63.0145564213519
63.7983099091608
63.5482365408437
63.5807894258977
63.3870750205094
62.8794964715373
63.3422492455151
63.296714602668
63.3361107717207
62.396364192729
62.4019805688707
62.13745503993
62.5427591461855
62.7509424276248
62.9568926028428
62.6261092572432
62.3855643079571
62.5297348480068
62.9101183172934
62.7600514711189
62.9535414373095
63.0393461762966
62.8113866601919
62.2918162422424
62.1093313564445
62.757479842938
62.3971026283975
62.4758548119734
62.3991540732545
62.7254594256673
62.4645719709442
62.4353324240219
62.3686098531529
62.0743209850239
62.3564588282765
62.2184653458561
62.5130617276765
62.4487678780115
62.3087732016792
62.3988603140741
62.3445403315598
62.7045938398263
63.0079553044237
62.5457258184549
62.6238935404036
63.4263051133137
63.3792379832946
63.3492646937322
63.6622176810506
64.0168050416661
64.2213303641924
64.3060379743005
63.8186183619915
63.9519621228101
63.5947014832615
63.5286664547155
63.7977268466627
63.8774444094375
63.5965309106878
63.9968406990038
63.9463989945541
64.0039380025476
63.7701654953194
63.7435983611156
63.449705281994
63.6448491146584
64.1560377757031
64.0881435072687
63.9091850229306
63.8289245942806
63.7548310296658
64.1739966873691
64.0572803642093
64.034302518644
64.5364272760546
64.2395953571695
63.5457168216948
63.7929552922834
63.7807141391082
63.6297191268078
63.6948932530749
63.5702479028886
62.9068269275002
63.3016538920685
63.5468038490375
63.6492617809117
63.3716231583775
63.7136256105005
63.2369963224318
63.4031332786187
63.9288867461417
63.3936110544164
63.3968372020143
63.0882793734781
62.9226889026521
63.6266091285415
63.5385658422988
63.2779062890834
63.4278161698466
63.4740065035283
63.9326745931797
63.8937001883248
64.422389351868
64.0666128921823
64.2376411568668
64.542951557032
63.710557603298
63.7106736848422
63.6538557162551
63.7355796178104
63.0256544833549
63.3927956857466
63.2160312984633
64.1198495560516
64.2892557285049
64.3173379165396
64.7291841558075
64.7167488920994
64.5913302813254
64.5652997038481
64.0768073382526
63.6578485749064
63.9186338937889
64.1067197256212
64.725070575338
64.7435590500558
64.6346530792944
64.4754300064352
64.377846341528
63.940025542034
64.0308289863381
64.1401807909207
63.7084045813735
63.9232226475055
63.9903466350198
64.152944793459
63.4010987476054
63.3487581866613
64.1036145083801
64.240955618473
63.8541961983525
63.9660356751713
64.7701927385293
63.9755987975863
64.2922926578687
64.2012922021476
64.2112083842471
64.8060505059632
64.5809250971125
64.4775095413456
64.809209348833
64.4938986130309
64.3528113575105
64.1139001439102
63.6139068880571
64.3425696603517
63.9392671346836
64.1090259697839
64.1366506935436
63.8451654863412
64.0626756729034
64.0247389009725
64.2687499120599
64.2150633383066
63.989759317028
63.9767329006494
64.4141357573748
63.8901240203466
63.489534344376
63.6687921514253
63.378926890114
63.7119066685449
63.2760480741985
63.0297925796071
63.4029127766124
64.0439884696647
64.1588603010921
63.8318865258744
64.4470856641419
64.1101957918613
63.743862166901
63.9636654893071
64.1368552284112
64.4425884217228
64.0171656954544
64.4431668714961
64.8240118022361
