# Supplementary material for: Conformational ensemble-dependent lipid recognition and segregation by prenylated intrinsically disordered regions in small GTPases
Source: Commun Biol. 2023 Nov 2;6:1111. doi: 10.1038/s42003-023-05487-6 (PMC10622456; doi:10.1038/s42003-023-05487-6)
Supplement: Supplementary file 3 — Supplementary Data 1 [file 42003_2023_5487_MOESM3_ESM.zip › Fig2/Rap1A_bilayer_thickness.txt]

39.4103656394715
39.9203329571168
39.3004680615884
39.9481451895101
39.5049004949705
40.0223209769638
39.5009637749155
39.3082670446197
38.6769012533053
38.974211194459
39.0251348331721
38.9441785788295
38.7247933750602
38.9779554503534
38.9050705736334
39.4510708882753
39.0579402313489
38.7191492091927
38.9211494917821
38.6699731724029
38.535133457826
38.8568985290399
39.1591360747212
38.6605140700485
38.8894449277358
39.5362457143739
38.6547669948552
38.364791997916
38.4392135398557
39.0148017681006
39.6739938366694
39.5454254339841
39.5788551698229
39.2917001708188
39.1784813951563
39.2232006334697
39.7236535942514
39.406158117975
39.1314903638178
38.4843130575687
39.2369642219158
39.5452659761063
39.4771364701717
39.7400451541348
39.2365457162311
39.8782789734477
39.9535418404473
40.0318757516366
39.7259490156013
38.8354475156225
39.102243897088
38.8543783640621
39.3751141562606
39.4113439307871
39.1238970416162
39.5011695487732
39.0468451398792
38.9068331808353
38.9335631226048
38.9209047105577
39.1864996792893
39.1465603394942
39.0951933321327
38.3547689611262
38.7831321907365
38.5019410629465
38.5494436753719
38.925366477292
38.7498461696034
38.2894331659131
38.1374862715853
37.9186675449012
37.8618911203712
38.2208348107258
38.7314719487521
38.6086331481484
38.8446189514314
38.6959407494927
39.0355040065367
38.5088135895906
39.8963541265289
39.5900300761265
39.4911090216653
39.0428679024732
39.2901655110446
39.237846853436
39.2918559615459
39.1735315003379
38.8449625193471
39.0586770826719
38.7562086344568
38.4800126298911
38.5723154658822
38.3411354671825
38.3233000019985
38.3825911073974
39.4760477374298
39.7200297551524
39.3574204064379
39.2508566016701
39.206294034868
38.9014520767161
38.1741952997265
38.5044473935458
38.9276194094006
38.7043846717989
38.905777517794
39.0476048596379
38.3724571293853
38.6084764891602
38.6725745592856
39.1982000652788
39.4401077305829
39.6398741869814
39.4472262929987
38.9569717879247
39.1974846000222
39.74066803062
39.4502922151225
39.8893130092107
39.4805137714553
38.9715757264031
39.1469871016865
38.9957180790628
39.1078859944135
38.8621393794564
38.1142508399206
38.6799425145994
38.5967376761966
38.8002851365793
39.3158208646357
39.4587146368894
39.1174023358509
38.8203478970512
38.3111348177849
39.0252198603017
39.0316747222284
39.0781082842085
38.9038669494667
38.896531935573
38.6261610723104
38.914936855907
38.663800465298
39.5204259851565
39.5763755865771
39.2882208893195
38.8271703235228
39.4434606332169
39.5719836398809
40.0445214926594
39.6727400835917
39.0772352896154
39.143917222296
39.1655460637025
39.4731445158371
38.5673195138925
38.3010890193258
39.2070277376207
38.776025309065
39.0522135370107
39.3983233666982
39.1991604141916
39.6305007377458
39.6720044516554
39.6720820292078
39.996495158584
39.2993454889818
39.4019133527672
39.4065019024743
39.6513201862875
39.0963769829233
38.7541275297351
39.2690456822264
39.058028815491
38.4434261686473
38.5509626993828
39.142895706896
38.7681865130209
38.6546200724965
38.3301422795061
39.1301512445264
39.7578304481827
39.5469160590509
39.3869381764923
39.5980955584683
39.6736842454082
39.6788499197976
39.3892988808629
39.3361499086374
39.5036215284457
38.8881018121636
39.2381945231145
38.6921368439992
39.5925573764827
39.8674459695013
39.8756052224323
40.1192391438918
39.8863897495398
39.5889077865716
39.9511893375153
40.477776774172
40.1766401613602
40.0472489885208
39.6626659147667
40.1337554417877
39.834395933954
39.1495813888331
38.8342501079996
38.5578176031209
38.5270286584141
38.5390022574852
39.2009076157002
39.4898844474895
39.0694056292576
39.50698642233
39.1242535929889
39.3471755475709
40.0462569215884
39.729788628652
40.0471651695393
40.0127314076279
40.4723468215377
39.8804749071397
39.9364694428364
40.1664644697299
39.4390235525189
39.4254832993453
39.2256412583168
39.1101689301757
39.2485667186955
39.4289965507559
39.3862852979589
39.4244014137923
39.2920489063969
38.9584685168282
38.5745570552068
39.0314187830145
38.9065859168467
39.3053296681606
38.5778288052941
39.1992946131864
38.8669827058259
38.88681178398
38.8457618865903
39.1869438030102
38.5290107873152
38.8152866133937
39.232074111399
39.4386309639773
39.6986919647114
39.2889100822937
38.7339935238514
39.2407949995112
38.6128657857978
39.2177275591828
39.4312756591373
38.9551032820936
38.6944599772945
38.8679143648758
38.933779916378
39.5538689287423
38.4022688538137
38.341081629538
38.8259764253892
38.1496775253052
38.5992536628286
38.7023185518053
38.8915166034442
38.7462120874964
38.2679230993444
38.1801072758055
38.4269663897428
38.586170372979
38.1154037783844
38.5957470445922
38.6485676006035
38.6205889369502
38.8682764414585
38.67081064038
39.0790443646787
38.9655274233834
39.3956828380675
39.199988164966
39.1238904458505
39.2557625414145
39.7739130835742
39.0926140751502
38.9287988425104
39.0140662002242
39.7130211006511
40.0668955542825
39.6729067675594
39.084162684964
39.4135857468101
39.0482085113975
38.998619785052
38.9876067012247
38.9072674133159
39.3433913490989
39.3861913250753
38.6251888300835
39.1420758656781
38.4305708265465
38.1491559914868
38.5910497117926
38.8768258228045
38.6946925669005
38.348208920482
38.4407542142001
38.4265115161536
37.969196112469
38.1296100033654
38.8029372293941
38.8665268975075
39.3035442008715
38.8280517337298
38.8715379339276
38.9695719508611
38.6245479792457
39.1104062151026
38.4363428489929
38.2419768301325
39.1058981670675
38.5784521639146
38.2456734031138
38.5350031175196
37.9840755671363
38.4654881678045
38.0430756125787
38.6626997263745
38.2322360006647
38.9757226767363
39.2829794405285
39.4558122066536
39.390349756106
39.4847630730382
39.6925622768274
39.1203317425468
39.7363260296459
39.3484180935304
39.126617603591
38.508787094463
38.6799461666582
38.5244927098053
38.6841478106952
39.2253404976944
38.6624180578624
38.9355667692242
38.5780022222988
39.0894004850677
39.5032917677754
38.9533999117135
38.9045072022512
39.6316351046064
39.3544170151656
39.3784923372044
39.3672088017769
39.1062392209114
39.5727622643866
39.9230160154478
39.2018770519732
39.3780564218258
39.0232420455727
39.3044954881122
39.628687448052
39.6918038711805
39.603580423156
39.6985345503297
39.1548055696969
39.3661439410765
39.4988596495555
39.5646845472381
40.0978723047558
39.2410654088865
38.9443714048726
39.6725208703115
39.0556672889376
39.066651902857
38.7067456937398
38.9995999821107
39.0217718684713
39.3645549257195
39.4729952320908
39.3800749281039
39.4833772498751
39.3324040313361
38.6389527208476
38.8845716506945
38.795489935602
38.913268952739
39.1034172578292
39.2693065107069
38.9423478409096
39.3884376118079
38.5573555610798
38.5451098299187
38.65657523152
38.6581846725258
39.1287319787022
39.2050602729874
38.8613857094286
38.8035156108715
39.4517053989449
39.1475063051037
38.6083995770926
38.65984422125
38.9867038400888
39.3406135221924
39.39897452637
39.6139274483177
39.6177347827038
39.4904205736488
38.6490570786023
38.7620797036874
39.1429996345982
39.4630316008622
39.034918986587
39.1598071478834
38.9545226109951
38.6152658359772
38.0057301778183
37.9546256066974
37.8475198056963
38.5758189920625
38.1074878185285
37.7078787458465
38.2604545573996
38.9474009796425
39.1495322362341
39.0823823016902
39.2713533045065
39.1422907993047
39.9921889613373
39.8622134568314
39.5871492345726
39.4194726669427
38.9933851720508
38.7381165178537
38.5688351966717
38.1643511552201
37.9395710599944
38.4863126817376
38.646120017787
38.0698469210153
38.3589492531337
38.3928044645072
38.0160812816235
37.910810481338
37.8132080874459
37.7428458372752
38.3813462095228
38.3335072854553
38.3196499365347
38.2925093490267
38.7043335164838
38.294522172915
38.82014683184
38.5517852484578
38.4426054222415
38.2429710807222
39.0402437046321
39.2560641303207
39.6002696775828
39.3261461497156
39.4073903852842
38.8842349911378
39.1730175654093
39.4906626242178
39.3482496158844
39.2171541645872
38.8897345151163
38.4267408953773
38.9346102391831
38.6033017373647
38.7011461405642
38.6912346552518
38.8713341041848
38.8265560893499
38.8885425456847
38.755867612402
38.4227251267995
38.6669973774791
38.4481609834164
39.1478452112538
39.1783350578462
38.993495603844
38.6584642185507
38.2455506071097
38.2285189728143
38.834541465618
38.6131472820385
38.1859657024294
38.017739233505
38.5506845662088
38.9278848710686
38.5942116101583
38.8218118576088
39.0830729576072
39.0644735846857
39.2647617020591
39.1201517519325
38.8042035955371
39.4046576260718
38.6405784520236
38.2050656484032
38.6730118261845
38.993109371044
38.6974344850791
39.092083609064
39.4209541259791
38.8444726576307
38.7240292671152
39.3624440108084
39.7907466808152
39.5068124976624
39.6759852536198
39.8304622290512
39.9588739751565
39.9027556225106
39.8168608835651
39.7516218004002
39.9742484295007
40.3715177035091
40.1338211025855
38.554494791641
38.2389002965356
38.1447349286641
38.5399255938803
38.7335596299733
38.7099959354208
38.3463464279368
38.725581645805
38.5965241409713
39.0738954643609
39.4273799756561
39.0346154161575
38.6669744467494
38.7696327190206
38.8922441429562
39.6614185487381
39.4220033979576
39.6311742194975
39.202643517613
39.7815684321753
39.294726430848
39.2051748131261
38.9554862585935
39.2284328019177
39.0583756026194
39.1799546331669
38.6607380292231
39.2996979551283
39.7374017034717
38.6706486051733
38.7679406591537
38.924688344371
38.6056999151956
38.3206415852312
38.3520851290989
38.6696784327729
39.2704789771777
38.3706233809693
38.3452013227675
38.5514073622347
39.1073336179008
38.7127703482053
38.8807276960174
39.5271423990076
39.201589410313
39.31331883408
39.5805587442636
39.2793284888219
39.1284081375559
38.8503586732177
38.6122998683942
39.0096248090468
38.6671271489525
39.3776115027341
40.1526589159211
39.5772592721162
39.2224363378403
39.4607026894887
39.4699572502162
39.566535568719
39.6897447950511
39.6453289584279
39.5449758479892
39.1432034669099
39.1874891830213
39.4407762260951
39.6397152123628
39.2993574319062
39.3882351083788
39.6478443301487
39.2329155544641
39.4343131988538
38.8481218590078
38.9139959373859
38.6174701469113
38.7412778645653
39.0069118901134
39.7878790023752
39.4861342107407
39.0326116850882
39.1765010796813
39.3860243760375
39.5301756341851
39.4015114074604
39.2457536967114
39.7726718350292
39.4509352748241
39.6417620035936
39.0166033845959
39.0659122100984
38.8870047375008
39.1480251501706
39.0772785172318
38.7678036611088
38.9205985616755
39.2481058664996
38.5348596057507
38.5719292701695
39.0688540184137
39.3614395626466
38.4416617353356
39.2292208983039
38.9462627791395
38.6369302772111
38.8224415633012
38.5295025917015
38.5055626257501
39.2665306677321
39.3801579475403
39.0945145094836
38.9968830407268
39.9549180245961
39.3871246286514
39.6773544460836
39.1183864864837
39.4811739913542
39.5250987935949
39.2794352266524
38.174723756514
38.7858908765645
38.8034552773241
39.1593753973643
39.2479652241023
38.9479668686286
39.7177489439646
39.839900050661
40.1111860010359
40.0001002623176
39.7531667540772
40.2690110066924
39.7304953286142
39.4974349850356
39.4076465335358
38.9657624925427
39.2477916932668
38.2324658896385
38.5594852916319
38.5252360559072
39.0085549019001
38.9540210650023
39.3103936447439
38.60261010642
38.8399463309985
39.2883498207889
38.9518796223984
38.3029427306821
38.0934116437379
39.0724195152822
39.3063543059609
39.2327313318798
38.9590399928366
39.7227369035535
39.3698423796631
38.7448016181137
39.5254519348594
39.0213193056961
38.6143224332469
39.278393355604
38.8618429993138
39.1227528694101
39.0586129976844
39.0546051874707
39.1215030983241
38.455549248461
39.1518911408254
38.5453824439835
38.8830942932604
38.4197137859935
38.3967958278528
38.1390034614589
38.4947577198748
38.821719123699
39.3891607237986
38.6803487377937
39.3989993819484
38.9931866193058
39.693185055858
39.5169048256344
39.7810547379131
39.9688890657842
40.3684882732353
40.0410249597697
39.5598137842686
39.2304334690274
38.9039688693152
39.589619446443
39.6721455074721
39.2269237076795
39.1741758169951
39.0663483391707
39.4124989381142
38.8917188957484
39.106954186051
40.2218197387477
39.413512262993
39.4597586455169
39.1066701681927
38.8920118044523
38.942069755901
39.3305943596644
39.6023976820487
38.9841321306197
39.2678416245714
39.6535269363159
39.9610943388056
39.5635099655049
39.0839875055885
38.7277525196975
38.2131453822358
38.3495347795262
37.873467362208
38.580834846625
38.9670734570885
39.1720546696724
38.5450896470234
38.8635556379954
39.0375972214773
38.9475313819217
39.4047743262667
39.7653685444533
39.0219499165763
39.3980153135178
39.8140750130419
40.3563738230503
40.2398039894875
40.0083827858421
39.7533617453142
39.5566329042518
39.8729120565986
39.4302938453276
39.3091516971588
39.1061046621213
39.3790303389231
39.3412586009864
40.2668335243508
40.2646910156867
39.8362805864225
39.7911512185428
38.962426889304
38.2309494511447
38.3157205254141
38.2538522203362
38.8260457000347
38.5789837599603
38.4431414653958
38.9505114829902
38.8643312118672
39.0235700303858
39.1680969093785
38.8677330904938
38.1204279708541
38.7475669806252
38.8294068098871
39.5496058576436
38.9207955766607
38.8787437800205
37.9735798121301
38.9514749571932
39.083306180909
38.8175240659553
39.4102344281746
39.7485540809053
40.3275869782124
39.7496308957688
39.7526911122229
39.7517460347827
39.3862855206435
39.4115913872767
39.1062581686861
38.6680692364471
39.0278206000023
39.5570730405223
39.8237602805449
39.6494446626015
39.2490304617769
39.4626462623326
39.8670126632408
39.4139802817142
38.8902339358924
39.3036794283575
38.9860587038175
39.0421092709307
39.4903677808717
39.5120307342773
39.2087672843676
39.1279464907919
38.0919977451414
38.9838665311987
39.2096592813229
39.0998507364832
39.9378019705365
39.1504715087839
39.3989271902476
39.0980965073261
39.2673806553337
38.5301794424603
38.9736603423803
38.904305840823
39.6521487597263
39.0731584768905
39.801752765572
38.9490976775134
38.9695968629535
38.607363924354
38.6736047112179
39.045694618193
38.8595871079249
39.2693738688524
38.9684586385284
38.829820208116
39.2297774875204
39.3101010120276
39.1414133791169
39.1604272974059
39.0068449943555
39.8547088361348
39.7343337163379
40.3093253373297
39.8752372937572
40.5941002579249
40.5780271514096
40.8325338485666
40.1653153242888
39.9736111854463
39.8308730610292
39.5789399236942
39.5232899338308
39.5007046439431
39.764444685464
39.4936574579489
39.4695019964417
38.875365203318
38.9240161227859
38.7601634560209
39.0827835399294
39.6791427886847
39.276401137824
39.3819904704688
39.5215233667932
39.2403085851509
39.856406321349
40.1259808506628
40.4675897001016
40.0184635957082
40.1980703649296
39.9445259669012
39.5782447638335
39.9726426405537
39.1631936901748
39.0723626796645
38.9814151129739
39.2816298907052
38.6256952430263
38.8044617771701
38.6702056706554
39.2422560171647
39.1864023455867
39.1204923308658
40.0434460423209
39.6045291374027
39.2388658989158
38.8431127639732
39.3076588831365
39.3897696217303
39.3823568986321
39.2890074018677
39.7425129765212
39.6832853050746
39.0633866687415
39.2933711387493
39.2768799004731
38.9895746842779
39.6228830000367
39.4671743423449
39.4411910146977
39.2223739680216
39.3294228263174
39.0977904926647
39.8035487327511
39.9878260365239
39.2530033227169
39.7889293386479
39.2556286460221
39.4467880679301
39.3297458578039
39.5673446767659
39.821502544904
40.1968854441787
40.0345887259602
39.8516181133412
39.5653901345802
39.8943807961563
39.4950619893443
39.3126030127207
39.3839828884561
39.2187293908411
39.4609199947781
38.6118410903597
39.1668319270266
38.5688753824844
39.1186529952669
38.6760147785097
39.07255859375
38.8871190986248
39.434883503962
39.1887489925731
38.9791628285289
39.1978772092749
38.6685288217333
38.3530106661697
38.8915468660669
38.5583873954285
38.2122286037162
38.3870821432634
38.5064904736349
38.3849112049899
39.2635894284104
39.3202434718007
39.372828900212
39.4832894673653
39.1355156209734
38.544581300241
38.2320088778281
38.6517375454758
38.2114911671841
38.188715358535
38.5144179613903
39.1406878654403
38.5935263213084
38.3162774505037
38.4889283896295
38.9382212076926
39.3778241645607
39.1317587314631
38.4259555029949
38.4433247911408
38.6918043279487
39.1901658037295
39.2126527609649
38.935597194967
39.1051539655486
39.0579056590494
39.1854332108289
39.2048571641196
39.1845736624014
39.3969461058928
39.8934716089807
39.7877865081684
39.4695923567621
39.5263541505794
40.0433499341059
40.0007928854689
39.0943778951561
39.202021039616
39.7209171198835
39.6261008879151
39.5480692352911
39.9912203649078
39.6296653731503
39.9832915855176
40.1287611974209
39.747754918365
39.500346638779
40.0233132380026
39.9784981462691
39.4785088124901
39.4491794343749
39.3946487100839
38.9519144836901
39.1215332337903
38.7749414079518
38.2740934559793
38.7086172826362
38.522365641032
38.7790706748513
38.6533717706147
39.5934195775376
39.1931256506178
39.4822295172849
40.0716567251417
39.9109905483747
39.4422380211377
39.638647377772
39.3242047936025
39.3643739949172
39.0567205451554
39.6737800444015
39.6883246991771
39.4033004649962
39.0820770462755
38.8044922534866
39.0348144388359
39.1390110532844
39.348022067587
38.9813728513942
39.451812992995
39.88152264762
39.8809839967927
40.4431980312874
40.317623969762
39.9100861053274
39.6718763128274
39.8609088000224
39.3740059427139
38.9726184334418
39.2857949433503
38.3238731808133
39.02232330303
38.8881925891144
38.6454308395835
38.4956526520276
38.5854118815978
38.603207834963
38.3815821543286
38.7828170480953
38.4923903079948
38.1602187893607
39.1352381654861
39.259839109941
39.0671422667776
39.0256112093877
38.8037928094768
38.4652147376577
38.889992124063
39.3503799639166
39.2325410834868
38.6364709411005
39.0219147263151
38.5349721120263
38.7022960317657
39.1385030173292
38.9073711115905
38.8778337952264
38.8348374787404
38.4199737544012
38.5698075140365
39.2078959296448
39.5256751095807
39.2675742438345
39.1299909577225
39.2213130043813
39.7434134955358
39.2637669706184
39.7739458747183
39.0993922559501
39.5815786790366
39.2924392388726
39.558876334778
39.4504086706373
38.6052180596875
38.6245832446448
39.0987442912477
39.2893570551567
39.4787491002067
38.7872307427403
39.6196206368983
39.2809725000401
39.9622058121845
39.4883819177095
39.5240932620334
38.8465013295312
39.1074731441459
38.8335875690987
39.1843330070226
39.5091964582
39.3865906742687
39.2956606091072
39.3997377819485
39.6425040691389
39.3266146693567
39.5505071453775
39.4299376429934
39.4045604898472
39.5668574281815
39.9753045096542
40.0113346247561
39.7321549595406
39.6319815826737
39.3861496098515
38.9967749974543
39.3531932943196
39.5859586654689
39.7794368008572
39.961827946512
39.2271349242239
39.2697123005735
39.5103833113455
38.9004858594952
39.0765096014196
38.9548383056114
39.6959678592104
39.7501554017115
39.8980217187092
40.486475712362
40.0617786837748
39.9134007591992
39.7131590799852
39.7327206410944
39.4224999911055
38.9774211811297
38.9238789966211
40.0281284131586
39.8133595001015
39.6572855719814
39.3424255610315
39.1513098003888
39.7319684548811
39.4261445419556
39.4756755027707
39.0279382216007
38.7087100629453
39.0997039746756
38.6147861901357
39.0537596391106
39.0359568894512
39.5296645862888
39.7882686682422
40.0097362885973
38.9203497506151
39.0576611058078
39.2888564507969
39.2471013674431
38.8854519858505
38.9393028721665
39.0351134828446
38.3208283899609
38.4898690584934
39.2436678979533
39.5004934201738
39.819960259749
39.5020962581891
39.6848260574469
39.7358322275207
39.4487840890082
39.6675006495582
38.9394102862387
39.1861787208403
39.7828707067252
39.4976055106731
39.8718989536016
39.5456820385223
39.101394802633
39.1899954882535
39.4090535141402
39.3719835766237
39.1135452000782
39.6281245856173
39.3472602587356
39.0037147894452
38.6886213896652
38.998552009955
39.0356989012824
39.4233857559435
39.256276154759
40.058880154934
39.6333731898555
39.5559792144531
39.2317014387561
39.1290865644461
39.0891481532794
39.3590104087033
39.0117648994882
38.6176640629367
38.9922874022012
39.4055629893987
39.1099656711925
39.3990574231453
39.7736720184686
39.2927093407923
39.4714076913968
39.7946981121795
39.0985527133299
39.1628619839447
39.1421800308356
38.7820085743862
39.5840566450498
39.6160041476741
39.2065084516801
38.4995691747376
38.6829048397565
39.7407339375428
39.6101615851174
39.4131298159911
38.7506852896527
38.8683958162764
38.7190820212316
39.2990760013311
38.735540372354
38.3304060274503
38.5679952639121
38.3276237112103
38.8473873581549
38.8679611101696
39.3098301173059
40.1115329027979
39.7181561723703
39.3435895730349
39.016078265508
38.7878493904666
38.6470160074908
39.0421929059205
39.1026463903562
39.4305345633215
39.1780785382396
39.1930710440934
39.5269903396517
39.3714002387692
39.5853067748073
39.5900591718629
39.6876703419669
39.4992832580399
39.6915756938433
39.3549766293278
39.5987112387262
39.7901086055871
39.0272217856513
39.0621579565183
39.1051183141843
39.1681978190387
39.900924871586
39.6692918584804
39.4571033281911
39.7442730287109
39.4284277941643
38.8379637987927
39.233281638245
38.9105169620578
38.6806722199475
38.9590067735023
39.2999913947751
38.9159109658264
39.5524347109425
38.7534802496233
39.2147209722988
38.9241432226868
39.3522322025363
39.112454735149
39.6084937716975
39.3953767961123
39.2999517700889
38.9178300685754
39.2648575904795
38.9143045438259
38.7983675023923
39.0048355786487
39.7117397088394
39.8043197235274
39.8790952404742
39.5569672883159
39.2693999391614
39.0851751976142
39.512779777058
39.4068682158435
38.9612453863677
38.9374019475096
38.4025966604149
38.7196562039732
38.5151818116506
38.809527675391
39.2076766165017
38.5941337309301
38.5772108973879
39.0147857063948
38.872372208059
39.3774591720465
38.7419051828609
39.3557005572399
39.1316370256019
39.1201686123806
38.6862475411258
38.532933366981
38.1283529442167
38.431667817241
37.8056049422383
38.0018720639675
38.4448123005504
38.540309801487
38.5075608471829
38.4238366302015
38.5349690416445
38.5677113105954
38.6965041192694
38.7406367027398
38.6590605527062
38.5260749322397
39.1080435637272
39.2380069987942
39.2620902156188
39.3483204591154
39.0600717366344
39.2708165346974
39.4446175483742
40.4220231499335
39.3863012286549
39.4863091571564
38.8456202471698
39.440635114567
38.9318375826685
39.5280055269248
38.73145321435
39.2773629419731
39.4317281297562
39.2889107330078
39.0528955327943
39.2232993376375
39.0312741772494
38.8396492208295
39.2235843350189
39.1963323817911
39.611982846822
39.6432888917249
39.4652985677173
39.2549580795596
38.6735778111801
38.586965007493
38.8970308339154
38.9493238728456
38.7293651566361
39.4510360677636
39.1128093839896
38.6930294630905
38.5075776315297
38.7592315765342
38.8937856995297
38.9060184642522
39.2225033353876
38.853202428882
38.6548011831161
39.1932333084068
39.2464023153389
39.0949581825372
39.1042989469136
39.1904778377777
39.3440633274489
39.0873961687891
39.1780497343853
39.2797311986737
39.0061017441027
39.1781087669861
39.174005886521
39.7813321816801
39.6167313306019
39.7819778350869
39.7374639541613
39.7142600586117
39.3841353357039
39.2591310200868
39.5364960660838
38.9639671675685
38.5322962979275
39.0794634451368
38.9741340837896
39.3774274413433
39.3214290448712
39.5896056563766
39.0283910142854
39.300750095194
38.4093316718785
38.9381256321865
38.5926837630545
39.0156856991225
38.9291348422015
38.9068402022224
39.2761818407361
39.3920662918476
39.7520172209049
39.2640299119532
39.5432266503472
39.8561282456523
39.7709225701162
39.7227552340087
39.6443895803959
39.392706433049
39.3446665579221
39.3149909443325
39.2254715256418
39.2752485874125
38.7218719956048
39.195592942864
39.8027393649323
39.4846508897916
39.7427997338651
39.814372565369
39.7671353115377
39.7579949910392
39.5532848297145
39.6726710720897
39.5174209491974
39.3063722119187
38.9472707668137
39.0815784110766
38.6943417489729
39.1298297764878
39.5976958616815
38.899183387949
39.0392908531407
39.1121963666344
39.1830534323297
39.2689255558682
38.9126047632108
39.199703482265
38.6636826918181
39.512473683566
39.7740616555969
39.496255048116
39.394484537298
39.6046029546847
39.7587511804369
39.677878001242
40.1225859375514
39.5384259636555
39.7487709459632
39.5059886641775
40.223661870828
39.4495803710989
39.319510200128
39.4820573805157
39.4167265257851
39.2079912159981
39.1795882867242
39.687632168985
39.4691179917718
39.0816550245189
38.663999610477
39.6670821870618
39.0728766587447
39.1907651358582
39.5413973723196
39.8093891252974
39.5537495755989
39.5845620885843
39.3675636919259
39.5797031908324
39.2896263637928
39.30201812529
38.6985612032791
39.2933664686351
38.9101931135261
38.7035109932575
38.8766668900898
38.9210955549169
38.8479072773095
38.9655882332863
38.4353422627305
38.8559853439781
38.6932877861691
38.9455174548859
38.7015516305211
38.3358983235728
38.6760783041366
38.2581533165492
38.1835256680896
38.0592789781615
37.8714622555357
38.5668004005445
38.5522494805782
38.7319457595196
38.0847369858713
38.3439842487425
38.8735562629571
38.5539012957101
38.6118342800975
38.772402742495
39.021321306325
37.9878667176372
38.7482620923206
38.6621459490522
38.3784977877581
38.0657693024838
38.5365190086943
38.5979460077254
38.5782372058843
38.9364292122298
39.1815917191682
38.6508115159943
38.8504244176627
38.6922510203288
38.8514927719579
39.3000357250573
39.7929835200711
39.8973702005264
40.2405476411184
39.7763996384361
38.8880845757045
39.0407251244041
39.6233782609304
39.1605862487446
39.0477645458196
38.9173520491179
39.2981028906825
38.5267796447381
39.2560238690489
39.418485307854
39.2368125605663
39.2172785526173
38.8922220157854
38.949748334981
39.1637365389352
39.5873147402548
39.0287703989331
39.3399846051277
39.5348248491384
39.3097419111014
39.5312329035415
39.6360616741758
39.5232353175128
39.1739181467178
39.2130365394181
39.7261590431034
39.2513109560366
39.4144864957341
39.8582952486546
39.8671935465199
39.823790946954
39.9175313726419
39.2654759553145
39.0004092221308
38.9932719473084
38.7397692932424
38.8313424282202
38.3669886393178
38.740110755047
38.6336627533139
39.5994290541318
39.2112345212236
39.0957301838229
38.9019042145122
39.1706725065957
39.165158866953
39.1187829577963
38.9567234349171
38.8049368450537
38.7361678104208
38.3876061070246
38.4605635931998
38.6341747089669
38.5554942648017
38.5188538275182
38.4026245566731
38.755615190384
38.4928159696085
38.3969931079081
38.7586490004954
39.1247175627686
38.8903363316147
39.3365100815641
38.3309942617962
38.3373816003703
39.0336029959849
38.8050384755889
38.8854644943969
38.7072024735537
37.7348973198772
38.091815159377
38.5202469552808
38.7692038152354
38.6134381199525
38.3170821808003
38.5945546421539
38.9798279279009
39.5504832861801
39.8276277455417
38.8130985296937
39.8115153494106
39.8128500651029
38.8886318203576
39.1868044031188
38.4838139880787
39.5377732798708
39.0280209337421
38.7124447942984
39.0727156218455
39.4350333387201
40.1916478966222
39.9971583197815
39.9876903142191
39.9096517623876
39.518850838536
39.4080395578134
39.2828684342831
39.6160458434712
38.9899751990732
39.1452524308805
38.9771210670471
38.8885585625966
38.6340031289894
39.5598380047063
39.2734788666671
39.4935487719899
39.3401548984476
39.2258638704666
39.7524425084342
39.3909063512629
39.2014233760962
39.6202592231609
39.7356767347766
39.7459576250327
40.1431392989175
39.8245772024598
39.9291081582657
39.7275568040533
40.0287695876677
38.9513749841889
39.5940258923604
39.531491569397
40.25883023779
39.857201233456
39.2052715641882
39.0552128189742
39.6482394883127
39.5536499090869
39.3602613111939
39.7570388826056
39.2193240127178
39.0822924573815
39.1577245453793
38.5843338606735
39.2658462229
39.2194021610299
39.5046678737358
39.3670398961013
39.2066071937381
38.88386188308
38.7783341322684
38.5652882531034
38.5091992638328
38.1278607223973
38.3459788940571
38.6212389868919
38.2031034344375
38.5843955141125
39.0305021947482
39.0124504293256
38.7467606544495
38.8261147595415
39.0260209586082
38.5528450460145
38.1822096402396
38.5774196404801
38.2543751125785
37.4176046170771
38.1710549552031
38.2796885296151
39.0044330598529
38.7190735325669
39.3912801692783
39.2074705941107
39.6910235202674
39.8597681435672
39.6755738184508
39.7606938416709
39.522610254962
39.71617615825
39.0817714630153
39.5833544443753
39.8704254603145
40.1400001570833
39.5990730661334
39.2021345519056
38.8861880164355
39.0119050892917
39.2706803752116
39.6518422539387
39.3301458304177
39.0741865125971
38.8678563182201
38.7951660536756
39.2688424042981
39.0471524058769
39.3262622423846
39.5936488329762
39.5029060126154
39.167670069961
38.5039710563441
39.4153710874243
39.4182927202295
39.2418405309671
39.7548220982857
39.7646582749556
39.6752314527428
39.9613281213073
39.71205091348
39.9165608043221
39.8542094635241
39.604410278757
39.6499471767182
39.5291938508801
39.0459575579223
39.3832589958653
39.8551320695717
39.1437934936498
39.2566525239334
38.7427069121338
38.7784950493963
38.3039777882573
38.6470228708954
38.8005466083886
39.3079817298285
39.3839846222489
39.8651056292884
39.8446897538824
39.3109821134946
39.2687555004852
38.9443835833257
39.6475058982669
39.5570110410954
39.0747331665823
38.6673446072472
38.6501798499714
39.6171449833045
39.3109582748477
38.882348350724
39.0693362019279
39.0221342438399
39.0331607630759
39.2136256193874
39.3552222529646
39.4225246244809
39.7083944518157
39.9680015573598
40.4259830179439
39.9443677479972
40.1097189949819
40.3057227635624
40.2747376136908
40.7860089605505
40.0410327628807
40.2763006417438
39.6207234008545
39.5157301207584
40.2151136985933
39.7872711377513
39.6206628171683
39.3826488600837
39.7202918556804
39.1040147078158
39.4876944151792
40.2583760598693
40.3714756631691
39.9736906655308
40.0060520437029
39.9298918361214
39.2846152617072
39.3475937291027
39.2921205873843
39.8283717168301
39.8706582814355
39.7771930710635
40.7619951837392
39.5284622027015
40.1448051871675
39.2543844687016
39.0229336592485
39.0144191655246
39.0889274561847
39.107407700574
39.2915935596633
38.9454458877294
39.8995924029687
40.2296885236747
40.7620804553883
40.9063481398303
40.6863393520265
40.3646840272126
39.8928412108309
39.9914325470073
39.9648397259439
40.2365547366415
40.2137114849155
39.7830714058796
39.7584596071982
39.3649829493629
39.6775014369977
39.9545382692356
38.9572642242868
38.9859997701163
38.960266168832
38.998564354097
38.8355423049092
39.762090998306
39.5788652108575
39.5146634699118
40.4407787788597
39.8269037445788
39.8787106314894
39.6553575120791
39.3430316350275
39.4206217987369
39.7357169769428
39.7624105312206
39.1185011280908
38.8044405400954
39.2182244665294
39.7169867232994
39.9978715334677
39.3149871474565
39.3780710929973
39.9792914783914
39.5592330592249
39.836940867652
39.2673814627458
39.1463547075638
39.5784806450609
39.4311525351271
39.2868922766612
39.1937093238638
39.2182115166276
38.6733401884535
39.0154006754108
38.6134493715434
38.5123092129576
38.733059500203
38.6297423014336
39.1650565971028
39.2052688283952
39.2489814854631
39.042977750502
39.4434811954948
39.2362593263889
38.4643412126034
38.5515840181999
39.2862733201949
39.2334069526557
39.3795947476268
38.9094103867759
38.7916131021198
38.9188425553768
38.7088837564192
38.5162472148536
38.9444197346466
38.8394312783122
39.1768946573791
39.0625373000649
38.8693738308017
39.729253184675
39.8346534454461
39.2291275112717
39.6851586038416
39.418913823908
39.0232752607326
39.5575296735924
39.5358816511302
38.9184855738874
38.8361034807533
38.9249983196708
38.6414012652054
38.2268078383372
38.5100137248184
38.5509914647048
38.5273781822988
38.9267124615936
38.1074450223133
38.5692535923788
37.9736171216676
38.3199948163145
38.1030697859498
38.1832666199617
38.3793884758997
38.6842567553023
39.0345762681479
38.7814301108672
38.6383024759967
39.1701580105406
38.8668588403901
38.6023157562872
39.1393387346557
38.8385744948981
39.2326580392793
38.9169033101913
38.5854636688425
38.5132321759105
38.9252588079433
39.1779158723876
38.9432476048518
39.0128432598178
39.164996060137
38.387871493073
38.8495258740705
38.6456140120021
38.3755199040628
38.7793556343425
38.3335491543266
38.6890538125729
39.2075637194444
39.6897199332112
39.8987488920038
39.0917605136781
39.6464354211634
39.1363526652558
39.048976015001
38.5682609444114
38.9314473808815
39.3975579772333
39.3231944939906
39.2056357997034
38.7122273910728
39.0052691475711
39.161091284479
39.0707138430791
39.3715504593319
39.4310336856328
39.0453040948219
38.83188990198
39.4311018083232
39.1447391754048
39.5726568766315
39.6089986443118
40.0972805691086
39.7715450842372
39.4755599442556
39.6161743695487
39.2865819645249
39.3641994290079
39.5680177865205
39.486751058206
39.2479071992816
39.1887928998029
39.0526310959248
39.1717143981946
38.7574621531297
39.1358184011697
39.2410255883278
38.9454915173527
39.0066955396222
38.9155637151866
38.8038968672255
38.4690227860152
38.5814536799485
38.1757152027554
38.3829745072708
39.0543619391894
39.0269380678633
39.0519880948243
39.0422972504137
39.6518177176967
38.7498500380853
39.1836453341474
38.9019294570191
38.7431713931087
39.1785086557921
39.456887294628
39.6850021328589
40.5075685204079
40.2597320577512
40.3239515176124
40.2833375701198
40.350277763585
39.5264338387383
38.968567879192
38.5941054575371
38.6398699081305
38.9443323328037
39.5922665812752
39.7224626239301
39.71251433578
39.3068291569398
39.169558453319
38.9569837322942
38.9932778851352
38.6920020211024
39.0812156592154
38.6511992438474
39.2309381308379
39.0569349329078
39.3600795297912
39.5508395068172
39.1368819008773
38.8688376344816
38.4894483868121
38.5024523478164
38.3132963288111
38.6587617772998
39.1280878506927
39.5476902337187
38.8399642367957
38.5277105949543
39.1073725607259
38.8764323415981
38.9563653156011
38.8648928080344
38.755003793954
39.56702205613
39.4973960873254
38.9534445457587
39.0209162898337
39.0369287718827
39.2219536326951
39.0225770251919
38.8324776463236
39.2393175399665
39.2913138832709
39.1251596357686
38.8109574700044
39.2759411233844
38.7414146383202
39.613055310747
39.840636765997
39.6785695470945
39.2406141457734
39.4566763844153
39.5137185530229
38.2560911026065
38.7041108735081
38.4959652924778
38.9439261735088
39.0083368731669
38.9580816541858
39.168555893882
38.7249349928063
39.4559222682157
39.4853171316462
39.5003873903743
39.5867400972129
38.872752904892
38.5696933415602
38.3752959792461
38.4912438816494
38.7641385279119
38.2689964793748
38.6654795938871
38.3615155629437
37.9968518075718
38.1586594449952
39.1561036241576
39.4873924122114
39.6824050062032
39.299763421338
39.1065381249193
38.5057302824977
38.6405291610294
38.8027701246217
38.6204907736794
38.33314293049
38.6527081866858
39.094556339341
38.787567570073
39.3725729189336
39.0729304641184
39.147651486445
38.918524060747
38.8683094702184
39.6693746300257
38.867574801429
38.9283732667917
38.7612740457259
39.3409456052363
39.2659917868348
39.4605055868425
38.9723035873387
38.9869467927952
38.8478366294694
38.3855151712694
38.5998056265642
39.3083972627466
38.4883482412858
38.5959364589216
38.1778923394303
38.3396482499762
38.1607315818067
38.3956898522297
38.6781054642867
38.588640217187
37.8570475196196
39.0844128931412
38.6744696039142
39.0230853326393
38.6689566731052
38.4497008664038
39.1890954997002
39.2209648564207
39.9791004837563
39.721832083853
39.5371883907703
39.8765847604283
40.0587191204431
39.6040165523889
39.0625788052877
39.6920102874037
39.9051725342619
39.573090265897
39.7275367555394
39.1926246960958
39.3924835119986
39.1583725624213
38.3454585915061
39.1141375241456
38.3547009599731
38.5522851884566
38.3857838303152
38.8553391573806
38.4706213467852
38.3230524138569
38.1882086233659
38.4157639977105
38.6709206409326
38.9965716602826
39.1218816712248
38.7188942348917
38.7068098036127
38.513228286878
38.1574686984823
38.043021863719
38.9652302828702
39.0643957680725
39.5780737247531
39.1538324503786
38.7625578180307
39.0627032517584
39.5015210655803
39.8712918540043
39.6651780542701
39.9369448905842
39.6785537116054
39.420177209578
39.5513993826779
40.0819017618995
39.8688332379466
39.0916668328372
38.7288419779704
38.2753769335121
39.2214379408544
38.7573274742473
39.3595465493122
38.6710671320507
38.5761060973209
38.5359737640278
38.5287038830394
39.0613251478985
38.9463176081879
39.1627362827661
39.8368250215896
40.1176477213901
39.7253465533658
39.1278419178343
39.7759096712376
39.7020984103784
39.5855847904578
39.7003242165151
39.3219100091594
38.9720197863852
39.6594153998275
39.5334798610572
39.5425711087506
39.4625914135365
39.9747870172314
39.6848102290221
39.4876551547837
39.2351453368511
39.1732452233632
38.8988151755799
38.6037880732154
38.866274831592
38.9241984152232
38.5247954649556
39.0708259096049
38.9758581203242
39.1461835035973
38.9501633716352
38.6934501270654
39.1947505727762
38.2758283094926
38.5970601284143
38.2510419588699
38.5533275472596
39.1169089582231
38.922439318795
39.4303663700117
38.6425713473297
38.5941224539721
38.5056315650041
38.5181045170986
39.0822197528801
38.7562597123862
39.4937094810435
39.0260342721586
38.8489241746138
39.2875145001845
39.422988410269
38.7770350215411
39.7586718639541
39.7570930256185
39.8154670055467
39.7928838676876
40.1184601687422
39.4861080922663
39.5826450986894
38.9780258401877
39.4275910512365
39.4574415653242
38.983604987944
39.6193725696718
38.8986442800323
38.3880649553806
39.2815650708748
39.9851846121778
39.4453993362208
38.9150178125812
39.4954233289969
39.8816227362212
39.1786024556015
39.2093214613019
39.3109859485819
38.9131804951112
39.0363088328429
39.4303393874506
39.3981326952526
39.6204435737045
38.6601938580022
39.1387274156114
38.8093648064417
39.2917952346481
39.1959070414405
39.2214921981799
38.6430808916638
38.6931935777568
38.616796958005
39.316705774699
39.255317466267
38.9975367440118
38.6372369570363
38.6641355016818
38.7515399573227
39.0993991145381
39.1459417338323
38.9995545490021
38.951463427367
39.2253234119929
39.4659508921883
38.9060984680548
39.0558769248551
38.9542916118095
39.4665658718006
39.9134128915742
39.6756724837653
40.0357528978727
39.7443933578453
39.1575985865159
39.1856357084782
38.9134500754
39.2629915288803
39.2277158942688
38.9304244079975
38.688440164733
38.7223367085762
38.9041712186152
38.8769675296565
39.382693853282
39.1296206631644
38.8961602830726
38.8578096571193
39.3358992419259
39.4407138647856
39.7956284107183
39.2342284714734
39.3290544758742
39.50913094238
39.1214894944971
38.9936465033778
39.4156412193671
39.2154900860706
39.6595628573036
39.6290168185828
39.3062069213752
39.3026976635159
39.3176403246343
38.6842868259057
38.9694931043118
38.8193568875091
38.2926436929992
39.0483311702908
39.9197125627537
39.9762521172212
40.2781190942835
39.8121590908128
39.3450622512034
39.387485502866
38.9638975390681
38.9227041358498
38.8740324746077
39.0303225207409
39.4520907011899
39.8966178004589
39.5460841360317
39.2633404611337
39.9205182541099
39.3512820744755
39.6999543883584
39.7283636886263
39.8164544922736
39.8248281437139
39.0225130564436
39.1031012687619
38.9276004932545
38.3124676286974
38.8337838490804
39.3804584735973
39.2955702971128
38.9217140992482
38.859339307374
39.4648816298154
39.1908710584095
39.1574302369898
38.4523824298422
38.331615878757
38.3061228630117
38.8419091961601
39.1142523715793
38.4351540462738
39.4361668532144
39.1621555731353
39.3667760590511
38.8674953862071
39.2570208429086
39.5869841906358
39.6690272756699
39.5733851060321
39.5421713987986
38.7004959938101
38.6462206946479
39.283300925425
39.3609215991666
39.4652487469041
39.4078459396105
39.767901070431
40.084655784517
39.8663943085205
40.4023501065444
40.0667773890576
39.7991617385787
39.8715374161499
40.2921095942809
40.0488772234933
40.0716321518124
40.323153493862
39.7523350275727
39.5795439265794
40.5167141532256
39.7859148107394
39.9381753032055
40.3848021765751
40.4968282031692
40.8270546550301
41.2217372131669
41.4113966639997
40.2655969289015
40.3592216464406
40.5720865479222
40.2414983034937
40.377865928271
39.3542879549341
39.47428847451
39.5221079993328
39.6072321315406
39.4687294094651
39.2824013197864
39.3288286485255
39.7809004613446
39.1008721708047
38.6547178204212
38.3884798774013
38.3680284230396
38.4466722668221
38.3904961976138
38.9753916164039
38.9871865571147
38.6746783677175
38.3436718829955
39.1224886003167
38.8641568610965
38.7975071377224
38.9316918198107
39.5686138629913
40.1445103441425
40.4673841781488
40.0720860580804
39.6613643659084
39.2076566336532
39.3565195621465
39.4740826489548
39.5070002798279
39.4998217226279
39.4074018221512
39.8602565083038
39.7554917704778
39.5754242259645
39.484240005795
39.7811286007916
39.5336095533788
40.1437661644586
39.7460889623623
39.3082705719302
39.5423015888291
39.4244893477019
39.706473250662
39.0569872833663
39.049086245463
38.574470562084
38.7015801893742
38.6003222470332
38.9356714924578
39.2561251951789
39.0999706748359
39.3755672971809
39.0956923569894
39.0976317232305
38.7064352054789
38.6392690915451
39.10492039658
39.2418462380817
38.7625125498081
38.8568307105941
38.9802998314803
38.8857809416774
39.4823303206601
38.9956238735405
39.4764915222271
39.2359520444966
39.0746225533662
39.0429619512975
38.8471500985952
38.9791927803245
38.7881228899715
38.9216342433133
39.6418431241906
39.7802686090823
40.1004637697329
39.8164867163507
39.2410503517498
39.4014269003563
39.4257245102314
39.6871073359994
39.2766224758392
39.1184011178386
38.6550067077983
38.8159492733503
38.7876681396857
39.2912939513171
39.1114007908086
39.519673682383
38.944041086929
38.9887558375143
38.926872394382
38.6624698428594
38.5280031093443
38.5330771650128
38.4596435431278
38.3645272913204
38.6147109747736
38.4462035741067
39.0167060211451
39.5786554333337
39.2434015402489
38.846418523949
38.6680453916993
38.620307639472
38.5444352480699
39.1287531602262
38.5736835314369
39.4407730344971
39.3934394243992
39.7857509063952
39.163081058027
39.2341261707974
39.2383462904278
39.4494829733364
39.2270114893865
39.8839628463642
40.0940999718226
39.9096573213134
40.2364512588039
39.2502719824563
39.3075886878903
39.8071060837319
39.4113323190798
40.0364902782119
39.3208709581934
38.88601407202
38.448993578503
38.512673521363
38.9100672119796
39.1112263181796
39.1738517896093
38.9860509127479
39.2312865347172
39.2902906154543
38.6747575087178
38.8836519647528
38.917434218275
39.1034202630271
38.585730106662
38.7487605178396
38.465917815263
38.2190189656987
38.7253356095516
38.4370592112493
38.6455068156374
38.8912764539622
39.4652928890203
38.6178453546582
38.7283359139054
38.6046625065081
38.823170714266
39.2910635116526
39.1858400147371
39.8508098236238
39.619740923326
38.6280281460245
39.2111599734335
39.4295250605253
39.4569272229166
39.1832661066794
39.3907065418834
39.6868130598807
38.9906289042849
39.0355988069014
39.6332559054147
39.2403853385938
39.3862298305589
39.5184815612305
38.9040987554223
39.0522036051509
39.2849475953715
39.6444970999503
38.900747036372
38.9707575974641
39.6912510615005
39.5270468771257
39.1423446000224
39.9361563249068
40.1205206504976
40.3872951756423
39.8514968001883
39.8086338056057
39.56239495743
40.3729061942309
40.049700758995
39.9004430244266
39.9253326875192
40.003522115123
39.0671634039895
39.1244407085457
39.1717146064296
38.9521829601891
39.3796941176007
39.57623347048
39.1627093385767
38.9532684640852
39.1444832435762
38.6344595117601
38.9274126532905
38.3021369373758
38.9579043722313
38.9094767816139
38.5028697151929
39.3497279014652
39.5200836594257
39.9975308211163
39.7000226086639
39.796125212101
39.4454477674632
39.5343686155197
39.3835090825052
40.0631992921283
39.765396793282
39.5135292926621
39.6674775313047
38.7808332305163
39.2955028607789
39.0371464329536
39.2044762386617
38.6343087718142
38.8115300347107
39.1782070049132
39.2886787321431
39.3037402093611
39.2879016746174
39.674262708285
40.0630504168244
40.3709839809623
40.8367946356635
40.9322700715627
41.1276794239327
39.6442751579413
40.1817617767989
40.5133703928604
40.4322159971051
39.8816380932676
39.9830501338047
40.4863982590762
39.5395906734146
39.2997039350195
39.3301662072589
39.2994636386332
38.9534258805541
38.9188375572564
39.0951701144979
39.4371318470348
39.3579779512553
39.0992124003593
38.8876505079494
39.2566073591059
38.8077498834141
38.5557326385871
38.5421743820011
38.1905769558467
38.1866283636703
38.7120098123647
39.0575198541185
38.7895711837794
38.5898862556175
38.7894570726337
38.6340487488191
38.7777506460646
38.8801883599574
38.4046951454497
39.0395499733562
38.7660487590815
38.6821148424438
39.1543976974808
39.0689170822953
39.4983624142027
39.2808448727283
38.7638749965514
38.7863296068879
38.4509991111177
39.0961901780331
38.5246250990665
38.8573642860759
39.2796350755274
38.3674365533321
38.4580452874052
38.7753853245616
38.9078774919414
39.0175494975915
39.0001034242135
39.5354014892771
39.0850274288293
39.0363375854813
39.0494032625397
39.4882106851648
39.7695454229811
38.5922852853332
39.3327516573447
39.1675804372588
39.2277351983067
39.5420372690015
39.6652813121526
39.8344844439214
39.4104656823155
39.1988111589091
39.4095255708855
39.2882274462318
38.8681969836906
39.1311542265343
39.7301266864494
40.1326167650897
39.4641593989298
39.8977476156922
39.4448907166619
39.3457623327621
39.0798398669721
39.4718877018502
39.2640867265387
38.7608289354177
39.6194684691702
39.8777520163693
40.1093624445726
39.7775954381384
39.6212208121714
39.8763198706437
39.1238232334856
39.2887357506286
39.1985960419331
38.5620593533371
38.7973889243322
38.7997427958029
39.3458674003781
39.0798812195107
39.4954470515653
38.8153964747483
39.4666763363463
39.4273130168016
38.9243410995111
38.4305056266913
38.6699973613726
38.4083336992296
39.3048771029771
39.0457794088306
40.7312092384505
39.6240240304157
39.5462402043519
39.4347223973836
39.6017622689205
39.4019679849798
39.3928661134508
39.163518880112
39.1426434065758
38.8521864340362
39.1830742921091
39.1154895241413
39.4128917535146
39.4731770873471
39.27517237294
39.6329698485557
39.416330961266
39.7881690990242
39.7907277505406
39.3218584908379
39.3682783449539
38.8511413082932
39.1682655162683
38.4544982934239
39.0879842387305
39.9014595653071
39.2224716412901
38.7584283197769
39.2219381001662
38.7209375420002
38.5182794527574
39.224975454446
39.0243855583949
38.8648832756261
38.6258996184827
38.071547283468
38.5491111302617
39.3502511376082
39.426359271361
39.6660094445803
39.3613032032745
39.7310081735605
39.7603338514514
39.9332857493198
39.6640896238462
39.6012546589077
38.9848434486775
39.1600260061848
38.78009885682
39.1376142710548
39.0862413709814
39.2014763064657
39.3664375011367
38.6677406176172
38.3014793461822
37.9497988021735
38.705557539166
38.1254999859164
37.7550767335025
37.7703299129049
38.5627462965069
39.668088693972
38.9659740065886
38.3697870418279
38.9223067217804
38.3195990784
38.4712493347399
38.470982214096
38.6923326866394
39.1974525377807
39.0715713236067
39.3986621436045
39.3083181512878
39.5022200998634
39.46393495473
38.4610916556734
38.5187162450668
38.5236368956389
38.3338701150233
38.3511678392237
39.3387743118235
39.4984830533615
38.9785588908276
39.2270971092712
38.8627327827492
39.2392402045253
38.1092461157327
38.1408127105597
38.2771770393808
38.1500029681106
38.1784321409283
37.4778668907756
38.4331547130238
38.1881516119446
38.7481048110358
39.3958864260201
38.9024083330174
39.4046738200717
39.2097058164552
38.7509439168153
39.0783428818288
39.3388136279302
38.5619072615498
39.1888557472614
39.5990361894421
39.8591014934309
39.8355437959485
39.7369740036602
39.8813993977377
39.2295907340066
39.6087919069862
39.8645516902911
40.3203809044578
39.9835938124544
40.3016939328576
40.3650078982215
40.1992176919674
40.2551424170985
40.5057652937443
39.8996316588688
39.4615143003688
39.1807220378709
39.94714434765
39.5245202973234
39.3971560532798
39.3626610431607
38.9892323479508
38.8537181701724
38.9380553088204
38.7376253807183
39.1986358583174
38.942873522569
38.5438432189351
38.5466700621326
39.6477507999048
39.5263380228871
38.9972807558297
39.295305872124
39.5728546942123
39.4594154709517
38.5133043284368
38.8862940221523
39.263105862229
38.5518498517046
38.9001932123293
38.7980364396516
38.8779885410861
39.2104593996247
39.6915341362809
39.4639746230861
38.7799342046282
38.7964835515327
38.6772576084843
38.9831908404225
39.6883332734156
39.5765422347419
39.3911949634552
38.9948194975805
39.2460681356565
39.3914785380315
39.1401160469762
39.00645170854
39.3168472787748
39.192147548592
39.1624476379818
39.5590537273523
39.263792702646
39.4814969176796
39.6837414372248
39.0650802617121
38.9724431142261
38.8060479865732
38.8796976168148
38.7352748145158
38.7068113866478
38.0603333917933
38.5473565119284
38.5870663983252
38.9660820211224
38.7033122529887
38.8201545726571
39.0142297171583
38.6255577300935
38.8660024930331
40.0376971214307
39.9743748048339
39.8534088234307
39.3795989209955
39.063384913756
38.8715615421835
38.3115395878301
39.5010941543964
39.2133788124881
38.0832095301914
38.933987326895
38.587656554951
38.9681561331958
39.6160011997929
39.3866026571704
39.4083548425424
39.5539887991819
39.4887913544973
39.1520575250439
38.9085377572763
39.6093266392396
39.4182440703164
39.388926501547
38.6227200663852
39.5019655487754
39.3195322773673
38.9538529404085
39.0373256648028
39.1545770934134
39.2209990136952
39.2956546452712
39.4294545168828
39.143947338496
39.1486841036414
38.999549840195
39.3314244768033
38.7042071279853
38.1911395885326
38.1696277244324
38.3216323597263
38.205679592139
38.7282676804347
38.5752861649099
38.5646206407836
37.9825918786855
38.2389505100571
38.5903367625342
38.7375607074712
39.2210120376112
38.9269501214076
39.0739603227236
38.8030931602825
39.2476769615905
39.5885237425666
39.3391872744769
39.0888238312821
39.3014410343234
39.1588928495593
38.9194962239827
38.6385903682773
39.3509842362067
38.6857789749248
39.04114612072
38.8091153860895
38.4064970387353
38.6382718555052
38.3191146641869
39.2392816768351
39.631380468908
39.4564763226493
39.4241279081865
39.5125665778664
39.1737952709198
39.1186892514277
39.5223902591551
39.1483526322978
39.2449232944334
39.6507613084132
39.1775342551145
39.200966109491
38.7824567592505
39.1424845613614
38.84339852895
38.9994813427781
39.1817277556718
39.2913320735649
38.6599841854789
39.1879015219332
38.9586754163106
38.7069162280471
38.5615908518383
38.032191552859
38.1377614289422
37.9765297925031
38.4641475266479
38.4590381662452
38.7394756740994
39.1223474004855
39.1390118086779
39.1070274513579
39.1622967533792
39.0778608336593
38.6173259025471
39.0405200423616
38.6071940691784
38.9154912144247
38.8826427458111
39.2025418278344
39.3036513667315
39.2381852485515
39.3504498809275
38.6731181205724
38.5289086206995
38.275775953736
38.5058769168276
38.8615865519553
38.003681813346
39.0309519446659
38.7743419849511
38.5591320053897
38.4068710807197
38.4598387472557
38.2264254701659
38.4792569425371
38.5688085053505
38.5838278235811
38.8743098380991
39.4663425476061
39.3832284394338
39.4921942561564
39.105342630746
39.1294104132989
39.0997117162955
39.2486757342663
39.7213980143319
39.5243187918808
39.4522796479941
39.5833515446595
39.408019133449
39.2464144353513
39.4725622963825
39.5552896933122
39.1378410084079
39.2593219813273
39.463408306231
39.2189322916346
39.3703161019669
39.3956446819434
39.5655972700729
39.9066161463959
40.0312540829784
39.9906219708799
40.3468597572661
39.8376785922131
39.8940373537918
39.9479084257325
39.8172461763375
40.6006025147358
39.778587408419
39.7194791498409
39.8412671970599
39.8043266331708
39.3053211520417
39.331808406817
39.2115247806716
39.2736937829541
39.4676755576021
39.9111018193691
39.6834055139561
38.9267389599322
38.6531972981463
38.420041638673
38.3139491376652
38.7508164049399
38.9070310110998
38.6017079488196
38.6850754077988
38.7244906680753
39.2754013955794
39.8132173815962
39.5476320817414
39.2972460875206
39.7636688834489
39.4517587183301
39.8426502587418
39.5369603364155
39.345231137934
39.5417592608969
39.3640914038777
39.1382620259166
39.5187263655743
39.363480891764
39.0156505889764
39.2569426380825
39.6110728604224
39.8827622890472
38.9596984349517
38.9320552450238
38.7061186991155
39.4251605093278
38.951814014422
38.5993760568124
38.8223150718894
38.870212668923
39.4097618953949
39.8018339608253
39.4590991879152
39.6630373142384
39.2385826191115
39.3074436040037
39.5871098911722
38.3581478849405
38.1389239041492
38.2102868160415
38.4970363228409
38.3842923819417
38.3918172250292
38.6611174992841
39.0039390103183
37.8318005749674
38.5326881399058
38.8862011079435
38.62222339826
38.3995281787834
38.7771948127233
38.340784640264
37.9773249072258
38.4995493673716
38.6206734652471
39.0153983024636
38.5130227739161
38.9612490287935
38.6843045910601
38.96274859833
39.0541249984844
38.9455638805222
38.8016278087089
39.5464973030668
39.340800044352
39.5165440183697
39.3820364598875
39.2869698604751
39.6220964080156
39.2276351493617
39.2278439394954
39.3503575501619
39.0957942519525
40.0815269258287
39.7148649777628
39.5360596130191
39.7808653969556
38.993998523192
39.506612832779
39.5948390769637
39.491975633223
39.4505159423006
39.3234162826731
39.3074355054785
39.4065507924115
39.3399517409328
39.3794733259413
39.4482034084371
39.6007009835356
39.8964067147637
39.5170097701076
39.2059509498904
39.0659922517911
39.04005263807
38.5730092275022
38.9910173043659
39.2025201026839
39.0141136304297
38.4472006430128
39.6439941048221
38.9834373214028
39.2553708752398
39.2615687025115
39.5712521508085
39.1353999296824
39.0875246348204
39.23886330794
39.4851111225809
39.1051929730759
39.1423310663564
38.2691056225838
38.340605426236
38.4172318823008
38.3087777576061
38.4519356947555
38.6699065868301
38.7429539033459
39.0613235595652
39.1509828891818
38.9092097500759
38.6694877732081
38.9595025354764
38.921563270678
39.3207305423338
38.8985901636708
38.9162914402959
38.354363926332
39.1089807428495
39.0260041397429
39.4787732797038
39.1578780166228
38.9400421356111
39.2094827205645
39.56465181903
39.3080291504009
38.950709889794
38.8677077516562
39.332700363795
39.9953206327226
39.72727068474
39.4262587853955
38.9888028462728
39.0206700228681
39.5687644502531
39.2532009362372
39.6778885248936
39.581956934367
39.0107529275746
38.9458916221002
39.3091230133969
38.9972330318156
38.5057207542638
39.042651141613
39.3527065554853
39.167331903631
38.3803061454786
38.3366415953395
39.295559036531
39.3977272635759
39.3855210591647
38.7937456253
38.2480582311097
38.9758702096714
39.3241717348195
39.0874556323093
38.9746459469651
38.5636879214534
38.7576709639745
39.0837921463681
39.1708457450674
38.7125557893053
38.1204794902994
37.7999196020441
38.9452508934419
39.265273040232
39.3999643553788
39.6267750099452
39.6155186951762
39.8069185147783
39.9087390772823
39.5093663372977
39.664625982002
40.0861207586346
39.6198079767452
39.5597685117111
39.2961769508593
39.3737333490391
39.0120971891615
39.2555822243996
38.8855421196331
39.4916988570281
39.9808756650096
39.8935974194947
39.5662890233576
39.3957047223242
40.0294831248646
39.9823848592713
39.8285434618542
39.2836945209439
40.0434568239784
39.08594985522
38.9350829553123
38.755742729232
38.8502628215636
38.6180856923062
39.2388711983909
38.9949931204118
38.8373196919759
39.1127143222475
39.2252261948505
39.0840626085647
39.2830403748586
39.3188505649567
39.2772089726997
40.0172168526184
39.6816227357396
39.920881906503
40.3122488524376
40.2272510234756
40.0743161532213
39.993300084554
39.7134900868541
39.9872112200316
39.5220857509459
39.18948479068
39.1120055911517
38.7411412772105
39.2772033150349
39.007368062562
39.4249265500592
39.7863759885332
39.8966141753727
39.5794221892501
39.2510679108527
39.3540404088569
39.2129689345055
38.8966739171282
39.2535227311581
38.6394008368354
38.9862217196712
39.1088672718215
39.074575934105
38.9647454692057
38.7365197491566
38.6085266339659
38.5671881458976
38.4225178606181
38.9158628473378
39.3516067363598
39.1696307843783
39.417633759855
38.827492301151
38.652848562247
38.5595106734973
38.0660968168817
38.2865246483774
38.4138223595089
39.0409796242762
39.1083467223428
39.0647366705166
38.5423344172211
38.415898139549
38.6523316107214
39.2666579472898
39.4380391531922
38.6930999323977
38.625853841955
38.7872918064747
38.6811818238461
39.3316915171716
39.3349462753193
39.3679399251135
38.8632281020836
38.6278706388441
38.7130344896606
39.0757270395555
38.5609997771806
38.6307028993613
39.0922049368271
38.9657181460448
38.9645009500009
38.8102698515561
38.9112286840625
38.7758665100894
38.7091817255373
39.3603766897311
39.4521548587465
40.0861179258687
39.4796472551044
38.8731566490148
39.4062724839156
39.2270832355576
38.9193465918403
38.6841355261177
38.9138858273375
39.1307087954447
39.4265298267005
39.4427181141144
38.711034485467
38.6819089767507
38.2942016415323
37.9591521353031
38.7351592649916
39.0733961102136
38.8317022750675
39.2669542466751
38.9277562921697
39.5299831806209
39.2248630103037
39.755535754451
38.7528652141391
39.1514387626841
38.9231174949042
39.1174913489859
39.2339402340077
39.8032504871638
40.1143522895145
40.0164690772291
39.7225299202633
39.3734434288359
39.3135632335136
38.9505153233756
38.9936302681162
39.2740572898878
38.8721156070529
39.3011521541711
39.7697680975853
39.236314402044
38.8439580302447
38.6460036783507
38.9898203690847
38.8151198406412
38.7439500124768
38.5413607523497
38.3258736716376
38.3221013053098
38.4804658131969
39.014722520976
38.4847361143992
37.8224590816883
37.819215211483
38.5916997402204
38.6983290934001
38.4943749028023
38.6607729044828
38.4365554806359
38.1850666298208
38.5643443386964
38.9237072525602
38.6454427139526
39.2663308777793
39.6382141061905
39.5861142879383
39.201787414615
39.6016886993691
38.5337366319265
38.6006378539885
38.5111307094394
39.022906609577
39.4593248428319
39.7991698016221
38.9678535589867
38.9715059534066
38.5133865158967
38.8259746607707
38.9725074475863
39.2600823283597
39.5588090495228
39.4808069974084
39.204208820677
39.0155842907902
39.1754160954896
39.3026537464925
39.0286485983466
38.5613842941695
38.2446058279737
38.3429518055836
38.3000575173182
38.6996717440159
38.7123918762913
39.7421893927385
39.8021053537375
38.9379884995997
38.9840379824141
38.0387223789588
38.1338887107091
38.5934807151255
38.5946506890384
38.9106446844159
39.2204096370273
38.3003882833603
38.614788519413
38.6139887151493
38.0287821472695
38.7875794763918
39.2911111476847
39.1329445879066
38.9760009335348
39.204419228846
39.0390943324927
39.469161065259
39.3237260489351
39.9226737293731
39.3386537531008
39.2120468398136
39.6976938231626
39.6698767145073
39.8366545738195
39.5441396392154
39.7572749160356
40.088550381227
39.9459130221344
39.7579337547122
39.8563680318068
39.8005962980315
39.8934567541386
39.6492328046548
39.342201536352
39.4898549373704
39.7399507398959
39.6305916434587
39.5992457091206
39.7829431318675
39.5895373007264
39.6012574295404
39.179793464134
38.8874768960356
39.2150828953945
39.4423130871872
39.2063174196365
38.9571280999617
38.8958640393986
38.8004189947237
38.6067419769788
38.261292454209
38.5433617840712
39.0816204962104
39.39181375054
38.9311386753814
38.8113066210891
38.8497893071737
39.1575775501303
39.2962389376027
38.3990590092309
38.8172436751099
39.0341552991257
38.2962799508965
38.406846193031
39.0529092578374
38.9678181638621
39.0714383737005
39.2835793339444
39.6034023480785
39.9665988035876
39.6751323616465
39.3001717487168
39.2630040769224
39.0711288794123
39.1843406065546
38.74101927738
38.6523807053614
38.6469579776931
38.1011181847415
38.4522744586572
38.9340770443682
38.8592147374394
39.0543045658857
38.8156204605745
39.3556371261777
39.0574718149423
38.6679447617194
39.2625955095195
39.2661543934434
38.9170340764402
38.824759289231
38.914304754148
39.0039389937815
38.2690994110172
38.3331736860051
38.7860824731063
39.0777704807243
39.4328670172579
38.9768597925552
39.1097474854402
39.2832298975601
39.4941061538478
39.1447100539801
39.4505477947017
39.3148496822075
39.0502314692796
39.1424033494108
38.6041799081295
39.1495892250177
39.1205983633947
39.0350736414142
38.4389939072156
38.7024385779795
38.0064860244391
38.7248984079971
39.1562147151742
39.0828538438688
38.3819477779697
38.8435681232298
38.82025327538
38.9548241140064
39.5981729584511
38.9056501655065
38.6811904062727
38.3887177607026
38.4692782864426
38.3084877142601
37.9048260081898
38.4245757196086
38.9277861479557
38.7802107619918
38.5310777405697
38.5543367165909
39.1041227510883
39.2114162724427
38.5812775716236
38.8745760156651
38.9252609891924
39.3502298157625
39.2617155532644
39.4633978641394
39.3703074744253
39.8277383942395
38.9186233819133
39.1861624200737
39.3645787847564
38.6669988140915
39.3686523559519
38.582339314419
38.7169707943695
38.9532919988086
39.3044737432139
39.0552250992168
38.8287980554882
39.0998354892538
39.7701094930822
39.8701726277669
39.7058559069328
39.7853857693849
39.4763576884864
39.1069055330874
39.6451488872168
38.9856726458578
38.6149840594141
38.8846188532383
39.0179764367113
38.5184539184827
38.7111167339364
38.0815379947123
38.5768594698472
37.9797627338255
38.9499383213544
39.0105154804911
39.5281064990394
39.4970974713464
39.5051182465923
39.4104384817258
38.7262250359211
38.9758480929365
39.5679845864524
39.3723675236557
39.1815137029898
39.3253461140976
39.0252499638182
39.5965174803429
39.3311475643004
39.3324941761967
39.6242630170251
39.2616038749515
39.1529910566028
39.3010033747162
39.5694398433672
39.7033216564744
38.8779759742596
39.2349692123105
39.0918433537788
38.7931415927129
38.7021496896391
38.619406614721
39.0240827334048
38.9676055649716
38.9638383820402
39.061463468725
38.6181924665817
39.3801536964648
39.653914720683
39.4289825574316
39.1756174318718
38.9507832234957
39.6754350302597
39.7536364015907
39.2355875525812
39.448996847005
40.3686609717732
39.3889625607115
39.5175008234352
39.3918349837615
39.5652868669041
40.0542759166422
39.2656565696703
39.3202593027943
39.439199726991
39.4678942346412
39.0923950416873
39.6179465582876
39.3275105558261
39.4243666491525
39.8661389851811
39.4060955943483
38.8635091638726
39.1320512697753
39.6593606542658
40.168932802348
39.5376006781453
39.4243748998802
39.0197128750258
39.0831248818022
39.3272945712311
39.0592546750399
39.5673639490147
39.4715775780405
38.955799946801
38.7410969905982
38.4007044305705
38.7249041276347
38.983947152963
39.7110448840491
39.6345795793565
39.7817244134768
39.7795485570375
40.0547248560973
39.3407449842703
39.7681390431594
39.5235913719794
39.4664786892708
39.7578564075508
40.28204193629
39.4436730444231
40.1734139975474
39.8620173337082
39.7010739268679
39.7628929067541
40.0155264697091
39.9988524128692
39.6225311754528
39.5148824423652
39.2243278405482
39.6539967172475
39.4996760715138
39.2673935938363
39.10544832692
38.914957604906
38.3409979031945
38.6341730580185
38.6255301282863
39.0305203564641
39.1557896581964
39.238598921002
38.8897843177872
39.1598063094849
39.2499041478642
38.9545812407728
38.5977450659781
39.5561125308978
39.5952166045154
39.4253532075721
39.0785455556028
39.3208306046046
39.5494104244091
39.2547167853474
38.8872104461747
39.3212996632162
39.4345512990598
39.502696093646
39.5613512925427
39.1370025236599
39.2083464502084
40.1652461824192
39.8608075528835
39.4621943406384
39.5008177739603
39.3395049292632
40.1094430518873
40.0502879711113
39.6941972613736
39.7123242824567
39.2593187194079
39.544087349927
39.6688110841244
39.5982210708387
39.5400677345417
39.5687516474162
39.8689274848912
39.5444012404291
39.4978624517267
39.8966431399387
39.9542564473971
39.5556684970856
38.6902010069953
39.6972457988495
39.3138551607678
39.2573891992922
38.9981638526274
39.0084081203448
39.2567350271976
39.1932011636419
39.4286435201112
40.1436606511524
39.5241562030934
39.7361642734772
39.7925904869632
39.5407531669244
39.4503557895571
38.4784127323716
39.75658131593
39.5655513140489
39.4859319527944
39.4813297474023
39.7264599946212
39.8469695221294
40.5530775343127
39.6553630518994
39.5046233684527
38.848021422171
39.555014066343
39.391812118055
39.7144166728062
39.5789623026093
39.1778863197224
39.7574701235351
39.9739109064995
40.1853532951689
39.7927834870438
39.3179309238087
39.2210553825905
39.2625219858857
39.522128676726
38.4823063392832
38.9493550660233
38.6789502896845
38.588578707923
39.5803145443952
39.0396150531191
39.5636888701506
39.7882921975068
39.8943720294169
39.5110501133633
39.5110984864861
39.1549213093138
39.1334423131012
38.7739275601576
38.7707878308666
39.0731978487085
39.1730163747614
39.5910215718176
39.4901029781059
39.1674885396604
39.36095194062
39.7143511341879
39.6532923258515
39.0366621511954
38.968221612089
39.1349650569235
39.3196195377645
39.0545956123558
39.1389543833556
39.3784806720335
39.8178442407537
39.5401703685221
39.478420304931
39.3672430889374
39.0557543818798
38.8847187374577
39.5901833675526
38.7859186326614
38.4504137249507
38.1633475180025
38.7463381666126
38.9785056658465
39.1190934942226
38.8724270478643
39.5766516399705
39.8162039551269
39.4400377519203
39.8126385642222
39.3467022695124
39.9805727197666
40.1474892913292
40.2010419754067
39.2329449231376
39.0894153236941
39.6184025109416
39.3087086472046
39.2771896927445
39.500326541297
39.6149811474964
39.2398053220627
39.1245897749056
39.4313501189453
39.9017359579452
40.3211890345872
40.4429555828724
40.0014536573429
40.2572498144927
40.0808847886545
39.5836711604186
39.2460143864757
39.0829124148847
38.7330283675531
38.8085411229118
38.6720300526731
38.493897007772
38.8074238293901
39.0475487545283
39.4279446537647
39.2712735535721
39.1270354813598
39.5878439050732
39.1177015021995
39.0222310579987
38.7110561722457
39.606103479501
39.2345091304394
39.8617683179451
40.1019180721707
39.5383421313482
39.414190248849
39.7350163821018
39.8860461893306
39.8278213748225
39.8200679231573
39.7753488402575
39.797464763757
40.0696403846998
39.4935611108337
39.1987749403173
38.9605782953577
39.512412622561
38.8688355404119
40.0499855908481
40.2939451365359
40.0649096193538
39.9050767238694
39.3063895299378
39.250417372193
39.6406347512396
38.8146072423017
38.7931557557398
39.0395947077459
39.1196133666568
39.0443090607422
38.5701937473182
39.5218826963444
39.4351262229059
39.9754150812875
39.7406936483351
39.5473196267279
39.4815557195683
39.359018112112
39.7176653556952
39.3644215731508
39.7004175597168
39.9829778011399
39.5396812683003
39.7729392994133
39.8391655083859
40.27658166484
40.4186021694029
40.1483188330525
39.6651552887477
40.5654052379557
40.2316705031026
40.2582661448906
39.5041140874227
39.3625985453827
38.9955382395272
39.4850372391518
38.9585493962773
39.741891433414
39.9778469032711
39.7846794857321
39.6561426530382
39.1641651876045
39.3659054744926
39.3267956916732
39.3323205874022
38.6988076850621
39.1939023741969
38.6868973104239
39.3213826551983
39.0982560602503
38.9551012761665
39.1586968720561
38.3731000206687
38.8892870186957
39.7445950480824
39.2464156484764
39.3363048325484
39.1999317384328
39.0800346663504
39.0082519096156
38.96114438423
39.5380140166491
39.8463299685456
39.4663551744789
39.3530153232793
39.6128787711815
40.0313419738603
39.7414609424193
39.2174697928958
39.3743230476123
39.4065469940905
38.9510162417736
39.5580633990291
38.9095519109206
39.3170379847388
39.245133777901
39.2903748165477
39.4245394453055
39.610827953968
39.7012285057543
39.4813339572162
39.5357124187328
38.4944722642802
39.3403071700523
38.9439505416536
38.6465310082291
39.0706276365402
39.2058586371065
39.549194094629
39.8148844956549
40.3577250755194
40.0829495792838
39.7730882093963
38.9292220920023
39.04979641574
38.9248037871287
39.4548213846354
39.3074759738614
39.8183891928959
40.3467517239477
40.2709417441076
40.4283346327066
40.5845215386413
39.605795245861
39.4764523687587
39.5624927724652
39.7114353335666
39.2347012545525
38.7318613469801
38.6653121381496
38.3262587108997
39.1193822098099
39.4234763794074
38.7358900465146
38.185507767931
38.8068949924174
39.0091432186088
38.7484630902608
39.0216339281512
38.9502732925543
38.9844601295612
37.8231750729108
38.2347587084529
38.6426608318432
38.8052916192848
38.4390316703103
38.5574995431033
38.8798483418294
38.7556348903412
39.3632415959329
39.5910987931069
39.0470485295511
39.0585559811255
39.2812990092268
39.7806628252922
39.6455391970548
39.7269831626905
39.9243922056975
39.3746204400303
39.0266122931985
40.2232090632121
39.5633983263664
39.6135553090259
39.4785586954367
39.7958403344909
39.5854933359808
39.8716245943448
39.8451689204784
38.89375072232
39.4255069812942
39.2761048591498
39.2892719133936
39.0926636217419
39.6233516901832
39.5513566274033
40.1632163120039
40.2507455726264
40.289122026938
40.395418191518
39.4479719815431
39.6960634758175
40.0096422359197
40.05769105953
39.9289511932668
39.7330680192119
39.5991594451044
39.6829376739284
39.3127874412922
39.5203074729804
39.0134499220736
39.2019867498867
39.24448046026
38.5443842934438
38.7462780544653
39.747742751311
39.1240095915618
39.0266765268563
38.2923356236031
38.334344268086
38.9553063458465
38.1647737438831
39.2546893840687
38.9579188395028
38.6017057327309
39.1416235760005
39.4985381250028
38.5809087883342
38.3410901414826
38.1813792866087
38.8579534819632
38.8587961893692
38.3271991445561
38.8664456404419
39.0696804531496
39.4744674022752
39.5679088290693
39.1277216097321
39.2778750878793
39.2006922940212
38.7019947575399
38.4771192439879
38.7977211285922
38.3902267261788
38.999762300851
39.2733612293346
39.5790732945657
38.9900397507831
39.1047923346561
38.8306463203045
39.4544824988754
39.9442969254773
39.3909700473952
39.168868856719
39.3362045464692
39.6091576345039
39.226598817973
39.5625900952503
39.1319263570638
39.5785555831511
39.4594187603254
39.0161757339131
38.8108149390429
39.3248542403533
39.1776371679723
39.8204124836007
39.2150834211998
39.547238238492
39.12710647872
39.3088247051945
39.3530611975827
39.3168776406182
39.3743009949373
38.6994320273801
38.8125832034281
39.1961187401203
39.2989097951639
39.469885109089
39.2632519829554
39.2669755314336
39.2153285983436
39.765901602318
39.8930508690651
39.6953708051431
39.9970671175305
39.7137719417662
39.7692409378912
39.4222990841978
39.7219225437151
39.431417524935
38.7719294347346
39.3197940930774
40.1753832552168
39.3973849701159
39.455669387021
39.3952644457319
39.5021311363387
38.5433807975114
38.8722263917377
38.7887153532369
38.6741872659035
38.6928118277078
38.9165855373999
39.2246514026565
39.5666497264246
39.3522354228729
38.5206035151626
39.1899609882021
39.229902630944
39.5748771611288
38.438008085405
38.9408849854261
38.8627531748428
39.1538815784133
39.5357307371467
39.1491182751126
39.1859393517979
39.3560503529378
39.6229358318277
39.6850207168245
39.3023300561038
39.3347546895345
39.415069327531
39.0071552422713
39.6297800503997
39.4488045607352
39.4606736054726
39.4867304978547
39.5522139465769
39.116576576554
39.1978538115017
39.6320651479843
40.023053349389
39.5821490851316
39.6405532188287
39.8268167966143
39.2428198140077
39.8578140335854
39.8544626943993
39.7050486209818
39.3545145856812
39.6797353404138
39.649480590435
39.9389125308605
39.5036769605245
39.5179799717283
39.2610285879386
39.7992084634826
39.7351005875302
39.9798278495519
39.2807556051197
38.9429592758718
38.91194401558
39.1691609175518
39.6451362532799
39.7771679624564
39.7200160863022
39.3523959899992
39.4419397654357
39.4301529665989
39.1030574008672
39.0833312333232
39.0920964114192
39.2322750563573
39.2343874573306
39.4877557121945
38.9524731772516
39.0506279696519
39.2221546120114
38.6191423655359
39.0905382416465
38.9020247318127
38.4282949823322
38.507707805184
38.3896298406903
38.4574220700697
38.6926073077552
39.0135122249423
39.3072059811165
38.7881154100502
38.7617653101783
38.9330815893231
39.7013082144638
39.5374504298072
39.3047443849069
39.3318465350052
38.5801500863098
38.4801840817487
38.4793180427166
38.9108389292502
39.3592510979585
39.1862181502962
38.5040763773099
38.8653204712402
39.4262988183635
39.5594779133395
39.3427978836727
39.1850733297843
39.2614831661135
39.2090177285551
39.1672164186484
39.0395509079249
38.708829662856
38.3815387046698
38.9378551725587
39.3023679404146
38.9811244365743
38.6797722334814
38.9796170681013
39.7945531111374
39.7470661192229
39.8318780178173
39.7084707359674
39.0829598428424
39.3646359970273
39.4231971766411
39.5428964505693
39.0017988317342
39.2723563953682
39.3310177745241
39.8119335543828
39.5247087644005
39.7957045709244
40.1584247589111
40.2037881241102
39.9675037557429
40.301421766249
39.7592592220114
39.7759610474712
39.1579106912067
39.8396092586646
39.3884002561922
39.4319414795448
39.1207008666864
39.3595766184707
39.4143131521013
39.1332842354823
39.4112677744342
39.4701902797326
39.6733071653128
39.7522215737237
39.8073845961279
39.7477499595796
39.5891514513228
39.5623649549003
39.6128473140575
39.5706670631062
39.3195056435235
38.9379516365552
39.3074817055404
39.4899001726799
39.5703996154194
39.4366602335715
40.0169879091308
39.4538554377829
39.5444063684354
39.3025663163927
38.8799877797714
38.874891976957
38.6955176778915
39.1994650054058
39.2428090177401
39.182801439144
38.8863780586808
39.122473664075
38.6879156758087
39.0999041059603
38.7745065316608
38.943419804557
39.3499482291315
39.0664863382526
38.8349962905601
39.1697015140996
39.2907964542659
39.4676489777035
38.8852116740512
38.7009083682038
38.8794387411188
39.0512560282492
39.3973086381199
39.2220355356583
39.6432449376142
39.5839327189256
38.5636406362257
38.2055328197351
37.9710900436748
38.0385701267808
38.2690637819695
38.4293269520255
37.6570367469531
38.6469987413297
38.9290060579576
39.6404875618842
38.9545490547463
39.2718564579382
39.1577719503782
38.9109789792135
38.9139979306295
38.831104178541
38.4962924936404
38.3143341706658
38.6251101951406
38.4085802717241
38.5270493675964
38.2615931247621
38.9887413582015
39.6292122270925
38.7580135610368
38.9464205485
38.7274328162774
38.9461932954563
39.4012026905612
39.3628606632502
38.8806537798358
38.780091691258
39.1182014719003
39.2921634288749
39.5800406825261
39.2043641352092
39.3884978926944
39.7991489750769
39.7089868221219
39.5117717840856
39.0522329603381
39.2950521971642
38.9996123232023
38.5376771474125
38.8502495197335
38.7323979695638
38.9944946634248
38.9272598096417
39.2972256304038
39.6521932680599
39.4406002421973
39.5027380612563
39.6567885318589
39.7176377760441
39.9721489890256
39.6223024279983
40.113250464783
40.1373464873343
39.6419057290562
39.7703516061057
39.5673278790933
39.7764828848919
39.6232988474746
38.7554933939719
38.6110685102867
38.5241006231469
39.0625658006379
39.3641075378315
38.8612764660357
38.5493288650256
38.4445961374225
38.5950664187923
38.7673248518998
38.4361534338608
38.2564153502686
38.9338235270696
38.5926043145986
38.3847152022802
38.6255197313097
38.6972115829738
38.7053924897704
38.6268421226078
38.5744257573728
38.7441125311033
38.7599602983455
38.7828803574597
39.1617386920685
39.1994180077254
38.4639536233061
39.0252940799251
38.4853545564594
38.8167751673496
38.7474376800486
39.0445705320699
39.2488071248989
38.748738843905
38.4648850622402
39.4544893982435
39.0860952268145
39.2396751745783
39.0463078744484
38.3681359544748
38.3996543148953
38.9545331328806
38.554790098338
38.2289026120696
37.8845039841302
38.4179916370597
38.765519344606
39.1816332264781
39.1459543064387
39.0677649941107
39.4341244527387
38.8911001842833
38.4927934983764
38.9042933483316
38.5424357096354
38.5851627328982
39.0122122189814
38.640598302899
38.6300662626722
38.818457889878
39.0602547926534
39.3007306469811
39.4792872987612
39.1253569469709
38.3122682414071
38.408623223674
38.935260662888
38.6669690573657
39.0138921077805
39.6033527573351
39.3305743936738
39.4249483013795
39.9601505001787
39.0915331061842
39.2513368614595
39.376611591429
38.8055833879143
38.9466507633929
38.8781356053722
38.5453958227177
39.0928081753278
39.1052296335047
38.7091899388567
39.3227551575863
39.8233702508689
39.6017722203675
39.8319863828344
39.9072380814087
39.1937138067753
39.0615045706431
38.9720895248631
38.7810676687093
38.5159151274749
38.6568713711568
38.7548396359389
39.0206318577532
39.2736645905658
38.7600432272311
38.8039762097176
38.69479618506
38.710660720594
37.8226321218792
38.2854724349398
38.6451807925998
38.7893707248097
38.6012550935199
38.8401479745152
38.5528253940621
38.1248631777587
38.1040638218825
37.9869687806075
38.0796885650969
39.0478816716358
38.5139363468697
38.8468017191197
39.2064528360913
38.740847807059
39.2575734711657
38.191918050721
38.0302315142018
38.8933405558268
39.1816520715001
38.94125357782
39.272970536582
38.4081520947543
39.7228946780516
39.4622625925726
39.1092129908025
39.0438457912869
38.3088190704885
38.7688706669342
38.9283544302789
38.950456795548
39.0215264893541
39.8295217852801
39.7702788516729
39.6459809125072
40.1953716498031
39.9270547428516
39.8026959350213
39.4553128215199
39.3665119521144
39.3825440483864
39.4152210388119
39.9803470038404
39.0723578353522
39.1530779188329
38.6353839313944
39.3973395482458
39.833966233353
39.4177540669939
40.0509624131199
39.8865208590472
39.8058745045453
39.6978543584997
39.7533212422522
39.395730638504
39.0773687502351
39.0714451801094
39.3460902539969
38.7509073109739
38.9591160790286
38.9410382975633
39.4000829386791
39.2627984679508
39.393523281913
39.1403559598056
38.8261920216108
38.3343610729834
38.4003254816588
38.7771577774074
38.5636092558453
38.6994205283798
38.8788642565409
38.5660054921301
38.2370177893526
38.3176538218553
38.4801220121608
37.8568256699276
38.5302462104194
38.6438397434825
38.6579792419267
38.4920292261875
38.2927128395248
38.7761664905933
38.8155456515675
38.9454987326856
39.2278256968617
39.191328197537
39.1926499925479
39.0171119452326
39.242491785043
38.9865451196227
39.4149274610911
39.735832642064
39.9862548633858
39.511572138629
39.659778172721
39.7201813444144
39.5103935061882
39.1016999458223
39.2258010395448
39.3164075307172
39.3179082005112
39.6602561700224
39.4863912707627
38.623352792849
38.9966044207615
39.215285283869
39.2584118648812
39.553756912148
39.5682659911788
39.1841544035709
39.3351493019849
39.7075419878719
39.4674047893948
39.9059554920453
39.4866107227826
39.5976769359023
40.4219470348422
39.869630969815
40.2815395202701
40.5427677644222
40.3747246922066
40.0657992571693
39.7269060995442
39.6063088898707
39.2136828133554
40.1692051094389
39.3355443848504
39.4365623387423
39.6356512320162
40.3518832742967
40.0953051210654
39.4479502353604
39.3170223605352
39.4720824286592
39.5073550836004
39.9659432239404
39.2489042882566
40.0886696040028
39.6765096833008
38.7999100068603
39.504510976329
39.0177934653028
39.4421592230749
39.1601389321414
38.9654119493183
39.3470163051528
39.7421481856593
39.7373511173107
39.9537464382673
39.2106591258386
38.7094578985413
39.3379150305533
39.5051856244855
39.4299186472138
39.1525687593402
39.0162284427219
39.159554212583
39.1614930939594
39.6207379212685
39.7145413665258
39.9275362762939
39.8638182832737
39.6467982560296
39.8559105855447
39.6894492913577
39.6084386387257
39.6777738592039
39.0787533581859
39.5926174544325
40.2068952470516
39.7949453581865
38.9121505663451
39.641585362078
39.3349824873285
39.1901183269642
39.4635185344452
39.0906361430582
39.9227619925733
39.2186410826866
39.1761303554882
39.5700852626903
40.3949205897874
39.6080697462615
39.6427048607707
39.6200720292551
38.8117185271549
38.8466017418036
38.8742371954099
38.2929743039488
38.2634884262727
38.7103667705549
39.1629236617875
39.5786209331217
39.567642757146
40.0205449740092
39.057271018815
39.1553411851427
38.6417758342794
38.9095278922958
39.1251781844129
39.2516961206892
38.960819768424
39.1411052363489
38.938300323968
39.4157438066271
39.1072039300745
40.1531352402787
39.8036559613867
39.05453779866
39.4623054308522
39.5758860425917
39.0217868674885
39.3149098210062
38.791702360577
38.8618414156365
38.70777231499
39.3615419935297
39.3311053637302
39.2758934041868
39.1307916260729
39.2670954453825
39.7209897322285
39.1460200947142
39.5088264813728
39.5341399321251
38.8877477861013
39.5810730393085
39.1734457488012
39.4264470652699
39.3716296682454
39.8642980405377
39.237942622888
39.5004016346402
39.2732412084586
39.3165979207164
39.1451138454656
39.1617394184023
38.7797047957025
38.5417870747923
38.587651341692
38.7746036324035
39.2287588508041
38.8412529804088
38.5970371774551
38.5026954647668
38.3213165816233
39.1525786502594
39.3845878034328
38.8750627037652
38.6386006857811
38.9515022732192
38.9900980546418
39.0480373616973
39.3216054381746
39.5577962332703
39.2489277184612
39.4520430913277
39.0578812621659
39.3596355494425
39.0353637236136
39.0598396737969
38.8287380350158
39.0501568986912
39.1377303688614
38.9630669192433
38.7114802463287
38.6804071010564
38.656421636331
38.7946401979787
38.3071412357818
38.4549437108666
38.5622464570132
38.7163976770459
38.3884673611484
38.6205246023056
37.9948985481904
38.343847718865
39.0969620266346
39.3145965049564
39.1607049441097
39.1453043008091
38.7458861471427
39.1436686034154
39.5932560443878
39.0164505398233
38.9954079786936
38.9029761537558
38.9037133965027
39.0921150856147
38.9784865124057
39.0900699002173
38.6584859202606
38.8443157785268
38.5659566530876
38.2973227696788
39.1447806557421
39.0124943111882
39.2661386186426
38.9638628259652
39.0186732427038
39.1539166008985
38.6735592777882
39.0138432329351
39.155107921382
39.4405426218052
39.5543447586021
38.873446547383
39.1329039488577
39.2918966135995
38.7824670069145
39.1809569488872
39.2931930953003
39.5407635502542
39.6286722573367
39.245521734379
39.5415310299356
39.4548059396069
39.184919437736
39.2998933760004
39.0275554069365
39.1881483742685
39.4312619376263
39.157976071682
38.6430463779655
38.6945636988489
38.911873783407
39.4328073544936
39.2396926822084
39.3294325250568
40.0937785344493
39.569059441788
39.7783987949192
40.1057390778153
40.0775539924801
39.3591366840131
39.579711970416
39.6296701556504
39.5490668894065
40.1941903449871
39.2784812455225
39.7129381394948
39.15874258629
39.4965751214461
39.44078159252
39.2029867249306
39.0567379415236
39.2585148308815
38.9223001703269
39.2421793311533
39.2984373967656
38.9001320101998
39.319328783016
38.9083135431463
39.0044621432269
38.6857980018513
38.5555514210402
38.3935383157698
38.8168957286411
38.4541718394668
38.5156600025768
38.4193021135298
39.0218991138317
38.9784768009828
38.9755614961438
38.5268228680196
39.219489135967
39.5715673128764
39.732095063977
39.1026269405378
39.2644581423865
39.3539937993894
39.1013359463175
39.3654314755591
39.3857482035152
39.384310477671
39.2908865345849
39.2213640450629
38.8705348592816
38.9871126264835
39.3558304165349
39.5585486134295
39.5450634527688
39.1171952639365
39.214095972363
38.672042244452
38.4088822030861
37.7580826717595
38.0634583197057
38.586670874586
39.1504247109898
39.7853427991321
39.2747659463272
38.9509478726371
39.194604879116
39.6595131190136
38.8886249092693
39.0057977100013
39.5588178247715
39.5309377310653
39.093813710582
38.8493761958498
38.781826708373
39.1007340927317
39.5401559873061
40.0094222890809
40.0707243797354
39.4393035501743
39.8022455019582
39.9727343014996
39.5434975339909
39.1223187616779
39.1929261087167
38.1341571597539
38.1033713464384
39.1276990734768
39.1622019886569
39.5311544016957
38.8168789348217
38.5888807725425
38.3587579470291
39.0079615014972
38.5310498324308
38.114324166558
38.5921729471547
38.9137151454836
39.3104451893957
39.5453779575399
39.7529041348082
39.6826543902709
40.052464825216
40.0265452094351
39.6743868172771
39.6043828005743
40.0215041693614
40.7806582553619
40.1515554810213
40.5301086223487
40.2484175775188
40.063492429136
39.6615943947224
38.8765947149257
38.420659967384
39.1747166111815
39.1739749651565
39.3812941830568
39.0675316163586
39.200926158083
38.7708792676829
38.3964698460768
39.2921825174531
38.7703539699015
38.7678812747853
38.9108478103021
39.2427504173433
39.1776605206307
39.4393216019126
38.9901310798696
38.5382793400825
38.6906460904915
38.167752419096
38.9398774375016
39.0565566875317
39.0940507182369
38.6991054530096
38.6338718918438
38.8133128810009
38.9383106713343
38.8994330435088
38.9691807814319
38.9138304382864
39.1578605213551
38.9929598039248
38.8347243663839
38.8213634311149
39.0491088647232
39.2914277709293
39.26888499565
39.7511947044218
39.6149629143352
39.3656452614049
39.9702007675813
40.3743281541047
40.5771418524912
39.8905299035788
39.5591284002118
39.8360017493919
39.0953845298651
38.8215656206664
39.4077640849733
39.6159206242674
40.0175871666032
38.8100225275213
39.1947243281085
38.7889058251172
38.3674372544594
38.7354196969106
38.4477019916881
38.8095176937604
38.5562624639132
38.6182186931071
39.1146458169828
39.1483272210516
39.05519738101
39.0116451814119
38.6850971168942
38.9160226277631
38.3656825011025
38.7902587107135
39.6281127640695
39.1004396713141
38.7570632751542
38.6290227281525
39.1225656686006
39.1139975902609
38.6099775487726
38.735233237045
38.346955103826
38.8917732373633
39.1224936851347
39.0361211465264
39.2283848932696
38.9819726337086
39.3660496713336
39.2439602729849
38.8555200376093
39.2264488648887
39.3387959396799
39.0701840204823
39.1304906294402
39.1117675819782
39.7349252389336
39.6710707980776
39.3380429282333
39.5891412537507
39.2521707695341
38.8844242381728
38.8085917480867
38.743332604206
38.6510592242283
38.4222768244117
39.0302938732635
38.6593287374837
39.4089131058266
39.1288494991534
38.945456637116
39.4068590449966
39.1347482833798
39.4693686835292
39.7061896916592
39.1983724093196
40.299509152178
40.0695347699252
39.8596160175824
39.3578174391981
38.8712870890043
39.700554638519
39.5598404604979
39.3236500362756
39.6372173969192
39.6078078937852
39.3329811263165
39.4122365688234
39.1563388976987
39.3296333732027
38.4576233449608
39.600137927476
39.3586312756394
39.1274760072882
39.0920067594509
39.1317902484727
39.1428655020717
39.2992412844892
39.0719298910212
39.4019011866765
38.6905633759418
39.0923300664433
39.3254284810538
39.1120010852814
39.7417292272202
39.6249376036904
38.8817445812803
38.7306335507017
38.3232197840206
38.9040578039407
38.4580461278909
38.4074046806053
39.0416208785792
39.2127251910842
39.6851179965819
39.7348908162679
39.52938108091
39.8449987124112
39.5533390737142
39.1315247945111
39.5571840661945
39.2659485409155
38.978781395408
38.481937840009
38.6021284175642
38.874394772109
38.9639218706073
39.1481569861724
39.102721255235
39.4665579566249
39.024935986779
38.8931899415925
38.3178683696773
38.8107486981735
38.3496406365725
37.9916468570529
38.2322737507547
38.5278258737892
38.333958572651
39.0835964568938
39.1196499079566
39.2393895182947
38.9052564787945
39.1345023375168
38.9679060338724
39.1666262334445
38.7431161772924
38.6581605742676
38.4386976978996
38.5895359525777
38.6620072905865
39.2380739648735
39.3526890244147
39.3272795198742
38.7411936639535
38.8469587289123
38.7206441623996
38.2914892768218
38.6766102928907
38.8167669893515
39.1208372878707
38.6673364870476
38.8992451552189
38.5857325438297
38.4998820157164
38.6487315797645
38.9028510353782
38.8195161101794
38.9037646397998
38.6617695116435
39.0206417915396
39.3939899998482
40.1444386154714
39.8738396378077
39.8575740460996
39.6306694534893
39.5535520049458
39.1132567485976
38.7662573417831
39.7898963915379
38.6707382495957
38.8362376911472
38.2320049216049
38.6386103597956
38.6280424167813
39.095183363025
39.221198125319
39.491655172804
39.0737275483231
39.3716482997342
39.6628272290984
39.3954217645857
39.2246811998412
38.8303376974883
39.2186472465695
38.8691796190409
38.8421210650242
38.9264571042173
38.066851214046
39.0397764602494
39.0730673451215
39.1749438112432
39.2827105575138
39.9860525041317
39.8647019219318
39.2012669325678
39.6481412291928
39.1866220411628
38.6698244727421
39.2887105236953
39.441013732101
38.7636363837053
38.2313185226235
38.5491337109897
38.7523961059172
38.3170782060334
38.9674142135916
38.9260475293554
38.9320601095656
39.4621525904145
39.3474087376386
39.3368665685557
39.3275865259395
39.5511696507232
38.5790197610052
39.5508181395354
39.6910343708013
39.9367887037772
39.7674230996206
39.5551385028595
39.6381356212025
39.3915711324223
39.9722548261636
40.1492493570052
39.850441966394
39.9595378422978
39.1532585864918
39.5421816936647
39.2679055554297
38.6893113792946
38.7575931252052
38.9658078941833
39.3245698556354
40.100570664743
40.0097905252116
39.6931704516363
39.246892398937
39.8312519566379
39.6076914774448
39.8201928039191
39.5078401960508
39.2038576169447
39.4918708749893
38.8596667737672
38.4020124735656
38.8296905530422
38.866843647427
38.3656514193474
37.9623689062266
38.3745592526715
38.3540981210843
38.773862208421
38.9361803982796
38.4349023539611
38.8368998227296
38.5008018530579
38.7955650918813
39.775074406505
39.1864636427626
38.9934819361176
39.3277509851488
39.1776358551449
39.434779169423
39.5016945130897
39.1675167597504
38.5689662670046
39.4365324731628
38.8792933301894
39.0769858130702
39.5739488046177
39.0372778320955
38.9390101227295
38.9551437422884
39.0785614871015
39.5565468266356
39.2852689942126
39.6871198851653
38.9674336582723
39.590440264294
39.4654056086685
39.2408996643041
39.8428124679861
39.319135761261
39.3680911015983
39.7078471000748
39.4173937022084
39.6850671907868
39.2965272848855
39.2841361540335
39.453782792846
39.6360495276724
39.4127287116516
39.4972144406251
39.3335188260383
39.0604309993962
39.0432094687966
39.4452116118537
40.424053705421
40.0174752970737
39.576290911697
39.1638114879428
39.5290771715569
40.2401789320037
39.3924461053277
39.2980565981431
40.1852710845896
40.6387033637525
39.6086715935858
39.750423406511
39.8604520640389
39.9189319005318
40.1777304806693
39.9918774108694
39.7027132015036
39.2609464598826
38.9317081616784
38.5840448988006
39.5020993606811
39.2352053186307
39.5712478457878
39.4854015652178
39.7313607781022
39.417242996781
39.9986653002023
39.5806802884497
39.1571659253503
39.1308272381022
38.8899906126337
38.5259372799485
39.0197985560806
39.2733488885642
38.3336432842293
38.4539162057819
38.7132146104819
39.0913798271205
39.063040902719
38.9860853142209
38.7976660514921
37.6090627418223
38.723657575922
38.4277518757265
39.1016779260603
38.837496524708
38.9654708515514
39.4018499244343
39.7548806405629
40.084308993696
40.0836724960443
40.1933180396404
40.1874506215054
40.803303607626
40.4694757445493
39.9736271662343
39.0845821106073
38.9978725568213
39.1469689619662
38.8773179749447
39.2701991375047
39.2739965910863
39.324853086311
38.9489694879513
38.5078990733985
38.1508800569207
38.2577251042581
38.9237969067763
39.2296770282065
39.2632058606003
39.211532569333
39.4717128241504
39.8210996582853
40.2143764174747
38.717523001019
39.1018695262947
38.8789988988176
39.8096367608016
40.162850101548
40.1444004391179
39.6619219669188
39.8489596967344
39.0465620257638
39.1518039900847
39.5859532137913
39.2067753432174
38.6549986116814
38.5524378596733
38.4841588469868
38.5800120543149
39.1203540010484
39.5602886705688
39.5228326731659
40.0317074496337
40.2754064070255
39.4396095499045
39.219356717967
38.699884291209
38.6998274425866
38.9472903720458
38.5955806767499
38.6842126077273
39.016300843942
39.0316631230441
39.1552087937943
39.9315062595136
40.0594918401956
40.154694135743
39.6166630443098
40.0394686432399
39.4767918886962
39.5546222352821
39.880190109163
39.6245485899826
39.5690414956924
39.7303633193777
39.3544114663545
39.2832419941321
39.5502802550191
38.7531123859714
39.6998934268951
39.8960505840353
39.712332120889
39.8314177163121
39.9125695615505
39.8515632871827
38.9427914023801
39.3207306165085
39.3793572791899
39.1663867431859
39.5243743446941
39.7884066257413
39.3718447791206
39.366988444248
39.3052308899786
38.6856302063875
38.3908898761377
38.4406927600051
38.6465347267562
39.1381760311448
39.099805279934
39.5930101010936
39.6719860638834
39.5528507906981
39.408291320287
39.7850924056789
39.4970987125679
39.653600206921
38.7340739211651
38.834997112743
38.7656225470983
39.3885547790463
39.320145081671
39.4494795036637
39.2712636838457
39.1246946280251
39.2594285565193
38.8206486846461
39.035171944204
38.9039745346866
39.4669403549798
39.4515195735777
39.6740489893891
39.1491090447012
38.6354128169692
38.5350431276893
38.4184454380061
38.5669192624012
38.240863742732
39.0026554460879
38.4809527760002
38.7691693126152
39.0495142064913
38.6887315526956
39.2149956858921
39.3006430035087
38.7801144917806
38.6081121121994
38.7834630712516
39.3496091511916
39.0622411353821
39.8320249470797
39.572675037384
39.2484726367976
39.012380360112
39.1074069291253
39.6337110320326
39.4398917313778
39.5542412945718
39.4824372367024
39.7916005622658
39.614821747417
39.38043145427
39.1522670863052
38.810985196881
38.6880235121306
38.153596559197
38.3863121360239
39.0789739655325
38.7976746212352
39.0720462301363
39.3020732587435
39.651937872633
39.0798380283394
39.1923218853947
39.0714012521686
39.1551524973076
39.3745759674997
39.1413365938848
39.0879604050607
39.4167007351564
39.3656984260187
38.5651298543821
38.9009231634814
39.1831506428895
39.3039977160367
39.6613409254286
38.7786073421388
39.096620931529
39.1467847679601
39.3828835238511
39.1570016286189
39.5196189491837
39.2443371655564
38.9996257759505
39.7102228794034
39.5412069020448
37.9940121270189
38.4729410343299
39.2580333301917
39.1571470565667
38.3822614035622
38.5868181898136
38.6606838558659
38.6728184093129
38.8354532545263
38.3175399600456
38.641703247141
38.1144983651261
38.7774936822127
38.3026749056999
38.5351768514524
38.7507315791416
38.4918020654608
38.5063041303294
38.7146354620706
38.7874980960229
38.8507817522043
39.0468146845949
39.7528893876959
39.2367875025329
39.67267894199
38.9726531731962
38.7462982518103
39.2367998494042
39.38049662057
39.0434577749233
38.5464770018452
38.8610396929462
38.5252652468505
37.9859596461158
38.1333894275254
38.4824837935091
38.166557515109
39.0009918575736
38.9591796759403
38.9460694465573
38.9423354836024
39.3418373698739
39.1463718947337
39.3097389033346
39.552135428997
39.24197306633
39.4407586587399
39.7577208363247
39.3753942141228
39.0053432005423
38.9258352722784
38.9240958836745
38.9494433807604
38.8969728652877
38.8324895343395
38.7824257993538
39.1948117352495
39.502369326614
39.567086064374
39.5484073974468
39.5452624603554
39.5000160878756
39.3965357127013
39.5648673113749
39.595325966074
39.200572617046
38.9743787653117
39.3917145985947
39.100337989242
38.874438783697
39.381603732093
39.7321316166759
39.8504986390522
39.4129440362205
39.1869961605329
39.4707246611817
39.2085080604361
39.4255473682776
39.4336995330323
39.2060150955663
39.031658914033
38.5333814529457
38.3827986227543
38.4563312244736
38.8975900489473
38.8112985415089
39.4870852277736
38.7853699224967
38.7663867250436
38.8433470311791
39.2337421947055
39.0312074088087
38.7137967853032
39.3421863954075
39.8504694959531
39.7692333789787
39.270055834934
38.6576692534617
38.4364794116229
38.7881108762439
39.0426198214393
39.1167345624982
39.7780844712498
39.3483179615804
39.3384523950442
39.1549444860079
39.0954662419329
38.986099258577
39.2826647170866
39.9647131974448
39.7359433691108
39.1695003621907
40.0174690323647
39.7938945667511
40.0692283577389
39.6952355654553
39.6139487008053
39.4798327262955
39.1032103140346
39.1669494243583
39.1411099652249
39.1923695604408
39.5715456212811
39.6332540261625
39.151363693263
39.8307759832453
39.9628631580558
40.0554958195799
40.0685030362421
39.802755613038
39.2138407814784
39.328286843348
39.146157235168
39.121921881923
39.235289990621
38.9075265338525
39.1725489250337
39.3446808193669
39.7821569030132
39.1810111077948
38.9847343931294
39.6539399586944
39.8184375032431
39.6684371029889
39.9793874793583
40.0803861642125
39.982607867501
40.1316217411247
39.8910446860574
39.3421060106168
38.5056171943844
38.4401551744352
38.6412983637466
39.0576869861847
38.7487258768242
38.8136018878282
38.702087199407
39.43740236414
38.6242362797862
38.8229422948176
38.5328087244772
38.9054093550351
39.2176560808111
39.3030595803502
38.8121992976577
40.2277042600844
40.0454670392303
39.15967512789
39.2448289518003
38.9185879757107
38.1920388825413
38.4113325470626
38.9570403070161
39.3680777506395
39.5580244526719
38.777819121486
38.670233450835
38.7418072480545
39.0833719593909
39.1170692864492
38.8283580182779
39.1179900537035
38.9551970746782
38.7942358639907
38.8985460734127
39.275105114818
39.3543969183257
40.0277340657783
39.5366905013319
39.4621830394372
38.9717686922863
39.3412041595086
40.1991173766679
39.9887006677762
39.6514310449864
39.2984751497455
38.9630529901395
39.2419585810767
38.6656904901318
38.4491646578818
39.2836415772486
38.8572219562852
39.4652162108759
38.4427170556001
38.9226934188946
38.459715284643
38.6695133279871
38.5995844404304
38.7859438905812
38.8942548679583
38.9827585274924
39.731438661023
39.5390917381454
39.0020514562074
38.8758949160977
38.9409490578905
38.8573709963147
39.9640615148576
39.6155595219095
39.9342892118576
39.2368873193208
40.0474124466931
39.7814947277609
39.2178372222566
39.4266587356927
39.1753393293631
38.8680011424954
38.9510443019546
38.6451381336559
39.180314584533
38.971151243075
38.6768377369903
39.9170590079593
39.7761835143221
39.745221213299
39.4039955993293
39.6935829671545
38.9551706047572
39.5006371510952
39.3701881973832
39.2625743740737
39.6446980428214
40.2443033597285
39.339034546425
39.5173647713581
40.0744114124414
39.8203864559983
40.0108442807438
39.4199063400628
39.4483145585365
39.2492017299639
38.8146681984667
39.4606839223342
39.1774609944636
39.0236653279777
38.9209018906359
39.5657560102867
39.4698671703788
39.3973482401684
39.3660736191554
39.6382604737073
39.4959723861129
39.6637192822466
39.5496402499652
40.210043877303
39.3200964641892
39.4681283742089
40.3010666953193
39.9411137041419
39.9475827623297
39.6347838960513
39.5965773205163
39.9197872515078
39.7818597657111
39.704326262458
40.0801067533718
40.5221830327904
39.7653068467021
39.4050610807207
39.7550819398578
38.9351828332702
39.3137357096881
38.9014316820536
38.5558580809571
38.347553039159
38.369339890753
38.7590881225637
38.9806924694716
38.6548737158278
39.3062509117704
39.1855257702195
39.5823335584968
39.5225868815926
39.4980603600191
39.5032226480619
39.6856174337342
38.4524969730313
38.9780261627351
38.9391438479375
39.335296407051
38.8339421821363
38.9208037032824
38.3439448061214
38.848722786213
39.1041532139184
39.2397921472286
39.1005211372568
39.0917875588542
40.1020612495114
39.8369365244201
39.5585508868349
39.8251759802051
40.11994850772
40.0825274082145
39.4165004285498
39.8513406024637
39.0911054845611
38.6450069344004
38.6632280792853
38.6097075471974
38.3355637298289
38.5822499758467
37.8748209595279
38.9471164358184
38.3500837266646
38.3596492998528
38.4811591276817
38.5458312347682
38.4790486924977
39.3468530107427
39.5549593726393
39.771134337833
39.2531702860437
38.9145683547062
39.4735657642185
39.2607577076665
38.9842603010762
39.3488100414726
40.1507857571547
39.9590618748456
40.3011012271598
39.9080789826133
39.7349882620352
39.9394646951245
39.6245826955596
39.5212948978951
39.3322528129475
39.845389190828
40.0609595420786
39.4723828291652
39.5543123898683
39.3031237603839
39.429389144114
39.3179761366411
39.3919779111239
38.975185108827
39.4906040446927
39.1590745025211
39.7357788582041
39.0964159604275
39.573855907909
39.1622025892791
39.5689745928703
39.5802015147225
39.5715467721123
40.0061085216124
40.1513318109994
39.8073904556056
39.879588345807
39.5183883684653
39.5140128781097
38.9027777713557
38.6905587941308
39.1964570294326
39.3786022600501
38.9559288915962
39.4153253083277
39.1849235502558
39.1788248986909
39.6195767935679
39.7179340657963
39.1224488967998
39.3157738059458
39.1295570973997
39.0127749955213
39.4116617152988
39.7786435514187
39.5052114419263
39.2470729233841
40.2304432043724
39.9776195497224
40.2220242964298
39.8577244297824
39.9672740271597
39.2253412768496
39.0559473440703
39.4682878189215
38.7497315254276
38.7899913086233
38.6555285265951
39.380869036652
39.6786693444557
39.7089061563665
39.5886999992409
39.576893878545
40.1898741153756
40.4195278479194
39.93623368716
40.1031287968761
39.5273626476827
39.3887965160588
39.408655597706
39.7348591684091
39.7140081082932
39.1614010462456
38.8670374334059
39.0001546464785
39.0410002006826
39.4742165438655
39.7233376233265
39.2439409378
39.1360764686507
39.1263019701447
39.3625150160356
38.9679414445704
38.4568145201262
38.7033572921046
39.0095409057759
39.3895277697631
38.9023001136202
38.5516541177576
38.2081384843447
38.0553251773821
37.8941072110777
38.8876898489416
39.4729187596125
38.6271864436692
39.3323565556947
38.9568844422748
39.6024745265241
39.5574211863958
39.5806881052075
39.750841027719
39.523537409426
39.7679500432127
39.5081968994654
39.7101807038792
39.5891971124142
39.4303909584328
40.0098994641994
39.9259974203527
39.4645406254213
39.4241752717631
39.2392333183224
39.7398217239765
39.3612686502412
38.7097574898691
38.8853207096909
39.1413304841077
39.327271283275
39.3389790857681
39.9237927579719
39.5657215755797
39.2052689001616
39.6155939664102
39.5587953689524
39.2054588382092
38.8385301553039
39.3088324447272
39.6229537573728
39.3598101325308
38.7272771223627
38.8236683371894
39.4448683338936
39.1241646726525
38.5477498179734
38.9811823502936
39.2946866159086
39.8471905149595
39.6156244188045
39.6325897112439
39.4828057937751
38.9142497655117
39.1726070529283
39.8920053193063
39.7937818011852
39.1988225089179
39.3877696026054
39.6269728333059
38.7434652365418
38.5971856934454
38.9376919585848
39.1972123113947
38.5512352087682
38.5447976377275
38.6953516122067
38.7826685219903
38.3446734386662
38.4781049283667
38.6788958454774
38.62520096583
39.2420068190154
38.7301353311699
38.3671751483121
37.772763566136
37.9577373509455
38.1073162330923
37.7727219170593
38.0470421598415
38.3359002113342
39.2045048427903
39.4391126472139
39.0476446174211
39.3898003406396
39.0207053194142
39.3830854618188
38.8194331103302
38.8224808049122
38.3722153416386
38.7320991495242
38.594005555657
38.8940277248922
39.1675391648354
39.0145456794135
39.2510380608466
39.7245584802595
39.2181749631259
39.5511189171762
39.2133793681559
39.5492263647844
39.3527749043924
39.9903074661088
39.9248016778066
39.4414061165819
39.3577559183744
39.3354440319819
39.0159659199442
38.7176939757183
38.8078968720805
38.1196090884482
38.042811431949
38.0946057648771
38.6352470166755
38.9275652806767
39.0234171832049
39.1031491284419
39.5534548234458
39.822851141053
39.5744021654932
39.1885716046548
38.6779588972278
38.8643489256451
39.5049828694726
39.1710215835057
39.4808641971562
39.6657742875995
39.8004353521649
39.8987913231256
40.4225464201134
39.3111314518283
39.1440046313636
38.7844811262908
38.195891605724
38.2001214224883
38.4035453581248
38.4025395406216
38.9508497533573
38.9316158806836
38.6993507796265
38.5916193979758
38.9718619017489
39.239030003949
39.5349319844936
39.2366313447856
38.9440643761696
39.8242816785369
39.4655971812881
39.2498055345683
39.6091610587406
39.6624180279998
39.2544834597745
39.9744973404239
39.9777787012685
39.5893938618477
39.3149297685334
39.2432412426881
38.9317613103976
38.6766374429067
39.1654942249208
38.6569356417415
38.4190096803787
38.9400623018091
38.9574748845213
39.4320220786714
39.2016437101846
39.3966633488434
39.2257712057544
39.0528502257183
39.4383790680856
39.6996299191356
39.0915764786178
39.2412171577364
39.9128985766208
38.6777165780565
39.7361984802015
39.7074243486128
39.3751353923721
39.3349075331832
39.782554725525
39.3031060318353
39.4512074043454
39.2175258088995
38.8283764519675
38.8622119759068
39.26492154237
39.8013735469343
39.5859399981772
39.8577927271525
39.7389979718912
39.1850702701594
39.295035217587
39.5823363186936
39.4105589720537
38.9207473488368
39.2582017701082
38.7941179503495
38.2933555307613
38.6676397421545
38.9186410545901
38.8216316810762
39.4320238851939
39.050816504
38.9057670739363
39.6303833102538
39.5600998379165
39.305028024667
39.5361319273811
39.1982149723002
39.2427939683099
39.9767196855963
39.5138483068357
39.0999630089962
38.6198574668229
39.2675846965225
38.4885032885002
38.2441985268384
39.0048086164776
38.7826483596455
39.7610442562938
39.8825655974122
39.5367461771275
39.8652928634926
40.0238088190355
39.3905831247066
39.8740884615516
39.1165716972415
39.2233496187512
39.6401962752294
39.1534089383854
39.0966277167452
39.4753945140325
39.3088604410088
39.1020530692656
39.0272784905803
39.0160446500939
39.5637359188863
39.7403539912869
39.3745356665717
39.1899401008079
38.8439179094552
38.4510629486957
38.3522681361497
39.0665452809446
39.3578544181605
38.7870489928056
38.3977928819881
38.8678558404197
38.5553201795828
38.855963670204
38.6611979813688
38.2418277308596
38.3429451491295
37.9955424978276
38.7856761079846
39.1597010087485
39.2204728254967
39.0203641064641
39.0090360346065
38.9627313809764
38.7613891423351
38.5214779360929
38.7113239847048
39.2669453638571
39.2352999810819
38.8687597955518
39.627710869818
39.0253575101846
38.9842356013931
39.1947911437513
39.1148322400822
39.1460030872011
39.4380613996525
39.7200800178027
39.5137417234556
39.3741988321747
39.8554132119574
38.7810287056547
39.410109938355
39.4778344451378
39.3711885258003
39.5813982136723
39.6034983569123
39.8834804331012
39.4354675323473
39.0661022244078
38.8228616044979
39.095813390141
39.4400822006893
39.6096739675862
39.6462488272375
39.6340288955355
39.7713697944025
39.8083822601973
39.3249088905476
39.4461706639942
39.6587355496506
39.2578165351341
39.2513720388766
39.8281735720458
39.3966556533017
39.89921637914
38.9180661124412
39.4407722834385
39.2656187226074
39.120547362851
38.8270802208872
38.9441845726887
39.2398314504912
39.5463702301385
39.0452330134934
39.3498458459321
38.8251773532392
38.636799659151
38.3018389268355
38.6476256132929
38.9035235006801
39.4618869813604
39.0466901992708
38.6617276870843
38.8189540413494
38.5159932812456
38.4188370752816
38.6546801242764
38.5157515310679
38.7862876773282
39.0166321653308
38.8979509732539
39.4371400680606
40.0849710827323
39.9464897152551
39.2166880087419
38.8543386351781
39.4046892275313
39.6768532350007
39.6494130088023
39.8176186863421
40.2510240842196
40.3030642342487
39.23299281557
39.6725843471309
39.7525185581811
40.1585528267754
39.2982727596655
39.8127970798248
39.652413483822
39.4521313667297
39.8033553762468
39.1493310347149
39.2089464879598
39.3678212064685
38.9979837631136
39.7745068906534
39.0847359161184
39.2779397773422
39.405241189019
39.0328065613705
39.5424549274573
38.912746542632
38.950911907074
38.77784110689
38.4393860641955
38.6263284190335
38.2606282404376
39.4833878584582
39.6818542999049
39.7406990836365
39.2482304741638
39.9751122445771
39.9102895389904
39.8957009609299
39.3717484633128
38.944154239905
38.6050024164245
38.8657955502019
38.9499465619675
38.876580665248
38.9873285808949
38.9133794134313
38.3539888308104
38.3922376001724
38.9854298850101
39.1136999871996
38.9499238306424
38.4671004568286
39.0104830494633
38.6920414508794
39.6414806446242
40.0254234071532
39.5829929974745
39.6574690354794
39.4327630580876
38.9684530561621
38.957755298165
39.2095763550062
39.8630575016291
40.093942579918
39.2553898626706
39.2796256099084
39.176606693332
39.0349075296511
39.0354244816584
38.6935262315602
38.9405588533742
39.4377885182699
39.9151134494178
39.701360647285
39.9854731310899
39.6178113438064
39.3923497802079
39.4359167530882
39.1506821375503
39.7422979040178
39.5976253225346
39.9242580601663
40.2164411885168
39.7916183848975
39.6460278655543
39.5970212588005
39.1361360472862
39.3075675649675
39.3299421048726
39.6731623543633
40.0002999419716
39.351868762392
39.6040516244843
39.0461347225138
38.7580604426387
38.7919686253223
38.9133212816836
38.4374552813443
38.8238764986045
39.1046264857154
38.5931733921321
38.8109031219675
38.9093215231141
39.45920834156
39.6845229800703
39.4416090592792
39.1843689759572
39.4344047161064
39.0971277423178
38.9551448603672
39.4401810411652
39.9541104242858
39.7911302328912
39.5834514955077
39.0282708219406
39.3637029792323
38.6957917054494
38.5533695233791
39.450142651696
39.3567908991868
38.7609728443904
38.8426438089172
38.9526261946168
39.7198464310129
39.5619748187788
38.7259108071375
39.0709713951907
39.0399836912701
39.1002807737601
38.9273593843184
38.0744257989556
38.2718702733717
38.0601050205102
38.9942184729207
39.0631990082738
39.3653060762168
39.3611065166165
38.773896667853
38.8066089813155
38.6448651952776
38.5935379068458
39.3893391782587
39.1318334001483
39.053329682591
38.6522698864792
39.103878252434
38.9682165788079
38.4848158089802
39.1454738255703
38.9926080841809
39.2183468812242
39.1354667515867
39.2847147872552
39.1974999236739
38.8386459458155
38.7068670629251
38.9869269155894
38.9882365774225
38.9229404544188
38.7934868525174
38.7788980207861
39.0405040219175
39.0214394827885
38.6394040120571
39.2725902750035
38.5266515214837
38.0938142868003
38.4797330994397
39.10270539181
38.8623893397424
39.6760509291883
39.8330190867286
39.2952918699695
39.5524409258807
38.6347138355075
39.1044511355134
39.0277430598583
38.6979010769815
38.7350062972367
39.1390896503371
39.2730886404763
39.7460961704704
39.1843404254528
39.1299150824948
38.905165972533
38.9752023006529
38.9083865770989
38.9505559132958
39.2478866392515
39.2851460485747
39.7104457139166
39.1953573034267
39.3286566304037
39.5585079583255
38.9499928615711
38.7847882013931
39.2984367444459
39.1237305137043
38.7028480296986
38.3871535326897
39.3994923418218
38.9936411607145
38.6233211247608
38.671420861896
38.5989700964404
39.0122846690091
39.1715895196806
39.5189437280199
39.1116870422556
38.8229649477936
38.9063981146122
39.4905060631659
39.4010553822373
39.7604138530063
39.3265901509359
39.5855926343488
39.9666723829327
39.6061515093652
39.1074197364576
39.1217172946994
39.4511403433803
39.3417558467749
38.7074881433236
39.0180485556824
38.8213826832948
39.2667732587166
39.4347207591188
39.6104680584737
39.2581907969131
39.6575773036841
39.5218632584068
39.3120223726086
39.6543301622474
39.4694963138914
39.3931932897279
40.2619601002446
39.3312131764511
39.4275785815435
39.7140552488642
39.5436465370936
40.0738852333942
39.5804797724843
39.3114931925379
39.0518198177068
39.5906860996978
40.0711109007248
40.0060237884521
39.6882367903135
39.3911604431743
39.3208795130052
39.8515701706562
39.2549045270541
39.5221525839282
40.2766928205586
39.8367619622035
39.665567133804
39.3319372093637
39.638595260755
39.6079537418956
39.3071217527293
39.4144681331686
38.8026055885084
38.8532822864224
38.8783629436686
38.7465658528235
39.1293592403232
39.0742238012628
38.8732162616871
39.1035039868018
39.2478225237593
40.1539972857594
39.5548016397239
39.2406042598313
39.3952531663657
39.7560362933059
39.7761830541823
39.935484427314
39.7580296317335
39.3587718620043
39.4698947595025
39.0114315607732
38.2052458718168
38.3389194101597
38.4603832008863
38.8585764963619
38.8241144676401
39.1378631513127
39.253987735851
39.3835531510889
38.990576768965
39.5600739148329
39.5944275449823
39.1271381720148
38.8981436745486
38.7600178460079
38.3724422917222
38.6757751142136
38.6795154218321
39.0437006507257
38.5833433087025
38.8103428118157
38.2198602308729
38.5319896975752
38.3406541703927
38.4368165640719
39.0707156321015
39.4111932401304
39.2941122472487
39.303075787997
38.6200474777607
39.1057860005183
38.9352542387516
39.0322798964953
38.8387815945879
39.7835692861666
39.7037909705229
39.4737375100454
38.7430672229741
39.4174211608039
39.6797344103405
39.326192630421
39.463493225149
39.362807620816
39.0771671621085
39.0557832172021
39.2974940569714
39.5641425550185
39.2754846966226
39.3179156976115
38.7521948820814
38.8739325048145
38.6830668157199
39.0414604333113
39.1405380338932
39.221679436719
39.6059095051955
38.8725326591068
38.9986545315495
38.8263430772004
39.6081575735651
39.442725331695
39.6205953602839
39.7022422862775
39.5569089974619
39.5533765023806
39.0902857981146
39.269535811421
39.2954218247924
38.9373778917974
38.6203405836215
39.2358852168125
38.7032535406877
39.4866497990258
39.2103289523911
39.8660488117424
39.3250939980902
38.9909324194847
39.2279818583016
39.6953271022951
40.2703907024178
40.0146291858018
40.3426220916337
40.4679453257358
40.1660209981681
40.3174584340568
40.0622619927532
40.4761048972005
39.9861490557892
40.3379904925221
40.2628488547071
39.6227293523474
39.9308068580499
40.29569425615
39.3529849625597
39.3498670730527
38.7558251170598
39.1368750352249
38.8428909744879
39.38442657034
39.2334329168403
39.6420561951018
38.7719478852821
38.8277250421569
39.515288768794
39.3627333340821
38.8518013734207
38.8009423483903
37.9988638916401
38.2845506152721
39.1128602641199
39.3981552212327
39.0198974450429
39.0922720109574
39.9922714198077
39.6112537758118
40.0887948883904
39.3357805749784
40.0978484964531
39.059032388488
39.5425350412375
38.7415721072894
39.1464323271806
39.8284529894691
39.3904962955501
39.6749702877469
39.0639849776772
39.7630320585938
39.1834094368649
39.479318581366
38.8010800160944
38.339429162247
38.2535367789092
38.7970691253842
39.301373325213
38.9416203791044
39.0003710611902
38.83101590635
38.6035728480278
38.366952865774
38.1159439751596
38.6566222195673
38.4777010509863
38.9686243678584
38.3270160575507
39.2595033216958
38.6124044209618
38.9633090738496
38.3440658208096
38.6536483132077
38.5688696888561
39.0112360899697
38.5870136458464
38.2323607735361
38.4756345546607
39.2572534801984
40.1735122937546
39.8670124839051
40.0044248412354
40.018279274385
39.8161098761189
39.6848376579156
38.6519383629565
39.0124459772399
38.4105488078763
38.8485369348365
38.7072869835478
38.4094045571607
38.4122796633428
38.6126084078843
38.6487516106179
39.2820252245123
39.2121250788371
39.4125334827988
39.4654575587122
38.9509731864287
38.7350300992779
38.4690043452613
39.2408838967281
38.8894805876093
38.9758850142611
38.7743885204045
39.2575828508897
39.4739021808611
39.033625367033
38.9489080002011
39.3959032195184
39.633218013879
38.9661530769232
38.8902988978107
38.8450203665981
39.2797964102491
39.12217551819
38.6486729292757
39.1751503785451
39.1499367969205
38.6714082513995
38.8192298898793
38.5808759867543
38.581268582039
38.7534803443485
39.0625143714224
39.6087069042604
38.5426170185359
38.3269372659099
38.151772966128
37.0794914801113
37.591674575902
38.7148046042381
38.31014989763
38.7800624588925
38.2290622577924
38.5995658140793
38.8886316540265
39.1443129409443
39.006572370176
38.2485851777523
38.4470112103806
38.4279632152532
38.3412624813491
38.5555823059596
38.6016789378542
38.336602215494
38.9237143606449
38.8661381597872
38.4485819182412
39.0408441596561
38.7320942326427
38.8671305361019
39.3033472806115
39.8850419803902
39.4285624834825
39.1519404196177
38.9180854359058
39.2843764500987
39.5958674918923
39.0872420746068
40.1930898430372
39.13041771269
38.6915771595155
39.4885866975945
39.3176966663964
39.2364786563899
38.8771743803313
38.236399631147
39.2364848973374
38.7770250253003
38.4033889420506
38.2791119801878
37.967815131531
37.8062237953096
38.6282408942277
38.9073986209201
38.7544399319273
38.4958667442052
38.5743155473009
38.560060774999
38.4515128681555
38.7414827237627
38.4947858405836
38.8529382636651
39.1667637764003
38.722781768953
39.0802443923372
39.2644609300376
38.5246037818767
38.7874358732692
38.4868632181726
39.3520116942499
38.9072826961877
39.2980765451887
38.9713444244179
38.917587230342
38.9118526253235
39.5170587136689
39.0798686435327
38.8538013894951
38.4862311366431
38.7523774349328
39.2506572074762
39.0886258773932
38.858161017389
38.4732354199445
39.0277909062125
38.9628890527218
39.3501327312354
39.3122154993642
39.9145398101421
39.430497660942
38.7797251344931
39.0179085341367
39.0331350265529
38.9208091456481
38.2442357678205
38.6169732061701
38.7661196204548
38.2313716536821
38.211093182034
38.376917831986
38.6949715182436
38.5701707481937
38.8455808877142
38.7599947988786
38.6312228766355
38.5392974596634
39.1134616241712
39.634084356674
39.964357496191
39.6193189953313
39.0571103987068
39.1653353212658
38.9017865139226
38.4556064010068
38.7774454712466
38.8680874252962
39.0012314987504
38.9788185519402
38.3219316617407
38.5221969522611
38.5093972629971
38.7688699322517
39.1282476773567
38.8114075858184
38.6936076907598
38.3288489674077
39.2290367367292
38.5595005679211
38.1876631552121
38.5143716805712
38.1526173875789
39.0721148447557
38.8334254528136
38.2652119973693
38.3780116211284
38.2226509502038
37.9258771928473
38.0128081753599
38.8029167356716
38.4390052098618
38.7509232745829
38.9820441608879
38.1902060096111
38.3915839180802
38.4474686683629
38.5753971454672
38.6450585498553
38.4871831656305
39.0428084845495
39.5271327795806
38.9515153847961
39.421957985239
38.737243971359
38.440060925564
38.7349646513711
38.6637630200948
38.9601562699084
39.1533544087651
38.8350338125068
39.4796624846731
38.9706522432642
38.4885214306289
39.4098549666228
39.1958592172424
39.1556845441812
39.1086265430707
38.715459656314
39.5994529059439
40.1724402613913
39.476689639236
39.0635246544976
39.0643749346235
39.740008968456
39.2345203988881
38.8231931551538
38.8269713588034
38.8964543000616
39.0568852755357
38.6549896318904
38.7431947030604
38.6560926849995
39.0694822515301
38.9359280416058
39.2701087651429
39.4872810659184
39.6663749142528
39.8921373097584
39.869998486034
39.8571126000247
40.4393474750647
39.8014705877914
39.3300301678654
39.5910111457812
39.2046308618603
39.5539970155517
39.7523746154926
39.6283686348886
39.6719554379332
39.364564667326
39.8023899829749
39.8049541481416
39.5253827852834
38.8886041633208
39.8913303913091
39.4419291672883
38.6627225053832
38.7196076386705
39.0720909625994
38.8334438656316
39.0096427516102
38.7094406164857
39.1074151599447
39.2603138597726
39.7725537956764
39.882602124744
39.8287500418397
39.6713990559883
39.477467572087
38.9803003820105
39.2060130180333
38.4051823566257
38.4552576331579
39.3598121649488
39.564147000361
39.3243982734102
39.8290249055484
39.4639625180049
39.8588738141236
39.2346186634667
38.7718304309781
38.8370324171753
39.2802816793975
39.2375737665478
38.7026827961507
38.7842245631748
38.719338773477
38.3812455432584
38.615491536651
39.2471810710149
38.470077245404
38.8067604986505
38.8842944705526
38.7663077447551
38.2765600840251
38.6677560640907
39.0522278450154
39.3599917259281
38.5717862349167
39.385570106121
38.8189147350363
38.7551292056588
38.630605873596
38.7621437785601
39.0584422231925
39.2267659824705
39.1286631336919
39.2800186757688
39.2253223616667
39.0572164824515
39.020870637412
38.8675731941506
38.9327877447661
39.121574878211
39.1197527195067
39.1295890411544
39.1219750295183
38.9513946224945
38.8417526982047
38.6117680507878
39.3112442289539
38.8806232226015
39.3262459767788
38.6084391149206
39.2573881581175
38.8112615472941
38.7070714200787
38.6191817662531
39.258789573374
39.0806191604948
39.3963511243814
39.2100792616706
39.0376357783372
38.7012348833309
38.8612784559077
39.4490677745254
39.2809371473011
39.0290440024752
38.9948970891008
38.4902374799003
38.8050713391416
38.9584905799391
39.0616585310862
39.7584820585219
39.2806329804237
39.0576132416324
39.4825260875201
39.0794090471685
38.6001762349999
38.7449399863028
38.0366284768589
38.218510489512
38.5148815485765
38.6475004400067
38.9307225673688
39.3296825746093
38.6264097114203
38.6361545636598
38.804478950372
39.0232687124901
39.95858723162
40.056134303732
39.5879717626154
40.1221778850363
38.7801947585661
38.737016469782
39.0541582972915
38.8031977419099
39.3675197633429
39.1410565800137
39.5725993742445
39.8718134944286
39.244571527327
39.301944715487
38.8330598598377
38.5037322100566
39.305389008217
39.2254844949703
39.340580811645
39.191671797884
39.3331695062143
39.7106665359202
39.5127247832841
38.9877798894439
39.0638848360941
39.2355704461685
38.7383787466621
38.5733326980963
38.8738543398051
38.7265903418313
39.1246188253666
39.5814848731263
39.3723820710423
39.285310045557
39.011910615144
38.9345770884042
38.9878411201516
38.4231430986514
38.809482849166
39.0461288153523
38.9190112221522
39.5133651654728
39.1995432723652
39.1880770017001
39.1409097790317
39.60349743005
39.1327511389247
39.2443213170626
39.2450827431598
38.9186524627185
39.0365130625188
39.1619655021513
39.4631660983217
39.0185091301247
38.9249764757124
39.5325232184696
39.5630875149158
39.8678006355209
39.4188270236507
38.9874282311912
39.4328866732241
39.3557300045835
39.1665403141317
38.6721577734257
38.8708337210646
38.2654565127209
39.1003481290156
38.7933065660072
39.5677149522184
39.9188188915702
39.946437997529
39.5242421264199
39.2918225821421
39.8142129363436
39.964358580554
39.4852222224277
39.0054894386317
38.8223583460657
38.5682818240991
38.2396163242032
38.4675910326768
38.8761173863202
38.7867468986447
39.2723970501511
39.3631335876606
39.2172741886743
39.2688474003313
39.3911525599483
38.9881386310565
39.2787428830208
39.3425458792484
39.1331164557524
38.8304548595891
38.5813828269239
37.6867496267312
38.4021612353598
38.4234464430247
38.948844472487
38.8555686024303
38.8153951384804
39.1840373500028
38.9609826906763
38.9563263424318
38.9683557831478
38.9660672850882
39.0635116320266
38.5124408349445
38.7436676706128
39.0702432147582
39.6774198589903
39.1467635035916
38.6012520409594
39.0955247814808
38.4633703543281
38.5034763652468
39.108968622837
39.4058342280211
39.5345682699672
39.5292608082897
39.8263460422606
39.4281033536802
39.2841069142826
39.0870230549514
39.2398200694961
38.7716676248043
38.8108640190728
38.7455296370317
38.5588560891071
38.6720356905902
39.2539960416479
39.4575219517204
38.6081382884722
38.4622196269758
38.7594237285832
38.4237015316382
38.1226389902609
38.6194829176572
39.0049453303469
39.6850817359256
39.0448654099346
39.3669256191061
38.9957532873057
38.7220632408605
39.2701142261325
39.3741133860065
38.6580328533545
39.3318755409934
38.5523762063948
38.2914271719127
38.7420929287419
39.3270585599572
38.6718928182968
38.5026748962274
38.4746034859808
38.3966316878194
38.1041263034448
38.0071574498507
38.0947145333595
38.7589855972765
38.5181592010087
38.6246652278836
38.8035918532799
38.6191252388938
39.0323187030124
38.6500501468928
38.5885338494272
38.8597508345389
39.1282358641576
38.6449992073907
38.4027068126884
38.8267046398587
38.9018250247043
38.4440275203499
38.681523482647
38.7673096658405
38.9964389381987
39.1887009996356
38.5925378561823
39.4867083051791
39.7892325776996
39.531275222438
39.4259998315111
39.6773921794763
39.0071243769392
39.3137175320776
39.3865817249825
39.1425222859238
38.5921453915863
38.7184406317444
38.5533622287339
38.5599600761426
38.6532636278005
38.8222103101236
39.5322552735557
39.512753324316
38.9367474780741
38.7026248413304
39.108702075361
38.6374732802613
38.6920726347451
38.942390399509
38.4520236702479
38.3797652178742
38.2397562934092
38.713362256124
39.0583839410082
39.4211612099349
39.3353665738796
39.401816093721
39.7524623560986
39.2224073752008
38.7295453232145
38.7505608070579
38.4448149461136
39.2067222760583
38.762350350518
38.5859342217044
38.2289499672976
38.013571335571
38.2486287327327
38.6727741800173
39.008894471769
38.3526071821399
38.8813421331271
38.4925059848362
39.03092051901
38.7692021198144
39.1155784279409
38.8567809515931
38.2611946186233
38.0290047306806
38.7445155777915
39.0224830439596
38.1932760315712
38.6134026087494
38.2141465697626
39.3191179193632
39.0586536340039
38.4876862569289
38.4412510370967
38.4015827734462
38.7676219885598
38.3209884646766
37.9411686990397
38.3368277604331
38.8531991730635
38.6467883082753
38.423138119476
38.9064436426066
39.0931183641607
38.956558662954
39.6459109421932
39.3184786809414
39.2359913212683
39.2685882854141
38.6177611678538
38.8461263348358
38.5190574840263
38.8562569308361
38.5154506876011
38.4575525482897
38.4142544521627
38.720975705028
39.044393438442
38.1938620316862
38.395710970657
38.4303235710671
38.8498895669224
38.7331221262614
38.7898945357262
38.877016585122
39.4801247874494
38.6945125277998
39.0824442291902
38.5935011690313
38.6086476537916
38.4668369089313
39.0411062900466
38.9353492969616
39.2802728741257
39.2302937186527
39.1321875149955
39.7657849771005
39.9592957647561
39.5324818432933
39.0558246373327
39.5406773766283
39.0093542455423
38.571302130407
38.4620511888254
38.815075670268
38.9769927378054
38.7982232350693
38.4526238383669
38.5619842935491
38.7371432305988
38.6674185460665
37.7399827465867
38.0132082587541
38.1470516861489
38.0170152371981
37.954290464671
37.5941257274512
36.9203799637881
37.8522792474188
37.8146407951008
38.172285382274
38.2726934657755
38.6761042309128
38.7749985576077
39.0220491614807
39.0497895624501
38.8975436692286
38.8408037728332
38.7925830929368
38.9578108076295
39.4052054369891
38.8626561808666
39.6960776064131
38.798576052502
39.5475923260454
39.4115036776572
39.1727858003944
39.43143695918
39.4381530182129
39.3809123204613
39.0200424150987
39.4705412086012
39.1750195872503
39.0753456353338
39.3752922465906
38.9200385087267
38.2442426663858
37.7851174240562
38.8237298348937
38.6976005127133
38.9161535857101
38.7086461682111
38.8549757504704
38.3088429487916
38.9729853132357
38.2345530582197
38.1567221198419
38.3133761855488
38.1065932280287
38.311457652275
38.1777388184159
37.8839409309606
38.4287045824006
37.7339942190382
38.1256685765905
38.7276475177469
38.9603325336469
39.4666010153414
39.4018068777592
39.3264776709907
38.5966691206601
38.7550462231492
38.1852764423447
38.4474733595093
38.5811441321967
38.9114488709254
38.5761377321751
38.4173948952646
38.6798414561082
38.460554922791
39.212856699722
39.2913145440997
38.7302817667373
39.1058999162732
38.987911151475
38.6550576614611
38.8515260972559
39.6324694774769
39.231312736036
38.8591503178632
38.4344989261242
38.8649747691171
39.3269900720127
38.5231707104127
38.6797519993702
39.0620881292555
38.4060931546118
38.8992241125717
38.9335797932814
38.9640257320019
38.5215417701387
38.9092078048372
38.533925835131
38.841330001009
38.8008614345833
37.8107058920042
38.5776339351127
38.8588829127225
39.5395741006742
39.2272068132856
38.8944466658313
39.3048750254442
39.3139048081857
39.2585601610768
38.7045176650539
38.4681012039634
39.0168269457641
39.0180834555064
39.4626051045427
39.1762465512311
38.4941578810464
38.795617300573
39.0408354312884
39.2583814712486
39.2841540850373
39.0287329863218
39.0861641606096
38.5735320635516
39.2804162094489
39.1090514738552
38.8448339563428
39.6098624301679
39.6888138157751
38.6684446318784
38.977536179321
38.9910381447185
39.3994106259009
39.4704555853449
39.8241467806627
39.0525387192415
38.9203628234992
39.1991374816959
39.2047890459247
38.6631795326066
39.2281978241121
38.8999934135463
39.0003787718237
38.8136779578045
38.7853914403755
38.783586305721
38.6508887920315
38.6125898894236
38.5362694663231
38.912153735787
38.7299797576686
38.6687575438207
38.7103937317627
38.5121081594666
38.7313907998981
38.3715295151027
38.7970616261967
39.0648544712901
39.3090233330775
38.7242904388543
38.5812452242431
38.662876316032
38.9982751266724
39.3511239854575
38.7223884352931
39.5814733121532
39.3148583142444
39.1299727524973
39.0663011146314
38.9816295867817
38.5477678469135
38.6904847906093
38.7661130999877
39.2162567458169
38.9943711276006
38.7975163278355
39.3755510335017
39.5929963233896
39.3894644971648
39.1334754536048
38.2355338589511
38.8804363753258
38.5778799700817
39.414536434713
39.0545707073276
38.7212956510409
38.5983840805914
38.8389360509738
38.6912752019837
38.6901425059797
39.1984600884344
39.1516178134315
39.036880199837
38.7709426134925
38.9900453459936
39.4631744447381
39.251123355615
39.4893044487796
39.4127211803539
39.2588377634684
39.385155326991
39.5630272024007
39.5238731374644
39.4365228794239
39.3338663027343
38.4541656786344
39.033249983643
39.0302866256598
39.5427558446171
39.8385838391404
39.3047808486605
38.6946659616348
39.1886282037806
39.0328906479909
39.1502644866404
39.0345157270078
38.822857566795
39.1295300326363
39.1671326043229
39.1934432293028
38.4464689890544
38.0509021677152
38.8993255679455
38.4227957298459
38.9987356545548
38.4863911599824
38.778916685509
37.7982404511384
38.4913360300289
38.6733256409064
39.3820716071209
39.5391531330969
39.5416577905918
39.4361823117292
39.1751467691929
39.0202030511015
39.3810919530464
39.5850036747929
39.0435747586517
39.3898357192274
39.7207484391402
39.6545421951949
39.2573548403653
39.9813248110941
39.6880635091351
39.8375334986934
39.6094822925349
39.4953273172732
39.0391400677588
39.5623364898091
39.2372755753874
39.8754239881882
39.5753570254804
39.3914584672009
39.4554831052067
39.4289946861139
39.2482684951037
38.9754363525596
39.7187514282638
39.5608550325387
39.5831036418375
39.3143131415049
39.3329056325585
39.3121205294574
39.242680096546
39.5323880905254
38.831179280554
38.5754236850674
38.3251056738574
39.0033659352197
38.8653696814771
38.9127729411077
39.3268301798438
40.0822001606527
39.633862965998
39.905549256328
39.2437144685675
38.2537455012903
38.1188556297058
38.5031013716752
38.6653550526911
39.1901050079551
39.4817586319214
39.2881375521522
38.8990095564011
39.3696920290539
38.8266104308042
39.509631928049
39.989826192599
40.5087103968919
39.8001536913592
39.6190055296477
39.8673080450758
39.7776708980201
39.8481690987995
39.2717891970869
39.1042146388931
38.9877705108437
39.0822389291192
38.972095476979
39.3649443841542
38.843690526365
39.192438036665
39.2919435481832
39.1538401507368
39.3268971754646
39.4229146845012
39.3340271736235
39.0742906197956
39.0989343728281
39.2450651589467
38.3988759482348
38.4924479747862
38.3817492046742
38.9342637185697
39.2949508821121
38.9829965994414
38.9854403598541
38.8187039718885
38.8347672883108
39.318466401341
38.6001292477553
38.8974414260299
38.6627401737252
38.9361344149618
38.5014727709671
38.5723763854415
38.6478324822705
39.4716788773585
39.4115320057981
39.3163392179341
39.2635254813364
38.6181776367855
38.6453616607872
38.4257570102961
38.3422921413524
38.5584997960614
38.034199450875
38.712350742263
38.329399827514
38.6029212664273
38.6204511875255
38.9137385082566
38.8684497516966
38.8591803187874
39.2287991676266
39.297723282387
39.2715318875682
38.950041219281
38.4998040168775
39.1856412393075
38.3267633878021
39.2043839876901
38.7737012371872
39.2453295760685
39.4498813227772
39.0768907376813
39.741786166554
40.3028802322619
40.1600792793312
39.7704232825976
39.5548809708168
39.2635893670798
39.5562014072431
39.6142703175143
39.1518370236612
39.5380050733033
39.5493734521898
39.2213430865445
38.5964117856138
39.2990789742582
39.2720293956975
39.0798424725581
39.3806359841767
39.3817859187271
39.529878270024
38.9172636186234
39.7787330892351
39.545153179554
39.5467422878702
39.5567037596847
39.8818288838422
39.6043563479928
38.9556054946951
39.2280572910501
39.5072784465571
38.9662672017159
39.4072593924975
38.9708593765092
39.6823148730628
39.6196037199361
39.7313446897449
39.1364985663481
39.8054230757434
39.8056158778643
39.0099250220289
39.4733573778711
39.821786444436
39.3879598982005
38.9301364961297
38.9376248298671
38.4936331654237
38.5618375978887
39.2637537261051
38.7203734868303
39.1592711318623
39.3809374529906
39.129944121075
39.2583980508926
39.2509274394424
39.3286836495705
38.7440443602475
38.5362654527028
39.0368513158676
38.7903128508365
38.6660384332291
38.9648206052555
38.7589613230542
38.9452228120682
38.6402713544441
39.3696735077033
38.9672638450006
38.3743541033581
38.9744190403909
38.1190294907952
38.7021722756652
38.3700438284312
38.1684493965573
38.6149266506285
38.7407702709288
38.4694552726617
38.8839009246441
38.5974789588941
38.7154297003441
39.2422358850036
38.2324425437234
38.1429026902324
38.4913703674419
39.2576554073629
38.648091712303
38.1160568967813
37.6487407875382
38.3620835957704
38.2670519152876
38.3922523439131
38.7620485670237
38.5554804644601
38.8267089285032
39.2048258392899
38.6138375558436
39.1875232524743
39.4321480376953
38.686518456398
39.1697079565389
38.4642506506307
38.5803516004222
38.1200481825806
38.8883120120976
38.8530985695746
38.7614197352117
38.6853295469123
39.1868816009676
38.8893073431972
38.8733778556991
39.5406222243903
38.9504659246515
39.3718911487245
39.7814178433081
39.5600003592494
38.8903623397904
39.3406375030877
39.4952703867697
39.060663080376
38.7810403904128
38.8049688589693
39.9303175304875
39.1252215240941
38.9109516183937
38.64819511131
38.793580666937
38.9134583730088
38.6829868175365
39.0327747211713
39.0844164096948
39.1713295769611
39.0611056424151
39.7570649585339
39.4911940298498
39.6258346946151
39.4920685623631
38.8791989379459
39.8471306018958
39.2309805385191
38.632983815389
39.2475169732515
38.4785826219051
38.764011686659
38.6417625653623
39.1913053854547
39.1068260974756
39.3797605058561
38.9911343635533
39.7728944397936
39.0606546410005
39.1551250618315
38.7511341371119
37.9224543674225
38.1598165802683
38.4226720609248
39.0304337453361
38.5946637553398
38.5540965504116
38.9912475868508
38.8883466975858
38.6649891071448
38.7360230163292
39.2634272047165
39.2795898129242
39.4451832011894
40.0285582483016
40.031849799975
40.12522728692
39.9634803022198
40.2298984855112
39.7359087966508
39.670336975072
39.1668621861172
39.9601701848836
39.6795832145896
39.2871598479724
39.1339537614122
38.5465692887804
38.8134573618571
38.6266209655338
38.9586278180081
39.4183206750889
39.4643673407108
39.5514975526919
39.7283947088903
39.8008423089178
39.7210310359595
39.1459513155298
39.1992566914671
38.3865060489988
38.7543467160427
38.3695171303219
38.0653204474786
38.4540969970652
39.2136370188459
39.014136624256
39.9535542632594
40.1042609795978
39.6832771676959
39.6638651252194
39.369012396745
39.1785350340384
39.7796172121157
39.7871157254434
39.5388428199974
39.4083117770828
39.0267100936235
39.4362829916405
38.7036149729783
39.0194408553217
39.4498728710393
39.2805008413013
39.1298949504942
39.0221037874318
38.835030876667
38.7744557468979
38.4372328262136
38.2208410720633
38.8487323733693
38.7880172430867
38.5520803464382
38.3773876890189
38.6963655468591
38.5826058068259
38.0584649617423
38.4995091529808
38.6814625576289
38.6377302285397
38.1712337312474
39.0008481878223
38.9853851944509
39.0468690870587
39.2406723658244
39.8080249988672
39.7338032539445
39.5207521151212
39.3958520473455
39.0371981681798
39.1816117381407
39.5586086194523
39.907329116847
39.7049923668807
39.529839753623
39.4896093453622
38.8831782440545
38.8093839699973
38.7838962267545
38.7148508049422
38.895107298668
39.210556235779
39.5926957026074
39.2186121955062
38.8885472085741
38.9830495115081
38.6836147915233
38.1737524878698
38.09560730658
38.21932657351
37.876502170627
38.8374190303212
38.5173163046339
39.2140162598003
39.2742765408975
39.2949483445999
39.0597510034388
39.0710297470542
38.6241392697549
38.985061364222
38.7583034427078
37.9014140254319
38.5639403259714
39.2949425857878
39.1888968013352
38.7368538060172
38.8123971396424
38.8170257133266
38.848520955333
38.4405852163681
38.4528750055165
38.0661191442599
38.7849531467515
38.0721914888632
39.0574778511869
39.5811272410833
39.2289541758271
38.3627239909638
38.5677579733659
39.0561139254458
38.0627543555366
38.8195263864215
37.9722334388129
38.7092788768537
38.8948655134901
38.9834146541377
39.2516114136988
39.3053688948403
39.3137788782216
39.9651182988677
39.6789091755645
39.337885899335
40.120635512702
40.1456839452288
39.4730981626093
39.205174198536
39.1919032000532
39.4727334228028
38.8845543341203
38.850693518706
38.6444542857533
38.9039741389278
39.2213874640288
38.9656662295563
39.1699369838342
39.9338442927659
39.419595375928
39.8863662273394
39.665811714821
39.2697760917522
39.4814187907209
39.4630887235455
39.2771692609948
39.5905639141096
39.1873230380241
38.8827452621075
38.9008214412715
39.2559260040823
39.2430871973134
38.6488279593111
38.4805213517212
38.5166693035601
38.7004370740768
38.7303309524099
38.561430250033
38.5204309007535
38.9007991782744
38.6852969532463
38.2902314253528
38.5599236509214
38.8945585311864
38.8493204873018
39.0865432692698
38.1533222672112
38.4266635199589
38.9444593330024
39.3704742611458
39.3320037244546
39.8863224084128
38.9047768475632
39.0972300734986
39.0515204119763
39.0047803387497
38.8962094717957
39.2094855343854
38.161095910281
39.134470464244
39.5557840759907
39.5646571913954
39.2863658795854
39.5283285641911
39.8280953091002
39.7567201980437
39.6297638366519
39.1342168329541
39.0808880112388
39.647340332378
39.4511645617308
39.2973734748083
39.249422034832
39.6314291448304
39.6201766526258
39.2156812831609
39.389982960762
39.0990412997878
38.9393280045352
39.4973374850019
39.113018759172
39.3519919238107
39.6059103728143
39.8044213794297
38.9850714333531
38.6187627065061
38.8808500806892
39.416045454295
39.6464374136042
39.7148332944221
39.5297309708515
39.4079804987217
39.4475594425844
39.0449721697605
39.3666604560634
39.0267124139099
38.8471975438924
39.2674102755909
39.3484565563073
38.8011771150711
39.1154681560568
39.6713265101115
39.3318127583976
39.3797286592349
39.3850083058932
39.3911963767877
39.3257457745998
38.851496578467
39.1834436050569
39.0091637251754
39.1658025100978
39.4867211406078
39.2466192073694
39.2291272898716
39.2096856934454
38.8804140404017
38.9391450649159
39.734517126854
39.4341673327616
39.9106010355131
40.4145768647242
40.1813105698788
40.0367147403935
39.8322370882388
40.0180561662924
39.9361500317802
39.7923726785063
39.7452834676813
39.9279305398665
39.3226158004016
39.5449497142625
39.8024047796975
40.3997376507782
39.8077077594269
39.6220938258701
39.3688411829849
39.9286329081564
39.2999010837439
38.9539929229402
39.8328265130721
39.8432514845723
39.5162288577468
39.6498342459451
39.7414409613368
39.9606115728115
39.9615724017724
39.5991996269033
39.5242177695136
39.8445836343348
39.5233432426196
40.0235416428409
39.8338898130539
39.6247898512818
39.232590147301
39.7036578883226
39.658738535743
39.2100956028961
39.40736619792
40.2620174920117
39.5257029907471
39.3611278973846
39.1911366684268
39.0739472495185
39.1516350514961
39.5119164945301
39.2834340231989
39.3909760549012
38.8190178588585
39.4181446855718
39.5754206028049
39.6337954113379
39.0565861051733
38.7693673475824
39.2511293785339
39.3751020836108
39.1216083850925
39.3802760896458
38.9674336454282
38.9938368129409
38.577262383278
38.7817750694776
39.5740622253932
39.5829172392887
39.7336201597143
39.5197537237546
39.0808255476582
39.0310505910353
38.9154433303409
39.5226761056919
39.3649069798916
39.6877588108332
38.9933617806997
39.1351270789651
39.1970307398324
39.9685883330978
40.1159133861362
39.1944916391212
39.804164076012
39.6127981988669
39.3911200008007
39.4828646528199
39.8034324092094
39.6093102670278
39.751182363812
39.747283769858
39.3057820294441
39.4456068809586
39.5437293608181
39.2977873318926
39.3573348342369
39.2522237877252
38.9922777866274
38.5602400855183
39.1557420269809
38.9117448771441
39.3009957551153
38.7607142875492
38.5584979461901
38.260782018334
38.7438316350031
38.5322943051656
38.493818021222
38.9787473322165
39.3683136195045
39.6819902246649
39.6433292035703
38.7338507530264
38.6542068471812
39.0661811078839
38.5725747787591
39.2887727896372
39.1235743757049
39.4889929639771
38.7721617931469
38.8850102773018
38.9916119726419
39.1398828076192
38.8016285474052
39.1152463811817
38.987930191085
39.2200449389641
39.0281459617294
38.9329280485609
