# Supplementary material for: Conformational ensemble-dependent lipid recognition and segregation by prenylated intrinsically disordered regions in small GTPases
Source: Commun Biol. 2023 Nov 2;6:1111. doi: 10.1038/s42003-023-05487-6 (PMC10622456; doi:10.1038/s42003-023-05487-6)
Supplement: Supplementary file 3 — Supplementary Data 1 [file 42003_2023_5487_MOESM3_ESM.zip › Fig2/Rap1A_prenyl.txt]

-7.94888693094254
-8.81118577718735
-8.37748569250107
-9.17367702722549
-10.4961970448494
-10.7593967318535
-11.7285888791084
-8.46447217464447
-6.97256183624268
-6.97245764732361
-8.37987238168716
-6.43060976266861
-6.16113722324371
-7.1936052441597
-11.9877346158028
-9.91892147064209
-10.4480895400047
-8.73360335826874
-10.3890419006348
-12.6530755758286
-13.4358279705048
-13.1025030016899
-9.99688971042633
-9.99608397483826
-7.73212766647339
-8.71767872571945
-9.94272911548615
-8.3968323469162
-12.2376658916473
-9.64740544557571
-7.90192633867264
-7.2426570057869
-8.35167807340622
-5.99925798177719
-7.47767955064774
-6.96775484085083
-6.91069251298904
-9.00162321329117
-8.12141466140747
-7.58209502696991
-8.75780194997787
-9.90156686306
-11.7698577642441
-10.3358893990517
-8.31116884946823
-7.09734201431274
-8.07882738113403
-9.67108106613159
-9.50448989868164
-7.9981352686882
-9.163489818573
-9.15814340114594
-9.15732264518738
-8.84526097774506
-8.57055884599686
-8.09501230716705
-11.0377917289734
-10.139629483223
-9.84957522153854
-9.09230279922485
-11.0254435539246
-10.0461205840111
-10.1508843302727
-8.73861765861511
-7.90645754337311
-8.67635774612427
-7.93272030353546
-8.779232442379
-9.40394163131714
-9.57540690898895
-7.34045195579529
-7.13019543886185
-8.58818608522415
-10.0876616835594
-9.23118680715561
-9.52587014436722
-8.74016451835632
-8.24407404661179
-8.71134680509567
-9.81319481134415
-7.57412904500961
-10.8230543732643
-9.93540287017822
-9.49266278743744
-10.4385657906532
-7.9409413933754
-8.64775747060776
-8.55903345346451
-7.63544309139252
-10.2020975351334
-9.96838313341141
-10.0365184545517
-9.70758652687073
-9.0812246799469
-9.1781895160675
-11.6451643705368
-12.5356683731079
-12.1671431064606
-9.79633718729019
-10.487084209919
-9.89057928323746
-11.6808852553368
-9.64740711450577
-11.208349108696
-10.9316406846046
-10.7934307456017
-9.77403396368027
-8.4506853222847
-7.38747149705887
-9.00533419847488
-8.68591415882111
-7.62685209512711
-5.4086856842041
-7.12790822982788
-7.44349122047424
-8.42136436700821
-10.1780284643173
-9.37953841686249
-9.50665318965912
-11.7698192000389
-12.3711693882942
-11.9535147547722
-11.9672610759735
-12.0919767618179
-11.4725252985954
-13.2097162008286
-11.5895535945892
-11.964920759201
-11.0440823435783
-9.39798319339752
-7.98051756620407
-8.39497137069702
-9.52930158376694
-5.25047492980957
-7.67206859588623
-9.14231568574905
-9.45589560270309
-8.34232121706009
-11.2717622518539
-10.9503367543221
-7.53268373012543
-8.56926816701889
-10.3181197047234
-8.64135885238647
-10.4143662452698
-8.85257470607758
-7.58827698230743
-7.81826251745224
-8.61761856079102
-7.74152421951294
-5.6956302523613
-9.41361624002457
-8.16496342420578
-8.86877143383026
-9.07970190048218
-6.54302710294724
-8.23475158214569
-9.11023372411728
-10.2526705265045
-7.14137011766434
-6.86039900779724
-4.70151746273041
-2.80264574289322
-5.3432070016861
-6.97163474559784
-8.73928469419479
-4.91448312997818
-8.59068161249161
-7.26224285364151
-9.50799399614334
-11.177783370018
-14.2570301890373
-9.78319829702377
-13.2706659436226
-10.4319515228271
-10.4991987347603
-8.84952145814896
-8.5677884221077
-11.9242268800735
-13.3778374195099
-11.3341465592384
-11.7766349315643
-11.9482635855675
-10.3359453678131
-7.03865760564804
-9.19319593906403
-8.36894571781158
-9.13610851764679
-10.096784889698
-11.1845088601112
-10.1415354609489
-9.56998509168625
-9.74063795804977
-9.15973341464996
-9.70572155714035
-12.0940577983856
-9.72783422470093
-9.73500943183899
-9.0379633307457
-12.4265406727791
-11.9096891880035
-10.9598769545555
-10.3265548348427
-11.3629048466682
-10.6857482194901
-10.695752620697
-10.1269351243973
-10.1657425761223
-7.83754569292068
-10.5973427295685
-11.0960103273392
-11.3710755705833
-7.18718314170837
-10.1880731582642
-14.5968364477158
-14.4931119680405
-13.2459339499474
-11.0725771784782
-10.8903114199638
-11.9352345466614
-12.1323191523552
-8.42003744840622
-9.36194461584091
-6.39008021354675
-6.64054489135742
-6.5356028676033
-5.88233268260956
-6.57594168186188
-10.1566901803017
-8.8514769077301
-9.09089463949203
-8.47325098514557
-8.33377408981323
-8.31757003068924
-9.30080223083496
-6.27601557970047
-8.16962522268295
-8.06426286697388
-9.33321952819824
-8.11534178256989
-8.70654690265656
-5.53750777244568
-6.50523144006729
-7.15240043401718
-8.5593895316124
-6.59258157014847
-8.81653964519501
-8.28645896911621
-7.76323479413986
-10.2010604143143
-9.00697892904282
-8.78336465358734
-9.75599497556686
-8.98835545778275
-8.81076371669769
-8.74933224916458
-6.68933564424515
-6.13015568256378
-6.98258465528488
-9.05314368009567
-9.03660243749619
-8.37735092639923
-8.76270252466202
-10.2153086066246
-9.70566362142563
-8.46406501531601
-9.88987678289413
-13.0115522146225
-14.4273021221161
-11.8838356733322
-11.4511715173721
-7.58284533023834
-7.36397641897202
-11.063566505909
-13.0141648054123
-13.999070584774
-10.9221112728119
-8.80420261621475
-12.5636496543884
-12.624672472477
-9.67156064510345
-8.42993289232254
-8.78795576095581
-9.53681820631027
-11.7726094126701
-13.6658782362938
-12.0652490854263
-10.1555568575859
-9.97346836328506
-11.2385230064392
-12.2666384577751
-8.97424525022507
-8.59921759366989
-10.6797006726265
-8.83772784471512
-6.53768366575241
-9.19542694091797
-9.66080397367477
-10.5205062031746
-13.1597944498062
-9.21905094385147
-7.86494624614716
-8.04242289066315
-9.96307361125946
-9.39095216989517
-10.6548386216164
-10.7635536789894
-9.57606083154678
-12.9227079749107
-11.1082199215889
-9.87747776508331
-9.47080838680267
-10.1087180376053
-6.53611654043198
-7.88042044639587
-8.42069470882416
-8.35542321205139
-7.92438584566116
-9.44623053073883
-5.61171525716782
-5.06121790409088
-9.73920571804047
-7.85610193014145
-11.6788220405579
-9.17460376024246
-10.6255268454552
-10.9128043055534
-8.57473599910736
-9.14068895578384
-13.1626006364822
-11.5342661738396
-8.47167462110519
-10.013123691082
-10.5493341088295
-12.1199381947517
-13.5892261862755
-11.0257309675217
-14.5179438591003
-13.2185324430466
-8.7251752614975
-11.6528296470642
-13.769123852253
-12.1752316951752
-9.04746204614639
-10.9640988111496
-10.2567591667175
-9.20819658041
-7.57146519422531
-9.6201308965683
-6.18568295240402
-6.65857464075089
-7.67794245481491
-6.68416285514832
-4.66568285226822
-8.54878461360931
-7.46465814113617
-7.95659095048904
-10.0800358057022
-10.8871985673904
-9.10747861862183
-6.87644529342651
-9.91564476490021
-9.82944631576538
-10.1554436087608
-8.60767686367035
-8.19728392362595
-7.14083927869797
-8.27729266881943
-7.55476135015488
-10.6406181454659
-12.0488115549088
-8.87625759840012
-7.63829493522644
-10.1554157733917
-6.96225410699844
-5.1591824889183
-7.19067692756653
-8.84547352790833
-10.522111594677
-12.3952252268791
-12.5140706300735
-12.8566201329231
-11.0653011202812
-14.0579458475113
-12.2130281329155
-12.0494160652161
-10.12580960989
-12.0591834783554
-8.96565991640091
-9.95484644174576
-7.01362121105194
-8.76451051235199
-9.68834614753723
-10.2329521775246
-7.62172371149063
-6.47583568096161
-7.7848345041275
-7.13231420516968
-7.11831772327423
-10.0293167829514
-11.0982112884521
-11.9704708456993
-9.42183727025986
-7.12931329011917
-7.16994774341583
-5.96120202541351
-7.99987190961838
-7.10561960935593
-2.52591013908386
-4.6372983455658
-3.8342472910881
-9.02268528938293
-5.16783833503723
-5.69368433952332
-5.33100092411041
-7.97255748510361
-10.2151607275009
-12.1227053999901
-12.8293462991714
-9.50425094366074
-11.9108808636665
-10.8469472527504
-9.28147637844086
-10.3331390619278
-12.5744147896767
-12.8127270340919
-13.2508068084717
-9.39046066999435
-7.27152240276337
-7.45076167583466
-7.20858353376389
-7.57698434591293
-11.4627789855003
-9.65219622850418
-13.0907911658287
-11.4818023443222
-8.78077828884125
-7.55082821846008
-7.50011998414993
-5.59292727708817
-8.75066989660263
-8.31760364770889
-9.08833736181259
-9.7656541466713
-7.65716755390167
-7.90955865383148
-9.65974324941635
-9.24869102239609
-3.31592756509781
-4.81104081869125
-7.42899942398071
-8.24530565738678
-6.70367187261581
-11.1901481151581
-9.76497077941895
-10.732667863369
-11.6675735116005
-11.0045716762543
-11.2129853367805
-6.58249205350876
-8.21753066778183
-10.711876809597
-11.5172859430313
-9.93394702672958
-7.92001670598984
-11.4895379543304
-8.12227934598923
-9.77921843528748
-8.88741815090179
-10.161086499691
-7.35172164440155
-5.84712660312653
-5.36163836717606
-5.53301024436951
-6.11366361379623
-7.48804259300232
-6.58774054050446
-4.05206394195557
-5.66937696933746
-6.8299252986908
-6.31594491004944
-6.83763253688812
-8.765998005867
-8.49501383304596
-8.48461323976517
-9.17129850387573
-10.8785191774368
-10.5973654389381
-8.43588733673096
-6.03311723470688
-8.6407658457756
-9.05956870317459
-8.51421904563904
-8.32246387004852
-7.09003263711929
-8.05897098779678
-7.42004162073135
-6.90884780883789
-7.112149477005
-8.06343430280685
-6.97433453798294
-6.28921329975128
-7.33074653148651
-8.48247331380844
-9.91029441356659
-10.6744068264961
-7.81372451782227
-7.64407324790955
-7.4186053276062
-7.34887731075287
-11.4591398239136
-10.8590199351311
-8.77037394046783
-7.39266675710678
-5.10856479406357
-3.78380060195923
-4.0783229470253
-3.97335535287857
-6.3285619020462
-6.43526661396027
-6.37594765424728
-6.87928229570389
-6.86744582653046
-7.22321683168411
-7.3554060459137
-7.59109538793564
-10.4064260721207
-12.0412133336067
-6.77734339237213
-6.8603538274765
-7.1614995598793
-5.8721724152565
-5.976413667202
-4.95592778921127
-5.76152622699738
-4.5282576084137
-5.87954527139664
-7.54886543750763
-8.19483208656311
-11.8515292406082
-11.8167919516563
-9.00823825597763
-10.7911541461945
-10.2727856636047
-9.77531218528748
-8.18619710206985
-6.61238020658493
-6.33747959136963
-6.39220720529556
-7.20366317033768
-8.13144659996033
-11.0062651634216
-7.22898203134537
-7.61346310377121
-7.90029674768448
-9.78240555524826
-7.94128805398941
-9.96554857492447
-9.39646941423416
-7.92387348413467
-6.50228863954544
-9.40736144781113
-11.3016031384468
-11.6791082024574
-10.3684849739075
-9.90262013673782
-9.43522316217422
-11.5930300951004
-9.96943145990372
-10.8841699957848
-7.28740549087524
-7.76117074489594
-7.07903456687927
-9.39618802070618
-9.46890372037888
-8.94300651550293
-8.44216895103455
-6.4457151889801
-7.3361536860466
-9.59947645664215
-6.92992687225342
-9.20429456233978
-7.79849153757095
-9.9979299902916
-9.55805879831314
-7.92778158187866
-8.85225838422775
-9.8886131644249
-12.0157621502876
-12.0765236020088
-9.07299381494522
-12.4498285055161
-8.09076702594757
-9.6532621383667
-10.4661944508553
-11.0356117486954
-13.6643919348717
-13.1690036058426
-11.821347117424
-11.8754127025604
-10.6245119571686
-10.0228381156921
-9.6321035027504
-9.01186865568161
-9.14856320619583
-9.10264337062836
-7.05414444208145
-5.61054688692093
-4.04144638776779
-5.0319139957428
-6.22693252563477
-7.95675408840179
-9.16259944438934
-12.8331011533737
-11.1744340658188
-10.2478013038635
-10.6156919002533
-10.7720329761505
-10.8952479958534
-11.1524223089218
-8.9964394569397
-9.90832936763763
-9.16545528173447
-9.64377194643021
-10.7746348977089
-11.7727596759796
-11.9900490641594
-12.825248003006
-11.9693922400475
-10.4668875336647
-8.5425518155098
-8.91713231801987
-7.63115352392197
-10.6365969181061
-12.0514386296272
-9.6712571978569
-12.6316782236099
-11.5012230873108
-10.4674263596535
-10.6322611570358
-9.01596474647522
-9.85352087020874
-16.4645782113075
-15.2486314177513
-14.5617104172707
-12.0406297445297
-10.7362789511681
-13.4485578536987
-8.52008652687073
-7.95616668462753
-8.34118455648422
-8.0167955160141
-6.87911260128021
-5.67208045721054
-7.63594079017639
-8.85224592685699
-5.85073167085648
-9.39792901277542
-9.36133873462677
-7.15608388185501
-8.37910747528076
-7.57482671737671
-9.10313141345978
-10.4071149230003
-8.40190041065216
-9.363276720047
-9.53387582302094
-10.904742538929
-8.37279605865479
-7.00266647338867
-7.15849131345749
-6.89504015445709
-6.54534417390823
-7.80465853214264
-7.1894559264183
-7.57652622461319
-8.65829539299011
-9.40869164466858
-8.87799459695816
-9.13840001821518
-8.14249724149704
-7.49440258741379
-8.73847353458405
-6.8514706492424
-3.27049934864044
-9.06559973955154
-8.22641831636429
-8.64845639467239
-8.26960921287537
-7.34817034006119
-5.91629928350449
-5.20161634683609
-9.38623893260956
-11.0462693572044
-10.6497281193733
-9.18976455926895
-7.842220723629
-11.0978816747665
-7.13315099477768
-8.11507219076157
-5.80046015977859
-4.19529384374619
-6.62021100521088
-6.63665097951889
-5.46965599060059
-5.78625881671906
-4.34763520956039
-4.47553789615631
-2.79496824741364
-6.08881562948227
-6.84091091156006
-6.56280249357224
-8.86001348495483
-7.73280018568039
-9.26824831962585
-9.02939546108246
-11.6196823120117
-13.1444592475891
-11.4490752220154
-8.18035250902176
-8.54450011253357
-9.94740396738052
-10.3288797736168
-9.60476595163345
-10.3289152383804
-6.81500846147537
-9.73347651958466
-9.80496972799301
-11.1088917255402
-12.2247607707977
-11.0459176301956
-5.98872470855713
-9.07648408412933
-7.38750445842743
-8.09776043891907
-5.56504714488983
-8.71442186832428
-8.98782342672348
-8.94652318954468
-5.88335901498795
-7.50892698764801
-6.24832171201706
-4.2512618303299
-7.29316419363022
-5.36259752511978
-6.93537586927414
-6.04439276456833
-7.68133926391602
-7.08992999792099
-7.35196459293365
-6.41437655687332
-8.02139109373093
-8.05560737848282
-9.34126907587051
-6.46874767541885
-8.19138902425766
-8.18232256174088
-7.9677522778511
-7.35163938999176
-6.03077912330627
-7.32514184713364
-8.33331662416458
-7.5218551158905
-4.88964080810547
-4.06457608938217
-5.309306204319
-5.53267693519592
-4.05502617359161
-5.85196816921234
-4.14781177043915
-1.16733437776566
-6.77731478214264
-5.19010853767395
-3.40716367959976
-3.93818789720535
-4.11066734790802
-7.52020680904388
-6.9845877289772
-8.22824335098267
-6.23484057188034
-5.2934964299202
-6.3552947640419
-5.74263763427734
-5.90132087469101
-5.72624337673187
-3.31482338905334
-6.75426024198532
-5.46916848421097
-2.15366297960281
-3.51116240024567
-5.91314816474915
-8.28683698177338
-7.7256498336792
-9.08106690645218
-9.62342274188995
-7.98915255069733
-7.72443783283234
-4.95571786165237
-6.21124064922333
-7.77034920454025
-8.31165993213654
-9.88372522592545
-9.317811191082
-8.83469265699387
-6.401531457901
-6.32852762937546
-4.68342614173889
-6.02964681386948
-4.43576675653458
-3.75246006250381
-2.71091532707214
-4.02068501710892
-3.09638953208923
-3.07686799764633
-5.70252186059952
-4.06818002462387
-4.10940539836884
-7.55575853586197
-9.16657835245132
-9.78686201572418
-9.15313827991486
-9.32921695709229
-7.22513419389725
-8.7564582824707
-14.7202140688896
-13.423880636692
-11.1050540804863
-11.9727756977081
-11.7913843989372
-7.03634625673294
-10.2139211297035
-8.08768320083618
-7.68954700231552
-6.84833377599716
-8.41123163700104
-8.11830151081085
-6.95314943790436
-8.9120899438858
-9.98978811502457
-11.4516874551773
-11.1658009290695
-9.40032613277435
-13.0720822811127
-10.4623718857765
-10.9876714944839
-12.6632204651833
-12.5794409513474
-9.71395802497864
-10.6414762735367
-9.76012110710144
-9.814996778965
-8.48826932907104
-8.93630409240723
-7.45123016834259
-7.38532435894012
-6.86853957176208
-8.33510684967041
-9.99979788064957
-9.27388143539429
-9.46705657243729
-8.55631572008133
-8.295470058918
-3.94854694604874
-4.48123741149902
-4.94708424806595
-6.52647042274475
-5.88848614692688
-6.4160378575325
-4.63690155744553
-6.36477738618851
-7.68915271759033
-7.47830855846405
-9.40139472484589
-7.91139590740204
-12.2531360983849
-8.15845173597336
-8.06829828023911
-7.15961790084839
-8.75802767276764
-8.77372825145721
-9.2754989862442
-8.98128360509872
-6.28192007541656
-5.90997666120529
-5.36271053552628
-5.76725298166275
-7.41643351316452
-8.31005901098251
-8.18219840526581
-10.0119878649712
-10.2333054542542
-9.32170104980469
-8.5377556681633
-9.42846935987473
-10.7616168856621
-9.43921405076981
-6.26464515924454
-7.12982285022736
-5.93505394458771
-4.26478385925293
-4.07053714990616
-5.10241955518723
-2.2996324300766
-6.23521196842194
-8.24986785650253
-10.1780101656914
-10.871057510376
-10.0078138113022
-8.68629765510559
-12.1327707767487
-10.4213430285454
-13.0902361869812
-12.6625134944916
-11.0804975032806
-13.7395422458649
-10.1929957270622
-13.6956704258919
-13.7484208345413
-12.2644162774086
-12.7526119351387
-10.8682706356049
-10.3362081050873
-13.7748702764511
-11.4668614864349
-8.1410493850708
-8.9099503159523
-7.66047257184982
-8.73637229204178
-5.71084558963776
-7.56139498949051
-8.84381264448166
-10.4369887113571
-10.1502637863159
-8.61961090564728
-7.67588710784912
-8.07537126541138
-6.53091156482697
-8.8737056851387
-7.29432368278503
-8.28785556554794
-5.9562616944313
-8.19817519187927
-8.65428626537323
-6.15360480546951
-7.87746340036392
-7.01862162351608
-5.08981764316559
-7.25753134489059
-7.16789293289185
-7.76819026470184
-5.71914350986481
-7.47568798065186
-8.62233752012253
-9.29634058475494
-4.98002803325653
-5.52342647314072
-4.95520436763763
-4.21892184019089
-4.98897880315781
-5.29452127218246
-8.62489855289459
-3.36896419525146
-3.53996348381042
-4.52064698934555
-1.49403482675552
-5.48429894447327
-4.68692135810852
-5.47801971435547
-2.95822435617447
-5.45404291152954
-3.0784467458725
-4.76712644100189
-4.72641468048096
-4.37103480100632
-5.88537836074829
-7.01331120729446
-5.74135172367096
-5.21020430326462
-4.78149020671844
-7.31100714206696
-8.25792682170868
-7.90244787931442
-6.60811722278595
-3.86493062973022
-4.57733577489853
-3.32808059453964
-6.42072516679764
-5.20578849315643
-3.35044783353806
-4.06438505649567
-6.31544303894043
-2.08273178339005
-3.58452552556992
-3.81263703107834
-5.22877925634384
-6.31027382612228
-5.26096224784851
-6.4207535982132
-6.39477276802063
-7.63060754537582
-6.71253323554993
-8.24743980169296
-5.77045577764511
-6.11111348867416
-7.97425955533981
-9.23533886671066
-9.00009590387344
-8.33516895771027
-7.93129634857178
-9.96493637561798
-9.54546409845352
-11.6024542450905
-10.3200259804726
-9.14881002902985
-10.5585575699806
-11.088100373745
-10.1347031593323
-10.4484433531761
-10.5041450858116
-8.53938418626785
-7.46784245967865
-6.38808917999268
-6.59614759683609
-9.12209331989288
-8.27453297376633
-8.55151653289795
-7.03541439771652
-7.40250140428543
-6.91492545604706
-7.75151991844177
-8.86412382125854
-8.74966907501221
-8.41173952817917
-10.0797126889229
-10.0853070616722
-12.5983858108521
-10.4477186799049
-8.64635127782822
-10.5070049762726
-13.5522908568382
-10.4361737370491
-9.34948569536209
-7.63822507858276
-8.99113887548447
-11.7729594707489
-10.4868639707565
-10.3030095696449
-9.2161465883255
-12.3574861288071
-9.09453988075256
-5.96813833713531
-8.13809210062027
-9.52227759361267
-10.1950939893723
-9.77490502595901
-7.91683894395828
-8.23614704608917
-6.89167135953903
-6.94189792871475
-7.73839741945267
-6.23651403188705
-7.15222150087357
-6.89592212438583
-6.31885099411011
-6.73963457345963
-8.50094509124756
-6.3983256816864
-8.34924328327179
-8.26797449588776
-9.74963349103928
-8.05092579126358
-11.4717307090759
-10.7750579714775
-7.69646167755127
-8.1166478395462
-6.94949781894684
-7.54687762260437
-4.99639570713043
-5.16892337799072
-5.77462112903595
-7.7217920422554
-8.50602358579636
-6.69014704227448
-6.96043771505356
-5.15871340036392
-3.98584109544754
-6.63185656070709
-4.78425627946854
-7.58891999721527
-7.52754789590836
-9.26389181613922
-7.84631395339966
-5.52820718288422
-5.06723213195801
-7.49953633546829
-8.27781450748444
-8.50810950994492
-7.37380105257034
-6.63589781522751
-6.06267178058624
-4.95385122299194
-8.26732683181763
-8.98162972927094
-9.77753567695618
-8.45346146821976
-6.71902590990067
-7.26036775112152
-5.66589462757111
-5.30941361188889
-5.90011215209961
-7.71274119615555
-6.06057357788086
-4.18438571691513
-5.15366846323013
-3.91776895523071
-5.88800865411758
-3.97505736351013
-5.30556386709213
-5.31236708164215
-7.66033989191055
-6.03237861394882
-7.95411306619644
-6.0554484128952
-6.90672832727432
-7.29464197158813
-7.53147369623184
-7.19752389192581
-7.54073601961136
-10.9149662256241
-7.57965511083603
-6.7277005314827
-7.25408440828323
-5.64279812574387
-7.88471180200577
-7.75763046741486
-8.35254174470901
-8.42413240671158
-8.36457175016403
-11.4151988625526
-9.6105979681015
-7.91754567623138
-8.88272005319595
-12.2131870388985
-10.2500674128532
-10.9027240276337
-8.60514903068542
-7.37745821475983
-8.68813467025757
-6.84724056720734
-6.75186294317245
-5.1888262629509
-6.64961677789688
-9.25328749418259
-10.0107095241547
-7.10546934604645
-5.86864042282104
-3.82525849342346
-6.64739674329758
-6.22990995645523
-6.65359514951706
-3.46841114759445
-5.20995098352432
-7.22762125730515
-6.97442227602005
-6.27125477790833
-5.00554168224335
-8.12233567237854
-9.58344429731369
-6.05643218755722
-6.78196501731873
-8.46833473443985
-9.11578565835953
-11.5099300146103
-9.73233997821808
-8.05813294649124
-10.8128948807716
-8.97389149665833
-9.19545936584473
-13.3952921628952
-10.1135438084602
-9.70349198579788
-9.75078803300858
-8.46086716651917
-6.64269489049911
-2.73037654161453
-3.21037465333939
-0.828724689781666
-1.28946834802628
-0.799172163009644
-5.97223782539368
-6.89436572790146
-9.50793349742889
-5.15474045276642
-4.6650869846344
-5.03854268789291
-4.85744279623032
-4.56347453594208
-7.6488950252533
-10.1675482392311
-10.1782447695732
-11.8786919116974
-11.7431868910789
-12.2655193805695
-8.1069974899292
-7.29982113838196
-10.3299838900566
-8.27463179826736
-11.6947050094604
-8.41373842954636
-8.68075305223465
-10.0387562513351
-11.7243453860283
-8.27923452854156
-7.34163159132004
-6.72233521938324
-6.57423782348633
-8.84693622589111
-7.42744398117065
-8.96176052093506
-8.13370132446289
-6.41696512699127
-7.58209151029587
-8.33618855476379
-8.43855506181717
-11.5000194311142
-8.90371817350388
-8.53622907400131
-10.8323588967323
-11.3022547364235
-7.86518883705139
-5.50418347120285
-7.85048949718475
-6.18951535224915
-8.12944757938385
-11.3180470466614
-7.79389798641205
-8.54319852590561
-9.29820507764816
-9.83415424823761
-8.44013583660126
-11.5582208037376
-11.4063193798065
-10.4656326174736
-11.2196977734566
-9.0397235751152
-7.94018447399139
-9.64688181877136
-6.70695924758911
-6.94778263568878
-7.75847637653351
-6.56157964468002
-6.27593946456909
-7.7462944984436
-8.2011986374855
-10.0524569749832
-12.5327914953232
-10.937227845192
-7.71316879987717
-8.73071938753128
-9.26227420568466
-10.2761946320534
-10.2124662399292
-11.2382590770721
-10.8990367054939
-10.303814470768
-10.8633904457092
-11.1594411730766
-8.7750717997551
-9.114586353302
-7.45966291427612
-8.19075244665146
-9.47746068239212
-9.43220859766006
-11.4961681962013
-11.2921321392059
-10.0568315982819
-9.13499271869659
-9.2165459394455
-10.1682564020157
-8.52620768547058
-11.2279010415077
-10.329925775528
-10.7252239584923
-9.41982066631317
-11.8369001150131
-8.3494456410408
-7.60275965929031
-5.09745544195175
-6.20170795917511
-8.60180914402008
-5.44327372312546
-7.78010898828506
-9.47676593065262
-6.5005909204483
-7.9764501452446
-9.36926430463791
-7.31893879175186
-8.36406975984573
-8.62621659040451
-9.66138786077499
-8.96769952774048
-7.66458159685135
-7.30083298683167
-10.0060547590256
-10.5965258479118
-9.90899533033371
-6.66854584217072
-8.58760660886765
-11.4833689928055
-10.1076346039772
-11.6684500575066
-10.3410576581955
-9.45975863933563
-6.6810120344162
-7.74416357278824
-7.09255093336105
-8.06253653764725
-6.29475748538971
-6.90104329586029
-6.92408055067062
-7.14659523963928
-11.5558267831802
-11.161605656147
-9.07061612606049
-8.60129201412201
-7.59401035308838
-8.2116225361824
-8.86022919416428
-9.73541837930679
-9.62965756654739
-9.64191967248917
-9.18068623542786
-12.4181654453278
-10.242628633976
-9.44040888547897
-11.0074617266655
-9.01932770013809
-10.04429012537
-8.92256850004196
-8.1690993309021
-7.96731716394424
-7.57072484493256
-6.67579352855682
-7.02679246664047
-8.47213768959045
-9.17638230323792
-9.79670894145966
-8.26683342456818
-5.83044797182083
-6.44827723503113
-5.49823147058487
-5.01383322477341
-9.35378617048264
-9.45662224292755
-8.70834338665009
-10.0858276486397
-10.9012687802315
-8.17858582735062
-9.77523118257523
-7.79034519195557
-10.2517583370209
-8.70462954044342
-9.25770384073257
-8.58477604389191
-9.95081573724747
-8.60294955968857
-9.56751590967178
-10.1458797454834
-10.0116371512413
-11.8077228069305
-11.384478867054
-9.35858857631683
-8.98346096277237
-7.94529801607132
-8.25230807065964
-8.45674222707748
-8.16331309080124
-6.4660439491272
-7.59606182575226
-5.99233913421631
-8.58277875185013
-6.82626384496689
-8.44420456886292
-7.91776418685913
-7.37368178367615
-10.7942710518837
-9.33058321475983
-10.4724516868591
-12.4157992601395
-8.81243747472763
-7.41912752389908
-7.05328142642975
-6.74549525976181
-9.38496917486191
-10.2756968140602
-8.36938405036926
-8.22737300395966
-9.9514417052269
-10.1955765485764
-8.53365164995193
-8.92857301235199
-9.83768373727798
-7.45202380418777
-7.42624765634537
-9.41102457046509
-6.72985976934433
-6.69626170396805
-5.08364009857178
-6.68844497203827
-7.96965879201889
-7.64763140678406
-6.93567776679993
-9.06954538822174
-8.35018694400787
-8.82030010223389
-11.2810671925545
-10.8163005113602
-7.01386499404907
-4.90558308362961
-6.57795995473862
-6.69536525011063
-6.15418738126755
-5.37144207954407
-6.07934945821762
-6.25380605459213
-4.48476213216782
-6.83834737539291
-6.41142076253891
-9.07785040140152
-7.27864265441895
-7.38496732711792
-7.70898771286011
-8.28670352697372
-8.31976824998856
-7.49743074178696
-8.49541658163071
-9.10717105865479
-7.49362975358963
-6.84966987371445
-4.93259143829346
-4.19787061214447
-6.28155958652496
-6.75361412763596
-7.11610990762711
-6.82662546634674
-6.42833739519119
-4.39552438259125
-3.59741020202637
-5.67311972379684
-4.19006806612015
-3.85623502731323
0.341185033321381
2.99254417419434
1.24243253469467
0.245408415794373
-0.204298734664917
-2.09189420938492
0.0721318125724792
0.0974136590957642
-0.609114289283752
-2.93085330724716
-1.37846076488495
-1.88920837640762
2.40060544013977
-0.0101327896118164
-1.54125279188156
-0.978843539953232
-1.77703827619553
-4.85574585199356
-6.46623563766479
-6.17849671840668
-8.54057258367538
-8.2229306101799
-6.86354923248291
-8.55565065145493
-6.05945128202438
-6.93877422809601
-8.58592891693115
-8.81432259082794
-7.00034803152084
-7.24706941843033
-8.43376350402832
-10.7183578014374
-15.1493593454361
-10.4581262469292
-8.69216018915176
-7.44262105226517
-8.1405434012413
-7.87725627422333
-7.34062373638153
-8.062136054039
-7.23159521818161
-8.23662197589874
-6.33289808034897
-5.5522848367691
-8.02029955387115
-4.29848170280457
-5.74125462770462
-6.41977655887604
-4.91964852809906
-4.52980601787567
-6.76872754096985
-5.59366190433502
-5.51206713914871
-6.22451782226562
-6.88461399078369
-8.0020090341568
-4.82153886556625
-3.48216784000397
-5.94311702251434
-6.09596806764603
-6.33592611551285
-7.61728084087372
-2.98365181684494
-3.24958044290543
-1.55850625038147
-2.58473110198975
-2.6458991765976
-3.29790806770325
-6.19498497247696
-5.53083324432373
-4.75456696748734
-8.72786140441895
-10.9930465817451
-9.53734368085861
-8.68008476495743
-5.43201529979706
-6.6486964225769
-6.30208724737167
-5.44744008779526
-5.99557441473007
-6.37773025035858
-4.70383942127228
-5.38707911968231
-5.33078718185425
-5.38113874197006
-6.65009808540344
-6.74644321203232
-6.22295224666595
-5.58034271001816
-3.59301394224167
-3.0825902223587
-6.11208748817444
-7.03496772050858
-6.68345236778259
-9.71938532590866
-4.32769107818604
-9.38937377929688
-7.55029296875
-7.9288701415062
-6.19387477636337
-4.99092471599579
-5.65975141525269
-5.47080790996552
-7.58854120969772
-8.29970878362656
-6.58258819580078
-9.00247591733932
-8.53234887123108
-7.95885848999023
-7.57979714870453
-10.0802658200264
-7.5950779914856
-7.77412492036819
-8.29827898740768
-9.08998817205429
-8.99678027629852
-6.51668506860733
-4.08506262302399
-3.32575875520706
-5.43234640359879
-6.51811009645462
-5.38988012075424
-6.57378363609314
-7.84256261587143
-5.14010858535767
-5.08136922121048
-3.77333867549896
-4.40552812814713
-3.68223828077316
-4.72667151689529
-6.32659912109375
-4.05034178495407
-6.24324828386307
-6.49488520622253
-5.96599274873734
-5.22349858283997
-4.93269920349121
-7.96978235244751
-7.98993736505508
-6.40919154882431
-4.26331639289856
-5.26937091350555
-5.77339124679565
-4.42270839214325
-5.49574220180511
-5.17730432748795
-3.3490372300148
-4.84464114904404
-3.89645630121231
-2.58878302574158
-4.30075907707214
-3.91874694824219
-2.88735741376877
-4.30331128835678
-5.33526235818863
-4.22343999147415
-4.66056728363037
-4.76016145944595
-6.21126586198807
-5.039590716362
-4.14022988080978
-3.54092913866043
-6.81452488899231
-3.75413155555725
-4.69362080097198
-4.16879343986511
-2.82258480787277
-1.54436874389648
-0.228142499923706
-1.64454555511475
-1.26133555173874
-2.7702299952507
-0.907808557152748
-2.44361001253128
-3.19155639410019
-4.38855344057083
-5.84412121772766
-3.3824622631073
-3.085080742836
-2.21522527933121
-2.74729239940643
-1.41024434566498
-3.59319251775742
-0.687583416700363
-2.21585810184479
-3.30532729625702
-3.34091740846634
-2.51016688346863
-2.32248640060425
-1.68956136703491
-3.63657283782959
-4.07153046131134
-5.56350785493851
-3.98990893363953
-4.04592436552048
-4.07139903306961
-6.53956037759781
-5.89615172147751
-6.69103705883026
-4.80930376052856
-8.57067120075226
-6.59930968284607
-6.21110969781876
-6.82737493515015
-5.19313222169876
-6.59924578666687
-6.20831292867661
-8.30776679515839
-8.96971654891968
-7.95088195800781
-9.44404172897339
-8.13520294427872
-8.21432876586914
-6.78038048744202
-6.3354464173317
-6.86436462402344
-6.64726662635803
-8.39436137676239
-5.60762268304825
-7.17463356256485
-4.7416365146637
-8.32837629318237
-8.40198731422424
-8.83587777614594
-7.67538630962372
-4.38509464263916
-6.43501341342926
-7.90104162693024
-6.7502373456955
-6.74118304252625
-6.83482390642166
-8.24846076965332
-6.53653430938721
-6.33973377943039
-6.68755030632019
-8.66813057661057
-7.69099360704422
-7.49304002523422
-10.6220776438713
-10.1221285462379
-7.58076798915863
-7.61944669485092
-5.59575396776199
-7.01811665296555
-6.76601129770279
-8.98163729906082
-6.64349472522736
-9.46422296762466
-11.054297208786
-8.37572824954987
-7.10258734226227
-7.43846702575684
-6.71445327997208
-7.84006386995316
-8.76592141389847
-12.2773679494858
-11.6064678430557
-10.4533852934837
-12.0739902257919
-11.9247905611992
-12.0962004065514
-11.2457308769226
-12.1960453391075
-10.6109386086464
-12.0852613449097
-13.9132757782936
-9.26185357570648
-11.1834347844124
-11.0671045184135
-11.6491071581841
-9.83180463314056
-8.20602852106094
-10.603279709816
-11.5404326319695
-9.95643925666809
-10.1387420892715
-8.34324419498444
-9.79257142543793
-8.59479331970215
-5.28409224748611
-10.7223849892616
-7.55041438341141
-7.67691451311111
-11.6793484091759
-11.7812847495079
-9.59958118200302
-11.8645665645599
-12.2427733540535
-6.81532770395279
-9.80226683616638
-10.9549806118011
-9.03544241189957
-6.63011598587036
-8.35033333301544
-8.18159610033035
-11.8656162023544
-8.03986030817032
-10.5660009384155
-8.43336576223373
-9.22954505681992
-8.32394808530807
-7.41615748405457
-6.25880110263824
-4.8066697716713
-7.25891274213791
-3.81913423538208
-7.05077356100082
-6.14278388023376
-9.67854374647141
-7.97603917121887
-5.61094605922699
-6.48699200153351
-6.53857815265656
-5.97390043735504
-6.08024179935455
-7.10879254341125
-6.96274465322495
-8.70437771081924
-8.75686997175217
-9.98682588338852
-12.5709076523781
-10.9178677201271
-11.9083080291748
-8.44074106216431
-9.16763305664062
-7.40130078792572
-9.96422076225281
-7.74785584211349
-8.85628014802933
-10.3043128848076
-10.9642542600632
-10.363590836525
-9.01730471849442
-10.7874749898911
-10.1820257306099
-12.7765350937843
-8.90575104951859
-10.3063443899155
-11.0063173770905
-8.52887272834778
-10.2807584404945
-9.72708094120026
-7.84365117549896
-7.34650814533234
-4.45523834228516
-6.78088837862015
-6.54580771923065
-6.54531210660934
-7.20310485363007
-6.12611526250839
-5.21288388967514
-4.20225155353546
-6.19855332374573
-5.63145351409912
-4.74748587608337
-5.20016032457352
-3.52641421556473
-3.26019465923309
-3.64619374275208
-5.01554620265961
-4.17696064710617
-3.40439802408218
-5.00226730108261
-4.40970015525818
-5.32088899612427
-5.24985939264297
-7.21758556365967
-7.09064382314682
-7.9034771323204
-8.0583421587944
-12.3812676072121
-11.0835329890251
-11.8810604810715
-10.8897557258606
-8.14380311965942
-7.30750024318695
-7.7775405049324
-9.82612812519073
-9.01272481679916
-7.34567266702652
-9.43943810462952
-7.87206995487213
-7.08869236707687
-7.67608684301376
-10.4302597045898
-9.20626372098923
-9.36500477790833
-10.4522259235382
-8.91654306650162
-7.91371721029282
-6.95190489292145
-7.23469865322113
-9.22218251228333
-9.3478057384491
-6.6342836022377
-7.21490776538849
-9.47927975654602
-9.80758374929428
-7.31395536661148
-8.28399002552032
-7.50344234704971
-7.45935475826263
-6.50084483623505
-9.32456588745117
-9.73802828788757
-10.1224086880684
-10.6049882769585
-11.0141223669052
-11.7172913551331
-11.1069459319115
-9.93645364046097
-10.6068781018257
-7.83296269178391
-9.52101570367813
-9.27788603305817
-9.749127805233
-9.12961167097092
-9.18817454576492
-7.30146342515945
-5.81976932287216
-7.46197658777237
-9.74712693691254
-6.09236896038055
-5.65643680095673
-4.68445187807083
-9.56133949756622
-6.45120996236801
-7.29931497573853
-5.76549851894379
-6.18458133935928
-10.0862296819687
-5.66690570116043
-4.26363044977188
-6.31456285715103
-5.35942149162292
-4.24409222602844
-5.03861451148987
-4.2358540892601
-7.32869362831116
-8.94750398397446
-6.89221769571304
-6.94839823246002
-7.22553956508636
-7.27355235815048
-6.61059635877609
-4.89798265695572
-4.5107581615448
-6.47844570875168
-6.173723757267
-9.40355557203293
-9.14755481481552
-6.23980367183685
-8.01907449960709
-6.97460997104645
-10.5803266167641
-7.7110190987587
-7.55640643835068
-7.75043326616287
-6.56430304050446
-7.34842902421951
-10.6969764828682
-9.32063764333725
-9.95741736888885
-12.3325446844101
-8.03304797410965
-7.51063883304596
-6.83310103416443
-8.84445196390152
-7.73764652013779
-6.89401513338089
-10.1058822870255
-9.33930450677872
-8.39153307676315
-8.16914045810699
-8.41877239942551
-9.95726245641708
-11.5855993628502
-12.6103851795197
-13.8563272953033
-10.6212213635445
-12.2879287004471
-11.7534157037735
-9.43314027786255
-9.07930541038513
-8.48974919319153
-8.27562791109085
-8.77449315786362
-8.07794892787933
-10.4765271544456
-11.2321549057961
-8.73880916833878
-9.02478533983231
-10.9273111224174
-11.7068841457367
-9.44294363260269
-11.5100977420807
-10.0173228979111
-12.7109860777855
-9.01888227462769
-8.92354893684387
-9.18772333860397
-12.2780808806419
-8.68825167417526
-9.27363002300262
-6.97719448804855
-6.14660745859146
-6.96056997776031
-8.2918381690979
-8.88520050048828
-9.39318698644638
-10.3446150422096
-8.9485832452774
-8.51670449972153
-6.40548819303513
-6.48453319072723
-7.31619465351105
-6.73435336351395
-7.4174337387085
-7.62334388494492
-6.84625738859177
-6.06722581386566
-7.25096660852432
-8.12023210525513
-9.5013370513916
-10.367329955101
-11.0646957159042
-9.7950656414032
-7.44404101371765
-11.2906055450439
-11.3675007224083
-9.15826350450516
-12.4112893342972
-10.9956268668175
-11.2783932685852
-10.656884431839
-10.8702277541161
-13.8298606872559
-9.26185619831085
-9.26082265377045
-8.19315367937088
-9.07968407869339
-11.8636421561241
-10.8199391961098
-11.8897705078125
-10.0677748322487
-9.02593052387238
-9.39645487070084
-6.02751266956329
-8.04534959793091
-8.40102905035019
-10.8724265694618
-14.2312479019165
-10.69038438797
-9.19831323623657
-9.42679047584534
-8.97662329673767
-10.7425976991653
-8.16953557729721
-6.03328728675842
-9.07297390699387
-8.12082201242447
-11.4629257917404
-10.8671562075615
-11.2543350458145
-5.93441754579544
-5.87174767255783
-4.33673477172852
-5.63030982017517
-7.38230568170547
-7.82968521118164
-6.37344473600388
-7.57885998487473
-5.54634320735931
-4.65411788225174
-5.50591683387756
-4.6879671216011
-5.9944127202034
-7.1780349612236
-7.05458354949951
-6.4246518611908
-8.77938008308411
-6.75357002019882
-7.47232222557068
-8.18922597169876
-9.74006682634354
-6.15862393379211
-7.81791853904724
-8.94728475809097
-6.65327441692352
-7.43973928689957
-6.41165691614151
-5.52660936117172
-7.3320004940033
-3.95878565311432
-2.44311368465424
-5.81372338533401
-8.30652457475662
-5.75039583444595
-6.85476863384247
-1.42438679933548
-3.98658585548401
-5.82655048370361
-7.71834367513657
-5.69124102592468
-10.1993961930275
-8.65585875511169
-9.04827690124512
-9.20578300952911
-6.07017666101456
-6.20693564414978
-9.58342713117599
-10.558434844017
-9.84685814380646
-11.3424374461174
-10.1440556049347
-11.8901634216309
-8.74004405736923
-8.15468019247055
-10.0802190303802
-8.55027800798416
-8.27505534887314
-7.44036436080933
-8.43774223327637
-7.62695503234863
-8.50163376331329
-6.83156126737595
-8.32119274139404
-8.34709620475769
-8.24474227428436
-8.5371972322464
-9.32677412033081
-8.03531736135483
-5.52924728393555
-10.5901202559471
-11.0741952061653
-7.64054453372955
-9.48571979999542
-10.5902168154716
-9.37316524982452
-7.8937469124794
-11.2687452435493
-11.3415005207062
-8.80030703544617
-9.64298677444458
-10.1316404938698
-10.1678928136826
-7.85805755853653
-8.36394220590591
-6.90900015830994
-5.74936205148697
-5.80330091714859
-5.85941958427429
-6.35506689548492
-4.43511986732483
-5.04574424028397
-1.13980561494827
-5.5307440161705
-7.53073316812515
-9.36430096626282
-5.59095329046249
-7.03931158781052
-6.6903669834137
-8.86080902814865
-4.07053035497665
-6.06623917818069
-4.47247987985611
-6.2780938744545
-6.50919842720032
-7.1240319609642
-5.23010563850403
-6.75802177190781
-8.7634192109108
-7.39113610982895
-7.30593430995941
-7.72218269109726
-7.36448383331299
-6.4635568857193
-3.29764693975449
-5.65832042694092
-4.3376190662384
-8.8298259973526
-6.52139103412628
-6.07840198278427
-7.95740652084351
-7.08199506998062
-8.35311168432236
-7.32342749834061
-9.19882273674011
-9.87627846002579
-7.49636232852936
-8.14612346887589
-6.43962901830673
-8.67899519205093
-10.7140738964081
-12.2248064279556
-10.74136531353
-9.96542912721634
-8.70410490036011
-10.7207602858543
-10.0833899378777
-8.17369836568832
-6.49093979597092
-6.84910523891449
-5.46994787454605
-6.03938090801239
-7.7316626906395
-8.51492291688919
-8.26278281211853
-8.45696598291397
-8.35857200622559
-7.1800080537796
-6.59971648454666
-7.16818988323212
-7.21866059303284
-7.48254132270813
-7.56986898183823
-7.30855977535248
-5.23170757293701
-6.61866176128387
-5.45662039518356
-4.14387828111649
-6.72910290956497
-8.1815350651741
-5.83316034078598
-4.05816847085953
-5.72117787599564
-6.58366167545319
-3.7523552775383
-4.75302177667618
-5.36064875125885
-3.30681616067886
-3.28004115819931
-6.43033945560455
-7.88209593296051
-6.24746197462082
-5.3801776766777
-6.05222934484482
-6.23184376955032
-7.29631930589676
-6.40772324800491
-7.70196026563644
-4.82596909999847
-6.82918214797974
-8.97171568870544
-6.14995807409286
-5.15171122550964
-6.46136349439621
-7.55228489637375
-5.62573438882828
-10.7736451625824
-9.49255895614624
-7.43592673540115
-8.14439570903778
-9.34909635782242
-7.22693377733231
-6.53961330652237
-4.7846132516861
-6.00729990005493
-4.00136035680771
-3.20332932472229
-3.28203827142715
-6.5390921831131
-9.3608940243721
-6.89845985174179
-6.65170085430145
-4.73651546239853
-5.18543100357056
-5.15964448451996
-6.03620100021362
-5.10631567239761
-6.90013736486435
-5.82278621196747
-5.35071742534637
-6.58027637004852
-7.24291080236435
-9.26599258184433
-5.49827796220779
-4.24058270454407
-3.11036837100983
-1.6869775056839
-3.66594344377518
-5.17593175172806
-5.33372855186462
-4.61434268951416
-4.35148292779922
-5.93149763345718
-3.24316108226776
-2.30577981472015
-3.45883375406265
-2.79804092645645
-3.19857293367386
-6.27034568786621
-6.68430840969086
-6.18328875303268
-7.1340423822403
-5.27044284343719
-4.87091040611267
-4.96491920948029
-6.52076292037964
-6.57782101631165
-4.65075552463531
-5.64153206348419
-6.40058362483978
-5.89167720079422
-9.4618718624115
-5.85382205247879
-7.88633316755295
-6.57341122627258
-5.41785472631454
-5.08826416730881
-4.45875805616379
-7.163953602314
-6.12767022848129
-4.77773231267929
-7.51966863870621
-3.96830981969833
-5.80289202928543
-4.72459453344345
-5.80647683143616
-7.86042433977127
-5.13826161623001
-6.03223389387131
-5.45670127868652
-6.88822168111801
-6.04879939556122
-6.67321538925171
-5.88956636190414
-6.40502232313156
-5.3476220369339
-6.80143016576767
-6.11510789394379
-8.38655924797058
-8.82219105958939
-7.25162768363953
-9.81326580047607
-11.0179858207703
-10.3305203318596
-9.79537653923035
-8.88420283794403
-8.12230324745178
-9.11130774021149
-9.13934969902039
-8.76267904043198
-8.65530425310135
-9.01593989133835
-9.58515697717667
-9.18734967708588
-8.27134871482849
-8.7160382270813
-7.91552746295929
-6.6476868391037
-7.53440952301025
-7.10161715745926
-9.96354311704636
-8.90729784965515
-7.19344943761826
-9.57280498743057
-10.7286767959595
-11.2629791498184
-11.2844315171242
-15.2166308760643
-13.620337843895
-13.5862755179405
-11.5692658424377
-10.8039957880974
-11.4870392084122
-8.88394522666931
-13.1813681125641
-10.656954407692
-9.74302005767822
-13.9629797339439
-12.3865699768066
-8.93765091896057
-9.03815591335297
-8.74421554803848
-8.69904255867004
-10.3280688524246
-8.00004470348358
-7.34633934497833
-7.2517004609108
-9.47043919563293
-8.46330469846725
-5.82040083408356
-6.73727387189865
-8.06114596128464
-7.4712473154068
-12.6114095449448
-12.2597643733025
-12.3465562462807
-10.7740412354469
-9.61829030513763
-7.54102790355682
-9.68916910886765
-10.2721743583679
-8.07520914077759
-9.24264615774155
-7.64620316028595
-10.8082552552223
-10.0032202005386
-8.46842175722122
-7.67566782236099
-10.2852305173874
-6.82692736387253
-9.20750325918198
-8.74133151769638
-8.36191207170486
-5.71922367811203
-5.97171717882156
-8.21908336877823
-9.94582718610764
-8.37977892160416
-11.8926929831505
-9.5280693769455
-13.4203275442123
-11.0859879255295
-14.1860463023186
-11.6949338316917
-10.7990823984146
-9.98058187961578
-9.68052446842194
-6.26409822702408
-5.78927248716354
-9.96261179447174
-9.81696343421936
-10.8938559889793
-9.96372979879379
-10.6710127592087
-9.06429362297058
-8.9763805270195
-5.81992870569229
-7.42929357290268
-7.59163868427277
-7.99079835414886
-8.53888976573944
-9.84876239299774
-8.96408605575562
-8.52880346775055
-8.68092775344849
-8.45420688390732
-10.2496707439423
-9.47231996059418
-11.1926797628403
-10.0881131887436
-8.24553608894348
-8.87131881713867
-7.93839657306671
-9.32489448785782
-8.50553417205811
-10.4504789710045
-9.78113180398941
-11.5642876625061
-8.92559105157852
-6.7627238035202
-6.66021537780762
-8.09313780069351
-9.68652790784836
-5.53621101379395
-7.91893666982651
-7.03789240121841
-8.62699419260025
-7.51872766017914
-7.63516229391098
-7.36026763916016
-9.26982152462006
-7.98496717214584
-5.52307236194611
-8.18655908107758
-8.53789097070694
-5.20702964067459
-7.71252065896988
-6.88210910558701
-5.67109531164169
-8.6455020904541
-8.35971128940582
-6.52292495965958
-8.67218500375748
-8.20833975076675
-6.57123422622681
-8.21155524253845
-8.71569120883942
-9.31609660387039
-9.67462486028671
-9.00018042325974
-10.0679276585579
-8.00392806529999
-7.79162108898163
-6.19730252027512
-6.79893445968628
-6.76312458515167
-8.09833735227585
-7.50228440761566
-8.37498182058334
-8.82623481750488
-8.46404767036438
-10.1961306929588
-9.01632022857666
-8.29011929035187
-7.64103269577026
-9.29598414897919
-9.92373299598694
-13.3664990067482
-11.585795879364
-13.1636603474617
-13.0751656889915
-11.3939890861511
-11.3433983325958
-10.1606112122536
-9.40219956636429
-7.98129749298096
-7.40808707475662
-11.6872059702873
-8.91862660646439
-11.6240630745888
-10.2748292684555
-7.01504224538803
-6.9782800078392
-6.06417030096054
-7.97016048431396
-5.53224861621857
-7.79743313789368
-8.09474474191666
-6.43011629581451
-6.10880929231644
-5.90191775560379
-8.57267111539841
-8.88281983137131
-11.6737449765205
-10.8921296000481
-9.8235097527504
-8.41404235363007
-6.61952042579651
-7.6753089427948
-6.0605736374855
-8.79490894079208
-11.6951149106026
-8.79050642251968
-7.96171498298645
-8.75160557031631
-9.65460723638535
-7.6738646030426
-6.51943224668503
-7.98106664419174
-6.23296540975571
-6.50633174180984
-5.35332971811295
-8.1269782781601
-8.71311366558075
-9.16032421588898
-7.56537699699402
-7.61915844678879
-6.15403097867966
-5.61210858821869
-7.0117894411087
-7.6427304148674
-6.86997801065445
-7.37490344047546
-8.23853033781052
-11.7219710350037
-10.7104653716087
-11.6166977286339
-6.91376358270645
-8.98740726709366
-7.65252715349197
-8.15636307001114
-8.34243392944336
-7.38022702932358
-8.42855387926102
-8.84209758043289
-8.27217149734497
-7.66327625513077
-6.76096159219742
-9.49297386407852
-6.98018282651901
-7.67578363418579
-5.97766661643982
-9.45353239774704
-7.04501390457153
-7.99908566474915
-6.6291965842247
-7.02987605333328
-4.81184476613998
-7.26195669174194
-7.75568270683289
-6.51153814792633
-8.68955892324448
-4.61699217557907
-5.30581587553024
-7.89761698246002
-10.4119911193848
-12.293136537075
-12.3193758130074
-10.7631914615631
-9.22982949018478
-8.72137081623077
-8.62451750040054
-8.45339399576187
-7.35343384742737
-5.91471713781357
-6.26008290052414
-7.36174494028091
-5.59325617551804
-8.21448087692261
-7.58024978637695
-8.01105499267578
-10.761611700058
-11.7163161039352
-10.1526659727097
-9.44655936956406
-13.4190639257431
-10.3460769057274
-8.5452236533165
-8.5878329873085
-9.06197088956833
-7.62405133247375
-3.73062384128571
-7.59983640909195
-8.73046386241913
-8.71436607837677
-10.3919587135315
-11.4388487935066
-12.3454846739769
-10.1159929633141
-11.817634165287
-12.1813603639603
-10.7453501820564
-8.74937129020691
-10.5788698196411
-11.8090971708298
-14.0714242458344
-14.8749607801437
-9.88211262226105
-13.4519550800323
-12.4056983590126
-12.5753819942474
-6.25384020805359
-7.68932801485062
-6.16716903448105
-6.36863255500793
-9.62285459041595
-11.3899019360542
-9.39930576086044
-10.3305185437202
-8.08711731433868
-8.78496015071869
-9.06509190797806
-9.46484410762787
-8.29287540912628
-9.05041527748108
-9.55214381217957
-8.79599142074585
-10.1185485720634
-6.5308803319931
-8.15898829698563
-7.73884630203247
-8.76230096817017
-8.30746114253998
-12.4685859084129
-11.9633726477623
-11.5917271375656
-10.0065302848816
-9.85633730888367
-6.43289220333099
-9.56114917993546
-4.63829582929611
-7.40767776966095
-7.16088938713074
-9.32631188631058
-6.61634349822998
-8.61793261766434
-8.41056573390961
-9.28941404819489
-10.8108724951744
-9.47995269298553
-9.29725217819214
-9.72551083564758
-12.2398295998573
-10.7759271264076
-11.219698548317
-6.73824870586395
-9.50519376993179
-7.1157124042511
-10.0439886450768
-12.4560883045197
-9.53772073984146
-7.57159441709518
-9.62293648719788
-7.65789204835892
-8.94723927974701
-9.68304824829102
-10.657884657383
-10.5923566818237
-9.15873730182648
-6.44148010015488
-6.47747802734375
-7.63701176643372
-8.81219309568405
-5.80021518468857
-5.92518186569214
-5.77347975969315
-6.65565073490143
-7.89898544549942
-8.90148586034775
-8.93020457029343
-10.3001528978348
-10.3457635641098
-8.83778309822083
-11.8386295437813
-14.7990132570267
-15.2200624346733
-14.6700927615166
-14.7856146097183
-9.56372648477554
-11.1626464128494
-14.0885035395622
-14.6606007218361
-11.8830770850182
-10.0972788333893
-9.37871968746185
-11.6803278923035
-13.0389424562454
-10.2650732398033
-12.2415576577187
-9.038694024086
-9.39922803640366
-9.93000364303589
-8.01707535982132
-7.86282193660736
-7.94036906957626
-7.27405279874802
-9.74706470966339
-6.53084802627563
-7.55945765972137
-6.21439743041992
-8.38636934757233
-10.3044805526733
-8.40817528963089
-8.44784843921661
-8.13689076900482
-8.81158179044724
-7.81952345371246
-11.1795246005058
-9.40594637393951
-9.9305157661438
-8.87613266706467
-6.41154998540878
-5.12655514478683
-3.50590747594833
-5.34455341100693
-3.6893504858017
-4.55372148752213
-5.07497835159302
-4.31609350442886
-7.21056693792343
-9.97958695888519
-7.99331110715866
-8.46962630748749
-9.19533413648605
-8.0773418545723
-8.44145166873932
-12.1751415729523
-8.96031111478806
-6.40591353178024
-10.0618514418602
-6.84389168024063
-5.26226329803467
-5.42943125963211
-3.63281297683716
-2.65888774394989
-5.2865816950798
-3.04979228973389
-6.9717909693718
-8.43048900365829
-8.02974873781204
-8.01013815402985
-8.46900379657745
-8.96012699604034
-6.92207711935043
-7.45702368021011
-3.03194135427475
-4.74510496854782
-7.11339694261551
-4.45468831062317
-8.22340250015259
-3.00165498256683
-6.8617787361145
-3.75219714641571
-6.82885241508484
-10.2411102056503
-11.4420891404152
-7.39394277334213
-9.350645840168
-9.53861606121063
-7.6905660033226
-9.58861124515533
-11.0073047280312
-6.52758693695068
-9.12642532587051
-8.32201063632965
-7.59608912467957
-10.6450117230415
-7.5661661028862
-8.40126127004623
-7.37164425849915
-9.12893319129944
-8.0032816529274
-8.4946756362915
-10.6639384627342
-8.78368496894836
-10.6958020329475
-8.94776600599289
-8.79566657543182
-7.72147458791733
-8.87425720691681
-9.21156519651413
-9.44238930940628
-10.0083063840866
-8.81584638357162
-9.59058326482773
-9.97267884016037
-7.96479171514511
-11.0273594260216
-7.87447154521942
-7.55873280763626
-6.39964640140533
-7.57383984327316
-7.57828384637833
-5.92643237113953
-5.53536665439606
-1.31289631128311
-6.1702818274498
-5.51613867282867
-6.93679481744766
-7.09692847728729
-6.16998654603958
-6.34216916561127
-4.6444496512413
-4.37029260396957
-6.35864502191544
-5.98150020837784
-4.17493957281113
-2.49812644720078
-4.24754863977432
-3.37833654880524
-5.07054108381271
-5.41483330726624
-5.58001321554184
-5.8659616112709
-7.28713774681091
-4.86505496501923
-4.19606822729111
-5.49771982431412
-6.7429141998291
-5.73077130317688
-8.09845042228699
-10.477382838726
-9.68815612792969
-7.93749451637268
-8.78560203313828
-9.14402401447296
-5.15315783023834
-6.35580313205719
-5.95308136940002
-4.75638020038605
-4.22045391798019
-2.97065210342407
-7.1053666472435
-4.76426500082016
-7.53683811426163
-8.58255136013031
-5.54681533575058
-9.29231148958206
-7.66746878623962
-6.38496732711792
-5.2984766960144
-5.10910123586655
-5.7233584523201
-5.44579195976257
-5.30907899141312
-4.76528865098953
-5.29277431964874
-4.74989408254623
-4.52637350559235
-5.88631629943848
-3.57507926225662
-5.04920893907547
-6.34296435117722
-4.77769595384598
-6.54632842540741
-7.91264861822128
-7.02738803625107
-5.88415110111237
-7.01882153749466
-6.53708761930466
-5.74894696474075
-5.83764564990997
-5.46280336380005
-6.63864350318909
-6.95826178789139
-4.90733271837234
-6.76428025960922
-7.77100384235382
-5.50551372766495
-1.95159846544266
-4.29289960861206
-5.05384182929993
-7.41948163509369
-5.36989939212799
-5.36425310373306
-4.15304958820343
-3.73028206825256
-3.35172641277313
-4.16548782587051
-6.1285001039505
-4.75693666934967
-6.61973387002945
-4.1692533493042
-5.86376941204071
-5.80659794807434
-7.11775332689285
-7.71970057487488
-9.4483734369278
-8.43951690196991
-11.0577110052109
-11.1112850904465
-11.5351392030716
-9.61005121469498
-6.15186870098114
-5.96818155050278
-5.36467742919922
-4.3212696313858
-5.14419567584991
-4.32728266716003
-6.7340749502182
-6.12258714437485
-7.9103519320488
-6.88137346506119
-8.34596198797226
-8.8909238576889
-6.97239506244659
-8.19709998369217
-7.11753463745117
-6.27009069919586
-5.20347291231155
-5.04117918014526
-2.58881133794785
-7.68435007333755
-6.18524134159088
-6.66407704353333
-7.47026866674423
-6.20028966665268
-4.72609496116638
-4.95761114358902
-4.39949721097946
-2.85688269138336
-2.8596516251564
-1.80351030826569
-1.43496489524841
-0.927686750888824
-3.03974932432175
-4.48873543739319
-3.76235294342041
-3.1507368683815
-4.43628644943237
-5.01378726959229
-4.0673942565918
-6.18318235874176
-6.35597383975983
-6.11651623249054
-7.31407904624939
-8.56073158979416
-10.4786955714226
-9.33060646057129
-12.3206996917725
-10.0755668878555
-11.2270159125328
-11.3527460694313
-12.1557251214981
-8.85508251190186
-12.7392207980156
-12.110477745533
-12.8856055140495
-9.49208480119705
-8.87434703111649
-11.1930830478668
-10.2551244497299
-8.82550710439682
-9.01475459337234
-8.54224854707718
-10.7720711231232
-12.3600645661354
-10.8436758518219
-7.86503797769547
-11.9811619520187
-10.5612443089485
-10.9023129343987
-9.58323621749878
-9.25451803207397
-8.74176013469696
-7.30636614561081
-7.24490857124329
-7.20551836490631
-7.57053011655807
-8.9174507856369
-8.11042785644531
-9.14930331707001
-8.76039171218872
-10.4646735191345
-10.7334332466125
-12.6029971241951
-12.6082923412323
-12.3652935624123
-12.4020656347275
-12.1264600157738
-10.5169198513031
-12.5636674165726
-12.4523719549179
-14.3174748420715
-13.9976750612259
-9.4982630610466
-10.5163367390633
-9.6694153547287
-8.9102109670639
-10.592941403389
-11.2906493544579
-12.6902698278427
-11.1199585795403
-9.44065093994141
-11.3671504259109
-12.0425639748573
-8.06425374746323
-8.64097827672958
-9.77618235349655
-9.09933143854141
-7.37607884407043
-8.2139521241188
-7.96196174621582
-8.3932808637619
-5.84929937124252
-6.35911101102829
-7.68000197410583
-7.98017108440399
-7.38938575983047
-8.00143539905548
-8.79193729162216
-9.14270603656769
-10.3865677118301
-8.61128306388855
-6.86372548341751
-7.34959346055984
-7.28007870912552
-8.1748263835907
-8.26167649030685
-6.63000279664993
-6.0299534201622
-8.31571394205093
-6.81808817386627
-8.11574006080627
-8.89490962028503
-9.29928970336914
-7.62536835670471
-7.15039658546448
-7.00896579027176
-5.71872359514236
-7.19689118862152
-6.32757204771042
-6.52596038579941
-7.90002834796906
-8.51825147867203
-7.26374006271362
-7.00177711248398
-8.32470703125
-7.06790047883987
-9.13005775213242
-7.8796746134758
-8.53505194187164
-10.2325657010078
-9.7120178937912
-9.6048304438591
-7.72255313396454
-7.63837504386902
-9.76311272382736
-9.72729194164276
-8.87278741598129
-6.99549728631973
-8.94397991895676
-8.50752168893814
-10.6896913051605
-8.42456442117691
-10.1308693885803
-9.04167622327805
-7.80132347345352
-9.20105290412903
-10.2890602350235
-11.1835040450096
-8.45507174730301
-7.99080699682236
-10.6762084364891
-8.51404410600662
-8.88389784097672
-10.4714343547821
-8.11295664310455
-10.2113282084465
-8.89438104629517
-9.77570122480392
-8.59758180379868
-10.1430615186691
-10.5866180062294
-11.6821802854538
-10.8511164188385
-12.3284925818443
-11.5477424860001
-11.3393461704254
-10.299883723259
-11.2198011279106
-13.333284497261
-11.680980682373
-10.3711410164833
-12.105656504631
-10.9141073822975
-10.1678403615952
-9.70465844869614
-8.88735771179199
-9.73479568958282
-8.69199675321579
-11.2607997655869
-10.4530115127563
-10.3751813173294
-9.41435074806213
-11.4654780030251
-9.12044215202332
-9.78451508283615
-7.37185978889465
-7.57605630159378
-8.73296582698822
-7.84486150741577
-8.14186477661133
-6.86598521471024
-7.73253411054611
-6.25502878427505
-8.59588068723679
-5.78405559062958
-6.79519110918045
-5.12393659353256
-5.39060497283936
-4.35318458080292
-3.26277512311935
-5.00085157155991
-6.24507021903992
-7.0676491856575
-7.56312692165375
-5.1180282831192
-6.42540383338928
-6.35997527837753
-8.58120507001877
-7.24076396226883
-7.97410708665848
-8.65496468544006
-8.8791452050209
-7.24721872806549
-10.1495415568352
-7.96243506669998
-7.86408263444901
-11.8069356679916
-9.84332913160324
-11.2008936405182
-9.34311091899872
-9.22735053300858
-10.0604956746101
-9.06430077552795
-10.0661804676056
-9.63262414932251
-8.89404803514481
-8.37008321285248
-9.98879277706146
-12.3930754065514
-10.6042370796204
-8.55708605051041
-8.7789044380188
-8.76845151185989
-7.6695950627327
-8.5723460316658
-10.779541015625
-10.9447522759438
-10.8946619033813
-11.367584168911
-11.6266500353813
-10.6165702342987
-9.62390851974487
-11.5210564136505
-11.0679641366005
-10.4489943981171
-9.27105015516281
-9.53339499235153
-8.98074287176132
-9.2643700838089
-7.08517801761627
-9.46545302867889
-8.27672827243805
-9.06793749332428
-8.98040449619293
-5.19442117214203
-5.56265181303024
-7.1060306429863
-8.09914010763168
-8.47162681818008
-8.34914165735245
-12.2877921462059
-11.6141159534454
-12.5025065541267
-10.3029102087021
-10.0313341617584
-10.7889390587807
-7.94035017490387
-7.54236513376236
-7.27019387483597
-6.86841386556625
-9.3151775598526
-10.8887429833412
-10.2430130243301
-9.67230105400085
-8.44018411636353
-7.64578992128372
-7.96211856603622
-8.78433084487915
-7.51746571063995
-10.5061489343643
-9.304851770401
-10.9658524394035
-11.6463431119919
-12.4154979586601
-10.6692587137222
-12.2767035961151
-11.5015856027603
-11.5508964657784
-14.3936084508896
-10.9834315776825
-8.94522714614868
-9.75668287277222
-7.25355952978134
-6.38834130764008
-9.16594582796097
-7.29157841205597
-6.7103379368782
-7.59668260812759
-7.69898617267609
-9.74408262968063
-9.68043822050095
-8.27595555782318
-7.99053436517715
-7.6751321554184
-7.56680595874786
-8.13304531574249
-9.40891081094742
-7.98255968093872
-7.44270354509354
-8.71715360879898
-9.77151197195053
-9.381676197052
-11.2344185113907
-12.5589432120323
-9.68825042247772
-10.2605654597282
-10.6743554472923
-9.09461730718613
-8.61267060041428
-8.9226222038269
-10.0248243808746
-8.49896103143692
-8.69087785482407
-9.29098838567734
-9.47759401798248
-11.0342887639999
-10.5292595624924
-10.3527683019638
-11.2232094407082
-10.9638677835464
-10.2968152165413
-9.88548272848129
-9.62014156579971
-9.53881561756134
-10.0043514370918
-9.55031043291092
-9.53155010938644
-10.4310285449028
-10.8822556138039
-7.97528380155563
-11.0374652147293
-11.8440341949463
-10.3626016974449
-7.91932690143585
-5.76526302099228
-9.10903084278107
-7.58869868516922
-8.58927637338638
-9.31670761108398
-10.9264439940453
-7.76999682188034
-5.52984255552292
-5.99274641275406
-6.85393518209457
-9.15442615747452
-9.45910584926605
-10.2574194669724
-7.8247817158699
-8.31958097219467
-9.46088689565659
-12.5444972515106
-10.0536252260208
-9.70060461759567
-11.607860326767
-9.78194433450699
-10.2818937301636
-10.5355836749077
-10.1910120844841
-10.9050681591034
-8.86493706703186
-10.9337996840477
-10.8637925386429
-9.76903718709946
-7.98202246427536
-9.14691352844238
-9.07145112752914
-9.35474437475204
-8.19976526498795
-10.0798678398132
-11.1069150567055
-7.77834403514862
-7.3943897485733
-8.57666093111038
-8.89455741643906
-7.29954040050507
-10.8285993933678
-9.18850219249725
-8.87663435935974
-7.53963416814804
-9.10054707527161
-10.5616862773895
-12.6410649418831
-10.4162345528603
-11.4576953053474
-11.2158342003822
-11.3914399147034
-11.6684682965279
-12.1242309212685
-12.9216791391373
-13.4715673327446
-13.0548728108406
-13.8694878220558
-13.0794922709465
-11.6465254426003
-13.9987196326256
-13.325265109539
-13.1335361003876
-11.1740307807922
-11.5667114853859
-10.112824857235
-8.6347953081131
-11.6560814380646
-10.7139759063721
-9.95726126432419
-12.087381362915
-12.8666074872017
-10.6809980869293
-8.45048671960831
-9.43438136577606
-8.17313027381897
-9.51773327589035
-9.03055268526077
-11.4052035808563
-9.13283658027649
-10.6154645085335
-8.38078045845032
-9.79157000780106
-9.06103152036667
-9.62028908729553
-8.75353372097015
-7.64433777332306
-9.71290498971939
-7.78202325105667
-8.96111232042313
-9.82765120267868
-9.47634160518646
-7.0423122048378
-9.07394969463348
-9.44761097431183
-10.9654778838158
-11.0879725217819
-9.77934068441391
-8.74189239740372
-9.70545828342438
-8.6736633181572
-9.84715610742569
-11.3954085707664
-8.81582307815552
-12.323928296566
-12.8385483622551
-11.0811846852303
-12.4349293112755
-9.88828128576279
-10.1251313686371
-11.8050783872604
-11.9851680397987
-10.7364439368248
-12.6613335609436
-9.91890650987625
-10.4055985212326
-6.79559135437012
-10.1658209562302
-8.68087488412857
-8.85313141345978
-10.0064002275467
-8.84185975790024
-7.96279942989349
-8.41877055168152
-8.57669520378113
-7.86108809709549
-10.7788291573524
-8.15794140100479
-9.52334409952164
-6.5829039812088
-11.2875942587852
-10.5419373512268
-9.8780699968338
-9.59743255376816
-9.40915733575821
-9.14006608724594
-12.1669765710831
-11.1261413693428
-12.230943441391
-12.9328020811081
-11.9745378494263
-12.1081318259239
-12.1741443872452
-13.2701752185822
-12.8385541439056
-12.8290024995804
-14.6292867660522
-14.475809276104
-13.6461802721024
-12.859766304493
-10.9159607887268
-9.82168734073639
-9.80314075946808
-10.0304542183876
-9.25305610895157
-10.3548282384872
-10.6169655323029
-11.9723389744759
-10.0527237653732
-12.2566065192223
-9.61914926767349
-11.7376134991646
-10.5322419404984
-8.97125911712646
-7.24055576324463
-8.54169893264771
-8.70916539430618
-9.66079699993134
-9.56073474884033
-8.81934726238251
-9.13736635446548
-9.94539755582809
-10.0504465699196
-10.7701014280319
-10.5685652494431
-8.88553953170776
-5.22832232713699
-6.66244786977768
-6.92587542533875
-5.36884468793869
-10.3260840773582
-11.730733692646
-12.6158381104469
-12.9498587846756
-13.4594822525978
-13.7018372416496
-10.6036662459373
-12.0332050323486
-10.8131476044655
-10.6454548835754
-7.87581181526184
-7.44405251741409
-7.45323485136032
-7.14772671461105
-4.93396538496017
-7.62703663110733
-8.9232742190361
-10.6035301089287
-12.7184608578682
-8.99923121929169
-13.3422706127167
-10.0887936353683
-8.77168768644333
-8.64931690692902
-7.13806450366974
-10.8679457306862
-10.8361232280731
-10.0507436394691
-11.3912720680237
-9.40612721443176
-11.6688013076782
-10.6614262461662
-9.34090667963028
-10.4440938234329
-9.27145928144455
-9.8012855052948
-10.5533890128136
-10.1347927451134
-10.9778960347176
-11.6579831242561
-11.51509308815
-9.37011694908142
-12.5652051568031
-8.32450902462006
-8.47359085083008
-11.5390804409981
-12.6788088679314
-12.9683956503868
-11.9903265237808
-10.3050499558449
-9.41655141115189
-9.10393607616425
-8.46703851222992
-7.65766924619675
-9.94637876749039
-9.08803302049637
-9.19577252864838
-10.6031615138054
-10.4219737648964
-10.1156206130981
-9.91317129135132
-8.93427091836929
-7.87449610233307
-10.064612865448
-9.66213744878769
-7.67426896095276
-6.99983471632004
-6.34626221656799
-6.04497420787811
-5.30922698974609
-6.69692778587341
-7.28134721517563
-7.47359502315521
-8.27757292985916
-7.70171058177948
-7.78096795082092
-6.95784068107605
-8.33625209331512
-4.77083480358124
-5.56669694185257
-7.15413391590118
-6.07384675741196
-5.27309000492096
-6.44526219367981
-5.82060039043427
-5.89677876234055
-7.99844694137573
-9.21659606695175
-8.86870831251144
-6.43314903974533
-6.85297238826752
-7.64724516868591
-7.7183141708374
-8.33059430122375
-6.75534355640411
-6.29238957166672
-5.40535962581635
-6.77164572477341
-6.71582990884781
-7.51957869529724
-10.2361248135567
-8.74985778331757
-5.39398723840714
-7.66668260097504
-9.13806456327438
-8.65035957098007
-8.61261874437332
-9.87548553943634
-9.95309311151505
-8.75016397237778
-8.23914444446564
-7.44335508346558
-7.67720013856888
-11.1308269500732
-7.55339986085892
-7.79083377122879
-5.73680728673935
-3.15513920783997
-2.52289634943008
-3.82223165035248
-4.52165818214417
-4.6172371506691
-3.07330751419067
-4.54993891716003
-3.61462152004242
-4.9004288315773
-2.26266932487488
-6.18331778049469
-4.99674826860428
-5.86109793186188
-5.83450591564178
-7.63263773918152
-7.24451553821564
-8.37146013975143
-9.63727134466171
-6.88186472654343
-7.21110218763351
-7.0031436085701
-8.78013741970062
-7.74798738956451
-9.35194271802902
-7.09955668449402
-9.30641394853592
-7.78121161460876
-8.99043345451355
-9.43269240856171
-8.65700143575668
-10.723197221756
-6.66054934263229
-6.0820540189743
-6.90066564083099
-6.68166530132294
-6.52529156208038
-8.18868780136108
-8.33672034740448
-9.08928292989731
-7.75127065181732
-7.12891352176666
-9.60619503259659
-8.34968990087509
-7.72982537746429
-8.95350128412247
-7.8077318072319
-8.61347377300262
-8.47341352701187
-8.67869645357132
-8.69571548700333
-8.47878074645996
-8.77631378173828
-7.93764972686768
-8.99506658315659
-7.95573472976685
-9.00448226928711
-9.29767090082169
-6.31162118911743
-8.24948567152023
-8.52470135688782
-8.51900959014893
-7.56166875362396
-9.41434144973755
-11.625030875206
-9.3474748134613
-9.50297433137894
-9.07706564664841
-9.31636834144592
-8.99295747280121
-8.71990531682968
-8.35246592760086
-7.82157212495804
-8.21391063928604
-7.98705351352692
-9.39516919851303
-9.91634923219681
-9.78899067640305
-8.60411077737808
-9.45403623580933
-7.27135986089706
-9.87902402877808
-8.89352416992188
-8.08110845088959
-8.96531945466995
-8.21913623809814
-7.7408282160759
-8.40612375736237
-7.26652944087982
-9.32447677850723
-8.65353512763977
-8.8253219127655
-8.91687142848969
-6.38815271854401
-7.82445102930069
-8.74318158626556
-9.13574504852295
-8.35227334499359
-9.63023632764816
-9.13222569227219
-9.64894890785217
-11.0521728396416
-10.8213977217674
-9.09272372722626
-9.67539846897125
-10.1367660164833
-10.9435580968857
-12.1110904812813
-13.5148428082466
-10.3586550951004
-10.923807322979
-12.3198900222778
-12.3558075428009
-12.2350654006004
-10.2961447238922
-10.5245167613029
-9.43487691879272
-7.20021963119507
-9.4050669670105
-8.12306421995163
-5.93790650367737
-5.13029378652573
-5.12339615821838
-4.16959428787231
-5.36473137140274
-5.56652927398682
-4.57989174127579
-5.84735023975372
-5.61682188510895
-4.87242478132248
-4.5499684214592
-4.81324154138565
-6.98324275016785
-4.86112010478973
-5.71398562192917
-5.1571472287178
-4.37267816066742
-5.37739324569702
-6.37415099143982
-3.88729226589203
-7.49973851442337
-6.92955076694489
-7.50675058364868
-6.87459987401962
-6.42848992347717
-6.40503686666489
-7.0173711180687
-9.12980836629868
-5.61835777759552
-6.37984067201614
-7.12145721912384
-8.99290734529495
-8.36966335773468
-9.60896098613739
-8.5456303358078
-9.45028650760651
-9.61476528644562
-8.28046023845673
-9.03346061706543
-8.4766538143158
-8.88903260231018
-8.84136027097702
-11.3284130096436
-9.5823301076889
-9.80219203233719
-10.3657593727112
-10.4358675479889
-9.59667176008224
-11.6432372331619
-10.7592467069626
-8.16313850879669
-6.70784765481949
-8.29023057222366
-7.94755685329437
-10.516784787178
-10.6381268501282
-9.9057275056839
-10.0192375183105
-8.28733313083649
-6.56953954696655
-8.68209594488144
-6.75555050373077
-7.62679386138916
-7.72533285617828
-7.95778048038483
-8.68955987691879
-7.36333048343658
-7.85081762075424
-7.47058016061783
-7.79247677326202
-7.7757214307785
-8.64503455162048
-8.49148261547089
-6.84995746612549
-6.5754154920578
-6.84178763628006
-7.57327556610107
-8.73741406202316
-7.01559609174728
-5.89305061101913
-7.37025982141495
-6.2134707570076
-6.60126310586929
-6.6423065662384
-5.34995114803314
-3.47339832782745
-3.87802940607071
-4.77987718582153
-5.6763624548912
-5.98626160621643
-7.36651289463043
-8.5741720199585
-6.74506682157516
-5.32475751638412
-6.9525557756424
-7.58613115549088
-8.33153039216995
-5.88576102256775
-5.60386443138123
-7.45900231599808
-6.36471825838089
-5.33575427532196
-5.24957191944122
-3.70934104919434
-3.69294720888138
-7.46282345056534
-3.72912955284119
-4.13379508256912
-5.77899992465973
-5.4271542429924
-6.42446398735046
-6.79664427042007
-7.52373111248016
-7.37242889404297
-6.87733525037766
-5.89721029996872
-7.58980655670166
-7.23488104343414
-6.57173573970795
-8.92120009660721
-8.8389390707016
-9.52211773395538
-9.80509126186371
-8.13170170783997
-6.01656317710876
-7.55642533302307
-7.43174642324448
-6.88744515180588
-9.43042403459549
-7.16578871011734
-6.70502293109894
-7.36431080102921
-6.65330803394318
-7.51600503921509
-6.80725222826004
-7.58493369817734
-4.8671926856041
-8.31345397233963
-4.96744042634964
-5.55783724784851
-3.6329008936882
-4.90480428934097
-6.12031626701355
-5.85273820161819
-6.55302792787552
-6.89562582969666
-8.21220833063126
-9.22157561779022
-6.67777073383331
-9.44633680582047
-6.83250486850739
-6.67155921459198
-6.2593092918396
-8.06326508522034
-8.02172672748566
-7.39222645759583
-6.14359426498413
-8.83526229858398
-9.28812736272812
-7.61108511686325
-8.45046383142471
-6.57565879821777
-7.16684764623642
-5.85958540439606
-7.63649410009384
-4.15217596292496
-5.50260317325592
-5.38496029376984
-4.96829456090927
-6.12998247146606
-4.31518942117691
-5.99888187646866
-7.08200895786285
-7.40198528766632
-9.67788237333298
-8.70591336488724
-9.13551861047745
-10.9511528015137
-11.4159677624702
-10.214167535305
-10.637760579586
-10.8434189558029
-11.5591065883636
-10.6392372846603
-9.45817184448242
-11.2562018632889
-7.26851999759674
-9.43850594758987
-8.42908972501755
-8.63972872495651
-10.4980989098549
-13.0039514303207
-11.2586775422096
-10.4424555301666
-10.973014831543
-10.5472546219826
-8.90186935663223
-8.53426605463028
-10.7126561403275
-12.2478882074356
-13.635790169239
-8.59606754779816
-10.3860492110252
-10.1327657699585
-10.7940319776535
-14.3043892979622
-12.2604695558548
-12.0299389958382
-9.12000334262848
-8.2198121547699
-9.68686556816101
-7.42584478855133
-7.51171886920929
-8.92181015014648
-10.0255443453789
-9.19145172834396
-9.39948463439941
-9.3399840593338
-11.1073392033577
-11.4332565069199
-10.0782744884491
-10.7601591944695
-10.896528840065
-14.2372856140137
-13.7064244747162
-9.23390501737595
-9.20185697078705
-8.667156457901
-6.44739353656769
-6.90091812610626
-6.40370464324951
-6.24532622098923
-6.32390624284744
-6.79364955425262
-8.00906556844711
-8.1800754070282
-7.00319075584412
-5.7853986620903
-6.51723736524582
-7.83494067192078
-8.60703372955322
-9.56137931346893
-6.86041015386581
-8.76975703239441
-7.00274509191513
-7.64828336238861
-9.10642212629318
-8.92912709712982
-8.35397219657898
-7.90506416559219
-7.9904226064682
-8.82133454084396
-6.6279531121254
-7.64163666963577
-9.99420857429504
-11.9571839570999
-9.88387817144394
-11.0637629032135
-10.1282223463058
-6.72751206159592
-8.36858338117599
-8.28419744968414
-10.0275781154633
-10.2113709449768
-9.75980043411255
-13.3632393479347
-10.7979170084
-10.7206470370293
-8.5191792845726
-9.16883951425552
-8.39184081554413
-7.98477381467819
-7.98623991012573
-8.77433651685715
-8.75533097982407
-9.50569641590118
-9.38004636764526
-11.3472929596901
-13.2274978160858
-15.5255450606346
-12.7179473042488
-9.0719251036644
-9.71840631961823
-9.86732465028763
-8.5438084602356
-6.87634027004242
-5.17213195562363
-5.80768954753876
-8.4698041677475
-8.6103173494339
-7.72179818153381
-7.89660614728928
-8.95890498161316
-9.7278043627739
-10.3081821799278
-12.4743755459785
-11.4983087182045
-11.8324933648109
-14.3973538279533
-10.8979040384293
-12.020942568779
-8.97671502828598
-10.7905386090279
-10.8952333927155
-9.90471941232681
-9.21808171272278
-8.81589668989182
-7.14112651348114
-7.63960218429565
-7.38598430156708
-6.2635400891304
-6.48144948482513
-8.60009956359863
-10.2251407504082
-10.7070125937462
-10.6339398026466
-9.33234846591949
-9.86695605516434
-11.2322690486908
-10.7243294119835
-12.1842663884163
-12.1256720423698
-12.5025061368942
-11.8686493635178
-11.1493422985077
-8.93650990724564
-8.47433412075043
-10.0573606491089
-10.8352453708649
-8.01414370536804
-8.55082750320435
-8.92115241289139
-7.85813528299332
-7.64058512449265
-4.65420871973038
-5.52722942829132
-5.55130964517593
-6.96200793981552
-5.5372234582901
-8.99685966968536
-6.66895884275436
-6.36642265319824
-8.12700241804123
-9.4645938873291
-12.4803279042244
-11.4344771504402
-9.81853240728378
-10.888293504715
-9.85590296983719
-8.86603850126266
-9.46229237318039
-10.0883380174637
-11.0281164646149
-11.5510377287865
-10.7775919437408
-12.7055737376213
-11.85521286726
-10.9339807033539
-11.5014268159866
-11.8068757653236
-12.6653578877449
-13.1842390298843
-10.7837603092194
-10.0333724021912
-9.67881608009338
-10.0654471516609
-11.4993314743042
-9.96424967050552
-7.56842792034149
-8.6523449420929
-11.7625350952148
-10.6910547614098
-8.84034544229507
-9.93772345781326
-10.0705018639565
-9.42233633995056
-7.9895476102829
-6.69665348529816
-8.29518431425095
-10.8769264221191
-10.0165157914162
-10.1751829385757
-11.2249372601509
-11.3023216724396
-8.68348550796509
-10.3243128657341
-11.1080561876297
-10.4821358323097
-9.17907130718231
-8.90209591388702
-9.20880091190338
-6.94115614891052
-7.35677945613861
-8.84093672037125
-7.11106717586517
-6.1827911734581
-7.58753371238708
-9.04604983329773
-7.34038937091827
-8.43181610107422
-10.6686990857124
-9.43735557794571
-9.47840583324432
-9.23339152336121
-9.55962592363358
-7.55952632427216
-8.59595209360123
-8.16482824087143
-6.49170088768005
-6.59540516138077
-7.19928240776062
-8.0376695394516
-5.45118528604507
-6.70896637439728
-6.20381772518158
-6.59297871589661
-9.68147307634354
-9.91936761140823
-7.84958332777023
-7.86304080486298
-8.27079546451569
-10.9071120023727
-8.66810238361359
-9.10584187507629
-7.55179262161255
-6.68700885772705
-6.79343008995056
-8.3231201171875
-7.94018185138702
-7.35025578737259
-8.28828364610672
-7.32029175758362
-7.51833492517471
-8.74531632661819
-8.15665870904922
-5.97815805673599
-8.50019913911819
-8.79749721288681
-6.90373295545578
-4.73099356889725
-9.49475395679474
-8.26217371225357
-9.09663468599319
-10.8574528694153
-9.50556707382202
-7.36953747272491
-7.39473336935043
-7.42476218938828
-9.31803476810455
-7.3678172826767
-7.37310874462128
-7.47917479276657
-11.0492343306541
-9.68337041139603
-9.78417539596558
-10.0469954609871
-10.650427877903
-7.51947820186615
-12.1256079077721
-11.3515653610229
-9.24625074863434
-9.80141025781631
-10.2162256836891
-9.78235077857971
-7.48273426294327
-7.72582066059113
-6.50675547122955
-7.87190616130829
-9.8601433634758
-9.1284373998642
-8.7046691775322
-8.59199434518814
-7.65681838989258
-10.9600023627281
-11.6531281471252
-9.32964903116226
-10.4193671941757
-9.49285417795181
-9.63301426172256
-10.6948349475861
-10.1310487985611
-8.7578239440918
-9.83909428119659
-8.12746781110764
-9.99855184555054
-10.6016681790352
-9.13068526983261
-10.5446546673775
-8.78729552030563
-8.13337588310242
-8.68056815862656
-9.12611746788025
-8.44116967916489
-7.06637477874756
-7.00840002298355
-7.95910650491714
-8.5793485045433
-8.9284975528717
-7.58707147836685
-7.43663668632507
-6.50119626522064
-9.40629452466965
-8.55045998096466
-9.85568296909332
-9.10464525222778
-9.04950755834579
-8.12250536680222
-8.12340152263641
-8.24230283498764
-8.41009026765823
-10.6739875674248
-8.12536370754242
-8.44770967960358
-8.23459076881409
-9.1271396279335
-7.31234067678452
-7.2711478471756
-8.92053639888763
-9.86980330944061
-9.55381548404694
-10.7434242367744
-9.73349124193192
-11.019729077816
-12.6510773897171
-11.1031063199043
-9.07287096977234
-9.11321943998337
-11.2699504494667
-11.5749619007111
-12.2129063606262
-5.00391566753387
-6.81315487623215
-8.86580181121826
-7.55702465772629
-5.28850018978119
-8.0988883972168
-9.16899001598358
-8.15582948923111
-9.17225486040115
-8.00314474105835
-8.35363352298737
-7.39216011762619
-6.98011261224747
-7.4419372677803
-7.70673054456711
-8.09059542417526
-9.12391954660416
-7.39540213346481
-7.82932448387146
-5.52780479192734
-8.07403433322906
-6.8036425113678
-7.9065232872963
-7.13402253389359
-6.19821363687515
-7.24970430135727
-8.4646509885788
-9.14814120531082
-10.2505470514297
-11.4801161289215
-8.59515130519867
-11.1771841645241
-10.7053599953651
-11.7647603750229
-8.31699246168137
-9.81358695030212
-8.38049912452698
-8.80356395244598
-8.04784268140793
-8.35024493932724
-9.52058643102646
-9.06886667013168
-10.6608053445816
-11.1867744922638
-10.4266803860664
-9.38012117147446
-6.6890920996666
-9.12886017560959
-9.79165184497833
-9.99741560220718
-8.82413464784622
-11.558285176754
-13.5232466459274
-14.5930967926979
-12.3304164409637
-11.4833698272705
-13.5224283337593
-17.1907041668892
-14.9555153250694
-13.0568758249283
-14.3994981050491
-14.8317417502403
-11.0548017024994
-11.5585977435112
-8.67097002267838
-7.86737579107285
-12.9240911006927
-9.88831394910812
-11.7712032198906
-10.7553587555885
-9.94068557024002
-8.60297656059265
-9.28412884473801
-10.8636692166328
-10.2050311565399
-13.0248643159866
-12.0158788561821
-13.0255469679832
-16.5398300290108
-15.9418249130249
-11.1906205415726
-13.1649091243744
-12.0201127529144
-9.11442935466766
-13.1203215122223
-14.1850835680962
-13.4052050709724
-12.7192326784134
-13.1985814571381
-13.8118736147881
-12.3590366840363
-12.6654811501503
-13.4177542328835
-13.6687014698982
-8.90528905391693
-10.8459457755089
-10.4844576120377
-11.3896695971489
-12.3311551213264
-9.68060797452927
-9.77682447433472
-11.428674697876
-11.07618278265
-7.4286777973175
-10.0063064098358
-7.8943452835083
-8.26396006345749
-8.53653800487518
-9.80451959371567
-9.92773050069809
-9.65623390674591
-9.44666534662247
-10.1735782027245
-8.66237485408783
-10.1755497455597
-10.0955376029015
-11.7272408604622
-9.67850565910339
-10.4927149415016
-10.46402323246
-11.615217089653
-10.4263189435005
-9.57335186004639
-12.8026465773582
-12.300025165081
-8.93456518650055
-9.76851612329483
-10.5120652318001
-9.82175827026367
-10.6420949101448
-11.6765218377113
-11.308951318264
-10.6097506284714
-9.8707834482193
-11.6682581305504
-13.0744237303734
-8.99408984184265
-11.3703636527061
-9.29279589653015
-7.93782430887222
-10.3193494677544
-10.8256054520607
-12.4234858155251
-10.5071247816086
-10.6848745942116
-11.5315153598785
-11.2911588549614
-10.6819878220558
-10.0103247761726
-11.520783662796
-10.6185848116875
-12.1501450538635
-11.6882288455963
-8.88748514652252
-7.68739950656891
-7.56507432460785
-8.73848986625671
-9.57419490814209
-9.96159946918488
-7.34523892402649
-9.64575618505478
-9.47218978404999
-11.6150294542313
-9.66347736120224
-10.6930601596832
-11.7978478074074
-13.1039317846298
-10.8114243149757
-9.18933296203613
-10.8401141762733
-8.52555274963379
-9.50824779272079
-7.76450824737549
-7.24275177717209
-6.78656738996506
-10.4242377281189
-6.82479304075241
-8.81959956884384
-10.6828949451447
-11.2649647593498
-12.5227862000465
-11.5265230536461
-10.2086196541786
-11.7268213033676
-12.2209179997444
-11.363830268383
-10.1705904006958
-9.76648181676865
-6.38594841957092
-7.19709861278534
-12.2767112851143
-9.88247686624527
-8.35626250505447
-10.7959750294685
-12.7434947490692
-9.08133763074875
-9.86655223369598
-11.448536157608
-10.4691540002823
-11.5549981594086
-8.81724518537521
-8.67062783241272
-9.94344127178192
-12.0315425395966
-9.29378861188889
-12.1685479879379
-11.608459174633
-13.4905468821526
-12.9310658574104
-11.9103236794472
-10.9808676242828
-11.0241928696632
-8.73130756616592
-11.2220793366432
-12.5157561302185
-12.6423377990723
-12.3530178666115
-14.2598754167557
-12.7574469447136
-12.0957742333412
-12.154620051384
-10.3593090772629
-11.2523488998413
-11.8257303237915
-10.3416333198547
-10.3837589025497
-9.25158047676086
-11.1792994141579
-9.44274854660034
-11.5800436735153
-11.1520797610283
-11.9591208100319
-11.2454888820648
-10.3238390088081
-11.8924344778061
-11.0761969089508
-10.406979739666
-9.5787832736969
-11.0537403225899
-9.38961970806122
-11.7913163304329
-10.5800068974495
-11.0578644275665
-9.93075793981552
-7.66193962097168
-9.11613965034485
-9.89779502153397
-10.3923701047897
-8.51193803548813
-10.5862759947777
-12.6346794962883
-9.37129360437393
-7.83517754077911
-11.8156276345253
-12.1272788643837
-10.2864005565643
-11.7457745671272
-10.3350656628609
-10.7344772219658
-9.08532172441483
-8.86422634124756
-9.75792533159256
-11.6557356715202
-8.43264931440353
-7.62254923582077
-6.60020381212234
-7.48272556066513
-9.36634010076523
-7.90341603755951
-7.90447735786438
-9.56155705451965
-9.04719132184982
-8.72233098745346
-6.7842925786972
-8.54313606023788
-8.56067526340485
-10.6621822714806
-11.6357486844063
-13.68649071455
-10.6715750694275
-11.4914870858192
-16.1775667071342
-13.5942045450211
-10.7603987455368
-13.3883484005928
-11.4303844571114
-11.3093406558037
-12.3620988726616
-11.5624432563782
-6.62580972909927
-8.8189622759819
-10.4811890125275
-10.3911815285683
-9.73294669389725
-8.82531070709229
-9.72877687215805
-10.2583119273186
-12.003743827343
-12.2737653851509
-8.69797855615616
-11.6808955669403
-10.3242694139481
-8.1373211145401
-9.62060689926147
-9.24290210008621
-8.34664857387543
-7.23874521255493
-8.57980853319168
-6.94841980934143
-8.36368489265442
-6.47453844547272
-7.21074730157852
-7.62286078929901
-5.83868914842606
-8.88496518135071
-7.92910760641098
-7.39306402206421
-10.1380568742752
-8.06752502918243
-9.9630474448204
-11.3986465930939
-11.5479120612144
-13.7449272871017
-9.42734330892563
-8.59291869401932
-10.126010119915
-10.8959746360779
-11.6690385341644
-12.4945712089539
-8.55568027496338
-14.4882298111916
-11.7239080071449
-9.95333349704742
-9.94339871406555
-9.57034468650818
-9.10232174396515
-8.6056969165802
-10.7306688427925
-7.4507502913475
-9.73537707328796
-11.5805213451385
-11.8889380693436
-9.99237883090973
-6.66818916797638
-4.75881445407867
-7.98583835363388
-9.57783639431
-11.2914259433746
-10.4327806830406
-10.438001036644
-7.33005368709564
-10.545069694519
-7.78466558456421
-7.25816017389297
-9.57615458965302
-8.90174835920334
-7.08748525381088
-10.0735365748405
-8.85360908508301
-7.22478944063187
-8.48984187841415
-8.89605993032455
-11.0643600821495
-12.866715490818
-11.0438464283943
-9.70509827136993
-14.5870275497437
-12.0339748263359
-13.673610329628
-8.85952699184418
-10.4679862856865
-9.7539923787117
-11.4760207533836
-11.712958574295
-8.06093299388885
-9.55961710214615
-9.07398104667664
-8.67729902267456
-11.236826300621
-10.9604155421257
-11.2662820219994
-11.1819519400597
-5.56727427244186
-6.91059958934784
-8.48332345485687
-4.92615854740143
-8.21004712581635
-5.58920472860336
-7.14437800645828
-8.34781283140182
-9.66415601968765
-8.54353886842728
-9.34996902942657
-7.5129771232605
-6.65257924795151
-7.54224914312363
-8.34827297925949
-7.70234453678131
-8.72223556041718
-8.55821251869202
-5.9165170788765
-7.67077404260635
-7.46048218011856
-7.45436692237854
-6.43550711870193
-6.23695623874664
-7.08213192224503
-5.29399228096008
-5.24816101789474
-5.29301434755325
-5.86614996194839
-8.51127171516418
-8.5066859126091
-8.99624931812286
-7.48493075370789
-8.15439945459366
-4.85919380187988
-8.2507991194725
-6.0761746764183
-9.51117134094238
-8.7752473950386
-10.5650779604912
-8.86745446920395
-9.12765210866928
-5.85976046323776
-6.65959733724594
-6.57588022947311
-10.5200734138489
-10.3834292292595
-9.21892917156219
-10.742527782917
-9.67948389053345
-7.59138935804367
-6.92032533884048
-8.12634831666946
-6.55198645591736
-8.33321678638458
-8.8989263176918
-8.59942305088043
-10.1608259677887
-10.4114005565643
-8.05002802610397
-10.1000173687935
-6.23473089933395
-6.25056183338165
-4.94731658697128
-6.4620333313942
-5.59695065021515
-5.81310927867889
-5.46638005971909
-4.17186683416367
-5.12737154960632
-6.17366200685501
-11.0043520927429
-7.84249269962311
-10.0637094378471
-7.55962604284286
-7.39807319641113
-6.72572201490402
-8.00448346138
-7.57501143217087
-7.92018991708755
-9.06757819652557
-7.90545576810837
-7.95365709066391
-6.12075191736221
-6.74722921848297
-9.09155470132828
-5.89157724380493
-7.04203826189041
-6.76311063766479
-8.93618977069855
-10.9895333647728
-9.40983259677887
-5.96850788593292
-7.86760723590851
-7.90540808439255
-5.7888075709343
-8.78768616914749
-7.0698738694191
-9.72521758079529
-10.2485598325729
-8.49090099334717
-9.89984089136124
-7.10295975208282
-4.44507169723511
-5.76332664489746
-3.96797853708267
-6.40372806787491
-6.36407274007797
-6.50260978937149
-4.09146720170975
-4.55031460523605
-3.82420295476913
-5.15495151281357
-5.28209185600281
-5.22065818309784
-5.61649954319
-6.09648907184601
-6.74255406856537
-3.07476270198822
-5.66834908723831
-4.90150535106659
-6.04719889163971
-6.01422095298767
-8.06546688079834
-6.84699809551239
-8.05717247724533
-6.64309334754944
-9.15548449754715
-9.27346497774124
-7.63767200708389
-7.12165647745132
-7.25952291488647
-6.30176037549973
-6.40573704242706
-6.44420921802521
-8.49184769392014
-7.15711361169815
-8.2249801158905
-7.42152166366577
-7.36051326990128
-7.74275171756744
-6.84365683794022
-6.66320645809174
-6.3864774107933
-8.01953548192978
-10.5778262615204
-8.35909074544907
-6.62735342979431
-6.04435592889786
-8.68476575613022
-7.91113138198853
-7.93561178445816
-10.3727098703384
-9.21699547767639
-7.91931235790253
-8.03102248907089
-7.60535961389542
-7.67480564117432
-6.73252087831497
-6.72191947698593
-8.31759119033813
-7.18250459432602
-7.02974581718445
-7.07842361927032
-7.96578693389893
-5.24007266759872
-4.69484353065491
-5.83425378799438
-6.71038466691971
-4.91268384456635
-4.16534388065338
-6.51772558689117
-8.45382159948349
-8.48072421550751
-8.0217559337616
-6.32137006521225
-5.94184827804565
-6.82635307312012
-9.10443818569183
-5.69399970769882
-7.34588539600372
-7.76117432117462
-6.98699551820755
-9.00251364707947
-7.48574995994568
-5.91519892215729
-8.25599181652069
-4.81332796812057
-6.09361428022385
-7.83866304159164
-7.92780005931854
-11.0100660324097
-8.80903375148773
-10.6952809095383
-10.2874748110771
-8.35106211900711
-9.06153428554535
-7.45989406108856
-7.39544183015823
-8.97430980205536
-7.15718650817871
-6.82204985618591
-8.38323158025742
-6.91889816522598
-8.69167423248291
-9.63643020391464
-9.45731967687607
-12.067066013813
-9.98042005300522
-8.95997649431229
-9.9945120215416
-10.2948521375656
-9.96004450321198
-13.1397074460983
-12.3078462481499
-14.0069257616997
-10.84595733881
-10.2901138067245
-9.89734542369843
-14.3635464906693
-12.010965526104
-10.5666515827179
-11.2418184876442
-7.63003867864609
-11.5348991155624
-8.47468501329422
-11.1742881536484
-8.0619575381279
-6.76375466585159
-8.65632605552673
-5.08300936222076
-8.39895528554916
-8.26323038339615
-8.90538620948792
-6.92253035306931
-7.94375133514404
-9.04760295152664
-12.9255207180977
-9.73826122283936
-7.79582267999649
-12.1257361769676
-9.47378271818161
-9.10035741329193
-8.68475461006165
-8.66095036268234
-9.42258435487747
-9.76904100179672
-10.1905111670494
-9.85156363248825
-7.95365762710571
-9.0116131901741
-10.742181122303
-8.54559391736984
-9.85450029373169
-5.32141309976578
-5.57705110311508
-5.73182678222656
-2.54505103826523
-4.5391007065773
-6.46548521518707
-6.2486087679863
-5.83375573158264
-8.54132199287415
-7.99738842248917
-5.08559423685074
-4.8643234372139
-8.66078788042068
-8.23462909460068
-8.25309491157532
-11.1051913499832
-6.56519365310669
-6.67383915185928
-8.88796097040176
-8.60218143463135
-8.05496394634247
-5.84834450483322
-8.011245906353
-7.28238332271576
-6.96428841352463
-6.31345772743225
-4.93128752708435
-4.88951766490936
-6.6019292473793
-10.475477039814
-6.99015527963638
-8.97628039121628
-7.02544039487839
-8.00828492641449
-9.17876768112183
-9.31109744310379
-12.4212790727615
-9.06025493144989
-11.3437121510506
-11.1450536847115
-7.96917402744293
-7.57237243652344
-7.78757262229919
-5.42863643169403
-10.5623313784599
-6.14254456758499
-7.64518111944199
-6.25400722026825
-5.14308542013168
-4.53815621137619
-4.95692050457001
-2.39869952201843
-4.04446476697922
-5.23444795608521
-4.33782106637955
-4.44906973838806
-5.11879771947861
-3.37274026870728
-0.926985055208206
-4.00155621767044
-4.22782450914383
-4.02338796854019
-7.23793685436249
-10.3904894590378
-12.6849300265312
-10.6105406880379
-12.0554535984993
-10.8180603384972
-8.00021302700043
-10.7844830155373
-9.7931193113327
-9.66434013843536
-6.8509002327919
-8.65740197896957
-8.79276162385941
-8.88815265893936
-9.42401456832886
-10.4057141542435
-10.197746694088
-8.6400910615921
-13.0822087526321
-9.44054174423218
-10.5442439317703
-8.73578214645386
-9.61993110179901
-7.61621183156967
-10.7001776695251
-10.0831575989723
-10.7265104055405
-7.4802577495575
-9.83948487043381
-8.0336971282959
-7.88812983036041
-11.167324244976
-10.8784909844398
-10.7455953359604
-10.6069863438606
-9.1976518034935
-7.41812521219254
-8.00107610225677
-10.2588304281235
-8.20638358592987
-9.0582155585289
-7.16049802303314
-6.35201334953308
-7.72384041547775
-9.19058918952942
-7.451092004776
-8.510378241539
-7.79238849878311
-9.69702994823456
-9.78944104909897
-9.13750946521759
-11.208604991436
-12.9351904392242
-12.2128015756607
-12.0405671000481
-10.888247013092
-8.64608347415924
-10.7914527654648
-7.9863743185997
-10.9473227858543
-8.14481490850449
-5.73027145862579
-6.60810118913651
-6.41747629642487
-6.79125684499741
-7.45154517889023
-6.26969736814499
-7.99660813808441
-5.74148672819138
-9.30053859949112
-8.19119238853455
-7.7795786857605
-6.52440840005875
-7.93155610561371
-9.32099157571793
-11.4468099474907
-10.6817327141762
-12.1625866293907
-9.82200837135315
-11.9040420055389
-10.2210338711739
-8.93871676921844
-9.47323477268219
-8.77124780416489
-11.1969917416573
-11.9225574731827
-9.55548179149628
-8.11519718170166
-8.31258302927017
-8.37014108896255
-9.53925722837448
-9.72014969587326
-8.32732546329498
-5.81796389818192
-9.56481128931046
-9.087895154953
-8.30080664157867
-5.60125303268433
-8.84157347679138
-8.2852098941803
-5.85134291648865
-4.86029541492462
-5.71753168106079
-6.74383670091629
-6.51948863267899
-5.87856811285019
-6.40400493144989
-4.686632335186
-6.22989070415497
-7.30483967065811
-5.70297503471375
-5.66536581516266
-4.585125207901
-5.58883363008499
-7.34286236763
-11.3524732589722
-11.7439967393875
-9.26042824983597
-8.63392347097397
-5.60115003585815
-7.57443886995316
-8.3344994187355
-7.9478508234024
-7.86482292413712
-7.51966261863708
-5.63316023349762
-7.6495555639267
-7.22924834489822
-6.46978306770325
-8.12926363945007
-8.30289906263351
-9.50796508789062
-7.75279301404953
-7.46343147754669
-6.79579740762711
-9.45061242580414
-9.68977981805801
-11.5365319252014
-11.7165327072144
-10.770499587059
-12.445337831974
-13.0704922676086
-10.1059992313385
-10.6455684900284
-12.49161028862
-9.80293715000153
-10.227500140667
-10.0023416280746
-5.91573089361191
-6.18395322561264
-4.93055820465088
-7.14479243755341
-7.2453116774559
-6.62487244606018
-7.52355521917343
-9.4990491271019
-8.94265842437744
-9.76601338386536
-9.5786612033844
-8.28846579790115
-6.09706062078476
-5.81044340133667
-4.69329565763474
-6.6210235953331
-6.85612106323242
-4.93724548816681
-6.17463517189026
-6.14754569530487
-7.75170022249222
-5.0272918343544
-6.23841267824173
-5.50498592853546
-7.46215969324112
-9.3602306842804
-7.45844793319702
-7.41893595457077
-8.9856835603714
-3.49516361951828
-4.37596756219864
-3.83688300848007
-4.25458312034607
-4.32393628358841
-5.43314069509506
-8.21412217617035
-8.86283200979233
-8.52365517616272
-9.74738401174545
-6.55174338817596
-5.17629265785217
-7.96420168876648
-5.97368395328522
-4.02644383907318
-5.15856921672821
-4.93586224317551
-4.21392577886581
-4.61565655469894
-4.89823532104492
-10.013576567173
-9.49809181690216
-9.4885036945343
-7.89042890071869
-7.9437797665596
-8.38402622938156
-8.61105853319168
-8.28338479995728
-7.91363120079041
-10.5277348160744
-8.0615348815918
-7.0956329703331
-5.49395859241486
-7.41074979305267
-5.77718597650528
-6.69923150539398
-8.70475518703461
-7.66916930675507
-5.81895089149475
-6.2780134677887
-6.60368412733078
-8.09357291460037
-5.11038780212402
-4.84222418069839
-5.64882409572601
-6.48755782842636
-9.87465780973434
-6.79402476549149
-8.17815887928009
-6.20120346546173
-6.93932545185089
-6.41974532604218
-8.46503794193268
-7.96974909305573
-7.09812951087952
-9.1990031003952
-9.56617170572281
-9.51685672998428
-7.13677501678467
-7.18728244304657
-4.3892782330513
-5.00896197557449
-9.01494252681732
-5.49363511800766
-5.37608641386032
-3.8018793463707
-4.61109977960587
-3.922742664814
-3.61408603191376
-6.83767378330231
-9.01196151971817
-5.41383254528046
-10.004941701889
-6.40895372629166
-10.9170647263527
-9.66333967447281
-11.9681307673454
-8.80549699068069
-13.3446019291878
-13.0368795394897
-12.7697396278381
-11.88088285923
-10.5351868867874
-7.08385699987411
-5.16989940404892
-8.90457636117935
-7.54457801580429
-9.23639357089996
-10.7627654671669
-10.146761238575
-6.06152659654617
-5.28399574756622
-7.11518996953964
-6.29613453149796
-5.39485669136047
-8.55734169483185
-8.12124425172806
-10.3353680372238
-7.51353496313095
-8.72569012641907
-8.10300701856613
-9.41386497020721
-7.25793027877808
-5.79016548395157
-8.86465287208557
-9.28040188550949
-2.92334133386612
-5.86857688426971
-5.99553275108337
-7.53272664546967
-10.1148509383202
-7.88718444108963
-5.99692243337631
-5.55562019348145
-9.75939267873764
-7.93234366178513
-7.12353509664536
-7.0161360502243
-6.66153031587601
-7.13203984498978
-7.68509525060654
-7.14922308921814
-6.06716978549957
-8.74011713266373
-9.86656677722931
-4.56056153774261
-5.98766368627548
-10.2634764909744
-8.02750676870346
-9.5442430973053
-9.01981872320175
-10.2168478965759
-6.80782014131546
-6.94014805555344
-7.00423491001129
-8.11961483955383
-7.87698203325272
-9.79722166061401
-8.3539445400238
-7.25222450494766
-3.33250904083252
-5.57172256708145
-6.57009464502335
-6.45546317100525
-6.71546393632889
-8.97766864299774
-6.35138410329819
-7.92655491828918
-8.38226890563965
-8.73740035295486
-9.75693821907043
-7.42755597829819
-8.3174152970314
-10.7849671244621
-7.77338016033173
-9.92475026845932
-8.48002135753632
-11.1630617380142
-8.81499671936035
-8.70866215229034
-6.93556898832321
-6.64546495676041
-7.21244233846664
-8.39799672365189
-8.66824263334274
-6.65939944982529
-7.57862490415573
-7.47055876255035
-7.43122738599777
-7.57191681861877
-8.62890839576721
-7.43040585517883
-7.07742124795914
-6.58954656124115
-6.28607255220413
-5.10598188638687
-6.75058782100677
-6.37067794799805
-7.44932425022125
-7.33074235916138
-10.122473359108
-7.18887364864349
-9.99539768695831
-12.2415704131126
-11.3598744273186
-8.96555143594742
-6.00566309690475
-9.88030099868774
-10.8502739667892
-8.75651437044144
-4.20026487112045
-7.57419210672379
-6.86205220222473
-7.71820646524429
-10.1438830494881
-8.55861896276474
-7.68392658233643
-7.6776077747345
-9.62596160173416
-7.87565553188324
-5.19973701238632
-6.75175738334656
-5.96466779708862
-3.74852591753006
-1.86934465169907
-1.65307450294495
-1.2411435842514
-3.27423399686813
-2.00821661949158
-6.38176906108856
-3.0809308886528
-7.49587219953537
-6.42848020792007
-8.81068176031113
-6.635706782341
-6.54200929403305
-5.54662948846817
-5.18322694301605
-4.97075045108795
-4.94885271787643
-4.0786834359169
-5.14584082365036
-4.35298651456833
-4.1387836933136
-5.0667045712471
-8.61431580781937
-6.23192059993744
-7.51322615146637
-6.21447789669037
-4.97683089971542
-7.70456790924072
-7.20953583717346
-7.22398644685745
-9.48867386579514
-5.62012678384781
-7.25724822282791
-6.53631144762039
-5.31986302137375
-6.2438662648201
-6.61138904094696
-5.01785707473755
-5.0680655837059
-6.20900362730026
-6.17751514911652
-9.41362535953522
-10.1244983077049
-6.69449001550674
-6.7683818936348
-5.99053466320038
-5.19832879304886
-5.05709880590439
-6.27889174222946
-7.28750395774841
-7.19221776723862
-5.5832986831665
-6.8962150812149
-7.92250567674637
-8.21029096841812
-6.57882910966873
-7.86190223693848
-8.15073466300964
-5.06016844511032
-5.64336365461349
-5.0019314289093
-4.62817120552063
-5.86839747428894
-6.29485535621643
-6.0156484246254
-6.61801499128342
-3.76475197076797
-5.42597258090973
-7.71915048360825
-6.18419122695923
-7.1729770898819
-8.61870974302292
-5.92599016427994
-5.7628219127655
-3.96763247251511
-1.57341128587723
-3.82181912660599
-5.82810473442078
-6.50792771577835
-6.09264129400253
-5.53670650720596
-5.72358810901642
-7.01519531011581
-4.53608745336533
-5.24740326404572
-5.26628631353378
-3.01949888467789
-4.1942765712738
-5.53443413972855
-5.89942288398743
-4.83106559514999
-3.661003947258
-4.71140158176422
-4.98798507452011
-1.73246222734451
-0.290297627449036
1.25718677043915
-1.2904666364193
-0.220099031925201
-3.88365650177002
-1.24576425552368
-1.13811707496643
-3.23739612102509
-2.94018095731735
-2.29567909240723
-2.14787036180496
-2.32387965917587
-3.25876784324646
-2.4675207734108
-1.93301647901535
-1.2096371948719
-2.16546940803528
-2.87547874450684
-5.30585044622421
-3.44530391693115
-6.75472259521484
-5.61214828491211
-5.76970553398132
-6.59212285280228
-5.65472537279129
-3.20404309034348
-2.07305055856705
-3.38878917694092
-3.54699397087097
-3.37236702442169
-4.73736178874969
-4.6892899274826
-5.79224133491516
-3.37394678592682
-2.66721475124359
-2.63413232564926
-3.1365807056427
-3.11470097303391
-4.8528608083725
-4.32992666959763
-4.76147091388702
-4.69849926233292
-3.22288000583649
-2.80120021104813
-2.90249133110046
-5.18823111057281
-3.93307685852051
-4.65960830450058
-3.95326089859009
-4.5031366944313
-5.48239129781723
-6.39087051153183
-1.90510278940201
-3.28703904151917
-3.65009540319443
-4.19289988279343
-3.69288903474808
-4.4530633687973
-4.18904691934586
-4.157395362854
-2.85446614027023
-3.32327431440353
-2.45175927877426
-4.89774656295776
-6.39468640089035
-3.94399529695511
-8.04545271396637
-4.01106148958206
-2.92825078964233
-3.33416414260864
-3.30110961198807
-3.92372876405716
-9.23963969945908
-6.10589605569839
-8.78818130493164
-8.49155789613724
-8.96172243356705
-6.8471354842186
-6.5037904381752
-8.20674276351929
-6.88675117492676
-5.10893100500107
-6.90853494405746
-6.14931291341782
-8.56237101554871
-7.54569721221924
-7.92196369171143
-8.735327064991
-6.45975089073181
-7.5587175488472
-6.48618286848068
-4.4565743803978
-6.86113929748535
-5.19045770168304
-8.13753592967987
-7.03329420089722
-6.44988840818405
-5.53946173191071
-5.58619916439056
-5.47607129812241
-5.24270391464233
-8.73453217744827
-7.92141228914261
-7.62459325790405
-6.44611066579819
-6.54786020517349
-7.32453107833862
-6.82762891054153
-5.47096014022827
-6.13256978988647
-5.27554541826248
-4.70565557479858
-4.75516444444656
-5.51460820436478
-5.56705284118652
-4.66804200410843
-6.67596453428268
-6.56188702583313
-6.17005503177643
-7.18186950683594
-4.02874708175659
-4.0415004491806
-6.33390611410141
-6.59076881408691
-5.11057585477829
-4.13959121704102
-6.06611263751984
-7.36988753080368
-7.23742765188217
-10.0384942889214
-8.07837641239166
-4.88689702749252
-5.21619057655334
-7.03588891029358
-5.33927226066589
-5.2513929605484
-5.55997556447983
-5.01092690229416
-4.97515088319778
-4.0751433968544
-6.25437301397324
-4.93455767631531
-8.34084618091583
-4.69876265525818
-5.70617789030075
-5.59377920627594
-6.26001107692719
-7.20934641361237
-6.80410414934158
-7.87857151031494
-6.69988685846329
-5.03244227170944
-4.02413314580917
-4.54070693254471
-6.28406947851181
-6.72644376754761
-8.00262141227722
-5.13065242767334
-5.23208671808243
-3.41108638048172
-6.1630619764328
-4.14141362905502
-6.03262585401535
-7.66173827648163
-9.6499759554863
-8.69491285085678
-6.83418434858322
-7.6187196969986
-7.90656226873398
-7.57528960704803
-6.20368427038193
-10.3504351377487
-5.87970954179764
-4.52894800901413
-3.11205190420151
-2.44442015886307
-2.9075425863266
-2.56691747903824
-5.58629131317139
-5.51518338918686
-5.68412798643112
-4.0975204706192
-2.4959499835968
-1.97115111351013
-1.22657561302185
-1.11562395095825
-2.72788769006729
-3.72937744855881
-2.52120131254196
-6.22221004962921
-4.50193554162979
-1.58135133981705
-1.70806849002838
-8.03903073072433
-7.4744359254837
-7.86820352077484
-6.41551661491394
-9.62992709875107
-4.27056282758713
-7.70452016592026
-9.26299273967743
-7.9058997631073
-7.76990979909897
-8.04170793294907
-6.63400375843048
-8.72273796796799
-6.34237390756607
-7.81179511547089
-7.37022495269775
-7.63008970022202
-8.07986950874329
-9.84701424837112
-10.7374628782272
-10.0437763929367
-10.9979565739632
-10.361007630825
-9.52054291963577
-10.4967818260193
-11.3404995799065
-10.2606702446938
-9.85432553291321
-7.08647000789642
-8.54448449611664
-11.0729203224182
-9.03946822881699
-6.10758376121521
-9.50112622976303
-8.84493988752365
-9.65191954374313
-10.1563102006912
-9.81142801046371
-9.41572952270508
-8.24102479219437
-8.86844378709793
-9.51341742277145
-8.03798979520798
-9.39466208219528
-7.64030063152313
-4.94193369150162
-6.81791406869888
-2.5674763917923
-4.83229565620422
-2.70343101024628
-2.59278613328934
-4.84494417905807
-6.37207734584808
-6.60333836078644
-6.97339707612991
-6.52083796262741
-5.73495090007782
-5.0066009759903
-7.60673189163208
-5.1518577337265
-7.04189503192902
-5.82403123378754
-7.72720509767532
-7.42559915781021
-8.13850343227386
-10.4961501955986
-7.42052066326141
-7.16815674304962
-6.60361289978027
-8.32989972829819
-7.38450413942337
-7.94529539346695
-8.45330226421356
-5.07601064443588
-4.88610255718231
-2.81317818164825
-3.21684670448303
-3.57230645418167
-5.42465651035309
-4.656210064888
-3.09386122226715
-5.34236419200897
-1.89632016420364
-1.06170535087585
-1.61527681350708
-1.73889315128326
-2.58204239606857
-3.88265770673752
-0.963772401213646
-1.50310391187668
-2.82998448610306
-3.61222553253174
-2.19767516851425
-2.69950467348099
-4.37477838993073
-2.36353081464767
0.353540360927582
-4.42513686418533
-1.80445492267609
-2.7326807975769
-3.07123363018036
-3.58505779504776
-4.02020841836929
-3.81800210475922
-3.82956391572952
-5.212222635746
-5.6606969833374
-2.42771184444427
-4.77894520759583
-5.66464722156525
-7.19490611553192
-8.49573886394501
-5.41442841291428
-6.5334604382515
-3.31507408618927
-3.03090637922287
-4.51561427116394
-4.5277333855629
-3.55702620744705
-3.40146785974503
-3.56456363201141
-4.18694353103638
-6.70003056526184
-3.30876958370209
-6.18401366472244
-5.78604131937027
-6.50557267665863
-4.88270682096481
-8.3224521279335
-5.98452877998352
-5.17709273099899
-5.03977906703949
-7.19437289237976
-7.49769324064255
-5.99480068683624
-7.12371456623077
-8.90206068754196
-8.60795617103577
-8.96857059001923
-8.5953688621521
-7.86563938856125
-7.73401468992233
-8.2726616859436
-7.66965699195862
-8.71405965089798
-8.12393242120743
-9.0111893415451
-8.03146004676819
-7.31291532516479
-6.71376407146454
-8.36829805374146
-6.33472007513046
-8.24991065263748
-7.47785121202469
-7.95849072933197
-8.67712640762329
-7.85950803756714
-9.30383950471878
-3.94481188058853
-5.83102482557297
-8.62052154541016
-6.78185880184174
-7.27578890323639
-8.24624729156494
-9.13660526275635
-9.72711336612701
-10.8468171954155
-10.4062591195107
-8.68710905313492
-10.4869443774223
-9.47464060783386
-11.4932223558426
-12.3026537299156
-11.5956183075905
-12.0462728738785
-12.4519308805466
-10.1086070537567
-10.7849883437157
-9.87910199165344
-9.53143787384033
-9.39614111185074
-7.59789258241653
-9.78195840120316
-9.39372026920319
-10.1330589056015
-7.64033198356628
-8.28814643621445
-5.19137543439865
-5.86303573846817
-7.49915862083435
-9.05551105737686
-8.87269395589828
-8.53299987316132
-8.66475051641464
-10.1491913795471
-8.44058084487915
-8.03890925645828
-6.81167793273926
-6.99616515636444
-7.21552932262421
-7.86997205018997
-9.7921068072319
-11.5786098241806
-12.0430556535721
-9.69627034664154
-9.44729685783386
-8.71699315309525
-5.44522500038147
-6.60316920280457
-7.5357101559639
-8.33914506435394
-8.92105120420456
-7.81174498796463
-5.24424034357071
-6.14194488525391
-7.07201313972473
-7.47464597225189
-10.3199157118797
-5.38276129961014
-8.98354774713516
-9.05872541666031
-6.7830845117569
-8.63987797498703
-9.36802756786346
-11.7837973237038
-11.7499806880951
-11.1196480989456
-10.6597722172737
-11.5801354646683
-8.48244976997375
-6.26836359500885
-6.13448441028595
-6.08890426158905
-5.04519230127335
-5.29248607158661
-5.50021940469742
-4.38337379693985
-5.14751714468002
-6.37290799617767
-4.95839804410934
-6.33882278203964
-10.2531049847603
-10.0751703381538
-6.66926395893097
-6.4460129737854
-7.69467490911484
-8.50827497243881
-8.53869050741196
-8.79841107130051
-7.69944792985916
-8.66016644239426
-7.62839114665985
-5.97267895936966
-7.03674107789993
-8.01636224985123
-6.88683223724365
-4.71846967935562
-7.38435798883438
-5.50981891155243
-4.38358533382416
-6.00833261013031
-4.83658868074417
-6.33944630622864
-5.57358628511429
-5.82796478271484
-5.64990943670273
-4.90225452184677
-6.7390364408493
-5.897112429142
-5.40985077619553
-4.943618953228
-4.1322078704834
-4.13278239965439
-4.16706639528275
-3.9556097984314
-4.8323392868042
-4.77395349740982
-5.39290046691895
-2.69025647640228
-4.70978587865829
-4.07432472705841
-8.54684489965439
-5.50729817152023
-4.76942211389542
-5.30221736431122
-7.06144338846207
-5.76921206712723
-4.62697750329971
-4.1358123421669
-6.65710651874542
-6.60989844799042
-8.79066926240921
-10.5314102172852
-10.1717965006828
-12.8965518474579
-9.62505108118057
-9.19691008329391
-10.9434490203857
-13.4482532143593
-10.0964186191559
-9.12948381900787
-10.1215565800667
-10.2644002437592
-10.907811820507
-12.177569270134
-10.5618809461594
-10.0551835298538
-10.9628068208694
-8.50117981433868
-7.46025651693344
-6.50235748291016
-5.92025870084763
-4.42594504356384
-6.04660820960999
-7.7861984372139
-7.91826319694519
-9.35968190431595
-10.5219746232033
-7.14656317234039
-8.23149710893631
-7.66185110807419
-8.58932161331177
-8.79548180103302
-7.04877436161041
-7.35240215063095
-9.46721404790878
-7.31563490629196
-9.23167037963867
-6.27613425254822
-8.40773582458496
-7.83501607179642
-7.06301230192184
-7.939004778862
-6.8416336774826
-5.0688670873642
-4.29686915874481
-8.37498432397842
-8.67758005857468
-9.04527997970581
-7.17564851045609
-7.0788146853447
-7.86068087816238
-7.70718771219254
-7.48160099983215
-8.90700227022171
-8.21866893768311
-7.61464267969131
-10.6262136101723
-10.4171770811081
-9.29780602455139
-9.38214665651321
-6.67245757579803
-11.5411404967308
-11.1317952275276
-11.3500908017159
-9.78493839502335
-9.47094064950943
-8.41549581289291
-8.85669279098511
-7.0243336558342
-7.23688507080078
-8.20234006643295
-7.3675873875618
-7.12400168180466
-7.75355470180511
-6.87269371747971
-5.89270335435867
-6.04958975315094
-4.3731215596199
-5.69999462366104
-5.69297081232071
-6.40227061510086
-6.82448315620422
-7.92836505174637
-7.99698126316071
-6.00683987140656
-4.41297978162766
-7.67185318470001
-6.0552631020546
-8.13377463817596
-9.01685911417007
-7.84569364786148
-8.8411557674408
-9.65647053718567
-8.18791079521179
-7.12743252515793
-8.47267770767212
-8.64583653211594
-6.3480943441391
-4.41342794895172
-4.15204375982285
-3.03651863336563
-3.45105314254761
-0.870299145579338
-2.42866134643555
-3.44597721099854
-6.41037368774414
-5.70444619655609
-5.96746563911438
-9.02626609802246
-8.74168854951859
-7.30759209394455
-6.47735732793808
-4.92924642562866
-5.4564396739006
-4.15898805856705
-5.65315449237823
-5.65777552127838
-7.35347521305084
-5.34054511785507
-6.85357505083084
-6.56499111652374
-7.56207102537155
-6.70807790756226
-7.96627992391586
-6.99766659736633
-9.58835762739182
-9.46150529384613
-10.01924264431
-9.36530816555023
-9.06850963830948
-11.6817650198936
-8.93572044372559
-6.0664559006691
-6.865258872509
-7.74093037843704
-10.4326956868172
-9.43067538738251
-9.76164001226425
-9.31365936994553
-7.63709169626236
-8.38297510147095
-8.81888353824615
-8.71313577890396
-6.79174071550369
-6.42518216371536
-6.77467942237854
-8.06003123521805
-8.59740060567856
-7.72651159763336
-7.85251879692078
-9.51922971010208
-9.38463288545609
-10.4493551850319
-10.6285844445229
-9.01570427417755
-9.9880422949791
-6.73182427883148
-8.40017634630203
-9.4015177488327
-9.70852220058441
-9.23076021671295
-8.89111876487732
-9.89718639850616
-9.89045864343643
-10.3008661270142
-8.88376402854919
-7.30903977155685
-7.48843002319336
-7.80268782377243
-10.0352690815926
-8.55488842725754
-9.78993511199951
-7.22557437419891
-8.37986195087433
-6.73707205057144
-8.39787495136261
-8.76349312067032
-6.16168886423111
-6.3028861284256
-4.6788118481636
-4.7044832110405
-5.39777147769928
-4.3281614780426
-4.87725567817688
-2.65010392665863
-5.07540225982666
-1.85113286972046
-3.20631438493729
-5.4498393535614
-5.82310664653778
-3.04633861780167
-4.1848953962326
-4.69997549057007
-2.52889257669449
-1.22460108995438
-3.30279958248138
-5.35272091627121
-3.16636210680008
-6.95996379852295
-11.0571981668472
-8.44660723209381
-9.19269835948944
-8.76914137601852
-7.09897381067276
-7.18925213813782
-8.20335566997528
-7.68447113037109
-6.27602863311768
-6.83495098352432
-9.11034911870956
-8.09174960851669
-7.18862998485565
-9.03968143463135
-8.63882315158844
-9.89893561601639
-9.02190619707108
-7.86879312992096
-7.59705549478531
-5.27166140079498
-6.98870342969894
-7.99569064378738
-8.26519864797592
-9.96724861860275
-8.73674100637436
-7.21482539176941
-8.47485369443893
-8.50008952617645
-8.13432377576828
-9.03550970554352
-8.03421449661255
-5.36993527412415
-4.8514398932457
-5.52023595571518
-4.4178768992424
-7.00345039367676
-4.89646142721176
-5.65060222148895
-6.53144747018814
-7.00722527503967
-5.3375061750412
-7.24150627851486
-7.54650843143463
-3.97391986846924
-4.30824065208435
-7.29105478525162
-6.91581839323044
-7.36781185865402
-7.18979388475418
-6.87455928325653
-5.91840660572052
-7.72838741540909
-7.28466671705246
-7.99461030960083
-6.57659882307053
-7.52716726064682
-6.15931135416031
-8.878562271595
-8.93355798721313
-11.1874281167984
-10.8815104365349
-8.66602146625519
-10.5917338132858
-9.2507266998291
-10.1530213356018
-7.48963040113449
-7.77216249704361
-5.85346847772598
-8.09297597408295
-8.5115869641304
-8.10363417863846
-8.77022004127502
-6.45106649398804
-9.55945843458176
-8.52778857946396
-7.18273812532425
-8.67684751749039
-9.43232703208923
-8.58148449659348
-7.94913470745087
-7.93139696121216
-8.03735834360123
-10.439641058445
-8.29851299524307
-8.42493045330048
-7.40332621335983
-8.04961067438126
-8.27913624048233
-7.08798235654831
-9.04957634210587
-9.8019357919693
-8.61182177066803
-8.38313442468643
-10.240652859211
-8.59601706266403
-6.94682693481445
-7.34904700517654
-7.64108216762543
-6.13532936573029
-7.70453345775604
-9.33280169963837
-8.72852861881256
-9.26931118965149
-6.48685652017593
-6.84097874164581
-11.0315893292427
-10.8562715649605
-12.0109639167786
-10.0053034424782
-10.9693638086319
-9.76497209072113
-10.0510866045952
-6.92482191324234
-8.52270317077637
-10.6481214165688
-10.8146014213562
-9.41381907463074
-10.3743010759354
-9.08434069156647
-8.20477133989334
-8.0437616109848
-9.3533262014389
-10.1795259714127
-11.2261699438095
-10.1552317738533
-9.08150696754456
-7.30298781394958
-7.69808322191238
-8.84741228818893
-6.57215893268585
-7.66857969760895
-9.51359844207764
-8.96323561668396
-5.83617824316025
-7.48923683166504
-7.67848235368729
-9.41561710834503
-7.49697160720825
-5.68935477733612
-7.05466556549072
-6.76558500528336
-7.01552706956863
-6.93080633878708
-9.32492339611053
-8.50588589906693
-11.9358049035072
-10.0701135396957
-10.4261661171913
-9.07983303070068
-8.82595270872116
-9.00073558092117
-10.1947599053383
-8.78232336044312
-9.35487711429596
-7.72471153736115
-8.44532889127731
-9.25489419698715
-9.20869773626328
-5.8788565993309
-3.50334066152573
-6.38885700702667
-6.73808407783508
-9.50625026226044
-10.7273101210594
-10.7396927475929
-8.4170635342598
-9.32130879163742
-7.9076566696167
-9.49470835924149
-7.98213940858841
-10.3315125703812
-10.4753637909889
-10.749064385891
-8.77804052829742
-9.06584787368774
-11.02886480093
-13.2805517911911
-12.4897515773773
-12.3968760371208
-10.973412334919
-11.4177808761597
-12.1765909194946
-10.1718324422836
-8.87432670593262
-8.9769686460495
-7.40517503023148
-6.9694402217865
-8.16283720731735
-8.95076125860214
-9.57976901531219
-9.40780830383301
-6.92923533916473
-5.97071707248688
-8.43284147977829
-7.60222232341766
-8.7233099937439
-8.21318817138672
-8.56340515613556
-6.91508626937866
-7.27190136909485
-6.90182930231094
-6.96255069971085
-8.8702791929245
-7.7595699429512
-7.67283719778061
-7.25364363193512
-5.3101692199707
-6.67861658334732
-9.47412323951721
-10.8217678666115
-11.0943192839622
-10.2745900154114
-11.46306681633
-9.10246843099594
-8.0546441078186
-9.10109615325928
-10.2105832695961
-7.66320270299911
-7.86170041561127
-9.40915185213089
-6.86824375391006
-6.22830581665039
-6.21638071537018
-7.02025759220123
-8.79600995779037
-7.56210076808929
-7.84565943479538
-9.67776131629944
-7.6620392203331
-5.87340021133423
-7.79921174049377
-8.1977830529213
-10.0863012075424
-11.988830447197
-10.6611880064011
-11.002644598484
-9.47671157121658
-10.0881023406982
-9.68514490127563
-9.88827961683273
-8.73736250400543
-8.91756504774094
-7.53367239236832
-3.93321430683136
-6.50638794898987
-7.49297964572906
-11.0204004645348
-8.11963605880737
-6.52632832527161
-6.60138607025146
-5.28335475921631
-4.96984195709229
-5.38554042577744
-5.13908720016479
-6.21277445554733
-8.92946064472198
-8.18960672616959
-10.1653821468353
-8.88129681348801
-5.71453928947449
-10.4138814806938
-11.3974502682686
-9.66184252500534
-8.25458586215973
-7.38483101129532
-4.62665945291519
-7.13021045923233
-9.53707808256149
-7.98951005935669
-8.15721487998962
-8.72402691841125
-7.43991869688034
-7.76385676860809
-7.43367916345596
-10.1824474930763
-8.33554905653
-10.8270705938339
-9.11249524354935
-10.1347868442535
-12.4116741418839
-8.69532334804535
-8.42897772789001
-6.00027376413345
-4.26118963956833
-4.06871658563614
-3.90138846635818
-4.47620266675949
-5.35187697410583
-4.50521957874298
-8.47696226835251
-8.67598474025726
-5.57897508144379
-4.13272631168365
-8.00703722238541
-7.93921864032745
-7.77997320890427
-9.03822457790375
-9.98453891277313
-10.5149133205414
-10.1418418884277
-12.6253316998482
-10.0006808042526
-12.2465289235115
-13.9686958789825
-11.900737285614
-13.0270906686783
-11.1221440434456
-9.32160377502441
-10.6116134524345
-9.23742866516113
-9.53088355064392
-11.4599959850311
-10.3533804416656
-12.7259606122971
-12.4337273240089
-11.9027711749077
-12.0780606269836
-10.6365876793861
-14.100283741951
-14.5622562766075
-12.6849488019943
-12.8689926862717
-10.4543387293816
-12.0156180262566
-11.0968237519264
-10.0081502795219
-8.8521780371666
-7.60471951961517
-9.21849942207336
-9.02396392822266
-9.92716085910797
-11.3143488764763
-10.7914476394653
-11.12182533741
-9.78493309020996
-10.6499512195587
-11.5624307394028
-11.1811797618866
-11.0762840509415
-11.3589291572571
-8.60820120573044
-12.2137441039085
-11.1733502149582
-10.5063169002533
-6.61015564203262
-9.42611074447632
-8.35033172369003
-8.84697663784027
-9.39789229631424
-9.91289788484573
-14.4829713702202
-10.9331139922142
-10.2343273162842
-10.7191461324692
-14.0494741201401
-13.5011628866196
-14.9405977725983
-13.6042787432671
-16.5726982951164
-10.3134821653366
-16.1553233861923
-17.348039150238
-11.5646035075188
-13.1674466133118
-11.0995314121246
-11.435165643692
-14.1593753695488
-12.0946671962738
-11.5304173231125
-12.311849296093
-10.9022347331047
-12.2306755185127
-9.84010767936707
-9.70856237411499
-8.2189736366272
-5.1950010061264
-8.00200212001801
-10.8224467039108
-10.2233301401138
-12.2543307542801
-10.8850600719452
-10.9699929952621
-14.9236703515053
-14.6384713053703
-15.1316854357719
-15.1492565870285
-15.2300486564636
-11.1282601952553
-9.95205235481262
-10.1043714880943
-7.82292681932449
-9.38871943950653
-8.79539459943771
-7.63593655824661
-12.0720612406731
-11.3135939240456
-12.5977146625519
-12.290264248848
-13.9952999949455
-8.65759062767029
-7.80245554447174
-8.04921245574951
-7.65983152389526
-8.50958615541458
-4.49360185861588
-4.75124704837799
-5.43223768472672
-7.66726195812225
-6.25607949495316
-10.4358088374138
-9.84898072481155
-9.95096641778946
-6.30299013853073
-9.42839789390564
-5.77710950374603
-6.70347309112549
-8.41031330823898
-6.10854995250702
-9.3881767988205
-8.38125628232956
-5.57301706075668
-7.24341714382172
-8.52030897140503
-6.39299058914185
-8.76629012823105
-9.49432647228241
-5.88478875160217
-5.77635377645493
-6.72634768486023
-7.66180855035782
-8.45513844490051
-9.51287829875946
-7.03915685415268
-7.87710011005402
-7.89073932170868
-9.13147848844528
-7.34791499376297
-7.07886803150177
-7.5799388885498
-5.59530746936798
-6.55301874876022
-4.95549458265305
-7.29378628730774
-7.87081909179688
-7.64009869098663
-7.2330716252327
-6.56224936246872
-7.85115760564804
-7.48586064577103
-7.08014303445816
-7.89719581604004
-6.67748761177063
-6.95474296808243
-7.67785000801086
-7.50013095140457
-6.64708423614502
-8.18662875890732
-9.93542647361755
-7.8540146946907
-8.92405021190643
-9.816879093647
-9.12935924530029
-6.86116635799408
-9.34059411287308
-8.07628554105759
-6.80043685436249
-8.60088688135147
-5.81958448886871
-6.01482492685318
-6.48945021629333
-6.48957800865173
-5.98303431272507
-5.73714518547058
-3.20354288816452
-4.49733531475067
-4.98709964752197
-3.70736938714981
-7.82059168815613
-6.75405609607697
-6.48104083538055
-5.23982566595078
-4.98290508985519
-3.5147932767868
-4.82456237077713
-5.54327809810638
-6.55783647298813
-5.12007755041122
-7.10480529069901
-7.84731549024582
-6.4296418428421
-10.4920464754105
-9.03746217489243
-7.2881783246994
-7.93670374155045
-5.10120666027069
-6.16394525766373
-7.85404241085052
-8.48733252286911
-7.64960080385208
-8.5265976190567
-6.73459821939468
-5.35153359174728
-6.5832062959671
-6.01572704315186
-5.2609423995018
-6.28749018907547
-7.03478211164474
-7.30765783786774
-6.9165016412735
-7.08428752422333
-7.08352863788605
-6.75421458482742
-4.47962599992752
-5.84417456388474
-5.80948919057846
-9.00874024629593
-9.49740064144135
-8.62646484375
-10.0591533780098
-8.99783360958099
-6.69739228487015
-8.15379440784454
-6.15080469846725
-6.36969673633575
-6.65387892723083
-7.46044558286667
-7.82527011632919
-5.13369059562683
-6.18226391077042
-5.98698860406876
-6.25881916284561
-3.61716639995575
-4.99473315477371
-5.13396871089935
-1.77371948957443
-2.76658600568771
-4.87443220615387
-6.04916375875473
-5.10933667421341
-6.41539281606674
-6.34695571660995
-5.8744832277298
-5.04174846410751
-5.92425149679184
-4.57157760858536
-6.34714823961258
-5.81269997358322
-7.6462869644165
-7.93864607810974
-8.09524703025818
-7.75025546550751
-6.37740194797516
-5.12067353725433
-5.89046716690063
-7.04643362760544
-7.52435678243637
-5.9381617307663
-6.86735165119171
-8.48333942890167
-7.22572016716003
-8.41255742311478
-8.24796068668365
-6.76243931055069
-4.89426046609879
-5.19312334060669
-3.66292363405228
-4.78232026100159
-4.48789525032043
-5.75261813402176
-3.75777637958527
-5.49488425254822
-5.37072110176086
-5.46751821041107
-4.09817016124725
-5.26804661750793
-5.88751202821732
-4.41578298807144
-3.37631154060364
-6.59555900096893
-6.48659616708755
-5.72629380226135
-4.63835352659225
-4.69055545330048
-4.57527977228165
-4.96385675668716
-4.16381788253784
-4.3738928437233
-4.52585417032242
-4.57494759559631
-5.40739989280701
-5.0460866689682
-4.71676349639893
-5.78873431682587
-6.69164657592773
-7.75996148586273
-6.38828444480896
-4.11119431257248
-3.20009750127792
-2.56280666589737
-2.61535567045212
-2.09393060207367
-3.71876466274261
-3.18297868967056
-3.82257556915283
-3.24879449605942
-1.387540102005
-2.02178514003754
1.13019496202469
2.20987659692764
1.2186319231987
-0.95825532078743
-2.29794496297836
-3.66661059856415
-3.08036458492279
-5.39487886428833
-3.94168072938919
-3.94295990467072
-5.09165048599243
-4.7713965177536
-5.60482197999954
-2.60124582052231
-5.22287809848785
-7.52659046649933
-4.50623428821564
-4.39575481414795
-2.99467140436172
-4.01517081260681
-4.26170402765274
-3.11485004425049
-4.32226490974426
-4.41773027181625
-2.82233238220215
-2.26274794340134
-0.964086607098579
-4.0419585108757
-4.91987770795822
-5.86405009031296
-1.16311338543892
-1.90154588222504
-5.04522770643234
-5.31342226266861
-4.79413175582886
-2.70019274950027
-4.00980883836746
-2.95613461732864
-5.11772114038467
-4.58973121643066
-4.83581107854843
-3.97820430994034
-2.6651017665863
-5.66431850194931
-6.29119747877121
-4.43554019927979
-3.65735429525375
-4.6288253068924
-3.83234959840775
-3.02692502737045
-3.29966861009598
-4.09354114532471
-2.86177521944046
-0.379328221082687
-0.388704299926758
-0.301637321710587
-3.27442526817322
-2.95600068569183
-2.00357240438461
-5.58105653524399
-4.83125227689743
-4.06770658493042
-4.33247494697571
-2.95711350440979
-3.85545045137405
-3.94066548347473
-4.14007967710495
-6.0864070057869
-5.12163978815079
-4.10970860719681
-5.40140789747238
-5.4687836766243
-6.28711754083633
-6.86554980278015
-4.77312314510345
-3.94999140501022
-5.56566923856735
-5.9718114733696
-7.30072462558746
-7.39575254917145
-6.20267677307129
-7.72952020168304
-4.95974379777908
-3.71792548894882
-2.62180572748184
-4.24939703941345
-2.92824172973633
-3.10302609205246
-5.46928411722183
-7.44786220788956
-7.42705529928207
-6.12174838781357
-5.98392140865326
-6.16045266389847
-7.00600671768188
-7.31612396240234
-4.09196609258652
-5.50759643316269
-3.27983051538467
-3.60312074422836
-6.26318943500519
-5.82493621110916
-6.00449615716934
-5.87603741884232
-7.87258118391037
-6.61294114589691
-6.23202157020569
-9.80548793077469
-7.93083506822586
-7.02750676870346
-4.94291609525681
-6.15137326717377
-4.0947265625
-7.80533003807068
-8.1232522726059
-8.37011420726776
-9.13988924026489
-8.64088141918182
-8.08159893751144
-6.12223929166794
-7.11331248283386
-8.39965575933456
-7.14915215969086
-5.8520992398262
-9.93343460559845
-4.63593339920044
-5.93269807100296
-8.15627634525299
-6.50348287820816
-6.87318646907806
-5.45484054088593
-12.2838960289955
-8.81186836957932
-5.97989881038666
-9.35409277677536
-9.2640854716301
-10.5030114650726
-7.87791550159454
-7.999995470047
-8.50109910964966
-8.65698337554932
-8.33408951759338
-12.8256951570511
-11.6754666566849
-6.87504643201828
-8.39220434427261
-7.29200100898743
-7.85389655828476
-3.75723546743393
-3.77932929992676
-7.30306971073151
-6.97547161579132
-7.85596090555191
-6.20528078079224
-6.66820019483566
-7.89647525548935
-9.61974114179611
-7.93432855606079
-9.7598243355751
-10.7038832306862
-9.67280316352844
-9.3524209856987
-10.9308661818504
-11.4675561785698
-8.56822925806046
-11.8771289587021
-10.0327268242836
-9.56334143877029
-8.94775450229645
-9.44927531480789
-9.24027788639069
-6.7484433054924
-5.90064990520477
-7.09393656253815
-5.86835908889771
-8.44911736249924
-7.11337321996689
-8.48444271087646
-8.3236985206604
-11.0743017196655
-8.08742505311966
-10.1434156298637
-10.313528239727
-7.94113063812256
-7.42657905817032
-12.4564576745033
-9.0650309920311
-7.07426404953003
-6.46392583847046
-11.6530937552452
-10.7672757506371
-11.3695783019066
-9.83376097679138
-12.9750199317932
-12.0574309229851
-10.0335874557495
-9.99796348810196
-10.6834872961044
-10.620031774044
-7.81785041093826
-10.2330128550529
-9.04036843776703
-8.13643366098404
-8.21259331703186
-7.47128283977509
-8.12756365537643
-9.79876458644867
-8.46865522861481
-9.18270003795624
-11.5187486410141
-10.2735755443573
-10.3882520794868
-10.9574573636055
-9.73058891296387
-11.3163040280342
-9.39171415567398
-9.77496463060379
-8.53320199251175
-8.46708220243454
-7.55064165592194
-7.26082795858383
-8.14744317531586
-7.07440668344498
-6.81866437196732
-5.91311091184616
-8.20811921358109
-6.96481436491013
-8.83635812997818
-8.07769197225571
-7.87760782241821
-8.5120889544487
-6.97084480524063
-8.99777466058731
-7.98387044668198
-8.79755771160126
-11.0484091639519
-6.78004968166351
-7.02370262145996
-6.80338025093079
-6.62199711799622
-5.53065186738968
-6.20930898189545
-7.22695958614349
-8.24824690818787
-8.47547036409378
-7.58585870265961
-7.50030946731567
-6.73656052350998
-6.52858132123947
-4.37447595596313
-8.79206717014313
-7.18357682228088
-6.64841413497925
-7.63468903303146
-8.11540710926056
-9.18908590078354
-9.94100308418274
-7.86995023488998
-9.64131301641464
-8.49135506153107
-10.1088839769363
-6.03305000066757
-8.56180566549301
-7.2671172618866
-6.93520623445511
-6.21555715799332
-7.27290499210358
-6.92145591974258
-6.84811979532242
-7.85697609186172
-11.2203110456467
-8.53343069553375
-6.68309283256531
-8.15087109804153
-10.8733197450638
-10.6514327526093
-10.9611864089966
-11.1431676745415
-11.1516678929329
-10.9592248797417
-10.2791947126389
-7.0132355093956
-9.71725153923035
-9.53649407625198
-8.99039101600647
-5.91533118486404
-6.13521140813828
-6.73872411251068
-7.46075147390366
-6.49997800588608
-4.94790905714035
-5.68897318840027
-4.85692077875137
-5.55994319915771
-4.94720476865768
-5.68893933296204
-7.49041014909744
-7.59639257192612
-7.78228944540024
-7.35700255632401
-7.51672863960266
-5.24075466394424
-8.23627763986588
-5.18814009428024
-4.55350029468536
-6.62415385246277
-5.84635865688324
-6.31121516227722
-6.5053163766861
-6.06014609336853
-8.25903815031052
-10.4420014023781
-9.25503182411194
-9.2044529914856
-8.75188410282135
-10.1396768689156
-9.23941028118134
-10.4852470159531
-8.34847569465637
-8.07716685533524
-10.3934063911438
-6.69186753034592
-8.36568188667297
-9.82269126176834
-5.83752125501633
-7.21128189563751
-7.05500835180283
-6.79124289751053
-10.1037558913231
-8.82116287946701
-7.02351874113083
-9.39203464984894
-5.48094689846039
-8.64317739009857
-10.4912912249565
-10.5962213277817
-11.4036808609962
-10.8366721272469
-10.8094543218613
-12.0267842411995
-10.0870614647865
-8.28868991136551
-9.36624723672867
-7.22781425714493
-6.8413457274437
-8.27631145715714
-8.66229426860809
-11.6158482432365
-11.2443951964378
-9.59861141443253
-8.81175482273102
-8.25278687477112
-10.297871530056
-8.84301632642746
-6.67204564809799
-5.51668947935104
-8.08797925710678
-8.10429674386978
-7.30244743824005
-4.85090625286102
-3.26439821720123
-4.39165133237839
-6.56193888187408
-5.19018697738647
-4.73580431938171
-5.85414880514145
-4.94741648435593
-5.47728651762009
-3.98933601379395
-4.30104917287827
-6.79121124744415
-7.9502357840538
-6.94654369354248
-7.64826834201813
-6.75874066352844
-6.03652936220169
-9.35261648893356
-6.85684663057327
-5.84418374300003
-5.36843794584274
-5.86104238033295
-4.17466503381729
-3.00473600625992
-3.76223123073578
-4.9966481924057
-5.73951691389084
-2.98116683959961
-7.74728149175644
-7.22242665290833
-6.19048357009888
-6.17601311206818
-4.98874682188034
-5.53834569454193
-9.34680414199829
-10.061849296093
-7.98906999826431
-8.53234666585922
-9.44504475593567
-9.78712242841721
-9.65118819475174
-10.6181573271751
-10.6128671169281
-10.4497694969177
-8.33144557476044
-9.40053790807724
-10.7185212373734
-7.92108559608459
-9.02460497617722
-6.69783675670624
-7.56385779380798
-9.98766577243805
-9.49440318346024
-8.61283206939697
-8.83156949281693
-8.40546554327011
-8.19917297363281
-5.48225051164627
-4.06607836484909
-4.36726856231689
-5.42947387695312
-2.96016621589661
-5.89078557491302
-6.50785726308823
-7.06149142980576
-7.11978948116302
-5.13798803091049
-6.59469127655029
-7.97542744874954
-6.19536674022675
-6.37812161445618
-7.31525003910065
-7.68031626939774
-6.77692073583603
-7.73724275827408
-7.99814331531525
-7.99664860963821
-8.05350768566132
-3.70184242725372
-2.44600594043732
-3.01141452789307
-2.21009558439255
-3.74335527420044
-2.63914966583252
-4.68805503845215
-3.20687365531921
-6.81271797418594
-3.64013558626175
-2.09395319223404
-2.33217281103134
-3.28457278013229
-1.40025854110718
-3.02999633550644
-2.88472890853882
-1.11633557081223
0.716384530067444
-4.75256705284119
-3.95976567268372
-4.70822077989578
-4.46892964839935
-3.17775523662567
-4.80783951282501
-5.68527382612228
-3.03184902667999
-2.49169796705246
-1.67410677671432
-3.68055206537247
-4.20152246952057
-4.58658111095428
-3.44698870182037
-6.29803460836411
-2.87530159950256
-4.23172241449356
-4.44821155071259
-4.49260050058365
-2.49185103178024
-4.12516504526138
-3.24140501022339
-5.49867314100266
-4.63390839099884
-8.01144111156464
-6.42791193723679
-4.86048328876495
-5.93336862325668
-5.87216532230377
-6.51073348522186
-5.42830502986908
-6.23968881368637
-7.23539388179779
-3.62468719482422
-4.53480166196823
-5.39554780721664
-2.42112803459167
-4.92309212684631
-6.46546483039856
-6.06161338090897
-5.13972544670105
-5.20318055152893
-5.07750016450882
-4.41806840896606
-2.511359333992
-5.67607051134109
-3.86223965883255
-3.35229444503784
-1.48163229227066
-2.72596579790115
-3.82653146982193
-3.44379419088364
-5.91639542579651
-6.66375178098679
-5.60243952274323
-4.62089049816132
-5.71421444416046
-6.46631211042404
-5.28160774707794
-5.99596160650253
-6.96329188346863
-7.8636212348938
-8.04331660270691
-4.69188857078552
-5.81374233961105
-5.24648815393448
-6.37532299757004
-4.63872414827347
-1.60403031110764
-2.45254707336426
-1.43001860380173
-1.77422708272934
-2.16352611780167
-3.74134773015976
-3.8438138961792
-6.28445011377335
-6.74360352754593
-6.62101233005524
-6.27891725301743
-6.78011351823807
-6.00596004724503
-6.68180280923843
-7.71408820152283
-7.79841095209122
-6.96759384870529
-5.81862485408783
-6.71341699361801
-6.72974497079849
-5.94051247835159
-4.58353936672211
-8.50905603170395
-5.51757228374481
-6.16825860738754
-4.1253690123558
-2.34279274940491
-5.40644121170044
-4.00650328397751
-4.89330685138702
-4.86080056428909
-2.08758467435837
-4.13152402639389
-5.79709857702255
-5.4702455997467
-6.73166626691818
-4.9835998415947
-6.8189070224762
-4.15186297893524
-5.65409755706787
-5.79650557041168
-5.55568093061447
-3.86409938335419
-5.24811995029449
-8.41327434778214
-5.53197580575943
-4.18293541669846
-6.25508403778076
-4.69706773757935
-4.79407793283463
-5.90949374437332
-5.3695375919342
-4.90512388944626
-6.70474100112915
-5.84352797269821
-4.73832786083221
-4.59327208995819
-4.34251993894577
-6.24070072174072
-4.82871603965759
-7.38543474674225
-7.20622372627258
-5.55009382963181
-3.71332603693008
-6.10214483737946
-6.23905503749847
-4.23734098672867
-6.26483446359634
-6.7177169919014
-6.17831039428711
-7.09487867355347
-7.04510426521301
-6.38307011127472
-6.12951666116714
-5.69304084777832
-4.70728027820587
-5.31586354970932
-7.56671953201294
-5.86151039600372
-6.07187002897263
-7.16405361890793
-8.0837259888649
-8.51119101047516
-8.59107011556625
-6.04817205667496
-6.68839091062546
-5.41174453496933
-6.15988105535507
-6.02607297897339
-4.25975769758224
-2.37106549739838
-1.05446061491966
-2.85793489217758
-3.6598482131958
-2.2159743309021
-3.3002108335495
-4.90970587730408
-1.24601542949677
-1.06157338619232
-1.2546501159668
-5.69514054059982
-6.42667365074158
-3.49210810661316
-3.37944602966309
-5.44761574268341
-6.69673925638199
-6.16056734323502
-4.9611331820488
-5.51887708902359
-8.10643297433853
-7.64989429712296
-8.41902333498001
-9.12121719121933
-9.83750903606415
-12.6990295648575
-5.80114418268204
-7.76707011461258
-5.41570103168488
-4.04299998283386
-1.94025856256485
-3.8184774518013
-5.42255353927612
-2.49515694379807
-4.06383764743805
-4.5489210486412
-4.99371898174286
-3.16912931203842
-3.74761426448822
-3.85586881637573
-5.8810361623764
-6.54019033908844
-8.5436919927597
-6.87800240516663
-5.14119505882263
-7.87649965286255
-7.21630895137787
-6.81000173091888
-7.07881319522858
-5.59502798318863
-5.28509646654129
-5.0089830160141
-4.57200741767883
-6.44327074289322
-6.0218887925148
-7.23516148328781
-8.25060486793518
-6.95138120651245
-10.6279874444008
-6.10499548912048
-6.10472738742828
-6.11520516872406
-4.92230588197708
-6.53461980819702
-9.99511235952377
-7.41418933868408
-4.92463582754135
-6.84038937091827
-7.96099579334259
-8.0378497838974
-5.64224338531494
-6.6684313416481
-8.44873577356339
-7.9676895737648
-5.57387429475784
-7.60757386684418
-6.82271730899811
-6.26963204145432
-6.25215166807175
-4.71119475364685
-6.99338048696518
-4.99141770601273
-6.32453989982605
-6.52896124124527
-6.09353739023209
-7.38007527589798
-8.84766495227814
-8.11493235826492
-9.07905012369156
-8.0988273024559
-3.23314440250397
-5.89379870891571
-7.2852948307991
-9.21686911582947
-7.32895344495773
-7.72679758071899
-8.00583606958389
-8.53433930873871
-5.27599477767944
-8.17960780858994
-6.03898411989212
-8.17165213823318
-9.86615353822708
-9.13319218158722
-8.83914965391159
-6.63390702009201
-5.91731601953506
-7.3643906712532
-7.56804078817368
-7.42105656862259
-5.42311495542526
-5.36972630023956
-7.3300666809082
-4.11019957065582
-6.40075290203094
-5.37363433837891
-5.49034231901169
-4.27181547880173
-4.23810940980911
-3.56703454256058
-3.01914572715759
-2.88496470451355
-4.75468015670776
-5.64726436138153
-7.86957567930222
-8.04576343297958
-6.0544518828392
-7.47882568836212
-5.18190181255341
-6.37656134366989
-8.10043430328369
-8.30705201625824
-8.54902237653732
-6.65560179948807
-6.89490336179733
-8.23364567756653
-7.99603259563446
-8.68787562847137
-9.95944780111313
-10.0553514957428
-9.09162300825119
-8.93605226278305
-7.41288256645203
-8.29159653186798
-9.90247595310211
-9.64809018373489
-9.5530070066452
-6.73348784446716
-6.87898886203766
-6.12507545948029
-5.81228214502335
-5.36328208446503
-6.05298846960068
-3.01351362466812
-4.81467014551163
-5.43928343057632
-5.09058266878128
-5.77238440513611
-5.05630278587341
-6.38138568401337
-5.58255439996719
-5.07556468248367
-4.86271023750305
-6.66659128665924
-4.99175375699997
-1.729516685009
-2.80705583095551
-4.01459789276123
-2.99552774429321
-3.19518852233887
-3.81174975633621
-1.81725412607193
-1.39098197221756
-1.78493672609329
-4.72031885385513
-4.49076575040817
-5.57346093654633
-5.5295741558075
-3.92568618059158
-5.72143846750259
-5.83789706230164
-6.63472020626068
-6.27879256010056
-6.49267786741257
-5.91370743513107
-5.49515414237976
-6.93724811077118
-5.78371292352676
-5.56974530220032
-5.66041058301926
-5.56795012950897
-7.51085090637207
-6.90519589185715
-6.02431374788284
-7.01763778924942
-7.26909375190735
-8.16144901514053
-7.72353082895279
-8.56627595424652
-7.71231281757355
-6.85084503889084
-9.49673080444336
-10.4918752908707
-9.01515311002731
-9.36241245269775
-9.26836764812469
-8.70195788145065
-4.84498047828674
-2.56960499286652
-4.26441377401352
-1.97602039575577
-3.37729972600937
-3.90280109643936
-6.29682391881943
-5.6451827287674
-5.56320649385452
-6.93459117412567
-5.99096238613129
-3.64824384450912
-5.39871507883072
-5.47062760591507
-6.15575176477432
-2.94244873523712
-4.20083940029144
-3.28227722644806
-3.86825102567673
-4.37806981801987
-3.60947501659393
-3.339728474617
-3.79216927289963
-3.31598109006882
-5.30095142126083
-5.47383332252502
-3.13867431879044
-3.60647648572922
-7.47859090566635
-5.80161893367767
-5.30617338418961
-5.22303956747055
-6.51028221845627
-6.20126295089722
-7.23532170057297
-7.37536543607712
-5.61064434051514
-3.859539270401
-5.76452791690826
-5.49432992935181
-6.67394113540649
-6.04442471265793
-5.371437728405
-5.4729837179184
-6.4251983165741
-8.42856121063232
-6.87967246770859
-6.20967763662338
-7.13049054145813
-5.91891258955002
-5.88379120826721
-5.24102610349655
-4.17790770530701
-6.28621298074722
-3.86553263664246
-5.93412500619888
-5.28871500492096
-5.25885009765625
-5.09185409545898
-6.12211900949478
-5.06608146429062
-2.59630417823792
-3.73991143703461
-4.51486748456955
-3.79850989580154
-4.59112787246704
-3.90676414966583
-5.6948361992836
-5.12281662225723
-3.79894638061523
-3.83451628684998
-3.94496762752533
-5.55811876058578
-6.76652473211288
-7.13451534509659
-6.51351416110992
-5.41013258695602
-7.17148649692535
-6.35488444566727
-8.05967527627945
-8.03832846879959
-5.52854907512665
-6.61530780792236
-7.51848375797272
-8.44066673517227
-9.6800337433815
-8.79357826709747
-9.59283274412155
-8.70870012044907
-7.12231826782227
-7.89961129426956
-9.35084456205368
-9.52372264862061
-10.282701253891
-6.70363736152649
-9.00660938024521
-8.53157794475555
-6.46397233009338
-7.93621337413788
-7.29841089248657
-8.40643638372421
-6.70562821626663
-6.62313163280487
-7.61273574829102
-8.00760048627853
-5.64455837011337
-3.00161463022232
-5.14344298839569
-5.58450692892075
-5.71817702054977
-5.70065140724182
-6.90072327852249
-5.29755252599716
-4.45168191194534
-4.19483149051666
-6.07613909244537
-4.12475001811981
-4.72498387098312
-2.54535317420959
-1.726782143116
-2.79476010799408
-3.84995245933533
-2.71355408430099
-6.52432209253311
-3.59466481208801
-4.1944996714592
-3.87530511617661
-5.45407754182816
-3.76897621154785
-6.91018253564835
-6.2609948515892
-6.11839878559113
-7.09432309865952
-5.16585838794708
-5.61999130249023
-4.88404697179794
-6.17786735296249
-3.68046456575394
-5.44360715150833
-2.70613938570023
-4.89728552103043
-5.32568776607513
-4.19055014848709
-6.50605821609497
-5.89415287971497
-6.82454681396484
-5.0987383723259
-3.97070568799973
-5.89940398931503
-6.77656847238541
-7.04243576526642
-6.61445808410645
-6.09378337860107
-6.03876149654388
-5.54322856664658
-8.2175532579422
-8.21762079000473
-7.16911625862122
-6.50365078449249
-7.15038055181503
-6.11256670951843
-4.8905902504921
-5.77906495332718
-6.56833046674728
-6.1046005487442
-5.85332906246185
-6.96515685319901
-6.29320853948593
-8.63164347410202
-7.53915190696716
-8.19261419773102
-6.45187681913376
-6.81074076890945
-6.51895970106125
-9.39114063978195
-7.10823261737823
-6.60077601671219
-6.17413401603699
-5.05049735307693
-6.60120320320129
-6.58274435997009
-5.8371564745903
-6.18918818235397
-8.24036121368408
-5.90157681703568
-4.33098834753036
-5.69906884431839
-5.02614760398865
-4.45401906967163
-5.71422290802002
-5.91366302967072
-6.81879979372025
-6.95232212543488
-7.20601898431778
-8.42494422197342
-6.37566292285919
-7.89079970121384
-5.74246996641159
-6.05699396133423
-6.05594050884247
-6.56511104106903
-7.32035595178604
-6.042420566082
-8.69756108522415
-7.7291242480278
-7.90761733055115
-7.13296967744827
-7.18708103895187
-6.31271517276764
-5.3913437128067
-6.8183525800705
-5.6971937417984
-4.49522560834885
-6.32088363170624
-5.18754452466965
-6.02858567237854
-4.93865120410919
-6.49101042747498
-5.78236496448517
-7.00064224004745
-6.11377584934235
-5.10743427276611
-5.5642072558403
-6.47034192085266
-6.21701145172119
-5.04613918066025
-5.10189801454544
-4.20648628473282
-3.89855653047562
-4.4960834980011
-5.92188119888306
-4.25204712152481
-4.41481202840805
-6.17933577299118
-5.14789974689484
-5.52565306425095
-4.78516471385956
-7.09140700101852
-5.40425664186478
-5.12337774038315
-5.21830970048904
-5.70370435714722
-5.05196523666382
-6.83421474695206
-7.62813347578049
-7.99703842401505
-6.64575678110123
-7.0733722448349
-7.54219543933868
-7.34451484680176
-6.42820793390274
-5.30237990617752
-4.43687683343887
-5.82627350091934
-9.29404467344284
-7.81869429349899
-6.45573461055756
-6.57564276456833
-7.47016060352325
-8.53145086765289
-9.03185844421387
-7.35582304000854
-8.2140417098999
-9.30003672838211
-8.43431597948074
-7.46674907207489
-7.30088120698929
-5.283338367939
-6.20515245199203
-10.1539457440376
-8.53901171684265
-7.76092791557312
-7.48131102323532
-5.65222293138504
-6.70601493120193
-5.51579576730728
-3.53493732213974
-4.21675032377243
-5.27359235286713
-4.48915070295334
-3.23550200462341
-4.36736965179443
-2.75535374879837
-4.1355847120285
-4.95807689428329
-5.16102081537247
-4.41846084594727
-6.95051115751266
-6.6578381061554
-5.84900498390198
-6.384372651577
-9.60644525289536
-6.664411008358
-7.8715106844902
-7.98674535751343
-7.82351589202881
-7.50214374065399
-6.58762729167938
-8.1494454741478
-8.20070147514343
-4.55697971582413
-6.55535101890564
-5.28835451602936
-7.62773615121841
-6.97067141532898
-6.73891842365265
-7.52605259418488
-8.20542448759079
-8.23194754123688
-7.56625497341156
-7.03322321176529
-7.88007670640945
-9.0249519944191
-9.27641886472702
-8.73001146316528
-7.1816902756691
-6.36344939470291
-6.40821927785873
-6.08117181062698
-5.61862796545029
-4.73114287853241
-5.16080582141876
-5.00226897001266
-3.45167315006256
-7.9164006114006
-5.22939866781235
-6.2032065987587
-4.41560930013657
-5.76063257455826
-5.53089416027069
-4.78402835130692
-2.04876029491425
-6.40092891454697
-3.50640934705734
-5.93740582466125
-5.8927743434906
-5.53594207763672
-3.77205455303192
-4.9029928445816
-3.73557353019714
-2.5537320971489
-3.09142529964447
-3.80908685922623
-5.26447629928589
-5.68886911869049
-6.45351630449295
-6.23659127950668
-5.1132800579071
-5.47265458106995
-5.76131409406662
-2.26038432121277
-2.4343233704567
-3.3748591542244
-3.83194053173065
-7.20676791667938
-4.5023165345192
-4.33353853225708
-3.51848441362381
-3.86396592855453
-4.97668564319611
-4.95814663171768
-4.38948905467987
-4.4570819735527
-4.36220383644104
-5.99853867292404
-6.53926366567612
-6.21498984098434
-6.11098313331604
-9.57857441902161
-9.09900569915771
-9.49170106649399
-10.2351815700531
-8.35997915267944
-10.1047731637955
-7.80109292268753
-8.63936674594879
-10.9070386886597
-10.5836280584335
-9.07190632820129
-7.95041412115097
-7.89184999465942
-7.47954386472702
-7.50715345144272
-8.16830277442932
-7.57064145803452
-5.52602058649063
-5.38027518987656
-6.24850296974182
-7.46006518602371
-8.07824945449829
-6.88874095678329
-6.5804654955864
-6.47276681661606
-7.69105231761932
-5.00381976366043
-5.66153419017792
-5.11800712347031
-6.16604942083359
-5.7804811000824
-5.21387815475464
-5.39718759059906
-7.09612143039703
-7.04153943061829
-6.84332001209259
-7.52103400230408
-7.30649673938751
-5.07486611604691
-6.12914502620697
-5.29656702280045
-5.22884494066238
-7.21933889389038
-5.14935320615768
-7.21890318393707
-6.01606595516205
-4.52757048606873
-4.4444192647934
-4.94182139635086
-6.67149442434311
-6.08053839206696
-6.42138671875
-6.15866827964783
-4.91238278150558
-4.15405589342117
-2.39320135116577
-4.00096839666367
-2.4996383190155
-5.61130601167679
-5.47291457653046
-4.32315653562546
-5.82828170061111
-6.44373142719269
-3.85695016384125
-3.07486516237259
-2.56140375137329
-3.65611106157303
-2.17415606975555
-3.21193951368332
-3.70602458715439
-3.37061244249344
-2.04345220327377
-1.3202320933342
-3.75734978914261
-3.45428764820099
-1.44496828317642
-2.24297189712524
-5.04764276742935
-4.87640774250031
-3.72195768356323
-5.05269348621368
-7.22500741481781
-7.40875601768494
-7.14068883657455
-7.59311139583588
-5.54030007123947
-3.35694509744644
-3.33804494142532
-4.55506098270416
-4.659792304039
-5.36750459671021
-4.99703347682953
-5.20792478322983
-3.83313953876495
-3.3245467543602
-2.38351505994797
-3.38430458307266
-3.23055082559586
-2.66457265615463
-3.42829483747482
-4.48305857181549
-5.45714175701141
-5.28903031349182
-6.5190988779068
-6.26561236381531
-4.00035136938095
-4.80386996269226
-2.42113322019577
-4.76599109172821
-4.60697644948959
-6.11346215009689
-4.73773789405823
-6.02190059423447
-6.53403639793396
-6.81097090244293
-7.06004983186722
-7.35354280471802
-6.2420888543129
-9.30287390947342
-6.69803386926651
-7.47615295648575
-5.66885328292847
-6.66805058717728
-8.0671791434288
-7.74612414836884
-9.30099833011627
-9.42978382110596
-8.95448541641235
-8.4147681593895
-8.81495481729507
-7.22089433670044
-6.60372215509415
-8.31292659044266
-9.61805760860443
-10.5006326436996
-8.57639944553375
-10.1935502290726
-9.56007355451584
-9.23661476373672
-8.53544145822525
-7.03247046470642
-7.84130293130875
-5.25240927934647
-7.72692412137985
-3.10958850383759
-4.2793185710907
-5.69852268695831
-4.49852919578552
-4.38547986745834
-5.61781644821167
-5.70818775892258
-4.65962594747543
-5.98014092445374
-6.65438193082809
-6.07661163806915
-5.71348869800568
-4.65848612785339
-4.66315096616745
-5.70877021551132
-6.96636313199997
-6.46485197544098
-6.35663288831711
-6.57922667264938
-8.2382749915123
-9.68204349279404
-9.41975396871567
-8.22284990549088
-7.76565682888031
-8.55619186162949
-10.0336354970932
-9.17605930566788
-8.75757378339767
-8.12094509601593
-8.62080907821655
-9.74399399757385
-7.70977777242661
-6.67697989940643
-7.06894743442535
-6.41695952415466
-8.78953993320465
-8.57725578546524
-5.83778154850006
-7.84316605329514
-7.2170135974884
-7.01768779754639
-5.08809089660645
-8.43895977735519
-5.83020848035812
-6.58122897148132
-7.57070153951645
-8.74559611082077
-6.65089964866638
-6.56169301271439
-5.58304142951965
-3.80426824092865
-6.0640105009079
-6.2855584025383
-2.94390964508057
-5.26038753986359
-3.6578294634819
-5.89468687772751
-5.7343744635582
-6.03440189361572
-5.43406635522842
-4.74006867408752
-4.65220135450363
-3.4534769654274
-7.49600613117218
-3.36961477994919
-3.77815872430801
-4.87633579969406
-5.64083689451218
-6.037917137146
-7.88332796096802
-7.0498154759407
-8.60958635807037
-8.26203763484955
-7.57751649618149
-6.21085906028748
-5.40429788827896
-8.24605488777161
-9.15031892061234
-8.40882384777069
-9.33316922187805
-7.13931167125702
-6.81680655479431
-7.53623557090759
-7.95252656936646
-7.39638268947601
-6.72995775938034
-6.96774381399155
-8.26994103193283
-9.92992836236954
-6.14058911800385
-7.88835787773132
-6.54092282056808
-5.30268234014511
-4.49735975265503
-5.19131636619568
-6.38719791173935
-7.50750064849854
-5.61828392744064
-5.84913325309753
-6.66196352243423
-7.57061284780502
-5.86403757333755
-8.21792489290237
-8.46967911720276
-8.88680970668793
-8.37937861680984
-5.80807322263718
-5.53639137744904
-4.07215315103531
-5.35462540388107
-7.61870145797729
-7.99987959861755
-8.89236283302307
-7.38832294940948
-5.33903753757477
-4.29653662443161
-7.15857714414597
-4.07433444261551
-5.85908377170563
-6.22417062520981
-6.04422700405121
-5.4900729060173
-4.84672355651855
-5.78604370355606
-5.6187344789505
-5.63432502746582
-3.22275680303574
-3.44107323884964
-4.4495353102684
-5.55597400665283
-4.73176556825638
-5.35396128892899
-3.39779406785965
-4.93713539838791
-3.57935428619385
-5.3157576918602
-2.98245936632156
-3.3568941950798
-4.01773726940155
-3.80376034975052
-3.40793442726135
-2.58708488941193
-3.36248850822449
-4.73565000295639
-5.17536383867264
-3.89705318212509
-3.51631057262421
-2.86960101127625
-1.84625101089478
-4.27853339910507
-4.16087114810944
-3.94590055942535
-6.6383308172226
-6.60588991641998
-6.54114818572998
-6.60025572776794
-6.92674916982651
-7.54907816648483
-7.05841130018234
-6.94015944004059
-6.95656728744507
-5.60573446750641
-6.4058865904808
-6.38111054897308
-5.50742125511169
-6.55563104152679
-6.62450778484344
-5.66960775852203
-6.88847273588181
-8.53922712802887
-7.19439876079559
-8.4936375617981
-7.07858401536942
-7.25677245855331
-6.62255972623825
-6.20933336019516
-5.2284688949585
-6.79906332492828
-7.28010636568069
-6.64979702234268
-5.30611133575439
-6.339151263237
-7.99590933322906
-7.80293238162994
-8.30015164613724
-6.59663116931915
-6.74694859981537
-6.97635251283646
-8.64567810297012
-7.73241716623306
-9.70493811368942
-9.61711597442627
-10.3515837788582
-13.5897550582886
-11.480741918087
-12.3114681839943
-10.0892469882965
-10.4553679823875
-9.56068336963654
-8.31671118736267
-9.11386197805405
-8.13165354728699
-7.54802614450455
-7.41329765319824
-7.74581873416901
-6.47838270664215
-5.07681715488434
-6.3546154499054
-6.76386469602585
-6.37525516748428
-5.33950334787369
-3.95333576202393
-5.16506886482239
-6.0141413807869
-5.71884328126907
-2.81707936525345
-3.12676864862442
-3.57932335138321
-4.01097685098648
-5.37491470575333
-4.01532381772995
-3.97697007656097
-5.48330879211426
-5.46485805511475
-5.4584704041481
-5.77475440502167
-4.76169264316559
-4.09426295757294
-3.98034459352493
-6.20941460132599
-5.27222281694412
-6.30949211120605
-6.91593712568283
-6.2665867805481
-8.09262400865555
-8.1253467798233
-6.16313999891281
-8.32380032539368
-11.5513256192207
-9.97973889112473
-9.36754500865936
-8.73592764139175
-8.78949052095413
-7.39231437444687
-9.26319402456284
-9.83639723062515
-7.48403567075729
-4.09683662652969
-4.46248692274094
-4.09583514928818
-5.67827218770981
-6.00022560358047
-7.018918633461
-9.18764543533325
-7.99927175045013
-5.50662928819656
-7.84322643280029
-7.42126923799515
-7.11949050426483
-4.96721541881561
-7.72812831401825
-6.85345500707626
-7.78560143709183
-6.9058101773262
-6.34841012954712
-5.66686594486237
-6.18425101041794
-8.5732427239418
-6.95876109600067
-6.44913578033447
-6.35996168851852
-6.13034230470657
-6.55480873584747
-5.97630459070206
-8.06873667240143
-5.58961588144302
-6.27086341381073
-6.33608347177505
-7.9599381685257
-5.52167719602585
-5.71717715263367
-10.6981402039528
-7.26797765493393
-9.07160228490829
-8.99105030298233
-9.74395877122879
-9.33229178190231
-13.4349973797798
-12.9210733175278
-9.28452253341675
-9.55746960639954
-8.12128216028214
-11.235367834568
-8.14966642856598
-10.709731400013
-8.65527898073196
-10.078784942627
-14.1915072798729
-13.9949392080307
-10.9734659194946
-10.2648204565048
-11.2910068035126
-9.4605056643486
-12.7395750284195
-12.7785460948944
-12.5921010971069
-10.9356042742729
-9.48027622699738
-8.96042001247406
-9.87103533744812
-7.98932009935379
-8.40935546159744
-9.23360139131546
-4.87386959791183
-7.04078859090805
-7.57338744401932
-8.86847591400146
-8.45649081468582
-10.3805838227272
-12.3205556869507
-7.63414943218231
-9.31410592794418
-11.1402457952499
-9.95625054836273
-12.0607772469521
-13.4478909373283
-14.8529214859009
-14.1355576515198
-8.42396020889282
-9.55602169036865
-11.0410415530205
-9.36850500106812
-11.0987743139267
-8.10312008857727
-11.6470497846603
-11.4706795811653
-12.2744022607803
-11.0965275764465
-14.3126269578934
-12.4705297350883
-12.6015429496765
-9.8176064491272
-7.16506856679916
-3.87414354085922
-5.55776429176331
-7.3704491853714
-7.77430534362793
-8.63548910617828
-5.9432458281517
-8.74070262908936
-8.9153870344162
-9.13678526878357
-10.2150648236275
-8.63745242357254
-9.9140996336937
-9.66511052846909
-11.5832498669624
-10.2295806407928
-12.4617211222649
-11.0740177035332
-9.47385364770889
-8.85811084508896
-10.8039990067482
-11.9461126327515
-11.9810107946396
-11.9155889153481
-12.5411902070045
-13.5537547469139
-15.6471291184425
-14.9041618108749
-13.399531006813
-15.4762099385262
-12.0498470067978
-12.5581839084625
-12.9422543048859
-11.305114030838
-11.9237221479416
-10.3442468643188
-11.0484669208527
-11.7031489014626
-13.2543829083443
-10.4396305680275
-13.6060332655907
-10.2852120995522
-13.6806153059006
-12.300571501255
-12.4161495566368
-11.991258084774
-8.45899468660355
-7.18938618898392
-8.79667979478836
-8.85021889209747
-10.2161336541176
-12.6452264785767
-14.9629330635071
-14.7603108882904
-12.5197415947914
-9.22271955013275
-12.5175389051437
-11.1251691579819
-8.28199952840805
-9.05061465501785
-10.0700814127922
-8.33944344520569
-10.97183573246
-9.22861164808273
-9.70921361446381
-11.1952750682831
-10.7617175579071
-12.7333170771599
-14.0773884057999
-12.3857466578484
-9.95550298690796
-8.08904641866684
-7.67656278610229
-10.5841727256775
-11.2346714138985
-12.3087560534477
-15.5491197705269
-11.6349071264267
-9.66543036699295
-13.4029821157455
-11.6320781111717
-9.48581951856613
-10.2660374641418
-12.5769152641296
-11.9045280218124
-13.1761237382889
-11.4905065894127
-9.17239046096802
-11.0974473953247
-12.1300374865532
-9.51192671060562
-12.3360406756401
-10.891939997673
-10.8792233467102
-10.5138046145439
-13.0427092313766
-13.4620279669762
-11.0662033557892
-12.9922664761543
-12.1653339862823
-12.1466649770737
-10.7803882956505
-9.42632830142975
-8.55006110668182
-10.5217854380608
-13.2569490075111
-10.9745398163795
-9.99700170755386
-7.462537586689
-8.1429728269577
-12.3126770853996
-10.5722503066063
-11.7750719189644
-8.14050102233887
-9.33919507265091
-11.6561182141304
-15.1627696156502
-11.2723904848099
-10.9316980838776
-12.6275320649147
-10.7496345043182
-10.4051985144615
-10.9854776859283
-11.1903371214867
-7.85624468326569
-9.17920362949371
-10.5568820238113
-11.6695254445076
-9.15706211328506
-10.0495173335075
-7.8380543589592
-11.0357734560966
-8.06365501880646
-10.0991865992546
-8.49407887458801
-9.27072954177856
-11.7227518558502
-10.1165832877159
-11.7868788838387
-10.498904466629
-9.74747556447983
-8.98097378015518
-10.4401381611824
-6.64312660694122
-8.3375096321106
-11.5476189851761
-6.9493448138237
-8.04168778657913
-6.69012236595154
-6.13538563251495
-9.88200086355209
-7.57104134559631
-7.59956502914429
-4.2617062330246
-7.14878308773041
-7.6884817481041
-7.82943123579025
-7.22556895017624
-8.52476787567139
-7.35932177305222
-7.23452252149582
-8.54625457525253
-9.97338366508484
-10.2151141166687
-10.2918556332588
-11.5558527708054
-10.1726504564285
-8.32502752542496
-9.60764098167419
-7.79132550954819
-3.29198324680328
-8.44968891143799
-6.20886164903641
-5.10003805160522
-11.3754561543465
-9.28416436910629
-9.32310390472412
-7.50726413726807
-8.0500670671463
-7.0371652841568
-9.25522112846375
-5.52151781320572
-6.85859912633896
-6.30436366796494
-7.19172030687332
-5.10309636592865
-6.04257440567017
-7.83261555433273
-8.55143225193024
-11.8968161940575
-9.28696238994598
-6.39206808805466
-7.04771214723587
-5.66475331783295
-9.02242022752762
-4.97575789690018
-9.08323585987091
-8.84050673246384
-9.19316691160202
-9.17562812566757
-9.76637136936188
-8.20324665307999
-7.23452180624008
-9.26816076040268
-8.25351136922836
-10.1946005225182
-7.48464334011078
-8.29240536689758
-11.3457020521164
-12.164179444313
-8.34086573123932
-6.40348142385483
-9.02964526414871
-9.03275001049042
-10.6789974570274
-9.956134557724
-10.1199069619179
-11.2760033607483
-11.5476756691933
-9.89249742031097
-7.71560841798782
-6.24114370346069
-7.99131315946579
-9.10290116071701
-8.21901744604111
-8.72260677814484
-6.51033800840378
-7.21452051401138
-5.5315990447998
-5.08568114042282
-7.61716431379318
-6.81288594007492
-5.43878298997879
-4.50627499818802
-5.21428459882736
-9.84416198730469
-5.97266501188278
-8.07803517580032
-8.37925016880035
-6.40978437662125
-2.04888713359833
-5.20507633686066
-7.02409827709198
-8.96512705087662
-7.14816957712173
-8.83490043878555
-9.2270742058754
-9.47829002141953
-12.4842403531075
-15.1390286684036
-13.5952857732773
-10.9049607515335
-9.900082051754
-10.6008594036102
-10.2376192808151
-9.4011824131012
-7.16804677248001
-3.68855130672455
-5.14069551229477
-4.7698563337326
-7.5720409154892
-6.92917054891586
-7.87025356292725
-8.14231663942337
-10.141045987606
-7.35282629728317
-6.63558852672577
-7.97853523492813
-7.20393717288971
-5.28277176618576
-5.86255663633347
-7.04913014173508
-4.3182058930397
-4.03530937433243
-4.00989788770676
-4.22262012958527
-3.01210570335388
-5.3387211561203
-6.53167998790741
-4.44478964805603
-6.03973084688187
-4.651531457901
-4.85732847452164
-4.64508211612701
-4.72245907783508
-6.158542573452
-5.64300125837326
-4.84463727474213
0.672055423259735
-1.02174679934978
-4.84100812673569
-5.60682034492493
-7.31355911493301
-6.80361783504486
-5.99673020839691
-7.41393548250198
-6.03143131732941
-8.72375500202179
-8.99269342422485
-5.04252433776855
-4.64686214923859
-6.04142808914185
-5.38391774892807
-4.78152763843536
-5.59708088636398
-7.37161654233932
-5.344502389431
-4.86139625310898
-4.83329564332962
-5.41037380695343
-6.25132149457932
-5.93487620353699
-5.62587189674377
-3.46343380212784
-4.01597255468369
-3.18853187561035
-2.21063899993896
0.221484899520874
-4.02531379461288
-4.6958419084549
-7.00124675035477
-7.95373886823654
-6.01986134052277
-5.12517136335373
-4.87850570678711
-4.5924808382988
-6.72045886516571
-7.00420361757278
-5.74840360879898
-6.74196326732635
-7.2470725774765
-7.86430954933167
-8.26127344369888
-6.29803663492203
-5.98033940792084
-3.22615993022919
-7.1109447479248
-2.70302581787109
-4.00391924381256
-2.94679498672485
-5.60095924139023
-4.60620445013046
-9.08983260393143
-8.09956133365631
-9.22940337657928
-10.0630995631218
-9.66577452421188
-9.46387422084808
-7.83451676368713
-7.30385106801987
-12.5322887897491
-9.6956422328949
-10.1077101230621
-7.31356871128082
-6.88409131765366
-7.37437236309052
-9.44310945272446
-6.64128220081329
-8.87406200170517
-10.5681551098824
-11.0655637383461
-11.1189693212509
-10.4642807245255
-6.11632257699966
-8.37594753503799
-7.93258142471313
-3.40375179052353
-6.99756371974945
-3.6392275094986
-4.61705201864243
-7.54936593770981
-8.82926887273788
-8.66362601518631
-7.3846954703331
-9.46179521083832
-12.0218037366867
-10.7331297397614
-11.9551685452461
-9.91014796495438
-9.00709193944931
-8.99690300226212
-9.46627753973007
-9.9181552529335
-9.70500910282135
-8.03425538539886
-9.47056859731674
-6.89277404546738
-9.46339017152786
-11.5117420554161
-8.73079586029053
-13.0099226236343
-13.2827324271202
-15.0740697383881
-12.2203464508057
-9.93112939596176
-10.6275182366371
-7.94371914863586
-7.70604306459427
-8.96049278974533
-5.15384715795517
-11.5458554625511
-9.10488569736481
-8.22908920049667
-7.69175237417221
-7.24639916419983
-9.23779028654099
-8.16550660133362
-8.93192899227142
-7.26201051473618
-10.5508183240891
-6.49411499500275
-7.79148989915848
-8.19846320152283
-8.56557077169418
-10.5322096347809
-11.5200320482254
-10.8728427886963
-11.4091202020645
-12.0547440052032
-8.54176354408264
-9.03973138332367
-8.02883303165436
-11.3098088502884
-11.0002463459969
-8.87436580657959
-6.75897514820099
-7.42398029565811
-7.09364557266235
-9.29399961233139
-8.67885702848434
-8.87720519304276
-8.8247811794281
-8.49245822429657
-7.66008049249649
-7.8026185631752
-9.87163454294205
-6.4502067565918
-9.04537320137024
-6.32033270597458
-7.76930314302444
-6.84894716739655
-5.24942862987518
-5.02202409505844
-8.79474341869354
-9.93922692537308
-12.0514478683472
-11.707545042038
-10.4537844657898
-9.92411601543427
-12.5863809585571
-12.239432990551
-10.0390387773514
-12.5839919447899
-10.9911059737206
-11.2340490818024
-13.7851894497871
-14.1849928498268
-15.2710882425308
-16.6375871896744
-15.2877747416496
-14.6691315770149
-14.0201128721237
-12.7841790318489
-8.33867430686951
-12.8121165633202
-13.0805908441544
-12.3609717488289
-11.7835727930069
-10.6046050786972
-13.8183298707008
-12.074590742588
-12.7698935866356
-13.3639749884605
-10.505789399147
-12.3598690032959
-13.026974260807
-12.7358170747757
-12.9482777118683
-6.69627392292023
-9.31344836950302
-7.46433013677597
-8.35363698005676
-10.76118516922
-12.6282489299774
-6.83316546678543
-6.21018475294113
-7.36933565139771
-5.69897323846817
-5.0074160695076
-5.72591853141785
-6.48732471466064
-6.32937151193619
-5.46434420347214
-6.8709722161293
-6.89416426420212
-6.75323492288589
-7.28264290094376
-6.61708289384842
-6.8925433754921
-4.60828286409378
-5.89285606145859
-5.58177024126053
-8.61942583322525
-7.60404968261719
-8.06953698396683
-7.49057060480118
-5.77643406391144
-4.59118729829788
-5.53133529424667
-6.32039403915405
-4.73920929431915
-2.67804324626923
-5.26462578773499
-4.57528537511826
-8.48481750488281
-11.0430200099945
-8.41236472129822
-4.79550331830978
-7.18707239627838
-5.63878059387207
-4.70745694637299
-4.63357979059219
-3.99460333585739
-3.17787700891495
-2.93574237823486
-2.9084774851799
-2.21322494745255
-3.76304489374161
-8.0314114689827
-6.52710491418839
-6.56721913814545
-8.05355656147003
-5.43919038772583
-6.51817780733109
-8.83903801441193
-11.2301048636436
-10.5835362672806
-12.0052260160446
-12.2545897960663
-10.7186625003815
-12.3723244667053
-9.60701900720596
-10.868556201458
-10.0306299328804
-10.670757651329
-11.5604148507118
-13.4698413014412
-12.9135119318962
-9.417475938797
-7.65612363815308
-12.3582609891891
-11.7527531385422
-8.66868007183075
-8.3159784078598
-10.825523853302
-11.6780421733856
-12.4314987659454
-9.49802929162979
-12.3335822820663
-9.8280291557312
-9.61184442043304
-9.88662284612656
-8.99933129549026
-7.46781355142593
-7.20422101020813
-8.53911226987839
-7.71058773994446
-7.86833852529526
-9.22055727243423
-10.795458137989
-9.53463071584702
-10.8195361495018
-9.62123227119446
-8.42457085847855
-9.19016855955124
-12.4225670099258
-11.5131697654724
-12.1537562012672
-11.5640114545822
-12.2103989124298
-9.25683069229126
-6.28158622980118
-7.18690770864487
-9.54079157114029
-8.77784860134125
-8.62684482336044
-9.0742883682251
-9.97161602973938
-7.36168330907822
-9.17304986715317
-9.71747672557831
-8.51440274715424
-7.77151530981064
-8.57799649238586
-7.29199182987213
-7.67580157518387
-7.83461791276932
-5.90081131458282
-5.4739688038826
-6.47286319732666
-5.39601516723633
-1.80240833759308
-7.41906970739365
-5.67260992527008
-7.3138439655304
-8.05490338802338
-6.23155719041824
-6.89233589172363
-6.74722051620483
-5.71476191282272
-6.38074839115143
-6.4343689084053
-5.44691002368927
-6.92700427770615
-5.54013162851334
-8.61840176582336
-6.41470742225647
-6.68835312128067
-7.8547071814537
-7.86504858732224
-9.08666104078293
-8.3987957239151
-9.84274643659592
-8.52885091304779
-6.79994469881058
-9.22987920045853
-7.44705659151077
-7.67819237709045
-7.38609701395035
-6.07288593053818
-6.4594207406044
-5.62168729305267
-3.10852831602097
-4.71747833490372
-5.6025715470314
-6.95241969823837
-7.94776809215546
-8.35558980703354
-6.83368676900864
-8.75878316164017
-9.01863163709641
-9.29737651348114
-8.87766593694687
-8.69786262512207
-8.62665665149689
-7.84649008512497
-7.61671078205109
-4.57965886592865
-5.72980540990829
-7.7500638961792
-5.88710516691208
-5.43390560150146
-5.37404030561447
-5.31100010871887
-5.70374715328217
-5.5935754776001
-5.0632176399231
-7.81612110137939
-8.25267201662064
-6.27528166770935
-7.39678102731705
-6.76905626058578
-6.16671854257584
-4.12396061420441
-5.27575427293777
-6.30437171459198
-6.16039508581161
-6.73336720466614
-7.9410879611969
-9.65568363666534
-6.88176488876343
-7.88807284832001
-8.94554936885834
-7.01752066612244
-7.29567849636078
-5.71806728839874
-6.84004682302475
-6.09968996047974
-3.1601989865303
-3.82199776172638
-3.16926711797714
-3.67841064929962
-5.03304094076157
-4.84522444009781
-4.05806130170822
-3.36882323026657
-5.19651031494141
-4.25651854276657
-3.29511034488678
-2.63385945558548
-2.33959800004959
-4.49150282144547
-3.66012340784073
-3.40018326044083
-5.51907151937485
-5.33275228738785
-5.42230921983719
-4.15445840358734
-0.068920373916626
-2.10801976919174
-4.67876130342484
-3.03947973251343
-4.32430672645569
-4.9313628077507
-4.36862260103226
-3.31355595588684
-4.37280380725861
-5.41350972652435
-7.38238155841827
-6.47220492362976
-4.71947157382965
-3.00576114654541
-4.51951748132706
-3.06282812356949
-2.67932641506195
-3.64804756641388
-2.01416629552841
-4.71927642822266
-7.59572380781174
-6.29890710115433
-5.6619091629982
-5.41466379165649
-7.36007350683212
-3.72395694255829
-4.97012209892273
-7.83277577161789
-9.6128152012825
-6.81738239526749
-6.00465571880341
-6.12071347236633
-5.89337861537933
-7.0973424911499
-8.17703467607498
-6.48718464374542
-7.81985676288605
-6.98115217685699
-7.30679875612259
-4.88607823848724
-3.59710401296616
-8.62465441226959
-6.01577335596085
-8.00308483839035
-6.41796559095383
-5.26914525032043
-7.42838686704636
-6.97646045684814
-10.8573650717735
-10.0727007985115
-8.8105862736702
-7.23585379123688
-8.35525876283646
-7.03168511390686
-6.790551841259
-8.69920259714127
-8.53569835424423
-7.56622278690338
-8.42031103372574
-8.58289581537247
-11.3900915384293
-9.03172028064728
-7.4894061088562
-8.48729306459427
-7.21029949188232
-9.7314321398735
-10.5752812027931
-10.7408010363579
-8.97201657295227
-10.138491332531
-7.15728360414505
-8.34697014093399
-5.92605066299438
-8.47121328115463
-9.12865394353867
-10.7971483469009
-9.34346544742584
-8.86577236652374
-9.331662774086
-8.70964485406876
-10.123410820961
-10.8370741605759
-10.4563802480698
-13.3921458721161
-10.6787348389626
-10.9344440698624
-8.71898514032364
-9.55492198467255
-9.18851017951965
-8.74470961093903
-7.90562748908997
-7.25271135568619
-6.40410900115967
-7.41676902770996
-10.5044008493423
-9.82791650295258
-10.4481685161591
-5.9157919883728
-6.74652916193008
-9.02108430862427
-12.081235229969
-8.43552523851395
-6.56738501787186
-5.74338275194168
-5.67670726776123
-5.40295821428299
-5.09475255012512
-1.68681019544601
-5.55254918336868
-4.58200639486313
-8.06894379854202
-3.76953911781311
-2.44259631633759
-4.17411458492279
-5.8213232755661
-2.31366187334061
-6.73254173994064
-9.26763957738876
-9.76643371582031
-7.32364094257355
-6.80919444561005
-8.74001276493073
-10.6017975211143
-9.55182135105133
-10.4580404162407
-8.34745270013809
-10.5001764893532
-10.1662132143974
-12.7291635870934
-12.1201714277267
-9.63388174772263
-10.0228714942932
-9.48746776580811
-10.1910640597343
-9.01834744215012
-9.39781016111374
-7.62786990404129
-6.70705229043961
-11.3898216485977
-11.4004393815994
-9.48365807533264
-6.20647841691971
-8.93361014127731
-7.28856372833252
-12.903159737587
-10.0396894812584
-10.9932262301445
-12.5122318267822
-10.988444685936
-6.66415190696716
-4.67610478401184
-5.69299620389938
-9.58215284347534
-6.71096062660217
-5.54018330574036
-7.79530167579651
-8.31530970335007
-8.33596450090408
-7.14920294284821
-5.3293085694313
-6.19653826951981
-9.52641463279724
-10.6046512126923
-12.8188012838364
-12.6244523525238
-9.39112901687622
-10.0503540635109
-12.0398418307304
-9.30461722612381
-7.8900181055069
-9.03670674562454
-8.54587382078171
-6.4730623960495
-7.5126690864563
-7.21582615375519
-8.34715223312378
-6.75533771514893
-6.76226484775543
-8.64029437303543
-9.45410227775574
-6.40971511602402
-6.44184499979019
-8.68668150901794
-9.18972384929657
-9.07643967866898
-7.89700800180435
-8.11471861600876
-6.64277136325836
-10.0856568217278
-8.99267768859863
-11.0667690038681
-14.0021473169327
-11.9727568626404
-14.5024344325066
-10.4084812402725
-12.340287566185
-13.0143913626671
-12.1112712621689
-12.0395199656487
-10.9903563857079
-9.16434472799301
-9.93071329593658
-11.4829528331757
-11.134957075119
-12.0559868216515
-9.92413675785065
-10.9178144931793
-11.1828906536102
-10.0659594535828
-10.0490906834602
-9.18685626983643
-7.90236675739288
-9.47992312908173
-6.28936576843262
-8.0973259806633
-7.72732830047607
-9.14605933427811
-7.85033524036407
-7.31674784421921
-9.40180885791779
-9.2350789308548
-9.03258073329926
-8.44942206144333
-9.00176346302032
-8.02458739280701
-6.67465418577194
-10.9817084670067
-12.0393360257149
-6.70067727565765
-10.1558057665825
-10.1497498750687
-9.98639249801636
-9.922298848629
-8.70220011472702
-9.23888152837753
-7.09851974248886
-10.3617660403252
-8.49317002296448
-9.85430109500885
-9.23929333686829
-7.27980083227158
-8.7804811000824
-8.67624467611313
-10.455758035183
-12.6159586310387
-10.5564605593681
-7.10216921567917
-9.45107132196426
-6.12890923023224
-8.48875093460083
-8.42438042163849
-7.6096687912941
-7.35348707437515
-4.88634687662125
-9.00685083866119
-8.55151134729385
-7.56408876180649
-5.14088249206543
-5.45657724142075
-4.10224479436874
-5.16029340028763
-5.452263712883
-6.61415958404541
-5.80179458856583
-5.65323603153229
-6.36123675107956
-8.6855640411377
-7.00028771162033
-8.91972905397415
-9.51237142086029
-9.48303008079529
-7.83983278274536
-6.13189268112183
-7.50800341367722
-6.00511771440506
-9.17808526754379
-5.62466955184937
-6.96796137094498
-5.3368758559227
-6.11561703681946
-4.30826681852341
-5.52989321947098
-4.19220691919327
-7.24667310714722
-6.53258222341537
-7.31075739860535
-8.33331477642059
-12.1951337456703
-10.5277940034866
-11.1133645772934
-8.72053599357605
-10.4692817926407
-6.97008138895035
-9.67480444908142
-8.13031232357025
-8.58748370409012
-6.05609542131424
-8.49589931964874
-7.03307837247849
-8.28212743997574
-7.55073815584183
-10.4899119734764
-12.6740692257881
-10.1252002120018
-10.3743858337402
-7.0987873673439
-6.85672760009766
-5.74081587791443
-8.63783276081085
-7.19208538532257
-6.67887276411057
-7.73195892572403
-5.76364612579346
-8.41702717542648
-10.4559059143066
-8.83940136432648
-7.54523575305939
-8.51677632331848
-9.89084541797638
-11.9558119773865
-8.27478802204132
-7.221175968647
-7.62467640638351
-7.41148579120636
-5.79893106222153
-6.04889351129532
-8.02284866571426
-4.58673751354218
-7.25413137674332
-8.25242602825165
-6.98628050088882
-6.30219614505768
-9.91761875152588
-10.8358677625656
-11.4211883544922
-10.6500685811043
-13.2633410692215
-12.4549707770348
-10.4673007130623
-10.3377596735954
-9.64363300800323
-10.5677471160889
-10.62566614151
-11.5388473272324
-11.94358086586
-9.70442754030228
-11.0552695393562
-7.6386741399765
-12.0224138498306
-8.98020142316818
-9.71193313598633
-5.47438794374466
-7.44286060333252
-13.2168754935265
-12.6219316124916
-8.68781185150146
-8.79802471399307
-10.6742243766785
-12.3970326781273
-12.7994252443314
-11.0371981263161
-14.1312879920006
-11.0779719948769
-8.49106061458588
-10.5632000565529
-10.0040817260742
-9.44090181589127
-9.02733308076859
-9.48235732316971
-7.42381346225739
-6.90707725286484
-12.9330337643623
-11.753113090992
-9.97168081998825
-9.59770303964615
-7.37245810031891
-8.8176377415657
-7.85905939340591
-9.50430124998093
-9.02623611688614
-6.20473802089691
-9.40446031093597
-10.4466100335121
-8.08087188005447
-7.55919569730759
-9.11459040641785
-10.0139734745026
-8.35901987552643
-9.92276287078857
-9.25968039035797
-13.0125274062157
-10.4337946772575
-8.29122978448868
-10.275858104229
-9.1681592464447
-12.2110277414322
-10.5911951065063
-12.1057064533234
-12.7111575007439
-12.3070583939552
-13.6967341303825
-13.3631638884544
-9.62526899576187
-9.91406792402267
-10.525893509388
-10.8877847194672
-10.1744402647018
-11.9937999248505
-14.7618786692619
-11.8908829092979
-11.2638804912567
-13.0236449837685
-11.5360708832741
-12.1502212285995
-12.8538810014725
-12.6286600232124
-10.5956011414528
-11.2906687259674
-10.6887187957764
-8.82342517375946
-9.89478713274002
-7.58442765474319
-9.37811976671219
-9.66006636619568
-9.05276340246201
-11.2250511050224
-7.9942541718483
-10.7422038912773
-10.6090452671051
-14.2840350270271
-11.4774582386017
-9.64333480596542
-13.0024155378342
-13.7144910097122
-11.1044781208038
-10.4623178839684
-10.8635424971581
-10.1484373807907
-11.5905754566193
-10.5392494797707
-10.5475427508354
-11.4634811878204
-10.1773928999901
-11.5100967884064
-9.13780736923218
-9.07981848716736
-7.87953299283981
-8.4508598446846
-10.2901639938354
-12.1933681368828
-10.0908401608467
-10.923889040947
-11.582667529583
-6.32516872882843
-8.91771095991135
-8.9395045042038
-9.28309917449951
-8.39296722412109
-10.3661766052246
-7.3320140838623
-7.33659982681274
-6.50150501728058
-7.79882401227951
-8.56459927558899
-9.07732897996902
-7.41126525402069
-4.84813565015793
-7.0848645567894
-8.42344909906387
-9.34419637918472
-7.75406432151794
-8.09340351819992
-7.79749524593353
-9.04864954948425
-10.8785797357559
-11.8151040077209
-10.2849525213242
-10.9650463461876
-9.64653080701828
-8.53817617893219
-10.0482920408249
-12.8324469923973
-12.4585645198822
-10.6435567736626
-9.55241376161575
-7.12986391782761
-9.54794824123383
-9.73402190208435
-9.31787014007568
-9.54527866840363
-10.874275803566
-6.39766496419907
-9.65102863311768
-9.61201333999634
-9.04632478952408
-10.0014992952347
-10.3106864690781
-11.7143179178238
-9.33488672971725
-9.91614133119583
-9.14654296636581
-10.4533434510231
-10.0895185470581
-9.43711924552917
-11.1022036671638
-12.1848445534706
-10.1267600059509
-9.50625246763229
-10.6424323916435
-11.442714214325
-11.6887879371643
-9.60265582799911
-12.1494262814522
-13.3581205010414
-11.947845518589
-11.1852881908417
-12.1887142658234
-10.1078978776932
-10.749832034111
-12.2159858942032
-13.3898732662201
-11.2125526070595
-11.4695780277252
-11.4838747382164
-11.1246069669724
-8.10390603542328
-12.4341533780098
-8.9187348484993
-8.62505239248276
-11.4011865854263
-10.5591722726822
-9.35691231489182
-7.43784099817276
-9.17608958482742
-11.2306395769119
-11.3557907938957
-13.2420842051506
-11.0719709992409
-10.4537180066109
-11.1218454241753
-11.0931152701378
-9.23148488998413
-13.455975830555
-11.8646128177643
-13.0736960172653
-15.8757273554802
-15.747396171093
-12.8282624483109
-16.9315287470818
-12.6668463945389
-10.353043615818
-9.69315594434738
-5.51196610927582
-6.4581001996994
-5.833780169487
-7.3776131272316
-7.08516854047775
-8.74034959077835
-10.180934548378
-12.2021669149399
-10.5698115229607
-11.2735149860382
-13.6035362482071
-8.45118743181229
-13.173611998558
-12.0381931066513
-10.0269837379456
-11.4809401631355
-11.9411284327507
-10.0925799012184
-12.2428272366524
-11.703171312809
-9.28275227546692
-8.12212252616882
-7.87692838907242
-6.48706406354904
-6.41580599546432
-8.05270344018936
-7.96327501535416
-8.49413126707077
-10.8381795883179
-6.91196209192276
-4.62736523151398
-8.8612345457077
-9.70729917287827
-10.7161529064178
-13.6800081729889
-11.807711482048
-11.1369696855545
-9.82055789232254
-8.10539078712463
-10.6765156388283
-10.7543637156487
-5.07435196638107
-5.90176737308502
-6.83953702449799
-6.98739463090897
-7.45661383867264
-10.1926944851875
-8.74700051546097
-10.5819668769836
-4.6115620136261
-5.58735048770905
-4.21394354104996
-5.69050276279449
-4.11891275644302
-3.23293393850327
-3.58627825975418
-5.59681177139282
-8.25834935903549
-5.24218344688416
-5.97117882966995
-6.81340444087982
-9.20892196893692
-7.75702649354935
-8.44019001722336
-5.51987546682358
-5.73591440916061
-5.56605958938599
-3.15634834766388
-2.11297237873077
-2.43856531381607
-2.99172967672348
-4.73944592475891
-1.41848027706146
-5.50093150138855
-5.29265981912613
-5.60614025592804
-7.23657131195068
-8.2646609544754
-10.9845594763756
-11.9391222596169
-10.774591088295
-9.78368371725082
-10.6586698889732
-10.2754173874855
-8.73473954200745
-9.03502023220062
-9.20449441671371
-7.69166791439056
-7.63438922166824
-7.88091886043549
-7.21265321969986
-7.17771273851395
-7.60192304849625
-9.04630422592163
-7.57024329900742
-7.58756667375565
-5.91151809692383
-6.4098299741745
-8.92593377828598
-10.4277331829071
-8.1406672000885
-10.6449791193008
-7.28194773197174
-5.47202014923096
-7.43415385484695
-10.11654484272
-9.01918697357178
-12.9600684046745
-12.0589522719383
-13.7211449742317
-13.4543048739433
-14.4617364406586
-14.3083624243736
-14.9830579161644
-13.2881612181664
-12.8041667342186
-12.2966102957726
-13.6985140442848
-12.3042526245117
-14.3966064453125
-14.2781186103821
-13.3419541716576
-13.2995727658272
-13.0880231261253
-9.37613147497177
-12.1908178329468
-12.9874890446663
-14.7740487456322
-15.2739033699036
-15.4572194814682
-13.8077479600906
-13.4971315264702
-12.3694210648537
-11.8568731546402
-13.4583714604378
-13.6658920049667
-11.7948665618896
-9.8079292178154
-9.16179710626602
-9.10739159584045
-14.6327167153358
-12.7727429866791
-9.36860102415085
-10.7898030281067
-11.5061683654785
-12.6394657492638
-12.1547473669052
-10.3041160106659
-10.6443575024605
-11.1380168795586
-10.3913426399231
-13.9597958922386
-13.6433959007263
-11.8319491147995
-11.5836886763573
-11.449929356575
-11.3915855884552
-9.91880089044571
-10.8795046806335
-11.3495968580246
-10.80523198843
-10.3003517985344
-11.7375068664551
-9.14254754781723
-11.1067840456963
-10.5969821214676
-9.68392133712769
-10.8525267839432
-13.1512240767479
-13.9356246590614
-12.0379772186279
-10.2574136257172
-10.7878538370132
-12.6965076327324
-10.7184806466103
-13.5216487050056
-13.9160208106041
-13.8293398618698
-14.3405493497849
-12.8040641546249
-11.2834665179253
-9.77536499500275
-9.98747533559799
-9.8396703004837
-7.37150394916534
-8.02906656265259
-6.92484647035599
-7.9190446138382
-10.2643440961838
-9.13618409633636
-12.3929789066315
-11.1877743005753
-13.6620886921883
-11.8298215866089
-9.31199407577515
-11.9835940599442
-11.9296516776085
-11.0995017290115
-8.72416341304779
-9.78158694505692
-8.05912071466446
-8.44975364208221
-9.08434766530991
-8.2776215672493
-10.3935796618462
-11.6779747009277
-12.1348544359207
-14.1066792011261
-14.0599609017372
-11.8601794242859
-14.4296341538429
-8.71472311019897
-11.3027704358101
-13.6818186640739
-11.9118166565895
-10.4904922246933
-7.51321649551392
-12.1560158133507
-12.2650346159935
-10.944497525692
-10.559806227684
-11.532866358757
-11.9890688657761
-11.6449246406555
-11.2335156798363
-13.130339384079
-11.5880388617516
-12.7334674596786
-14.7818097472191
-12.8031350970268
-12.1701341867447
-11.4214336872101
-11.6650074124336
-15.3387596607208
-12.0492078661919
-10.9828064441681
-8.70275115966797
-12.8391547203064
-10.1756944060326
-10.2835873961449
-7.74676740169525
-8.32617235183716
-4.77168691158295
-5.72165602445602
-8.12861293554306
-7.44898128509521
-4.45453161001205
-6.82678437232971
-8.61990165710449
-8.93230473995209
-9.56978112459183
-7.45287084579468
-9.4738557934761
-7.91240662336349
-7.73696511983871
-7.47400510311127
-10.9193912148476
-8.28227126598358
-8.91610008478165
-12.5470815300941
-12.9540403485298
-9.3410672545433
-11.1305196285248
-7.83774274587631
-7.44238376617432
-8.7250035405159
-8.85466921329498
-5.17948967218399
-6.11073106527328
-7.73174625635147
-10.8537874221802
-10.4250437617302
-11.8187354207039
-10.0490000247955
-11.6771467328072
-8.47966265678406
-7.98858451843262
-6.60429859161377
-7.08093124628067
-6.24499982595444
-6.50364685058594
-6.63212049007416
-7.6061692237854
-8.67829310894012
-8.15764844417572
-6.60303455591202
-8.8469243645668
-8.37209647893906
-9.13196116685867
-9.46061825752258
-8.51751565933228
-10.0229561328888
-8.78386443853378
-9.45474404096603
-11.2481427788734
-11.0308337807655
-7.8522732257843
-10.0963750481606
-8.82338553667068
-10.0117343664169
-9.94409173727036
-8.43417125940323
-10.2454159259796
-8.8991584777832
-8.46306645870209
-7.54614686965942
-6.45591658353806
-8.0226121544838
-9.19766300916672
-10.5861248373985
-10.0902319550514
-12.2227740883827
-13.0521076321602
-11.9038917422295
-11.8859068751335
-14.1742840409279
-12.4538662433624
-12.432981967926
-12.9397650957108
-11.6308551430702
-10.6618107557297
-12.4774895310402
-10.2833089232445
-11.0733521580696
-10.1322953701019
-7.02109634876251
-8.80958253145218
-10.2697703838348
-10.7611459493637
-10.7306019067764
-14.2684676647186
-12.3362272977829
-11.5639474987984
-12.6082003116608
-9.07139939069748
-9.80492693185806
-10.6332588791847
-6.0735051035881
-8.69113910198212
-6.62728595733643
-7.82265627384186
-8.81829380989075
-11.8911004662514
-8.52513456344604
-12.6941173672676
-13.0261814594269
-12.9934381842613
-12.7187322378159
-12.511483669281
-10.5749387741089
-9.82983160018921
-8.21315675973892
-6.78218460083008
-11.2827017307281
-13.824801504612
-14.5712380409241
-11.0931141376495
-11.6954725980759
-8.09624391794205
-6.02960783243179
-10.0749280452728
-12.3699660301208
-10.382431268692
-8.56708228588104
-10.4239333868027
-11.8724143505096
-8.51207649707794
-6.35457336902618
-9.69309365749359
-8.10345244407654
-6.74021703004837
-8.91883420944214
-10.5437684059143
-7.21092575788498
-9.64325261116028
-9.40758246183395
-7.70979434251785
-9.32465595006943
-9.30224198102951
-6.68790251016617
-6.10199820995331
-9.72761100530624
-10.0641444325447
-9.39477270841599
-11.8554058670998
-9.90111666917801
-8.84988367557526
-6.62961775064468
-6.91564297676086
-8.39825451374054
-7.27252972126007
-8.51023960113525
-8.65459924936295
-8.49174386262894
-7.80362206697464
-7.42983424663544
-7.50138008594513
-6.82448190450668
-5.7766193151474
-8.29979914426804
-5.37308305501938
-5.81694602966309
-5.3941063284874
-4.05568891763687
-7.56410789489746
-6.88688141107559
-9.42336404323578
-7.21865731477737
-9.46296137571335
-6.22069376707077
-7.51298224925995
-7.4636464715004
-7.59030306339264
-7.21193331480026
-11.116863489151
-7.51587498188019
-8.30006420612335
-9.92238461971283
-6.68591165542603
-7.44975739717484
-7.54996448755264
-9.91806441545486
-11.2505357861519
-8.93640750646591
-9.41336768865585
-7.89598459005356
-7.99701189994812
-7.63621646165848
-10.1289401650429
-9.41707301139832
-9.53434062004089
-8.02525764703751
-12.1823978424072
-9.28451216220856
-11.5202959179878
-8.72215974330902
-11.4646001458168
-10.7943305969238
-9.60934728384018
-6.81618446111679
-7.49079149961472
-10.4183003902435
-7.11558067798615
-8.41492420434952
-7.90811604261398
-8.67160701751709
-5.24341577291489
-4.16595697402954
-4.37253016233444
-4.7467577457428
-4.19178473949432
-6.72027122974396
-6.74813139438629
-7.83760511875153
-6.73248684406281
-7.63648962974548
-9.37595838308334
-6.52381092309952
-7.66209763288498
-8.03192275762558
-8.33283191919327
-9.09974008798599
-10.6513042449951
-9.8579363822937
-8.46484613418579
-8.93023002147675
-13.1860120296478
-12.5065757632256
-11.3755696415901
-11.4096414446831
-11.2830780744553
-10.6696640253067
-9.81612712144852
-9.7204555273056
-11.562110722065
-11.976319372654
-8.95124894380569
-7.49546754360199
-5.57238173484802
-8.87002825737
-9.65928798913956
-10.2266269922256
-9.38067710399628
-9.80261480808258
-9.9762499332428
-8.93717223405838
-8.30808103084564
-12.0595595240593
-11.382620215416
-11.2956270575523
-12.6155070662498
-11.7084974050522
-11.5501048564911
-10.3234219551086
-11.7841336727142
-14.2364261746407
-11.5760875344276
-12.8460704088211
-11.5937700271606
-11.1745060682297
-9.40003007650375
-13.6812070012093
-12.6163744330406
-10.4538025856018
-9.46844339370728
-9.66620832681656
-10.8093767166138
-10.0177149176598
-9.86027377843857
-11.0434429049492
-12.6899176239967
-5.92226380109787
-7.08528363704681
-6.36643743515015
-9.78894853591919
-7.82419860363007
-9.43430882692337
-10.7474051713943
-8.38092082738876
-10.7504072785378
-11.1650393009186
-14.0100828409195
-13.6088082194328
-13.7807931303978
-13.9165687561035
-10.8105451464653
-12.7328646183014
-13.8992292881012
-12.7625227570534
-12.7952889800072
-14.4123913049698
-13.9952591657639
-13.50958943367
-12.7509105205536
-14.0809240937233
-11.1851230859756
-13.3888218402863
-10.9681109786034
-13.7572456002235
-11.7105466127396
-12.10355001688
-13.1244176626205
-11.5006912946701
-13.3201093673706
-12.9013698101044
-8.28932934999466
-9.26400393247604
-12.0741485357285
-8.22704935073853
-12.6027545332909
-9.7274654507637
-12.6384218335152
-13.6176945567131
-11.3596120476723
-7.49220287799835
-7.60361665487289
-8.52116030454636
-9.11606913805008
-8.72597724199295
-6.71459859609604
-8.52289301156998
-8.24961698055267
-9.39934861660004
-10.4723919630051
-8.39813882112503
-9.70823872089386
-10.0874413847923
-9.35862493515015
-12.1172384023666
-8.82824808359146
-6.53509080410004
-9.91310769319534
-11.8144641518593
-10.3054333329201
-11.0554687976837
-7.71955537796021
-6.5043728351593
-6.6374027132988
-7.57234930992126
-6.88428491353989
-9.11806827783585
-5.74590647220612
-8.7849372625351
-8.40393632650375
-7.55612534284592
-8.42136770486832
-7.77961277961731
-8.57415217161179
-6.86551576852798
-6.10271090269089
-7.45626252889633
-7.5337952375412
-9.78968340158463
-8.47390520572662
-7.30659538507462
-7.76984268426895
-4.65049999952316
-4.37050825357437
-6.43935835361481
-3.87931424379349
-4.92494374513626
-7.9197148680687
-9.05525481700897
-7.59543931484222
-4.67746216058731
-3.76243150234222
-2.50626683235168
-6.47347694635391
-6.61085838079453
-7.62288266420364
-4.71805036067963
-9.38778644800186
-7.03398197889328
-7.74488747119904
-6.53043764829636
-5.13009876012802
-5.3979224562645
-3.29556131362915
-6.32869172096252
-6.03445273637772
-4.52101409435272
-6.42976152896881
-4.96467542648315
-3.1186203956604
-5.49583458900452
-5.21995669603348
-6.26243394613266
-6.75863444805145
-6.20221418142319
-7.663629591465
-10.0645499825478
-6.74013930559158
-8.03344792127609
-7.47941946983337
-7.8296189904213
-6.81426978111267
-7.88064515590668
-6.9471110701561
-7.76609802246094
-7.05225586891174
-7.58831614255905
-7.23985284566879
-6.1459795832634
-5.05980861186981
-6.3150879740715
-7.5793953537941
-10.8811708688736
-6.30980014801025
-6.69665622711182
-7.25693219900131
-5.34725052118301
-8.47581589221954
-7.28409665822983
-7.263696372509
-6.58516585826874
-5.91296064853668
-6.1586702466011
-6.79351711273193
-8.29520124197006
-4.10161226987839
-6.19875180721283
-4.54582887887955
-8.90238237380981
-6.56021165847778
-7.02838218212128
-2.43291258811951
-5.37565302848816
-5.05062651634216
-3.69411253929138
-4.46954506635666
-6.53486186265945
-6.03500235080719
-7.31755298376083
-4.59624528884888
-7.88910222053528
-6.16178649663925
-6.16418409347534
-7.85174810886383
-5.5278834104538
-3.63614064455032
-4.57700043916702
-5.8973850607872
-6.32273727655411
-2.52791607379913
-4.40516310930252
-2.25734424591064
-2.99249440431595
-3.39227473735809
-3.57562208175659
-5.45661967992783
-6.57245594263077
-4.83403539657593
-3.99652123451233
-4.49537944793701
-3.5449116230011
-6.47452998161316
-4.04008567333221
-3.79397195577621
-3.39013910293579
-3.19109743833542
-3.90408617258072
-2.52211654186249
-3.99264186620712
-4.39150822162628
-3.51246863603592
-6.88650864362717
-5.74867820739746
-6.63535952568054
-7.56851869821548
-6.69000291824341
-9.38752716779709
-5.95958870649338
-9.15503680706024
-8.45131450891495
-5.26796698570251
-6.17646342515945
-5.31133824586868
-6.66773098707199
-6.64624404907227
-8.90220665931702
-12.1567938327789
-8.54992574453354
-8.85328841209412
-10.9590185284615
-12.2133868336678
-9.00129103660583
-9.41306757926941
-8.88663011789322
-10.0730537176132
-10.8038979172707
-10.6846862435341
-10.577891767025
-7.54229474067688
-6.77485644817352
-5.40098738670349
-9.23452121019363
-10.0416195988655
-9.06221252679825
-9.97627484798431
-9.23086166381836
-8.21618938446045
-8.09040117263794
-10.329748570919
-8.82455849647522
-6.44604974985123
-8.11031126976013
-6.46149206161499
-4.83934795856476
-6.62529236078262
-7.33550095558167
-8.43904656171799
-11.0085262060165
-10.2650204896927
-8.89980000257492
-7.83897519111633
-6.41360998153687
-6.44929879903793
-9.79525035619736
-10.4889485836029
-10.1647890210152
-10.232263982296
-8.8980073928833
-9.41243600845337
-10.574583530426
-8.65052807331085
-7.7205063700676
-5.21485757827759
-5.62962746620178
-7.24394357204437
-6.07472240924835
-2.38534832000732
-3.94582051038742
-5.15556049346924
-1.71851295232773
-2.84442192316055
-2.26318120956421
-4.50147116184235
-5.15578478574753
-7.10525286197662
-8.66520458459854
-8.4110968708992
-7.99107146263123
-9.10658860206604
-7.68034696578979
-4.94601732492447
-5.18255698680878
-4.49220639467239
-5.09349542856216
-5.95791697502136
-6.69037634134293
-7.6632085442543
-7.74702000617981
-9.61701500415802
-10.7524464130402
-9.51046830415726
-10.5090864896774
-11.3655390143394
-10.0394902825356
-8.15060830116272
-9.57390302419662
-7.50048035383224
-8.59813570976257
-10.4291111826897
-8.71087950468063
-6.08852654695511
-6.54779726266861
-5.28755050897598
-5.83849453926086
-4.71055740118027
-4.81372904777527
-7.61188501119614
-6.51553875207901
-9.69429343938828
-8.33829295635223
-7.30188935995102
-8.44258785247803
-9.32411587238312
-9.2005962729454
-8.64915990829468
-7.92428994178772
-8.73007643222809
-6.87463867664337
-9.11871141195297
-9.94046354293823
-9.48583894968033
-8.43339151144028
-5.41437417268753
-8.74617600440979
-10.6957898736
-7.99040567874908
-10.0535507798195
-12.6332735419273
-13.1257262825966
-10.4128930568695
-8.93899118900299
-9.20054805278778
-10.3463819622993
-12.1031851768494
-8.08509486913681
-6.04074257612228
-3.39211267232895
-5.70884960889816
-5.30413329601288
-5.59036022424698
-5.46851766109467
-4.57507008314133
-9.16551619768143
-5.15057396888733
-9.06741243600845
-7.87788009643555
-8.20182192325592
-11.4747889637947
-11.3414181470871
-8.33667016029358
-8.13802361488342
-7.18958657979965
-7.37380015850067
-7.03860664367676
-4.58672297000885
-9.13078325986862
-11.6078770756721
-10.7792466282845
-7.22629624605179
-8.30144828557968
-8.08393579721451
-11.1547902226448
-10.4694563150406
-10.5839571356773
-9.2421732544899
-8.3166743516922
-10.017279446125
-10.5455438494682
-10.8341728448868
-11.415309548378
-11.2187611460686
-12.5438086390495
-10.429849088192
-7.13280183076859
-6.55522090196609
-7.84774142503738
-8.54146975278854
-10.3462339639664
-11.011559009552
-9.24262976646423
-6.90011543035507
-10.3403918743134
-9.10587710142136
-10.1563188433647
-9.58076244592667
-9.10945868492126
-10.5980648994446
-9.65063267946243
-7.46436488628387
-6.66173130273819
-8.15836745500565
-7.95931631326675
-10.3338984251022
-9.51506328582764
-5.80673736333847
-7.6336886882782
-7.57892256975174
-7.48727905750275
-8.44090729951859
-8.52105897665024
-10.2853626012802
-9.34517639875412
-8.58748817443848
-7.33427131175995
-12.6892242431641
-7.70536953210831
-9.11628383398056
-9.02600753307343
-11.5080684423447
-9.15045583248138
-10.8407835364342
-8.53182691335678
-9.22063905000687
-11.5210688114166
-12.428119301796
-12.8257819414139
-12.8670273423195
-12.6908658146858
-10.7686803340912
-8.80183792114258
-11.417740881443
-9.58836370706558
-9.33144962787628
-9.14842784404755
-9.3256374001503
-8.5537593960762
-8.1396067738533
-8.6403341293335
-8.52607619762421
-10.9930345416069
-10.4807077646255
-9.73624217510223
-9.04690051078796
-13.9612232446671
-14.8531665802002
-13.7769525051117
-13.121866106987
-12.7153836488724
-12.2380169630051
-10.713167488575
-11.2300288677216
-11.1798837780952
-10.3539006114006
-13.0826489925385
-13.6066760420799
-10.7705265879631
-11.7430087924004
-9.25018960237503
-12.9035329222679
-12.5277025103569
-10.37623077631
-12.0687360167503
-9.16191846132278
-11.8289129137993
-14.0148503780365
-9.63974171876907
-10.2898715138435
-6.80785578489304
-9.86295318603516
-9.92540019750595
-7.72983491420746
-6.28694772720337
-9.07076638936996
-9.6201998591423
-6.24791300296783
-6.84152644872665
-8.18339431285858
-7.74301266670227
-7.430320084095
-7.95705103874207
-6.17188405990601
-9.39839696884155
-10.2101637721062
-10.9127871990204
-11.9214600324631
-8.95538067817688
-9.09118616580963
-10.6215102672577
-9.53604596853256
-8.67863208055496
-9.35458010435104
-10.2210851311684
-9.63395822048187
-10.6029884815216
-10.0939445495605
-7.31999504566193
-10.0525830984116
-7.68860721588135
-6.19445687532425
-9.56086367368698
-9.49341654777527
-8.08546155691147
-11.3178935647011
-8.63259077072144
-9.61141645908356
-8.03857237100601
-6.90813440084457
-7.36779248714447
-5.70430272817612
-5.53416156768799
-7.7822100520134
-9.05232012271881
-6.89826893806458
-8.60332846641541
-7.73419773578644
-7.84939908981323
-9.05916255712509
-9.76388072967529
-9.9344322681427
-8.2015517950058
-7.88962131738663
-9.53972363471985
-9.95166885852814
-10.809649348259
-11.2637659311295
-9.17315107584
-11.3090317249298
-9.61701411008835
-9.23861134052277
-8.51380556821823
-10.3974115252495
-8.60515892505646
-7.32714211940765
-7.76766127347946
-8.92782074213028
-10.8152266144753
-9.20165002346039
-6.63504159450531
-8.73034542798996
-10.2783551216125
-10.6169958114624
-8.7065948843956
-8.36352407932281
-9.77640348672867
-12.2781683206558
-10.5066412091255
-13.6589937806129
-11.9788435697556
-12.1825553774834
-9.82847303152084
-11.7948598265648
-11.2617042660713
-9.36663693189621
-7.62030535936356
-4.8966823220253
-5.84870213270187
-6.7154980301857
-6.44664949178696
-4.81076776981354
-7.41877019405365
-7.71488034725189
-7.82904118299484
-10.3614291548729
-11.3896490335464
-10.1437412500381
-12.2648779153824
-11.3745470643044
-12.5152313113213
-9.22790777683258
-8.95673012733459
-9.36581701040268
-11.8908309340477
-11.0301007032394
-11.9647996425629
-9.32615107297897
-10.8411880135536
-8.46838515996933
-7.70730793476105
-6.86580741405487
-8.88444221019745
-9.7475289106369
-8.2831826210022
-9.92076075077057
-10.473331451416
-11.1179203391075
-7.95534157752991
-7.9157794713974
-9.5255264043808
-8.3616760969162
-10.1874792575836
-8.83269119262695
-8.63392126560211
-9.39175850152969
-9.62153100967407
-9.63435024023056
-9.51617819070816
-10.389862537384
-7.56639248132706
-9.84365260601044
-9.99215984344482
-8.8220220208168
-5.97538679838181
-7.7056827545166
-7.66530030965805
-6.87559515237808
-7.27513557672501
-7.864053606987
-9.62284988164902
-9.479163646698
-7.45998799800873
-7.60837405920029
-9.36805593967438
-9.80023467540741
-10.5350680947304
-7.65711051225662
-7.22233015298843
-8.92156881093979
-8.49431413412094
-9.03824043273926
-9.35001194477081
-8.50554090738297
-8.70600801706314
-9.5650263428688
-6.60236644744873
-8.17068552970886
-6.37588083744049
-9.79520922899246
-9.53829044103622
-9.11576098203659
-7.69490033388138
-8.11787688732147
-7.5332692861557
-5.42849940061569
-6.90968322753906
-7.62134993076324
-9.15160673856735
-9.3216689825058
-9.51313441991806
-7.69953966140747
-9.23434281349182
-8.82053178548813
-10.4891319274902
-8.66377127170563
-8.36257696151733
-9.07824122905731
-11.0197699069977
-12.5265379548073
-11.7198929786682
-12.9537881016731
-12.5401019454002
-11.6846747398376
-12.5756590366364
-13.5461063981056
-11.7944219708443
-14.2936544418335
-11.7705658078194
-11.0676762461662
-7.78573113679886
-8.82934910058975
-8.10390746593475
-11.4914245009422
-8.63614839315414
-11.1984848380089
-11.1163396835327
-12.2926279306412
-10.0208971500397
-7.8793483376503
-12.2069827318192
-13.318654358387
-11.4198969006538
-9.01457566022873
-13.1647955775261
-11.3307598233223
-8.56088036298752
-9.85693508386612
-6.27617251873016
-11.2235963344574
-11.3695933818817
-14.2027960419655
-11.9255279898643
-12.8690183758736
-12.0958920121193
-8.47139191627502
-10.0971575379372
-8.69007438421249
-10.1171181201935
-9.21131056547165
-9.38249295949936
-10.8923601508141
-9.01113158464432
-9.01677376031876
-7.419802069664
-9.3810476064682
-9.66283810138702
-7.70703768730164
-12.4876157641411
-10.349003970623
-9.23447453975677
-9.89607489109039
-9.44886416196823
-10.2550469040871
-9.48590397834778
-12.8934361338615
-12.4469313621521
-12.6433133482933
-8.03563112020493
-10.9770742058754
-10.5229097008705
-8.34111195802689
-11.2604232430458
-10.318576335907
-9.42512649297714
-9.42709237337112
-8.77402096986771
-11.1460890769958
-11.7579670548439
-7.94926887750626
-9.93557316064835
-8.13937348127365
-7.76332521438599
-5.77967381477356
-4.29757159948349
-8.99644470214844
-10.6283323764801
-8.96421378850937
-5.98721104860306
-6.81724685430527
-8.40144538879395
-8.44860434532166
-10.0199548006058
-7.89843267202377
-8.9177560210228
-9.39520710706711
-7.21461927890778
-6.57481002807617
-7.17740625143051
-7.99069720506668
-8.74052548408508
-8.92588204145432
-8.95077764987946
-8.67289930582047
-7.02772670984268
-7.51955389976501
-4.27141779661179
-6.53071230649948
-9.0507350564003
-7.48573035001755
-6.63543748855591
-8.10580348968506
-7.65497303009033
-6.07893395423889
-8.10021007061005
-8.41980540752411
-4.71315544843674
-3.87292730808258
-2.9757975935936
-4.88049119710922
-3.93922525644302
-7.73096245527267
-5.7168653011322
-8.1568216085434
-5.12971884012222
-6.31927764415741
-8.60727798938751
-7.86875867843628
-6.73062163591385
-7.67139476537704
-7.42052453756332
-6.8970804810524
-7.25029194355011
-8.07315760850906
-7.13865685462952
-6.88729858398438
-4.52066314220428
-5.13848376274109
-6.54302823543549
-7.71606361865997
-8.0124933719635
-10.5484414696693
-6.96095538139343
-5.49302935600281
-4.30531030893326
-3.70994991064072
-5.37969756126404
-7.25767362117767
-7.54003411531448
-6.47310727834702
-9.6366451382637
-8.58092844486237
-6.88142907619476
-8.38269597291946
-10.4398835897446
-10.0982285737991
-9.4433262348175
-10.2393090724945
-7.09407043457031
-6.85352009534836
-7.78945481777191
-8.27874737977982
-7.10065507888794
-5.39846611022949
-4.776984333992
-6.67962020635605
-7.07204812765121
-8.19631373882294
-9.46120119094849
-7.53065371513367
-6.06118762493134
-6.61209493875504
-7.42072528600693
-7.78799164295197
-6.82782816886902
-6.49835997819901
-5.5875301361084
-7.05442076921463
-4.81971681118011
-4.27455818653107
-7.16551107168198
-6.37310922145844
-7.94954919815063
-3.86125874519348
-6.35542780160904
-6.05704981088638
-4.29716694355011
-3.51880037784576
-4.8960834145546
-4.86478543281555
-3.61611551046371
-3.06237602233887
-0.126827895641327
-4.76537293195724
-2.44553422927856
-4.95086079835892
-5.2237194776535
-6.82386350631714
-3.88979321718216
-4.4916365146637
-3.29610025882721
-5.60058015584946
-6.86768627166748
-6.53995728492737
-7.40873259305954
-9.62439435720444
-9.41517353057861
-12.3441680073738
-11.9394980669022
-9.52406460046768
-10.015656888485
-7.65715569257736
-9.7213898897171
-8.26763617992401
-10.8176577091217
-9.57124596834183
-11.5242701768875
-8.74624174833298
-9.83199042081833
-8.80465614795685
-7.59697061777115
-5.66984570026398
-9.17610329389572
-7.85035425424576
-6.82237905263901
-8.55131077766418
-10.5986551046371
-9.06860017776489
-9.26132214069366
-8.02776426076889
-7.80386883020401
-9.23647940158844
-8.96564954519272
-8.08332347869873
-5.68698674440384
-6.82348239421844
-4.87888902425766
-6.53449362516403
-8.4321094751358
-6.7423677444458
-4.11939871311188
-7.82052850723267
-10.9569398164749
-9.18820571899414
-9.44670706987381
-10.8378196954727
-7.47520053386688
-7.61704653501511
-8.82343018054962
-7.11851280927658
-5.27526152133942
-8.30240392684937
-8.71434658765793
-8.45544332265854
-5.79058617353439
-9.70646780729294
-8.78778880834579
-6.84740698337555
-5.6024723649025
-5.22360467910767
-9.06302911043167
-8.6424588561058
-8.59818208217621
-12.5834209322929
-8.29926145076752
-7.16214579343796
-6.02825766801834
-2.29481863975525
-3.79852437973022
-7.49698084592819
-7.66825979948044
-4.29284876585007
-5.40778309106827
-6.11372566223145
-5.93029338121414
-7.53964614868164
-9.1928505897522
-8.20436495542526
-5.3772177696228
-9.05393666028976
-8.60336488485336
-8.36456710100174
-10.0864855051041
-6.94694149494171
-9.98107063770294
-9.44610732793808
-5.6280170083046
-6.19863814115524
-5.28951591253281
-4.62161618471146
-6.13466382026672
-6.63728475570679
-5.77951872348785
-4.34134316444397
-5.68149411678314
-9.30559420585632
-7.49015653133392
-3.85525208711624
-5.32199186086655
-5.00094920396805
-4.87145841121674
-4.87276929616928
-4.83802902698517
-7.02176052331924
-8.16050100326538
-4.54858714342117
-7.86934530735016
-6.54635405540466
-8.63072282075882
-7.36612910032272
-6.87532371282578
-6.72289776802063
-8.48792815208435
-4.59223610162735
-5.60462188720703
-5.20993131399155
-4.51701498031616
-7.5131796002388
-6.51112288236618
-6.72774636745453
-7.05014699697495
-7.66474592685699
-7.2829195857048
-8.36821490526199
-8.05512225627899
-7.65789121389389
-7.39925187826157
-5.41982573270798
-4.27416986227036
-4.24614828824997
-6.10325133800507
-5.63315659761429
-6.44471371173859
-6.4247562289238
-5.15310102701187
-5.87895512580872
-5.61014044284821
-5.49402248859406
-5.15814822912216
-1.61421179771423
-7.38271194696426
-6.74119174480438
-6.48604518175125
-7.95404088497162
-10.3001641631126
-9.1026503443718
-7.35929399728775
-8.08227545022964
-5.89533561468124
-5.93337815999985
-5.04129272699356
-6.70849430561066
-8.87606686353683
-9.72624611854553
-11.1723017096519
-7.08694273233414
-6.72939085960388
-7.13540065288544
-11.4213301539421
-7.52855306863785
-9.12913990020752
-9.14117550849915
-8.80619072914124
-10.4781047701836
-8.7298321723938
-10.2622134685516
-9.8758744597435
-6.53797733783722
-4.04886305332184
-7.63870394229889
-8.7131564617157
-7.26636230945587
-6.07301300764084
-8.89785599708557
-7.75368493795395
-7.49401849508286
-13.4964428544044
-14.0728834867477
-12.1347126364708
-6.89816981554031
-7.74690890312195
-7.1403169631958
-7.56628704071045
-8.61849397420883
-8.74148398637772
-10.7481534481049
-9.75263053178787
-9.8668697476387
-11.1104384660721
-11.385744035244
-11.7281411886215
-9.27734756469727
-6.27260380983353
-6.64297848939896
-7.17156428098679
-4.05044966936111
-6.77532613277435
-7.0919708609581
-7.33021396398544
-5.47665703296661
-11.2159031033516
-10.55460947752
-9.28821736574173
-9.17966711521149
-8.19696855545044
-7.7660391330719
-8.95473748445511
-4.96874219179153
-2.12257212400436
-5.10995352268219
-8.08311945199966
-5.21290618181229
-6.17538976669312
-5.07662749290466
-8.94955623149872
-6.26874029636383
-6.73974615335464
-6.50835764408112
-6.66502261161804
-6.20692646503448
-6.95185858011246
-8.26818525791168
-10.1412364244461
-9.48958021402359
-9.68000960350037
-7.66845738887787
-7.6770236492157
-7.69068557024002
-9.74091076850891
-8.74410545825958
-7.49311435222626
-7.07412087917328
-8.6904639005661
-6.39159834384918
-7.94942909479141
-6.19463527202606
-8.82185167074203
-6.82775259017944
-4.82636392116547
-6.66857922077179
-8.08293962478638
-8.70898854732513
-7.64812988042831
-8.26344412565231
-6.65237480401993
-4.17805570363998
-5.40643727779388
-5.58821308612823
-5.85835200548172
-6.26103019714355
-7.59269678592682
-8.16270333528519
-6.86897754669189
-5.19597285985947
-2.44456499814987
-5.83122837543488
-4.82969880104065
-3.97340220212936
-5.17756026983261
-4.05826163291931
-3.64784246683121
-5.36317867040634
-4.85543692111969
-4.14809423685074
-4.61380928754807
-2.45843929052353
-5.13562399148941
-5.40960472822189
-4.45466804504395
-2.17720115184784
-4.7529588341713
-5.14227342605591
-3.45601296424866
-5.2372133731842
-8.31589424610138
-6.15172159671783
-5.99578678607941
-5.58697295188904
-5.58789128065109
-6.11797446012497
-2.32829749584198
-3.45560526847839
-3.47003185749054
-4.30141323804855
-5.24594169855118
-6.9326263666153
-4.72014951705933
-4.12135118246078
-5.08718472719193
-5.06162661314011
-6.61431294679642
-4.33747392892838
-7.378178358078
-5.78265178203583
-1.98737579584122
-2.22288793325424
-1.86547976732254
-1.28433221578598
-3.25526195764542
-5.7399308681488
-4.20897632837296
-5.21109759807587
-5.95262795686722
-4.41239303350449
-5.32742166519165
-1.98202812671661
-3.75331318378448
-3.79909890890121
-2.88487005233765
-2.91796433925629
-1.68872618675232
-3.57441437244415
-2.92601370811462
-2.05867290496826
-1.23480808734894
-2.72834277153015
-4.39450120925903
-3.02912360429764
-6.12181258201599
-6.70611244440079
-6.86624753475189
-6.07035678625107
-7.80726075172424
-7.58197939395905
-6.25568425655365
-7.34199619293213
-7.59653007984161
-5.8976041674614
-6.53195172548294
-7.87644946575165
-8.58655869960785
-7.09905731678009
-6.31619590520859
-5.256227850914
-6.72419613599777
-5.79045820236206
-6.4579416513443
-7.80195719003677
-7.95083802938461
-7.2573122382164
-5.82525318861008
-4.48547059297562
-3.38135886192322
-8.25980097055435
-9.32399940490723
-6.22712647914886
-6.10539335012436
-5.86650913953781
-4.26858377456665
-6.30198228359222
-7.11403948068619
-7.78813993930817
-9.28050941228867
-11.6651459932327
-9.80075132846832
-10.6841557025909
-11.8044698834419
-9.37756758928299
-9.1532638669014
-9.25074791908264
-6.16160315275192
-7.94971543550491
-8.01608031988144
-7.44781595468521
-6.71271097660065
-9.44674372673035
-10.0182139873505
-6.30852079391479
-3.09349822998047
-5.64252400398254
-3.93233567476273
-5.70155173540115
-8.07937562465668
-7.8225399851799
-6.95529741048813
-5.4343444108963
-7.2711768746376
-4.18497824668884
-4.95158714056015
-4.59326910972595
-4.76392775774002
-3.77461856603622
-5.32845705747604
-4.9582644701004
-5.53080922365189
-3.76811063289642
-6.44808596372604
-5.21552979946136
-6.10413527488708
-8.31042927503586
-6.11826360225677
-5.4834880232811
-9.78486210107803
-9.70688027143478
-7.65404373407364
-10.2911183834076
-6.10565334558487
-6.42116975784302
-8.59469527006149
-7.82883840799332
-6.54427456855774
-7.30481159687042
-6.2873939871788
-4.73053079843521
-5.59673827886581
-6.06808322668076
-9.23606187105179
-6.5654416680336
-7.61179900169373
-8.57049334049225
-8.57062166929245
-9.81470060348511
-12.444532096386
-11.5611628890038
-12.3348301649094
-11.7794490456581
-10.916016459465
-10.6138031482697
-11.3513740897179
-12.3508917093277
-10.9356338977814
-8.54790246486664
-7.6567160487175
-8.77486145496368
-9.44003772735596
-8.09225517511368
-11.60118663311
-9.17633157968521
-9.74213349819183
-8.79442828893661
-7.22781705856323
-7.61888992786407
-6.19727200269699
-6.72170341014862
-8.12893724441528
-8.30655539035797
-8.51523756980896
-10.328312933445
-9.93516802787781
-7.98254984617233
-6.36728835105896
-6.05049020051956
-10.3345149755478
-6.35757970809937
-5.55005741119385
-8.92472726106644
-10.4414598345757
-8.35364061594009
-9.45083922147751
-8.6827849149704
-8.38687497377396
-8.39307683706284
-8.676194190979
-8.33538615703583
-8.54918164014816
-7.64963859319687
-8.54114985466003
-4.78719502687454
-7.50567042827606
-3.9839049577713
-5.30295014381409
-5.55690711736679
-7.96539658308029
-9.76963883638382
-6.48480063676834
-7.47618174552917
-5.89723211526871
-8.27310860157013
-7.58242291212082
-7.56387883424759
-8.53270417451859
-7.46775233745575
-7.329370200634
-7.07826113700867
-7.14781320095062
-5.27034264802933
-4.54526168107986
-6.76126027107239
-6.88673996925354
-6.98185968399048
-7.18682461977005
-4.77322685718536
-5.73931539058685
-4.60472029447556
-5.10126876831055
-7.63326460123062
-7.48710966110229
-8.07571965456009
-6.83284169435501
-6.87139016389847
-6.90675735473633
-6.12426191568375
-4.18043255805969
-5.15161365270615
-6.39978092908859
-7.56864428520203
-6.57454967498779
-6.56105494499207
-7.0218830704689
-6.51886963844299
-8.49068421125412
-6.67431038618088
-6.5925640463829
-7.85600435733795
-8.52559816837311
-8.45769870281219
-6.6557708978653
-7.15228712558746
-4.09567964076996
-6.01945436000824
-7.44183939695358
-8.53986471891403
-6.94177001714706
-9.60798698663712
-9.39353090524673
-8.89230436086655
-7.22648501396179
-8.77443152666092
-8.01731193065643
-8.10095477104187
-5.62959009408951
-8.91742670536041
-8.37813144922256
-6.09492570161819
-4.8205241560936
-6.3412858247757
-5.60090786218643
-6.60956585407257
-7.41762566566467
-6.51811218261719
-5.17189341783524
-7.13030618429184
-7.13423490524292
-5.48507463932037
-6.67217075824738
-4.88536620140076
-7.89641827344894
-8.40781962871552
-5.48477476835251
-7.66402494907379
-8.40654683113098
-10.2109524011612
-9.17318898439407
-8.91784608364105
-4.98149371147156
-7.24810695648193
-7.30670833587646
-7.4091095328331
-7.8706773519516
-8.54352122545242
-8.84179651737213
-8.85856515169144
-8.29191690683365
-8.60685884952545
-6.35858315229416
-6.2914234995842
-4.06799757480621
-7.13804298639297
-8.09581172466278
-6.92297804355621
-5.60691940784454
-4.9321613907814
-8.11207246780396
-9.65339308977127
-9.04198890924454
-7.14820903539658
-5.38814306259155
-3.94029128551483
-4.5792698264122
-5.81355082988739
-7.22743719816208
-10.1132325530052
-7.49364846944809
-7.12077063322067
-8.31990814208984
-6.72603869438171
-8.87769848108292
-5.93806022405624
-6.36536067724228
-6.5283499956131
-5.01644217967987
-6.39454638957977
-9.20829427242279
-9.93113714456558
-10.3593031167984
-7.14543133974075
-8.42899316549301
-7.15918260812759
-7.88173115253448
-7.78230983018875
-6.32579070329666
-6.39268654584885
-7.37385815382004
-5.99639946222305
-6.75683468580246
-7.01868784427643
-9.96474742889404
-9.23481601476669
-9.36611378192902
-7.71057456731796
-6.91580021381378
-6.41857320070267
-4.74830800294876
-6.46769380569458
-9.17902463674545
-9.19847601652145
-8.92998045682907
-9.22076994180679
-9.6322106719017
-8.88421207666397
-8.17922008037567
-9.48837459087372
-9.9138405919075
-9.81466239690781
-8.91343301534653
-9.82573294639587
-8.71685087680817
-6.75052660703659
-9.74783873558044
-10.4920206665993
-7.6906042098999
-9.28681582212448
-7.61776512861252
-9.63042521476746
-9.65189719200134
-9.53241819143295
-12.7171469926834
-8.5410823225975
-8.94189566373825
-9.03200149536133
-7.05323880910873
-8.19578641653061
-6.73004919290543
-7.05043888092041
-6.57424408197403
-7.03034007549286
-5.5465532541275
-6.6182387471199
-4.79055470228195
-5.8824714422226
-5.32046836614609
-4.44609749317169
-7.05640864372253
-10.9559845328331
-8.65094351768494
-9.9564950466156
-8.92188292741776
-8.94517284631729
-10.4965289235115
-10.7348590493202
-11.8313899040222
-12.0270126461983
-11.1001210808754
-8.97384798526764
-10.9851724505424
-8.65502578020096
-11.0692635178566
-11.2655836939812
-11.3078480362892
-10.0853790640831
-11.0178911089897
-11.4408900737762
-9.18471574783325
-9.96388536691666
-12.5956377387047
-14.6055036783218
-13.2378733158112
-9.10853576660156
-7.97753685712814
-9.02545738220215
-6.70472604036331
-10.1360790729523
-7.84651857614517
-6.97397410869598
-6.97821450233459
-4.91428774595261
-5.29719430208206
-6.15057826042175
-8.61119961738586
-6.185202896595
-8.25264239311218
-4.49602323770523
-3.1835772395134
-3.52494263648987
-6.47857224941254
-5.64579784870148
-6.46498113870621
-5.80136948823929
-7.91891032457352
-8.44940441846848
-6.48676908016205
-5.21832281351089
-7.32080590724945
-7.63012087345123
-5.43768781423569
-7.49781215190887
-8.94215577840805
-8.04503017663956
-6.51432383060455
-4.62277835607529
-4.55014044046402
-1.4490219950676
-2.47728562355042
-4.35149878263474
-4.73256891965866
-4.44568186998367
-6.2920383810997
-3.40185230970383
-4.10716509819031
-4.98030412197113
-3.84956341981888
-3.65647476911545
-4.55576181411743
-3.89160352945328
-3.14107382297516
-1.72330206632614
-2.7650351524353
-3.58770710229874
-1.99237930774689
-3.51498258113861
-4.74124306440353
-1.0797410607338
-3.17843008041382
-9.16578364372253
-8.72201853990555
-4.44372397661209
-6.64164358377457
-8.26271158456802
-5.33451855182648
-5.07474702596664
-3.63748145103455
-2.7919465303421
-3.55167907476425
-7.42486435174942
-6.14494508504868
-6.56151735782623
-7.41558676958084
-6.72712635993958
-6.09245717525482
-6.66553974151611
-7.57766479253769
-6.93525898456573
-7.8118007183075
-5.67837405204773
-6.3373566865921
-4.74137043952942
-6.65282934904099
-5.93455469608307
-5.66813117265701
-3.3599259853363
-5.09813845157623
-2.1933262348175
-2.49652713537216
-3.47933942079544
-6.22036874294281
-8.1886465549469
-8.5212681889534
-7.06730687618256
-8.84592288732529
-6.89021164178848
-6.41483193635941
-6.95633566379547
-7.67100667953491
-6.73512268066406
-8.24812078475952
-6.62162429094315
-4.6051253080368
-4.31571054458618
-7.02436530590057
-4.27989464998245
-4.06851071119308
-4.82480198144913
-5.86699378490448
-5.49814116954803
-2.87940526008606
-7.25267201662064
-6.52292817831039
-5.99937224388123
-7.76554602384567
-8.5316566824913
-5.67115813493729
-8.26683336496353
-7.36083567142487
-5.26099401712418
-4.12619298696518
-3.52223867177963
-4.9244499206543
-5.17761427164078
-5.50536823272705
-5.91129088401794
-5.71705514192581
-5.23376101255417
-4.27120751142502
-3.48791283369064
-5.65296465158463
-5.58011549711227
-4.93548935651779
-4.11229687929153
-4.38070595264435
-3.0217559337616
-4.6373850107193
-3.62585681676865
-5.81649506092072
-2.38596963882446
-4.37096554040909
-6.15316700935364
-7.65032106637955
-5.35200834274292
-5.08447480201721
-3.88968729972839
-1.0021111369133
-3.02705866098404
-3.33554112911224
-3.24928444623947
-2.53774416446686
-4.14511841535568
-2.24290007352829
-4.01790934801102
-1.57486152648926
-5.49798798561096
-7.45433688163757
-5.73395878076553
-5.64828956127167
-5.97687292098999
-5.46732217073441
-4.49503582715988
-4.46411150693893
-3.37366688251495
-3.83132606744766
-4.55299597978592
-4.12314331531525
-3.24247324466705
-5.70206755399704
-6.40619617700577
-5.89848929643631
-5.95370042324066
-5.6532227396965
-7.06484514474869
-7.8951530456543
-4.63128805160522
-5.71686321496964
-4.98760187625885
-5.19293260574341
-6.216816842556
-7.29585003852844
-6.18181627988815
-6.75405240058899
-5.22062480449677
-2.95650720596313
-4.10226941108704
-5.56976217031479
-6.49643552303314
-7.8315070271492
-4.46952569484711
-5.82381796836853
-4.78199315071106
-3.19411170482635
-3.84907519817352
-5.56231433153152
-4.18709170818329
-4.68023508787155
-3.29460322856903
-3.73462796211243
-5.19885241985321
-7.07319039106369
-5.61640453338623
-6.32359689474106
-7.65266674757004
-8.55564039945602
-7.22299945354462
-5.54538035392761
-6.67548418045044
-7.01115012168884
-5.66869652271271
-4.76217764616013
-4.17499530315399
-4.20275276899338
-4.50659376382828
-5.08036255836487
-5.34705239534378
-6.53882253170013
-6.47954040765762
-6.47070825099945
-7.26048630475998
-9.12244027853012
-7.54415160417557
-9.11841785907745
-9.41625267267227
-11.1501340270042
-9.28165638446808
-7.85738134384155
-6.88593465089798
-3.40223979949951
-3.05489927530289
-9.54278212785721
-5.80219024419785
-7.79314804077148
-7.63999003171921
-10.0366305112839
-7.78361535072327
-8.68954521417618
-9.84971904754639
-9.47067785263062
-6.4037801027298
-4.94562441110611
-6.53109967708588
-6.66414701938629
-11.2671011090279
-11.7056719064713
-9.32783591747284
-10.4410316944122
-7.75140345096588
-6.84457701444626
-5.39916509389877
-6.43035000562668
-5.57755011320114
-2.95912605524063
-2.50898146629333
-3.29059207439423
-4.34272879362106
-3.4758620262146
-1.99771219491959
-3.21906185150146
-1.58246052265167
-1.99472725391388
-1.65485191345215
-3.65071749687195
-5.47332066297531
-5.73597228527069
-6.12849986553192
-4.43274748325348
-6.41737711429596
-4.70077919960022
-6.2288464307785
-4.58967989683151
-6.35226428508759
-3.36256587505341
-4.06947618722916
-4.27038615942001
-6.45398604869843
-5.29346042871475
-5.3524004817009
-3.47999823093414
-4.55807930231094
-4.15242391824722
-3.2850781083107
-2.93914723396301
-2.73198080062866
-3.25428009033203
-4.7721294760704
-5.53947353363037
-6.80735063552856
-6.81334358453751
-7.25987434387207
-6.18437784910202
-7.39159321784973
-6.11055374145508
-6.1056455373764
-7.11184215545654
-4.07543003559113
-5.3532383441925
-4.32818919420242
-4.12047666311264
-5.33800387382507
-7.76441180706024
-7.23378509283066
-7.76511031389236
-6.41902524232864
-7.21577173471451
-4.91418421268463
-8.1467337012291
-5.48358374834061
-5.81685322523117
-4.28416568040848
-6.53926515579224
-6.40670245885849
-8.22098064422607
-6.45271778106689
-5.82715356349945
-5.05032473802567
-4.05691599845886
-5.21499747037888
-3.92545759677887
-6.34340798854828
-5.04157501459122
-2.37934458255768
-5.62918591499329
-5.39543235301971
-7.7271820306778
-3.18551927804947
-7.77745950222015
-5.75916147232056
-4.03366577625275
-6.16024607419968
-5.22393959760666
-3.26949763298035
-4.44902366399765
-6.04761689901352
-6.62765872478485
-9.85179102420807
-9.36847549676895
-7.19124591350555
-8.20711261034012
-4.17846256494522
-6.61381924152374
-4.77215427160263
-7.94744110107422
-8.04880166053772
-8.34876054525375
-7.25780892372131
-4.85775965452194
-4.39536762237549
-4.30376505851746
-4.90776681900024
-5.55068415403366
-6.84222149848938
-4.81586688756943
-7.52211117744446
-7.5311222076416
-9.72018963098526
-9.32987689971924
-7.46365267038345
-7.34305012226105
-9.42367422580719
-8.97060364484787
-9.30289667844772
-7.53375822305679
-5.7078058719635
-5.1321634054184
-5.66900986433029
-5.11759835481644
-7.90762579441071
-6.06675958633423
-7.2073118686676
-7.45820271968842
-6.30939513444901
-7.27717745304108
-6.69837474822998
-8.76748412847519
-10.9836046695709
-9.52338260412216
-10.8209418654442
-11.1783055663109
-10.0589681863785
-9.74600011110306
-10.3715463876724
-9.64209061861038
-9.27146685123444
-7.26720607280731
-7.87129628658295
-7.98509895801544
-8.96791279315948
-9.06143748760223
-8.51840543746948
-8.19650483131409
-9.41584801673889
-8.36710661649704
-8.80554819107056
-9.39606034755707
-9.68810874223709
-9.7594780921936
-8.70597004890442
-9.14785546064377
-10.4863110780716
-11.6256178617477
-9.03983461856842
-10.0951791405678
-7.4288175702095
-7.41001880168915
-10.6500140428543
-8.24701595306396
-9.70330250263214
-8.0839376449585
-9.43059027194977
-8.14581346511841
-11.5321497321129
-9.20788490772247
-9.21638584136963
-6.1165634393692
-6.82386982440948
-8.19747108221054
-4.91275608539581
-4.15554088354111
-6.34808164834976
-6.21074497699738
-8.35586154460907
-8.4823362827301
-11.8415588140488
-9.71507215499878
-11.4114798307419
-12.1794283986092
-9.78737449645996
-8.42531985044479
-9.77335327863693
-9.63468927145004
-9.525530397892
-13.1387713551521
-9.21910673379898
-10.1909463405609
-10.7595561742783
-8.14145457744598
-7.44562250375748
-10.2821171283722
-10.594173848629
-7.84133982658386
-9.2336345911026
-6.92166709899902
-8.44908112287521
-11.7965583205223
-9.45849144458771
-11.4485459923744
-10.2538827061653
-8.70377373695374
-9.03079962730408
-10.5215008854866
-10.5043018460274
-10.8484052419662
-10.3501554727554
-9.11452984809875
-8.95942622423172
-7.91637951135635
-4.75069570541382
-6.44154316186905
-10.3679157495499
-8.14841240644455
-9.13317608833313
-10.5731421113014
-7.83525550365448
-9.49998235702515
-9.64296692609787
-8.53101271390915
-10.9544939994812
-11.1113520860672
-9.01038205623627
-8.97551089525223
-10.0329450368881
-9.30838119983673
-9.44965589046478
-9.24581074714661
-8.91336750984192
-10.7860867977142
-11.138299882412
-9.19545286893845
-8.7925871014595
-9.18358570337296
-11.8471881151199
-8.01248270273209
-9.35068094730377
-9.96635770797729
-10.3883269429207
-8.83967393636703
-8.63691800832748
-9.05950051546097
-7.61434441804886
-5.87609505653381
-8.54411214590073
-10.7052908539772
-10.0471160411835
-11.294963657856
-10.8126319050789
-10.2180144786835
-7.34033590555191
-9.02648627758026
-10.4452120065689
-8.71954351663589
-6.58444893360138
-6.7607296705246
-7.26156854629517
-4.84494376182556
-3.79038369655609
-4.96909260749817
-8.28352737426758
-8.06821918487549
-6.94564908742905
-4.44611495733261
-3.66611915826797
-2.85920405387878
-4.06655138731003
-4.78977930545807
-2.11672991514206
-2.48967784643173
-1.05112117528915
-1.70194792747498
-0.38117778301239
-3.59052467346191
-5.98172360658646
-5.86737495660782
-6.58030045032501
-5.09707987308502
-4.14824479818344
-4.86893779039383
-5.44695097208023
-4.769864320755
-4.97525769472122
-5.27821010351181
-5.83009189367294
-6.673464179039
-5.85864758491516
-6.13306319713593
-5.65177631378174
-6.16419231891632
-4.77377998828888
-6.83166009187698
-2.84400814771652
-5.82001036405563
-4.21145898103714
-6.55855977535248
-9.80146318674088
-8.18845725059509
-7.86550045013428
-7.91138941049576
-6.77184873819351
-7.08044534921646
-7.77413046360016
-6.81687462329865
-7.04602319002151
-7.57852280139923
-8.07625621557236
-7.08932447433472
-8.6530350446701
-8.25858336687088
-8.50942385196686
-7.75811988115311
-10.3272806406021
-9.9591543674469
-7.91283392906189
-7.78706753253937
-10.464429974556
-10.0148124694824
-8.57729548215866
-11.7461554408073
-7.32315301895142
-8.40490782260895
-6.26350051164627
-7.22394692897797
-9.54264521598816
-9.77868431806564
-7.51964581012726
-8.63656759262085
-10.3102605342865
-6.20871943235397
-8.74074399471283
-7.63927388191223
-7.27427542209625
-8.40767443180084
-7.68506765365601
-9.30569380521774
-7.99455243349075
-9.83016335964203
-9.20290368795395
-5.33016848564148
-6.65973591804504
-6.79517096281052
-5.20979326963425
-6.90253376960754
-7.18186378479004
-6.36108481884003
-7.23069614171982
-6.39921641349792
-9.14983838796616
-6.28692948818207
-6.37817066907883
-8.6270250082016
-8.88694024085999
-10.31275421381
-10.6149691343307
-9.52635258436203
-9.78611809015274
-6.18550854921341
-8.20815110206604
-4.18629395961761
-8.03659528493881
-6.68178153038025
-5.78396785259247
-8.28117579221725
-4.24101227521896
-8.19508564472198
-6.37639832496643
-6.24721097946167
-5.83145475387573
-8.76620012521744
-8.53604185581207
-9.04849165678024
-6.51510518789291
-7.35996967554092
-7.26320683956146
-6.45939320325851
-7.6308798789978
-8.0468036532402
-10.6556858420372
-10.1129447221756
-11.5647406578064
-12.1530390381813
-9.2436215877533
-8.85419267416
-10.5234892964363
-8.10210508108139
-10.1305824518204
-9.50459080934525
-11.972439289093
-6.98248040676117
-8.52727836370468
-8.02791440486908
-8.33869063854218
-8.88580906391144
-7.38839983940125
-9.33714550733566
-10.8765571117401
-11.5552160143852
-11.8687605261803
-11.1496275067329
-11.8968234658241
-10.0490136742592
-10.3351761698723
-10.8695999383926
-9.91616427898407
-9.85466378927231
-10.628104031086
-10.3167593479156
-7.46368652582169
-7.84958386421204
-10.0130564570427
-11.0323036909103
-8.27128267288208
-5.23092448711395
-9.27608996629715
-12.9507349729538
-9.37074184417725
-9.82008665800095
-9.13455241918564
-10.5762425065041
-8.87963545322418
-11.7075970768929
-11.3999679088593
-10.4890589118004
-11.6769335865974
-8.2928358912468
-9.2632931470871
-9.6694620847702
-10.1493604183197
-9.00989609956741
-7.47831380367279
-9.24948120117188
-11.2656967639923
-10.8120100498199
-10.2843556404114
-10.0611928105354
-7.19729095697403
-5.57464808225632
-5.99066978693008
-5.66290771961212
-7.24035793542862
-4.24720543622971
-7.76135170459747
-9.37441456317902
-9.53850001096725
-9.64133024215698
-5.47036904096603
-8.53617334365845
-8.57684451341629
-5.05118352174759
-5.35047000646591
-6.90958333015442
-7.97106009721756
-7.78135699033737
-7.95354288816452
-5.60889971256256
-4.49272775650024
-6.90191501379013
-7.64572691917419
-6.35269755125046
-5.8729140162468
-5.34030079841614
-8.75737535953522
-6.3796129822731
-5.952527821064
-3.80763399600983
-4.15637612342834
-8.09804153442383
-4.30695629119873
-4.57112413644791
-4.65647864341736
-1.16744795441628
-2.2084127664566
-4.35221123695374
-4.1194314956665
-5.14432281255722
-4.76910930871964
-5.83495885133743
-7.79981523752213
-8.28222441673279
-9.57933366298676
-13.9974690675735
-9.78003233671188
-6.55252552032471
-7.64269596338272
-10.0730072259903
-11.0864551663399
-7.98339819908142
-8.6827449798584
-10.3833414912224
-8.83670628070831
-8.69090229272842
-6.34628570079803
-9.98434841632843
-8.66712582111359
-6.4250009059906
-5.93051564693451
-6.7160273194313
-7.62221848964691
-6.9236506819725
-7.53301596641541
-9.45297694206238
-10.5573889017105
-7.53143405914307
-11.8572681546211
-10.7607007622719
-11.7421673536301
-9.75977969169617
-13.0283930897713
-12.9737952947617
-12.440129339695
-12.4092573523521
-8.18576216697693
-12.4717555642128
-13.9201686382294
-11.077833533287
-10.4516068100929
-12.4119158983231
-11.2324718236923
-10.2282946109772
-11.2094700932503
-11.8867338299751
-8.47073239088058
-6.58200633525848
-8.38038265705109
-12.1278094053268
-10.4866820573807
-10.3113853931427
-10.3782558441162
-11.1869773864746
-8.24759602546692
-9.01562118530273
-8.45954477787018
-10.3666990399361
-12.1429713368416
-10.0062172412872
-7.38889414072037
-9.19376546144485
-7.43513590097427
-10.5075493454933
-8.39221459627151
-9.70568364858627
-9.03170508146286
-6.41230660676956
-10.5443831682205
-10.4873443245888
-9.82381898164749
-10.3916945457458
-9.53239774703979
-11.1166950464249
-8.51129668951035
-7.46182769536972
-6.74481022357941
-6.50725018978119
-9.67904937267303
-8.40187233686447
-8.73808807134628
-7.93067103624344
-7.0675950050354
-9.60468608140945
-8.17084461450577
-5.68458354473114
-7.10623401403427
-5.25303268432617
-6.3641220331192
-7.55836111307144
-10.5830717682838
-8.29371047019958
-6.38228136301041
-8.34956037998199
-6.62875616550446
-6.17320191860199
-9.52791279554367
-10.4796212911606
-11.1471444964409
-9.71802479028702
-11.3748397827148
-11.4016107916832
-10.5303244590759
-9.36331182718277
-9.61746919155121
-6.91911894083023
-6.79793792963028
-9.88338780403137
-8.87281858921051
-8.03219270706177
-9.51747524738312
-5.47188156843185
-10.4072604179382
-8.53795367479324
-9.79689639806747
-8.30890256166458
-11.5116721987724
-11.5264852046967
-9.69728130102158
-8.01038432121277
-10.2071408629417
-11.9854516983032
-8.95330005884171
-9.71313482522964
-12.0035991072655
-11.0606644153595
-10.5502653717995
-13.4802010059357
-10.1058892011642
-12.5969454646111
-13.452388882637
-10.6730695962906
-12.5630965232849
-12.4707388281822
-10.5984551310539
-8.98326146602631
-6.02777713537216
-10.6914189457893
-7.96507376432419
-7.65178334712982
-10.0143328905106
-7.26946711540222
-12.0084386467934
-10.2661289572716
-10.8347774744034
-12.1127284765244
-11.9521731138229
-12.5095897912979
-11.8188903927803
-10.8938515782356
-10.7589249014854
-8.8414112329483
-7.79997378587723
-8.47114205360413
-8.0588681101799
-8.16230541467667
-9.81436276435852
-13.7155776023865
-10.1147898435593
-12.1119024157524
-12.6471748352051
-12.137270629406
-12.8556002378464
-15.1539463996887
-14.5917481184006
-13.736588537693
-11.9340069890022
-10.7118992805481
-12.3073006868362
-11.0474850535393
-7.43023973703384
-7.45691376924515
-8.78940409421921
-5.91343754529953
-7.14765220880508
-7.84734696149826
-8.11758685112
-5.79085773229599
-6.31770575046539
-10.1925213336945
-8.75591284036636
-7.34950810670853
-6.03355938196182
-7.46104663610458
-7.3109415769577
-7.99543124437332
-6.14205086231232
-6.24687123298645
-4.85520493984222
-6.23744589090347
-8.50130611658096
-5.15580117702484
-5.68662089109421
-3.17160940170288
-7.30911135673523
-8.4995836019516
-7.25760000944138
-4.64610308408737
-6.77919381856918
-7.8145460486412
-7.47886478900909
-10.016129732132
-9.10866242647171
-8.04293721914291
-6.0191702246666
-10.7091481089592
-8.90301334857941
-9.69366365671158
-9.07417947053909
-7.86311715841293
-9.64881122112274
-11.2185488343239
-11.7958056926727
-8.25020933151245
-10.1254346966743
-8.65754061937332
-8.18526548147202
-7.00655281543732
-7.34496748447418
-9.4843801856041
-8.67185664176941
-9.05500429868698
-6.12463241815567
-7.97552913427353
-6.58284115791321
-6.84415596723557
-7.07449692487717
-6.17298370599747
-9.99675589799881
-9.60123419761658
-9.26208561658859
-7.90003854036331
-7.47009015083313
-9.15208542346954
-8.85654658079147
-5.61898750066757
-8.37767869234085
-7.39354658126831
-9.348592877388
-6.17082905769348
-7.38582539558411
-6.32904708385468
-4.88803601264954
-6.8605210185051
-8.11979514360428
-7.45162785053253
-6.98784708976746
-6.5490443110466
-7.60396361351013
-8.85795837640762
-8.635881960392
-6.1793230175972
-5.8585604429245
-7.16122859716415
-7.41572773456573
-7.11007279157639
-10.5510333180428
-9.71945685148239
-10.6439127922058
-8.92392826080322
-7.54691499471664
-6.85205817222595
-7.44775938987732
-7.90540599822998
-7.09077233076096
-7.94399154186249
-11.0566119551659
-10.8404960036278
-11.4854499101639
-10.36620002985
-9.0860623717308
-6.50782668590546
-9.27732682228088
-8.48921626806259
-8.47006541490555
-7.71548628807068
-6.08281999826431
-7.26602804660797
-6.89325702190399
-6.75151234865189
-8.65799236297607
-10.447381913662
-11.842749774456
-13.5873972177505
-10.9240832924843
-11.6412871479988
-11.9701766967773
-11.451690018177
-11.4922118782997
-11.633341729641
-12.1710804700851
-7.61238062381744
-6.54636424779892
-6.59329980611801
-10.0963017940521
-9.61982768774033
-10.2112853527069
-10.7417531609535
-11.7906734347343
-11.1514168381691
-8.87063032388687
-10.969805598259
-11.0551033616066
-10.6800940036774
-10.2333356738091
-11.6614466309547
-13.5127995610237
-14.0558655261993
-11.1883832812309
-8.48095798492432
-11.4204504489899
-9.3278146982193
-10.08533680439
-9.48951280117035
-10.5342576503754
-10.2159223556519
-9.06028664112091
-8.3871009349823
-10.1608070731163
-9.48018252849579
-10.2698155641556
-11.2603687644005
-9.08777832984924
-9.22198969125748
-9.99710309505463
-12.9329844117165
-9.2653980255127
-4.4602707028389
-7.12625741958618
-6.59768718481064
-5.73270654678345
-6.60528439283371
-7.88501328229904
-9.89991617202759
-9.09837359189987
-10.3198789954185
-9.5229218006134
-10.6138188242912
-10.8938742280006
-9.77492374181747
-11.2521014809608
-9.32319581508636
-8.24009639024734
-9.40728253126144
-8.4405632019043
-10.0894426703453
-7.47606539726257
-8.52053010463715
-8.35040217638016
-7.79745727777481
-7.79302579164505
-7.48454171419144
-7.2070529460907
-6.19908875226974
-3.7071772813797
-8.29953503608704
-6.33013117313385
-4.777104139328
-4.03772705793381
-3.90150141716003
-6.13477122783661
-6.66982102394104
-7.97819489240646
-8.94937741756439
-7.7591125369072
-9.7393633723259
-10.3892253041267
-10.6176629662514
-10.182609796524
-9.40735536813736
-8.76995521783829
-6.7951312661171
-9.18398141860962
-9.24940872192383
-10.2896595597267
-10.6382981538773
-10.5209919810295
-11.5200648903847
-10.9889181852341
-10.5946978330612
-11.3735942840576
-12.5298986434937
-9.12981176376343
-11.145593047142
-7.99288105964661
-8.75366455316544
-11.118136882782
-9.63243186473846
-10.4375230669975
-8.61179834604263
-9.45772528648376
-8.64295226335526
-8.47667157649994
-7.04685187339783
-5.58100384473801
-5.15667414665222
-7.44691735506058
-7.56763160228729
-9.28356391191483
-9.20325213670731
-7.70036959648132
-9.4308380484581
-8.72458648681641
-10.182986497879
-9.68657141923904
-8.31814897060394
-7.33614152669907
-6.36602014303207
-6.54446095228195
-7.86158186197281
-5.75916588306427
-9.09109169244766
-12.9384055733681
-7.53581929206848
-12.1558535695076
-11.2090566754341
-11.246410548687
-11.148599922657
-12.1261415481567
-11.3291304707527
-8.64121264219284
-8.80002993345261
-9.07936543226242
-6.67568808794022
-3.69348782300949
-7.30016130208969
-5.96347081661224
-5.77336192131042
-6.96083569526672
-5.26712530851364
-5.18513196706772
-6.82729995250702
-6.63236039876938
-10.5019308328629
-11.3360819220543
-7.84635192155838
-7.49682873487473
-8.50552797317505
-6.32412296533585
-6.07534044981003
-5.10243856906891
-4.67434680461884
-4.01271826028824
-5.11958771944046
-6.20920485258102
-8.0205871462822
-9.54037427902222
-7.7730832695961
-7.85259121656418
-7.71245646476746
-8.96165710687637
-6.37072592973709
-5.84745025634766
-4.40098661184311
-7.0745250582695
-5.61132878065109
-5.80545121431351
-6.05257564783096
-6.01708817481995
-9.95809662342072
-5.90164959430695
-6.21608304977417
-5.43896847963333
-6.697793841362
-4.37744426727295
-4.75301319360733
-4.20327568054199
-6.3633120059967
-1.39681231975555
-4.48748928308487
-3.5470849275589
-3.70617204904556
-4.86669230461121
-4.14777797460556
-4.37241005897522
-9.12571346759796
-8.63496696949005
-7.25783771276474
-7.19739651679993
-6.13050121068954
-9.95288360118866
-10.049562394619
-9.66900473833084
-4.52694004774094
-5.30398464202881
-8.81249117851257
-4.81147861480713
-4.46633791923523
-5.45739847421646
-6.38713508844376
-2.15190708637238
-3.28490972518921
-4.1611921787262
-4.68759644031525
-7.13932108879089
-5.29730254411697
-3.41720050573349
-4.5881233215332
-5.66818499565125
-6.22392046451569
-5.65783989429474
-11.1153374910355
-11.444588303566
-9.43983072042465
-8.56227767467499
-8.97585034370422
-9.21175044775009
-9.36848962306976
-12.3722108602524
-8.5170726776123
-7.64714193344116
-9.80718380212784
-9.74773395061493
-9.73583954572678
-7.08767122030258
-7.34719294309616
-6.97953414916992
-8.2534459233284
-8.16283982992172
-6.59452050924301
-8.69343560934067
-6.51033598184586
-8.29545956850052
-8.60523521900177
-8.59527349472046
-7.35465306043625
-9.16328394412994
-8.70109164714813
-8.69119137525558
-9.6099026799202
-6.73659080266953
-4.57496619224548
-4.83635985851288
-4.41026598215103
-3.77294564247131
-6.67133617401123
-8.34580028057098
-8.65729922056198
-5.95197337865829
-4.97674077749252
-4.10372394323349
-4.24596512317657
-2.5725222826004
-5.34903013706207
-6.42654645442963
-5.6694707274437
-4.24052602052689
-6.15844172239304
-7.22875219583511
-4.86614352464676
-8.08387577533722
-4.37570381164551
-5.21678918600082
-5.6206631064415
-6.63507670164108
-6.77527105808258
-6.44611728191376
-5.39623475074768
-5.14983874559402
-8.09845978021622
-7.3895907998085
-5.6896665096283
-4.9328721165657
-6.4206463098526
-4.82787281274796
-3.61682844161987
-5.2570087313652
-4.60937577486038
-2.12152367830276
-2.38599956035614
-4.07633131742477
-4.00754106044769
-4.95110440254211
-4.85998827219009
-5.63075685501099
-5.13207620382309
-6.67956107854843
-4.03700709342957
-6.5870059132576
-7.42975968122482
-7.88032573461533
-6.61746066808701
-6.38505429029465
-6.12750858068466
-6.63678044080734
-6.35045480728149
-7.08761996030807
-7.49523675441742
-7.26996642351151
-6.75330448150635
-6.12194222211838
-7.10878616571426
-7.73236399888992
-7.98139595985413
-9.90053761005402
-11.2775903344154
-10.4130874872208
-10.6314585208893
-9.98834204673767
-10.6489459872246
-12.4136045575142
-13.3360149264336
-13.2712198495865
-10.9754332900047
-11.667186319828
-12.8691273927689
-11.6497148275375
-11.4957417845726
-9.47530192136765
-10.2846744060516
-9.25379210710526
-8.59448528289795
-8.44234240055084
-11.5397931933403
-10.7879132628441
-9.36624813079834
-11.3392845988274
-9.4428813457489
-10.6743418574333
-10.169461786747
-10.0921267271042
-9.17287844419479
-11.2045487761497
-10.0749240517616
-8.8348046541214
-11.1624889969826
-9.71050548553467
-8.94684725999832
-8.05779886245728
-9.38201916217804
-7.89260715246201
-9.25267946720123
-7.54068005084991
-8.33047211170197
-9.4452092051506
-7.71494978666306
-9.14533978700638
-11.4080768227577
-8.67782759666443
-7.86574637889862
-9.15289068222046
-7.81760078668594
-9.80712711811066
-10.940925359726
-10.7319259643555
-8.10247427225113
-8.7401357293129
-8.32696098089218
-7.65131050348282
-7.60051852464676
-7.57178801298141
-8.87033981084824
-7.41899198293686
-5.62276387214661
-7.05452716350555
-8.62105810642242
-7.43377315998077
-7.60744845867157
-9.1948379278183
-8.38500910997391
-6.79067409038544
-8.94808113574982
-9.15496945381165
-7.88596200942993
-7.14387881755829
-7.51890724897385
-6.34972023963928
-5.28901034593582
-6.61279660463333
-5.43204790353775
-6.2319284081459
-6.0123872756958
-7.66172188520432
-4.10382378101349
-5.47525751590729
-4.88555687665939
-8.40777546167374
-8.39447093009949
-8.39807224273682
-6.55593210458755
-6.55984842777252
-6.47093659639359
-7.62243020534515
-8.41743749380112
-6.90058892965317
-6.44687819480896
-7.6468853354454
-8.4277937412262
-9.53456026315689
-8.921566426754
-7.26832246780396
-7.86794716119766
-8.4233523607254
-10.2809946537018
-8.58505856990814
-10.4142546057701
-8.83509355783463
-15.1746277809143
-14.0344098210335
-12.297268807888
-11.3177666664124
-10.0400065779686
-8.98040509223938
-6.77041208744049
-8.54235124588013
-7.61458295583725
-7.28303980827332
-9.06057453155518
-8.97251492738724
-9.98242509365082
-10.6182283163071
-13.7510057687759
-12.0713223814964
-11.7356036901474
-6.74389815330505
-8.36776012182236
-8.52813625335693
-5.57848501205444
-8.22653472423553
-8.02318376302719
-6.7823201417923
-6.93104755878448
-10.3672226071358
-10.7571179866791
-8.85640931129456
-8.47387039661407
-8.49853312969208
-9.53896778821945
-9.48913782835007
-8.4817151427269
-9.12835252285004
-9.24963760375977
-11.0053948163986
-11.7048453092575
-12.3340083956718
-10.3683059811592
-10.9574245214462
-9.08746755123138
-7.5644696354866
-7.88785302639008
-8.93205404281616
-8.82082438468933
-9.85864108800888
-9.34836536645889
-8.36978340148926
-10.1190723776817
-10.5186008810997
-12.5341270565987
-11.7619799971581
-10.6058953404427
-9.84420245885849
-10.1467131376266
-12.3649832010269
-11.4062975645065
-9.61128634214401
-10.8231670260429
-9.58097606897354
-8.51402509212494
-10.5915735960007
-9.08501064777374
-9.66998022794724
-9.15847325325012
-8.2331982254982
-4.62156838178635
-4.43831598758698
-5.45164376497269
-8.75913083553314
-6.2988697886467
-5.34671241044998
-6.54129672050476
-5.16742193698883
-8.28633731603622
-6.63077503442764
-7.64929747581482
-6.93359392881393
-9.78203010559082
-12.315459549427
-8.77844315767288
-9.29379463195801
-9.43133503198624
-9.54583162069321
-6.82312697172165
-8.57151591777802
-6.61190867424011
-5.74384993314743
-6.4380047917366
-6.5614737868309
-6.60498851537704
-8.51247614622116
-7.97988557815552
-9.06489783525467
-9.83111983537674
-9.69472569227219
-4.57898306846619
-10.9116845726967
-10.2741279006004
-10.5579142570496
-10.0534432530403
-11.7623782753944
-11.2733188867569
-10.3762385249138
-9.93842053413391
-10.8421685695648
-12.2273693680763
-10.7475753426552
-12.4922869801521
-13.5286920666695
-11.5881552100182
-10.0006635189056
-9.25783455371857
-10.0345730781555
-11.4712339043617
-10.6081519722939
-11.7947578430176
-12.1372193098068
-10.3841339945793
-11.0638453364372
-11.2017763853073
-9.87405174970627
-10.6431367397308
-10.3889510631561
-11.7716525793076
-11.2105107903481
-13.2876089215279
-11.9689174294472
-11.5614587664604
-12.8542320132256
-12.6777609586716
-11.8745160102844
-10.9487536549568
-10.3337718248367
-10.7146672010422
-13.0677130818367
-12.8231790661812
-12.9752851724625
-13.4079689979553
-10.8878877162933
-12.8336371183395
-14.7786428332329
-11.2825749516487
-13.2946023344994
-9.81840217113495
-11.1400517821312
-10.9584214091301
-9.51229321956635
-9.98178017139435
-12.1183823943138
-11.2583203315735
-10.1057105660439
-13.5685927867889
-14.7201899886131
-14.29097032547
-11.8853393793106
-11.6713197827339
-10.0463436245918
-6.59556537866592
-10.016032576561
-11.4338806867599
-6.49454039335251
-4.55948382616043
-7.87892085313797
-8.19411653280258
-8.42360579967499
-7.10744053125381
-6.00209033489227
-9.73162758350372
-11.5893431305885
-11.3752498030663
-12.4466999173164
-12.4523168206215
-10.1086764335632
-11.8547612428665
-12.2042593359947
-8.36414730548859
-8.32802021503448
-10.2697520256042
-9.1695328950882
-9.54642486572266
-8.99526965618134
-8.27409023046494
-11.4273934364319
-11.4646854996681
-12.965492606163
-11.3206975460052
-11.6779438853264
-10.4471197128296
-9.62980711460114
-6.47552460432053
-6.93225628137589
-8.71569573879242
-7.33109885454178
-9.36138623952866
-10.9753866791725
-7.32083737850189
-7.57208049297333
-4.10415089130402
-6.37113374471664
-7.47472751140594
-9.63217854499817
-8.59658831357956
-5.7326295375824
-4.87695288658142
-6.53964412212372
-9.74283415079117
-8.16798913478851
-5.82576411962509
-6.81306040287018
-7.46749848127365
-6.63029980659485
-5.31895983219147
-5.84326523542404
-5.95000886917114
-7.50951397418976
-7.87336671352386
-5.22935098409653
-6.76627343893051
-3.96979659795761
-4.71478283405304
-5.810926258564
-5.20054256916046
-6.68856519460678
-9.35824054479599
-8.96630972623825
-6.78347384929657
-6.60479515790939
-3.40066033601761
-5.72498536109924
-7.23125505447388
-9.26279407739639
-8.15088021755219
-7.77223831415176
-6.64652317762375
-7.67600923776627
-6.50476735830307
-7.33630442619324
-6.68638062477112
-7.05725508928299
-6.4646509885788
-7.80203640460968
-7.39523547887802
-8.75420790910721
-8.54963219165802
-4.24678385257721
-5.981276512146
-5.60507541894913
-6.92146354913712
-8.97018927335739
-8.74420517683029
-10.7547408342361
-8.52108842134476
-8.92839676141739
-6.59928441047668
-7.35778820514679
-5.54478979110718
-6.40910649299622
-7.40737318992615
-8.27175164222717
-6.31600821018219
-3.39852404594421
-5.89794951677322
-5.3923881649971
-4.15281981229782
-9.55508077144623
-8.47011035680771
-9.42340886592865
-8.02813202142715
-7.42840695381165
-6.69989359378815
-5.65106320381165
-7.62300902605057
-5.24042391777039
-7.41318845748901
-9.35115253925323
-7.81406861543655
-8.47633880376816
-8.57660341262817
-8.28724938631058
-6.59102541208267
-7.14743673801422
-9.67800956964493
-9.21048617362976
-6.9503470659256
-7.87237250804901
-9.81804829835892
-7.9091203212738
-8.08923697471619
-10.1367470622063
-9.71156978607178
-8.58194226026535
-9.17527258396149
-8.87024170160294
-9.83315122127533
-8.86720997095108
-10.8316683769226
-9.81938648223877
-7.52942264080048
-8.15401130914688
-9.65363740921021
-8.33055424690247
-7.16520512104034
-7.99413084983826
-8.47091019153595
-8.33733147382736
-5.43675982952118
-2.27877444028854
-5.0909737944603
-6.03971338272095
-6.20433461666107
-5.726018846035
-3.13311147689819
-4.04897397756577
-3.28327268362045
-6.09845161437988
-5.96265959739685
-5.31861853599548
-3.60977727174759
-4.27881115674973
-4.99178409576416
-4.69100373983383
-3.90524286031723
-5.17060852050781
-5.46175587177277
-5.93415760993958
-8.49194753170013
-12.424198448658
-9.83178478479385
-10.1135633587837
-10.6506859064102
-7.98721700906754
-8.2572181224823
-9.19257354736328
-7.68405932188034
-6.75008070468903
-6.60063689947128
-9.05965596437454
-10.2568156123161
-9.71338558197021
-10.285907804966
-9.52035039663315
-7.08172881603241
-6.62822955846786
-8.69460654258728
-7.73709815740585
-7.90415132045746
-8.47850823402405
-9.08193707466125
-7.79188930988312
-8.51305997371674
-8.71402108669281
-8.38764637708664
-10.0415377020836
-10.0711778998375
-9.08304309844971
-10.4163218140602
-10.6306887865067
-10.4990980625153
-10.1747559309006
-10.6908429265022
-10.5405890345573
-8.41672021150589
-8.18226766586304
-7.27041459083557
-7.32936626672745
-6.56367635726929
-7.77757447957993
-7.85285103321075
-6.82933795452118
-5.10772663354874
-5.2046126127243
-5.68336951732635
-6.85717332363129
-7.34402346611023
-7.31357789039612
-7.30878561735153
-8.67621833086014
-6.19064998626709
-9.78522831201553
-11.0364454984665
-10.0014314055443
-10.7726404070854
-9.98694640398026
-12.4780527353287
-12.4349700212479
-9.95504248142242
-10.972219824791
-11.8600641489029
-9.58339560031891
-6.58183836936951
-6.48031890392303
-7.2301784157753
-5.74045664072037
-8.80609560012817
-6.32916009426117
-6.19668632745743
-7.11565190553665
-9.07164418697357
-8.5488013625145
-6.33510082960129
-4.72031253576279
-7.00678449869156
-7.10085278749466
-6.19184267520905
-8.37732136249542
-7.73910814523697
-5.68329417705536
-4.0916473865509
-4.83160072565079
-5.15273433923721
-5.81966596841812
-3.95888513326645
-6.02729779481888
-7.48766356706619
-7.33173799514771
-7.35622978210449
-9.25316393375397
-8.14353287220001
-7.79476970434189
-8.36101907491684
-9.17907911539078
-8.14844411611557
-12.0188900232315
-10.8838821053505
-11.3210356831551
-9.75915080308914
-8.74829065799713
-8.9968199133873
-10.1937204003334
-8.97921586036682
-10.0983897447586
-12.1343701481819
-11.7415169477463
-11.7006687521935
-11.843757390976
-10.9562222361565
-12.0175293684006
-13.2506794929504
-14.2522855401039
-11.881530046463
-12.9835430979729
-13.6855548024178
-11.2839053869247
-11.063200712204
-13.4683536291122
-12.5901364684105
-10.4824932217598
-9.84120887517929
-10.1657228469849
-11.8197106719017
-10.3565952181816
-11.6608900427818
-10.5432151556015
-8.82684737443924
-9.90673142671585
-10.3219603896141
-10.6461999416351
-8.93239176273346
-8.20567804574966
-8.76617729663849
-7.40404736995697
-9.44684356451035
-8.09132969379425
-7.10851615667343
-7.76721262931824
-7.66096967458725
-7.46875
-9.23369961977005
-11.048635661602
-9.92379057407379
-10.057133436203
-8.51073867082596
-10.8260407447815
-8.35152077674866
-9.43658500909805
-9.60616898536682
-8.77343279123306
-11.1772347092628
-10.4617717266083
-10.183071911335
-9.81384932994843
-8.00509685277939
-6.05066084861755
-7.91608667373657
-6.01980763673782
-10.381852388382
-7.86103099584579
-8.7863398194313
-7.87212723493576
-8.43587338924408
-9.20122712850571
-8.84167993068695
-6.847776055336
-7.12694835662842
-6.6890207529068
-8.87866371870041
-9.05746084451675
-8.06268829107285
-5.98970252275467
-4.86765402555466
-6.27767127752304
-4.97601193189621
-6.15800774097443
-7.77217549085617
-8.99204277992249
-10.4636628627777
-7.29819416999817
-6.73758560419083
-6.02567517757416
-7.49474269151688
-5.92296940088272
-7.47368323802948
-8.24177074432373
-6.7981048822403
-6.55153703689575
-6.37138998508453
-5.71688640117645
-6.65717804431915
-7.13831943273544
-7.6144363284111
-6.10105568170547
-6.62875288724899
-3.69476962089539
-3.61133992671967
-5.96780520677567
-6.57553285360336
-9.45432144403458
-9.86914753913879
-12.4799881577492
-13.0817912220955
-11.9097246527672
-9.54132461547852
-10.4472434520721
-11.0545094609261
-10.7781203985214
-9.51806396245956
-7.66262698173523
-9.71740341186523
-9.34027963876724
-11.5331045985222
-9.45401960611343
-8.27416890859604
-8.33706992864609
-8.96191763877869
-8.36848533153534
-5.15543311834335
-7.22004479169846
-7.91543966531754
-7.07295173406601
-7.24881160259247
-6.02443355321884
-7.50585848093033
-7.06206214427948
-6.54373371601105
-6.51253193616867
-7.28446727991104
-9.88635939359665
-7.29318994283676
-8.42076301574707
-7.05608206987381
-8.3457949757576
-8.48609817028046
-10.1044636964798
-11.4829195737839
-12.3757576346397
-8.80671119689941
-10.948614358902
-11.3673732876778
-10.7495018839836
-11.0862885117531
-12.552390396595
-10.1981037259102
-9.41282337903976
-9.95043879747391
-9.13523757457733
-9.07754564285278
-10.4679335951805
-10.9735757708549
-11.5294119119644
-10.4765955209732
-7.70835965871811
-8.74279171228409
-8.80389243364334
-7.97864043712616
-9.47251921892166
-9.34170478582382
-8.39020031690598
-7.354083776474
-5.86341375112534
-8.71765422821045
-8.11450064182281
-9.45910197496414
-9.21089559793472
-10.5990479588509
-7.68779516220093
-9.74864888191223
-9.52942627668381
-10.6362082362175
-9.07585740089417
-7.79374933242798
-9.77937436103821
-12.2552750110626
-10.8452363610268
-10.9209324717522
-10.6849578022957
-11.9161149263382
-11.466732442379
-11.3747549057007
-9.92443668842316
-10.6472317576408
-6.9559298157692
-6.53054785728455
-6.06764930486679
-7.32169699668884
-6.00268870592117
-7.34438300132751
-7.03488141298294
-8.10705655813217
-6.50431352853775
-5.37678062915802
-8.58021301031113
-7.64929550886154
-8.71317112445831
-6.56913322210312
-4.35834389925003
-6.96091628074646
-8.17945319414139
-8.79438138008118
-8.28343242406845
-7.36408197879791
-9.2740992307663
-7.61396783590317
-6.40128183364868
-9.43745905160904
-6.25529420375824
-8.84495323896408
-5.93147468566895
-5.56077814102173
-5.29490292072296
-3.49595606327057
-8.31720268726349
-7.54361838102341
-9.21388399600983
-8.41810435056686
-7.30707615613937
-10.1960322856903
-10.110664665699
-10.4788704514503
-9.06077075004578
-10.2009128332138
-7.15720582008362
-6.43140834569931
-7.44866967201233
-7.93084573745728
-8.4877495765686
-5.96053099632263
-7.26189929246902
-7.04010802507401
-6.61438888311386
-8.26676923036575
-8.70178580284119
-6.06204605102539
-6.59697663784027
-5.21201074123383
-4.52698314189911
-5.87420010566711
-4.49115121364594
-6.7444304227829
-8.20432299375534
-7.7709858417511
-7.64687746763229
-9.90750157833099
-10.124988257885
-8.70705735683441
-9.67193681001663
-7.56433236598969
-8.40909320116043
-7.84144234657288
-7.49108231067657
-7.78288722038269
-7.46486538648605
-7.59191918373108
-6.31905156373978
-8.85383552312851
-9.05902904272079
-8.40584033727646
-9.57182502746582
-6.77974742650986
-9.61071652173996
-10.1512804627419
-8.87911522388458
-9.53668981790543
-9.45664286613464
-9.8318549990654
-10.4568299651146
-9.82637232542038
-10.32035779953
-11.2297717928886
-8.88435941934586
-11.1026359796524
-9.63873296976089
-9.12375783920288
-9.62258625030518
-11.300884783268
-10.1574524044991
-9.47142070531845
-8.54205185174942
-12.9472589492798
-9.79699975252151
-9.74896532297134
-7.65920585393906
-6.69174152612686
-6.34403657913208
-8.66015291213989
-7.26669973134995
-9.77716964483261
-11.5023536086082
-12.4859917163849
-12.8498692512512
-12.842387676239
-14.6219871640205
-12.2900087833405
-9.53815394639969
-7.40741032361984
-7.04546564817429
-7.89137840270996
-5.38086974620819
-5.94418084621429
-6.7527117729187
-9.481460750103
-10.8419100046158
-10.7152518033981
-8.71616786718369
-8.28791379928589
-10.276556789875
-8.37831336259842
-6.80708789825439
-9.31285041570663
-7.71376997232437
-9.78573608398438
-10.4763281941414
-9.25402402877808
-10.3262906074524
-9.70009022951126
-7.88466906547546
-9.74896675348282
-9.33086329698563
-8.04764938354492
-9.14366537332535
-9.45589989423752
-9.54644751548767
-9.26898968219757
-6.62149381637573
-6.46421146392822
-9.54175531864166
-8.87891858816147
-9.05814552307129
-6.61577624082565
-8.67626571655273
-7.37738335132599
-9.50121420621872
-9.30881255865097
-9.2687560915947
-7.00671827793121
-6.55560916662216
-5.30991721153259
-6.62065625190735
-6.38271260261536
-9.06913483142853
-7.47618383169174
-5.56484192609787
-5.49460822343826
-7.68061763048172
-10.1810044646263
-10.1046693325043
-12.1799160242081
-11.3405463695526
-13.8460285067558
-9.78814423084259
-13.1738756895065
-15.0756837129593
-11.8173125386238
-11.1060242652893
-11.2818146348
-11.3992711901665
-12.4317843317986
-9.92064863443375
-12.5303081870079
-12.3567700386047
-10.2165052890778
-10.6351685523987
-7.56362730264664
-8.52047806978226
-8.12833678722382
-8.56071919202805
-6.41226309537888
-7.73145091533661
-9.37732237577438
-6.48901551961899
-7.31480568647385
-9.52288782596588
-10.9036363959312
-11.8565276861191
-10.5541591048241
-14.5492285490036
-12.2158206105232
-8.7838699221611
-8.54926437139511
-9.09260660409927
-7.69691932201385
-9.89321893453598
-9.81666088104248
-8.57620424032211
-9.9937350153923
-11.1720479726791
-10.5590006113052
-9.59131145477295
-10.5214183926582
-9.6685990691185
-10.5143423676491
-9.75555032491684
-9.62859350442886
-9.89413225650787
-9.09424024820328
-9.70784378051758
-9.35457545518875
-10.7742120623589
-8.1280437707901
-8.96909511089325
-8.71470856666565
-12.2380174994469
-7.49105328321457
-9.97141164541245
-10.9970368146896
-10.3353378772736
-6.87014096975327
-7.10961621999741
-7.81179964542389
-7.69677942991257
-8.21849685907364
-7.86951291561127
-6.40985250473022
-6.14715284109116
-7.27278399467468
-6.04834824800491
-5.38579547405243
-7.09332072734833
-8.72670584917068
-8.09399503469467
-7.77389174699783
-5.84760093688965
-6.08012932538986
-6.40940719842911
-7.95115971565247
-8.29675042629242
-8.73119914531708
-7.93178796768188
-10.6449684500694
-8.76778435707092
-9.44917768239975
-10.4410397410393
-8.61017054319382
-12.051811337471
-11.2624663710594
-11.7025966644287
-9.59220486879349
-9.81853514909744
-9.63245218992233
-9.3993484377861
-10.7726051211357
-8.22353494167328
-10.1759291291237
-8.14150673151016
-6.21137869358063
-7.84236788749695
-10.5178438425064
-7.53063076734543
-8.47984856367111
-11.3459409475327
-9.70419657230377
-8.1618178486824
-8.01469868421555
-9.94133603572845
-7.80640947818756
-7.80346870422363
-7.13774049282074
-9.47609341144562
-8.41614329814911
-12.4031952023506
-11.2973428368568
-11.0849741697311
-8.14264982938766
-7.58881413936615
-8.85273897647858
-7.75290679931641
-6.52006953954697
-8.04380971193314
-6.73051506280899
-8.17441737651825
-7.86285012960434
-7.3262757062912
-4.27980768680573
-3.13913583755493
-4.77142959833145
-5.0721470117569
-5.50448286533356
-4.94146239757538
-7.40825116634369
-4.82654911279678
-6.82296586036682
-4.94048154354095
-4.04594105482101
-5.04599887132645
-7.28376096487045
-8.56354010105133
-8.92258715629578
-7.41742187738419
-6.06857562065125
-7.16432601213455
-7.06011825799942
-8.75098598003387
-5.70366328954697
-6.50649923086166
-7.7927992939949
-6.77268695831299
-7.31309854984283
-7.3477908372879
-6.74316245317459
-6.7712088227272
-4.99634397029877
-3.96717792749405
-3.67687326669693
-4.6717312335968
-3.63193762302399
-6.69365930557251
-6.12721264362335
-6.19033133983612
-5.43915832042694
-4.75739115476608
-6.60371524095535
-7.73549377918243
-8.78422445058823
-8.50996375083923
-9.75859671831131
-9.14784270524979
-11.3372712731361
-10.8114358186722
-11.1589677333832
-9.20483088493347
-6.59218299388885
-9.00114423036575
-10.3769355416298
-8.89199578762054
-8.07649964094162
-9.04280763864517
-9.21796107292175
-7.44917792081833
-7.88424336910248
-8.45810723304749
-4.90738886594772
-5.70718348026276
-6.29072105884552
-7.06304901838303
-5.70855164527893
-8.07081115245819
-8.06737470626831
-6.56686848402023
-4.58749979734421
-7.55525541305542
-5.91186499595642
-6.66209203004837
-6.56895166635513
-5.93128192424774
-4.86155724525452
-3.10156226158142
-5.91049706935883
-5.86020565032959
-7.13212102651596
-6.13786345720291
-7.59420043230057
-7.04874932765961
-5.60063982009888
-3.64424633979797
-6.84821492433548
-5.77118974924088
-4.25974768400192
-4.44639158248901
-5.08982408046722
-6.16578638553619
-4.31582856178284
-4.59650945663452
-3.99847304821014
-4.69671100378036
-6.74602323770523
-6.46538406610489
-7.07532805204391
-5.38711476325989
-6.44354450702667
-7.57308906316757
-4.3104994893074
-5.92942583560944
-7.12766110897064
-6.35155940055847
-6.85542958974838
-6.34405636787415
-6.08036422729492
-4.58917647600174
-4.54499417543411
-6.79611998796463
-6.31777536869049
-7.19828879833221
-8.50779557228088
-6.52626985311508
-5.78123587369919
-10.7918434739113
-9.12106966972351
-12.3257699608803
-9.52069848775864
-10.455829501152
-8.3136710524559
-8.02896070480347
-8.33776521682739
-8.81109362840652
-4.24147367477417
-6.83713662624359
-5.07251584529877
-5.15229970216751
-4.49603337049484
-5.69838273525238
-6.85136568546295
-4.89261615276337
-8.96262240409851
-7.84812813997269
-8.62527823448181
-8.12760949134827
-9.15563040971756
-9.63804709911346
-8.26846808195114
-9.56057912111282
-7.88866430521011
-8.18012189865112
-6.68748450279236
-7.07746493816376
-6.59553760290146
-7.17055541276932
-8.30722385644913
-10.6257610917091
-8.91517412662506
-8.59669941663742
-9.68956553936005
-8.04082876443863
-7.63122200965881
-8.73591196537018
-8.69219094514847
-9.47118198871613
-8.13274455070496
-7.50027191638947
-7.17274343967438
-7.80039727687836
-7.67716175317764
-5.49896228313446
-7.20031839609146
-5.81304174661636
-6.88613933324814
-7.55196559429169
-5.79802769422531
-9.18237203359604
-6.91617327928543
-7.45795661211014
-5.40666162967682
-4.70975923538208
-7.30662626028061
-8.15003246068954
-6.47618049383163
-7.09078902006149
-7.97279244661331
-11.0730811953545
-9.2168778181076
-9.04873543977737
-9.81924611330032
-11.3234849572182
-9.20803308486938
-9.67522031068802
-11.292852461338
-11.9038017988205
-10.7459419965744
-8.93218505382538
-9.74576169252396
-6.66090321540833
-9.67210608720779
-9.38769292831421
-10.8795456290245
-8.15975612401962
-7.93787181377411
-7.56437689065933
-9.14613407850266
-7.07037943601608
-8.09712433815002
-7.00084918737411
-6.13496261835098
-6.20288014411926
-3.6119556427002
-5.05901747941971
-3.08995795249939
-4.28856992721558
-7.04520243406296
-7.03974378108978
-5.40401691198349
-4.6257511973381
-4.32964545488358
-3.01214969158173
-5.65519958734512
-6.01709109544754
-4.99848300218582
-8.49593192338943
-9.0447713136673
-8.49750173091888
-6.79812127351761
-7.8464412689209
-8.20924156904221
-9.01749873161316
-5.90868002176285
-5.84047812223434
-8.01568460464478
-7.92792755365372
-5.77867913246155
-5.70861208438873
-7.66778022050858
-8.45184350013733
-8.90227669477463
-8.63894498348236
-10.0128906965256
-8.09105408191681
-7.73831474781036
-8.03794586658478
-9.73320096731186
-10.172869682312
-9.79433077573776
-7.14303374290466
-6.08475136756897
-8.82084065675735
-8.45791935920715
-9.67691308259964
-9.81513506174088
-10.4701620340347
-8.40794211626053
-9.12775486707687
-7.56457138061523
-7.19736397266388
-5.47089064121246
-4.90848678350449
-5.13221448659897
-5.4378644824028
-8.41413640975952
-4.08756256103516
-3.92636346817017
-9.22437506914139
-6.86435097455978
-8.86757695674896
-8.11741149425507
-8.94120442867279
-7.37954461574554
-9.5126171708107
-8.62860125303268
-8.78637218475342
-9.00706416368484
-8.1915494799614
-8.41331177949905
-7.92470222711563
-9.20048832893372
-9.43018990755081
-9.57557678222656
-6.7687640786171
-8.32870823144913
-8.06006038188934
-6.11388468742371
-7.93717080354691
-5.81066310405731
-6.56877511739731
-8.66430312395096
-10.5475967526436
-9.17816215753555
-9.72297006845474
-8.48136085271835
-8.89427423477173
-9.49088734388351
-9.84331369400024
-8.39823287725449
-7.98080283403397
-5.65721672773361
-7.61784017086029
-5.36014622449875
-5.21607619524002
-5.50449860095978
-6.40976816415787
-8.58426481485367
-6.41976743936539
-7.52093535661697
-6.9564516544342
-7.74919492006302
-9.2968875169754
-7.45576918125153
-6.77501934766769
-5.84868109226227
-3.82675677537918
-6.86669814586639
-6.95583778619766
-6.5286813378334
-3.76873540878296
-2.8700065612793
-5.48283457756042
-6.53948420286179
-4.05517530441284
-4.82822626829147
-3.78688204288483
-4.61374056339264
-6.53531903028488
-3.23268538713455
-4.55568432807922
-5.42350262403488
-4.50311470031738
-5.22432017326355
-5.84706592559814
-7.05605208873749
-4.91684985160828
-5.47877883911133
-6.9299104809761
-6.46268576383591
-3.78429812192917
-6.33416128158569
-8.07053250074387
-6.46469694375992
-4.27099287509918
-6.2948967218399
-7.01272070407867
-9.29643434286118
-8.43052035570145
-7.03375780582428
-8.02471607923508
-9.36701822280884
-8.14371865987778
-5.676105260849
-9.14063709974289
-9.8317483663559
-10.3066915273666
-9.05543458461761
-8.76129299402237
-8.56218856573105
-5.76486873626709
-7.58430200815201
-8.83895415067673
-8.17914992570877
-8.64871436357498
-8.0926650762558
-10.5317806601524
-9.70517128705978
-7.35046869516373
-7.10237646102905
-8.15555059909821
-9.72353893518448
-9.00237017869949
-7.25555020570755
-5.61180090904236
-7.08674699068069
-6.73525995016098
-5.49988853931427
-7.16535258293152
-7.15913182497025
-6.88313990831375
-5.52591234445572
-6.01919800043106
-5.17391312122345
-3.45394200086594
-4.32009708881378
-8.16959553956985
-9.47087371349335
-7.80107533931732
-8.48918449878693
-10.704033613205
-10.3548432588577
-10.934369623661
-10.9702615737915
-8.91775298118591
-9.77346009016037
-8.92107057571411
-7.74687832593918
-7.87958031892776
-7.02795714139938
-11.3661947250366
-9.94591414928436
-8.51523983478546
-6.38038259744644
-8.57495605945587
-8.25506597757339
-8.14255672693253
-5.6317263841629
-9.32387739419937
-4.53665632009506
-5.51305782794952
-5.71969771385193
-7.94403386116028
-8.27933597564697
-9.30429649353027
-6.08653080463409
-7.19902402162552
-8.10617518424988
-7.75745761394501
-10.9156432747841
-10.0935846567154
-8.45145630836487
-7.98744601011276
-9.14916503429413
-5.49452793598175
-7.43907850980759
-7.83458024263382
-9.69272470474243
-9.62978899478912
-9.42543041706085
-8.13985764980316
-10.0386583209038
-11.2254305481911
-8.44868922233582
-9.15791308879852
-11.2231769561768
-11.5241198539734
-10.1190114617348
-9.71056979894638
-9.97565358877182
-10.3378313779831
-8.52283811569214
-10.0750666856766
-10.6690247654915
-7.38193112611771
-5.1940666437149
-5.06226831674576
-7.9174576997757
-5.35351723432541
-8.66115981340408
-9.18101686239243
-7.97049683332443
-8.43744367361069
-8.24727320671082
-7.9747673869133
-8.97900378704071
-7.54662770032883
-4.63333785533905
-6.67397117614746
-7.38452410697937
-7.97145122289658
-10.5740851759911
-9.87967389822006
-9.90307569503784
-9.95764344930649
-10.45687520504
-8.93245321512222
-9.16324210166931
-9.33237731456757
-9.51891201734543
-9.32703793048859
-6.48286271095276
-5.17392134666443
-5.86849933862686
-4.38844054937363
-4.57558482885361
-5.87968236207962
-5.73660123348236
-9.96775162220001
-10.5108123421669
-9.52117413282394
-7.69671583175659
-7.7436096072197
-6.13656133413315
-6.26738697290421
-7.96716386079788
-10.3143668174744
-8.97520220279694
-7.5560719370842
-6.78313171863556
-6.93417394161224
-8.63319253921509
-6.19862794876099
-10.4748889803886
-9.27150446176529
-7.98296123743057
-8.23406445980072
-8.29375678300858
-10.0037344098091
-7.76792597770691
-6.34323787689209
-7.57349175214767
-7.09110110998154
-5.61572819948196
-7.38352352380753
-7.11419987678528
-8.84985560178757
-7.14343535900116
-6.72696161270142
-6.94181829690933
-9.30134969949722
-7.35917383432388
-9.33415591716766
-10.979480445385
-8.03469520807266
-8.26261287927628
-9.32738655805588
-7.72698503732681
-8.08687078952789
-5.36335146427155
-7.92723089456558
-10.2422044873238
-9.63460272550583
-9.3068904876709
-8.08259803056717
-6.64224755764008
-8.3812962770462
-9.1172856092453
-8.93379771709442
-10.3352872133255
-9.47058415412903
-8.27250820398331
-7.21053326129913
-8.32272845506668
-9.73694497346878
-7.15018272399902
-7.3591313958168
-8.39239656925201
-7.3481353521347
-8.95264357328415
-8.12588554620743
-8.86966371536255
-8.66494661569595
-9.82744646072388
-8.68536114692688
-7.8927766084671
-8.13781082630157
-7.25459176301956
-6.69394242763519
-6.56517684459686
-7.48050367832184
-7.86774480342865
-6.94338494539261
-5.95018744468689
-6.31010031700134
-5.43151885271072
-5.35430496931076
-6.07269299030304
-5.70333445072174
-6.64236402511597
-8.64022660255432
-5.51190227270126
-6.70630359649658
-8.77768307924271
-10.7914468050003
-8.71167373657227
-8.92551743984222
-11.0719089508057
-10.3337488770485
-8.12080270051956
-8.57653445005417
-8.14100444316864
-9.48352509737015
-7.66526848077774
-7.78122794628143
-9.83788162469864
-8.89725494384766
-6.48493021726608
-8.50147706270218
-8.62852150201797
-7.92442321777344
-8.36413300037384
-5.3404289484024
-6.27551001310349
-8.38320297002792
-8.37106317281723
-5.4316548705101
-4.76874583959579
-5.8627096414566
-7.88655829429626
-6.29865252971649
-8.43845456838608
-5.9717555642128
-3.56793743371964
-3.06677478551865
-2.78697443008423
-3.80861884355545
-2.7960050702095
-5.97835886478424
-5.1102619767189
-4.40102189779282
-2.70175528526306
-5.05703163146973
-2.79434484243393
-6.90581691265106
-5.92521119117737
-7.66360634565353
-9.1626632809639
-8.6812891960144
-8.3593864440918
-7.95655620098114
-7.63467264175415
-10.3712319135666
-7.18216639757156
-6.04929661750793
-8.23709696531296
-9.52234119176865
-9.53041160106659
-7.68097591400146
-9.61075723171234
-9.68178761005402
-11.1787135004997
-10.3000806570053
-10.5400204658508
-9.26625871658325
-10.8879758119583
-12.0584077835083
-10.054016828537
-7.8537078499794
-9.14686781167984
-8.22597825527191
-9.64485102891922
-8.5589045882225
-7.12566530704498
-6.02816343307495
-8.9899063706398
-6.61880469322205
-3.73056012392044
-6.60043042898178
-4.98247289657593
-5.75278449058533
-7.94269746541977
-3.06170463562012
-2.11391520500183
-3.88873201608658
-4.59738749265671
-3.45701396465302
-3.93540078401566
-6.4705348610878
-6.56925535202026
-7.08613741397858
-7.05195486545563
-6.30539363622665
-7.68556201457977
-6.17108124494553
-4.21992373466492
-6.0054287314415
-5.23050403594971
-3.35066843032837
-4.5625393986702
-2.69952523708344
-3.40494096279144
-3.64242804050446
-5.87404400110245
-7.4689844250679
-8.035719871521
-8.38972616195679
-8.56081742048264
-6.02952492237091
-5.87911909818649
-8.05570846796036
-7.96669924259186
-7.28138518333435
-6.1143981218338
-6.25521510839462
-6.04300022125244
-8.47494149208069
-9.53991794586182
-7.62773990631104
-8.56706619262695
-9.48484176397324
-8.87615537643433
-8.60128325223923
-11.0893288850784
-9.05072742700577
-7.74279427528381
-9.96528404951096
-9.9627730846405
-11.3080922961235
-10.7923906445503
-11.5068504214287
-10.6062852144241
-12.1598749756813
-11.1425004601479
-10.9865880608559
-10.0681058764458
-8.3989520072937
-11.5945632457733
-9.22023892402649
-10.9080774188042
-10.7065786123276
-9.83404499292374
-9.29414182901382
-10.2221814990044
-9.58050096035004
-11.0655735135078
-11.7118742465973
-10.6194387674332
-9.97098195552826
-11.6062562465668
-8.04342657327652
-7.83430331945419
-8.9722688794136
-9.56041699647903
-9.19086617231369
-7.75578141212463
-8.50680959224701
-9.01282614469528
-7.6120890378952
-6.41173493862152
-7.98842871189117
-7.15809589624405
-4.7608300447464
-9.38258236646652
-7.45920312404633
-7.74049460887909
-4.16121912002563
-6.52566766738892
-8.21393710374832
-6.22213685512543
-8.56583195924759
-7.3020236492157
-5.73838758468628
-6.95307314395905
-5.7542889714241
-5.64970684051514
-8.66748350858688
-8.52339267730713
-8.51755547523499
-10.7663581371307
-10.8851826190948
-7.85730445384979
-9.77856451272964
-8.58413761854172
-8.4689564704895
-9.55495220422745
-10.0698157548904
-11.2538971304893
-8.67734467983246
-8.06399381160736
-8.75679415464401
-10.1538893580437
-8.34124475717545
-8.8369123339653
-8.47614425420761
-6.67281329631805
-6.06915307044983
-5.38565349578857
-8.07957231998444
-7.53718250989914
-9.62734127044678
-9.44558155536652
-8.92854309082031
-6.24300074577332
-6.06336867809296
-7.50447297096252
-6.7427750825882
-10.4178977012634
-9.62814635038376
-8.33777803182602
-9.73841941356659
-6.864590883255
-5.26013046503067
-7.04418849945068
-6.76045173406601
-2.19023501873016
-4.19196826219559
-7.18772059679031
-8.01462000608444
-7.59205907583237
-7.67994832992554
-6.20123517513275
-8.24895989894867
-5.88545119762421
-5.59951043128967
-5.52460449934006
-4.83802050352097
-4.56431329250336
-7.03231656551361
-6.93742704391479
-4.61805790662766
-5.6669454574585
-5.87465977668762
-7.81927800178528
-7.03342312574387
-5.97526669502258
-6.29480540752411
-8.24468296766281
-4.93822211027145
-6.16454249620438
-6.8354275226593
-5.02038240432739
-3.77156448364258
-5.07459390163422
-6.17255628108978
-6.36989104747772
-7.7491580247879
-7.19980442523956
-2.97985982894897
-5.29895532131195
-3.32792764902115
-4.42137712240219
-6.75107830762863
-7.19570958614349
-6.90491104125977
-3.31306034326553
-5.21292614936829
-4.08079260587692
-4.78427320718765
-4.02936923503876
-3.06642979383469
-2.38234621286392
-5.98655527830124
-4.53792458772659
-5.15349936485291
-4.5954726934433
-7.40936011075974
-4.8570249080658
-8.18925201892853
-6.84870386123657
-8.4278998374939
-5.45026856660843
-7.01852852106094
-7.39923679828644
-6.70611864328384
-5.90342080593109
-4.33957916498184
-6.41869610548019
-5.30446034669876
-5.88789230585098
-5.6220275759697
-5.62796998023987
-6.2411926984787
-8.6834864616394
-7.22290343046188
-6.55466258525848
-5.68050992488861
-8.02533739805222
-9.13312381505966
-12.0332244634628
-12.26655626297
-9.89115762710571
-9.29390090703964
-11.3644675016403
-9.56562113761902
-10.01248306036
-9.33727526664734
-9.67591053247452
-6.85222506523132
-5.89092290401459
-5.36509937047958
-6.04228365421295
-5.73351752758026
-6.02468222379684
-3.32770258188248
-5.17793095111847
-5.92925071716309
-4.17717278003693
-5.72499817609787
-5.67452162504196
-6.2339198589325
-6.48844957351685
-5.91481268405914
-6.91148215532303
-6.70999544858932
-7.13893359899521
-9.98597174882889
-7.27229458093643
-10.1639842987061
-9.68085122108459
-10.2154465317726
-11.3143527507782
-6.63959008455276
-6.16454458236694
-6.9493083357811
-8.27969336509705
-9.14807778596878
-9.93570125102997
-12.2832573056221
-11.2640514373779
-8.59860217571259
-8.88864785432816
-6.29877108335495
-7.3151181936264
-9.06678301095963
-8.86974012851715
-8.15551668405533
-9.01233267784119
-10.2607867717743
-8.94033735990524
-11.3907430171967
-9.16045659780502
-8.77017676830292
-8.95103645324707
-7.5904980301857
-10.445729970932
-10.8174511194229
-9.91964852809906
-8.55008167028427
-9.49009388685226
-8.76516091823578
-10.2476823925972
-13.7123512029648
-12.3718714118004
-11.8327507376671
-11.3866437077522
-12.6822053790092
-11.81695997715
-12.7000857591629
-9.81995004415512
-11.5458973646164
-10.6378527283669
-9.6692408323288
-8.73499923944473
-8.59124839305878
-10.4268190264702
-9.34689456224442
-10.6739631891251
-9.66642433404922
-8.61217850446701
-8.14800560474396
-7.36840772628784
-7.40588706731796
-7.61453753709793
-8.07095211744308
-6.50456011295319
-7.12206661701202
-8.99873054027557
-12.0470367670059
-10.016474545002
-8.41745907068253
-9.0744931101799
-9.05433839559555
-7.26388484239578
-6.17935216426849
-6.89661741256714
-8.2526291012764
-8.79089772701263
-9.65693885087967
-12.2964373826981
-7.48869532346725
-8.29712975025177
-8.06382012367249
-9.5660325884819
-9.66662257909775
-10.5181543827057
-10.5899458527565
-9.78166300058365
-9.64062744379044
-8.76149332523346
-10.2679832577705
-11.1518515348434
-10.3021097779274
-10.909857571125
-10.5706549882889
-12.0061344504356
-11.097921192646
-9.18030494451523
-10.108605325222
-8.96395313739777
-9.66231626272202
-9.39245599508286
-7.17742663621902
-8.91587096452713
-7.69954174757004
-9.07148122787476
-8.28883481025696
-8.62597680091858
-11.6368325948715
-10.370309472084
-9.20099914073944
-7.84784984588623
-9.0081040263176
-9.77739471197128
-7.50881850719452
-9.38334953784943
-11.3761631250381
-8.92417168617249
-9.45999127626419
-8.76697838306427
-10.0468402504921
-11.4261556267738
-12.8989553451538
-12.0122309327126
-10.8027937412262
-9.33595776557922
-10.0978415608406
-8.64494216442108
-8.17568421363831
-7.94494223594666
-8.0597118139267
-9.14811098575592
-10.936356306076
-13.0286663174629
-11.2382028698921
-9.34875082969666
-11.7415546178818
-9.51113849878311
-11.1249029636383
-7.71518057584763
-14.0719250440598
-11.5459154248238
-11.9263187050819
-10.0893759727478
-8.78128963708878
-11.2865291237831
-10.0650067329407
-10.2701556682587
-9.54608619213104
-7.81089329719543
-8.92878472805023
-7.82889652252197
-7.2616480588913
-7.62348246574402
-8.23011916875839
-7.6745702624321
-9.00915688276291
-6.92420524358749
-4.54814720153809
-6.00975024700165
-7.61972957849503
-6.06892728805542
-8.04509228467941
-6.76521402597427
-9.27732932567596
-6.83044081926346
-4.28210657835007
-6.37614923715591
-9.09744137525558
-8.81565779447556
-8.804731965065
-9.65351927280426
-11.2047476768494
-10.455813229084
-10.3947135210037
-11.1134448051453
-12.2320283651352
-12.1941493153572
-9.23672038316727
-10.5746175050735
-9.29527914524078
-7.56499111652374
-9.18418550491333
-9.76779586076736
-9.18485522270203
-12.4253876805305
-10.3915300369263
-10.9792385101318
-12.5233024954796
-11.2351815700531
-11.5322404503822
-10.9212043881416
-11.3912507891655
-9.97253531217575
-12.4460636973381
-7.68762570619583
-7.57516312599182
-8.40685385465622
-8.75883203744888
-6.86999559402466
-7.68258947134018
-9.3802404999733
-9.06808716058731
-8.41756969690323
-7.75790739059448
-6.86350244283676
-7.34440904855728
-7.31691265106201
-5.53040355443954
-5.80558460950851
-5.54243636131287
-7.8209735751152
-7.59468877315521
-7.75629740953445
-7.88121217489243
-5.97479325532913
-5.47824811935425
-3.78942042589188
-6.20967596769333
-5.13434958457947
-7.51650100946426
-7.04097604751587
-6.47496497631073
-4.7589345574379
-5.83209604024887
-8.0767108798027
-7.0331826210022
-7.13903617858887
-6.85583305358887
-6.5084016919136
-8.54058742523193
-7.22284334897995
-6.88063412904739
-6.25566965341568
-8.07731205224991
-7.17844599485397
-6.17772084474564
-5.96875721216202
-6.72264838218689
-4.24274146556854
-5.21134585142136
-3.35747450590134
-4.95272558927536
-6.36738264560699
-6.51305258274078
-6.93487453460693
-8.30734145641327
-5.60963088274002
-6.66859120130539
-6.41271466016769
-7.15116405487061
-6.82161903381348
-8.55778855085373
-9.85591036081314
-12.2791181206703
-9.21519941091537
-10.2247676253319
-7.70617282390594
-9.62497168779373
-8.32685470581055
-7.43839836120605
-6.2606400847435
-7.48654741048813
-5.33320957422256
-5.60018795728683
-4.82530605792999
-6.26529675722122
-5.04434257745743
-5.06195574998856
-3.99759215116501
-6.179971575737
-5.16623997688293
-8.42233926057816
-8.92994862794876
-10.0596165060997
-7.96284645795822
-9.33613336086273
-6.52167415618896
-4.28227281570435
-6.06481683254242
-6.14659059047699
-8.83912324905396
-9.25150048732758
-8.17374294996262
-7.77747648954391
-9.08595442771912
-9.02689164876938
-10.9550775289536
-9.43948203325272
-9.30041515827179
-6.55338764190674
-7.60000258684158
-6.18985521793365
-6.48975378274918
-7.87926709651947
-7.47168052196503
-8.98532921075821
-8.18695706129074
-8.4699033498764
-9.13734930753708
-10.8341071009636
-9.45573592185974
-10.5345269441605
-11.5754888057709
-11.0770602226257
-9.46551370620728
-8.99145913124084
-11.0911446809769
-9.72433292865753
-9.0475966334343
-8.47841507196426
-7.52514481544495
-7.18712657690048
-9.27864760160446
-8.29874968528748
-7.712850689888
-6.33550417423248
-5.99136406183243
-5.64271640777588
-9.07741039991379
-8.21681159734726
-8.69442099332809
-8.97420835494995
-9.67488723993301
-7.28991562128067
-7.25374484062195
-9.9926969408989
-8.44950956106186
-7.89858835935593
-10.6904206871986
-11.2679017782211
-9.73162800073624
-9.33337718248367
-8.19351065158844
-8.24151259660721
-7.7482568025589
-8.15685003995895
-7.74150025844574
-8.3997083902359
-8.99292993545532
-9.7557470202446
-10.3286551833153
-8.34351921081543
-8.80801820755005
-7.67248153686523
-6.31803494691849
-5.08932274580002
-7.59258431196213
-8.01984024047852
-8.1361523270607
-8.70807272195816
-8.19911807775497
-8.35568046569824
-9.73926687240601
-7.29632705450058
-5.41904252767563
-5.75856393575668
-5.71949362754822
-6.25188970565796
-5.51901978254318
-5.69269609451294
-7.16577297449112
-5.98099982738495
-7.60087865591049
-6.50128298997879
-5.53203648328781
-5.1762832403183
-4.07767754793167
-4.28486442565918
-3.53537309169769
-4.09031361341476
-7.17436921596527
-5.31803619861603
-4.89396226406097
-7.15853488445282
-7.62871384620667
-4.33405357599258
-6.57065564393997
-6.98582363128662
-5.98521023988724
-9.4357596039772
-11.4643777012825
-10.3286312222481
-10.7101146578789
-10.807884812355
-8.05670160055161
-9.05150210857391
-10.2918120026588
-9.66752558946609
-10.9947511553764
-8.96453267335892
-9.00086945295334
-9.69252640008926
-9.74454778432846
-7.6450777053833
-7.05866402387619
-10.0793624520302
-10.0600782036781
-8.66880029439926
-8.96259200572968
-8.16305130720139
-8.54341304302216
-7.62419557571411
-6.22858166694641
-4.20777988433838
-3.67701441049576
-3.09935247898102
-4.1589857339859
-3.69050288200378
-7.34785014390945
-6.14067161083221
-7.39481163024902
-5.95106571912766
-5.03492802381516
-4.4537672996521
-6.44405281543732
-9.37427926063538
-7.60721635818481
-8.66281574964523
-8.40573418140411
-7.21750301122665
-8.67983269691467
-8.04899543523788
-9.02258914709091
-9.28331387042999
-9.50000298023224
-10.0927199721336
-8.31484597921371
-11.1246302127838
-7.82180815935135
-7.48108965158463
-6.51183378696442
-6.00434595346451
-6.96232181787491
-8.49901157617569
-9.55112731456757
-5.93178284168243
-6.36763501167297
-4.01405364274979
-4.92866909503937
-4.54982805252075
-4.55037569999695
-6.69063633680344
-5.53301793336868
-5.79283303022385
-7.22790658473969
-6.57217115163803
-6.20460247993469
-6.0689485669136
-6.34800362586975
-8.30338793992996
-7.02595990896225
-4.95770013332367
-5.42392629384995
-6.22383397817612
-9.6617357134819
-9.64845728874207
-9.75886303186417
-7.74757289886475
-8.35407131910324
-7.27864718437195
-10.1144641041756
-8.91492170095444
-8.83129447698593
-8.57306033372879
-10.2571537494659
-11.2070851922035
-9.83459097146988
-8.99643057584763
-9.76507604122162
-8.69215178489685
-7.58907306194305
-7.51010680198669
-7.45333874225616
-9.55177569389343
-10.1653496623039
-10.8963986039162
-9.48138451576233
-7.18497943878174
-6.04738914966583
-9.62545949220657
-8.04640185832977
-8.20077884197235
-9.3746178150177
-7.93072825670242
-5.74133348464966
-7.30573290586472
-5.08022236824036
-8.42908412218094
-8.09671610593796
-8.44942724704742
-8.96152776479721
-8.68985825777054
-9.8877791762352
-9.1013371348381
-13.0934779047966
-11.7136698961258
-9.76200234889984
-12.3703836202621
-12.7979003787041
-10.5641111135483
-9.86858278512955
-7.47885495424271
-7.89381158351898
-8.73072654008865
-13.3734794259071
-10.3513277173042
-10.4594450592995
-10.4909048676491
-10.4576758742332
-10.8732653260231
-8.18633687496185
-8.02376669645309
-10.5234355330467
-8.5091786980629
-5.85709965229034
-3.21931433677673
-8.78606742620468
-7.9201552271843
-5.4966396689415
-7.73269146680832
-6.52520173788071
-7.56376320123672
-6.49650490283966
-7.78260934352875
-7.06249749660492
-7.61185759305954
-10.6231528520584
-11.7226696014404
-9.22114062309265
-10.5539879202843
-11.2289692759514
-8.58586806058884
-9.42424392700195
-7.94961541891098
-6.95194780826569
-7.35856908559799
-10.6511650085449
-10.0783506631851
-7.69714045524597
-10.3567216992378
-7.96231526136398
-7.46711379289627
-7.44349747896194
-7.67388933897018
-7.4668744802475
-8.7274916768074
-7.57673341035843
-9.63406217098236
-10.4185799360275
-9.35069769620895
-10.8651900291443
-10.1495785117149
-6.78723645210266
-7.30940723419189
-8.54270327091217
-9.52413195371628
-8.83381497859955
-6.18552875518799
-8.5165736079216
-4.90541511774063
-3.79981678724289
-7.6392080783844
-7.08709210157394
-7.26935511827469
-9.63077253103256
-7.18152356147766
-8.41698265075684
-6.67173850536346
-5.55175966024399
-6.97945702075958
-6.96860194206238
-7.96916741132736
-7.86543023586273
-8.22341227531433
-6.8719230890274
-6.14975863695145
-7.65490961074829
-7.38785773515701
-5.71657508611679
-8.19508647918701
-9.41315680742264
-10.5431370139122
-9.18699932098389
-9.16376829147339
-8.71189117431641
-9.28461587429047
-9.49595826864243
-7.98210614919662
-10.0749496221542
-9.92201322317123
-9.07637929916382
-9.82886344194412
-9.82055079936981
-9.86185526847839
-10.6294718980789
-11.7244694828987
-11.4128565192223
-11.7614551186562
-11.1683155298233
-9.83177453279495
-10.1075528860092
-10.1978141069412
-10.2490586042404
-9.5447244644165
-11.699843108654
-10.2963581085205
-8.83497858047485
-9.67975759506226
-9.41679716110229
-7.05063682794571
-6.59206873178482
-6.67017728090286
-6.80748838186264
-6.79054826498032
-8.58826398849487
-9.4816946387291
-10.7774403095245
-11.74661642313
-10.3111543655396
-6.00883507728577
-8.97750163078308
-6.51964432001114
-8.27828347682953
-8.278768658638
-7.60675632953644
-7.88767212629318
-8.70632612705231
-6.56591755151749
-6.82432627677917
-9.50936943292618
-6.73099148273468
-4.41785275936127
-6.54176914691925
-5.40643590688705
-3.74214506149292
-3.03695899248123
-6.42658913135529
-6.1586030125618
-5.82067054510117
-7.26556235551834
-6.62950801849365
-6.43616217374802
-7.61143553256989
-5.95366418361664
-4.91381424665451
-5.77429974079132
-6.98478311300278
-7.94564592838287
-4.92589318752289
-6.5540269613266
-5.75709813833237
-7.30106580257416
-6.28383922576904
-8.50408905744553
-8.01220220327377
-9.00244164466858
-8.12316012382507
-5.74860787391663
-7.86751395463943
-5.25763916969299
-6.58023142814636
-9.88692837953568
-7.16927170753479
-7.47103607654572
-7.75601989030838
-7.77945357561111
-10.3325259685516
-9.94429415464401
-9.64034646749496
-9.98360830545425
-10.7073459029198
-11.7035949230194
-11.7733947634697
-10.9069048166275
-10.3588408231735
-12.054948925972
-10.8365747332573
-12.6337743997574
-12.1672758460045
-12.4093430042267
-11.3905110359192
-11.1952965259552
-10.1901063919067
-8.98149508237839
-9.98278051614761
-11.4267246127129
-14.0492640137672
-15.3740695714951
-12.0946422815323
-10.6793987751007
-11.076524078846
-10.3797662854195
-9.62751072645187
-11.7353041172028
-11.0899015069008
-7.99611359834671
-8.17913115024567
-10.2105421423912
-6.17592936754227
-6.28223139047623
-8.23639684915543
-9.44244360923767
-8.66716581583023
-9.57094115018845
-9.41771876811981
-7.12800449132919
-6.91118580102921
-11.0183709263802
-9.25042808055878
-6.6053232550621
-7.78016555309296
-8.81221145391464
-9.74010103940964
-7.99193358421326
-8.42521476745605
-7.18677061796188
-9.27748930454254
-10.2844532132149
-8.67852336168289
-8.50541228055954
-6.72598785161972
-6.23802590370178
-8.36240977048874
-5.68284910917282
-5.7217390537262
-6.04231679439545
-4.41070222854614
-7.82699024677277
-7.64937323331833
-6.32644355297089
-8.71257078647614
-6.28584629297256
-4.52680999040604
-7.47751969099045
-5.47450065612793
-6.15634202957153
-6.32270866632462
-2.24153405427933
-2.00932252407074
-5.26831263303757
-6.82400798797607
-5.68928641080856
-5.41129004955292
-6.03225576877594
-7.88950127363205
-8.33195877075195
-5.32873225212097
-9.67981731891632
-10.2308399677277
-8.9859225153923
-6.46116000413895
-8.40642321109772
-6.0671728849411
-6.76890307664871
-6.40896421670914
-7.50623017549515
-7.88871145248413
-9.02227401733398
-8.10628056526184
-7.53610718250275
-7.88281208276749
-5.37964725494385
-8.20588648319244
-8.16989749670029
-10.1465768814087
-13.5280696153641
-14.4347750544548
-12.8007432818413
-8.10696512460709
-12.1056290864944
-11.0874513983727
-11.5660806298256
-10.5414025187492
-11.0648011565208
-9.80294078588486
-14.6697044372559
-12.9182171225548
-14.2794539928436
-10.1824008226395
-8.17974346876144
-8.6266450881958
-7.15902137756348
-9.70487439632416
-8.7652108669281
-9.57387715578079
-10.086580991745
-10.7806729078293
-10.0631720423698
-8.35672783851624
-7.56677985191345
-8.63720369338989
-7.23768961429596
-6.94140297174454
-8.28537088632584
-9.47663182020187
-9.12592226266861
-7.85268837213516
-11.2153840661049
-10.5184076428413
-11.354710996151
-9.95251929759979
-7.74251282215118
-7.23890978097916
-8.81387025117874
-9.16869223117828
-8.57222604751587
-6.30816632509232
-8.18578988313675
-8.01875162124634
-9.65991967916489
-8.16605484485626
-6.94269436597824
-6.64274919033051
-7.18081659078598
-6.45697772502899
-5.2877311706543
-6.79457795619965
-7.15682899951935
-9.08585727214813
-6.26143622398376
-10.0428903102875
-10.6233263015747
-10.4842609167099
-7.47868382930756
-9.45468437671661
-10.8717289566994
-12.2156007885933
-10.8541125059128
-13.1143991947174
-10.7306304574013
-10.0506644845009
-12.4836265444756
-9.98599791526794
-10.0084376335144
-9.08606773614883
-9.378169298172
-7.59428894519806
-7.61126744747162
-6.75190716981888
-9.56490182876587
-9.80497926473618
-11.8802242279053
-14.6466049551964
-13.4347211122513
-12.9227720499039
-12.5411766767502
-12.8680801391602
-12.4357085824013
-11.7376146912575
-13.0689674019814
-11.720567047596
-12.6915191411972
-11.6193004846573
-13.3944289088249
-15.5429231524467
-12.9273965358734
-15.1010493636131
-11.9476731419563
-10.4933397769928
-11.8554926514626
-9.18895584344864
-12.3588402867317
-12.4906159639359
-7.60302001237869
-6.90393835306168
-9.41309016942978
-9.11507332324982
-11.7954691648483
-11.6538236737251
-8.82604193687439
-9.95385807752609
-9.84336280822754
-11.1476774811745
-10.0408443212509
-11.8595004081726
-10.4008731245995
-7.63207846879959
-9.74701720476151
-8.22954827547073
-9.19338619709015
-10.1826083064079
-9.65349692106247
-9.49728971719742
-8.06824713945389
-9.25944274663925
-8.31990510225296
-13.0066515803337
-10.0375062227249
-11.9233503341675
-10.6670633554459
-10.9567664861679
-9.55734205245972
-11.5234643816948
-11.5212740302086
-10.9599333405495
-10.4778872132301
-10.7167830467224
-10.328521490097
-10.6379246711731
-10.098811507225
-11.0734674334526
-9.89372581243515
-10.4555000662804
-10.3070431947708
-10.5600446462631
-8.97190970182419
-9.13855648040771
-9.88061082363129
-7.86368721723557
-5.83940631151199
-6.03602904081345
-8.61235117912292
-6.82005298137665
-7.65189778804779
-8.86065953969955
-10.9150125980377
-10.7836300730705
-11.1149491667747
-12.4326870441437
-8.39235126972198
-10.151055932045
-11.9117658734322
-10.3774327039719
-10.5185215473175
-11.0623565912247
-10.2887192964554
-12.0243554711342
-11.2380465269089
-9.54937881231308
-8.83148223161697
-10.7721706032753
-10.1554518342018
-8.66432267427444
-7.31364989280701
-8.62667155265808
-8.18962943553925
-9.54871422052383
-9.01883345842361
-9.74690699577332
-10.0759321451187
-7.23151224851608
-8.82513374090195
-8.99964833259583
-8.17854857444763
-7.36061859130859
-9.2696385383606
-8.02613431215286
-8.65401536226273
-7.32514780759811
-7.72172063589096
-9.10958749055862
-9.47180360555649
-9.19834887981415
-8.00938487052917
-10.3234730362892
-9.25640541315079
-8.80158734321594
-9.0949672460556
-9.56774491071701
-10.0392696261406
-10.5523845553398
-11.3937928676605
-8.73474729061127
-4.46794706583023
-9.01754212379456
-11.3309437632561
-10.1458376646042
-13.9133596420288
-14.9018904566765
-11.4607046246529
-8.87136179208755
-9.37540364265442
-9.6410875916481
-12.4979611039162
-8.13279139995575
-5.98158133029938
-4.7841722369194
-6.12667989730835
-6.01724112033844
-5.38855284452438
-5.53376197814941
-6.97835385799408
-9.43926829099655
-8.48949217796326
-6.54250037670135
-4.57778018712997
-7.97798436880112
-8.00951927900314
-10.2679737210274
-8.37562984228134
-8.49883377552032
-5.8251765370369
-5.20505177974701
-5.15411269664764
-4.41420835256577
-2.18809789419174
-4.95625525712967
-5.6452003121376
-3.88053262233734
-3.5429025888443
-2.00591969490051
-2.62123399972916
-5.66060155630112
-6.58617293834686
-4.55448639392853
-7.71863883733749
-4.91068238019943
-4.31934994459152
-8.66275811195374
-6.84027105569839
-5.4800950884819
-5.64782327413559
-7.10405576229095
-6.51612144708633
-7.22215980291367
-6.76151770353317
-6.17954111099243
-8.46465176343918
-4.81666439771652
-3.79146671295166
-5.84104514122009
-6.53958666324615
-7.26693725585938
-6.61489629745483
-6.87394112348557
-7.19064062833786
-9.34241616725922
-8.95519804954529
-8.07190704345703
-11.3138093352318
-9.08242267370224
-12.2246415615082
-11.8129841685295
-13.9222090244293
-7.66336125135422
-8.17922806739807
-8.81749016046524
-8.62349367141724
-7.17687422037125
-8.53670084476471
-9.93817710876465
-11.6869277954102
-11.464823782444
-7.23538058996201
-7.76149725914001
-7.42808020114899
-6.85633796453476
-11.3162580132484
-12.8609068393707
-14.7807868719101
-14.4189539551735
-12.0093894600868
-14.3960659503937
-11.2560164928436
-11.4226952791214
-12.9100589156151
-9.90627998113632
-10.3042760491371
-9.85290396213531
-7.63146656751633
-6.47810995578766
-10.1868651509285
-9.71866565942764
-9.13062411546707
-9.67718064785004
-8.92253923416138
-8.02909481525421
-8.44704777002335
-8.38717371225357
-6.14108192920685
-9.04790896177292
-7.9903764128685
-10.0531249046326
-6.93527919054031
-9.72456187009811
-8.25325679779053
-7.48819518089294
-7.3460009098053
-7.29667419195175
-10.7798718214035
-7.65995240211487
-7.09819543361664
-8.78294944763184
-4.54872959852219
-7.17279273271561
-6.57831132411957
-8.16307353973389
-8.03122490644455
-7.15370935201645
-7.69076234102249
-8.44737136363983
-6.77739137411118
-4.62108987569809
-8.57259726524353
-8.50348836183548
-9.390476167202
-8.70179229974747
-8.35016262531281
-7.63333714008331
-11.9409981966019
-8.96035832166672
-8.35759830474854
-8.47233420610428
-10.4274173974991
-9.45959949493408
-10.6183789372444
-10.9676108956337
-9.39581370353699
-11.2384442687035
-12.5664440989494
-10.4571569561958
-11.2016499042511
-12.4858251214027
-13.2226075530052
-10.4397240877151
-11.5455650687218
-10.3930679559708
-8.51813220977783
-10.1032256484032
-8.89614671468735
-8.73468953371048
-9.12029248476028
-8.65777999162674
-7.22675043344498
-7.10960376262665
-6.53957682847977
-7.41541814804077
-7.82647061347961
-8.96828031539917
-6.97778528928757
-7.69217938184738
-9.20038646459579
-9.0953751206398
-12.5247813463211
-9.81182050704956
-8.4533953666687
-7.35588538646698
-8.53129714727402
-8.64257776737213
-9.36298459768295
-8.52081942558289
-9.6640397310257
-11.147324025631
-9.86447834968567
-14.0596533417702
-17.27746707201
-12.1167213320732
-13.7707034349442
-13.4360092878342
-14.3894308209419
-15.4394664168358
-10.5184480547905
-11.4328801631927
-9.36625444889069
-10.9417249560356
-10.4463675618172
-8.23818892240524
-4.31486171483994
-9.40726435184479
-7.76146012544632
-8.50317025184631
-8.13113814592361
-7.01714491844177
-7.60588526725769
-8.19523590803146
-7.4248554110527
-6.26416635513306
-5.67160874605179
-7.36557668447495
-7.54725867509842
-6.39781594276428
-7.53305959701538
-9.93765497207642
-9.88814222812653
-6.83798438310623
-9.84181034564972
-10.4304242730141
-6.61169940233231
-8.615354180336
-8.18393248319626
-7.61449593305588
-7.77342653274536
-8.59547889232635
-9.15174901485443
-9.26643234491348
-7.37140530347824
-7.45394736528397
-7.14328926801682
-5.81214070320129
-11.4299243092537
-6.75440090894699
-6.84750854969025
-6.31613790988922
-5.4684818983078
-8.06832373142242
-6.81122630834579
-7.68677031993866
-9.45036190748215
-9.17799735069275
-7.86006367206573
-6.48892331123352
-11.4008103609085
-10.6061124205589
-10.8928195238113
-10.0742015838623
-9.66593712568283
-7.03915810585022
-8.61990833282471
-7.96830314397812
-7.80194026231766
-8.72088271379471
-10.827380001545
-11.3955099582672
-15.3384099006653
-15.9984164834023
-13.4184038043022
-12.5945622324944
-12.7258507013321
-12.0974413752556
-8.47339808940887
-8.22655552625656
-10.5363023877144
-8.60833638906479
-9.53591901063919
-8.54564714431763
-8.58056640625
-8.51046997308731
-12.4434873461723
-8.84905821084976
-8.43713861703873
-10.1066054105759
-8.79376566410065
-9.59463548660278
-13.5741096138954
-9.48775798082352
-13.3867955803871
-12.05183416605
-8.11617344617844
-9.98659056425095
-7.16348159313202
-8.34885901212692
-11.048278927803
-10.3324109315872
-8.43456363677979
-10.5561757087708
-9.58820056915283
-8.16635876893997
-7.56861382722855
-9.59249532222748
-8.2261865735054
-10.2532351613045
-10.0629095435143
-7.42435961961746
-8.52840113639832
-13.1355173587799
-12.4458290934563
-10.1521189808846
-10.1532943844795
-12.7737837433815
-12.1715342402458
-13.249417245388
-8.37294566631317
-10.3669831156731
-12.2960798740387
-12.1066067218781
-14.7925929427147
-11.1404184103012
-13.0853247046471
-11.1750722527504
-12.5512700080872
-14.1731430888176
-11.9343459606171
-11.11585688591
-12.2484311461449
-9.75135415792465
-12.3535880446434
-13.9423968195915
-10.582781791687
-9.13607740402222
-8.88710200786591
-11.0004519224167
-9.73535341024399
-9.97182154655457
-8.6451204419136
-9.9690363407135
-9.59143126010895
-9.9078374505043
-13.4140613079071
-13.0713044404984
-10.230061173439
-8.93596619367599
-9.00417101383209
-10.5992778539658
-12.5438314080238
-10.1436298489571
-7.40393787622452
-13.0846483111382
-12.9189834594727
-14.0998955368996
-11.9742758870125
-11.8269690871239
-9.29577094316483
-10.0436038374901
-9.93214666843414
-10.9031244516373
-10.238595187664
-11.9713815450668
-11.9985529780388
-9.25997966527939
-10.7003503441811
-11.5753878951073
-10.7505508065224
-13.5816987752914
-14.0899527668953
-13.2475719451904
-14.7202004790306
-14.2626845240593
-10.4653623104095
-13.4083659648895
-7.21298170089722
-8.38208472728729
-6.18787825107574
-7.10661816596985
-7.91819041967392
-6.39757215976715
-7.11779719591141
-7.16424655914307
-5.01882040500641
-3.70070105791092
-7.30284923315048
-5.77672028541565
-7.71392560005188
-7.4195744395256
-5.271613240242
-7.9458823800087
-8.08522254228592
-7.1779648065567
-6.9937037229538
-7.16170698404312
-7.09406042098999
-6.37701684236526
-10.0620545744896
-6.93216669559479
-5.89709621667862
-6.09906709194183
-6.4130157828331
-6.24490213394165
-6.24629753828049
-7.21234077215195
-6.51941555738449
-5.53334164619446
-6.01570343971252
-6.56376695632935
-6.96157020330429
-7.90189242362976
-7.24411773681641
-9.70842039585114
-9.0316703915596
-7.30522310733795
-7.87264394760132
-5.25009334087372
-7.47216534614563
-7.83404105901718
-8.35746383666992
-7.0013934969902
-7.10482829809189
-8.52596879005432
-6.29282420873642
-3.44440227746964
-4.94246572256088
-6.19103455543518
-5.80358105897903
-3.91140699386597
-4.72884029150009
-3.79373091459274
-4.5208448767662
-6.61414802074432
-5.18017989397049
-7.16097152233124
-6.77809756994247
-3.97143214941025
-6.23639369010925
-4.03724408149719
-6.08412158489227
-5.83197462558746
-6.74738478660583
-2.60493719577789
-3.79217338562012
-6.16649115085602
-5.32186442613602
-5.35443675518036
-5.79607254266739
-4.72361069917679
-7.5245623588562
-7.51430052518845
-5.80196917057037
-5.71671187877655
-7.12953662872314
-8.2481437921524
-5.97115164995193
-6.5972403883934
-6.89942133426666
-7.71014547348022
-5.44600605964661
-7.62961834669113
-7.36488825082779
-4.2227064371109
-5.32381027936935
-6.3180570602417
-5.62905818223953
-7.23094356060028
-5.35643690824509
-7.34513789415359
-9.31979620456696
-11.3355578184128
-10.9859192967415
-8.49697816371918
-12.8660092949867
-9.11765015125275
-7.89540857076645
-9.25567048788071
-11.4885292649269
-9.53270369768143
-10.6598684191704
-12.159442961216
-10.7502537965775
-11.6537149548531
-10.1018491983414
-9.57047182321548
-11.1601368188858
-12.3227522373199
-11.9012752771378
-11.1288312673569
-10.1350462436676
-13.2850818037987
-11.8844259977341
-10.3357173800468
-9.48689538240433
-6.90286523103714
-7.55483853816986
-4.45233976840973
-4.7423267364502
-6.65736854076385
-8.36267417669296
-6.8120619058609
-4.35185116529465
-4.63067406415939
-7.26178723573685
-7.06500536203384
-7.30687576532364
-7.88907474279404
-8.03706634044647
-5.24223411083221
-8.18050646781921
-7.83612883090973
-6.96362662315369
-6.36652821302414
-6.01833176612854
-7.7566676735878
-5.83865296840668
-4.02335876226425
-9.23213976621628
-4.56056976318359
-6.26562684774399
-3.75858616828918
-4.00001299381256
-6.11298304796219
-5.7616114616394
-3.57657366991043
-4.08225446939468
-4.66243559122086
-5.94803339242935
-4.16571450233459
-2.67413014173508
-5.89751189947128
-5.70628678798676
-3.21436393260956
-2.60583674907684
-3.94901442527771
-4.40584748983383
-4.29508048295975
-6.73516511917114
-7.73024755716324
-8.04051142930984
-11.0732253789902
-10.9231065511703
-10.0313464403152
-9.24155533313751
-8.98855274915695
-8.01580005884171
-6.42305761575699
-6.71903443336487
-7.06866365671158
-10.1641533970833
-11.2636668086052
-9.1597136259079
-8.25606942176819
-9.10906374454498
-12.8748006820679
-10.7497851252556
-11.043399810791
-10.5114075541496
-13.3468973040581
-9.60646080970764
-9.59746044874191
-8.39605104923248
-8.39702713489532
-6.47718000411987
-6.61257237195969
-4.99191516637802
-8.33710020780563
-7.20526802539825
-5.98620623350143
-4.66559141874313
-6.91320461034775
-6.80548757314682
-4.25036758184433
-5.56137043237686
-7.1390141248703
-8.28615611791611
-8.71863114833832
-9.8264279961586
-10.5191490054131
-7.69084322452545
-5.86882781982422
-8.1290500164032
-5.7996591925621
-6.15327966213226
-7.81152594089508
-7.90448594093323
-9.91974079608917
-8.63233572244644
-7.60222256183624
-10.1305119395256
-7.28098368644714
-7.07317638397217
-8.6132025718689
-10.9371110796928
-11.3052050471306
-9.62797331809998
-12.7000784277916
-11.6220480799675
-9.38878464698792
-7.77260905504227
-8.87955975532532
-7.93147504329681
-8.81561267375946
-6.57216709852219
-6.21988582611084
-6.57711327075958
-4.86924594640732
-7.69745177030563
-7.63461631536484
-6.88788938522339
-7.85217148065567
-8.49762845039368
-9.19531506299973
-10.1271072030067
-8.81616413593292
-8.12855929136276
-7.65339308977127
-9.14060324430466
-6.58414572477341
-8.22458267211914
-8.74888467788696
-9.60653048753738
-9.02734196186066
-10.5228036642075
-12.4005607962608
-9.49588656425476
-7.21147209405899
-7.62917351722717
-5.93565493822098
-7.6575802564621
-9.37987065315247
-11.5278762578964
-9.09405875205994
-8.23799443244934
-6.19683361053467
-4.86390149593353
-5.80936449766159
-4.80222886800766
-6.79330271482468
-4.94621902704239
-7.21889770030975
-9.4814145565033
-7.42618006467819
-6.17873948812485
-8.39407444000244
-5.75813698768616
-6.54151719808578
-3.75552749633789
-6.18887585401535
-6.51624417304993
-5.63447052240372
-5.92796415090561
-8.22207695245743
-8.18169099092484
-8.84142184257507
-8.02503573894501
-6.29390221834183
-7.21457928419113
-6.84995377063751
-7.85747987031937
-9.25360697507858
-8.36544799804688
-8.43152499198914
-5.97221446037292
-6.77759087085724
-4.80961954593658
-4.64084762334824
-3.95899504423141
-2.90079456567764
-5.91366112232208
-2.56746071577072
-4.18330204486847
-4.86687105894089
-6.19630241394043
-4.93456035852432
-5.3884049654007
-5.94873476028442
-4.74357908964157
-5.89124256372452
-4.66663950681686
-5.95069694519043
-6.42015963792801
-6.91732627153397
-6.32017928361893
-8.64245861768723
-8.2056827545166
-9.11121934652328
-8.69498592615128
-7.42131727933884
-6.67745912075043
-8.21817046403885
-7.46353912353516
-7.64002311229706
-7.8136293888092
-7.95504206418991
-9.70009547472
-10.0524224638939
-9.61081492900848
-11.1604013442993
-9.11921465396881
-9.92060941457748
-6.95974338054657
-6.67957818508148
-9.16668832302094
-7.88257801532745
-8.11559724807739
-6.96395707130432
-9.51265281438828
-6.09621924161911
-8.49860733747482
-8.40755569934845
-7.85425233840942
-6.93477499485016
-7.23939841985703
-9.35686433315277
-9.85786747932434
-7.65760838985443
-7.68296086788177
-5.56999409198761
-6.24564999341965
-9.12185823917389
-9.42002761363983
-7.38975858688354
-7.22225791215897
-4.99273675680161
-7.6743261218071
-5.71702569723129
-6.47630500793457
-7.34386932849884
-6.70416241884232
-5.6148367524147
-7.49170160293579
-8.68055427074432
-7.40700781345367
-9.36167824268341
-6.60075598955154
-5.31632053852081
-7.87556827068329
-7.45228415727615
-1.93566924333572
-4.51111966371536
-7.30982369184494
-5.9244441986084
-7.89825755357742
-7.56993532180786
-5.84277385473251
-6.08056074380875
-4.25309133529663
-4.04341191053391
-4.16967380046844
-4.58416867256165
-7.19281524419785
-6.66066145896912
-6.38551431894302
-6.12545394897461
-4.89304792881012
-4.25904881954193
-4.30292642116547
-5.26796555519104
-6.72963255643845
-4.2866547703743
-1.48167705535889
-3.63228702545166
-4.29370832443237
-7.26315528154373
-5.86902076005936
-4.66585165262222
-6.97830277681351
-4.29643589258194
-6.40335160493851
-6.65232425928116
-7.39277023077011
-4.55382335186005
-4.19433331489563
-4.09040641784668
-7.06574875116348
-4.80840718746185
-7.61949026584625
-7.67186534404755
-5.72856312990189
-9.63391697406769
-9.53967648744583
-10.3111934661865
-9.27040928602219
-10.9084324836731
-8.12461072206497
-6.90538895130157
-7.26007336378098
-7.30694127082825
-7.63797456026077
-7.60626429319382
-7.70763194561005
-6.59104543924332
-5.48910027742386
-7.17568200826645
-7.39893573522568
-7.27312380075455
-6.09486645460129
-6.13360983133316
-6.09342783689499
-7.52740401029587
-5.31142896413803
-7.66752201318741
-5.7630330324173
-5.98204708099365
-6.60623252391815
-8.69185048341751
-10.7034378051758
-10.5086658596992
-9.58106982707977
-8.70051944255829
-10.0579551458359
-9.01257985830307
-12.6951420903206
-12.2002723813057
-8.08543062210083
-7.88047087192535
-9.40387505292892
-9.29857784509659
-8.13238227367401
-9.88164901733398
-7.11342495679855
-11.2800849080086
-8.31214535236359
-8.00205951929092
-10.2935115098953
-7.29584795236588
-9.96811902523041
-9.06904226541519
-9.30614531040192
-8.68116492033005
-8.59297394752502
-6.66842180490494
-3.53950589895248
-4.62975233793259
-3.6656602025032
-3.07445961236954
-5.32305878400803
-3.09123569726944
-3.63064777851105
-5.49841070175171
-4.09944915771484
-2.45160299539566
-4.44846993684769
-1.0291001200676
-4.09265810251236
-3.70266753435135
-4.13155102729797
-4.56937021017075
-5.63621270656586
-6.10361433029175
-5.19159400463104
-4.72405529022217
-4.23340719938278
-4.03503024578094
-2.25377249717712
-5.70425367355347
-4.03878277540207
-4.09845340251923
-4.7892245054245
-3.81456732749939
-7.6423619389534
-4.93764764070511
-4.50856453180313
-5.52726048231125
-4.08664149045944
-5.22484666109085
-7.11624336242676
-8.61627560853958
-6.56815153360367
-4.85389614105225
-5.82295262813568
-5.61957401037216
-6.78716123104095
-5.91147696971893
-5.69875293970108
-6.30902880430222
-3.57708406448364
-5.59156560897827
-4.61642003059387
-3.63683795928955
-2.80355626344681
-3.04556941986084
-2.58193516731262
-2.982008934021
-5.75261199474335
-2.78839200735092
-4.76802623271942
-2.42790460586548
-1.49325633049011
-3.08597415685654
-5.2199068069458
-4.75178241729736
-4.3655418753624
-4.14639538526535
-5.08943676948547
-6.04206526279449
-4.26754140853882
-5.94496166706085
-5.32052797079086
-4.73176574707031
-4.9548043012619
-3.29129195213318
-4.63809090852737
-4.58355003595352
-3.27100557088852
-3.44979733228683
-1.57051539421082
-5.357088804245
-5.64562577009201
-5.83249062299728
-9.75958973169327
-7.12301868200302
-4.75016289949417
-6.43141651153564
-6.71497428417206
-7.0849261879921
-7.32561546564102
-4.92652362585068
-2.77586549520493
-5.82372748851776
-7.11466896533966
-6.39176207780838
-5.1042298078537
-8.36447024345398
-4.02871584892273
-4.45304036140442
-4.23699581623077
-6.30339908599854
-9.65214848518372
-7.67412286996841
-6.78027135133743
-7.45893055200577
-6.60119289159775
-7.25020986795425
-4.85617673397064
-5.87176662683487
-6.83987277746201
-5.83345264196396
-6.136046230793
-7.83184558153152
-9.65027552843094
-9.48098194599152
-7.867740213871
-8.97026920318604
-6.23221921920776
-6.28919959068298
-6.38611847162247
-6.856898188591
-9.31295478343964
-5.9016250371933
-8.0263084769249
-7.67213994264603
-8.34146803617477
-6.09981608390808
-9.63963377475739
-8.80833548307419
-7.49665915966034
-7.74778962135315
-8.43347668647766
-8.48742359876633
-9.01259195804596
-7.10672158002853
-5.7918758392334
-5.21828883886337
-7.23735237121582
-8.28701829910278
-10.4620226025581
-7.15578573942184
-5.77181130647659
-4.14096391201019
-6.2902358174324
-6.91894233226776
-6.83476966619492
-6.57818955183029
-8.83853769302368
-9.40039110183716
-8.10114943981171
-5.17014181613922
-5.2741259932518
-4.98766374588013
-5.27976417541504
-7.87233084440231
-8.48858124017715
-6.30108326673508
-6.3144611120224
-10.2946362495422
-10.7104865908623
-10.2438725233078
-7.9158553481102
-8.85371375083923
-9.66126710176468
-7.20396590232849
-7.53041160106659
-10.0934605002403
-10.6516214609146
-9.81022584438324
-9.1809384226799
-7.39108616113663
-10.1598682999611
-9.9728279709816
-9.64987403154373
-5.67248237133026
-10.2035662531853
-9.12928956747055
-9.10676366090775
-6.69902181625366
-8.12426453828812
-7.44413739442825
-8.45834666490555
-7.421750664711
-7.69191861152649
-5.97529131174088
-3.00517153739929
-4.97494071722031
-7.32372117042542
-10.6225261092186
-8.30031454563141
-8.52343714237213
-9.0571357011795
-9.18372565507889
-9.70840793848038
-8.31956785917282
-7.87659233808517
-5.82991379499435
-7.6897212266922
-10.5770642161369
-9.66865611076355
-8.01177740097046
-8.68217492103577
-10.6980432868004
-7.97904425859451
-8.73746037483215
-8.45327657461166
-7.99664551019669
-8.9774449467659
-9.40256130695343
-8.70281219482422
-6.26411163806915
-7.87091702222824
-10.1427209973335
-9.86299061775208
-9.75971233844757
-8.34482473134995
-9.07809329032898
-9.31696891784668
-11.2402013540268
-8.87491977214813
-8.77837556600571
-9.36765831708908
-9.19704550504684
-10.3029971122742
-9.37265938520432
-8.98374432325363
-9.82319778203964
-10.0726726055145
-8.46992683410645
-7.79487401247025
-10.5209797620773
-9.72782051563263
-9.65157943964005
-9.49723410606384
-8.85190671682358
-11.2598348855972
-11.9444937705994
-11.5010145306587
-11.341100692749
-10.7916558384895
-9.82001584768295
-9.1855640411377
-6.81563854217529
-6.95892298221588
-5.12432301044464
-11.6557490825653
-12.2212291359901
-8.39387267827988
-11.4720901846886
-10.6605113148689
-11.5767024755478
-13.3779788017273
-14.7878562808037
-11.5265628099442
-12.1315354704857
-10.9652670621872
-10.2562839388847
-11.8543584942818
-10.6563934087753
-10.9036849141121
-10.7368782162666
-12.3611546754837
-10.2427465319633
-9.2922927737236
-6.40107434988022
-6.51925528049469
-4.58389431238174
-7.22893708944321
-4.4458743929863
-6.47578567266464
-5.49316638708115
-5.97009456157684
-5.66444134712219
-6.12621676921844
-6.25173771381378
-6.70287954807281
-8.37855142354965
-6.6597917675972
-7.97560107707977
-8.4895858168602
-9.41292071342468
-9.78183037042618
-9.99882841110229
-9.31342655420303
-10.3034070730209
-10.9611261487007
-9.39887762069702
-8.36839407682419
-8.35298031568527
-8.13780969381332
-7.7782336473465
-9.85898989439011
-10.083093225956
-10.6300225257874
-9.09579819440842
-10.2758561968803
-10.9222633242607
-10.3046348690987
-9.10268479585648
-10.6673514246941
-8.66953802108765
-9.67945593595505
-12.0116274952888
-12.6985193490982
-11.1457343697548
-11.7421897649765
-9.14748871326447
-9.62799155712128
-8.54118257761002
-9.18579870462418
-6.62654215097427
-8.45664697885513
-6.07142823934555
-5.70370131731033
-6.58028757572174
-7.51814782619476
-8.85622036457062
-6.93849462270737
-9.33037257194519
-8.90428721904755
-7.89783883094788
-7.98228770494461
-6.30137598514557
-10.5487617850304
-11.5855461359024
-7.1410197019577
-7.06163972616196
-8.50659084320068
-7.98299533128738
-6.55729192495346
-7.84953325986862
-9.43825709819794
-7.45815092325211
-6.59266245365143
-8.0519215464592
-9.13411015272141
-9.66158598661423
-9.19779163599014
-12.518493950367
-12.6526579260826
-11.2593964338303
-9.07275152206421
-9.84711253643036
-6.55794608592987
-5.62050628662109
-7.71387606859207
-9.54538798332214
-8.81894832849503
-9.16387450695038
-10.0237402915955
-8.34301370382309
-8.62992018461227
-10.503334403038
-9.93139809370041
-11.6272574067116
-12.2362720370293
-11.1368720531464
-10.5064902901649
-11.4936207532883
-12.4402593374252
-11.1582563519478
-10.8411785364151
-11.0216599702835
-7.26359891891479
-9.10178709030151
-8.95108330249786
-11.8700270652771
-12.721087872982
-14.9404596090317
-12.7734481692314
-14.7620293498039
-10.2098192572594
-11.2131132483482
-9.85009270906448
-10.6571918725967
-11.2003437876701
-11.6054108142853
-14.6124413013458
-14.8485127091408
-12.4790567755699
-9.47744965553284
-10.6301891803741
-12.3305460810661
-10.6510607600212
-10.9671279191971
-11.4782117009163
-9.2230789065361
-11.0228334665298
-9.4751541018486
-9.91406583786011
-11.7122763991356
-12.2787307500839
-10.3390272259712
-13.5188503861427
-12.8836749792099
-11.6111167669296
-7.30904459953308
-8.79232317209244
-10.3201189637184
-8.33216464519501
-6.89505159854889
-9.51993656158447
-9.60638058185577
-7.08183133602142
-7.82267808914185
-6.19281429052353
-4.45977228879929
-9.92476969957352
-10.3214131593704
-8.64100921154022
-10.9134032130241
-9.98727816343307
-9.44313848018646
-8.39161658287048
-9.5275930762291
-10.563152551651
-9.5141179561615
-8.11403203010559
-7.17488491535187
-7.43412631750107
-8.54906785488129
-7.84713596105576
-7.51886427402496
-8.55295556783676
-8.33641558885574
-6.75728040933609
-8.33080947399139
-9.51733934879303
-9.73831421136856
-7.46887308359146
-8.27095460891724
-8.22767609357834
-5.85648572444916
-5.71020495891571
-5.88429898023605
-8.95604127645493
-5.37955564260483
-5.9870131611824
-7.41665929555893
-9.20729291439056
-7.60856759548187
-7.49589657783508
-9.76515847444534
-9.7411168217659
-8.21799033880234
-8.62855583429337
-8.87277644872665
-12.4864717125893
-12.8243271112442
-11.0291670560837
-13.2915343642235
-15.1153406500816
-12.283335506916
-13.4855064749718
-10.1723728179932
-8.4869304895401
-11.7065157294273
-8.69084811210632
-10.5604419708252
-10.091949403286
-10.1488299965858
-12.3786180019379
-10.886242210865
-13.1622120738029
-13.8556799292564
-12.5090855956078
-10.448455452919
-10.7597317099571
-10.9771966338158
-10.7419202327728
-11.5773345828056
-15.6927402019501
-15.2818521261215
-16.2355903983116
-11.078351855278
-14.3547865152359
-10.5291031002998
-7.73877596855164
-10.3579434752464
-10.026401758194
-11.3687516450882
-11.8256759643555
-13.3694521188736
-10.7013323307037
-10.2539021968842
-10.8501361608505
-10.8596984148026
-11.4112769365311
-10.1128190159798
-11.6959853172302
-12.2110282182693
-12.1589737534523
-11.8573036193848
-11.4780825972557
-13.4030835032463
-12.6267035603523
-13.938113451004
-12.7241829633713
-14.3929434418678
-14.8302894234657
-12.8679628968239
-14.9891352653503
-11.8672735691071
-13.3373381495476
-12.7963202595711
-13.3395620584488
-11.9484943151474
-12.2218856215477
-11.4555090665817
-12.908489048481
-11.13316822052
-11.7797400951385
-13.568274974823
-11.4928206205368
-12.2813320159912
-8.98423451185226
-10.707181096077
-8.26400369405746
-11.2689113020897
-9.53929448127747
-9.53444176912308
-6.17183119058609
-6.86014521121979
-8.36132156848907
-8.09381693601608
-12.1791470646858
-9.80120742321014
-9.10220748186111
-9.46990561485291
-9.00882428884506
-10.7452255487442
-11.1067383885384
-12.4767690896988
-11.9711869955063
-12.2351914048195
-17.0234842896461
-15.134523332119
-10.089553296566
-13.7660061120987
-15.402494430542
-12.1284442543983
-12.4719973802567
-13.2479469776154
-13.9718428850174
-10.7483248114586
-12.0695623755455
-10.601241350174
-7.21163129806519
-8.8363311290741
-10.0865796208382
-9.87452477216721
-8.9036545753479
-9.69365078210831
-8.1907165646553
-5.24127554893494
-6.78269052505493
-7.78939300775528
-7.22588700056076
-9.99417692422867
-7.89275854825974
-9.1682420372963
-6.82173591852188
-6.18282920122147
-6.72468334436417
-7.98458462953568
-9.1777052283287
-7.78837567567825
-5.96257168054581
-5.82367420196533
-8.31758910417557
-9.23635631799698
-7.90043318271637
-10.8378692269325
-8.71115773916245
-8.82953214645386
-9.78309667110443
-11.2283580303192
-10.3270189762115
-10.0892612338066
-9.24344825744629
-9.70614695549011
-11.0965964794159
-10.9231092333794
-13.3881679773331
-9.94554090499878
-9.57735002040863
-8.53991228342056
-8.12868541479111
-8.11649471521378
-4.06961560249329
-7.03294438123703
-8.7839064002037
-9.87334328889847
-9.46957093477249
-7.84021764993668
-8.57878005504608
-11.4117985963821
-10.7350397109985
-9.59284621477127
-9.99533998966217
-10.6165584921837
-9.35754311084747
-7.92869126796722
-10.8752295970917
-7.74184918403625
-10.7324357032776
-10.0828691124916
-8.44600886106491
-8.15546208620071
-9.38157784938812
-9.29523330926895
-8.31732112169266
-8.68357294797897
-6.80090832710266
-8.8383002281189
-9.46846663951874
-9.96001422405243
-9.02685058116913
-9.93874490261078
-8.78160047531128
-8.4749596118927
-7.28968119621277
-9.80524975061417
-7.94753968715668
-8.34379720687866
-8.09741818904877
-10.882805287838
-10.8851049542427
-10.0716052651405
-10.1108696460724
-10.9586064219475
-8.71135830879211
-7.33973401784897
-8.08708530664444
-7.11273795366287
-7.06159204244614
-9.85307019948959
-9.99711346626282
-11.7666438221931
-9.63754099607468
-8.44522726535797
-8.21601104736328
-10.6098633408546
-8.6829537153244
-7.58178496360779
-8.28471946716309
-8.31420856714249
-9.30721658468246
-6.62601238489151
-6.68732392787933
-6.82469552755356
-7.75807523727417
-8.9769594669342
-8.80486243963242
-9.13415139913559
-9.02926623821259
-10.1694625616074
-9.99208492040634
-10.0675785541534
-8.47741949558258
-10.2053244709969
-8.45190793275833
-6.66030657291412
-8.33407193422318
-7.30068492889404
-8.45221662521362
-6.79563629627228
-7.56721919775009
-8.02031481266022
-7.83801817893982
-8.2080010175705
-10.2079747319221
-8.36099624633789
-7.26012516021729
-7.86451262235641
-8.86059105396271
-10.0510638356209
-10.6397634744644
-10.4629582762718
-8.33826071023941
-7.68519234657288
-8.14054417610168
-7.61788994073868
-7.06304115056992
-12.0548617243767
-9.64665573835373
-9.99150288105011
-9.63035935163498
-10.4703563451767
-8.03497487306595
-9.62362939119339
-10.4441416859627
-11.011837720871
-13.0748220086098
-11.1545967459679
-11.0268726944923
-8.54446065425873
-11.5985507369041
-10.4903376698494
-12.6086650490761
-10.7811068892479
-12.3400329351425
-13.6100363135338
-13.5977939963341
-12.7899597287178
-13.1379267573357
-13.2132366895676
-12.0496134161949
-9.14103364944458
-8.43281376361847
-10.3195897936821
-11.8948775529861
-14.361642241478
-14.3884877562523
-13.245274066925
-14.7686282992363
-15.4933366775513
-10.3446952700615
-11.4858996868134
-10.1614507436752
-8.71106815338135
-12.7441954612732
-10.6750149726868
-10.1455138325691
-8.48384499549866
-5.87242370843887
-10.3404421210289
-7.87439256906509
-8.10423099994659
-10.7991769909859
-9.65494811534882
-9.94865506887436
-7.91762852668762
-6.90971255302429
-7.88009178638458
-10.1206936836243
-8.98082768917084
-7.12777936458588
-5.68807053565979
-7.25056207180023
-5.9899183511734
-7.77012294530869
-7.87342071533203
-5.62662178277969
-7.87096130847931
-10.0819637179375
-9.50622618198395
-9.08046096563339
-9.73696571588516
-8.10150498151779
-10.9470493197441
-10.3840308189392
-7.97708648443222
-8.21272051334381
-11.404338657856
-7.96636170148849
-8.37153726816177
-12.4045854210854
-11.2658897042274
-10.3995508551598
-10.3849454522133
-12.2289994359016
-11.752102971077
-14.7978827953339
-13.9701918959618
-11.9724572300911
-12.4838755130768
-12.8180561065674
-11.9105626940727
-12.040884077549
-12.2359554767609
-13.4609915018082
-12.2097429037094
-8.95394480228424
-10.7008836269379
-10.517282128334
-11.4726912975311
-11.5827992558479
-11.8587225079536
-12.4729608297348
-13.0617927312851
-14.3320575356483
-12.6904487609863
-14.2966367602348
-13.1388447880745
-12.6548843979836
-12.0567560195923
-13.3889550566673
-13.0996164083481
-12.6559627056122
-11.6781494021416
-8.8441966176033
-9.91925674676895
-10.247755408287
-8.84885668754578
-7.34851396083832
-4.98141050338745
-6.8984015583992
-8.20378267765045
-6.85534727573395
-5.91111195087433
-7.11575680971146
-10.5125154256821
-8.45362347364426
-7.39074718952179
-7.41330677270889
-7.81128233671188
-4.5248538851738
-6.85518336296082
-6.36986130475998
-5.00621700286865
-3.95049446821213
-2.71857422590256
-6.34651452302933
-7.96483385562897
-5.52535277605057
-4.98418307304382
-4.76732558012009
-4.78888183832169
-4.91846507787704
-6.70725834369659
-6.67716270685196
-7.14528566598892
-4.25688350200653
-4.50553214550018
-5.94831848144531
-8.52044278383255
-7.944007396698
-5.65376633405685
-9.13130766153336
-8.56816452741623
-7.85722088813782
-8.31939953565598
-10.5373805165291
-9.7259469628334
-6.84561538696289
-9.24446910619736
-8.11614745855331
-7.48306715488434
-6.3231612443924
-9.16645157337189
-7.72423422336578
-8.28260141611099
-8.75055944919586
-9.41318786144257
-4.85469686985016
-5.17464518547058
-7.90863615274429
-7.8623286485672
-5.61481100320816
-7.71637570858002
-8.46781659126282
-8.2835785150528
-9.546147108078
-9.4095316529274
-8.51645517349243
-10.732666015625
-8.63163435459137
-8.5679167509079
-10.2872302532196
-10.5173077583313
-8.73949819803238
-11.5291657447815
-7.87951880693436
-10.6919382214546
-8.92838078737259
-9.14425498247147
-8.38456392288208
-12.4336026310921
-12.2651417255402
-10.4080588817596
-11.7490699887276
-11.8383724093437
-11.2647045254707
-13.452232837677
-12.5352452993393
-14.6606777906418
-8.46540725231171
-13.9794477820396
-14.1559917330742
-13.086644589901
-10.3468227386475
-7.63479244709015
-10.1108950376511
-9.73220121860504
-7.59313577413559
-10.3800941705704
-9.78986376523972
-10.0124641060829
-9.02837473154068
-6.10030621290207
-4.55825227499008
-6.4595068693161
-4.88779658079147
-5.65919828414917
-6.54292345046997
-7.03108900785446
-6.82759016752243
-6.45516175031662
-8.92130786180496
-8.35377508401871
-7.27515041828156
-7.09951031208038
-7.39892268180847
-8.06850463151932
-8.5360581278801
-13.6295032501221
-13.111580491066
-11.8542141318321
-10.4723741412163
-10.100079536438
-10.0261396169662
-11.8329536914825
-11.3022100925446
-10.6856262087822
-11.7606091499329
-12.2346465587616
-12.5731875896454
-9.88222908973694
-10.6522328257561
-9.91329890489578
-9.78194916248322
-11.957041323185
-11.98374158144
-7.43998122215271
-6.92507195472717
-8.6770213842392
-7.94750189781189
-10.2371459007263
-8.16175657510757
-7.38038367033005
-10.0839341282845
-11.4194370508194
-13.3706949353218
-12.6143209338188
-9.22219741344452
-9.69793605804443
-11.0414310693741
-6.71365022659302
-10.6905627250671
-9.90551817417145
-8.50288325548172
-8.81967711448669
-8.39121669530869
-10.0915699601173
-10.2663815021515
-10.7003601789474
-7.52028447389603
-8.17373949289322
-7.72226780653
-8.3263703584671
-10.0630089640617
-11.9512338638306
-12.3015111684799
-7.824263215065
-7.54839849472046
-6.17342537641525
-7.02567541599274
-6.54753482341766
-7.42773765325546
-9.09120976924896
-8.90444821119308
-9.35097688436508
-8.31798213720322
-7.76173174381256
-10.1178958415985
-13.0141875743866
-9.5962900519371
-12.1834856271744
-10.3961470127106
-9.20639395713806
-8.16540193557739
-9.16337901353836
-7.38332891464233
-7.78821194171906
-7.20260846614838
-8.00302076339722
-7.57720917463303
-9.30902194976807
-8.64699727296829
-7.72682392597198
-12.6306220889091
-7.7073460817337
-9.84691250324249
-7.1964625120163
-8.73240679502487
-9.1364928483963
-8.75462460517883
-9.99188393354416
-8.65039104223251
-8.27893143892288
-8.18954074382782
-8.20792120695114
-9.60663235187531
-9.09190320968628
-8.28551810979843
-7.47370880842209
-8.52605384588242
-6.90618509054184
-6.34531801939011
-6.44707179069519
-7.67209923267365
-6.4376060962677
-6.84804004430771
-5.17023110389709
-5.90536254644394
-9.94889444112778
-10.3687157034874
-9.02254790067673
-8.03380888700485
-10.8476672768593
-11.9377309083939
-5.81519174575806
-8.82039606571198
-7.91080385446548
-6.36829859018326
-8.04516893625259
-8.84258091449738
-6.98556715250015
-5.58026641607285
-4.1415638923645
-4.24593633413315
-5.99142211675644
-5.67930346727371
-9.13578450679779
-9.48166608810425
-8.15085417032242
-5.78485977649689
-7.80759686231613
-9.54431343078613
-11.5844070315361
-8.71050196886063
-8.21437203884125
-9.78830122947693
-10.0944628715515
-6.82619285583496
-8.44251507520676
-6.62404996156693
-8.07744258642197
-5.77559280395508
-9.51184660196304
-10.6282557845116
-11.4586145877838
-11.588998734951
-8.84871226549149
-8.76018458604813
-10.5302295684814
-10.5958561301231
-11.4151742458344
-11.1844490766525
-7.86057239770889
-9.39579021930695
-10.4445155858994
-8.83751177787781
-5.10494101047516
-9.18603330850601
-8.78429913520813
-7.65328109264374
-4.57949978113174
-6.75673848390579
-7.82370817661285
-10.6263076663017
-10.1193781495094
-12.9995539784431
-11.1601170897484
-11.2158249020576
-9.91633504629135
-9.41302299499512
-10.7802386879921
-10.7950057983398
-11.1175925731659
-7.9698668718338
-8.75936233997345
-9.21103543043137
-6.99223190546036
-7.80335426330566
-10.030740916729
-12.5734033584595
-14.9077907800674
-12.3866463899612
-12.5092327594757
-11.5919324159622
-9.48686265945435
-6.15017902851105
-7.71487218141556
-9.61465376615524
-10.7068082094193
-11.0761112570763
-15.1291747689247
-13.0033131241798
-10.3178306818008
-11.0478582978249
-10.5433062314987
-12.2784858345985
-9.3587681055069
-7.87938833236694
-9.58416545391083
-11.4103269577026
-9.8779404759407
-8.86879456043243
-10.1234478354454
-9.23078185319901
-10.1461617350578
-10.0950747728348
-12.090615272522
-11.4108672142029
-11.0816568136215
-11.9227421283722
-12.4167936444283
-10.3451493382454
-10.4835361242294
-9.10683596134186
-10.6766211390495
-9.8734016418457
-10.3351553082466
-9.95099449157715
-8.77444738149643
-9.63243538141251
-13.5356373786926
-13.3942022919655
-13.4999747276306
-9.88811105489731
-11.8700810670853
-14.0944109559059
-12.2491812109947
-10.0683704018593
-8.85531175136566
-9.46127420663834
-7.85647010803223
-7.92667728662491
-8.74201327562332
-8.0630014538765
-8.19210541248322
-9.08913606405258
-10.557866871357
-11.5748475193977
-14.3569909930229
-10.4540663361549
-10.2076202630997
-10.5172436833382
-10.4487634301186
-9.60415762662888
-10.4276624321938
-8.68167817592621
-7.82728612422943
-8.11142212152481
-8.70130378007889
-9.2844712138176
-9.21831297874451
-8.58641505241394
-8.44285213947296
-7.37234878540039
-6.18609583377838
-6.66224473714828
-8.1632644534111
-4.22866374254227
-6.72362297773361
-7.34223771095276
-9.09043657779694
-10.045859336853
-8.02139496803284
-8.74527615308762
-8.45219713449478
-9.43515175580978
-8.34229224920273
-8.72407060861588
-8.43263882398605
-9.72172671556473
-7.13176894187927
-7.18063199520111
-7.14615511894226
-6.29471129179001
-11.8207220435143
-11.4638888835907
-13.1149421334267
-9.75863271951675
-6.30403649806976
-8.84108889102936
-7.93828183412552
-9.96964651346207
-10.322074174881
-9.24949359893799
-7.61092031002045
-9.52674895524979
-9.48102551698685
-10.9930937886238
-8.73633742332458
-8.50166028738022
-8.47060745954514
-8.89992386102676
-8.50298088788986
-9.06991028785706
-7.63172417879105
-11.657089471817
-11.4451584219933
-8.7776392698288
-8.59974634647369
-11.2910263538361
-11.8848623633385
-8.47429031133652
-10.9059151411057
-9.82862877845764
-9.46487909555435
-7.80458611249924
-11.1265757083893
-10.7192592024803
-8.99097084999084
-11.1387715339661
-14.0294244289398
-13.292082965374
-13.1713789105415
-13.6358814239502
-14.3124887347221
-11.3226726651192
-12.3318079710007
-9.42848032712936
-10.9747992753983
-8.56012982130051
-9.99080455303192
-10.8892154693604
-11.3078870773315
-11.6903095245361
-9.85265064239502
-11.1165690422058
-12.334152340889
-12.8712384104729
-10.3146698474884
-12.7791102528572
-9.59305799007416
-7.33956831693649
-9.88596194982529
-6.07243400812149
-8.53748947381973
-11.472115278244
-12.3827268481255
-9.03440368175507
-6.40446352958679
-8.72941029071808
-8.25717830657959
-8.15678107738495
-8.38527530431747
-6.81244391202927
-6.98818647861481
-7.27346360683441
-5.41813796758652
-6.020587682724
-8.68048638105392
-9.05860501527786
-8.69859951734543
-5.98342978954315
-5.79305529594421
-7.87313175201416
-4.68886482715607
-4.39724457263947
-5.66150373220444
-2.4900221824646
-2.38788306713104
-3.40833526849747
-3.57443583011627
-3.80882608890533
-3.31726729869843
-3.6795853972435
-3.96167451143265
-3.50555413961411
-7.41806846857071
-8.00225162506104
-7.06729102134705
-6.66983443498611
-6.65801006555557
-9.20297384262085
-7.33677119016647
-10.6690513491631
-8.39981842041016
-9.37531423568726
-8.92009681463242
-7.08285123109818
-7.88075071573257
-5.6755285859108
-7.09248089790344
-6.7615978717804
-6.95920860767365
-6.44424092769623
-4.76651060581207
-9.1209123134613
-7.97821861505508
-7.3835232257843
-6.49783796072006
-7.67025744915009
-3.52552902698517
-5.59696799516678
-5.97566539049149
-4.67000883817673
-6.05514776706696
-7.18485224246979
-7.3635556101799
-6.08514457941055
-8.29027587175369
-9.90751755237579
-7.87848967313766
-8.53119629621506
-9.233942091465
-6.05323678255081
-5.13046902418137
-4.26397746801376
-2.60830461978912
-5.34493952989578
-8.56705641746521
-5.93328368663788
-6.81308144330978
-5.67447394132614
-7.87308323383331
-8.72541397809982
-8.63302195072174
-10.8307829499245
-8.92755955457687
-7.63640058040619
-6.44282901287079
-7.20255506038666
-6.40635591745377
-6.56894940137863
-9.6717112660408
-9.43389570713043
-6.59704005718231
-8.59528321027756
-6.06037402153015
-3.62673771381378
-4.98842793703079
-3.43111765384674
-7.1664069890976
-7.53223991394043
-7.65176802873611
-7.98602885007858
-7.9520269036293
-6.76997739076614
-6.78291469812393
-5.88743472099304
-4.69065237045288
-6.39528232812881
-8.26051300764084
-8.66248244047165
-5.91623836755753
-7.60703998804092
-6.75809353590012
-9.13519954681396
-7.82558637857437
-7.27403819561005
-7.4122222661972
-8.8306593298912
-7.26402735710144
-10.131270647049
-8.18997228145599
-9.8786393404007
-9.55052787065506
-10.2220404148102
-7.70584064722061
-7.21551388502121
-6.20373982191086
-6.93116819858551
-7.30729043483734
-5.12112075090408
-6.60332614183426
-9.33103066682816
-11.116252720356
-9.44867563247681
-10.3230865001678
-9.58365595340729
-9.30566793680191
-9.02791368961334
-9.99211364984512
-8.61097854375839
-4.6638131737709
-6.03724145889282
-6.43263477087021
-6.88754391670227
-4.690489590168
-8.61332213878632
-7.65543133020401
-8.6211970448494
-6.95781058073044
-7.33544772863388
-6.80030077695847
-9.02982330322266
-6.77731144428253
-5.44513416290283
-6.01427203416824
-7.38516992330551
-4.33348441123962
-5.71920585632324
-5.90501999855042
-4.15157586336136
-7.28507149219513
-5.56799983978271
-5.83618748188019
-8.12627166509628
-8.55490928888321
-7.91076338291168
-7.96531671285629
-6.26802009344101
-4.20360332727432
-6.05721020698547
-6.3989509344101
-6.45299142599106
-7.03519570827484
-3.9197912812233
-4.43594634532928
-6.5953693985939
-2.36790961027145
-2.23874932527542
-5.00534057617188
-7.61052459478378
-4.62683659791946
-5.37439966201782
-6.49388873577118
-8.03932422399521
-5.00932097434998
-3.91133689880371
-5.5939484834671
-6.40019905567169
-6.18212747573853
-5.93529778718948
-5.17154276371002
-6.52511501312256
-7.41280001401901
-9.01963418722153
-8.34699136018753
-7.15171593427658
-10.6618363857269
-7.62454217672348
-7.84139579534531
-10.3050641417503
-8.19891685247421
-9.52035564184189
-9.53239351511002
-8.56468534469604
-8.47252988815308
-8.19183206558228
-7.26217120885849
-2.59742623567581
-4.5050260424614
-6.24892753362656
-4.49533605575562
-6.33408242464066
-7.98315042257309
-8.54662370681763
-9.50907075405121
-8.25634443759918
-6.25729435682297
-6.01035982370377
-6.00450432300568
-2.96935945749283
-4.81059753894806
-8.48858165740967
-9.23270148038864
-9.85919910669327
-11.7166216373444
-10.7729507088661
-13.2176415920258
-11.054684817791
-10.0831122398376
-11.0655279159546
-10.6196283698082
-10.5207151174545
-13.6398303508759
-11.2764576077461
-11.4170448184013
-13.1979212760925
-14.898774087429
-14.405074596405
-12.576383471489
-12.9227370619774
-11.6085940599442
-10.3190338611603
-11.8425927758217
-11.8093285560608
-12.4755581617355
-11.5934876799583
-11.8683401942253
-9.06147384643555
-12.0293635725975
-8.75172585248947
-7.90624153614044
-12.3873715400696
-8.6588898897171
-6.76442331075668
-8.34567838907242
-9.20196151733398
-8.50018000602722
-6.07753193378448
-8.71525448560715
-8.50327974557877
-7.3906038403511
-5.70338386297226
-8.71479308605194
-8.20898425579071
-8.47422254085541
-10.4640323519707
-7.36535322666168
-8.69441503286362
-8.45563280582428
-4.3689831495285
-8.85300016403198
-8.88695937395096
-9.36643183231354
-9.51311957836151
-7.13925349712372
-6.38931727409363
-5.8367258310318
-7.84412080049515
-10.6078701019287
-9.46569395065308
-6.84594070911407
-8.36525815725327
-9.04604732990265
-7.13074386119843
-7.1530984044075
-7.99827247858047
-6.08309733867645
-6.40819305181503
-7.74444276094437
-8.25520342588425
-9.26143264770508
-8.69049751758575
-7.14976811408997
-6.84661728143692
-9.12742376327515
-7.11675220727921
-7.85141324996948
-7.45726519823074
-7.45692557096481
-7.02398258447647
-5.74530255794525
-7.34618997573853
-6.62732928991318
-8.68554586172104
-7.13625806570053
-8.41629207134247
-9.59535777568817
-10.5357187986374
-9.04507398605347
-10.7374686598778
-11.0553758144379
-9.17204993963242
-10.7884067296982
-10.9773024916649
-11.8269731402397
-11.9759355783463
-10.7113440036774
-9.49753075838089
-10.1631577014923
-8.7874681353569
-12.135680437088
-10.2955474853516
-7.62571716308594
-9.5451392531395
-11.8069085478783
-10.2416151762009
-12.3217973709106
-13.6083067655563
-11.8479844927788
-8.81816953420639
-9.66301298141479
-9.67320650815964
-7.46921610832214
-9.50412845611572
-9.87068402767181
-8.24623566865921
-8.68706798553467
-7.55428391695023
-8.08395928144455
-8.7438148856163
-10.9664648771286
-8.79107719659805
-12.0150879621506
-11.6198878884315
-9.52603393793106
-7.83025389909744
-9.85712903738022
-8.10744595527649
-10.1029815077782
-10.1688179969788
-11.8626759648323
-6.62211763858795
-10.6571961045265
-8.14229768514633
-9.19425493478775
-8.12300586700439
-9.42473286390305
-9.54403811693192
-8.52026915550232
-9.64278012514114
-15.1218855381012
-11.8706684112549
-10.8835620880127
-11.0610347390175
-9.75387042760849
-11.7332167625427
-13.7038344144821
-9.0096435546875
-11.1668370962143
-8.87843692302704
-8.62428575754166
-11.4839177727699
-12.1450776457787
-10.062285721302
-10.1091225147247
-8.37222099304199
-5.86524701118469
-6.11180728673935
-7.26034992933273
-6.3676410317421
-5.72634226083755
-5.60204100608826
-7.77202993631363
-8.31710463762283
-7.67439448833466
-10.6226577162743
-8.28988796472549
-8.77792191505432
-8.80280590057373
-8.90311515331268
-11.5277042388916
-11.019501388073
-9.85909563302994
-11.1240374445915
-9.81597751379013
-9.71702486276627
-5.94102054834366
-5.74229317903519
-6.98315209150314
-4.8121492266655
-1.4269500374794
-3.57575178146362
-6.61247634887695
-5.8996821641922
-2.95687013864517
-2.66178500652313
-2.3423610329628
-4.13248413801193
-6.13646107912064
-5.27646851539612
-7.59153187274933
-5.06253701448441
-7.37457728385925
-5.90041434764862
-7.30890476703644
-7.15811085700989
-9.72721183300018
-5.35735303163528
-6.76512360572815
-9.48718136548996
-8.53106695413589
-7.73454385995865
-8.26602286100388
-5.33418166637421
-5.08662080764771
-3.79329645633698
-4.74560809135437
-4.50752431154251
-4.20525455474854
-5.65973740816116
-7.02090859413147
-6.0093702673912
-3.70179665088654
-5.66405916213989
-7.33715486526489
-4.8106517791748
-2.83555918931961
-7.20692300796509
-8.66563105583191
-8.85821253061295
-9.39541292190552
-9.04233765602112
-7.2824991941452
-7.09853941202164
-6.82069689035416
-7.24111819267273
-5.04570388793945
-6.92644810676575
-9.05690324306488
-8.18026387691498
-5.38764500617981
-5.23423683643341
-5.10391199588776
-4.54110658168793
-5.84219431877136
-6.49794083833694
-8.0877161026001
-10.441002368927
-9.93058699369431
-7.9352490901947
-9.37841242551804
-7.45597773790359
-7.38837045431137
-7.87669342756271
-7.25370317697525
-8.8219541311264
-4.39652723073959
-8.11850339174271
-7.73531597852707
-9.60427385568619
-8.80770760774612
-11.6947685480118
-9.07071310281754
-8.59578394889832
-12.7528215646744
-9.19663870334625
-10.8255338668823
-9.18112617731094
-11.7590335011482
-10.2938702702522
-10.9345487356186
-13.3031870126724
-10.1481942534447
-10.7825778722763
-9.11358278989792
-8.78162711858749
-10.4314885139465
-12.8432125449181
-10.7103047966957
-10.7054710388184
-8.73874670267105
-8.14125716686249
-11.6817906498909
-6.80121487379074
-10.5806018710136
-10.9200004339218
-8.495754301548
-10.3638740777969
-8.06766098737717
-9.48848748207092
-9.40173971652985
-9.37891352176666
-12.5610307455063
-10.2593183517456
-11.2115209698677
-8.64079481363297
-8.14033824205399
-7.32254487276077
-7.46008533239365
-6.5329527258873
-6.2581667304039
-4.62156248092651
-3.93021899461746
-8.36554199457169
-8.2084014415741
-6.93525290489197
-6.76646190881729
-11.2316551208496
-11.1342617273331
-11.8147886395454
-11.0412248373032
-10.4223495125771
-9.9970121383667
-12.1834754347801
-10.0508694052696
-10.7814514040947
-13.670116186142
-13.6970421075821
-11.8649607300758
-12.0866109728813
-12.8919706344604
-11.5319423079491
-10.6730735301971
-8.62115114927292
-8.2788302898407
-9.53297078609467
-12.667967915535
-9.76350796222687
-11.1492582559586
-10.4325395822525
-11.7968289852142
-12.2812394499779
-10.6593175530434
-10.2620469927788
-11.6977385878563
-7.39838844537735
-7.58216196298599
-5.53246831893921
-5.13866329193115
-8.0468430519104
-8.09602296352386
-8.25172877311707
-8.50580614805222
-10.4298298954964
-7.75391310453415
-9.16134917736053
-9.38909208774567
-9.14097052812576
-10.5073512792587
-9.5597932934761
-10.3333960175514
-8.65848618745804
-10.7035545110703
-9.38155961036682
-10.6073548793793
-9.83284717798233
-11.8782297372818
-11.2452172040939
-10.1607404947281
-8.18860697746277
-8.28684455156326
-10.6737226247787
-8.93709343671799
-11.5035499334335
-11.0180830359459
-10.367825448513
-8.09251153469086
-8.87765955924988
-8.54846811294556
-9.89056181907654
-7.44815236330032
-11.6396690011024
-13.1989899873734
-12.1773014068604
-11.0951842069626
-12.5205945372581
-13.2373469471931
-11.9423841834068
-14.2195515632629
-12.3346638679504
-8.78846079111099
-9.24965190887451
-8.65527528524399
-12.6007236838341
-12.4210359454155
-10.4086647629738
-10.6404215693474
-9.79689681529999
-10.7981963157654
-10.0245184898376
-8.75217854976654
-7.67935782670975
-6.82075560092926
-8.38964074850082
-9.58054834604263
-11.0696918964386
-12.8245483636856
-13.9072100520134
-13.0058497786522
-9.27100563049316
-11.3282377123833
-9.08005356788635
-8.93785500526428
-11.0294962525368
-11.0540379881859
-8.24538958072662
-8.65257632732391
-7.41359114646912
-8.86782717704773
-8.80477291345596
-10.9928995370865
-6.16984963417053
-7.87058109045029
-5.06674963235855
-7.23335564136505
-7.85740286111832
-8.18500411510468
-8.87271583080292
-8.01091527938843
-6.25436520576477
-8.15030175447464
-8.38691586256027
-6.63561189174652
-7.32692241668701
-6.67747348546982
-8.26857024431229
-10.8275468945503
-8.97342365980148
-10.3974929451942
-8.57535564899445
-7.8731397986412
-6.44699209928513
-8.71810895204544
-7.69205361604691
-10.2033328413963
-8.76512628793716
-4.24142134189606
-5.11047971248627
-4.81973159313202
-5.56071120500565
-5.48768818378448
-7.73764938116074
-4.89831781387329
-6.98321092128754
-7.68372303247452
-9.61709630489349
-10.1688602566719
-8.46687465906143
-11.3550968766212
-10.6943075656891
-11.058379650116
-13.8441059589386
-9.05424517393112
-9.76638197898865
-10.1228293776512
-11.7508340477943
-8.16182005405426
-8.35926568508148
-9.45990461111069
-9.57522886991501
-9.14802032709122
-8.38645386695862
-7.6411001086235
-6.13794237375259
-5.7437350153923
-6.81633418798447
-6.40538203716278
-7.6716280579567
-7.5745335817337
-8.90111023187637
-7.94497972726822
-8.89160722494125
-10.7384327054024
-8.25318205356598
-8.36526280641556
-9.00933629274368
-7.50746673345566
-8.75102937221527
-11.8819688558578
-12.6607235074043
-10.3975464105606
-11.3404996395111
-8.02949243783951
-11.7517485022545
-10.2847135663033
-15.618772149086
-13.2241302132607
-9.42817229032516
-6.67065966129303
-7.40925997495651
-11.1387600302696
-11.9715198874474
-10.8866951465607
-9.07757306098938
-10.9267185330391
-10.7375546693802
-6.88913118839264
-10.1284556388855
-10.5844819545746
-10.0552690029144
-12.4468105435371
-8.23952621221542
-7.2074488401413
-8.88075822591782
-11.1856318116188
-8.39900785684586
-9.4341567158699
-7.43735331296921
-7.60510754585266
-7.30348259210587
-5.72051978111267
-4.83273875713348
-6.32987016439438
-7.66978693008423
-9.96665215492249
-5.65871924161911
-9.85895055532455
-7.05553311109543
-8.78600680828094
-5.51214331388474
-8.85545307397842
-8.9762054681778
-6.73990821838379
-8.3667426109314
-8.66494601964951
-8.3392248749733
-5.88724529743195
-6.86404031515121
-9.08501356840134
-6.8157194852829
-9.31212484836578
-7.35024482011795
-10.4315605163574
-7.91737121343613
-7.96949738264084
-7.6945823431015
-7.11042553186417
-9.02678346633911
-7.94966888427734
-6.50035417079926
-10.8275331258774
-9.25854277610779
-9.92058825492859
-12.4097681045532
-10.3686642050743
-12.0722115635872
-10.5774041414261
-11.519521176815
-9.63435316085815
-11.7099487781525
-7.0955166220665
-9.23896789550781
-9.03802406787872
-10.7856429815292
-9.16885834932327
-8.21084052324295
-9.72560638189316
-11.554393351078
-10.1725301742554
-10.5613766312599
-11.1376172304153
-8.37533193826675
-13.0258284807205
-10.7084527015686
-8.00074237585068
-9.39001995325089
-9.37646198272705
-10.0911641120911
-11.2922329902649
-12.6581099033356
-8.72788405418396
-10.0273944139481
-12.7383140921593
-13.9931633472443
-11.6842877268791
-12.2255020737648
-14.713117480278
-14.2440721392632
-12.4551445245743
-13.9882367253304
-11.9550353884697
-12.0127091407776
-10.8041841983795
-9.81894022226334
-9.72207021713257
-10.2330510020256
-10.7649270892143
-9.29495799541473
-9.90514379739761
-11.7610490322113
-13.4199555516243
-9.28752595186234
-11.5600458979607
-11.7360134124756
-9.42015862464905
-9.87503838539124
-8.91905492544174
-10.91033244133
-7.85027056932449
-8.41372138261795
-7.66165089607239
-8.24705767631531
-7.08832031488419
-10.0155814886093
-10.8606100678444
-9.39750820398331
-9.11408370733261
-7.73123288154602
-6.77447116374969
-10.5294978618622
-3.96069079637527
-2.9938490986824
-5.45953518152237
-4.7905935049057
-8.04197072982788
-7.93136262893677
-7.2418065071106
-6.37650007009506
-6.24258160591125
-6.76551920175552
-6.42949604988098
-2.07937896251678
-6.20036709308624
-5.32716137170792
-9.14214015007019
-5.8911001086235
-3.42259705066681
-5.54900848865509
-6.94347018003464
-6.20023512840271
-9.24801445007324
-6.38849347829819
-8.04636472463608
-7.27539324760437
-8.27519208192825
-11.3322615027428
-8.66585397720337
-9.3510947227478
-5.767982006073
-7.050497174263
-6.15574473142624
-11.5665445327759
-12.3441236019135
-11.0109905004501
-8.24081099033356
-8.51886510848999
-11.5000776648521
-8.81783866882324
-10.3711165785789
-11.4836161732674
-11.0203963518143
-8.1058589220047
-6.42297953367233
-6.13560593128204
-7.19471365213394
-9.46245843172073
-9.43642354011536
-9.35211873054504
-10.0447821617126
-11.1994495987892
-8.90548169612885
-9.79302793741226
-9.93326097726822
-8.84824442863464
-10.4845514893532
-10.7214060425758
-11.5383455753326
-12.3153067827225
-13.4257700443268
-12.9144895672798
-11.0272492170334
-10.6202825903893
-13.5176330208778
-12.6638767719269
-10.6759414076805
-12.2585126757622
-9.44048047065735
-8.18788641691208
-9.90208119153976
-7.12548047304153
-6.66302973031998
-9.24134832620621
-9.9084050655365
-9.75748628377914
-9.32533192634583
-10.9118151068687
-8.38527065515518
-11.5549558997154
-7.9056943655014
-9.15254157781601
-9.81117486953735
-9.56101906299591
-9.83779186010361
-11.6819038391113
-12.4015557765961
-9.7805095911026
-6.9281998872757
-8.07446950674057
-10.6114106178284
-10.6450501084328
-10.0536112189293
-12.3186214566231
-12.1703498363495
-11.5638661980629
-11.4036837816238
-11.6984625458717
-10.5916637778282
-12.1584592461586
-10.0602967739105
-10.1086565256119
-11.5030401945114
-12.0328081250191
-11.7730383872986
-15.5933656096458
-13.6036793589592
-12.5699252486229
-13.611409842968
-14.1794456243515
-12.3394871354103
-14.597253203392
-16.0515398383141
-14.7993796467781
-14.5757434368134
-13.7004728913307
-11.5856819152832
-11.8102351427078
-13.6605752110481
-11.9714096784592
-14.4463512897491
-13.9010593891144
-11.1380299925804
-11.6590050458908
-11.8701429367065
-11.0201157331467
-10.0204545855522
-8.90422278642654
-7.80297642946243
-8.94736367464066
-5.95481675863266
-5.48518282175064
-5.96625930070877
-4.77057135105133
-8.93210929632187
-5.56944805383682
-9.8237396478653
-7.43426591157913
-9.55265921354294
-6.63416540622711
-7.15256321430206
-7.87748640775681
-5.73504942655563
-5.10714191198349
-9.51510983705521
-9.25865060091019
-10.5813282132149
-10.3787514567375
-12.1244350671768
-11.4685463905334
-12.8013207912445
-9.10226863622665
-9.08658480644226
-7.53617399930954
-9.04110449552536
-11.1848388314247
-9.60245585441589
-9.82877492904663
-8.32512837648392
-10.9413994550705
-10.2930679917336
-10.70617800951
-8.58104091882706
-8.16284883022308
-10.3629093170166
-10.5879434943199
-13.1951758861542
-12.7121279835701
-11.2640391588211
-12.5653007626534
-11.4154300093651
-11.5527805089951
-10.755398452282
-10.8238458633423
-12.0347698926926
-13.7528476715088
-14.5141754746437
-11.5336489081383
-13.6127241849899
-14.5496467351913
-13.6564763784409
-13.5779728293419
-14.0802740454674
-11.2421119809151
-8.01424145698547
-13.3425508737564
-9.15161335468292
-8.84870058298111
-9.66816645860672
-7.12486147880554
-8.15252351760864
-8.49801737070084
-9.34222608804703
-7.15696585178375
-10.2024859189987
-11.772169649601
-11.270022213459
-8.53829032182693
-8.30324363708496
-6.29540050029755
-5.15304774045944
-6.01748430728912
-8.45303761959076
-9.48325324058533
-10.6506000757217
-8.84343147277832
-8.87365031242371
-7.71852910518646
-8.28929913043976
-8.61483657360077
-6.71401292085648
-10.3085029125214
-8.33254414796829
-8.58073729276657
-8.4028856754303
-10.7795524001122
-11.3303954005241
-10.335500895977
-8.87093812227249
-8.50059074163437
-7.03535050153732
-9.40074497461319
-11.1533164381981
-12.4407032132149
-12.0836822390556
-9.76995539665222
-12.6512630581856
-11.1062262654305
-12.9041807055473
-12.574315071106
-11.3751758933067
-11.1298884153366
-11.0844511985779
-7.29461807012558
-8.90444058179855
-10.2473207712173
-9.77632039785385
-11.3384855985641
-10.4403183460236
-11.5803425908089
-8.83777785301208
-12.6260776519775
-10.394688129425
-11.5132939219475
-10.6243884563446
-11.9520119428635
-12.8044292926788
-13.1619259119034
-9.84245848655701
-7.7769770026207
-10.9486554265022
-11.787688434124
-9.56504875421524
-9.90586411952972
-10.1606247425079
-12.3331003189087
-11.0478068590164
-9.52831399440765
-10.0241050720215
-12.6746976971626
-10.9473134875298
-10.2853496074677
-12.3045143485069
-10.5175815224648
-10.9918956756592
-11.6889110803604
-10.1592436432838
-9.39133828878403
-10.890188574791
-9.42935413122177
-9.76887464523315
-8.79487007856369
-9.14571344852448
-8.54903292655945
-7.82151198387146
-8.53311550617218
-10.0767755508423
-7.68003123998642
-8.08580350875854
-9.00774693489075
-10.7075513601303
-12.135053217411
-12.2590372562408
-10.4204226732254
-11.02967441082
-13.289049744606
-13.1756840348244
-10.9590437412262
-11.8132507205009
-11.7411109209061
-12.0234472155571
-9.14503401517868
-11.473984837532
-10.7014411687851
-6.96244782209396
-8.81332165002823
-10.1340923905373
-10.7295144796371
-9.59772765636444
-9.14333552122116
-10.7343525886536
-7.14029026031494
-7.42620414495468
-11.1080366373062
-13.7507095932961
-14.4313465356827
-13.4907205700874
-15.1716166138649
-12.56762778759
-13.4612552523613
-15.0744790434837
-15.1498584151268
-17.4464491009712
-18.4163367152214
-16.0736625790596
-12.6405974030495
-7.26820486783981
-10.8809338212013
-9.20523303747177
-10.492640376091
-8.61132085323334
-11.4543064832687
-8.57012099027634
-8.52085250616074
-8.61881697177887
-8.39872086048126
-7.84626448154449
-9.97275072336197
-12.275689303875
-10.4068886041641
-10.916535615921
-12.0100249648094
-12.1101226210594
-10.0887259244919
-11.0430715084076
-12.0896102786064
-9.69177776575089
-10.6167511343956
-9.99606907367706
-8.8908509016037
-8.49971425533295
-10.3118046522141
-9.44877767562866
-8.15440475940704
-11.8513526916504
-11.0241493582726
-9.26128363609314
-9.52978360652924
-7.36090934276581
-9.81393086910248
-9.03092980384827
-9.40141868591309
-8.84568464756012
-10.7196870446205
-11.2847208976746
-9.27078002691269
-11.4502802491188
-10.0099167823792
-9.65907341241837
-6.79726541042328
-7.65778970718384
-6.53948360681534
-6.54565638303757
-9.1736478805542
-8.60829442739487
-7.88892179727554
-7.36701637506485
-8.00809466838837
-7.0517835021019
-8.48373889923096
-6.32780015468597
-7.35068267583847
-8.15310060977936
-6.58842074871063
-5.17069488763809
-7.64367610216141
-7.55746799707413
-7.56019729375839
-11.4022096991539
-11.1440763473511
-9.13491070270538
-8.99085432291031
-9.5569868683815
-10.0361052155495
-10.9997000694275
-11.1182596683502
-11.1224375963211
-8.86721354722977
-6.38451093435287
-9.70778101682663
-7.87559252977371
-6.31599175930023
-6.82532918453217
-8.49967926740646
-8.93361330032349
-7.6075187921524
-7.60444420576096
-4.64546287059784
-4.69896286725998
-4.64626288414001
-6.91431069374084
-6.96026700735092
-5.4518985748291
-4.94032108783722
-9.7271146774292
-8.71757543087006
-9.39511036872864
-10.0202971100807
-9.38648653030396
-8.3542006611824
-11.6279668211937
-11.3379168510437
-12.0710995197296
-8.80644804239273
-5.08770447969437
-7.0567102432251
-10.4147909283638
-9.09029072523117
-8.66111308336258
-9.27589184045792
-8.56434333324432
-8.19650787115097
-8.17586034536362
-7.55100959539413
-7.01933574676514
-6.78767073154449
-7.30562043190002
-7.83394104242325
-12.1162492036819
-10.7525170445442
-10.5392635464668
-13.6491295695305
-12.3547932505608
-10.4705999493599
-9.09716194868088
-8.85139900445938
-11.1027601957321
-8.13874220848083
-10.2539098262787
-8.37601095438004
-8.82990831136703
-12.7831314206123
-11.9515572190285
-13.4196469783783
-13.3795490860939
-8.94376987218857
-11.7963154315948
-11.152751147747
-14.6873139739037
-11.9380888342857
-10.4676383137703
-8.68279653787613
-9.37618339061737
-10.5650428533554
-9.45484364032745
-11.1582748889923
-11.425028026104
-10.6613819003105
-12.9339011907578
-11.9522711038589
-12.1632501482964
-11.1293335556984
-12.5346014499664
-10.5982672572136
-7.3155312538147
-5.01890367269516
-7.7563242316246
-7.06717830896378
-7.98823982477188
-7.96676141023636
-9.67685943841934
-11.8553700447083
-6.28261417150497
-10.9937189221382
-6.13490468263626
-7.16314935684204
-7.32776838541031
-8.62409025430679
-7.61989504098892
-8.19099348783493
-10.1791143417358
-9.11383986473083
-9.80179613828659
-10.5397424697876
-8.81485915184021
-9.31308501958847
-8.97922879457474
-8.5829753279686
-6.4006462097168
-8.47165989875793
-7.10532200336456
-4.70909231901169
-8.75610393285751
-10.5925051569939
-8.74390995502472
-7.50927495956421
-7.57582896947861
-8.08637028932571
-7.27994799613953
-6.43578404188156
-7.62773811817169
-8.989894926548
-7.62055069208145
-9.92270112037659
-9.56109517812729
-9.55207222700119
-5.41537338495255
-10.7207972407341
-7.35689258575439
-6.41836833953857
-6.6208291053772
-8.55582118034363
-5.86153304576874
-6.70600402355194
-6.9804453253746
-8.69878280162811
-8.18574374914169
-8.39411824941635
-13.2382360100746
-8.37543171644211
-5.35297656059265
-5.83165442943573
-7.18635374307632
-10.60757625103
-7.84146082401276
-8.21504068374634
-6.76176196336746
-7.82037490606308
-8.83129495382309
-8.84223037958145
-8.21964085102081
-7.13863545656204
-11.4093792438507
-10.0532217025757
-10.6016587018967
-10.1853806972504
-10.9201468229294
-9.27072727680206
-12.4089395999908
-10.2938943505287
-12.1152036190033
-8.54750561714172
-7.79659062623978
-11.4707598090172
-10.7794301509857
-10.7028630971909
-8.93502503633499
-8.48833221197128
-9.42703133821487
-9.06079494953156
-10.0802134275436
-9.71153050661087
-9.68026769161224
-10.9409571886063
-8.23525166511536
-10.3925187587738
-12.2837805747986
-10.4777452349663
-10.4675377607346
-11.0684149861336
-10.6508278846741
-13.249502658844
-13.0779699087143
-10.6317929625511
-9.0304588675499
-11.0719908475876
-9.85091733932495
-11.4156968593597
-12.2828310728073
-10.4661040902138
-10.656167447567
-9.44116747379303
-8.73115420341492
-11.218023121357
-10.9026412963867
-10.7399800419807
-10.9452971220016
-12.9031635522842
-12.3435720801353
-14.9378298521042
-10.7438645362854
-9.63648724555969
-8.59089285135269
-7.52643257379532
-8.36602461338043
-8.37736260890961
-9.51423650979996
-8.06243634223938
-6.08012479543686
-8.47849583625793
-9.98629003763199
-9.1964356303215
-9.4153254032135
-8.69725781679153
-4.61941397190094
-5.15887260437012
-5.73884159326553
-6.25707483291626
-6.60917150974274
-11.3484672904015
-16.7359232902527
-14.7479093074799
-13.0249711871147
-13.7358044981956
-12.6022806167603
-13.9167903065681
-10.4933186769485
-10.5159888863564
-8.03750270605087
-7.02972954511642
-8.19979870319366
-10.3042138814926
-8.48706269264221
-8.00399476289749
-8.11753952503204
-6.77421396970749
-4.47528976202011
-5.99142897129059
-6.15865713357925
-6.20191490650177
-3.04349344968796
-4.27428442239761
-6.20341676473618
-5.2537567615509
-5.27514111995697
-7.17695093154907
-7.06813251972198
-7.93691819906235
-9.04394108057022
-8.64523994922638
-10.0696277022362
-11.0757660865784
-10.0286462903023
-12.7526911497116
-12.4305772185326
-9.76448601484299
-8.38238728046417
-7.76383018493652
-12.5158962011337
-9.46979141235352
-11.7936288118362
-8.66625881195068
-6.39651280641556
-6.25143492221832
-5.38755261898041
-6.88901346921921
-6.56741344928741
-9.34132117033005
-7.40225517749786
-9.28558588027954
-9.51572293043137
-7.53217738866806
-10.0519649386406
-7.91298550367355
-12.6620859503746
-12.96539747715
-10.2011867165565
-8.91057062149048
-11.1485717892647
-9.92902082204819
-11.0321134328842
-10.2692138552666
-12.1928409337997
-11.7070357203484
-11.4342125058174
-10.2204252481461
-7.42449641227722
-9.70838755369186
-10.9867150187492
-11.5340947508812
-12.4902277588844
-11.803551197052
-12.2023084759712
-12.3304839134216
-10.9942402839661
-8.97738379240036
-7.13322639465332
-8.6661302447319
-9.52474874258041
-10.6236198544502
-12.3212467432022
-11.9337307214737
-10.6756259202957
-7.61999648809433
-10.6615825295448
-7.73711794614792
-8.19981902837753
-8.08335477113724
-8.81690096855164
-10.5778999328613
-10.2075563669205
-9.74011516571045
-8.86579072475433
-7.95607018470764
-6.89818465709686
-8.31640058755875
-10.1473855376244
-9.20501309633255
-8.93247783184052
-11.2902101874352
-8.83277571201324
-9.60962826013565
-9.86231279373169
-12.7997155785561
-9.76937210559845
-10.1780736446381
-11.58357411623
-9.36716192960739
-10.1123275160789
-11.3505866527557
-10.3993294239044
-12.619666159153
-8.10643815994263
-11.9745892882347
-10.8139317035675
-10.5148003697395
-10.10130661726
-10.229242682457
-10.9680060744286
-12.6707316637039
-14.7884218096733
-14.3658111691475
-11.2338732481003
-12.89680570364
-12.6709989905357
-9.78826493024826
-13.5102290511131
-12.4577974677086
-12.0933068990707
-6.35494881868362
-10.4902230501175
-9.94347208738327
-11.7842236161232
-9.98619294166565
-8.86856949329376
-11.566996216774
-11.8997873663902
-10.9871960878372
-8.23672205209732
-10.1170209646225
-10.2593720555305
-12.3649677038193
-9.58759015798569
-11.7225081324577
-13.214682161808
-13.5130425095558
-11.0826391577721
-15.2407760024071
-14.0554547905922
-15.1460634469986
-12.3585001826286
-10.5312979221344
-7.30596441030502
-9.51552206277847
-9.03748536109924
-8.0839170217514
-9.4003569483757
-9.25499445199966
-5.6530237197876
-10.4421942234039
-10.2030975818634
-8.41272658109665
-9.52092552185059
-8.80822157859802
-10.0600890517235
-12.7215510606766
-12.302591919899
-9.39691269397736
-10.2836787700653
-10.0333615541458
-11.2083837389946
-11.8248360157013
-10.8656663298607
-10.9057726264
-10.0810328125954
-9.90761458873749
-8.85829776525497
-10.4165237545967
-12.4647262096405
-11.9267282485962
-11.5966048240662
-12.9526104331017
-14.6955488324165
-12.2878386974335
-11.5019581913948
-12.6852720379829
-10.5863066911697
-10.6654862761497
-9.90678918361664
-9.21817874908447
-10.7690261006355
-13.0450547337532
-9.91642731428146
-11.5522235035896
-8.88011729717255
-10.0015396475792
-9.42713731527328
-9.36892712116241
-8.0017574429512
-6.82160204648972
-9.13925915956497
-7.46389400959015
-10.3722009658813
-9.06026005744934
-8.49350196123123
-8.90919190645218
-10.8665117621422
-9.1993123292923
-9.88828617334366
-10.5980308651924
-9.25854158401489
-10.2303826808929
-9.21140658855438
-10.1089559793472
-9.79643684625626
-9.6945573091507
-9.04457783699036
-10.0851799249649
-8.92058473825455
-8.58448708057404
-8.75434982776642
-7.98049360513687
-7.08558821678162
-8.76151978969574
-8.15616106987
-8.46293193101883
-10.1998913288116
-7.56965410709381
-8.46716439723969
-7.80697286128998
-9.01155841350555
-10.2911244630814
-12.6765947937965
-11.9325956106186
-12.933520257473
-11.4118781089783
-11.6930969953537
-11.8963071107864
-10.1633877754211
-9.08080518245697
-9.84749931097031
-6.22897547483444
-6.40363794565201
-6.22251886129379
-8.98310506343842
-7.08600533008575
-10.0083077549934
-7.41393184661865
-6.92530119419098
-6.87823659181595
-7.00966548919678
-8.49654096364975
-10.4497619271278
-12.1060816049576
-8.06838297843933
-10.6142525076866
-6.9201220870018
-7.60999202728271
-10.4188213944435
-10.1447042822838
-13.6536370515823
-13.5937109589577
-13.2490755915642
-12.3913336396217
-10.0360198616982
-8.70978277921677
-8.18772315979004
-9.88214182853699
-9.84715515375137
-9.75322008132935
-10.0894804000854
-8.52325463294983
-7.93097174167633
-8.81974709033966
-10.4002658128738
-10.8324267864227
-9.2244068980217
-8.19809025526047
-10.1756858825684
-8.24843978881836
-11.3044582605362
-7.62747091054916
-9.00383764505386
-10.8171087503433
-12.3625946044922
-11.0051719546318
-9.74710208177567
-7.30057448148727
-7.34954911470413
-7.56246501207352
-7.58844542503357
-10.5395492315292
-6.7003316283226
-6.68066102266312
-7.37275820970535
-6.77034974098206
-7.45267444849014
-8.59261679649353
-7.75482231378555
-4.41574704647064
-9.15402919054031
-9.08622521162033
-8.21899700164795
-8.02597093582153
-10.1501463651657
-9.22191017866135
-11.9073550701141
-13.2703520059586
-9.10491102933884
-8.82212769985199
-9.20599842071533
-10.5648258924484
-8.03317737579346
-5.89678812026978
-5.64516162872314
-6.68298703432083
-7.14853072166443
-8.01226001977921
-11.974772810936
-9.95241731405258
-6.64131331443787
-9.42959034442902
-10.3485673666
-12.3552422523499
-12.4719277620316
-11.7819573283195
-10.4037564396858
-9.07659709453583
-8.90367448329926
-9.3627415895462
-7.54276651144028
-9.80550992488861
-9.3372055888176
-7.74580669403076
-8.13921749591827
-9.77744919061661
-9.40440219640732
-12.1746582388878
-11.4018384814262
-10.5923295617104
-11.7499740123749
-9.2222700715065
-10.1932020187378
-8.71459138393402
-10.0021881461143
-9.12903422117233
-8.40883374214172
-8.93765914440155
-11.9721251130104
-10.2616502046585
-11.0993408560753
-8.83998882770538
-4.7808712720871
-5.91309762001038
-7.41257697343826
-6.89888936281204
-8.52461844682693
-8.19143414497375
-8.64649599790573
-9.81726104021072
-9.83114236593246
-12.1549950242043
-11.2481018304825
-11.5533044338226
-12.2924697399139
-9.87622451782227
-14.1811854839325
-12.5049059391022
-10.2930591702461
-12.0738199353218
-12.728133559227
-14.9960886836052
-13.8094477057457
-12.63758289814
-13.4452524781227
-14.6529674530029
-13.3053321242332
-12.7456393241882
-12.3356173634529
-12.8880905508995
-12.9268118739128
-11.2218762636185
-10.4585188031197
-11.4762943983078
-12.585377395153
-11.2472718954086
-6.58049511909485
-12.086579978466
-13.7014616727829
-12.2038277983665
-10.0971112847328
-13.0968167185783
-13.8655777573586
-13.8255336284637
-13.7554293274879
-12.027916431427
-12.5392138361931
-13.5299816727638
-13.9738161563873
-14.2557874917984
-14.6716470122337
-14.0149553418159
-12.3513922095299
-10.985073029995
-12.1222160458565
-14.8308039307594
-12.0966708660126
-11.9660083055496
-13.1573798060417
-10.2525382041931
-10.6023938059807
-11.1202773451805
-11.7606600522995
-12.5267882943153
-9.61969554424286
-8.24161601066589
-8.37551301717758
-5.49246370792389
-7.66985487937927
-8.86029708385468
-11.1677209734917
-9.58859169483185
-9.82595443725586
-11.2742992043495
-10.4369143247604
-8.44378620386124
-9.80686128139496
-11.9744929671288
-10.1691513061523
-9.87137997150421
-10.2819282412529
-11.9234355688095
-10.749587059021
-10.2616797685623
-7.3638699054718
-6.81519609689713
-6.49784684181213
-6.63237112760544
-7.35122275352478
-10.5137675404549
-7.63860738277435
-9.71843194961548
-11.2238397598267
-11.0831421017647
-10.7421876788139
-12.6067185997963
-9.61465471982956
-10.7183259725571
-12.2532499432564
-10.8558763861656
-11.5076885223389
-12.1905015707016
-10.2358233332634
-9.10468429327011
-6.42143702507019
-9.05675536394119
-8.13255631923676
-8.73053991794586
-8.2788393497467
-9.31366485357285
-8.43125694990158
-10.9686744809151
-13.1716263890266
-10.640743970871
-12.9195237755775
-11.7898322343826
-13.6692978739738
-11.4833973050117
-9.47705537080765
-11.1246961355209
-10.3705269694328
-12.4456808567047
-10.7910383939743
-9.73557978868484
-11.4195769429207
-8.5982186794281
-8.45327734947205
-9.42564153671265
-9.32533675432205
-7.1621903181076
-8.29373681545258
-9.2703737616539
-10.1041588783264
-9.76370865106583
-10.4626078605652
-8.08432465791702
-8.27462083101273
-6.67784768342972
-10.34596824646
-8.6481848359108
-8.90979480743408
-8.94849675893784
-12.5281841158867
-13.4015834331512
-10.8155255317688
-7.85284543037415
-6.93297392129898
-10.4660613536835
-11.1120516657829
-10.6232215762138
-11.7505344748497
-7.64452517032623
-9.81845676898956
-8.25235164165497
-9.96823275089264
-9.89127790927887
-9.07614004611969
-8.8732408285141
-9.86925810575485
-7.49391335248947
-9.33495992422104
-8.42916160821915
-10.8504067063332
-9.4820060133934
-9.47038292884827
-10.4845097661018
-9.94202935695648
-8.7771418094635
-9.28891521692276
-8.05670034885406
-7.89741617441177
-11.4014266133308
-8.03330081701279
-8.95188200473785
-8.19211155176163
-5.83886349201202
-8.26955008506775
-9.82044839859009
-10.2756031155586
-7.9636806845665
-6.60155439376831
-10.861963391304
-9.58365404605865
-9.7655565738678
-9.45698803663254
-10.1591099500656
-13.3482782244682
-13.6437116861343
-9.93790030479431
-10.2209793329239
-9.21485596895218
-11.118342757225
-11.0333602428436
-9.95410299301147
-11.7941155433655
-12.4457268118858
-11.2736443281174
-12.0642927289009
-11.8812261819839
-12.8770321011543
-8.93963533639908
-9.48793852329254
-8.49484175443649
-6.52595013380051
-8.91823613643646
-10.1329427361488
-11.1949719190598
-10.5824323892593
-12.4407926797867
-10.2315798401833
-7.08228921890259
-9.90244418382645
-9.96584469079971
-9.95619291067123
-9.95041036605835
-9.28277456760406
-11.033289372921
-9.37028872966766
-11.0062500834465
-7.64839690923691
-10.1589969992638
-11.589503467083
-11.5153031349182
-9.09939312934875
-9.53990417718887
-8.2428931593895
-8.94716972112656
-9.89060080051422
-8.63545548915863
-9.02467334270477
-12.153667807579
-11.2365818619728
-8.74865734577179
-10.2019246220589
-10.6245955824852
-12.5645862221718
-11.0551186800003
-9.4499300122261
-9.56730109453201
-12.2398688197136
-11.1341716647148
-11.1908903717995
-8.64518183469772
-6.91050064563751
-8.02893257141113
-10.1531376242638
-8.82143795490265
-9.41829484701157
-8.23138535022736
-8.54444772005081
-10.2988467812538
-8.18960571289062
-9.38735669851303
-8.23553723096848
-8.29360455274582
-11.8913832306862
-9.70721143484116
-10.8906341195107
-12.2131742238998
-8.17635858058929
-7.93076211214066
-7.48343652486801
-8.30360978841782
-9.29268336296082
-12.3537446260452
-14.9408046603203
-12.3236377239227
-15.4128513932228
-13.0233392715454
-12.7055208086967
-12.8670365214348
-12.8404500484467
-13.178172826767
-11.3804463744164
-10.9265643358231
-11.9131287932396
-13.999225795269
-12.756667137146
-10.5077123045921
-9.78074020147324
-11.6353831887245
-9.83857011795044
-9.34139686822891
-12.0887182950974
-12.6387492418289
-8.47424536943436
-9.46836417913437
-9.32003009319305
-10.3433174490929
-10.0238274335861
-10.5384061336517
-9.77012103796005
-7.81827998161316
-9.82761073112488
-8.82523328065872
-8.60833126306534
-8.56105595827103
-9.33730751276016
-8.7594690322876
-7.83600598573685
-6.97129541635513
-8.37852442264557
-8.03494423627853
-10.7287009358406
-8.52887684106827
-9.80640953779221
-9.26432520151138
-9.09483760595322
-8.4711372256279
-8.88619208335876
-9.40804815292358
-11.0306988358498
-10.5194591879845
-13.7785373926163
-7.41107773780823
-9.45627498626709
-8.33613508939743
-8.47741365432739
-8.41614037752151
-10.1674072742462
-7.48705631494522
-8.72965848445892
-7.04285264015198
-10.2365643382072
-9.77326089143753
-9.99024176597595
-9.91265988349915
-10.5067074894905
-8.44069504737854
-9.74472361803055
-8.66300076246262
-7.01296257972717
-10.1339358091354
-7.34436237812042
-8.82962328195572
-9.69250470399857
-8.29053241014481
-7.73054903745651
-12.2725337743759
-11.7490258812904
-10.9448632001877
-13.6164447069168
-12.4139518141747
-12.0255535840988
-11.7385205626488
-11.2771545052528
-8.28602135181427
-8.08428162336349
-8.42406326532364
-10.4569129347801
-10.1117415428162
-10.7891001105309
-10.1718308329582
-11.9865544438362
-10.6079611182213
-8.1916760802269
-10.1740348339081
-7.58759534358978
-11.0062327980995
-10.3538107275963
-11.4659781455994
-11.3522627949715
-10.3649863004684
-12.4021606445312
-10.7566307783127
-12.9080677628517
-12.4585610628128
-11.8389874696732
-11.0117225050926
-13.039738535881
-12.8036768436432
-11.7829129695892
-10.5904896855354
-11.6562219262123
-11.56537348032
-13.6845312714577
-11.8168798685074
-12.3393158316612
-10.8749394416809
-9.19473373889923
-10.7782453894615
-11.0477643609047
-11.1910361647606
-10.5459724664688
-11.1876648068428
-9.40175604820251
-9.77839076519012
-11.4224805831909
-11.4614614844322
-10.5517050027847
-10.2126772403717
-9.3504683971405
-10.5363961458206
-10.7098360061646
-8.89025610685349
-10.170089840889
-8.5594819188118
-10.0555005073547
-10.1825920343399
-12.6934319734573
-12.6680141091347
-10.6500459313393
-8.89619863033295
-10.7587826251984
-11.3533843159676
-14.3270176649094
-12.5039934515953
-13.7214556336403
-11.227523624897
-10.8736716508865
-11.1104707717896
-12.5419950485229
-11.0686454772949
-10.9948042035103
-12.5159376859665
-11.6720304489136
-10.0487970113754
-12.4956856369972
-12.4498273730278
-14.5692930817604
-12.6559284925461
-14.1656302213669
-14.3407244682312
-9.20838338136673
-9.86033242940903
-9.1797616481781
-10.6460830569267
-10.7398518919945
-10.6098077893257
-9.85360819101334
-10.7301083803177
-9.23903852701187
-10.1706892848015
-8.22686141729355
-8.6883749961853
-8.85741621255875
-6.48921251296997
-9.62843918800354
-9.90447694063187
-9.71266716718674
-11.2133137583733
-8.89495199918747
-8.96475702524185
-12.5392047762871
-10.4245111346245
-9.20892888307571
-8.82925307750702
-9.61034464836121
-9.50739562511444
-7.67768543958664
-9.41479218006134
-10.9502683877945
-11.5321970582008
-9.81011652946472
-7.59256845712662
-7.82213973999023
-10.4785244464874
-12.4718236923218
-11.994692504406
-13.1987863183022
-9.48861515522003
-12.3948065638542
-11.1094453334808
-12.2100510001183
-10.394936978817
-8.72309571504593
-11.008803665638
-12.03156208992
-9.85613036155701
-7.97500044107437
-7.24615132808685
-6.71045064926147
-9.01735669374466
-8.66815251111984
-7.64338344335556
-9.39407885074615
-11.7523384690285
-9.21606904268265
-9.63546645641327
-9.34997975826263
-8.51169174909592
-9.61554533243179
-9.62426024675369
-10.356792807579
-10.6437632441521
-9.15089374780655
-9.83515739440918
-10.005717754364
-8.24273878335953
-8.55657207965851
-10.953941822052
-9.9724172949791
-9.93426632881165
-9.18580120801926
-10.0306565761566
-7.35454547405243
-8.2304425239563
-7.69603180885315
-8.64162248373032
-8.08713042736053
-7.45641452074051
-6.96430289745331
-4.57205653190613
-5.86922764778137
-8.01607167720795
-3.90534198284149
-8.85319072008133
-7.97215330600739
-6.88949340581894
-8.43406879901886
-8.41947436332703
-8.10949790477753
-8.04321974515915
-9.24638891220093
-8.399593770504
-8.43968695402145
-7.88801783323288
-6.0570729970932
-7.3716037273407
-9.22853803634644
-7.98583674430847
-8.72936117649078
-10.7266175150871
-8.25797069072723
-9.40541809797287
-6.92750602960587
-7.32244420051575
-6.52349358797073
-7.28593814373016
-8.18484741449356
-6.72975528240204
-6.49005287885666
-8.54562562704086
-9.86943799257278
-7.96489679813385
-10.5095525383949
-10.7831649184227
-9.34926235675812
-9.17371416091919
-10.0402372479439
-12.2658777236938
-12.1945045590401
-10.6528752446175
-9.52615684270859
-7.65330791473389
-9.55782097578049
-4.75760543346405
-8.21770358085632
-10.4559898972511
-11.4562196731567
-11.4820456504822
-11.385946393013
-12.3152442574501
-9.93157279491425
-7.82519924640656
-7.52233773469925
-7.43226778507233
-8.08263671398163
-9.56458210945129
-10.1710778474808
-8.75918787717819
-8.14994376897812
-8.94561976194382
-7.63130444288254
-8.26538974046707
-7.41280591487885
-10.0065237283707
-9.65125149488449
-8.1338255405426
-11.3775046467781
-9.1291229724884
-11.1445758342743
-11.1474035978317
-9.39179128408432
-7.29701542854309
-9.18708294630051
-9.94510591030121
-8.10554397106171
-9.01456105709076
-11.1578694581985
-8.15811443328857
-8.21152055263519
-8.93508142232895
-8.24738109111786
-9.77804291248322
-9.93529087305069
-11.747804582119
-9.91371142864227
-10.2519775032997
-10.5056449770927
-8.1798175573349
-9.32535511255264
-8.795394718647
-9.48022848367691
-10.5173864364624
-9.75760269165039
-10.9919486045837
-10.0414285063744
-11.9302415847778
-14.4946060180664
-16.2518354058266
-13.4142651557922
-10.2797052264214
-11.402637720108
-12.5336627960205
-12.6402982473373
-12.2810301780701
-13.7602571249008
-11.1599500179291
-13.2894800305367
-12.0693094134331
-12.8696434497833
-12.4168227910995
-14.1919121146202
-13.4032118916512
-11.6877873539925
-12.6342416405678
-10.5149613618851
-10.678149163723
-10.4746072888374
-12.451027572155
-9.92625766992569
-10.3409371376038
-9.79354709386826
-9.10197114944458
-9.29971313476562
-6.74100482463837
-7.9549258351326
-7.52957248687744
-8.84092205762863
-7.44498598575592
-6.63511502742767
-7.1070504784584
-7.86458659172058
-9.8301408290863
-10.1809552907944
-8.18448746204376
-9.91683775186539
-11.7040666341782
-10.3968458175659
-9.99675452709198
-9.49947422742844
-10.8069016337395
-8.46730875968933
-11.2425939440727
-11.620604455471
-12.4215286970139
-12.6598802804947
-11.7144942879677
-10.3203395605087
-10.4516018033028
-11.558614552021
-8.98785316944122
-10.6056777834892
-10.213306427002
-7.47269034385681
-10.5354279875755
-10.7909882068634
-8.79732102155685
-10.9859805107117
-12.1348605155945
-9.00310277938843
-8.70165461301804
-9.24490141868591
-9.55916875600815
-11.5327985286713
-9.97417879104614
-11.5254998803139
-11.1324558258057
-10.2641325592995
-10.551419377327
-9.77575743198395
-9.52244061231613
-11.8214990496635
-10.574415743351
-11.4238369464874
-11.7271789312363
-10.5357772707939
-12.3744428753853
-11.0305954217911
-11.5175886154175
-10.6210768222809
-8.53812348842621
-10.2019446492195
-9.72703325748444
-10.218906879425
-11.918965280056
-13.0570051670074
-10.9955629706383
-9.57540887594223
-10.5585269331932
-12.3564249277115
-13.0026805996895
-9.83904993534088
-10.6269662976265
-12.2289987802505
-11.9892185926437
-10.8426107168198
-10.4119631052017
-10.144639134407
-13.3164833784103
-12.237473487854
-15.4313700199127
-15.6750910282135
-15.2585737109184
-13.0083494186401
-13.5632718801498
-14.4070313572884
-11.7206339836121
-12.4495823383331
-10.3506295084953
-11.5916386842728
-11.860072016716
-13.7983461618423
-11.5714974999428
-9.74626952409744
-8.79728257656097
-12.0795079469681
-9.14213418960571
-9.33080303668976
-11.014121055603
-9.26438009738922
-10.7308783531189
-8.8911127448082
-10.7199069261551
-12.0752506256104
-7.87640726566315
-11.4603959321976
-11.3591317534447
-12.1569620370865
-11.8619613051414
-10.9909153580666
-11.8939214944839
-10.5282081365585
-11.1133978366852
-11.7759202718735
-9.65411615371704
-8.24521291255951
-7.59175854921341
-9.57930088043213
-10.0826217532158
-10.231020629406
-10.1007394194603
-8.07237011194229
-10.7627719044685
-11.5633383393288
-12.792542219162
-14.1798290014267
-12.7847760915756
-13.0134244561195
-11.3471930027008
-10.8540977835655
-12.3346035480499
-13.1151186227798
-14.2967925071716
-12.1794731020927
-11.7191190123558
-13.7382861375809
-14.8644128441811
-13.5374577641487
-11.1010987758636
-10.9160974025726
-11.8919919133186
-11.9229019284248
-12.1057466268539
-12.6322456598282
-12.4044001102448
-12.1507542729378
-12.2456942200661
-12.5695109367371
-11.822290956974
-11.9408565759659
-11.0310193896294
-11.0004503726959
-10.7055359482765
-11.0913170576096
-12.5056471824646
-12.8420254588127
-12.487281024456
-11.473659992218
-10.9106503725052
-11.7085298299789
-10.2611210942268
-10.9371246099472
-7.60047924518585
-10.8151515722275
-13.0057022571564
-10.5314743518829
-11.614620923996
-11.7866210341454
-13.3144513964653
-11.9822314381599
-12.3040700554848
-9.92739117145538
-8.70342212915421
-8.65627825260162
-12.7157645225525
-10.9341347813606
-9.37392228841782
-10.7453622221947
-11.932637989521
-10.5775211453438
-9.29949736595154
-10.572210252285
-11.1640396714211
-10.0608537197113
-10.0492160916328
-7.77021342515945
-9.39970946311951
-12.6080041527748
-11.1367100477219
-12.3080402612686
-12.1813383698463
-9.77514755725861
-9.10239636898041
-13.9151105880737
-11.2618749141693
-10.2941008806229
-11.4315774440765
-11.7866983413696
-12.6982822418213
-8.63653081655502
-12.9228078722954
-9.88285928964615
-11.7718420028687
-12.8013042807579
-9.897833943367
-9.09105962514877
-11.0795386433601
-9.2278505563736
-10.0487352609634
-11.199865758419
-11.0814647674561
-6.50605803728104
-8.33185487985611
-10.6569248437881
-9.7208696603775
-9.5903360247612
-11.8767097592354
-10.8187356591225
-14.5869512557983
-10.6423786282539
-9.17888826131821
-9.6450828909874
-8.24531352519989
-10.9158837795258
-10.9705017805099
-10.6301860809326
-9.5947390794754
-13.6738344430923
-14.9423597455025
-13.992721259594
-12.866778075695
-10.1499200463295
-11.9406198263168
-9.73183542490005
-9.06100487709045
-6.79777717590332
-8.5951629281044
-8.89404731988907
-10.4364133477211
-8.25228464603424
-11.0739847421646
-10.6781361699104
-9.52721035480499
-11.558315217495
-9.46968364715576
-11.4346302747726
-12.8857815861702
-12.6836014986038
-12.1142438054085
-9.95063364505768
-9.62953782081604
-10.6465518474579
-10.8158942461014
-10.856516957283
-12.8228511810303
-12.3009330630302
-13.6132637858391
-14.3071899414062
-12.2914887666702
-13.6339457631111
-11.1582988500595
-11.5939548015594
-11.1717478632927
-8.40699207782745
-10.7416048049927
-8.48485827445984
-7.1277968287468
-7.96504104137421
-6.58401274681091
-9.93963444232941
-8.97183048725128
-9.11977291107178
-8.38159674406052
-7.49634581804276
-8.74615705013275
-7.38596147298813
-7.5285804271698
-9.00367903709412
-8.84355896711349
-9.43411844968796
-8.447420835495
-11.5397667884827
-15.0511759519577
-13.9872927069664
-8.13707423210144
-8.51690858602524
-8.26203763484955
-8.55500811338425
-7.36034142971039
-6.60960221290588
-6.8897357583046
-9.81729876995087
-7.64760607481003
-6.82683712244034
-7.7264798283577
-8.65416359901428
-10.2903958559036
-11.5721248984337
-15.8847563266754
-13.7112778425217
-15.0417138934135
-16.1680161356926
-13.019856095314
-12.4154908657074
-12.9109921455383
-13.4779210090637
-14.5766745209694
-13.8154388666153
-14.8464280962944
-12.6659221053123
-13.6986580491066
-14.5294049978256
-12.4727937579155
-13.0067405700684
-13.4313890337944
-11.9029926657677
-12.3579493761063
-13.1970639228821
-14.0896568894386
-10.0511195659637
-13.5932158827782
-11.8236830830574
-12.6796559691429
-13.3630329370499
-12.6113012433052
-11.8411612510681
-13.8975638151169
-12.0854777693748
-12.4131888151169
-13.4671839475632
-11.7586089372635
-12.7867186069489
-13.5161454081535
-12.6866223812103
-11.1258346438408
-12.3287338614464
-14.281011402607
-14.0360818505287
-14.2656474709511
-12.8719612956047
-12.2931123971939
-13.046236872673
-12.4767360091209
-11.0813825726509
-10.7440769672394
-12.7585554718971
-12.5374414920807
-11.5709206461906
-11.2954672574997
-12.4921021461487
-12.0698674917221
-11.7645571827888
-10.6169432401657
-11.5775690078735
-12.8470260500908
-11.8924803137779
-12.1533623337746
-11.5490795373917
-10.3647492527962
-8.45415663719177
-10.9334530234337
-10.5866711735725
-12.9564396739006
-13.8711117506027
-14.3604630231857
-13.8294379711151
-14.7296312451363
-16.1161955595016
-11.7012195587158
-14.285658121109
-16.491884469986
-14.0902228355408
-12.4511139988899
-12.2316642403603
-14.761318385601
-13.7823629975319
-13.2907158136368
-12.6985831856728
-14.3179420828819
-10.1556683778763
-8.66184675693512
-7.94925850629807
-8.79454374313354
-16.1430503726006
-13.6010494232178
-12.5795453190804
-10.980197250843
-13.9782928824425
-9.97206616401672
-11.2908280491829
-8.85023707151413
-9.35249584913254
-8.80360805988312
-8.75523686408997
-6.91758626699448
-8.31498789787292
-10.9431120753288
-9.33243149518967
-9.61981654167175
-8.01432859897614
-9.42887932062149
-11.0291588902473
-10.9312711954117
-9.32039570808411
-6.76137828826904
-9.75373101234436
-11.3465960621834
-10.1071691513062
-10.8658619523048
-12.0566266775131
-9.86292338371277
-11.24267578125
-12.4216799139977
-9.461086332798
-8.71993952989578
-9.13627487421036
-11.637419462204
-10.8185027837753
-8.99450504779816
-7.06880635023117
-9.00006198883057
-7.68830019235611
-7.20342028141022
-4.97417241334915
-7.92473721504211
-6.34749031066895
-6.73662823438644
-9.92904388904572
-7.73439222574234
-6.47636210918427
-7.44593393802643
-7.54938566684723
-6.87135148048401
-5.48172080516815
-7.01399618387222
-6.63150632381439
-7.02799695730209
-7.20906186103821
-6.99048113822937
-6.17921698093414
-6.06859970092773
-5.524229824543
-6.38757234811783
-5.57540309429169
-8.71200680732727
-8.16087800264359
-7.95691525936127
-9.12836176156998
-7.57849019765854
-8.4335081577301
-6.75272327661514
-8.74671864509583
-9.97433698177338
-11.0768347382545
-8.00887739658356
-11.5215896368027
-12.3260118961334
-9.90099650621414
-10.9830444455147
-10.0097848773003
-9.4591292142868
-10.6333132982254
-10.0869129896164
-11.3903657197952
-10.490040063858
-10.0944337844849
-11.0326766967773
-10.8425595760345
-10.6300230026245
-10.4362941980362
-8.30863839387894
-10.0052397847176
-8.7978036403656
-7.89261442422867
-7.95828324556351
-9.01857191324234
-9.47853571176529
-9.59385567903519
-8.62131685018539
-10.6696740984917
-11.1416171193123
-11.1143132448196
-11.3106790184975
-8.23000174760818
-8.66787910461426
-6.72108840942383
-6.88735592365265
-7.92832177877426
-6.82713168859482
-10.1124645471573
-11.9239543676376
-6.75132358074188
-5.06643408536911
-8.45575898885727
-11.7691581845284
-10.5419850349426
-12.2218049168587
-11.1339302659035
-10.7755025625229
-9.12662547826767
-7.38688087463379
-8.73134386539459
-8.59087091684341
-7.12163645029068
-6.45745825767517
-9.23595482110977
-5.4536839723587
-3.45794451236725
-2.16821336746216
-3.36108964681625
-6.7795547246933
-5.34582871198654
-6.17920976877213
-5.26559591293335
-3.88430780172348
-6.53810977935791
-4.53047949075699
-7.32346761226654
-5.66781717538834
-5.775051176548
-6.32529282569885
-6.5285621881485
-7.25833082199097
-6.97174656391144
-8.62672251462936
-6.30588626861572
-6.69543248414993
-5.04208654165268
-7.45147258043289
-3.40453785657883
-3.46621203422546
-4.96095269918442
-5.75489830970764
-6.93067353963852
-5.22952938079834
-4.42438703775406
-5.15110594034195
-6.18212026357651
-6.67586398124695
-5.15055423974991
-5.5518901348114
-6.85942161083221
-5.82592934370041
-5.01489984989166
-4.76633441448212
-4.48346281051636
-1.41515976190567
-4.99009102582932
-5.48597085475922
-3.50068229436874
-4.91646414995193
-6.24943989515305
-5.98605668544769
-5.65996563434601
-5.2683207988739
-4.48858910799026
-3.29103273153305
-3.98701632022858
-4.83367002010345
-4.9802211523056
-2.41874158382416
-1.92848175764084
-3.70893460512161
-3.24791830778122
-5.93265116214752
-3.39300256967545
-3.59138011932373
-4.73129385709763
-4.52132850885391
-4.78018069267273
-2.62459063529968
-3.7014399766922
-2.13397067785263
-5.56497144699097
-5.0085546374321
-4.01739847660065
-4.73956418037415
-6.2346476316452
-5.82808977365494
-5.58806449174881
-5.27840328216553
-5.76816666126251
-3.3819026350975
-6.47750478982925
-4.52429705858231
-1.67069977521896
-4.07638090848923
-6.85812050104141
-5.99098652601242
-3.79017996788025
-5.03560441732407
-6.51339781284332
-5.24051070213318
-3.91169983148575
-4.9204438328743
-7.05290800333023
-7.34139198064804
-6.95927512645721
-6.59109622240067
-7.01783287525177
-8.02842879295349
-6.16271007061005
-7.274797976017
-5.20216089487076
-7.36779725551605
-6.53441876173019
-3.63254714012146
-2.87421703338623
-3.35973656177521
-4.04397124052048
-4.96197360754013
-1.88779312372208
-4.02013367414474
-4.77613079547882
-6.53937745094299
-6.04752236604691
-4.26971358060837
-0.590365052223206
-0.53476694226265
-3.63441741466522
-3.79289275407791
-4.96993666887283
-8.28755229711533
-5.6075347661972
-7.19598776102066
-8.48348355293274
-7.50167989730835
-5.79315930604935
-5.20836240053177
-5.77568429708481
-6.57709324359894
-5.41858065128326
-6.04929441213608
-4.04372024536133
-3.96364086866379
-3.88539487123489
-1.89875739812851
-4.28909754753113
-6.69499891996384
-5.08758705854416
-8.012835085392
-7.1355898976326
-6.13503193855286
-6.63654965162277
-7.45107060670853
-6.71254181861877
-4.92639648914337
-4.50085324048996
-5.211689889431
-2.75402814149857
-4.19471406936646
-2.4777455329895
-3.31635618209839
-4.10754680633545
-6.96277558803558
-4.82395434379578
-3.48112052679062
-3.29699450731277
-4.37628543376923
-4.9405038356781
-1.61022394895554
-2.22987163066864
-2.57157844305038
-3.53054815530777
-3.07237726449966
-2.25331914424896
-3.29128521680832
-2.88785207271576
-3.75132149457932
-2.99259406328201
-2.77016633749008
-7.03973627090454
-5.41073656082153
-4.20374125242233
-5.08807921409607
-7.67325711250305
-8.33633613586426
-7.5866591334343
-7.36813104152679
-8.83779615163803
-8.09459203481674
-4.10709369182587
-7.37570387125015
-6.92510551214218
-8.80290925502777
-9.67539525032043
-9.59962791204453
-9.48246985673904
-7.6633632183075
-5.53035551309586
-6.09762251377106
-5.83454167842865
-6.34276133775711
-6.71971559524536
-7.15190404653549
-8.62557286024094
-6.15088713169098
-8.99252277612686
-9.51916724443436
-9.50670909881592
-10.9501670002937
-9.54516178369522
-8.19482654333115
-9.82622420787811
-8.89916098117828
-6.68830245733261
-9.42113870382309
-10.590972661972
-11.5949768424034
-10.3116052150726
-8.9543052315712
-10.4765369296074
-9.03553301095963
-10.0796785950661
-8.85201442241669
-10.7493696808815
-9.19065690040588
-11.6735689043999
-9.59090620279312
-11.2834122776985
-11.4834415912628
-8.2879826426506
-9.95757913589478
-10.4489376544952
-6.72119963169098
-7.28494989871979
-5.51168286800385
-7.02061772346497
-8.7276463508606
-9.60119831562042
-10.3209621906281
-9.81848281621933
-11.1873959302902
-12.7031308412552
-10.6035818457603
-10.325902223587
-7.95710235834122
-11.4199575185776
-11.1285467743874
-10.3685741424561
-11.1834312081337
-11.354416847229
-10.9020056128502
-12.1625790596008
-12.1182510256767
-11.4316775202751
-9.7664361000061
-11.3664142489433
-10.9314875006676
-9.10667443275452
-8.19140118360519
-7.76281553506851
-9.33208507299423
-7.83439117670059
-9.90227067470551
-7.61197119951248
-5.52148932218552
-6.06719970703125
-5.18749183416367
-6.53328967094421
-3.73809349536896
-5.72950249910355
-5.99459367990494
-4.02427560091019
-2.90239769220352
-6.44032883644104
-4.53340643644333
-2.08497536182404
-1.21417871117592
-4.73800623416901
-5.66926264762878
-6.96895998716354
-7.24981474876404
-8.47004544734955
-7.73578906059265
-6.6342493891716
-7.82096040248871
-5.08638781309128
-6.50147312879562
-4.6488783955574
-7.34304052591324
-8.21430277824402
-6.9994712471962
-5.06116777658463
-5.53172451257706
-4.09850192070007
-5.75150060653687
-7.09165340662003
-10.212308049202
-8.5139634013176
-6.51217705011368
-8.06961667537689
-6.64938247203827
-4.65695261955261
-6.47463846206665
-4.88628339767456
-5.63927447795868
-5.64219689369202
-7.21006113290787
-5.55446100234985
-6.72621142864227
-8.11215275526047
-4.3413479924202
-4.20301270484924
-4.05676990747452
-4.78546535968781
-6.63162446022034
-7.14523190259933
-7.90544962882996
-7.44920712709427
-7.69083631038666
-7.75068789720535
-4.83129006624222
-8.92170166969299
-7.54516023397446
-8.06228494644165
-7.03927540779114
-9.1805003285408
-6.84823358058929
-8.84183257818222
-7.25289624929428
-7.44114369153976
-8.19492965936661
-9.75512993335724
-9.18701130151749
-10.3583493828773
-11.5634343624115
-11.7723467946053
-10.9338701367378
-9.83258646726608
-8.65666514635086
-6.37054872512817
-7.69126588106155
-6.67724674940109
-9.0402085185051
-8.03445786237717
-8.29207688570023
-6.99725621938705
-6.67889827489853
-5.82532250881195
-6.10879683494568
-5.59723687171936
-6.25122946500778
-7.21220010519028
-8.81217563152313
-7.88248771429062
-9.17645418643951
-8.12402242422104
-7.29158335924149
-6.34723156690598
-6.21875190734863
-7.1745234131813
-10.8374215960503
-8.96760618686676
-7.69564759731293
-8.47597390413284
-11.1781309247017
-9.94365137815475
-11.5000020861626
-11.2039618492126
-8.28976303339005
-7.37819021940231
-10.3072512149811
-8.43737322092056
-10.9039099812508
-9.15621423721313
-11.0355338454247
-11.0354496836662
-11.0376908183098
-10.8302143216133
-10.4910684227943
-10.9834086894989
-9.74749290943146
-13.1987892389297
-11.1247334480286
-11.7952912449837
-11.1223977804184
-14.0866079330444
-14.9394281506538
-14.6191079616547
-13.7000296115875
-12.9071737527847
-9.79658037424088
-11.7553080320358
-12.6284516453743
-11.8634512424469
-10.7572111487389
-8.37101888656616
-8.40910017490387
-10.4476224184036
-10.2022766470909
-10.2436802387238
-9.19971126317978
-9.24244678020477
-7.9655584692955
-8.4915207028389
-8.55151337385178
-13.067765712738
-11.4726483821869
-11.9250998497009
-11.0170474052429
-11.0214605927467
-10.5070005059242
-10.0619255304337
-8.20149397850037
-9.80195784568787
-11.2721997499466
-8.79475378990173
-9.59279328584671
-10.1858872771263
-8.66558766365051
-9.39832377433777
-9.36205017566681
-10.6179701089859
-10.8340312242508
-9.05258619785309
-10.9401263594627
-13.1286395788193
-12.5340931415558
-11.4509977698326
-10.9545568227768
-11.0265868902206
-8.29229164123535
-8.33744335174561
-8.94364601373672
-13.7816323041916
-10.9066922068596
-10.2945165038109
-9.3459660410881
-10.8371353149414
-14.3190892338753
-10.979701936245
-13.1754941344261
-9.56424850225449
-11.7792692780495
-10.6766694188118
-11.5280762910843
-10.8017206192017
-13.5527774691582
-12.5949159860611
-11.9739707708359
-12.3994228243828
-12.5450442433357
-8.19416612386703
-12.5932886600494
-15.1429823637009
-14.199102461338
-15.9950120449066
-13.1294393539429
-14.5677245855331
-14.0352446436882
-12.2112511992455
-12.7335247397423
-12.7052432894707
-9.75718247890472
-11.8920391798019
-12.7274442911148
-9.37387025356293
-9.91941064596176
-9.67742854356766
-10.0848976969719
-11.225773870945
-9.93001300096512
-12.0687161684036
-12.3759508132935
-11.8986129164696
-9.19760888814926
-9.12960642576218
-5.84751760959625
-8.20033776760101
-6.72471213340759
-9.32702904939651
-8.88971239328384
-9.7278967499733
-9.22169375419617
-9.33755475282669
-10.9924699068069
-9.91010814905167
-13.684161901474
-12.2221824526787
-13.510485470295
-11.6702232956886
-12.1628968715668
-11.7726132273674
-9.88885319232941
-8.83407330513
-6.6508761048317
-7.73232316970825
-7.6296471953392
-11.0199746489525
-5.03142023086548
-9.25341302156448
-8.26092737913132
-7.45084327459335
-8.98689073324203
-12.4402772784233
-11.2797016501427
-14.2083904147148
-12.3864769935608
-9.30226868391037
-14.5957087278366
-9.73177319765091
-9.50428247451782
-12.3809577822685
-10.1653552651405
-9.43359071016312
-10.116571187973
-7.13026344776154
-8.44972759485245
-9.24624121189117
-5.69561696052551
-7.05252242088318
-7.49786728620529
-9.00069218873978
-6.34574860334396
-11.3876568078995
-11.1578759551048
-10.8116660714149
-11.9406396150589
-11.5472921133041
-13.4092139601707
-11.7370092272758
-10.6533153057098
-9.85849410295486
-11.4142861366272
-12.3382784128189
-14.1058303713799
-13.481483399868
-11.1018514633179
-12.9422118067741
-12.5257384777069
-11.9992100596428
-11.1546741127968
-9.90022361278534
-10.6397497057915
-11.4850758910179
-14.0042014718056
-11.3518935441971
-10.583211004734
-12.5745420455933
-12.0943530201912
-12.4122805595398
-12.7821608781815
-12.897779405117
-14.4748674631119
-11.6046324968338
-12.7198940515518
-12.9518238902092
-11.5867869257927
-13.5888507962227
-14.0206761956215
-12.0724656581879
-10.6433638334274
-10.4837613105774
-10.0524554848671
-11.1642075777054
-11.9044530391693
-11.382417678833
-11.8395243287086
-10.5783343911171
-11.8987063765526
-13.235244333744
-14.5001581311226
-12.2095720171928
-12.1425279974937
-12.9890417456627
-12.3770935535431
-12.483579993248
-13.8296023607254
-11.7031804323196
-12.56496322155
-10.859478354454
-12.2454326748848
-12.7128781080246
-13.4137507677078
-11.2533085346222
-12.0927166938782
-12.8757647275925
-11.8623158335686
-11.5716474056244
-12.4661992192268
-11.1781404614449
-12.2320452332497
-10.8783007264137
-11.9917917251587
-10.552873313427
-11.6526881456375
-9.55569469928741
-8.85930269956589
-10.5087185502052
-9.02559542655945
-7.87720775604248
-6.0625701546669
-7.54120695590973
-5.74723988771439
-4.76023328304291
-7.66698163747787
-7.67059129476547
-7.402423620224
-6.7978224158287
-4.34566569328308
-5.35899215936661
-6.36955159902573
-6.13905048370361
-6.02724415063858
-9.02558767795563
-6.45111870765686
-7.26316630840302
-6.75931400060654
-5.74238687753677
-7.66018390655518
-9.14382010698318
-9.3933829665184
-7.87368488311768
-9.21910279989243
-7.84878134727478
-10.7130228281021
-11.408652305603
-12.3614906668663
-12.7864453792572
-12.5563926696777
-10.2731836438179
-12.0116666555405
-11.1862090826035
-10.8938518762589
-11.661752641201
-9.8701833486557
-11.1949694156647
-12.3833445906639
-12.3231205940247
-13.4689521789551
-15.0538495779037
-12.012254178524
-12.8229819536209
-12.5927883386612
-10.4114692807198
-9.87730002403259
-9.76555275917053
-10.5136595964432
-10.5883578062057
-10.1291787028313
-9.58822172880173
-8.86986297369003
-8.62648665904999
-9.03878879547119
-9.898552775383
-8.3108571767807
-10.0814544558525
-8.64063149690628
-8.57464826107025
-11.7620853185654
-10.7522791028023
-9.31773936748505
-10.1440434455872
-9.14311289787292
-8.66706937551498
-9.58077865839005
-11.6159410476685
-11.8377737402916
-11.1594042181969
-10.4800575375557
-10.9305848479271
-12.9090474247932
-11.9393419623375
-12.3165138959885
-10.9985357522964
-13.3160780668259
-11.5278179049492
-7.76755303144455
-7.54958111047745
-10.2259219884872
-7.81935584545135
-7.41335070133209
-4.17527240514755
-6.50947308540344
-7.18284231424332
-10.0201243758202
-8.21638572216034
-6.70936328172684
-7.36417233943939
-8.1150318980217
-9.61046057939529
-10.5473506450653
-9.63806974887848
-9.54411262273788
-6.43525844812393
-6.4306800365448
-7.68896979093552
-6.88482284545898
-6.23515206575394
-8.84692364931107
-10.0560636520386
-8.54765516519547
-7.94266456365585
-7.0451437830925
-8.30285012722015
-9.0739381313324
-8.65285032987595
-9.60538750886917
-6.5094947218895
-6.00327390432358
-6.56947630643845
-7.36188745498657
-4.57523947954178
-6.63439732789993
-9.08481949567795
-5.65213823318481
-7.66831976175308
-8.83404916524887
-7.87481307983398
-7.56879264116287
-7.15335422754288
-7.53035652637482
-10.08177536726
-7.94235348701477
-6.5881187915802
-6.42287975549698
-8.20517355203629
-4.25461965799332
-5.24533826112747
-8.31872791051865
-9.71463751792908
-10.4656754732132
-10.3248562812805
-11.179525911808
-12.6875606179237
-10.0879669189453
-10.3609513044357
-9.9600026011467
-8.71456211805344
-10.242079615593
-10.652274787426
-9.83379912376404
-10.2858874797821
-11.3504184484482
-12.257032930851
-12.3233221173286
-12.5860477089882
-12.0711891055107
-11.427882373333
-10.8974751234055
-11.2391314506531
-10.3997805714607
-12.4678355455399
-12.7611140012741
-13.7303679585457
-9.53327828645706
-6.92998707294464
-8.25332498550415
-8.32179427146912
-7.16940152645111
-7.24613636732101
-7.88976699113846
-8.05112022161484
-10.9189471006393
-10.1627950072289
-11.2731091380119
-8.00865876674652
-9.32738316059113
-9.53261083364487
-10.5658383369446
-9.80433517694473
-8.91255450248718
-9.79294675588608
-10.3584399223328
-11.2610994577408
-11.4215629696846
-8.95218735933304
-10.8236213326454
-8.93987882137299
-10.6395996809006
-10.6573364138603
-10.4755318760872
-8.8743651509285
-8.65707248449326
-13.3978184461594
-11.3641758561134
-12.1060732603073
-11.9738236665726
-12.3472872376442
-11.8436726927757
-8.86709004640579
-7.7278009057045
-9.63898229598999
-7.25844871997833
-5.37378877401352
-5.77950203418732
-5.61304438114166
-3.2242066860199
-6.01083242893219
-5.84317302703857
-5.91964137554169
-6.81379598379135
-5.80545139312744
-6.68839651346207
-8.57898318767548
-9.85724902153015
-9.63282650709152
-9.60494899749756
-10.3936344385147
-7.47732561826706
-8.07967621088028
-6.56512105464935
-7.44467717409134
-8.65707343816757
-8.06766182184219
-7.97273242473602
-8.89577233791351
-9.43840730190277
-7.66998332738876
-8.41797387599945
-6.10557198524475
-7.92753571271896
-8.39462304115295
-10.1050403118134
-6.42642343044281
-7.04509550333023
-6.52441823482513
-5.66758006811142
-9.00638973712921
-6.35957688093185
-7.05179810523987
-8.63569796085358
-9.78134983778
-9.12328386306763
-7.95550501346588
-9.55984628200531
-10.5201563239098
-10.6532096266747
-8.96866601705551
-8.32194721698761
-10.8657587170601
-10.6857353448868
-8.46947902441025
-9.87193244695663
-10.8777438998222
-9.95227658748627
-10.6283089518547
-9.89168411493301
-8.56782984733582
-7.17442607879639
-7.37135225534439
-8.73095548152924
-8.81316763162613
-10.925456225872
-8.5228276848793
-8.77759355306625
-8.09246563911438
-4.18095970153809
-6.85613852739334
-8.46678292751312
-7.70844995975494
-8.40575593709946
-10.9212911725044
-9.44604074954987
-9.90675532817841
-13.521773815155
-11.2543559670448
-9.4163356423378
-8.98937338590622
-5.86723440885544
-6.06567299365997
-5.99527627229691
-6.59204536676407
-7.03980040550232
-5.76453840732574
-6.80034160614014
-7.40433859825134
-5.21053147315979
-4.51877355575562
-5.57046616077423
-6.46532773971558
-6.47564822435379
-9.09520035982132
-9.27271407842636
-8.42340886592865
-10.6812128424644
-8.12521016597748
-10.0286088585854
-9.1785147190094
-12.0430260896683
-9.1055634021759
-8.37401992082596
-9.23452067375183
-9.13821697235107
-9.29505360126495
-10.7405107617378
-7.83943408727646
-9.13683128356934
-7.48990231752396
-8.36674410104752
-6.53880035877228
-4.89503294229507
-7.36175227165222
-10.6982027292252
-12.5280641317368
-9.51480084657669
-9.38704609870911
-8.76028895378113
-10.353856742382
-10.2672710418701
-9.79336756467819
-11.1063925027847
-6.22684627771378
-8.21050345897675
-10.4594894051552
-11.880154132843
-10.6440763473511
-8.89960706233978
-7.54259783029556
-8.24149894714355
-6.93586945533752
-9.79372179508209
-10.2610681056976
-10.2475410699844
-10.0277120471001
-9.4168895483017
-9.0777205824852
-10.2368344664574
-8.99270868301392
-9.88461577892303
-9.76833528280258
-12.0017116069794
-10.2266392111778
-11.0976533293724
-11.9027833938599
-14.7177259922028
-13.8036758899689
-12.7227137684822
-13.0004047751427
-14.3129663467407
-13.0929028391838
-15.9674448370934
-12.8979730606079
-10.7782765626907
-13.1177413463593
-10.2712939977646
-10.3249762654305
-13.2099567055702
-12.8486822247505
-10.9097200632095
-12.7580171227455
-12.1826603412628
-15.8251237869263
-16.3467776179314
-14.917292714119
-11.1492890715599
-14.1332347989082
-11.0233570933342
-11.5522689819336
-10.9859333634377
-12.378645837307
-12.3505367040634
-11.2854432463646
-12.267383813858
-12.1262578368187
-13.9573191404343
-11.9758155345917
-11.3100435733795
-12.0590764284134
-12.5019334554672
-12.9501932859421
-14.0885545611382
-12.7626041769981
-14.6077837347984
-13.7472829818726
-13.0609379410744
-15.9690991640091
-14.1038143634796
-14.7378500699997
-13.0853055119514
-13.7668282389641
-12.5325105786324
-12.3932409286499
-13.1997230052948
-12.3182545304298
-10.5826835632324
-11.5353969931602
-12.197141289711
-12.8937305212021
-12.4696646332741
-9.44960677623749
-13.520406126976
-10.6504143476486
-12.1491687297821
-13.1522161960602
-11.2924248576164
-11.6194551587105
-11.0334792137146
-13.072613298893
-11.9052332639694
-11.518704354763
-11.1419517397881
-11.2832053303719
-10.6527172327042
-8.18996679782867
-8.67754948139191
-8.57817113399506
-8.66174757480621
-9.52971613407135
-11.0624825954437
-10.8550280332565
-10.2078467011452
-8.9930654168129
-6.1197395324707
-5.89919173717499
-7.16755253076553
-7.83022004365921
-6.68554723262787
-4.62990015745163
-8.97248238325119
-9.55753320455551
-6.94751650094986
-8.40592080354691
-9.1529027223587
-10.892737030983
-9.99327808618546
-10.6758397817612
-12.4401795864105
-12.4092693924904
-10.3205481171608
-12.5121946930885
-12.0757433772087
-13.9253872036934
-12.6599295735359
-12.5921783447266
-12.7975478172302
-13.8241916894913
-12.8598071336746
-10.9673127532005
-12.22155803442
-10.732441008091
-12.2695717215538
-10.280788064003
-8.78427177667618
-7.06668597459793
-7.13962298631668
-8.2575808763504
-6.33000367879868
-8.25931984186172
-8.39688944816589
-3.74233138561249
-7.61344414949417
-5.8049658536911
-6.14382976293564
-6.54975771903992
-10.0169836878777
-10.0429228544235
-10.811327457428
-10.672430574894
-8.54566550254822
-7.959901034832
-6.89957410097122
-8.51617324352264
-8.53353476524353
-9.2558559179306
-11.7277192473412
-10.6369608044624
-12.4185137152672
-10.6814422607422
-11.362363755703
-7.34518212080002
-9.20093101263046
-8.0097998380661
-8.52654248476028
-7.45048886537552
-9.09151166677475
-6.71260380744934
-11.1569677591324
-12.0091953873634
-9.64933121204376
-12.3329290151596
-12.1401380896568
-10.0974036455154
-10.1454057097435
-10.0477554798126
-11.5649179816246
-8.74346494674683
-9.96850091218948
-9.15847414731979
-10.6317077875137
-9.18119883537292
-9.6929777264595
-8.96857786178589
-6.92194294929504
-4.73700147867203
-5.27272057533264
-6.13424926996231
-8.04728323221207
-7.70632672309875
-8.44234973192215
-4.09497916698456
-2.80797451734543
-3.88490962982178
-7.50656938552856
-6.88679963350296
-5.07105565071106
-7.41859096288681
-7.84948307275772
-8.39565199613571
-9.50139987468719
-7.25097888708115
-7.23412597179413
-8.67324984073639
-7.68098831176758
-10.7183476686478
-10.5522744059563
-9.39320951700211
-10.7322935461998
-11.0352829098701
-10.6157247424126
-9.53375047445297
-8.70526713132858
-9.02868664264679
-8.83863514661789
-8.02447581291199
-8.52690625190735
-8.9345109462738
-9.36670261621475
-10.5127609968185
-11.2824819684029
-8.33593755960464
-8.40308845043182
-8.02599191665649
-8.09584724903107
-10.9132266044617
-11.9508377313614
-12.5037268400192
-15.0213423967361
-13.1117715239525
-14.9311596751213
-13.8675518631935
-14.3680550456047
-14.1588177680969
-12.8581255674362
-11.6443331837654
-12.3933843970299
-12.4906964898109
-8.68242621421814
-10.3545761704445
-11.2714770436287
-13.5082058310509
-11.5724992752075
-12.791698217392
-10.0058653950691
-10.3123849630356
-10.5803017020226
-10.7223575115204
-10.3608379364014
-11.1145802140236
-14.0725647807121
-12.4950123429298
-9.07485431432724
-8.6934899687767
-10.9904820919037
-11.1164034605026
-7.06106179952621
-7.29338186979294
-9.05703169107437
-12.7928566336632
-10.2669280767441
-9.01227277517319
-8.97151809930801
-9.84013164043427
-11.5308929681778
-11.0057546496391
-9.28578335046768
-13.8515674471855
-14.4848985075951
-11.6128540039062
-12.9579761624336
-13.1235960125923
-14.2911103963852
-13.3686248064041
-12.5333870649338
-9.58949512243271
-10.6913075447083
-8.54011988639832
-8.32211667299271
-6.66410273313522
-8.04758268594742
-9.51902514696121
-8.5687592625618
-13.5265719294548
-9.06090575456619
-8.57271039485931
-7.69188785552979
-10.8640250563622
-8.96563166379929
-8.28872787952423
-7.96953356266022
-11.5470189452171
-11.7382360100746
-9.13011342287064
-8.80892693996429
-8.28353625535965
-9.10328716039658
-9.87565678358078
-12.6199839115143
-9.9390167593956
-8.46383237838745
-11.2945281267166
-7.33701831102371
-8.04385381937027
-5.94651728868484
-5.84780836105347
-5.15529036521912
-4.21297782659531
-4.50738209486008
-7.67704892158508
-7.9746732711792
-9.4135525226593
-9.00609230995178
-8.97647625207901
-9.81280297040939
-10.110306084156
-8.34809076786041
-10.0914892554283
-10.4989957809448
-8.82598602771759
-11.2645003199577
-10.7083845734596
-8.59563660621643
-9.33218520879745
-9.36898589134216
-8.92032319307327
-9.79457831382751
-10.6548193097115
-11.3166775107384
-8.97287136316299
-10.3035527467728
-11.5524391531944
-13.6335937380791
-13.3425108194351
-11.030001103878
-11.2954724431038
-8.91599488258362
-10.1632140278816
-12.394180059433
-11.0535148978233
-14.7061253786087
-13.6923893690109
-14.6627373099327
-11.961962223053
-11.439622938633
-10.4742492437363
-13.8836304545403
-12.6844148635864
-14.352906703949
-12.5944715738297
-12.2784053087234
-11.7791191339493
-11.8133150935173
-10.069100022316
-10.867805659771
-10.8505942225456
-11.0603263378143
-11.0917571187019
-11.8823919892311
-11.0615355968475
-10.9788507223129
-9.88335728645325
-13.4493941664696
-11.6030895709991
-11.2667036056519
-12.5237188339233
-12.1482994556427
-11.4303897023201
-12.7777135968208
-9.41183179616928
-11.5400879979134
-9.01449084281921
-12.4197278022766
-10.6893104314804
-10.7371000051498
-11.2255543470383
-10.0187494754791
-11.8553746938705
-11.7034910917282
-10.9211680293083
-8.47337126731873
-10.7621218562126
-11.784659743309
-11.123315513134
-12.8677352666855
-8.3665559887886
-9.6413162946701
-10.0914934277534
-11.1721360683441
-9.29349911212921
-8.03637051582336
-11.4198667407036
-9.59152770042419
-10.1556771397591
-8.46400016546249
-8.37635749578476
-9.01408714056015
-10.8380088806152
-10.8125676512718
-10.1006762385368
-7.56079107522964
-8.91162025928497
-8.37694603204727
-7.61331963539124
-7.10006159543991
-5.24125427007675
-3.64387530088425
-6.63272380828857
-5.49218338727951
-7.47102791070938
-9.14095938205719
-8.1769934296608
-8.26148843765259
-7.88279151916504
-8.95175033807755
-9.43765336275101
-8.29181236028671
-8.78902631998062
-10.7152347564697
-9.57898503541946
-8.62022167444229
-7.19925826787949
-8.26004034280777
-7.35558700561523
-10.3310885429382
-10.583250939846
-5.80279105901718
-8.37546962499619
-7.33459448814392
-6.61898040771484
-6.13011121749878
-8.86833363771439
-8.09182524681091
-9.5089858174324
-8.50813215970993
-9.31706684827805
-10.4843688011169
-10.3674181699753
-8.77488458156586
-7.52890205383301
-7.0615102648735
-5.315962433815
-6.56741464138031
-6.80860370397568
-6.30087423324585
-7.72404128313065
-5.54415732622147
-7.94031763076782
-8.24854224920273
-8.31801420450211
-9.63684463500977
-10.0909569859505
-6.29884815216064
-8.3236141204834
-7.81572467088699
-10.9114730358124
-8.45381170511246
-7.8571589589119
-7.76744508743286
-8.14508491754532
-8.72380083799362
-9.35579752922058
-7.5246821641922
-9.1350474357605
-9.87621116638184
-9.38056623935699
-8.43981784582138
-6.11249351501465
-7.35421007871628
-8.71075248718262
-7.03247177600861
-7.87423676252365
-9.99464458227158
-9.26080816984177
-8.79957401752472
-7.87257188558578
-7.46633887290955
-6.35378193855286
-6.16163563728333
-5.56963074207306
-6.38085693120956
-6.89367026090622
-6.44192153215408
-5.21076279878616
-6.71812671422958
-6.50790333747864
-8.74052250385284
-6.68831896781921
-5.76716631650925
-9.42010986804962
-8.36597096920013
-9.69876492023468
-8.06006699800491
-8.29306983947754
-9.05599600076675
-9.30356997251511
-8.56475514173508
-9.30811983346939
-7.83650821447372
-10.2102665901184
-11.0577929019928
-10.8093800544739
-10.3931975960732
-8.31193572282791
-9.60182225704193
-7.3703824877739
-7.859972178936
-6.38035380840302
-7.34214133024216
-6.02538722753525
-5.17371100187302
-6.88942015171051
-6.91059583425522
-9.35338628292084
-6.87995427846909
-7.12702882289886
-9.3812010884285
-8.96906059980392
-8.02369683980942
-9.18573099374771
-7.72704350948334
-7.17111057043076
-7.28230428695679
-5.86951106786728
-5.89846152067184
-5.21772992610931
-5.71893084049225
-2.93149352073669
-4.73623639345169
-5.68428367376328
-5.88717657327652
-6.36342948675156
-5.87827354669571
-7.95217001438141
-7.74159294366837
-9.94933795928955
-10.1498578190804
-10.9118272662163
-12.2025338411331
-11.3554953336716
-10.1094648838043
-10.4663719534874
-9.40403527021408
-11.2278136610985
-7.63617503643036
-8.78479027748108
-9.83824247121811
-9.26340955495834
-8.36282598972321
-6.34918755292892
-6.25593715906143
-7.72960078716278
-11.9644455909729
-6.01006501913071
-6.12176585197449
-5.87762051820755
-5.10913360118866
-5.32318150997162
-4.8188117146492
-2.01484924554825
-5.20063048601151
-6.52199602127075
-7.46751564741135
-8.26053005456924
-7.01444458961487
-7.62991321086884
-6.86684501171112
-7.41791677474976
-7.89647191762924
-9.08835530281067
-6.42991775274277
-6.69858998060226
-8.43246954679489
-9.15821278095245
-6.07244724035263
-4.55426597595215
-4.01022583246231
-9.41538459062576
-6.41718167066574
-6.52052754163742
-4.92508810758591
-6.77464139461517
-6.37646156549454
-5.25864273309708
-8.17864048480988
-7.77530217170715
-7.27500355243683
-8.51748245954514
-5.5755802989006
-3.28786623477936
-4.34456479549408
-6.69066554307938
-8.06700056791306
-9.0518182516098
-7.55906975269318
-5.18588590621948
-9.21090352535248
-7.69088995456696
-5.49910581111908
-4.97660094499588
-5.03755289316177
-4.29410111904144
-6.5216481089592
-8.27156245708466
-9.47504866123199
-8.50542068481445
-7.45044654607773
-4.48411136865616
-6.43539386987686
-8.77354514598846
-8.72774642705917
-8.1514710187912
-9.46607959270477
-11.0587999820709
-10.0347071290016
-10.2581359148026
-8.52560579776764
-11.9857310056686
-10.770089507103
-9.14604526758194
-8.44153714179993
-8.24685895442963
-11.4468087553978
-12.5319150090218
-12.9718455672264
-12.0647341012955
-12.4860751628876
-12.5165014863014
-12.0919525623322
-9.92581874132156
-11.0355353951454
-10.0583380460739
-11.152017056942
-10.16167730093
-9.62262898683548
-11.1547894477844
-10.3974701166153
-13.8105484247208
-12.5938995480537
-14.9019890427589
-12.645614027977
-12.4791927933693
-11.2285752892494
-10.9571089744568
-10.2239302396774
-10.5479550361633
-9.82350265979767
-9.00444209575653
-7.62085092067719
-10.508557498455
-11.9315927624702
-7.63480579853058
-9.08491557836533
-9.48387837409973
-6.30486327409744
-7.36418229341507
-7.96800619363785
-6.9570494890213
-7.97820687294006
-7.20094084739685
-10.4469646215439
-9.88022404909134
-10.1843953728676
-9.56429612636566
-11.0279185175896
-10.4728251099586
-9.1932647228241
-8.15436667203903
-8.23526561260223
-6.2966902256012
-6.82532280683517
-4.88788616657257
-8.65671741962433
-9.41009348630905
-10.9727313518524
-9.6358288526535
-8.59044790267944
-8.29063194990158
-8.3038484454155
-8.88416910171509
-9.48005318641663
-7.8935974240303
-7.58080440759659
-8.41910922527313
-8.06860947608948
-7.7293176651001
-8.68157994747162
-6.90851259231567
-6.44237607717514
-6.00296050310135
-5.41062480211258
-5.3932136297226
-6.29436635971069
-8.32387018203735
-3.86922603845596
-3.53515988588333
-3.78162568807602
-6.40745639801025
-5.71225917339325
-7.0129052400589
-9.36898183822632
-8.41457986831665
-9.48247396945953
-6.74127691984177
-8.08308798074722
-8.6567502617836
-8.16983860731125
-8.60353302955627
-8.45189011096954
-10.4118484854698
-12.2693138718605
-14.1525970697403
-10.3547562360764
-9.2459819316864
-8.80571740865707
-12.9882090091705
-13.2827472686768
-12.5654841065407
-12.5664094090462
-12.9197366833687
-9.46501123905182
-10.0243295431137
-8.41314196586609
-11.5103315711021
-8.61452788114548
-10.6510763764381
-12.528774023056
-10.803172647953
-12.8936690688133
-11.3090523481369
-12.0521892905235
-12.8561835289001
-11.5731019973755
-11.6266081929207
-9.77897167205811
-9.02048432826996
-8.94908177852631
-9.17517501115799
-12.4654571413994
-11.9421972036362
-5.91384851932526
-7.670778632164
-5.00767970085144
-8.05550462007523
-9.43653035163879
-8.16901803016663
-7.58438283205032
-9.24682128429413
-10.492576777935
-8.20446807146072
-5.71388822793961
-7.30764484405518
-9.70759892463684
-9.09847581386566
-10.0466384291649
-8.12161189317703
-8.38873773813248
-9.4499836564064
-9.38898432254791
-8.38107174634933
-10.7157944440842
-11.7492743134499
-11.2646272182465
-10.262070775032
-9.87222987413406
-9.41900742053986
-9.10717797279358
-8.91802036762238
-10.3597165346146
-9.92254960536957
-9.24165970087051
-8.1068252325058
-9.1114097237587
-9.70403391122818
-7.29619306325912
-9.0430496931076
-8.537866294384
-9.27040094137192
-11.1717918515205
-10.7685325741768
-10.9745479822159
-8.16808176040649
-9.26539129018784
-8.6173819899559
-8.69794028997421
-9.22913140058517
-8.52509528398514
-7.90217512845993
-9.99863994121552
-7.62357217073441
-10.0061662793159
-7.14137989282608
-7.94372177124023
-7.73450833559036
-8.85183292627335
-9.04693877696991
-6.75639283657074
-10.9049652814865
-8.05652505159378
-9.93197226524353
-11.1722987294197
-11.4051432609558
-8.77484792470932
-9.7071904540062
-8.08318364620209
-10.4393520951271
-6.41971844434738
-8.92811268568039
-7.3879873752594
-7.41060489416122
-6.3239865899086
-7.76235365867615
-9.57617330551147
-9.03629189729691
-9.29133319854736
-8.70415592193604
-10.2041503787041
-11.3107112646103
-10.7387995123863
-10.8769327998161
[truncated: 43,387 more chars]
