# Supplementary material for: Conformational ensemble-dependent lipid recognition and segregation by prenylated intrinsically disordered regions in small GTPases
Source: Commun Biol. 2023 Nov 2;6:1111. doi: 10.1038/s42003-023-05487-6 (PMC10622456; doi:10.1038/s42003-023-05487-6)
Supplement: Supplementary file 3 — Supplementary Data 1 [file 42003_2023_5487_MOESM3_ESM.zip › Fig2/Rap1A_rmsd.txt]

0 0
1 0
2 0.750018537044525
3 1.51800632476807
4 1.71989548206329
5 1.54524862766266
6 2.00488710403442
7 2.97389650344849
8 2.77684617042542
9 2.38548421859741
10 1.70037686824799
11 1.5718754529953
12 1.99990379810333
13 2.63975811004639
14 2.4784939289093
15 2.23745536804199
16 2.33818078041077
17 2.16800856590271
18 1.92010569572449
19 2.27486515045166
20 2.25798511505127
21 2.60623240470886
22 2.85488677024841
23 2.72463154792786
24 2.0076687335968
25 2.89272308349609
26 2.59190082550049
27 2.77123737335205
28 2.44801735877991
29 2.92526316642761
30 2.94169163703918
31 2.70721340179443
32 2.29335379600525
33 2.36246871948242
34 2.45944023132324
35 2.32099175453186
36 2.56815958023071
37 2.25321555137634
38 2.06484770774841
39 2.28063273429871
40 2.72033834457397
41 2.00860166549683
42 2.25920844078064
43 2.63129043579102
44 2.70544052124023
45 3.00254511833191
46 3.63297247886658
47 3.8216655254364
48 4.24144887924194
49 4.43343353271484
50 4.35236501693726
51 4.48744678497314
52 4.05812358856201
53 4.48120641708374
54 4.15162944793701
55 4.34061908721924
56 4.05523443222046
57 3.3857958316803
58 4.16521549224854
59 3.76992583274841
60 4.16665649414062
61 4.19964122772217
62 3.83751678466797
63 3.69620060920715
64 3.62326908111572
65 3.91140723228455
66 4.23326063156128
67 4.63504505157471
68 4.38473653793335
69 4.17024660110474
70 4.15756702423096
71 4.07557678222656
72 4.30644750595093
73 4.13933563232422
74 3.83304572105408
75 3.93456554412842
76 3.84303188323975
77 3.45062470436096
78 3.5080714225769
79 3.65617537498474
80 3.51456642150879
81 3.25171947479248
82 3.86560320854187
83 3.90177345275879
84 3.26277136802673
85 3.80112195014954
86 3.75156021118164
87 3.45615458488464
88 3.53401136398315
89 3.35068392753601
90 3.13075423240662
91 2.97665977478027
92 3.09730076789856
93 3.23488163948059
94 3.27580952644348
95 3.30605983734131
96 3.09479117393494
97 3.15585160255432
98 3.59228754043579
99 3.0161349773407
100 3.50659942626953
101 3.63495206832886
102 2.89105176925659
103 3.42616724967957
104 3.8026008605957
105 3.40493822097778
106 3.52938723564148
107 2.91798877716064
108 4.02214097976685
109 3.56711411476135
110 3.40692281723022
111 3.93324732780457
112 4.26428508758545
113 4.21002960205078
114 4.53080463409424
115 3.42215371131897
116 3.2433488368988
117 3.3724377155304
118 3.50599145889282
119 4.07517910003662
120 3.54031682014465
121 3.8428840637207
122 3.7102165222168
123 3.41516351699829
124 3.26094460487366
125 3.06719827651978
126 3.49667119979858
127 3.58504319190979
128 3.66335272789001
129 4.16462182998657
130 3.96146130561829
131 4.36920356750488
132 4.23931455612183
133 4.42750978469849
134 4.68884325027466
135 5.03593730926514
136 5.02199125289917
137 4.40384340286255
138 4.40990257263184
139 4.69305562973022
140 4.98541307449341
141 3.99333667755127
142 3.67736554145813
143 4.83091878890991
144 4.37178754806519
145 4.32944869995117
146 4.25636863708496
147 4.07479619979858
148 4.49203586578369
149 4.64098262786865
150 4.04740190505981
151 3.67594337463379
152 3.74333453178406
153 3.69038367271423
154 3.73112988471985
155 3.7050952911377
156 4.07413959503174
157 3.80354046821594
158 3.21851992607117
159 3.57440567016602
160 3.7983410358429
161 3.83775472640991
162 3.9645254611969
163 3.36801624298096
164 3.37043690681458
165 3.61131811141968
166 3.52840042114258
167 3.71808433532715
168 4.23022747039795
169 4.02401447296143
170 4.07324647903442
171 4.13040208816528
172 4.07484912872314
173 3.80554699897766
174 3.79454350471497
175 4.04937505722046
176 3.91979169845581
177 3.43751358985901
178 3.26294541358948
179 3.33397269248962
180 3.47710728645325
181 3.29256343841553
182 3.69495940208435
183 3.72240471839905
184 3.79129028320312
185 3.68122315406799
186 3.26581311225891
187 3.23035287857056
188 3.26277494430542
189 3.061763048172
190 2.87186121940613
191 3.70249319076538
192 2.85956621170044
193 2.57031154632568
194 2.26674318313599
195 2.64204263687134
196 2.67571949958801
197 2.78126192092896
198 3.24913930892944
199 3.3794059753418
200 3.36149621009827
201 3.86817383766174
202 3.60364723205566
203 3.82789587974548
204 3.49194383621216
205 3.93922853469849
206 3.99297499656677
207 3.85152173042297
208 4.16371726989746
209 4.33091592788696
210 4.43579292297363
211 4.62119913101196
212 4.2471227645874
213 4.80692625045776
214 4.90049457550049
215 4.78297710418701
216 4.90839290618896
217 4.85804319381714
218 5.07747077941895
219 4.62150239944458
220 4.76513385772705
221 4.64822864532471
222 5.06676006317139
223 4.77763366699219
224 5.17786169052124
225 5.0153956413269
226 5.07361221313477
227 4.67820978164673
228 4.82883358001709
229 4.73941087722778
230 5.40229225158691
231 5.25421857833862
232 5.1362476348877
233 5.16420984268188
234 5.15471172332764
235 5.17341423034668
236 5.23090648651123
237 4.82515716552734
238 4.89507055282593
239 4.79009771347046
240 4.81269502639771
241 4.80847311019897
242 5.14033603668213
243 4.9965033531189
244 5.00147342681885
245 4.68733644485474
246 4.44941568374634
247 4.63059091567993
248 4.50368881225586
249 4.96773672103882
250 4.94432353973389
251 5.51338195800781
252 5.63017797470093
253 5.76226282119751
254 5.64862966537476
255 5.72355556488037
256 5.7036304473877
257 5.92202949523926
258 5.94401216506958
259 5.88824129104614
260 6.03368282318115
261 6.17838478088379
262 5.95574998855591
263 5.65356302261353
264 5.39445447921753
265 5.42231702804565
266 4.75529813766479
267 4.92008686065674
268 5.37853193283081
269 5.23501825332642
270 5.2224006652832
271 5.37735652923584
272 5.42905235290527
273 5.35641479492188
274 5.19417333602905
275 5.61566495895386
276 5.65262079238892
277 5.46653938293457
278 5.5997257232666
279 5.44021272659302
280 5.50168657302856
281 5.20189809799194
282 5.48400259017944
283 5.44415426254272
284 5.08137798309326
285 5.37054443359375
286 5.34808397293091
287 4.66906976699829
288 4.86498403549194
289 5.0184178352356
290 5.26075792312622
291 5.17338466644287
292 4.78868627548218
293 4.89485740661621
294 4.60197973251343
295 5.10466718673706
296 4.90502977371216
297 5.04912662506104
298 5.38079309463501
299 5.46723318099976
300 4.82758712768555
301 4.72734880447388
302 4.38932991027832
303 5.10098123550415
304 4.9620156288147
305 4.77929592132568
306 5.07686901092529
307 5.13817548751831
308 5.02721214294434
309 5.18190383911133
310 5.40621089935303
311 5.1891074180603
312 5.3523736000061
313 5.38848781585693
314 5.43464756011963
315 5.56962299346924
316 5.46799373626709
317 5.03090953826904
318 4.98008012771606
319 4.86396932601929
320 4.72875642776489
321 5.14862823486328
322 5.0049877166748
323 5.2442741394043
324 4.27780866622925
325 4.62007331848145
326 4.68504333496094
327 4.27033519744873
328 4.83943891525269
329 4.4851222038269
330 4.21615839004517
331 4.50222396850586
332 4.87686920166016
333 5.03154706954956
334 5.01738739013672
335 5.18091011047363
336 5.15088558197021
337 5.3967661857605
338 5.72255706787109
339 5.53401231765747
340 5.27693367004395
341 4.85184240341187
342 4.96303987503052
343 4.59361600875854
344 4.48926305770874
345 4.6420202255249
346 5.00589323043823
347 4.93541145324707
348 4.58309364318848
349 4.13830423355103
350 4.77864837646484
351 5.30354881286621
352 5.02921581268311
353 4.15782356262207
354 5.03983974456787
355 4.92840242385864
356 5.32361507415771
357 5.74597549438477
358 5.25362539291382
359 5.81276798248291
360 5.76942491531372
361 5.37036609649658
362 5.05587768554688
363 5.02063846588135
364 4.34580039978027
365 4.57400131225586
366 4.82342100143433
367 4.73973703384399
368 4.56542158126831
369 4.58332920074463
370 4.11221694946289
371 4.64363813400269
372 4.73163557052612
373 4.83230400085449
374 4.77905607223511
375 4.40077495574951
376 4.82215404510498
377 4.58297538757324
378 4.74659061431885
379 4.53243494033813
380 4.81157064437866
381 4.62210655212402
382 5.25359201431274
383 4.47549819946289
384 4.25671577453613
385 4.38728952407837
386 4.30344772338867
387 4.60473394393921
388 3.65814018249512
389 4.51573038101196
390 4.82490968704224
391 4.7681131362915
392 4.4543080329895
393 4.30057954788208
394 4.35316896438599
395 4.58054637908936
396 4.538161277771
397 4.1288013458252
398 4.38329267501831
399 4.29691791534424
400 4.07108020782471
401 4.22641134262085
402 4.54684400558472
403 5.28459453582764
404 4.98176383972168
405 4.71164464950562
406 4.86955308914185
407 5.20274639129639
408 4.94620704650879
409 5.15779781341553
410 5.42121171951294
411 6.00524234771729
412 5.64344310760498
413 5.5437479019165
414 4.84068059921265
415 5.36284780502319
416 5.17171764373779
417 5.18666362762451
418 5.43656015396118
419 5.43758249282837
420 5.84161615371704
421 5.79056692123413
422 5.21611261367798
423 5.9020094871521
424 5.75039052963257
425 5.75699996948242
426 5.37370443344116
427 5.60417604446411
428 5.55608701705933
429 5.70154666900635
430 5.7030291557312
431 5.28160285949707
432 5.62789058685303
433 6.14178991317749
434 5.63120126724243
435 5.70410203933716
436 5.41366910934448
437 5.18826675415039
438 5.33196926116943
439 5.66503000259399
440 6.22073125839233
441 5.79103755950928
442 5.80327653884888
443 5.29674196243286
444 5.72942495346069
445 6.07846546173096
446 5.47367525100708
447 5.70683813095093
448 5.20758008956909
449 5.62887287139893
450 5.54715538024902
451 5.63932991027832
452 5.64380931854248
453 6.03281497955322
454 5.78156423568726
455 5.58732223510742
456 5.56135559082031
457 5.28314590454102
458 5.35744428634644
459 5.80340099334717
460 4.81209707260132
461 5.36114835739136
462 6.02779293060303
463 6.04722881317139
464 5.99797630310059
465 5.70200347900391
466 5.48726511001587
467 5.68746900558472
468 6.0901894569397
469 5.78437757492065
470 5.7887110710144
471 6.30516719818115
472 6.08873414993286
473 6.10897397994995
474 5.93770122528076
475 6.30442094802856
476 5.87913703918457
477 5.83401393890381
478 5.6542067527771
479 6.13650989532471
480 6.16929006576538
481 5.53960514068604
482 5.45959663391113
483 5.9353494644165
484 5.91743230819702
485 6.17293167114258
486 6.38842964172363
487 6.56952953338623
488 6.12372255325317
489 6.26691818237305
490 5.9351019859314
491 5.78189706802368
492 5.95660400390625
493 5.79481172561646
494 6.08897733688354
495 6.18866300582886
496 5.87960720062256
497 6.0879807472229
498 5.40380716323853
499 5.46704959869385
500 5.4828028678894
501 5.82468605041504
502 5.85248231887817
503 5.64761447906494
504 5.90982580184937
505 5.80180740356445
506 5.81393241882324
507 5.89874696731567
508 5.63213443756104
509 5.61140632629395
510 5.80937671661377
511 6.02404117584229
512 5.73715686798096
513 6.01382970809937
514 5.73333597183228
515 5.95884609222412
516 5.73817920684814
517 5.65513324737549
518 5.87482690811157
519 6.00082778930664
520 6.01955223083496
521 6.2545371055603
522 5.43140459060669
523 5.41483497619629
524 5.16357374191284
525 5.02896499633789
526 5.15608167648315
527 5.65009546279907
528 5.41967010498047
529 5.79574060440063
530 5.6513147354126
531 5.4739146232605
532 5.790207862854
533 5.6894679069519
534 5.87758302688599
535 5.49057626724243
536 5.8321647644043
537 5.73557376861572
538 5.48875713348389
539 5.14422702789307
540 4.85564565658569
541 4.9572319984436
542 5.26989507675171
543 5.60487127304077
544 5.99887704849243
545 5.6168794631958
546 5.56049823760986
547 5.83259105682373
548 5.36109972000122
549 5.60191869735718
550 5.63962316513062
551 5.5213623046875
552 5.97768640518188
553 5.43241739273071
554 5.5651478767395
555 5.45557498931885
556 5.79237222671509
557 6.03556680679321
558 5.58525419235229
559 5.64125728607178
560 5.17205572128296
561 5.37191581726074
562 5.54310703277588
563 5.94094467163086
564 5.30084276199341
565 5.93325090408325
566 5.45452404022217
567 5.46814584732056
568 5.43384599685669
569 5.91301345825195
570 5.64960813522339
571 5.47677373886108
572 5.27768564224243
573 5.85568428039551
574 5.09069728851318
575 5.87826871871948
576 5.85735702514648
577 5.36499547958374
578 5.55453014373779
579 5.96449565887451
580 5.72887659072876
581 6.32633352279663
582 6.68079376220703
583 5.96874141693115
584 5.82504224777222
585 6.3422966003418
586 6.49727296829224
587 6.2527437210083
588 6.00267839431763
589 6.00004291534424
590 5.78519773483276
591 5.80633687973022
592 5.37633419036865
593 5.16282510757446
594 6.13724565505981
595 5.97699546813965
596 6.00168895721436
597 6.29627656936646
598 6.16198492050171
599 5.63701486587524
600 5.95039129257202
601 5.76276254653931
602 5.55186796188354
603 5.63498973846436
604 5.46927452087402
605 6.28292608261108
606 5.81158590316772
607 5.34877300262451
608 6.26362609863281
609 5.44655990600586
610 5.13724422454834
611 3.95947194099426
612 4.48117733001709
613 4.71420335769653
614 5.10986757278442
615 4.93316984176636
616 5.36923408508301
617 5.58599519729614
618 5.63557767868042
619 5.62450885772705
620 4.50262641906738
621 4.78337621688843
622 4.69111776351929
623 5.3441333770752
624 4.77429294586182
625 5.04600191116333
626 5.79020118713379
627 5.98165082931519
628 6.80874156951904
629 6.76463985443115
630 7.40450954437256
631 6.94619512557983
632 6.7163233757019
633 6.58874177932739
634 6.54877710342407
635 6.74184894561768
636 6.7993311882019
637 7.05780935287476
638 7.1536431312561
639 7.23946094512939
640 7.42430019378662
641 6.95277547836304
642 6.87011814117432
643 6.60407114028931
644 7.09747838973999
645 6.22642230987549
646 6.4230637550354
647 6.38078832626343
648 7.03447294235229
649 6.66885566711426
650 5.743971824646
651 6.26077651977539
652 6.10914945602417
653 6.46996164321899
654 6.32773208618164
655 6.34092092514038
656 6.15046453475952
657 5.98705959320068
658 5.9065375328064
659 5.55570030212402
660 5.54805040359497
661 5.02374124526978
662 5.40162801742554
663 4.64617538452148
664 4.74484014511108
665 6.00750589370728
666 5.45562076568604
667 6.07857513427734
668 5.93850326538086
669 5.96922874450684
670 6.14862155914307
671 6.38723850250244
672 6.31756830215454
673 6.50425958633423
674 6.08430767059326
675 6.37055206298828
676 6.14505243301392
677 5.89876794815063
678 6.10490989685059
679 6.0043683052063
680 6.01076698303223
681 6.20132541656494
682 6.07147455215454
683 6.51821994781494
684 6.38504505157471
685 5.8149847984314
686 5.9065318107605
687 5.54040718078613
688 5.73191165924072
689 6.24512100219727
690 5.49678659439087
691 5.72684907913208
692 5.63260459899902
693 5.25276136398315
694 5.85418272018433
695 5.47108221054077
696 5.3508882522583
697 5.25504970550537
698 5.40009450912476
699 5.23159599304199
700 4.82465600967407
701 5.33507871627808
702 4.51532697677612
703 4.71461534500122
704 5.16480779647827
705 5.42976474761963
706 5.12258434295654
707 5.20851802825928
708 4.77056550979614
709 5.0888352394104
710 4.7253532409668
711 4.7733998298645
712 4.87531661987305
713 5.03561687469482
714 4.34180116653442
715 5.03197765350342
716 4.733069896698
717 4.36432552337646
718 4.53246927261353
719 4.8681583404541
720 5.10012626647949
721 5.76408815383911
722 5.80181407928467
723 4.46874189376831
724 5.26643419265747
725 4.72160911560059
726 4.83588695526123
727 5.29706907272339
728 5.40832185745239
729 5.27208042144775
730 6.09227132797241
731 5.89299249649048
732 6.01197338104248
733 5.86908912658691
734 6.52138805389404
735 6.65592098236084
736 6.09335517883301
737 5.90094041824341
738 6.06377792358398
739 6.04231119155884
740 5.70205593109131
741 6.36634302139282
742 6.03668308258057
743 6.37925052642822
744 6.30423736572266
745 5.55011510848999
746 5.86153364181519
747 6.32116556167603
748 6.73119640350342
749 6.27458667755127
750 6.28425407409668
751 6.49681806564331
752 6.42929553985596
753 6.12863779067993
754 6.00720071792603
755 5.1549072265625
756 4.65298938751221
757 5.56575870513916
758 5.5045018196106
759 5.43356800079346
760 6.00589323043823
761 5.3770112991333
762 4.99459600448608
763 5.03394794464111
764 5.11499977111816
765 4.96440553665161
766 5.29740524291992
767 5.59775304794312
768 6.64091157913208
769 5.48121881484985
770 5.52779865264893
771 5.85866022109985
772 6.14785623550415
773 6.05610466003418
774 6.01437282562256
775 5.85896062850952
776 5.46715068817139
777 6.05755424499512
778 7.18359708786011
779 5.88672304153442
780 5.67801332473755
781 6.25926208496094
782 5.55517482757568
783 6.27138996124268
784 5.70472145080566
785 5.62448501586914
786 5.97831773757935
787 5.7366156578064
788 5.21164989471436
789 5.17623376846313
790 5.89859914779663
791 5.15596199035645
792 5.27681350708008
793 5.11066102981567
794 5.00941228866577
795 5.32126617431641
796 5.64510536193848
797 5.5154185295105
798 5.76242733001709
799 5.35167121887207
800 5.66858196258545
801 4.97150468826294
802 5.10549163818359
803 5.57268047332764
804 5.71118211746216
805 5.80575132369995
806 5.298020362854
807 5.30276298522949
808 5.91443824768066
809 5.30392789840698
810 5.22389888763428
811 5.21211099624634
812 5.69256496429443
813 5.44102716445923
814 5.26830244064331
815 5.34641885757446
816 5.42837858200073
817 5.07490634918213
818 5.02722311019897
819 5.46516132354736
820 4.88412714004517
821 4.72236299514771
822 4.99644565582275
823 4.36043882369995
824 4.47062206268311
825 5.46207571029663
826 5.54207420349121
827 4.83689737319946
828 5.45930814743042
829 5.27038526535034
830 4.89032125473022
831 4.98217058181763
832 5.19748449325562
833 5.47754287719727
834 4.76785945892334
835 4.40075731277466
836 4.19245529174805
837 4.03735876083374
838 3.90140867233276
839 4.1404070854187
840 3.96467304229736
841 4.16456747055054
842 4.41125631332397
843 4.43991088867188
844 4.81512880325317
845 4.39643001556396
846 4.3535737991333
847 4.22865009307861
848 4.36883068084717
849 4.75544548034668
850 4.79830837249756
851 4.79886054992676
852 4.94717884063721
853 5.05997037887573
854 4.5283989906311
855 4.4624137878418
856 4.31134748458862
857 4.23425006866455
858 3.60515427589417
859 3.88284516334534
860 3.76441979408264
861 3.98767018318176
862 3.70520544052124
863 3.73837280273438
864 3.55240440368652
865 3.73286247253418
866 3.81763815879822
867 4.14620685577393
868 4.6858229637146
869 4.34631109237671
870 4.40209341049194
871 4.39996385574341
872 4.51783895492554
873 4.538254737854
874 3.98874258995056
875 4.44693803787231
876 4.00311374664307
877 4.05064916610718
878 4.09323072433472
879 4.12551879882812
880 4.43167209625244
881 4.11219882965088
882 4.24032783508301
883 4.27752304077148
884 3.99573969841003
885 4.38232946395874
886 3.6424388885498
887 3.86367273330688
888 3.71327471733093
889 3.49200797080994
890 3.49827694892883
891 3.46669340133667
892 3.27876162528992
893 3.21455407142639
894 3.58208441734314
895 3.35429811477661
896 3.63563203811646
897 3.31417036056519
898 3.30863261222839
899 3.55445718765259
900 3.2829008102417
901 3.25022435188293
902 3.09742093086243
903 3.21026277542114
904 3.13382411003113
905 3.30973410606384
906 3.08141541481018
907 3.3111891746521
908 3.21578574180603
909 3.65606546401978
910 3.40958094596863
911 3.42824077606201
912 3.10281682014465
913 3.93758058547974
914 3.94066476821899
915 3.79476833343506
916 3.68750071525574
917 3.93580389022827
918 3.60728478431702
919 3.43256187438965
920 3.71853113174438
921 3.35169744491577
922 3.56275033950806
923 3.89210557937622
924 3.98229217529297
925 3.87073135375977
926 3.71045398712158
927 4.29984855651855
928 3.97670698165894
929 3.80123734474182
930 3.40666747093201
931 3.74985957145691
932 3.60476398468018
933 4.34114027023315
934 3.91548180580139
935 3.5091814994812
936 3.4656093120575
937 3.66606378555298
938 3.47052001953125
939 3.29171323776245
940 3.31567072868347
941 2.95042538642883
942 2.98806118965149
943 3.33737850189209
944 3.06875371932983
945 2.96547842025757
946 2.72965669631958
947 3.23638534545898
948 3.219801902771
949 3.4663610458374
950 3.12285470962524
951 2.88657927513123
952 2.73260545730591
953 3.61455726623535
954 2.92067837715149
955 2.8413712978363
956 2.99363374710083
957 3.10578775405884
958 3.62539124488831
959 3.99786329269409
960 3.4197096824646
961 3.45448732376099
962 2.83459615707397
963 3.60649514198303
964 3.62137222290039
965 3.41489791870117
966 3.62764072418213
967 3.76539540290833
968 3.49966311454773
969 4.10783815383911
970 4.1659631729126
971 4.3486156463623
972 4.57915496826172
973 4.27573251724243
974 4.25186586380005
975 4.00046586990356
976 4.55358791351318
977 4.22710180282593
978 4.19233226776123
979 4.36606693267822
980 3.85628819465637
981 4.06125545501709
982 4.23943376541138
983 4.7326078414917
984 4.26507377624512
985 5.00377702713013
986 3.50373935699463
987 3.83222627639771
988 3.95771741867065
989 3.52614831924438
990 3.79992413520813
991 3.78326058387756
992 4.43151569366455
993 4.07133054733276
994 3.44794654846191
995 3.6803822517395
996 3.41517901420593
997 3.70859169960022
998 3.83111572265625
999 3.78854990005493
1000 3.43610739707947
1001 3.81159257888794
1002 3.4938645362854
1003 2.90512347221375
1004 3.17083716392517
1005 3.92824602127075
1006 4.27237987518311
1007 3.63374018669128
1008 3.61495161056519
1009 3.42270994186401
1010 3.47712111473083
1011 3.55228734016418
1012 3.32985091209412
1013 3.7398726940155
1014 3.83902382850647
1015 3.23931622505188
1016 3.34804344177246
1017 3.40849947929382
1018 2.90524530410767
1019 3.28710436820984
1020 3.72193193435669
1021 3.220951795578
1022 3.4808623790741
1023 2.73237657546997
1024 3.23293352127075
1025 3.11336874961853
1026 2.84211826324463
1027 3.45408201217651
1028 3.1616382598877
1029 3.45381021499634
1030 3.05770921707153
1031 3.37325477600098
1032 3.55879378318787
1033 3.19762921333313
1034 3.57071805000305
1035 3.52392101287842
1036 4.07802057266235
1037 3.21879315376282
1038 3.43830037117004
1039 3.1441662311554
1040 3.44075226783752
1041 3.24470686912537
1042 3.63199615478516
1043 3.34924125671387
1044 3.33290529251099
1045 3.29887843132019
1046 3.23956155776978
1047 3.87819766998291
1048 4.16842555999756
1049 3.91773748397827
1050 4.03309631347656
1051 4.94753551483154
1052 4.46251916885376
1053 4.57788896560669
1054 4.40306043624878
1055 4.19125652313232
1056 4.3557448387146
1057 4.77779197692871
1058 4.00907230377197
1059 4.12668466567993
1060 4.27391195297241
1061 3.76430749893188
1062 3.35067224502563
1063 3.95903038978577
1064 3.71208214759827
1065 3.87932777404785
1066 3.85525488853455
1067 3.8519971370697
1068 3.89910101890564
1069 4.06464815139771
1070 4.44709968566895
1071 4.14856958389282
1072 3.49465346336365
1073 3.21603536605835
1074 3.95022535324097
1075 3.49355816841125
1076 3.56688928604126
1077 3.7522873878479
1078 4.27633476257324
1079 4.38408041000366
1080 3.86708879470825
1081 4.23619079589844
1082 3.31158065795898
1083 3.40357518196106
1084 3.724769115448
1085 3.42969393730164
1086 3.29746437072754
1087 3.03784012794495
1088 2.95545601844788
1089 3.88992428779602
1090 3.71455216407776
1091 4.28739404678345
1092 4.75473880767822
1093 5.32748174667358
1094 4.89556264877319
1095 4.36600542068481
1096 4.5019588470459
1097 4.56632995605469
1098 4.37966823577881
1099 4.50050783157349
1100 4.33469486236572
1101 4.37688064575195
1102 4.64286804199219
1103 4.05231904983521
1104 4.28540086746216
1105 4.32227754592896
1106 4.37754392623901
1107 4.07461404800415
1108 4.26216888427734
1109 4.05698347091675
1110 4.56907653808594
1111 4.1748161315918
1112 4.49662113189697
1113 4.00566053390503
1114 4.18131875991821
1115 4.44570827484131
1116 3.92836117744446
1117 4.24171924591064
1118 4.62488842010498
1119 4.28104066848755
1120 4.32624626159668
1121 4.76083946228027
1122 4.86689281463623
1123 4.3972749710083
1124 3.84565281867981
1125 3.55137968063354
1126 3.74800682067871
1127 4.23668813705444
1128 3.67513608932495
1129 4.26789045333862
1130 4.18670606613159
1131 3.98296785354614
1132 4.24310874938965
1133 4.29201745986938
1134 4.67960071563721
1135 3.97708106040955
1136 3.20319247245789
1137 3.25138878822327
1138 3.45070219039917
1139 3.171870470047
1140 3.01912069320679
1141 2.83819770812988
1142 3.36307191848755
1143 3.55180621147156
1144 3.82301688194275
1145 2.81598353385925
1146 3.80595254898071
1147 3.62514090538025
1148 3.7039852142334
1149 3.90339541435242
1150 4.16558647155762
1151 3.90911483764648
1152 4.16001796722412
1153 4.24577188491821
1154 4.10798072814941
1155 3.89454174041748
1156 4.30901384353638
1157 3.94712924957275
1158 3.73153018951416
1159 3.49757528305054
1160 3.27418780326843
1161 3.52516937255859
1162 3.45733833312988
1163 3.20268416404724
1164 3.73096513748169
1165 3.35897207260132
1166 3.76211810112
1167 3.92546319961548
1168 3.65033841133118
1169 3.39996886253357
1170 3.97384786605835
1171 3.61009693145752
1172 3.77869129180908
1173 3.71991324424744
1174 3.68661069869995
1175 3.3403582572937
1176 3.1364734172821
1177 3.60267448425293
1178 3.60561037063599
1179 3.45785212516785
1180 3.71084928512573
1181 3.21834707260132
1182 3.40602850914001
1183 3.34232902526855
1184 3.48745489120483
1185 3.46039962768555
1186 3.08624505996704
1187 3.51181101799011
1188 3.24131608009338
1189 3.71398615837097
1190 4.21370458602905
1191 3.89780974388123
1192 3.27668476104736
1193 3.42399263381958
1194 3.19847869873047
1195 3.02361297607422
1196 3.13131833076477
1197 2.95548009872437
1198 2.76409316062927
1199 3.06865000724792
1200 3.12437462806702
1201 3.52977466583252
1202 3.18270778656006
1203 3.29571580886841
1204 3.49881672859192
1205 3.95691585540771
1206 3.75800251960754
1207 4.04617214202881
1208 4.31435346603394
1209 4.30284452438354
1210 3.48032760620117
1211 4.03823566436768
1212 4.02257442474365
1213 4.46903038024902
1214 4.52574586868286
1215 4.10954475402832
1216 3.77379631996155
1217 3.95361304283142
1218 4.57669496536255
1219 4.64132928848267
1220 4.47989463806152
1221 4.58454704284668
1222 4.08384990692139
1223 4.7492733001709
1224 4.53707981109619
1225 4.85018157958984
1226 4.88828086853027
1227 5.18867492675781
1228 5.00080108642578
1229 4.67021322250366
1230 4.7820839881897
1231 5.08553028106689
1232 4.86726093292236
1233 5.23967504501343
1234 4.72490739822388
1235 5.19428014755249
1236 5.15102100372314
1237 4.94970369338989
1238 4.71586894989014
1239 5.06303405761719
1240 5.71189737319946
1241 5.34526443481445
1242 4.93963050842285
1243 5.12076711654663
1244 4.85183429718018
1245 5.14089012145996
1246 4.90429210662842
1247 5.45517539978027
1248 4.8580961227417
1249 5.12738847732544
1250 5.35191440582275
1251 4.8356671333313
1252 5.36416387557983
1253 5.16797971725464
1254 4.93131971359253
1255 5.02257490158081
1256 5.17745304107666
1257 5.94796800613403
1258 5.31962919235229
1259 5.11238718032837
1260 5.24547958374023
1261 4.97903537750244
1262 4.67926549911499
1263 4.65513706207275
1264 4.36781120300293
1265 3.94706845283508
1266 3.61381149291992
1267 3.76541590690613
1268 3.85010051727295
1269 4.00477123260498
1270 4.45437574386597
1271 4.79525804519653
1272 5.06796646118164
1273 4.8278865814209
1274 4.81869268417358
1275 4.79287385940552
1276 4.72415161132812
1277 4.45386600494385
1278 3.84319424629211
1279 3.58513474464417
1280 4.40893983840942
1281 4.1711106300354
1282 4.16396999359131
1283 4.65756988525391
1284 4.47895956039429
1285 4.48174715042114
1286 4.70995473861694
1287 5.02621459960938
1288 4.99738073348999
1289 4.98516988754272
1290 4.84927368164062
1291 4.62405729293823
1292 4.35501146316528
1293 4.58077192306519
1294 4.37013959884644
1295 4.08601808547974
1296 4.6807336807251
1297 4.35783910751343
1298 4.88495016098022
1299 4.62192344665527
1300 4.58010530471802
1301 4.20211601257324
1302 4.23731803894043
1303 4.23112821578979
1304 4.37136650085449
1305 4.38316249847412
1306 3.91699028015137
1307 4.46758604049683
1308 4.38833570480347
1309 4.44015121459961
1310 4.2403564453125
1311 4.54317855834961
1312 4.38925409317017
1313 4.85479593276978
1314 4.69809722900391
1315 4.94078922271729
1316 4.93194770812988
1317 4.78430604934692
1318 4.55518817901611
1319 4.19106864929199
1320 4.08902454376221
1321 4.3958911895752
1322 4.51795434951782
1323 3.90811586380005
1324 4.07761192321777
1325 3.98300004005432
1326 4.31901597976685
1327 4.07525157928467
1328 4.04835653305054
1329 4.15330791473389
1330 4.16745805740356
1331 4.11470031738281
1332 3.98129487037659
1333 4.04237222671509
1334 3.48307394981384
1335 4.00694847106934
1336 4.34638977050781
1337 4.40476703643799
1338 4.85754728317261
1339 4.2783465385437
1340 4.37844896316528
1341 4.68114948272705
1342 4.79293489456177
1343 4.94135475158691
1344 5.22571229934692
1345 4.75071287155151
1346 5.05792140960693
1347 4.66204786300659
1348 4.59422206878662
1349 4.31006765365601
1350 3.96688175201416
1351 4.05423164367676
1352 3.86743783950806
1353 3.93019676208496
1354 4.13158321380615
1355 3.7946949005127
1356 3.62129092216492
1357 3.5477569103241
1358 3.73603940010071
1359 3.81669545173645
1360 3.70013499259949
1361 4.0283784866333
1362 4.37114858627319
1363 4.22341299057007
1364 4.05671119689941
1365 4.41136932373047
1366 4.57605171203613
1367 3.94367980957031
1368 4.01931571960449
1369 4.51325368881226
1370 4.10518169403076
1371 4.36331653594971
1372 4.11179733276367
1373 3.9924795627594
1374 4.19332313537598
1375 4.01024007797241
1376 3.84660983085632
1377 3.87125182151794
1378 4.20714855194092
1379 4.3503270149231
1380 4.21162843704224
1381 4.56452751159668
1382 4.63863658905029
1383 4.38114976882935
1384 4.23759460449219
1385 3.91175580024719
1386 4.40170764923096
1387 4.29874038696289
1388 3.86348962783813
1389 4.10089254379272
1390 3.66820764541626
1391 3.69338631629944
1392 4.13526296615601
1393 4.55962753295898
1394 4.28975534439087
1395 4.2957911491394
1396 4.04505968093872
1397 3.9703574180603
1398 4.43817377090454
1399 4.38306903839111
1400 3.88455772399902
1401 4.41835403442383
1402 4.28375959396362
1403 4.11321878433228
1404 4.25996923446655
1405 3.95291304588318
1406 4.18846988677979
1407 4.15664339065552
1408 3.99391531944275
1409 4.0803108215332
1410 4.13080930709839
1411 4.11657047271729
1412 4.02334070205688
1413 3.97340250015259
1414 3.58864092826843
1415 3.70858097076416
1416 3.9081346988678
1417 3.63952112197876
1418 3.66253900527954
1419 3.80556750297546
1420 4.10943078994751
1421 4.12959432601929
1422 3.91166973114014
1423 4.04367923736572
1424 3.94287753105164
1425 4.03754568099976
1426 3.99422097206116
1427 4.06529521942139
1428 3.79076242446899
1429 4.00331783294678
1430 4.0990047454834
1431 4.24949741363525
1432 4.08640956878662
1433 4.29640769958496
1434 3.89535284042358
1435 3.84314489364624
1436 3.77509188652039
1437 4.14007139205933
1438 4.18254709243774
1439 4.12902688980103
1440 3.72480845451355
1441 3.65759587287903
1442 4.100745677948
1443 3.95101690292358
1444 3.91853880882263
1445 3.90954041481018
1446 4.07454204559326
1447 3.8179452419281
1448 3.67781496047974
1449 4.03908491134644
1450 3.8115861415863
1451 3.715580701828
1452 3.61649751663208
1453 3.99610757827759
1454 4.26511764526367
1455 4.16981410980225
1456 4.11252307891846
1457 4.07177829742432
1458 4.60056114196777
1459 4.23578929901123
1460 4.22835350036621
1461 4.20097208023071
1462 3.69577360153198
1463 4.08119821548462
1464 4.01117324829102
1465 3.98665523529053
1466 4.04004621505737
1467 4.28908395767212
1468 4.20668172836304
1469 3.91778826713562
1470 3.89117431640625
1471 4.01838684082031
1472 4.0404257774353
1473 4.59692668914795
1474 4.44360399246216
1475 4.6016321182251
1476 4.66561889648438
1477 4.5301251411438
1478 4.61804962158203
1479 4.48666048049927
1480 4.53161430358887
1481 4.46692562103271
1482 4.53347206115723
1483 4.46947431564331
1484 4.48559236526489
1485 4.74251174926758
1486 4.63120174407959
1487 4.10291385650635
1488 3.98682188987732
1489 4.11744832992554
1490 4.43986749649048
1491 4.54886960983276
1492 4.19713020324707
1493 4.15252351760864
1494 4.26013278961182
1495 4.1024374961853
1496 4.14534664154053
1497 4.13721370697021
1498 4.02877950668335
1499 4.02960634231567
1500 4.02308368682861
1501 4.14349555969238
1502 4.40144109725952
1503 4.11785221099854
1504 4.32938098907471
1505 4.29632234573364
1506 4.26965808868408
1507 4.26843929290771
1508 4.35211610794067
1509 4.23310327529907
1510 3.9047417640686
1511 4.15719270706177
1512 3.90311574935913
1513 3.8639874458313
1514 3.75694012641907
1515 3.72006750106812
1516 3.85381627082825
1517 3.59248018264771
1518 3.80670261383057
1519 3.80343341827393
1520 3.81238174438477
1521 3.86171889305115
1522 3.88249397277832
1523 3.6805727481842
1524 3.78751349449158
1525 3.76806712150574
1526 3.98485112190247
1527 4.08495426177979
1528 4.05230665206909
1529 3.94023871421814
1530 4.09529972076416
1531 3.75076341629028
1532 3.90317535400391
1533 4.02110815048218
1534 4.16417455673218
1535 3.89578986167908
1536 3.65505456924438
1537 4.14124250411987
1538 3.95870995521545
1539 3.97187757492065
1540 4.12937068939209
1541 4.03449487686157
1542 3.84455418586731
1543 3.80958294868469
1544 4.1597695350647
1545 4.17526912689209
1546 3.94263601303101
1547 4.06536626815796
1548 4.0663800239563
1549 3.83057260513306
1550 3.78931641578674
1551 3.99567866325378
1552 4.16379022598267
1553 4.15494155883789
1554 4.29470205307007
1555 4.06703186035156
1556 4.18657827377319
1557 4.31374263763428
1558 3.99695491790771
1559 4.21096277236938
1560 4.3075966835022
1561 4.31288814544678
1562 4.26354503631592
1563 4.20290517807007
1564 4.44673252105713
1565 4.43481922149658
1566 4.46489572525024
1567 4.35005044937134
1568 4.22427654266357
1569 4.4308819770813
1570 4.21668767929077
1571 4.49497842788696
1572 4.30700349807739
1573 4.16914463043213
1574 4.43691539764404
1575 4.26722621917725
1576 4.03706026077271
1577 4.26589107513428
1578 3.84794211387634
1579 3.96421432495117
1580 3.82858943939209
1581 3.97342991828918
1582 4.15953207015991
1583 4.00118970870972
1584 4.00794792175293
1585 4.09128093719482
1586 4.18785190582275
1587 4.09930419921875
1588 4.17969369888306
1589 4.28312492370605
1590 4.15636539459229
1591 3.82891798019409
1592 4.22445392608643
1593 4.20748662948608
1594 4.21482610702515
1595 4.25654458999634
1596 3.80402159690857
1597 4.1663670539856
1598 3.78288269042969
1599 3.83100986480713
1600 3.72962617874146
1601 3.75496315956116
1602 4.00734853744507
1603 3.93893146514893
1604 3.98923230171204
1605 4.16725969314575
1606 4.11224794387817
1607 3.74492025375366
1608 3.94980478286743
1609 4.03690242767334
1610 3.98871254920959
1611 4.04766368865967
1612 4.24670171737671
1613 3.91919898986816
1614 3.93522500991821
1615 3.94479179382324
1616 3.97296547889709
1617 3.91398739814758
1618 3.94626188278198
1619 3.87631702423096
1620 4.01106119155884
1621 4.14550733566284
1622 4.02960300445557
1623 4.27965068817139
1624 4.24349451065063
1625 3.98490381240845
1626 4.06472826004028
1627 4.42210960388184
1628 4.24628210067749
1629 4.28498411178589
1630 4.34617948532104
1631 4.13587951660156
1632 4.43318843841553
1633 4.26032161712646
1634 4.20905160903931
1635 4.01830768585205
1636 4.33551359176636
1637 4.17050409317017
1638 4.1760835647583
1639 4.13957118988037
1640 4.13722848892212
1641 4.27715539932251
1642 3.95516777038574
1643 3.96292185783386
1644 4.10320663452148
1645 4.03662347793579
1646 3.70603537559509
1647 3.91946077346802
1648 3.84500646591187
1649 3.76268672943115
1650 3.90093350410461
1651 3.83529472351074
1652 3.79553818702698
1653 3.93764543533325
1654 4.31329965591431
1655 4.2886438369751
1656 4.07193851470947
1657 4.34513473510742
1658 4.04186201095581
1659 4.1793794631958
1660 4.38539600372314
1661 4.22740411758423
1662 3.96351099014282
1663 4.24885654449463
1664 4.03816318511963
1665 4.05174827575684
1666 4.24003982543945
1667 3.75493860244751
1668 3.77834534645081
1669 3.80447959899902
1670 3.97092723846436
1671 3.93924856185913
1672 3.57032895088196
1673 3.51218271255493
1674 3.65097546577454
1675 3.47726893424988
1676 3.5403459072113
1677 3.65458703041077
1678 3.59748697280884
1679 3.59230661392212
1680 3.65408873558044
1681 3.39983487129211
1682 3.4251983165741
1683 3.73926830291748
1684 3.5183482170105
1685 3.74842071533203
1686 3.71447658538818
1687 3.6727294921875
1688 3.62134265899658
1689 3.77094984054565
1690 3.70173788070679
1691 3.70755171775818
1692 3.71217513084412
1693 3.92246890068054
1694 3.9908287525177
1695 4.10133743286133
1696 4.11328458786011
1697 3.77916550636292
1698 3.84787631034851
1699 4.01300430297852
1700 4.07793807983398
1701 3.78706121444702
1702 3.94099235534668
1703 3.99831438064575
1704 4.23376798629761
1705 4.32061338424683
1706 4.17571592330933
1707 4.08543586730957
1708 4.14365577697754
1709 3.97812938690186
1710 3.99126672744751
1711 4.25763368606567
1712 4.00575876235962
1713 4.08991432189941
1714 4.13569593429565
1715 4.18851470947266
1716 4.4514627456665
1717 4.44704151153564
1718 4.6209077835083
1719 4.78902578353882
1720 4.37675142288208
1721 4.42865800857544
1722 5.00052118301392
1723 4.39342498779297
1724 4.15515995025635
1725 4.03802299499512
1726 3.82913088798523
1727 4.09015274047852
1728 3.92155337333679
1729 4.17651414871216
1730 4.36255168914795
1731 4.21167612075806
1732 4.00639724731445
1733 3.81354761123657
1734 3.75162029266357
1735 3.9071090221405
1736 3.98299479484558
1737 3.88796043395996
1738 3.98632884025574
1739 3.97525262832642
1740 4.18336534500122
1741 4.21977615356445
1742 4.37215137481689
1743 4.21822214126587
1744 4.43223333358765
1745 4.46909952163696
1746 4.40017795562744
1747 4.31414270401001
1748 4.23378372192383
1749 4.23494100570679
1750 4.40106296539307
1751 4.25638675689697
1752 4.12212753295898
1753 4.16451692581177
1754 4.31655931472778
1755 3.95313119888306
1756 4.15328502655029
1757 4.1705174446106
1758 4.32246208190918
1759 4.38946628570557
1760 4.00249528884888
1761 4.14914083480835
1762 4.00239896774292
1763 4.32298374176025
1764 4.16862726211548
1765 4.25085926055908
1766 4.09386730194092
1767 4.23211193084717
1768 4.10437774658203
1769 3.87485337257385
1770 4.02249193191528
1771 4.22257518768311
1772 4.25638723373413
1773 4.51019954681396
1774 4.33018159866333
1775 4.29120302200317
1776 4.357506275177
1777 4.5975513458252
1778 4.43930006027222
1779 4.31335687637329
1780 4.49718952178955
1781 4.28284597396851
1782 4.574866771698
1783 4.41407585144043
1784 4.23132848739624
1785 4.43678331375122
1786 4.39838886260986
1787 4.44849395751953
1788 4.40701770782471
1789 4.21179437637329
1790 4.14433860778809
1791 4.29244232177734
1792 4.04989814758301
1793 3.75407767295837
1794 4.03529214859009
1795 3.88521766662598
1796 4.01969909667969
1797 4.09486722946167
1798 4.16797304153442
1799 4.10625267028809
1800 4.37984609603882
1801 4.7514214515686
1802 4.51399040222168
1803 4.87349796295166
1804 4.72138595581055
1805 4.38260507583618
1806 4.88505220413208
1807 4.78092479705811
1808 4.77937984466553
1809 4.75382280349731
1810 4.76319694519043
1811 5.34879541397095
1812 4.92921924591064
1813 4.34831380844116
1814 4.33424091339111
1815 4.68912935256958
1816 4.21676588058472
1817 4.39876937866211
1818 4.34212064743042
1819 4.64972639083862
1820 4.32421445846558
1821 4.21102142333984
1822 4.30419206619263
1823 4.29255533218384
1824 4.52726221084595
1825 4.06515836715698
1826 4.34738397598267
1827 4.14251852035522
1828 4.45395088195801
1829 4.46207427978516
1830 4.18248844146729
1831 4.09704875946045
1832 4.56145191192627
1833 4.34137344360352
1834 4.57701921463013
1835 4.32069063186646
1836 4.12735176086426
1837 3.90776515007019
1838 3.82386255264282
1839 4.1220703125
1840 3.8172926902771
1841 4.0591607093811
1842 4.1777606010437
1843 3.68693709373474
1844 3.77129006385803
1845 4.03349733352661
1846 4.07619333267212
1847 4.12698316574097
1848 3.81575298309326
1849 3.95952391624451
1850 3.97875142097473
1851 3.93037080764771
1852 3.80819654464722
1853 3.94866275787354
1854 4.01484823226929
1855 3.96979355812073
1856 4.24271488189697
1857 4.09677171707153
1858 4.3747386932373
1859 4.16076993942261
1860 4.10462284088135
1861 4.08950138092041
1862 4.02762365341187
1863 3.8597993850708
1864 4.2132511138916
1865 4.33916711807251
1866 4.38322877883911
1867 4.22087001800537
1868 4.02292919158936
1869 4.07280874252319
1870 3.989013671875
1871 3.93272972106934
1872 4.07931709289551
1873 4.25616979598999
1874 4.20215511322021
1875 4.35902976989746
1876 4.07263326644897
1877 4.03148698806763
1878 4.10611248016357
1879 4.0554313659668
1880 3.88994097709656
1881 4.16610383987427
1882 4.01736879348755
1883 3.95542907714844
1884 3.95986580848694
1885 4.40126466751099
1886 4.35409688949585
1887 4.08873844146729
1888 4.1480073928833
1889 4.25052738189697
1890 4.2857084274292
1891 4.22866201400757
1892 4.31513023376465
1893 4.25970935821533
1894 4.37096643447876
1895 4.25618267059326
1896 4.24943256378174
1897 4.10329246520996
1898 4.07761573791504
1899 3.96774911880493
1900 4.08204126358032
1901 4.16189765930176
1902 4.21465587615967
1903 4.37960958480835
1904 4.25567817687988
1905 4.36535024642944
1906 4.3664698600769
1907 4.33658313751221
1908 4.34257173538208
1909 4.45899152755737
1910 4.30110120773315
1911 4.27128171920776
1912 4.21362352371216
1913 3.91865563392639
1914 3.83606815338135
1915 4.18551921844482
1916 3.86707592010498
1917 3.64380598068237
1918 3.58759379386902
1919 4.0366735458374
1920 3.8768789768219
1921 3.79457974433899
1922 3.85550665855408
1923 3.8371524810791
1924 3.91716909408569
1925 4.08310794830322
1926 3.95480251312256
1927 3.84668231010437
1928 4.02242374420166
1929 4.18758630752563
1930 4.41033554077148
1931 4.27615451812744
1932 4.23895168304443
1933 4.16422939300537
1934 3.97397994995117
1935 4.13576078414917
1936 4.04001474380493
1937 3.94242882728577
1938 4.2871413230896
1939 3.864821434021
1940 3.81315016746521
1941 4.00562334060669
1942 3.93827033042908
1943 3.98397445678711
1944 3.80705499649048
1945 3.62644505500793
1946 3.64965653419495
1947 3.95733308792114
1948 3.68094563484192
1949 3.62570524215698
1950 3.40670824050903
1951 3.82222390174866
1952 3.53322625160217
1953 3.92450404167175
1954 3.8198230266571
1955 3.57531881332397
1956 3.71449685096741
1957 3.98039245605469
1958 3.76492524147034
1959 3.86238503456116
1960 4.19262313842773
1961 3.8794059753418
1962 4.05657768249512
1963 4.18675994873047
1964 4.324875831604
1965 4.16052341461182
1966 4.14985418319702
1967 4.07907867431641
1968 4.14181041717529
1969 4.24107599258423
1970 4.21691942214966
1971 4.30571985244751
1972 4.51564311981201
1973 4.42449522018433
1974 4.03761053085327
1975 4.19877767562866
1976 4.25565433502197
1977 4.13473272323608
1978 4.09077262878418
1979 4.29496335983276
1980 4.41613864898682
1981 4.5514554977417
1982 4.40400457382202
1983 4.35227203369141
1984 4.55745267868042
1985 4.34810304641724
1986 4.0346565246582
1987 4.41199588775635
1988 4.22825241088867
1989 4.39068365097046
1990 4.09989738464355
1991 4.06716680526733
1992 4.16269063949585
1993 4.19393539428711
1994 4.20363426208496
1995 4.42434120178223
1996 4.27322483062744
1997 4.2109112739563
1998 4.30673837661743
1999 3.93962454795837
2000 3.69546365737915
2001 3.8204140663147
2002 3.78233456611633
2003 3.91341137886047
2004 3.80615997314453
2005 3.72588276863098
2006 3.68438386917114
2007 3.61856484413147
2008 3.6848726272583
2009 3.53040385246277
2010 3.79421544075012
2011 3.58831334114075
2012 3.82641673088074
2013 3.80447340011597
2014 3.79824447631836
2015 3.91723465919495
2016 3.616131067276
2017 4.08751583099365
2018 3.93251585960388
2019 3.76894211769104
2020 3.58273148536682
2021 3.56022930145264
2022 3.64444756507874
2023 3.85137534141541
2024 3.48864245414734
2025 3.24116039276123
2026 3.1255099773407
2027 3.21188592910767
2028 3.63954329490662
2029 3.56442737579346
2030 3.73741269111633
2031 3.70087766647339
2032 3.56857848167419
2033 3.72795963287354
2034 3.87501454353333
2035 3.84955334663391
2036 4.07080078125
2037 4.07401990890503
2038 4.10982275009155
2039 4.05058622360229
2040 4.10241651535034
2041 4.09435701370239
2042 4.46077013015747
2043 4.11619758605957
2044 4.13397645950317
2045 3.99574661254883
2046 4.34392595291138
2047 4.20273208618164
2048 4.6478796005249
2049 4.39697360992432
2050 4.62840890884399
2051 4.66047143936157
2052 4.46668100357056
2053 4.54709768295288
2054 4.70839834213257
2055 5.06749534606934
2056 4.89397525787354
2057 4.84310817718506
2058 4.83459615707397
2059 4.60072612762451
2060 4.70258045196533
2061 4.66916608810425
2062 4.62745523452759
2063 4.56232357025146
2064 4.47451305389404
2065 4.54318189620972
2066 4.49724674224854
2067 4.35942792892456
2068 4.31897306442261
2069 4.60580730438232
2070 4.69886827468872
2071 4.28943824768066
2072 4.5708155632019
2073 4.46430444717407
2074 4.86139059066772
2075 4.79577827453613
2076 4.60184860229492
2077 4.59006834030151
2078 4.91889810562134
2079 4.92114210128784
2080 4.45512866973877
2081 4.71436357498169
2082 4.77994251251221
2083 4.52018356323242
2084 4.57175493240356
2085 4.76400518417358
2086 4.79769897460938
2087 4.8313422203064
2088 4.70682525634766
2089 4.87600040435791
2090 4.70843839645386
2091 4.98390007019043
2092 5.01423072814941
2093 4.7564845085144
2094 4.69628190994263
2095 4.91049909591675
2096 4.85935926437378
2097 4.97535419464111
2098 4.94044399261475
2099 4.90416479110718
2100 4.56691789627075
2101 4.67941951751709
2102 4.96484565734863
2103 4.63231420516968
2104 4.41549444198608
2105 4.68294334411621
2106 4.51041984558105
2107 4.14370632171631
2108 3.92775106430054
2109 3.88489151000977
2110 3.68719673156738
2111 3.7214252948761
2112 3.52386593818665
2113 3.53323578834534
2114 3.82535457611084
2115 4.10585355758667
2116 4.62935352325439
2117 4.64396190643311
2118 4.46038246154785
2119 4.34224033355713
2120 4.39203786849976
2121 4.61958837509155
2122 4.40993070602417
2123 4.67825365066528
2124 4.62338733673096
2125 4.745924949646
2126 4.67863702774048
2127 4.85374116897583
2128 4.7582893371582
2129 4.65581846237183
2130 4.76563358306885
2131 4.66203165054321
2132 4.61538600921631
2133 4.3684253692627
2134 4.31608057022095
2135 4.07917547225952
2136 4.64789009094238
2137 4.93450880050659
2138 4.75391912460327
2139 4.40912055969238
2140 5.0184645652771
2141 4.77459383010864
2142 4.53644609451294
2143 4.48878955841064
2144 4.46715259552002
2145 4.3476734161377
2146 4.31222820281982
2147 4.63938522338867
2148 4.26813650131226
2149 4.29875946044922
2150 4.2841157913208
2151 4.25626087188721
2152 4.20428276062012
2153 4.02067708969116
2154 4.24725008010864
2155 4.26171684265137
2156 4.73507833480835
2157 4.07376861572266
2158 4.34594011306763
2159 4.1345329284668
2160 4.31252861022949
2161 4.08910369873047
2162 3.91639518737793
2163 3.9315333366394
2164 3.99724864959717
2165 3.91772532463074
2166 3.87486481666565
2167 3.80465507507324
2168 3.75933480262756
2169 3.87960886955261
2170 3.9072699546814
2171 3.95915746688843
2172 4.13036203384399
2173 3.84523797035217
2174 3.79447102546692
2175 3.43716311454773
2176 3.37861561775208
2177 3.54726576805115
2178 3.66260051727295
2179 3.67531490325928
2180 3.70694780349731
2181 4.09702968597412
2182 3.99392747879028
2183 3.84482574462891
2184 4.09839630126953
2185 4.43025922775269
2186 4.25047874450684
2187 4.43706130981445
2188 3.9387423992157
2189 4.03505039215088
2190 3.90572714805603
2191 4.19335222244263
2192 4.03200387954712
2193 4.19172716140747
2194 3.88207840919495
2195 3.99635791778564
2196 4.30696964263916
2197 4.32204961776733
2198 4.13432884216309
2199 4.13647031784058
2200 3.85450315475464
2201 3.69981837272644
2202 3.76284766197205
2203 3.35160565376282
2204 3.43910574913025
2205 3.43340468406677
2206 3.50307106971741
2207 3.5825309753418
2208 3.53305125236511
2209 3.65595984458923
2210 3.658931016922
2211 3.62701010704041
2212 3.4347186088562
2213 3.69789552688599
2214 3.72098898887634
2215 3.4301495552063
2216 3.50822186470032
2217 3.80199718475342
2218 3.71584796905518
2219 3.80007529258728
2220 3.87200474739075
2221 3.70158100128174
2222 3.62265753746033
2223 3.69189357757568
2224 3.8091139793396
2225 4.26827144622803
2226 3.89112544059753
2227 3.83460307121277
2228 3.64841985702515
2229 3.75913453102112
2230 3.95347785949707
2231 3.78306770324707
2232 3.94512724876404
2233 3.55433130264282
2234 3.88263750076294
2235 4.00158166885376
2236 3.68238162994385
2237 3.72013187408447
2238 3.99809837341309
2239 3.92636871337891
2240 3.96540832519531
2241 4.1913161277771
2242 3.84227848052979
2243 3.71582174301147
2244 3.99145531654358
2245 3.91754984855652
2246 3.99472260475159
2247 3.88835763931274
2248 4.09301233291626
2249 4.36162662506104
2250 4.47787237167358
2251 4.10492277145386
2252 4.21438598632812
2253 4.0849552154541
2254 3.66549730300903
2255 3.70411062240601
2256 3.47590684890747
2257 3.66805553436279
2258 3.82759881019592
2259 3.72072076797485
2260 3.9160737991333
2261 3.782790184021
2262 3.81124114990234
2263 3.97684574127197
2264 4.12586498260498
2265 3.84217357635498
2266 4.03530740737915
2267 4.29454946517944
2268 4.20490598678589
2269 4.29975175857544
2270 4.05116271972656
2271 4.19598913192749
2272 4.24671411514282
2273 4.24846935272217
2274 4.10520696640015
2275 4.29639339447021
2276 4.45160961151123
2277 4.56906461715698
2278 4.30547904968262
2279 4.70465087890625
2280 4.34249782562256
2281 4.41373634338379
2282 4.7247142791748
2283 4.46525526046753
2284 4.58477020263672
2285 4.39791059494019
2286 4.48818063735962
2287 4.37209701538086
2288 4.46997308731079
2289 4.37814235687256
2290 4.48596096038818
2291 4.39216899871826
2292 4.26559734344482
2293 4.46768617630005
2294 4.5259575843811
2295 4.67738676071167
2296 4.53145217895508
2297 4.25322294235229
2298 4.54735851287842
2299 4.29332828521729
2300 4.20810317993164
2301 4.27803897857666
2302 4.22294187545776
2303 4.20566034317017
2304 4.13558912277222
2305 4.21820974349976
2306 4.28667497634888
2307 4.22222471237183
2308 4.31772184371948
2309 4.34898471832275
2310 4.26929998397827
2311 4.4774317741394
2312 4.1135368347168
2313 4.19876623153687
2314 4.31973552703857
2315 4.50818204879761
2316 3.9893810749054
2317 4.14600563049316
2318 3.96807074546814
2319 4.24046754837036
2320 3.95644545555115
2321 3.93234300613403
2322 4.12445449829102
2323 4.29776811599731
2324 4.3352484703064
2325 3.95714926719666
2326 3.97030019760132
2327 4.11207056045532
2328 4.0543532371521
2329 4.0355167388916
2330 4.23804759979248
2331 4.12777423858643
2332 4.44043064117432
2333 4.18536806106567
2334 4.22547578811646
2335 3.7386679649353
2336 4.03469228744507
2337 3.79108786582947
2338 3.77093148231506
2339 3.85733985900879
2340 3.9210159778595
2341 3.9050931930542
2342 4.1034049987793
2343 3.97451877593994
2344 3.94098496437073
2345 4.16736316680908
2346 4.08990669250488
2347 4.07461738586426
2348 3.86148381233215
2349 3.87206411361694
2350 4.07291078567505
2351 3.96420669555664
2352 4.01439142227173
2353 4.41894197463989
2354 4.42823219299316
2355 4.61004209518433
2356 4.57064962387085
2357 4.19783353805542
2358 4.59261512756348
2359 4.38328123092651
2360 4.29057884216309
2361 4.06792783737183
2362 4.31339025497437
2363 4.42936086654663
2364 4.6029691696167
2365 4.36830425262451
2366 4.5111837387085
2367 4.33303689956665
2368 4.36325216293335
2369 4.31175661087036
2370 4.28033876419067
2371 4.7111029624939
2372 3.87885451316833
2373 3.82967233657837
2374 3.86890339851379
2375 3.97163605690002
2376 3.86724543571472
2377 3.97758722305298
2378 4.13291549682617
2379 4.37963676452637
2380 4.32198667526245
2381 4.5330753326416
2382 4.35552787780762
2383 4.64584684371948
2384 4.63005685806274
2385 4.5825047492981
2386 4.51193809509277
2387 4.25273275375366
2388 4.41813802719116
2389 4.44446468353271
2390 4.4021635055542
2391 4.32852649688721
2392 4.56760025024414
2393 4.54790878295898
2394 4.38825798034668
2395 4.52827310562134
2396 4.30044221878052
2397 4.18264389038086
2398 4.1904501914978
2399 4.38939237594604
2400 4.40465116500854
2401 4.4378228187561
2402 4.46947479248047
2403 4.43410968780518
2404 4.13176774978638
2405 4.05583667755127
2406 3.95958614349365
2407 4.17500400543213
2408 4.15762901306152
2409 4.10820531845093
2410 3.90684580802917
2411 3.97726583480835
2412 4.03809213638306
2413 4.08288908004761
2414 3.94013071060181
2415 4.01918649673462
2416 4.05207824707031
2417 4.14361715316772
2418 4.20288038253784
2419 4.08432149887085
2420 4.15658855438232
2421 4.21806383132935
2422 4.16068696975708
2423 4.12048435211182
2424 4.03835105895996
2425 4.22786521911621
2426 4.35152912139893
2427 4.52273941040039
2428 4.32981300354004
2429 4.35275650024414
2430 4.45031356811523
2431 4.49663257598877
2432 4.58119440078735
2433 4.56754112243652
2434 4.40986824035645
2435 4.44633531570435
2436 4.37755680084229
2437 4.3230996131897
2438 4.46320247650146
2439 4.49697732925415
2440 4.58456182479858
2441 4.50680732727051
2442 4.29099798202515
2443 4.32995176315308
2444 3.85632348060608
2445 4.20491981506348
2446 4.20802879333496
2447 4.07022190093994
2448 4.07750463485718
2449 4.28123950958252
2450 4.03682565689087
2451 4.30062103271484
2452 4.33948278427124
2453 4.24850654602051
2454 4.40924835205078
2455 4.28133392333984
2456 4.13833618164062
2457 3.94301700592041
2458 4.3706693649292
2459 4.34416675567627
2460 4.49247884750366
2461 4.17089509963989
2462 4.21375608444214
2463 4.77638149261475
2464 4.86426496505737
2465 5.02071523666382
2466 5.10133695602417
2467 5.02313184738159
2468 4.85799407958984
2469 4.95180654525757
2470 4.97365808486938
2471 4.66083908081055
2472 4.34784746170044
2473 4.41454601287842
2474 4.58041000366211
2475 4.71412515640259
2476 4.29343414306641
2477 4.62059593200684
2478 4.70186328887939
2479 4.77980470657349
2480 4.85632848739624
2481 4.35355091094971
2482 4.17305755615234
2483 4.26836013793945
2484 4.24846076965332
2485 4.33284187316895
2486 4.19263124465942
2487 4.18320417404175
2488 4.43216180801392
2489 4.18480253219604
2490 4.16337871551514
2491 4.36154365539551
2492 4.19439935684204
2493 4.30077981948853
2494 4.17785024642944
2495 4.09075975418091
2496 4.01615047454834
2497 4.3980598449707
2498 4.29109954833984
2499 4.12605762481689
2500 4.20837688446045
2501 4.43946361541748
2502 4.10409212112427
2503 4.33545637130737
2504 4.23331689834595
2505 4.13537454605103
2506 4.25315380096436
2507 3.97371935844421
2508 3.81229376792908
2509 3.71561145782471
2510 3.68270039558411
2511 3.53641819953918
2512 3.60113954544067
2513 3.8888943195343
2514 4.19280338287354
2515 4.24075889587402
2516 4.14776754379272
2517 4.01910448074341
2518 3.64915204048157
2519 3.79072070121765
2520 4.0565333366394
2521 4.10854959487915
2522 4.02987766265869
2523 3.99106287956238
2524 3.49387407302856
2525 3.80383038520813
2526 3.84682536125183
2527 3.90468859672546
2528 4.03097152709961
2529 3.87288808822632
2530 3.92900609970093
2531 3.93534278869629
2532 3.73918557167053
2533 3.97699856758118
2534 3.97702217102051
2535 3.79143381118774
2536 3.73822283744812
2537 3.71069955825806
2538 3.69630527496338
2539 3.53449320793152
2540 3.66909193992615
2541 3.80352139472961
2542 3.77084064483643
2543 3.95136880874634
2544 3.57172679901123
2545 3.58151698112488
2546 3.5418438911438
2547 3.27506542205811
2548 3.32428240776062
2549 3.40144824981689
2550 3.27428507804871
2551 3.29045438766479
2552 3.53075742721558
2553 3.29738593101501
2554 3.72499322891235
2555 3.42382597923279
2556 3.33221244812012
2557 3.50171899795532
2558 3.64513182640076
2559 3.91771793365479
2560 3.83098030090332
2561 3.59494876861572
2562 4.0575213432312
2563 4.61886024475098
2564 3.97347521781921
2565 4.36620235443115
2566 4.32059860229492
2567 4.26107740402222
2568 4.30354166030884
2569 4.60482263565063
2570 4.65282821655273
2571 4.54668188095093
2572 4.31681680679321
2573 3.87805318832397
2574 4.07323932647705
2575 4.27306842803955
2576 4.22686624526978
2577 4.12320041656494
2578 3.73339986801147
2579 4.24633693695068
2580 4.43698263168335
2581 3.91427564620972
2582 3.91392731666565
2583 4.20346546173096
2584 4.16491508483887
2585 4.34392166137695
2586 4.25528573989868
2587 4.38827085494995
2588 4.58862781524658
2589 4.50267314910889
2590 4.07097816467285
2591 4.03331661224365
2592 4.04761409759521
2593 3.91775965690613
2594 4.01023864746094
2595 3.97785472869873
2596 3.59780287742615
2597 3.70332598686218
2598 3.74840521812439
2599 3.87741851806641
2600 3.96018433570862
2601 4.00393390655518
2602 3.87586998939514
2603 3.84356498718262
2604 3.89918828010559
2605 3.97310209274292
2606 4.12431716918945
2607 4.25678491592407
2608 4.30804014205933
2609 4.27324676513672
2610 4.3277645111084
2611 4.02354288101196
2612 4.20856237411499
2613 4.27343320846558
2614 4.31754302978516
2615 4.0807728767395
2616 4.28648662567139
2617 4.00527334213257
2618 3.99401187896729
2619 3.9667603969574
2620 4.26272010803223
2621 4.10624647140503
2622 4.43424463272095
2623 4.36465978622437
2624 4.42932319641113
2625 4.50471019744873
2626 4.47873115539551
2627 4.40049123764038
2628 4.03835439682007
2629 4.014000415802
2630 4.23821449279785
2631 3.9391930103302
2632 3.85567498207092
2633 3.98826193809509
2634 3.66798949241638
2635 3.83278131484985
2636 3.6967294216156
2637 3.61103773117065
2638 3.86864113807678
2639 3.61577153205872
2640 3.82071852684021
2641 3.85245752334595
2642 3.90863680839539
2643 3.70414423942566
2644 3.88566780090332
2645 3.88195395469666
2646 3.93518280982971
2647 3.9684624671936
2648 3.92875099182129
2649 4.01237726211548
2650 3.91856718063354
2651 3.92482829093933
2652 3.93077874183655
2653 3.9306857585907
2654 3.98533177375793
2655 4.01233339309692
2656 4.08700942993164
2657 3.98779392242432
2658 3.85857772827148
2659 4.03410959243774
2660 3.92605257034302
2661 4.05207109451294
2662 4.06910037994385
2663 4.0746283531189
2664 4.08086729049683
2665 4.0246000289917
2666 4.07088088989258
2667 4.11863374710083
2668 4.08198976516724
2669 4.30186462402344
2670 4.33115482330322
2671 4.20380353927612
2672 4.21577072143555
2673 4.33954954147339
2674 4.51185464859009
2675 4.33045387268066
2676 4.51565074920654
2677 4.36371517181396
2678 4.45310831069946
2679 4.38786697387695
2680 4.33173131942749
2681 4.47914457321167
2682 4.43508863449097
2683 4.50333976745605
2684 4.6141562461853
2685 4.37775373458862
2686 4.41155338287354
2687 4.49326133728027
2688 4.37494373321533
2689 4.26815700531006
2690 4.34405517578125
2691 4.53821468353271
2692 4.48196506500244
2693 4.50025367736816
2694 4.55092859268188
2695 4.49874258041382
2696 4.49238729476929
2697 4.56922721862793
2698 4.45494985580444
2699 4.55168676376343
2700 4.41465902328491
2701 4.576003074646
2702 4.36494302749634
2703 4.31854295730591
2704 4.2437310218811
2705 4.21546030044556
2706 4.39387083053589
2707 4.28062438964844
2708 4.34347105026245
2709 4.30888414382935
2710 4.33032131195068
2711 4.35960054397583
2712 4.20316600799561
2713 4.35219621658325
2714 4.43834257125854
2715 4.18347263336182
2716 4.31246423721313
2717 4.4043140411377
2718 4.45864582061768
2719 4.62620878219604
2720 4.44430351257324
2721 4.58698177337646
2722 4.42188119888306
2723 4.50252437591553
2724 4.39488124847412
2725 4.47608804702759
2726 4.34622859954834
2727 4.35192251205444
2728 4.35408496856689
2729 4.3628568649292
2730 4.37902450561523
2731 4.47419595718384
2732 4.3979926109314
2733 4.35631418228149
2734 4.53117227554321
2735 4.50342082977295
2736 4.50916624069214
2737 4.55477619171143
2738 4.50816917419434
2739 4.37907648086548
2740 4.64504718780518
2741 4.69098281860352
2742 4.44093942642212
2743 4.56517028808594
2744 4.5659441947937
2745 4.79794979095459
2746 4.56069135665894
2747 4.42520666122437
2748 4.44165897369385
2749 4.61315488815308
2750 4.58000421524048
2751 4.48557233810425
2752 4.55498647689819
2753 4.52130317687988
2754 4.61628913879395
2755 4.51887559890747
2756 4.46865653991699
2757 4.54461574554443
2758 4.46175098419189
2759 4.48795318603516
2760 4.21218109130859
2761 4.31469917297363
2762 4.5882568359375
2763 4.45514917373657
2764 4.50186204910278
2765 4.38325071334839
2766 4.14221000671387
2767 4.37845087051392
2768 4.41227531433105
2769 4.2975025177002
2770 4.38215303421021
2771 4.41497945785522
2772 4.55471277236938
2773 4.39903545379639
2774 4.39390563964844
2775 4.64336919784546
2776 4.55318164825439
2777 4.52595138549805
2778 4.5082368850708
2779 4.45581531524658
2780 4.58562183380127
2781 4.49384355545044
2782 4.46570730209351
2783 4.44842481613159
2784 4.48340797424316
2785 4.39840364456177
2786 4.5553183555603
2787 4.44469261169434
2788 4.55498647689819
2789 4.27445363998413
2790 4.2973747253418
2791 4.44938659667969
2792 4.43088865280151
2793 4.30839776992798
2794 4.31929540634155
2795 4.27195167541504
2796 4.44501876831055
2797 4.35048389434814
2798 4.11641645431519
2799 4.29173994064331
2800 4.07283163070679
2801 4.08281898498535
2802 4.11656761169434
2803 4.14659357070923
2804 4.20273447036743
2805 4.26505994796753
2806 4.28726434707642
2807 4.03943061828613
2808 3.97426676750183
2809 4.11085557937622
2810 4.45910310745239
2811 4.30145311355591
2812 4.36646699905396
2813 4.38068675994873
2814 4.47624731063843
2815 4.36751985549927
2816 4.43623971939087
2817 4.42994213104248
2818 4.34317684173584
2819 4.33906316757202
2820 4.71642875671387
2821 4.50694036483765
2822 4.83327913284302
2823 4.51590061187744
2824 4.67122411727905
2825 4.61488342285156
2826 4.75832176208496
2827 4.85016536712646
2828 4.72865009307861
2829 4.55670499801636
2830 4.98483228683472
2831 4.76353788375854
2832 4.5797381401062
2833 4.91225385665894
2834 4.7841968536377
2835 4.79633522033691
2836 4.69310998916626
2837 4.61499643325806
2838 4.88040351867676
2839 4.79718255996704
2840 4.7770037651062
2841 4.78242111206055
2842 4.85740566253662
2843 4.92418384552002
2844 4.85859060287476
2845 4.86330318450928
2846 4.83278751373291
2847 4.79999732971191
2848 4.49925994873047
2849 4.70435237884521
2850 4.78235006332397
2851 4.81369400024414
2852 4.54503154754639
2853 4.5185546875
2854 4.55991268157959
2855 4.53079557418823
2856 4.31135082244873
2857 4.37009716033936
2858 4.42851638793945
2859 4.17410326004028
2860 4.52158641815186
2861 4.60223531723022
2862 4.62033653259277
2863 4.75732135772705
2864 4.88179016113281
2865 4.6462025642395
2866 4.83343267440796
2867 4.63754415512085
2868 4.61593437194824
2869 4.30608701705933
2870 4.56612157821655
2871 4.37206792831421
2872 4.62723875045776
2873 4.36932754516602
2874 4.47806406021118
2875 4.26563882827759
2876 4.5006308555603
2877 4.48855590820312
2878 4.46292734146118
2879 4.80008888244629
2880 4.50454950332642
2881 4.35578107833862
2882 4.54542636871338
2883 4.45732593536377
2884 4.6288948059082
2885 4.72938537597656
2886 4.59335613250732
2887 4.61088752746582
2888 4.59195756912231
2889 4.55846118927002
2890 4.67552709579468
2891 4.71398162841797
2892 4.81879043579102
2893 4.62061786651611
2894 4.2531681060791
2895 4.59167671203613
2896 4.34007930755615
2897 4.53410482406616
2898 4.65478467941284
2899 4.51421308517456
2900 4.65331506729126
2901 4.79063034057617
2902 4.4210262298584
2903 4.25991916656494
2904 4.31445217132568
2905 4.7453351020813
2906 4.61483573913574
2907 4.45751762390137
2908 4.53803110122681
2909 4.52139472961426
2910 4.48004961013794
2911 4.73001289367676
2912 4.59850311279297
2913 4.59600305557251
2914 4.62610578536987
2915 4.74224615097046
2916 4.66304492950439
2917 4.68889617919922
2918 4.6460280418396
2919 4.75361347198486
2920 4.64684438705444
2921 4.65118074417114
2922 4.71921539306641
2923 4.65318059921265
2924 4.75214719772339
2925 4.31033229827881
2926 4.68744802474976
2927 4.84447479248047
2928 4.90249347686768
2929 5.08723545074463
2930 4.30964756011963
2931 4.42924308776855
2932 4.82181262969971
2933 5.0951042175293
2934 4.83425951004028
2935 5.1157374382019
2936 4.88330316543579
2937 5.03057289123535
2938 4.72871065139771
2939 4.84594345092773
2940 5.40814971923828
2941 5.42578458786011
2942 4.92671537399292
2943 5.22649621963501
2944 5.14886474609375
2945 5.03153848648071
2946 4.99890470504761
2947 5.15939712524414
2948 4.89284133911133
2949 4.77869319915771
2950 4.83090734481812
2951 4.59894323348999
2952 4.99068403244019
2953 5.32795572280884
2954 5.00565958023071
2955 5.08881616592407
2956 5.126220703125
2957 4.81058168411255
2958 4.9705867767334
2959 4.63655996322632
2960 4.71697950363159
2961 4.61550521850586
2962 4.586594581604
2963 4.39082336425781
2964 4.4708194732666
2965 4.45037984848022
2966 4.57635641098022
2967 4.5495228767395
2968 4.31984949111938
2969 4.36847639083862
2970 4.44351482391357
2971 4.66985511779785
2972 4.40745973587036
2973 4.54283857345581
2974 4.76722288131714
2975 4.88999938964844
2976 4.63545560836792
2977 4.36558198928833
2978 4.25620698928833
2979 4.12592172622681
2980 4.27625179290771
2981 4.01763153076172
2982 3.81182885169983
2983 3.92837023735046
2984 3.78697729110718
2985 3.88526749610901
2986 4.07189989089966
2987 4.27844715118408
2988 4.21379852294922
2989 4.1778392791748
2990 4.07775211334229
2991 4.29106760025024
2992 4.0653600692749
2993 4.20683288574219
2994 4.28834104537964
2995 3.97977519035339
2996 4.12536668777466
2997 4.150230884552
2998 3.88172841072083
2999 4.19661092758179
3000 3.9764449596405
3001 3.91906714439392
3002 4.20132398605347
3003 4.20384693145752
3004 4.12603807449341
3005 4.11563730239868
3006 4.27963876724243
3007 3.84402346611023
3008 4.17763376235962
3009 3.98611068725586
3010 3.99296069145203
3011 3.89590644836426
3012 3.89570593833923
3013 4.05198574066162
3014 3.94449329376221
3015 3.83999228477478
3016 3.90717506408691
3017 4.13937377929688
3018 4.04728031158447
3019 4.12540483474731
3020 3.96111345291138
3021 3.94895768165588
3022 4.10808658599854
3023 4.24755430221558
3024 4.14216995239258
3025 4.1919527053833
3026 4.33975124359131
3027 4.32314205169678
3028 4.44396352767944
3029 4.32709455490112
3030 4.40539216995239
3031 4.59565353393555
3032 4.07277250289917
3033 4.47594356536865
3034 4.33209228515625
3035 4.50430822372437
3036 4.44250774383545
3037 4.02396011352539
3038 4.21023750305176
3039 3.53196811676025
3040 3.53197431564331
3041 3.51675295829773
3042 3.59292197227478
3043 3.44735550880432
3044 3.62907719612122
3045 3.29297041893005
3046 3.42163133621216
3047 3.21843957901001
3048 3.36146306991577
3049 3.9042501449585
3050 3.76811003684998
3051 3.91583800315857
3052 3.4538254737854
3053 3.65227556228638
3054 3.39038634300232
3055 3.64809155464172
3056 3.61237668991089
3057 4.08337497711182
3058 3.94982719421387
3059 4.14437246322632
3060 3.91253638267517
3061 4.13255786895752
3062 4.08503437042236
3063 4.48141717910767
3064 4.64248132705688
3065 4.28530740737915
3066 4.37825202941895
3067 4.51515579223633
3068 4.41703653335571
3069 4.15933513641357
3070 4.52946281433105
3071 4.48393058776855
3072 3.98523783683777
3073 4.07009696960449
3074 4.48392820358276
3075 4.33024311065674
3076 4.49254417419434
3077 4.39903545379639
3078 4.39670848846436
3079 4.27447271347046
3080 4.40037822723389
3081 3.88807153701782
3082 4.32798051834106
3083 4.39932727813721
3084 4.51953601837158
3085 4.59744501113892
3086 4.36567783355713
3087 4.2683253288269
3088 4.15441703796387
3089 3.97794818878174
3090 3.79361033439636
3091 3.66215348243713
3092 3.54835867881775
3093 4.01790857315063
3094 3.82399916648865
3095 3.39694499969482
3096 3.59483408927917
3097 3.51022577285767
3098 3.53225827217102
3099 3.44627737998962
3100 3.4760365486145
3101 3.72677874565125
3102 4.18057346343994
3103 4.49385166168213
3104 4.66136693954468
3105 4.59729909896851
3106 4.42537832260132
3107 4.53050661087036
3108 4.13034343719482
3109 4.63357543945312
3110 4.82488107681274
3111 4.45606470108032
3112 4.64430379867554
3113 4.05220985412598
3114 3.79108905792236
3115 4.17328977584839
3116 4.28977060317993
3117 4.33445119857788
3118 4.48486614227295
3119 4.44471263885498
3120 4.79385137557983
3121 4.49224281311035
3122 4.7435450553894
3123 4.81992673873901
3124 4.71646118164062
3125 4.60095024108887
3126 4.59602117538452
3127 4.51430463790894
3128 4.12165689468384
3129 3.9589307308197
3130 3.90336918830872
3131 3.9463963508606
3132 3.93938231468201
3133 4.07250738143921
3134 4.11736869812012
3135 4.09645080566406
3136 3.74129605293274
3137 3.66100120544434
3138 3.78298234939575
3139 3.74186944961548
3140 3.83173131942749
3141 3.6721498966217
3142 3.76890158653259
3143 3.6180408000946
3144 3.69049453735352
3145 3.97359538078308
3146 3.78572630882263
3147 3.90226340293884
3148 3.93447089195251
3149 4.05236721038818
3150 3.98052620887756
3151 3.66420793533325
3152 3.71787977218628
3153 3.65133690834045
3154 4.07060718536377
3155 4.33345556259155
3156 4.32056427001953
3157 4.16863870620728
3158 4.13317155838013
3159 4.26563739776611
3160 4.25865888595581
3161 4.10472631454468
3162 4.21227884292603
3163 3.97872090339661
3164 4.29794645309448
3165 4.04215431213379
3166 3.92757797241211
3167 4.26572322845459
3168 3.7327082157135
3169 3.69839024543762
3170 4.04489374160767
3171 3.64634776115417
3172 4.30734729766846
3173 4.24655199050903
3174 4.07687568664551
3175 4.17297220230103
3176 3.9178512096405
3177 4.56825923919678
3178 3.93998336791992
3179 4.29189014434814
3180 4.55959415435791
3181 4.24990844726562
3182 3.95438313484192
3183 4.68817949295044
3184 4.08220672607422
3185 4.1815938949585
3186 4.2525110244751
3187 3.63652563095093
3188 4.09977531433105
3189 3.95495843887329
3190 3.66683888435364
3191 3.62604594230652
3192 4.40395021438599
3193 4.16051435470581
3194 3.99973797798157
3195 3.96163558959961
3196 4.25224161148071
3197 4.34093856811523
3198 4.55004596710205
3199 4.28685998916626
3200 4.16568803787231
3201 4.12215042114258
3202 4.24469757080078
3203 4.289306640625
3204 4.53044700622559
3205 4.41583395004272
3206 4.78390073776245
3207 4.34152317047119
3208 4.28990936279297
3209 4.54141569137573
3210 4.52415752410889
3211 4.33280515670776
3212 4.44563102722168
3213 4.86887502670288
3214 4.56829118728638
3215 4.7145357131958
3216 4.72766542434692
3217 5.01580858230591
3218 4.46775722503662
3219 4.53923320770264
3220 4.53671932220459
3221 4.35235166549683
3222 4.05260133743286
3223 4.00038814544678
3224 4.20713758468628
3225 4.18356513977051
3226 4.14306831359863
3227 4.28924608230591
3228 4.40268182754517
3229 4.00436544418335
3230 3.6673903465271
3231 3.93878674507141
3232 3.49179363250732
3233 3.58935832977295
3234 3.52095103263855
3235 4.20572376251221
3236 4.07562112808228
3237 3.50392413139343
3238 3.8355975151062
3239 3.35822868347168
3240 4.05232048034668
3241 3.99617266654968
3242 4.69848203659058
3243 5.15317344665527
3244 5.43473958969116
3245 5.26015758514404
3246 5.46388721466064
3247 5.2622127532959
3248 5.42342472076416
3249 5.42725801467896
3250 5.55543851852417
3251 5.58194160461426
3252 5.57818794250488
3253 5.59814500808716
3254 5.52986335754395
3255 5.6733283996582
3256 5.46530389785767
3257 6.06698703765869
3258 5.9262580871582
3259 5.67801952362061
3260 5.48731374740601
3261 5.48560237884521
3262 5.57986259460449
3263 5.61112260818481
3264 5.24793672561646
3265 5.53019285202026
3266 5.41311931610107
3267 5.41886138916016
3268 5.30476188659668
3269 5.42649793624878
3270 5.41628074645996
3271 5.11129856109619
3272 5.30929374694824
3273 5.58725786209106
3274 5.73869466781616
3275 6.04008293151855
3276 5.29551029205322
3277 5.9640474319458
3278 5.01156854629517
3279 5.38699531555176
3280 5.59947824478149
3281 5.08860111236572
3282 4.99083042144775
3283 5.01862049102783
3284 4.70208263397217
3285 4.70278310775757
3286 5.43466186523438
3287 5.24255657196045
3288 4.64878797531128
3289 4.58249950408936
3290 5.13072872161865
3291 5.49247026443481
3292 5.58744812011719
3293 5.29865741729736
3294 5.24644327163696
3295 5.20295810699463
3296 4.84344720840454
3297 5.36513948440552
3298 5.17406988143921
3299 5.45390796661377
3300 5.34458923339844
3301 5.07090902328491
3302 4.9154109954834
3303 4.66640520095825
3304 5.07957696914673
3305 5.04054594039917
3306 4.73491239547729
3307 4.65351390838623
3308 4.85069227218628
3309 4.78189992904663
3310 4.98205423355103
3311 4.80697393417358
3312 4.62921524047852
3313 4.96106719970703
3314 5.10949850082397
3315 4.91928291320801
3316 5.96610164642334
3317 5.91023540496826
3318 5.76892328262329
3319 6.19447088241577
3320 5.86530447006226
3321 5.96130561828613
3322 5.92946147918701
3323 6.04827833175659
3324 5.90848255157471
3325 6.14701318740845
3326 6.42606163024902
3327 6.36078834533691
3328 5.75275993347168
3329 5.39699554443359
3330 5.48849725723267
3331 5.30761957168579
3332 4.99950695037842
3333 5.47604608535767
3334 5.42467260360718
3335 5.04267883300781
3336 5.46867704391479
3337 5.4078516960144
3338 5.39266586303711
3339 5.13647079467773
3340 5.61977195739746
3341 5.7346339225769
3342 5.36926794052124
3343 5.85393095016479
3344 5.93126201629639
3345 6.06716871261597
3346 5.89224195480347
3347 5.87937116622925
3348 5.88489866256714
3349 5.73813915252686
3350 5.70668363571167
3351 5.81614303588867
3352 6.201012134552
3353 6.49053716659546
3354 6.04503870010376
3355 5.90008974075317
3356 5.70947933197021
3357 5.72838544845581
3358 5.6421914100647
3359 5.36275768280029
3360 5.48863363265991
3361 5.48016262054443
3362 5.37455797195435
3363 5.81819772720337
3364 5.5140380859375
3365 5.55140542984009
3366 6.02578210830688
3367 5.82593393325806
3368 5.51244354248047
3369 5.60315418243408
3370 6.01232576370239
3371 6.0739369392395
3372 6.28793716430664
3373 6.26317501068115
3374 6.32743549346924
3375 6.10441637039185
3376 5.94314098358154
3377 5.74108552932739
3378 5.54898500442505
3379 5.69771480560303
3380 5.52423191070557
3381 6.08381032943726
3382 5.87989473342896
3383 5.60155153274536
3384 5.90724468231201
3385 5.73815393447876
3386 6.11505556106567
3387 6.08211946487427
3388 6.1376428604126
3389 5.71973562240601
3390 6.20237112045288
3391 6.1968469619751
3392 5.56021976470947
3393 5.95542860031128
3394 6.01005887985229
3395 5.58576440811157
3396 5.79659080505371
3397 6.10794878005981
3398 6.0288462638855
3399 5.78159284591675
3400 5.7030725479126
3401 5.80172443389893
3402 6.01632261276245
3403 5.93335580825806
3404 5.81547737121582
3405 5.98566818237305
3406 5.77067947387695
3407 5.32350969314575
3408 5.82780122756958
3409 6.07840204238892
3410 5.95502424240112
3411 6.07047557830811
3412 5.95162200927734
3413 6.06267738342285
3414 5.65637826919556
3415 6.02802515029907
3416 6.16558742523193
3417 6.01381540298462
3418 5.9607629776001
3419 5.82099723815918
3420 6.08155298233032
3421 6.3000054359436
3422 6.18947887420654
3423 6.18765592575073
3424 6.20178890228271
3425 6.27785682678223
3426 6.12207841873169
3427 6.10978078842163
3428 6.19380044937134
3429 5.83192205429077
3430 5.92794609069824
3431 5.83385992050171
3432 5.89820098876953
3433 5.8594012260437
3434 5.91971015930176
3435 5.78032207489014
3436 5.84171581268311
3437 5.98212671279907
3438 5.9152045249939
3439 6.23907041549683
3440 6.48404359817505
3441 6.43046188354492
3442 6.2308201789856
3443 6.43460893630981
3444 6.25595378875732
3445 5.9700608253479
3446 6.02773380279541
3447 5.74786806106567
3448 6.00345849990845
3449 6.06305503845215
3450 6.22704601287842
3451 5.51574897766113
3452 6.06179475784302
3453 6.14612913131714
3454 6.22182083129883
3455 6.12625885009766
3456 6.22472143173218
3457 6.34377241134644
3458 6.04399299621582
3459 6.25044536590576
3460 6.34345006942749
3461 6.41855621337891
3462 6.63457536697388
3463 6.22021389007568
3464 6.40596580505371
3465 6.53293180465698
3466 6.41290187835693
3467 6.44380664825439
3468 6.59048271179199
3469 6.46374654769897
3470 5.97336435317993
3471 6.03152370452881
3472 6.20147180557251
3473 6.24934148788452
3474 6.22129249572754
3475 6.09075832366943
3476 6.28720760345459
3477 6.04677724838257
3478 5.87563514709473
3479 6.09745216369629
3480 6.05799388885498
3481 5.87739944458008
3482 5.87551355361938
3483 6.16378545761108
3484 5.7279896736145
3485 6.05412149429321
3486 5.94100904464722
3487 6.04881000518799
3488 6.07534551620483
3489 5.93043947219849
3490 6.12068319320679
3491 6.09076642990112
3492 5.89404964447021
3493 6.17865657806396
3494 6.5499906539917
3495 6.14953565597534
3496 6.28253364562988
3497 6.39465665817261
3498 6.18638563156128
3499 5.54637956619263
3500 5.95248556137085
3501 6.01770734786987
3502 5.35739803314209
3503 5.36212348937988
3504 5.37335252761841
3505 5.23195266723633
3506 6.37547397613525
3507 6.53562641143799
3508 6.26817560195923
3509 6.28306293487549
3510 6.18691444396973
3511 6.16477251052856
3512 5.88624906539917
3513 5.92583131790161
3514 5.9163875579834
3515 6.00712871551514
3516 6.25526523590088
3517 5.33243417739868
3518 5.29208850860596
3519 5.57629632949829
3520 5.47044372558594
3521 5.09346008300781
3522 4.95277452468872
3523 5.12052965164185
3524 5.46001958847046
3525 5.40687561035156
3526 5.75211811065674
3527 5.4127197265625
3528 5.22827672958374
3529 5.13201379776001
3530 4.77138471603394
3531 4.99851608276367
3532 5.03903579711914
3533 5.11090087890625
3534 5.2569465637207
3535 4.83573198318481
3536 5.05496501922607
3537 5.00102090835571
3538 5.39521884918213
3539 5.36836004257202
3540 5.19277906417847
3541 5.18619298934937
3542 5.00614595413208
3543 5.0959358215332
3544 5.42855262756348
3545 5.58055305480957
3546 5.24767589569092
3547 5.33595514297485
3548 5.3802227973938
3549 5.49938821792603
3550 5.35046720504761
3551 5.43482208251953
3552 5.18194675445557
3553 5.43967962265015
3554 5.31139373779297
3555 5.51166152954102
3556 5.62146854400635
3557 5.63353109359741
3558 5.37587881088257
3559 5.73219108581543
3560 5.4746265411377
3561 5.45029306411743
3562 5.41991186141968
3563 5.3324990272522
3564 5.36597537994385
3565 5.31691122055054
3566 5.28652095794678
3567 5.25526762008667
3568 5.11065244674683
3569 5.07130765914917
3570 5.05562591552734
3571 5.12498712539673
3572 5.1362886428833
3573 5.44468927383423
3574 5.44405841827393
3575 5.21172142028809
3576 4.74122905731201
3577 5.00229692459106
3578 4.92926359176636
3579 4.9912281036377
3580 4.9843807220459
3581 5.66185760498047
3582 5.4363956451416
3583 5.56161403656006
3584 5.61963415145874
3585 5.58163976669312
3586 6.03186130523682
3587 5.54863786697388
3588 5.16720342636108
3589 5.02810525894165
3590 5.26178503036499
3591 5.08413791656494
3592 5.27583408355713
3593 5.50818490982056
3594 5.29481267929077
3595 5.063392162323
3596 5.20197582244873
3597 5.07603359222412
3598 4.7219672203064
3599 4.90196514129639
3600 4.80242586135864
3601 5.20546722412109
3602 4.99368476867676
3603 5.32476043701172
3604 5.13653039932251
3605 4.73169136047363
3606 4.69771289825439
3607 4.50836753845215
3608 4.8782377243042
3609 4.82855081558228
3610 5.00278186798096
3611 4.59747838973999
3612 4.31825828552246
3613 4.48783826828003
3614 4.60042905807495
3615 4.55549001693726
3616 4.34421920776367
3617 4.74635219573975
3618 4.59181880950928
3619 4.83291149139404
3620 4.86361742019653
3621 5.08201265335083
3622 4.82840013504028
3623 4.79460859298706
3624 4.89095878601074
3625 4.98657989501953
3626 4.9113655090332
3627 4.99122858047485
3628 4.70580148696899
3629 4.91861581802368
3630 5.11956119537354
3631 5.08440113067627
3632 4.30705404281616
3633 4.68885278701782
3634 4.2747654914856
3635 4.22720527648926
3636 4.26276540756226
3637 4.2043833732605
3638 4.42654180526733
3639 4.57348108291626
3640 4.62551212310791
3641 4.77054643630981
3642 5.23548412322998
3643 5.10657548904419
3644 4.61578798294067
3645 4.42350912094116
3646 4.41746425628662
3647 4.6415867805481
3648 4.56020069122314
3649 4.18098831176758
3650 4.7017765045166
3651 5.21329021453857
3652 5.14202785491943
3653 4.93912410736084
3654 4.86747360229492
3655 5.00185251235962
3656 4.91525506973267
3657 5.03618144989014
3658 5.14701080322266
3659 4.89254856109619
3660 5.09131479263306
3661 5.02664995193481
3662 5.2652006149292
3663 5.29880332946777
3664 4.97443962097168
3665 5.35394239425659
3666 5.28770065307617
3667 5.4450888633728
3668 5.47529172897339
3669 5.55907344818115
3670 5.06431007385254
3671 4.71113586425781
3672 5.48149108886719
3673 5.23490333557129
3674 5.48597764968872
3675 5.74137163162231
3676 5.53945446014404
3677 5.50750494003296
3678 5.57391405105591
3679 5.70837879180908
3680 5.36053609848022
3681 5.06979417800903
3682 5.3911657333374
3683 5.55151653289795
3684 5.39847183227539
3685 5.608558177948
3686 5.53714895248413
3687 5.59144258499146
3688 5.64426040649414
3689 5.96508455276489
3690 5.8441424369812
3691 5.82941865921021
3692 5.82330751419067
3693 5.77227401733398
3694 5.68420600891113
3695 5.75940370559692
3696 5.87091016769409
3697 5.35513925552368
3698 5.37605571746826
3699 5.49025774002075
3700 5.43599605560303
3701 5.71259164810181
3702 5.88768148422241
3703 5.6890697479248
3704 5.81499910354614
3705 5.8255181312561
3706 5.72736263275146
3707 5.62399482727051
3708 5.49792718887329
3709 5.64568996429443
3710 5.73073482513428
3711 5.60479402542114
3712 5.54382514953613
3713 5.70487642288208
3714 5.48550176620483
3715 5.68968677520752
3716 5.72699499130249
3717 5.68741083145142
3718 5.75909948348999
3719 5.37809896469116
3720 5.25276803970337
3721 5.19345998764038
3722 4.85084199905396
3723 4.90280294418335
3724 4.7141489982605
3725 4.77189922332764
3726 4.86211967468262
3727 4.84595584869385
3728 4.74924278259277
3729 4.77993059158325
3730 4.68042182922363
3731 4.87010478973389
3732 4.86243724822998
3733 4.63225555419922
3734 4.63493490219116
3735 4.48506164550781
3736 4.34573030471802
3737 4.62755489349365
3738 4.41298723220825
3739 4.21588850021362
3740 4.78148412704468
3741 4.8359956741333
3742 4.96108150482178
3743 4.5661244392395
3744 4.91246557235718
3745 4.62579584121704
3746 4.88110637664795
3747 4.91158723831177
3748 4.86981630325317
3749 4.99474668502808
3750 5.23141288757324
3751 4.87563180923462
3752 4.91822099685669
3753 4.86199378967285
3754 4.54588174819946
3755 5.01223087310791
3756 4.78018140792847
3757 4.94854688644409
3758 4.70477485656738
3759 4.84320545196533
3760 4.92482233047485
3761 4.92829704284668
3762 5.03634881973267
3763 5.23779821395874
3764 5.25671863555908
3765 5.21230506896973
3766 5.22171974182129
3767 4.91990756988525
3768 5.09217596054077
3769 5.09951734542847
3770 5.22022819519043
3771 4.93026161193848
3772 4.91255378723145
3773 4.95689964294434
3774 5.10026502609253
3775 5.15333271026611
3776 5.20405912399292
3777 5.05638694763184
3778 5.00397777557373
3779 4.87066793441772
3780 4.71016025543213
3781 4.98441219329834
3782 4.98135709762573
3783 4.9862494468689
3784 4.75328207015991
3785 4.94511795043945
3786 4.80389022827148
3787 5.01760625839233
3788 5.08435678482056
3789 4.95258235931396
3790 4.92071151733398
3791 5.12215232849121
3792 4.79993724822998
3793 4.73117971420288
3794 4.77462911605835
3795 4.76333332061768
3796 4.77308511734009
3797 4.5531759262085
3798 4.68576526641846
3799 4.71961879730225
3800 4.87167072296143
3801 4.65252017974854
3802 4.66443872451782
3803 4.60320425033569
3804 4.82057762145996
3805 4.83040857315063
3806 4.66438007354736
3807 4.55385446548462
3808 4.72784996032715
3809 4.5732536315918
3810 4.5211443901062
3811 4.79044103622437
3812 4.6051459312439
3813 4.85980892181396
3814 4.87459897994995
3815 4.86811876296997
3816 4.70911264419556
3817 4.68468713760376
3818 4.62570714950562
3819 4.49404048919678
3820 4.63733816146851
3821 4.56189250946045
3822 4.60241413116455
3823 4.74826717376709
3824 4.83595323562622
3825 4.70005702972412
3826 4.61418581008911
3827 4.51322412490845
3828 4.47026968002319
3829 4.7781834602356
3830 4.58852434158325
3831 4.59830379486084
3832 4.8086314201355
3833 4.50963258743286
3834 4.94551658630371
3835 4.99476385116577
3836 4.97732925415039
3837 5.17334938049316
3838 5.1844220161438
3839 5.19031858444214
3840 5.53912591934204
3841 5.00893783569336
3842 5.37550020217896
3843 5.3336329460144
3844 5.35127925872803
3845 5.38629293441772
3846 5.58117055892944
3847 5.40526628494263
3848 5.45088863372803
3849 5.56615591049194
3850 5.55658340454102
3851 5.69899940490723
3852 5.77375030517578
3853 5.68584585189819
3854 5.7145848274231
3855 5.59128999710083
3856 5.45116281509399
3857 5.63901281356812
3858 5.6845064163208
3859 5.5155668258667
3860 5.45714330673218
3861 5.00263929367065
3862 5.59730672836304
3863 5.31825542449951
3864 5.78621673583984
3865 5.90374994277954
3866 5.55026006698608
3867 5.30429220199585
3868 5.44697761535645
3869 5.59591293334961
3870 5.76074028015137
3871 5.74829483032227
3872 5.59302186965942
3873 5.38649797439575
3874 5.46144962310791
3875 5.25633144378662
3876 5.10602188110352
3877 5.27908086776733
3878 5.260901927948
3879 5.27556133270264
3880 4.93573570251465
3881 5.45673036575317
3882 5.69343423843384
3883 5.35182428359985
3884 5.50967359542847
3885 5.28194952011108
3886 5.5333080291748
3887 5.0101375579834
3888 5.22565746307373
3889 5.0181941986084
3890 5.15231657028198
3891 5.52948713302612
3892 5.44280433654785
3893 5.37596702575684
3894 5.52042055130005
3895 5.69624853134155
3896 5.47463798522949
3897 5.68387174606323
3898 5.61997556686401
3899 5.57544422149658
3900 5.522292137146
3901 5.52709102630615
3902 5.55666875839233
3903 5.5915732383728
3904 5.63905954360962
3905 5.32886648178101
3906 5.43496656417847
3907 5.36386823654175
3908 5.3210597038269
3909 5.36616992950439
3910 5.26076459884644
3911 5.27379131317139
3912 5.34306859970093
3913 5.33600473403931
3914 5.23104524612427
3915 5.03332853317261
3916 5.22271728515625
3917 5.31051588058472
3918 5.58271503448486
3919 5.18861055374146
3920 5.29981231689453
3921 5.34384346008301
3922 5.23151445388794
3923 5.35161352157593
3924 5.35054159164429
3925 5.54282474517822
3926 5.22143650054932
3927 4.86754751205444
3928 5.41087865829468
3929 5.43494939804077
3930 5.6197657585144
3931 5.44274854660034
3932 5.44716596603394
3933 5.39696073532104
3934 5.47363138198853
3935 5.44425439834595
3936 5.40421104431152
3937 5.30996084213257
3938 5.33528661727905
3939 5.50930833816528
3940 5.28199434280396
3941 5.61511945724487
3942 5.75813817977905
3943 5.59921026229858
3944 5.80719518661499
3945 5.79731607437134
3946 5.75857782363892
3947 5.6141562461853
3948 5.57128095626831
3949 5.46016502380371
3950 5.62071418762207
3951 5.55660533905029
3952 5.56904792785645
3953 5.46706676483154
3954 5.46604871749878
3955 5.45689964294434
3956 5.42541217803955
3957 5.67231750488281
3958 5.539954662323
3959 5.48239994049072
3960 5.27213144302368
3961 5.40592241287231
3962 5.21302318572998
3963 5.45891046524048
3964 5.22301340103149
3965 5.4647274017334
3966 5.38044023513794
3967 5.50075006484985
3968 5.2420392036438
3969 5.4990668296814
3970 5.29411745071411
3971 5.56132411956787
3972 5.29418754577637
3973 5.44028425216675
3974 5.52458620071411
3975 5.40147686004639
3976 5.35237312316895
3977 5.3705940246582
3978 5.28026151657104
3979 5.43558883666992
3980 5.25633573532104
3981 5.23717784881592
3982 4.93745708465576
3983 5.34521484375
3984 5.3940052986145
3985 5.26877498626709
3986 5.02369785308838
3987 5.30117082595825
3988 5.28380823135376
3989 5.39857149124146
3990 5.33957576751709
3991 5.45783710479736
3992 5.32527685165405
3993 5.41108798980713
3994 5.18632459640503
3995 5.27887201309204
3996 5.55558919906616
3997 5.42801189422607
3998 5.52717256546021
3999 5.27770709991455
4000 5.26572275161743
4001 5.522536277771
4002 5.4507794380188
4003 5.53828859329224
4004 5.34706783294678
4005 5.34781074523926
4006 5.37069511413574
4007 5.25937652587891
4008 5.31168794631958
4009 5.18950462341309
4010 5.2603588104248
4011 5.23449850082397
4012 5.03794002532959
4013 5.4204568862915
4014 5.4656400680542
4015 5.423499584198
4016 5.41924619674683
4017 5.27516746520996
4018 5.28613328933716
4019 5.08735418319702
4020 5.31381559371948
4021 5.18814468383789
4022 5.30149078369141
4023 5.37872838973999
4024 5.43363523483276
4025 5.43629884719849
4026 5.39457368850708
4027 5.48138523101807
4028 5.45303010940552
4029 5.50989627838135
4030 5.50548315048218
4031 5.47695064544678
4032 5.37603616714478
4033 5.14780378341675
4034 5.50865411758423
4035 5.52517127990723
4036 5.44014310836792
4037 5.60246419906616
4038 5.51376485824585
4039 5.3322286605835
4040 5.72648000717163
4041 5.58173227310181
4042 5.41160011291504
4043 5.48690176010132
4044 5.65792465209961
4045 5.58151912689209
4046 5.54138135910034
4047 5.42897319793701
4048 5.41094255447388
4049 5.22452211380005
4050 5.16658878326416
4051 5.21982526779175
4052 4.94660091400146
4053 4.98987722396851
4054 4.97577953338623
4055 4.96142387390137
4056 4.79630565643311
4057 5.22877836227417
4058 5.33930110931396
4059 5.23451805114746
4060 5.16430568695068
4061 5.25241231918335
4062 5.18559503555298
4063 5.11785221099854
4064 5.11861753463745
4065 5.0726203918457
4066 4.97008323669434
4067 5.08735942840576
4068 5.38195276260376
4069 5.08890533447266
4070 5.31104612350464
4071 5.06035566329956
4072 5.36091709136963
4073 5.20144557952881
4074 5.38481473922729
4075 5.41867923736572
4076 5.2262020111084
4077 5.19012832641602
4078 5.17749786376953
4079 5.30596446990967
4080 5.07209491729736
4081 4.74250364303589
4082 5.00033855438232
4083 4.6599588394165
4084 4.94927215576172
4085 5.21978712081909
4086 5.20340871810913
4087 5.19052219390869
4088 5.03590679168701
4089 5.11750411987305
4090 5.38164329528809
4091 5.34961938858032
4092 5.388503074646
4093 5.17140054702759
4094 4.97541809082031
4095 4.9355583190918
4096 5.01391458511353
4097 5.08365440368652
4098 5.07539653778076
4099 4.89456462860107
4100 4.99898958206177
4101 5.07493019104004
4102 4.83532476425171
4103 4.89900016784668
4104 5.05218648910522
4105 5.29441738128662
4106 5.18088722229004
4107 5.07886838912964
4108 5.4309606552124
4109 5.07991600036621
4110 5.35050821304321
4111 5.34423685073853
4112 5.12488889694214
4113 5.32955455780029
4114 5.18571138381958
4115 5.1978063583374
4116 5.31202411651611
4117 5.16258859634399
4118 5.2584924697876
4119 5.44921207427979
4120 5.31555986404419
4121 5.28216218948364
4122 5.33642625808716
4123 5.37301731109619
4124 5.44577980041504
4125 5.15454530715942
4126 5.08179140090942
4127 5.21500635147095
4128 5.17451143264771
4129 5.22016859054565
4130 5.10197734832764
4131 5.25796318054199
4132 5.22960615158081
4133 5.09647464752197
4134 4.96210527420044
4135 5.09982061386108
4136 5.19763803482056
4137 5.06487894058228
4138 4.97668743133545
4139 5.04093313217163
4140 5.18921566009521
4141 5.26605129241943
4142 5.36751556396484
4143 5.25294065475464
4144 5.14078283309937
4145 5.4795446395874
4146 5.32786989212036
4147 5.36429023742676
4148 5.47871685028076
4149 5.31465005874634
4150 5.39770078659058
4151 5.47473812103271
4152 5.06654644012451
4153 5.29928255081177
4154 5.13569927215576
4155 5.28486776351929
4156 5.35504388809204
4157 5.35769367218018
4158 4.96622228622437
4159 5.24567985534668
4160 5.0964879989624
4161 4.95293188095093
4162 5.08357858657837
4163 5.21250772476196
4164 5.10222339630127
4165 5.14182090759277
4166 5.35134840011597
4167 5.41712522506714
4168 5.12627935409546
4169 5.34846210479736
4170 5.49025344848633
4171 5.44675540924072
4172 5.60176277160645
4173 5.02043867111206
4174 5.15592479705811
4175 5.14654016494751
4176 5.11129903793335
4177 4.97343730926514
4178 5.16462898254395
4179 5.30649471282959
4180 4.99355125427246
4181 4.87663698196411
4182 5.06646156311035
4183 5.28291082382202
4184 5.19464731216431
4185 5.05150699615479
4186 4.85636186599731
4187 5.24930572509766
4188 4.88372802734375
4189 5.16178369522095
4190 4.97258281707764
4191 4.95775461196899
4192 4.96222400665283
4193 5.01725721359253
4194 5.07322359085083
4195 5.15620946884155
4196 5.06589221954346
4197 5.01130056381226
4198 5.1210412979126
4199 4.90968894958496
4200 5.16891813278198
4201 5.03514623641968
4202 5.01170778274536
4203 5.22986602783203
4204 5.2812180519104
4205 5.24404191970825
4206 5.23488712310791
4207 5.14717960357666
4208 5.28526735305786
4209 5.42186069488525
4210 5.21264123916626
4211 5.41187810897827
4212 5.35005664825439
4213 5.23750305175781
4214 5.25680875778198
4215 5.26418256759644
4216 5.26706790924072
4217 5.15734386444092
4218 5.02454566955566
4219 4.94080686569214
4220 5.15471887588501
4221 4.89961671829224
4222 5.07375240325928
4223 5.1413459777832
4224 5.12316989898682
4225 5.34540414810181
4226 5.33103895187378
4227 5.19662857055664
4228 5.42439413070679
4229 5.352623462677
4230 5.33361101150513
4231 5.34197998046875
4232 5.33178997039795
4233 5.32824611663818
4234 5.35554313659668
4235 5.40380382537842
4236 5.2625675201416
4237 5.29106187820435
4238 5.15548324584961
4239 5.11889362335205
4240 5.01967620849609
4241 5.32594299316406
4242 5.22189998626709
4243 5.30487537384033
4244 5.22934293746948
4245 5.15983486175537
4246 5.18470764160156
4247 5.16787338256836
4248 5.15019083023071
4249 5.1777982711792
4250 5.03485250473022
4251 5.00352334976196
4252 4.97812175750732
4253 5.10555839538574
4254 5.18923330307007
4255 5.04002332687378
4256 5.13799667358398
4257 5.11597871780396
4258 5.14850997924805
4259 5.0749135017395
4260 5.11925315856934
4261 4.97619247436523
4262 5.20594120025635
4263 5.30137157440186
4264 5.19307470321655
4265 5.19264316558838
4266 4.96319484710693
4267 4.99356269836426
4268 5.26662254333496
4269 5.42149591445923
4270 5.2965087890625
4271 5.16587162017822
4272 5.36620712280273
4273 5.26779413223267
4274 5.19187593460083
4275 5.43827056884766
4276 5.18948316574097
4277 5.17261934280396
4278 5.38573694229126
4279 5.20017957687378
4280 5.50912570953369
4281 5.24539089202881
4282 5.36697483062744
4283 5.44294786453247
4284 5.42603445053101
4285 5.38657808303833
4286 5.3486967086792
4287 5.37874794006348
4288 5.34962606430054
4289 5.21298456192017
4290 5.04870176315308
4291 4.97417640686035
4292 5.18778467178345
4293 5.3680567741394
4294 5.30596160888672
4295 5.19564342498779
4296 5.10033178329468
4297 5.17940521240234
4298 5.18579721450806
4299 4.89954328536987
4300 4.97113037109375
4301 4.98025178909302
4302 5.1582236289978
4303 5.10565519332886
4304 5.15257978439331
4305 4.79068183898926
4306 4.7549147605896
4307 5.15342807769775
4308 5.10462331771851
4309 5.20766639709473
4310 5.34711885452271
4311 5.11423683166504
4312 5.2580246925354
4313 5.18835783004761
4314 4.85393619537354
4315 4.86955976486206
4316 5.18846082687378
4317 5.06898641586304
4318 4.74883937835693
4319 4.98054599761963
4320 4.86334323883057
4321 4.85858678817749
4322 4.86747217178345
4323 4.90468311309814
4324 4.98258399963379
4325 4.96317577362061
4326 4.74122190475464
4327 4.78795909881592
4328 4.88127660751343
4329 5.04477548599243
4330 5.21183252334595
4331 5.03009843826294
4332 4.99336338043213
4333 5.00835514068604
4334 4.81229257583618
4335 4.91468048095703
4336 4.61564302444458
4337 4.65020942687988
4338 4.84810304641724
4339 4.69691133499146
4340 4.54538822174072
4341 4.83605194091797
4342 5.00647926330566
4343 4.93800067901611
4344 4.58380317687988
4345 4.75206613540649
4346 4.67661190032959
4347 5.15958738327026
4348 5.23693609237671
4349 5.1142406463623
4350 5.02649879455566
4351 4.77557611465454
4352 4.99134302139282
4353 5.20518207550049
4354 4.9541711807251
4355 5.01297521591187
4356 4.93885946273804
4357 4.77277612686157
4358 4.73125457763672
4359 4.73442316055298
4360 4.92975997924805
4361 5.02217578887939
4362 4.81757640838623
4363 5.03458881378174
4364 5.03095436096191
4365 4.88990449905396
4366 5.13347148895264
4367 5.17157697677612
4368 4.93381690979004
4369 4.94763898849487
4370 4.96377182006836
4371 5.26894283294678
4372 5.02414417266846
4373 5.23150491714478
4374 4.97991228103638
4375 5.03404998779297
4376 4.8989143371582
4377 4.58346223831177
4378 4.72095537185669
4379 4.96055841445923
4380 4.65487098693848
4381 4.71592664718628
4382 4.98209857940674
4383 4.92009449005127
4384 4.99922132492065
4385 5.18664789199829
4386 5.00708770751953
4387 4.83496618270874
4388 5.12403059005737
4389 4.91720247268677
4390 5.06495380401611
4391 5.1516318321228
4392 4.89291095733643
4393 4.93612384796143
4394 4.94235706329346
4395 4.9580602645874
4396 4.89596033096313
4397 5.06285429000854
4398 4.89263963699341
4399 5.0085129737854
4400 4.74902009963989
4401 4.64608764648438
4402 4.68954753875732
4403 4.54407691955566
4404 4.7039008140564
4405 4.96287202835083
4406 4.72778224945068
4407 4.92862415313721
4408 5.06342792510986
4409 4.81193447113037
4410 4.69027996063232
4411 4.79610538482666
4412 4.91466951370239
4413 4.55758571624756
4414 4.86691427230835
4415 4.9130392074585
4416 4.95489645004272
4417 4.73562145233154
4418 4.81401300430298
4419 5.06488132476807
4420 4.96770811080933
4421 5.01115036010742
4422 4.84306001663208
4423 4.95068883895874
4424 4.98017549514771
4425 5.12120819091797
4426 4.99596929550171
4427 5.15104341506958
4428 5.18501663208008
4429 4.8403902053833
4430 5.03016328811646
4431 5.27516269683838
4432 5.03297090530396
4433 5.01388549804688
4434 5.13027954101562
4435 5.0396032333374
4436 5.16512250900269
4437 5.23347997665405
4438 5.26764583587646
4439 5.10828113555908
4440 5.28763294219971
4441 5.31552076339722
4442 5.18383884429932
4443 5.1754584312439
4444 5.16378355026245
4445 5.13957118988037
4446 5.37271499633789
4447 5.25530624389648
4448 5.18050956726074
4449 5.13606643676758
4450 5.11386060714722
4451 5.02882528305054
4452 5.27795839309692
4453 5.24438047409058
4454 4.97254657745361
4455 5.04811429977417
4456 5.01820278167725
4457 4.89813470840454
4458 4.68792724609375
4459 4.6023588180542
4460 4.60111570358276
4461 4.75518369674683
4462 4.68018245697021
4463 4.63164567947388
4464 4.75154447555542
4465 4.54466676712036
4466 4.65548944473267
4467 4.48323440551758
4468 4.82114267349243
4469 4.76022005081177
4470 4.60911655426025
4471 4.6782021522522
4472 4.73327589035034
4473 4.74404191970825
4474 4.58236312866211
4475 4.63128662109375
4476 4.8902473449707
4477 4.39701128005981
4478 4.595534324646
4479 4.42860794067383
4480 4.70654678344727
4481 4.72533416748047
4482 4.62259769439697
4483 4.8092679977417
4484 4.92959690093994
4485 4.92448854446411
4486 4.85176753997803
4487 4.88457155227661
4488 5.16421556472778
4489 5.03080415725708
4490 5.1929726600647
4491 5.06631422042847
4492 5.09528636932373
4493 5.20818901062012
4494 5.0884804725647
4495 5.04004669189453
4496 5.04797506332397
4497 5.06229591369629
4498 5.12868165969849
4499 5.05514049530029
4500 5.13160991668701
4501 4.95048046112061
4502 5.00310134887695
4503 5.03350257873535
4504 5.0951976776123
4505 5.17107915878296
4506 5.0692310333252
4507 5.1798996925354
4508 5.22116708755493
4509 5.22671175003052
4510 5.00390291213989
4511 5.09749794006348
4512 5.05767631530762
4513 5.02488803863525
4514 5.09620141983032
4515 4.99808216094971
4516 5.14660787582397
4517 5.27402782440186
4518 5.10981273651123
4519 4.87865686416626
4520 5.14094400405884
4521 4.94956350326538
4522 5.15417337417603
4523 5.27518701553345
4524 5.44010543823242
4525 5.20001363754272
4526 5.19818687438965
4527 5.34833240509033
4528 5.16329908370972
4529 5.2051739692688
4530 5.15686559677124
4531 4.96505165100098
4532 5.14508676528931
4533 5.48466396331787
4534 5.40024423599243
4535 5.21535778045654
4536 5.53982830047607
4537 5.50984573364258
4538 5.38979482650757
4539 5.32899188995361
4540 5.1494517326355
4541 5.20197105407715
4542 5.34373235702515
4543 5.12829494476318
4544 5.1361985206604
4545 5.16879653930664
4546 5.22292137145996
4547 5.20339822769165
4548 5.12471961975098
4549 5.02551651000977
4550 5.23503923416138
4551 5.33306360244751
4552 5.29748106002808
4553 5.35483264923096
4554 5.44698762893677
4555 5.28162574768066
4556 5.19997930526733
4557 5.15328073501587
4558 5.21381950378418
4559 5.57269096374512
4560 5.44998502731323
4561 5.28533315658569
4562 5.33334159851074
4563 5.39070510864258
4564 5.32106971740723
4565 5.26287698745728
4566 5.26693248748779
4567 5.33227491378784
4568 5.26782369613647
4569 5.53853893280029
4570 5.41893005371094
4571 5.41554260253906
4572 5.37765026092529
4573 5.23595523834229
4574 5.52144718170166
4575 5.48744678497314
4576 5.41500282287598
4577 5.41950750350952
4578 5.43769121170044
4579 5.50196981430054
4580 5.23655796051025
4581 5.51722717285156
4582 5.47421598434448
4583 5.32414436340332
4584 5.29919910430908
4585 5.1910138130188
4586 5.27092838287354
4587 5.23710966110229
4588 5.56052732467651
4589 5.42551374435425
4590 5.24665355682373
4591 5.76504898071289
4592 5.61554479598999
4593 5.54444360733032
4594 5.58211708068848
4595 5.45796060562134
4596 5.64097118377686
4597 5.66619777679443
4598 5.62391376495361
4599 5.73864030838013
4600 5.73529815673828
4601 5.7876296043396
4602 5.67361497879028
4603 5.51859045028687
4604 5.79954433441162
4605 5.59453296661377
4606 5.72714948654175
4607 5.90331840515137
4608 5.73854112625122
4609 5.69478416442871
4610 5.72457790374756
4611 5.72739601135254
4612 5.65183210372925
4613 5.69893932342529
4614 5.62883901596069
4615 5.46810913085938
4616 5.277015209198
4617 5.46897459030151
4618 5.39459180831909
4619 5.38106966018677
4620 5.48286628723145
4621 5.28351354598999
4622 5.47766733169556
4623 5.34816980361938
4624 5.29660367965698
4625 5.37768507003784
4626 5.02439069747925
4627 5.24436473846436
4628 5.22665166854858
4629 5.09598875045776
4630 5.22835731506348
4631 5.33159923553467
4632 5.50642251968384
4633 5.65483140945435
4634 5.49260663986206
4635 5.51127958297729
4636 5.7062611579895
4637 5.6727294921875
4638 5.35488128662109
4639 5.65643167495728
4640 5.23256587982178
4641 5.17382478713989
4642 5.3031439781189
4643 5.55774974822998
4644 5.25744390487671
4645 5.48823642730713
4646 5.3635311126709
4647 5.31176900863647
4648 5.34824514389038
4649 5.07941246032715
4650 5.21387720108032
4651 5.48907566070557
4652 5.20370817184448
4653 5.36401271820068
4654 5.19615316390991
4655 5.13027191162109
4656 5.19392395019531
4657 5.29700994491577
4658 5.10581827163696
4659 5.49148941040039
4660 5.30447292327881
4661 5.57354164123535
4662 5.414710521698
4663 5.41079521179199
4664 5.32476949691772
4665 5.2970609664917
4666 5.41627740859985
4667 5.50066232681274
4668 5.46318960189819
4669 5.55264663696289
4670 5.32551193237305
4671 5.27083206176758
4672 5.42182350158691
4673 5.28544616699219
4674 5.64194440841675
4675 5.80228614807129
4676 5.52150011062622
4677 5.44757604598999
4678 5.47724199295044
4679 5.47224044799805
4680 5.23472356796265
4681 5.42084693908691
4682 5.2533745765686
4683 5.31265306472778
4684 5.21557140350342
4685 4.92858505249023
4686 5.21003484725952
4687 4.99945449829102
4688 5.19843721389771
4689 5.26852798461914
4690 5.27145862579346
4691 5.03363418579102
4692 5.15645170211792
4693 5.04835176467896
4694 5.39537906646729
4695 5.36956548690796
4696 5.28192615509033
4697 5.12730503082275
4698 5.17998743057251
4699 5.20425081253052
4700 5.12335014343262
4701 5.13045406341553
4702 5.06465291976929
4703 5.00717449188232
4704 5.00269794464111
4705 4.89529895782471
4706 4.97981452941895
4707 4.75392389297485
4708 4.83242273330688
4709 4.81946086883545
4710 4.9365406036377
4711 5.2799015045166
4712 5.04437685012817
4713 5.30638265609741
4714 4.99836921691895
4715 4.86050939559937
4716 4.87702989578247
4717 5.06402587890625
4718 5.34119939804077
4719 5.35874271392822
4720 5.27542161941528
4721 5.56460285186768
4722 5.41463136672974
4723 5.04635810852051
4724 4.96852254867554
4725 5.30437850952148
4726 5.60782766342163
4727 5.23059034347534
4728 5.1718225479126
4729 5.16582441329956
4730 5.18903255462646
4731 5.41946315765381
4732 5.21181631088257
4733 5.35233402252197
4734 5.42677402496338
4735 5.56422233581543
4736 5.74846410751343
4737 5.57382869720459
4738 5.14470434188843
4739 5.20767116546631
4740 5.25829792022705
4741 5.35461330413818
4742 5.16207981109619
4743 5.15880107879639
4744 5.32570171356201
4745 5.33909702301025
4746 5.20548629760742
4747 5.23150491714478
4748 5.33124589920044
4749 5.23095941543579
4750 5.44942998886108
4751 5.22572040557861
4752 5.34373235702515
4753 5.4697322845459
4754 5.21305704116821
4755 5.32390213012695
4756 5.24048614501953
4757 5.2009162902832
4758 5.3054986000061
4759 5.44872093200684
4760 5.42012643814087
4761 5.64841651916504
4762 5.58878135681152
4763 5.37908315658569
4764 5.30440855026245
4765 5.49555730819702
4766 5.38742733001709
4767 5.2147970199585
4768 5.23160123825073
4769 5.33270359039307
4770 5.23132276535034
4771 5.26666641235352
4772 5.23181247711182
4773 5.31028699874878
4774 5.48021697998047
4775 5.24572038650513
4776 5.45372676849365
4777 5.0674204826355
4778 5.33088254928589
4779 5.6634669303894
4780 5.83026504516602
4781 5.44169855117798
4782 5.43201112747192
4783 5.18496179580688
4784 5.17689657211304
4785 5.28748798370361
4786 5.36822032928467
4787 5.25205326080322
4788 5.26379919052124
4789 5.19566583633423
4790 5.21911478042603
4791 5.24374771118164
4792 4.99185657501221
4793 5.1362156867981
4794 5.11124515533447
4795 5.39814138412476
4796 5.37287998199463
4797 5.3185338973999
4798 5.39693737030029
4799 5.2843165397644
4800 5.41647958755493
4801 5.37865543365479
4802 5.19825649261475
4803 5.37941312789917
4804 5.40870809555054
4805 5.30382537841797
4806 5.27981758117676
4807 5.18256759643555
4808 5.34369230270386
4809 5.41527986526489
4810 5.4622974395752
4811 5.28259658813477
4812 5.30167770385742
4813 5.24335718154907
4814 5.40406608581543
4815 5.54060697555542
4816 5.31847429275513
4817 5.31019306182861
4818 5.19159936904907
4819 5.25835227966309
4820 5.26012516021729
4821 5.24356508255005
4822 5.10241842269897
4823 5.38455295562744
4824 5.0789475440979
4825 4.76245069503784
4826 4.88720417022705
4827 4.90087366104126
4828 4.962730884552
4829 4.86338949203491
4830 4.79842042922974
4831 4.72412824630737
4832 4.83879566192627
4833 4.84196758270264
4834 4.99296617507935
4835 4.73411798477173
4836 4.74867916107178
4837 4.83051586151123
4838 4.79103469848633
4839 4.9536018371582
4840 4.79476833343506
4841 5.03282928466797
4842 4.99552011489868
4843 4.87020683288574
4844 5.02712488174438
4845 5.07612752914429
4846 5.09754943847656
4847 4.98529815673828
4848 4.8021125793457
4849 4.97387027740479
4850 5.06557083129883
4851 4.99639511108398
4852 4.966796875
4853 5.16110134124756
4854 5.0563645362854
4855 4.95018768310547
4856 4.95711469650269
4857 4.76414632797241
4858 5.24512910842896
4859 4.81560897827148
4860 4.96312427520752
4861 4.79926586151123
4862 5.00954818725586
4863 4.98393392562866
4864 5.21907997131348
4865 5.20654249191284
4866 5.15503692626953
4867 5.26924085617065
4868 4.97538614273071
4869 4.91731882095337
4870 5.1477746963501
4871 5.42712640762329
4872 5.10335922241211
4873 5.28762054443359
4874 5.24125337600708
4875 5.26184177398682
4876 5.54851865768433
4877 5.49315977096558
4878 5.27749013900757
4879 5.27280521392822
4880 5.29964923858643
4881 5.14953994750977
4882 5.47512006759644
4883 5.38685083389282
4884 5.42613172531128
4885 5.26114368438721
4886 5.22780609130859
4887 5.31344175338745
4888 5.15718603134155
4889 5.028968334198
4890 5.03677558898926
4891 5.05965900421143
4892 5.07362604141235
4893 5.14462280273438
4894 5.17206859588623
4895 5.15288066864014
4896 5.18429231643677
4897 5.36800909042358
4898 5.38446521759033
4899 5.33672904968262
4900 5.14578580856323
4901 5.30975961685181
4902 5.17244434356689
4903 5.17140817642212
4904 5.04751539230347
4905 4.92942714691162
4906 5.17869663238525
4907 5.41373491287231
4908 5.26743364334106
4909 5.26841163635254
4910 5.42678546905518
4911 5.27786493301392
4912 5.23862314224243
4913 5.2483377456665
4914 5.42438173294067
4915 5.2203631401062
4916 5.21503353118896
4917 5.01816511154175
4918 5.10222196578979
4919 5.10618162155151
4920 4.98668527603149
4921 5.04037857055664
4922 4.97882270812988
4923 5.07659864425659
4924 5.14981269836426
4925 5.06484460830688
4926 5.08404350280762
4927 5.10240316390991
4928 5.14960098266602
4929 5.18825149536133
4930 5.04561233520508
4931 4.85903835296631
4932 4.98993730545044
4933 4.97547292709351
4934 4.96082448959351
4935 4.97519493103027
4936 4.78618335723877
4937 4.82992935180664
4938 5.01790523529053
4939 4.83920478820801
4940 4.85683631896973
4941 4.88776874542236
4942 5.01990127563477
4943 4.96807527542114
4944 5.00419330596924
4945 4.75536441802979
4946 4.84657621383667
4947 4.51690864562988
4948 4.51024627685547
4949 4.83753204345703
4950 4.52224111557007
4951 4.60635375976562
4952 4.66656446456909
4953 4.5263671875
4954 4.59595537185669
4955 4.61068916320801
4956 4.63113355636597
4957 4.59988212585449
4958 4.57769155502319
4959 4.79348087310791
4960 4.57915258407593
4961 4.58845710754395
4962 4.83553314208984
4963 5.00068283081055
4964 4.73853540420532
4965 5.02451181411743
4966 5.04933643341064
4967 5.00183868408203
4968 5.02031946182251
4969 4.64116287231445
4970 4.70522308349609
4971 4.6226167678833
4972 4.73352432250977
4973 4.79105520248413
4974 4.6514720916748
4975 4.86300992965698
4976 4.97357654571533
4977 5.11544704437256
4978 5.19284629821777
4979 4.98100090026855
4980 4.85854816436768
4981 5.03447103500366
4982 5.20372009277344
4983 5.14227962493896
4984 4.99963760375977
4985 5.0447301864624
4986 5.15955829620361
4987 5.14753246307373
4988 4.71067094802856
4989 4.71926116943359
4990 4.70812940597534
4991 4.98010873794556
4992 4.89327955245972
4993 4.80292463302612
4994 5.16029071807861
4995 4.87508916854858
4996 4.85707235336304
4997 4.76289987564087
4998 4.74681234359741
4999 4.85843563079834
5000 5.11478090286255
5001 4.73648977279663
5002 4.93749570846558
5003 5.04635286331177
5004 5.15792226791382
5005 5.11981916427612
5006 5.19806385040283
5007 5.28156232833862
5008 5.06993007659912
5009 4.82546854019165
5010 4.96255826950073
5011 5.08801412582397
5012 5.07526731491089
5013 4.90314912796021
5014 4.99227619171143
5015 4.94303703308105
5016 5.23192358016968
5017 5.03478813171387
5018 5.20931100845337
5019 4.96642303466797
5020 5.02519702911377
5021 5.16684627532959
5022 5.06213808059692
5023 5.19937515258789
5024 5.08745336532593
5025 4.98279237747192
5026 5.04047155380249
5027 4.92433214187622
5028 5.0290379524231
5029 4.87628936767578
5030 4.82461214065552
5031 4.94088220596313
5032 4.77365827560425
5033 4.84058809280396
5034 5.05275678634644
5035 4.98466873168945
5036 4.82075929641724
5037 4.98669099807739
5038 4.87377977371216
5039 5.00304222106934
5040 5.17687463760376
5041 5.13785982131958
5042 4.90516090393066
5043 4.7446756362915
5044 4.60497379302979
5045 4.91806888580322
5046 4.83542060852051
5047 4.78641366958618
5048 4.81588840484619
5049 4.77729940414429
5050 4.72274160385132
5051 4.53463268280029
5052 4.78476428985596
5053 5.22581958770752
5054 4.6965217590332
5055 5.14209079742432
5056 5.04921245574951
5057 4.67396879196167
5058 4.63969993591309
5059 5.0466423034668
5060 4.81786155700684
5061 4.68013858795166
5062 4.40452814102173
5063 4.56051635742188
5064 4.58304452896118
5065 4.58031177520752
5066 4.61088752746582
5067 4.49216461181641
5068 4.62691593170166
5069 4.86196947097778
5070 4.75087928771973
5071 4.82407093048096
5072 4.77370023727417
5073 4.34005784988403
5074 4.7454047203064
5075 4.54789924621582
5076 4.65061616897583
5077 4.81997299194336
5078 4.69995641708374
5079 4.72519397735596
5080 4.4907169342041
5081 4.54508495330811
5082 4.89198064804077
5083 4.8035683631897
5084 4.80868673324585
5085 4.79226303100586
5086 4.913818359375
5087 4.43991470336914
5088 4.73598480224609
5089 4.69324254989624
5090 4.55053520202637
5091 4.50601196289062
5092 4.7606086730957
5093 4.48481464385986
5094 4.70152139663696
5095 4.50110912322998
5096 4.46047115325928
5097 4.40026330947876
5098 4.56673908233643
5099 4.80801630020142
5100 4.77573919296265
5101 4.74043703079224
5102 4.81486082077026
5103 4.73119688034058
5104 4.89251184463501
5105 4.76104211807251
5106 4.90084552764893
5107 4.77027702331543
5108 5.05055999755859
5109 4.87644386291504
5110 4.65241003036499
5111 4.81796026229858
5112 4.78242301940918
5113 4.83278846740723
5114 5.00320053100586
5115 5.06845474243164
5116 4.97224140167236
5117 4.88386297225952
5118 4.85060834884644
5119 4.8972339630127
5120 4.9435977935791
5121 5.03250360488892
5122 4.74776744842529
5123 4.98365592956543
5124 4.76174640655518
5125 5.04116487503052
5126 4.92606401443481
5127 4.75877952575684
5128 4.49042320251465
5129 4.71213150024414
5130 4.58541107177734
5131 4.74463129043579
5132 5.06751489639282
5133 5.31658744812012
5134 4.76078939437866
5135 4.66185808181763
5136 4.74196529388428
5137 4.7909083366394
5138 4.76121616363525
5139 4.73762845993042
5140 4.9482536315918
5141 4.62353277206421
5142 4.30625486373901
5143 4.38502740859985
5144 4.52394771575928
5145 4.36528778076172
5146 4.54941272735596
5147 4.73399353027344
5148 4.77405738830566
5149 4.62003755569458
5150 4.82555675506592
5151 4.17799663543701
5152 4.37686967849731
5153 4.51760721206665
5154 4.75054502487183
5155 4.76936864852905
5156 4.40597867965698
5157 4.48022556304932
5158 4.43007564544678
5159 4.60199546813965
5160 4.65448713302612
5161 4.58254337310791
5162 4.57510805130005
5163 4.58418798446655
5164 4.81714868545532
5165 4.72967481613159
5166 4.41332626342773
5167 4.58738613128662
5168 4.61667394638062
5169 4.60358095169067
5170 4.50630950927734
5171 4.56509780883789
5172 4.56162166595459
5173 4.59700345993042
5174 4.56378412246704
5175 4.47277355194092
5176 4.7881064414978
5177 4.73319721221924
5178 4.70680952072144
5179 4.60980367660522
5180 4.83579015731812
5181 4.82794332504272
5182 4.71413421630859
5183 4.5248646736145
5184 4.69207000732422
5185 4.85090446472168
5186 4.76159763336182
5187 4.64020824432373
5188 4.73903226852417
5189 4.76470756530762
5190 4.37315225601196
5191 4.45669984817505
5192 4.4133734703064
5193 4.52834177017212
5194 4.45034885406494
5195 4.70171117782593
5196 4.50594234466553
5197 4.74318075180054
5198 4.67279720306396
5199 4.47995901107788
5200 4.68078470230103
5201 4.50016403198242
5202 4.49273014068604
5203 4.56635999679565
5204 4.59075689315796
5205 4.5963978767395
5206 4.60064268112183
5207 4.64360427856445
5208 4.4878306388855
5209 4.68158578872681
5210 4.54263830184937
5211 4.65879392623901
5212 4.58222818374634
5213 4.74200916290283
5214 4.91016674041748
5215 5.23071718215942
5216 4.94225454330444
5217 5.11215877532959
5218 4.93621397018433
5219 4.91818571090698
5220 4.89011192321777
5221 4.73383331298828
5222 4.96138906478882
5223 4.84331464767456
5224 5.0318078994751
5225 4.97969484329224
5226 4.79357147216797
5227 4.73282480239868
5228 4.75434875488281
5229 4.79190874099731
5230 4.76012277603149
5231 4.69087791442871
5232 4.72210073471069
5233 4.73666477203369
5234 4.5876088142395
5235 4.96624898910522
5236 4.8268985748291
5237 4.84841299057007
5238 4.61983633041382
5239 4.8402681350708
5240 4.65883207321167
5241 4.86013984680176
5242 4.61813163757324
5243 4.81110811233521
5244 5.18007612228394
5245 4.98921918869019
5246 5.08111429214478
5247 4.89044618606567
5248 4.98929023742676
5249 5.15207576751709
5250 4.96857738494873
5251 4.90907526016235
5252 5.0623083114624
5253 4.9626636505127
5254 5.03296136856079
5255 5.19958353042603
5256 5.18777847290039
5257 4.92530870437622
5258 4.94982099533081
5259 4.90415906906128
5260 4.85420608520508
5261 4.90185403823853
5262 5.02743291854858
5263 4.88964223861694
5264 4.88460493087769
5265 4.89872646331787
5266 4.88330984115601
5267 5.06636524200439
5268 4.95258235931396
5269 4.72599792480469
5270 4.7027645111084
5271 4.70842599868774
5272 4.56662845611572
5273 4.7746524810791
5274 4.72434520721436
5275 4.83413410186768
5276 4.9900107383728
5277 4.94683170318604
5278 4.98598432540894
5279 4.94869518280029
5280 4.93041276931763
5281 5.09562826156616
5282 5.0290207862854
5283 5.04683303833008
5284 4.93609666824341
5285 4.99903249740601
5286 5.02850437164307
5287 5.0321102142334
5288 4.9136643409729
5289 5.0095157623291
5290 4.87998104095459
5291 5.03442764282227
5292 5.14390420913696
5293 5.21677732467651
5294 4.97329711914062
5295 5.18464612960815
5296 5.30644512176514
5297 5.10577392578125
5298 5.54509019851685
5299 5.2233362197876
5300 5.27075004577637
5301 5.18379211425781
5302 4.95116949081421
5303 5.24471712112427
5304 5.11351346969604
5305 5.30618047714233
5306 5.26853656768799
5307 5.32079696655273
5308 5.61348295211792
5309 5.3156909942627
5310 5.1572003364563
5311 5.18612718582153
5312 5.20968723297119
5313 5.28607749938965
5314 5.16737174987793
5315 5.26193284988403
5316 5.35641384124756
5317 5.45956182479858
5318 5.67348909378052
5319 5.67493057250977
5320 5.39834356307983
5321 5.36746025085449
5322 5.22590303421021
5323 5.16848421096802
5324 5.21416854858398
5325 5.45023441314697
5326 5.28021240234375
5327 5.69300937652588
5328 5.38671541213989
5329 5.15457820892334
5330 5.22512578964233
5331 5.09336185455322
5332 5.20976829528809
5333 5.04636383056641
5334 5.0570502281189
5335 5.06784391403198
5336 4.97082662582397
5337 5.16251373291016
5338 5.16531610488892
5339 5.24338483810425
5340 5.12445449829102
5341 5.33354187011719
5342 5.16156578063965
5343 5.02059936523438
5344 5.11409616470337
5345 5.21398782730103
5346 5.31707239151001
5347 5.4370903968811
5348 5.32532215118408
5349 5.4296760559082
5350 5.36603593826294
5351 5.33324718475342
5352 5.39655685424805
5353 5.4604549407959
5354 5.32277774810791
5355 5.34041452407837
5356 5.37032699584961
5357 5.31691455841064
5358 5.43326854705811
5359 5.61173248291016
5360 5.23552274703979
5361 5.41463613510132
5362 5.34466791152954
5363 5.38478899002075
5364 5.26203393936157
5365 5.29545497894287
5366 5.42669582366943
5367 5.33136796951294
5368 5.36206150054932
5369 5.48148059844971
5370 5.44576454162598
5371 5.63924217224121
5372 5.34383392333984
5373 5.73209095001221
5374 5.51467990875244
5375 5.49363851547241
5376 5.43795204162598
5377 5.38851261138916
5378 5.45673513412476
5379 5.35498809814453
5380 5.27434682846069
5381 5.30881309509277
5382 5.32723379135132
5383 5.43605375289917
5384 5.41889667510986
5385 5.26613664627075
5386 5.23360967636108
5387 5.36233186721802
5388 5.36969375610352
5389 5.33876752853394
5390 5.33010053634644
5391 5.36368274688721
5392 5.48218727111816
5393 5.40163326263428
5394 5.45881938934326
5395 5.26817846298218
5396 5.23597288131714
5397 5.39121055603027
5398 5.42300987243652
5399 5.47754716873169
5400 5.38747787475586
5401 5.3455982208252
5402 5.37135362625122
5403 5.37309598922729
5404 5.38496732711792
5405 5.45389318466187
5406 5.59201145172119
5407 5.44663429260254
5408 5.54375553131104
5409 5.70213413238525
5410 5.27562236785889
5411 5.44303750991821
5412 5.36859512329102
5413 5.52298498153687
5414 5.47786617279053
5415 5.33019876480103
5416 5.57687664031982
5417 5.47597551345825
5418 5.50839185714722
5419 5.56774187088013
5420 5.57545757293701
5421 5.58618354797363
5422 5.48439741134644
5423 5.47686719894409
5424 5.53761625289917
5425 5.3262882232666
5426 5.34647130966187
5427 5.41237354278564
5428 5.44956827163696
5429 5.35984754562378
5430 5.32420921325684
5431 5.49149751663208
5432 5.3239312171936
5433 5.29555368423462
5434 5.39605474472046
5435 5.37836217880249
5436 5.34674644470215
5437 5.3590784072876
5438 5.61894798278809
5439 5.47365999221802
5440 5.32157468795776
5441 5.33118057250977
5442 5.37833261489868
5443 5.38181018829346
5444 5.27136898040771
5445 5.08525276184082
5446 5.23634481430054
5447 5.24663352966309
5448 5.20648431777954
5449 5.25342321395874
5450 5.23765230178833
5451 5.06707143783569
5452 5.20193910598755
5453 5.29909706115723
5454 5.21906518936157
5455 5.28979396820068
5456 5.39656686782837
5457 5.32388544082642
5458 5.23267221450806
5459 5.20336437225342
5460 5.2664589881897
5461 5.33649492263794
5462 5.22181224822998
5463 5.1491231918335
5464 5.13050746917725
5465 5.15543699264526
5466 5.22033214569092
5467 5.18208503723145
5468 5.26413917541504
5469 5.23256254196167
5470 5.43716907501221
5471 5.24178218841553
5472 5.17723989486694
5473 5.31733322143555
5474 5.04031562805176
5475 5.19780874252319
5476 5.44817924499512
5477 5.35141801834106
5478 5.52895212173462
5479 5.44459199905396
5480 5.34707975387573
5481 5.45850706100464
5482 5.47172880172729
5483 5.37169694900513
5484 5.3252010345459
5485 5.32047271728516
5486 5.31030368804932
5487 5.25057315826416
5488 5.40361833572388
5489 5.38431596755981
5490 5.44578552246094
5491 5.35774230957031
5492 5.13986110687256
5493 5.08437967300415
5494 5.1020679473877
5495 5.2189998626709
5496 5.26743268966675
5497 5.21993970870972
5498 5.36757659912109
5499 5.241042137146
5500 5.07633352279663
5501 4.97654724121094
5502 4.89814472198486
5503 5.19914817810059
5504 5.31294775009155
5505 5.01755046844482
5506 5.10298824310303
5507 5.20442819595337
5508 5.11296367645264
5509 5.19433164596558
5510 5.09547090530396
5511 5.21705102920532
5512 5.25356864929199
5513 5.13363409042358
5514 5.28551864624023
5515 5.03300952911377
5516 5.27566814422607
5517 5.15679979324341
5518 5.16366529464722
5519 5.21970796585083
5520 5.22604131698608
5521 5.38954448699951
5522 5.2411584854126
5523 5.32256174087524
5524 5.41854572296143
5525 5.25128364562988
5526 5.17077541351318
5527 5.135094165802
5528 5.4094386100769
5529 5.22539138793945
5530 5.18099021911621
5531 5.04487133026123
5532 5.10780239105225
5533 5.09554529190063
5534 5.07575035095215
5535 4.92023849487305
5536 4.83148622512817
5537 5.01017332077026
5538 5.0697193145752
5539 4.99505949020386
5540 5.13124990463257
5541 4.98096942901611
5542 4.96002149581909
5543 4.99059534072876
5544 4.977858543396
5545 5.01346111297607
5546 4.99604654312134
5547 4.96825551986694
5548 5.0801420211792
5549 4.81434154510498
5550 4.93545913696289
5551 4.81605577468872
5552 4.71117258071899
5553 4.77368927001953
5554 4.69835615158081
5555 4.98283100128174
5556 4.87793874740601
5557 5.07033061981201
5558 4.89148855209351
5559 5.25870370864868
5560 5.31315565109253
5561 5.15558242797852
5562 5.20371198654175
5563 5.0884313583374
5564 5.11549091339111
5565 4.76517105102539
5566 4.85190391540527
5567 4.72431707382202
5568 4.7833890914917
5569 4.92589139938354
5570 5.20342779159546
5571 5.22933912277222
5572 5.43354034423828
5573 5.37468147277832
5574 5.28059577941895
5575 5.25031518936157
5576 5.22825574874878
5577 5.16443157196045
5578 4.89294195175171
5579 5.21506977081299
5580 5.05868339538574
5581 5.15647125244141
5582 5.05936336517334
5583 5.06599855422974
5584 4.99562549591064
5585 5.14644479751587
5586 4.93902397155762
5587 5.16559982299805
5588 5.20854473114014
5589 5.16620922088623
5590 5.28093147277832
5591 5.16161251068115
5592 5.06611251831055
5593 5.0755295753479
5594 5.06807804107666
5595 5.23637819290161
5596 5.3643856048584
5597 5.21132564544678
5598 5.08441114425659
5599 5.14101362228394
5600 4.89709091186523
5601 5.17911815643311
5602 5.19721841812134
5603 5.05343055725098
5604 4.96926259994507
5605 5.07240915298462
5606 5.20285129547119
5607 5.12539386749268
5608 4.99654960632324
5609 5.09814596176147
5610 4.99595594406128
5611 5.12553882598877
5612 5.22215604782104
5613 4.92549991607666
5614 4.83628559112549
5615 4.85789680480957
5616 4.836350440979
5617 4.83946228027344
5618 4.84090709686279
5619 4.95619678497314
5620 4.94498729705811
5621 5.06595849990845
5622 4.8869948387146
5623 5.03893136978149
5624 4.93845844268799
5625 4.944091796875
5626 4.98002099990845
5627 4.965735912323
5628 4.8503360748291
5629 5.07870531082153
5630 5.04585075378418
5631 4.86025476455688
5632 4.99466609954834
5633 5.02122640609741
5634 5.11091423034668
5635 4.92600059509277
5636 4.9664192199707
5637 4.87520122528076
5638 5.10944652557373
5639 5.0858416557312
5640 4.83993148803711
5641 5.08022832870483
5642 5.19699859619141
5643 5.03726005554199
5644 4.87822246551514
5645 4.84139919281006
5646 5.08563947677612
5647 5.05374240875244
5648 5.13362598419189
5649 5.16317510604858
5650 5.00339460372925
5651 5.1173734664917
5652 4.99962329864502
5653 5.3256196975708
5654 5.08337640762329
5655 5.11963653564453
5656 5.25576210021973
5657 5.05657911300659
5658 5.26571130752563
5659 5.11709117889404
5660 5.14055156707764
5661 5.01279067993164
5662 5.10944223403931
5663 5.14902687072754
5664 5.03073310852051
5665 4.90233469009399
5666 5.1264796257019
5667 5.15813398361206
5668 5.31241703033447
5669 5.23707866668701
5670 5.35606384277344
5671 5.33188199996948
5672 5.29311466217041
5673 5.18050956726074
5674 5.20910120010376
5675 5.30593252182007
5676 5.33421897888184
5677 5.33151721954346
5678 5.23214340209961
5679 5.33779573440552
5680 5.235511302948
5681 5.43592929840088
5682 5.30637645721436
5683 5.22659873962402
5684 5.18561315536499
5685 5.25070714950562
5686 5.23488998413086
5687 5.25633764266968
5688 5.13913488388062
5689 5.22742080688477
5690 5.18523120880127
5691 5.16703987121582
5692 5.28101396560669
5693 5.30196475982666
5694 5.24799203872681
5695 5.10475921630859
5696 5.2987699508667
5697 5.26554918289185
5698 5.30041933059692
5699 5.2416524887085
5700 5.2523889541626
5701 5.20047616958618
5702 5.2483959197998
5703 5.10379552841187
5704 5.19056940078735
5705 5.40534543991089
5706 5.17855072021484
5707 5.51008749008179
5708 5.42381954193115
5709 5.41568374633789
5710 5.35627269744873
5711 5.36856555938721
5712 5.26436948776245
5713 5.35174751281738
5714 5.38461399078369
5715 5.39360237121582
5716 5.37251710891724
5717 5.3474645614624
5718 5.2334771156311
5719 5.38880157470703
5720 5.24320936203003
5721 5.37878942489624
5722 5.26997518539429
5723 5.30023241043091
5724 5.39876890182495
5725 5.32929229736328
5726 5.30435705184937
5727 5.32958745956421
5728 5.23057460784912
5729 5.4223484992981
5730 5.38470268249512
5731 5.4928765296936
5732 5.40049028396606
5733 5.33988761901855
5734 5.20030927658081
5735 5.28912925720215
5736 5.28460931777954
5737 5.28864622116089
5738 5.17613172531128
5739 5.25183868408203
5740 5.22980785369873
5741 5.23024368286133
5742 5.38312149047852
5743 5.2866268157959
5744 5.18346738815308
5745 5.24740886688232
5746 5.46903514862061
5747 5.3883228302002
5748 5.17922163009644
5749 5.41845703125
5750 5.13505268096924
5751 5.33354377746582
5752 5.41671657562256
5753 5.41597127914429
5754 5.2112717628479
5755 5.58781576156616
5756 5.42582750320435
5757 5.26131916046143
5758 5.42739629745483
5759 5.26885318756104
5760 5.3250675201416
5761 5.32671689987183
5762 5.30454969406128
5763 5.33339786529541
5764 5.25419569015503
5765 5.187180519104
5766 5.24497890472412
5767 5.46616744995117
5768 5.37647581100464
5769 5.38844871520996
5770 5.26729345321655
5771 5.25173616409302
5772 5.20177793502808
5773 5.13426494598389
5774 5.15237665176392
5775 5.11407136917114
5776 5.28634405136108
5777 5.39708471298218
5778 5.2086877822876
5779 5.4810791015625
5780 5.4975905418396
5781 5.38091039657593
5782 5.25964069366455
5783 5.31825637817383
5784 5.45560216903687
5785 5.4507269859314
5786 5.31565189361572
5787 5.25810670852661
5788 5.20978260040283
5789 5.34090662002563
5790 5.19718360900879
5791 5.35467481613159
5792 5.51865530014038
5793 5.37312841415405
5794 5.32182884216309
5795 5.40780115127563
5796 5.47962522506714
5797 5.31139945983887
5798 5.46827507019043
5799 5.4375581741333
5800 5.38546895980835
5801 5.43201446533203
5802 5.53885412216187
5803 5.44840908050537
5804 5.54275178909302
5805 5.22678756713867
5806 5.37724685668945
5807 5.35223531723022
5808 5.01967573165894
5809 5.32596158981323
5810 5.38697719573975
5811 5.29744338989258
5812 5.02267026901245
5813 5.20323848724365
5814 5.07641887664795
5815 5.27668809890747
5816 5.20135164260864
5817 5.24752569198608
5818 5.29331350326538
5819 5.26715993881226
5820 5.38145399093628
5821 5.23309850692749
5822 5.32691144943237
5823 5.33391714096069
5824 5.23109340667725
5825 5.31656551361084
5826 5.38617038726807
5827 5.44344234466553
5828 5.2961893081665
5829 5.28197908401489
5830 5.39454507827759
5831 5.31464195251465
5832 5.25684547424316
5833 5.37163305282593
5834 5.28145503997803
5835 5.26171207427979
5836 5.28573989868164
5837 5.06221055984497
5838 4.97278785705566
5839 5.19001579284668
5840 5.23026084899902
5841 5.25602865219116
5842 5.20667695999146
5843 5.34663915634155
5844 5.27693748474121
5845 5.4018235206604
5846 5.35597658157349
5847 5.44926118850708
5848 5.45746946334839
5849 5.48301601409912
5850 5.49210643768311
5851 5.28796100616455
5852 5.36438226699829
5853 5.49197387695312
5854 5.41656637191772
5855 5.32139778137207
5856 5.45369958877563
5857 5.45346879959106
5858 5.29616546630859
5859 5.27415323257446
5860 5.5089168548584
5861 5.26343965530396
5862 5.2403039932251
5863 5.35342884063721
5864 5.41379690170288
5865 5.60124921798706
5866 5.47626256942749
5867 5.49789142608643
5868 5.34199285507202
5869 5.37758207321167
5870 5.34004592895508
5871 5.30568933486938
5872 5.3018946647644
5873 5.28285312652588
5874 5.29463863372803
5875 5.24815130233765
5876 5.22989892959595
5877 5.1160740852356
5878 5.22152376174927
5879 5.35967206954956
5880 5.46407604217529
5881 5.36438131332397
5882 5.3251166343689
5883 5.39793729782104
5884 5.39452791213989
5885 5.49721956253052
5886 5.39104604721069
5887 5.27101182937622
5888 5.52558708190918
5889 5.31071662902832
5890 5.27215576171875
5891 5.42329597473145
5892 5.07465076446533
5893 5.17264461517334
5894 5.19380521774292
5895 5.26117515563965
5896 5.15463924407959
5897 5.13214540481567
5898 5.18921184539795
5899 5.14443397521973
5900 5.33908796310425
5901 5.20824480056763
5902 5.18694591522217
5903 5.047532081604
5904 5.29792737960815
5905 5.12274503707886
5906 5.33662748336792
5907 5.16041231155396
5908 5.17246723175049
5909 5.10669183731079
5910 5.06067276000977
5911 5.15915298461914
5912 5.0468111038208
5913 5.03481483459473
5914 5.07147979736328
5915 5.38418531417847
5916 5.19465827941895
5917 5.09858655929565
5918 5.12030506134033
5919 5.07636260986328
5920 5.33756542205811
5921 5.2327675819397
5922 5.22618389129639
5923 5.35063600540161
5924 5.2067756652832
5925 5.33595418930054
5926 5.25120782852173
5927 5.27606296539307
5928 5.1329665184021
5929 5.32238912582397
5930 5.08556413650513
5931 5.15169906616211
5932 5.2475528717041
5933 5.10683584213257
5934 5.31297206878662
5935 5.30925607681274
5936 5.35340976715088
5937 5.32266092300415
5938 5.23662757873535
5939 5.18828439712524
5940 5.18235158920288
5941 5.11494922637939
5942 5.21285104751587
5943 5.02692222595215
5944 5.18815851211548
5945 5.08331346511841
5946 5.11991453170776
5947 5.08444786071777
5948 5.09489345550537
5949 5.03401851654053
5950 5.15359830856323
5951 5.09946489334106
5952 5.03204679489136
5953 5.16321754455566
5954 5.11471271514893
5955 4.95096063613892
5956 4.86727237701416
5957 4.94874095916748
5958 4.97880029678345
5959 4.96271800994873
5960 4.93335866928101
5961 4.8444619178772
5962 4.79458999633789
5963 4.77437305450439
5964 4.62306213378906
5965 4.72106170654297
5966 4.68601560592651
5967 4.87268733978271
5968 4.98504447937012
5969 5.03423929214478
5970 4.90751457214355
5971 4.80408763885498
5972 4.73030662536621
5973 4.84970808029175
5974 4.76734352111816
5975 4.93833065032959
5976 4.82839965820312
5977 4.85703611373901
5978 4.924391746521
5979 4.83409118652344
5980 4.78470802307129
5981 4.72006988525391
5982 5.03156661987305
5983 5.14088869094849
5984 5.19821929931641
5985 5.00424528121948
5986 5.02925586700439
5987 5.09585475921631
5988 4.96302556991577
5989 4.83475780487061
5990 4.6706018447876
5991 4.78411483764648
5992 4.77681732177734
5993 4.55347919464111
5994 4.75408601760864
5995 4.80926084518433
5996 4.41896057128906
5997 4.57271480560303
5998 4.5134482383728
5999 4.61627101898193
6000 4.44564247131348
6001 4.54052019119263
6002 4.56860399246216
6003 4.70154857635498
6004 4.78563165664673
6005 4.934401512146
6006 4.72931861877441
6007 4.76608371734619
6008 4.75896024703979
6009 4.62007284164429
6010 4.69882965087891
6011 4.74242496490479
6012 4.66854095458984
6013 4.72716808319092
6014 4.87631797790527
6015 4.67400360107422
6016 4.92279720306396
6017 4.86542987823486
6018 4.71621084213257
6019 4.81860542297363
6020 4.73820304870605
6021 4.81857204437256
6022 4.68735361099243
6023 4.88925123214722
6024 4.82904577255249
6025 4.83363580703735
6026 4.77924776077271
6027 4.9415168762207
6028 4.9606237411499
6029 4.89716005325317
6030 4.97934103012085
6031 4.86206197738647
6032 4.82272720336914
6033 4.74349069595337
6034 4.72357892990112
6035 4.59717130661011
6036 4.67266082763672
6037 4.55410194396973
6038 4.45790147781372
6039 4.66268825531006
6040 4.73934650421143
6041 4.61830425262451
6042 4.5571870803833
6043 4.6254415512085
6044 4.68601226806641
6045 4.62910985946655
6046 5.00936794281006
6047 4.85452795028687
6048 4.98576736450195
6049 4.91546583175659
6050 4.83275747299194
6051 4.89423036575317
6052 4.83909034729004
6053 4.82725954055786
6054 4.90947198867798
6055 4.90028142929077
6056 4.84530639648438
6057 4.51758861541748
6058 4.5856351852417
6059 4.73709201812744
6060 4.79667043685913
6061 4.30343580245972
6062 4.38663148880005
6063 4.58543109893799
6064 4.40755081176758
6065 4.51289796829224
6066 4.59550094604492
6067 4.62844371795654
6068 4.62046384811401
6069 4.61446905136108
6070 4.70160579681396
6071 4.77087497711182
6072 4.46586322784424
6073 4.5218358039856
6074 4.49404430389404
6075 4.55616617202759
6076 4.57697629928589
6077 4.83837080001831
6078 4.86051654815674
6079 4.57285022735596
6080 4.68296575546265
6081 4.69084596633911
6082 5.08207750320435
6083 4.79315853118896
6084 4.91286087036133
6085 4.8333044052124
6086 4.66511487960815
6087 5.13036346435547
6088 4.98140048980713
6089 4.83485126495361
6090 4.95113563537598
6091 5.07791233062744
6092 4.79363346099854
6093 4.70886850357056
6094 4.81283664703369
6095 4.8779673576355
6096 4.8597354888916
6097 4.70067548751831
6098 4.80014801025391
6099 4.61628484725952
6100 4.55822992324829
6101 4.8196439743042
6102 4.64663887023926
6103 4.80090093612671
6104 4.59070158004761
6105 4.81299734115601
6106 4.74731254577637
6107 4.87971210479736
6108 4.73583936691284
6109 4.68435382843018
6110 4.7952938079834
6111 4.73559904098511
6112 4.4990701675415
6113 4.87131500244141
6114 4.76673889160156
6115 4.65724468231201
6116 4.49129390716553
6117 4.87283706665039
6118 4.93714094161987
6119 4.77173614501953
6120 5.17401075363159
6121 4.93329191207886
6122 5.0198860168457
6123 4.94359397888184
6124 4.40837430953979
6125 4.56909513473511
6126 4.75034999847412
6127 4.53357315063477
6128 4.5253119468689
6129 4.9056224822998
6130 5.33946800231934
6131 5.07667589187622
6132 5.21111154556274
6133 4.91979455947876
6134 5.09521341323853
6135 5.32705497741699
6136 5.24817228317261
6137 5.38184499740601
6138 5.42691612243652
6139 5.50278997421265
6140 5.37432479858398
6141 5.3264365196228
6142 5.20313692092896
6143 5.48825073242188
6144 5.64594697952271
6145 5.53256464004517
6146 5.30004215240479
6147 5.2725191116333
6148 5.38152694702148
6149 5.86643695831299
6150 5.61045265197754
6151 5.70959091186523
6152 5.59446477890015
6153 5.59514379501343
6154 5.58325529098511
6155 5.61785173416138
6156 5.90894842147827
6157 5.72555255889893
6158 5.81418085098267
6159 5.83369159698486
6160 5.90702056884766
6161 5.44005537033081
6162 5.39338731765747
6163 4.96411466598511
6164 5.54264497756958
6165 5.43180990219116
6166 5.27491426467896
6167 5.29107856750488
6168 5.36873960494995
6169 5.4930682182312
6170 5.41100406646729
6171 5.51101636886597
6172 5.3661470413208
6173 5.20811891555786
6174 5.35242033004761
6175 5.5837516784668
6176 5.00232791900635
6177 5.51672124862671
6178 5.27423620223999
6179 5.31364107131958
6180 5.08520269393921
6181 5.22431182861328
6182 5.30599880218506
6183 5.67181873321533
6184 5.74414014816284
6185 5.56702756881714
6186 5.4161524772644
6187 5.66445636749268
6188 5.52582931518555
6189 5.5997314453125
6190 5.62084913253784
6191 5.23783111572266
6192 5.24207878112793
6193 5.65472507476807
6194 5.49096012115479
6195 5.66527414321899
6196 5.80234718322754
6197 5.55445575714111
6198 5.5382342338562
6199 5.61924982070923
6200 5.69336605072021
6201 5.74969005584717
6202 5.96014022827148
6203 5.56193447113037
6204 5.41227245330811
6205 5.53476667404175
6206 5.76406478881836
6207 5.53572273254395
6208 5.5546727180481
6209 5.36256074905396
6210 5.454674243927
6211 5.38930130004883
6212 5.25573921203613
6213 5.22877740859985
6214 5.40257120132446
6215 5.49238395690918
6216 5.19606018066406
6217 5.14208555221558
6218 5.20119667053223
6219 5.25855827331543
6220 5.40328788757324
6221 5.60805463790894
6222 5.25170135498047
6223 5.41007614135742
6224 5.48436307907104
6225 5.38140344619751
6226 5.64518022537231
6227 5.57785654067993
6228 5.25455713272095
6229 5.35600137710571
6230 5.23360061645508
6231 5.18397521972656
6232 5.11761093139648
6233 5.30383205413818
6234 5.19128942489624
6235 4.98919725418091
6236 5.25380706787109
6237 5.2330174446106
6238 5.31169652938843
6239 5.15337896347046
6240 4.8890585899353
6241 4.76905012130737
6242 4.7565484046936
6243 4.99833011627197
6244 5.19427299499512
6245 4.85608530044556
6246 4.96151971817017
6247 4.87666368484497
6248 4.93712902069092
6249 5.01651668548584
6250 4.72631120681763
6251 4.89914751052856
6252 4.97698402404785
6253 4.72892141342163
6254 4.86564493179321
6255 4.81625270843506
6256 4.72993755340576
6257 4.810378074646
6258 5.14097738265991
6259 4.94765901565552
6260 5.18035173416138
6261 5.34489154815674
6262 4.9175386428833
6263 5.04396200180054
6264 5.00501155853271
6265 4.82439661026001
6266 4.85203790664673
6267 4.62611818313599
6268 4.8473949432373
6269 4.99898958206177
6270 4.70687580108643
6271 4.91665267944336
6272 5.030592918396
6273 4.81165552139282
6274 4.74735879898071
6275 5.09761476516724
6276 4.86359405517578
6277 4.79125595092773
6278 4.84617519378662
6279 4.84280729293823
6280 5.19067764282227
6281 4.69278287887573
6282 5.0746488571167
6283 5.13670969009399
6284 4.93477535247803
6285 4.71657133102417
6286 4.89023494720459
6287 4.87635326385498
6288 5.17102766036987
6289 5.12998199462891
6290 4.75756025314331
6291 5.00048112869263
6292 4.94195985794067
6293 5.17029190063477
6294 5.18088340759277
6295 5.27753162384033
6296 5.24562072753906
6297 4.85820817947388
6298 5.09687614440918
6299 5.20520734786987
6300 4.93295526504517
6301 5.02883386611938
6302 4.84050798416138
6303 5.071852684021
6304 5.30362510681152
6305 4.8919849395752
6306 5.01530647277832
6307 4.78476095199585
6308 5.22296905517578
6309 5.12455368041992
6310 5.01136064529419
6311 5.30398178100586
6312 4.84003257751465
6313 5.04718732833862
6314 4.70400094985962
6315 5.14476203918457
6316 4.69925022125244
6317 5.14674043655396
6318 5.00171422958374
6319 5.28447151184082
6320 5.40751314163208
6321 5.21973705291748
6322 4.67820644378662
6323 5.16847515106201
6324 4.81540584564209
6325 5.290855884552
6326 5.19590187072754
6327 5.01599216461182
6328 5.12767553329468
6329 5.40741443634033
6330 5.28961944580078
6331 5.38164043426514
6332 4.90140867233276
6333 4.88709449768066
6334 5.23231029510498
6335 4.85816240310669
6336 4.82636785507202
6337 4.67552852630615
6338 4.78042459487915
6339 4.97405195236206
6340 5.26669645309448
6341 5.34137439727783
6342 4.9420108795166
6343 5.19858551025391
6344 5.19365739822388
6345 4.90328741073608
6346 5.19514036178589
6347 5.42373418807983
6348 5.26639604568481
6349 5.29613161087036
6350 5.31404399871826
6351 5.37717342376709
6352 5.4761176109314
6353 5.73236227035522
6354 5.49234485626221
6355 5.38941049575806
6356 5.69816637039185
6357 5.31224536895752
6358 5.87528562545776
6359 5.68363857269287
6360 5.19477224349976
6361 5.55121898651123
6362 5.63446569442749
6363 5.52977800369263
6364 5.48776769638062
6365 5.80164241790771
6366 5.42221164703369
6367 5.28545236587524
6368 5.51826620101929
6369 5.47185373306274
6370 5.61213541030884
6371 5.81665325164795
6372 5.37389326095581
6373 5.39945650100708
6374 5.57262706756592
6375 5.35013628005981
6376 5.37764501571655
6377 5.33046627044678
6378 5.42318487167358
6379 5.39356470108032
6380 5.31061220169067
6381 5.59273481369019
6382 5.61512231826782
6383 5.37135934829712
6384 5.1881947517395
6385 5.51309156417847
6386 5.42871427536011
6387 5.42516183853149
6388 5.51062297821045
6389 5.60476970672607
6390 5.43227577209473
6391 5.54726648330688
6392 5.4402871131897
6393 5.62033462524414
6394 5.39807271957397
6395 5.01203584671021
6396 5.34184741973877
6397 5.15871286392212
6398 5.41669845581055
6399 5.25914716720581
6400 5.35996294021606
6401 5.39455604553223
6402 5.23423290252686
6403 5.19025373458862
6404 5.42467594146729
6405 5.35332918167114
6406 5.30158424377441
6407 5.29360818862915
6408 5.20757961273193
6409 5.22035646438599
6410 5.26122045516968
6411 5.18437480926514
6412 5.31212377548218
6413 5.28646755218506
6414 5.2552056312561
6415 5.37223243713379
6416 5.32846307754517
6417 5.38865423202515
6418 5.25711917877197
6419 5.00800085067749
6420 5.01874303817749
6421 5.38263320922852
6422 4.90388870239258
6423 4.96307468414307
6424 5.18318939208984
6425 5.0002121925354
6426 4.78577470779419
6427 4.85844755172729
6428 5.10889196395874
6429 4.99343109130859
6430 4.68740940093994
6431 4.6494345664978
6432 4.81992387771606
6433 4.84426259994507
6434 4.98991870880127
6435 4.6010627746582
6436 4.77404260635376
6437 4.74321603775024
6438 4.73892164230347
6439 4.79375028610229
6440 4.83656692504883
6441 4.66318559646606
6442 4.39883518218994
6443 4.82642555236816
6444 4.73774242401123
6445 4.7358226776123
6446 4.29761600494385
6447 4.65548372268677
6448 4.08041667938232
6449 4.1088433265686
6450 4.15368938446045
6451 4.02450513839722
6452 3.98672604560852
6453 4.36688995361328
6454 4.04085397720337
6455 4.11273860931396
6456 4.19045448303223
6457 4.03731441497803
6458 3.93529343605042
6459 4.10871076583862
6460 4.10288286209106
6461 4.00361776351929
6462 4.67702007293701
6463 4.36292552947998
6464 4.36987113952637
6465 4.3609790802002
6466 4.24414157867432
6467 4.09878873825073
6468 4.13635540008545
6469 4.57349252700806
6470 4.13613414764404
6471 4.02448081970215
6472 4.44579219818115
6473 4.58404922485352
6474 4.38568687438965
6475 4.97415924072266
6476 4.60285425186157
6477 4.63663387298584
6478 4.72727251052856
6479 4.67877340316772
6480 4.73524856567383
6481 4.76100778579712
6482 4.45312738418579
6483 4.64908266067505
6484 4.42434358596802
6485 4.61620903015137
6486 4.59750127792358
6487 4.76292657852173
6488 5.0110330581665
6489 4.67834377288818
6490 5.0780873298645
6491 5.09101867675781
6492 5.04505968093872
6493 5.22834348678589
6494 4.94534826278687
6495 5.2383599281311
6496 5.0533013343811
6497 5.11995601654053
6498 5.2304949760437
6499 4.7251935005188
6500 4.94277477264404
6501 4.82112836837769
6502 4.89931535720825
6503 5.15402173995972
6504 4.97239780426025
6505 5.2393102645874
6506 5.28038215637207
6507 5.38090896606445
6508 5.24962997436523
6509 5.34494543075562
6510 4.9194598197937
6511 5.17027568817139
6512 5.15541839599609
6513 5.27628469467163
6514 5.23987197875977
6515 5.24443769454956
6516 5.21915292739868
6517 5.00885057449341
6518 5.17801761627197
6519 4.99796056747437
6520 4.93304347991943
6521 4.50824117660522
6522 4.66995668411255
6523 4.90783071517944
6524 5.13333702087402
6525 4.7456693649292
6526 4.89250230789185
6527 4.80944156646729
6528 5.34499311447144
6529 5.01080417633057
6530 5.17837953567505
6531 4.79452657699585
6532 4.82343721389771
6533 4.98989915847778
6534 4.99873638153076
6535 5.09689903259277
6536 5.29825592041016
6537 5.06522512435913
6538 4.73824405670166
6539 5.20923376083374
6540 5.16741704940796
6541 4.68549537658691
6542 4.85087060928345
6543 4.95771360397339
6544 4.92365169525146
6545 5.33155632019043
6546 5.37403297424316
6547 5.25376033782959
6548 5.13966655731201
6549 4.79874753952026
6550 4.81092977523804
6551 4.81368112564087
6552 4.96769094467163
6553 5.18590593338013
6554 5.0033130645752
6555 5.11696243286133
6556 5.32664060592651
6557 5.29194450378418
6558 4.81388759613037
6559 4.78825950622559
6560 4.9938006401062
6561 4.99189710617065
6562 4.70725393295288
6563 4.84881019592285
6564 4.80281257629395
6565 4.79804563522339
6566 4.92741346359253
6567 5.24461126327515
6568 4.98671579360962
6569 4.8599739074707
6570 5.19990921020508
6571 5.08333587646484
6572 4.68583965301514
6573 4.52966737747192
6574 5.12496757507324
6575 4.85903215408325
6576 4.38263750076294
6577 4.28726577758789
6578 4.09441804885864
6579 4.74615812301636
6580 4.93660593032837
6581 4.88502264022827
6582 4.5966362953186
6583 5.43364810943604
6584 4.85789728164673
6585 4.98823022842407
6586 5.23551177978516
6587 4.71591377258301
6588 4.77765512466431
6589 4.60073709487915
6590 4.56901931762695
6591 4.94603872299194
6592 4.64089488983154
6593 4.83353900909424
6594 4.78711605072021
6595 4.76750087738037
6596 5.08439826965332
6597 4.99782800674438
6598 4.6184196472168
6599 4.75764179229736
6600 4.43765258789062
6601 4.70658397674561
6602 4.56584739685059
6603 4.58607769012451
6604 4.20422983169556
6605 4.67698287963867
6606 4.10000658035278
6607 4.10979604721069
6608 4.02951812744141
6609 4.2440128326416
6610 4.7514967918396
6611 4.56251764297485
6612 4.80092191696167
6613 4.81100463867188
6614 4.55764484405518
6615 4.57551431655884
6616 5.01408576965332
6617 4.72932815551758
6618 4.68713665008545
6619 4.49847745895386
6620 4.65112638473511
6621 4.56451559066772
6622 5.06722784042358
6623 4.80608367919922
6624 4.82905340194702
6625 4.93695068359375
6626 5.18834924697876
6627 5.00383806228638
6628 4.85012245178223
6629 5.4331202507019
6630 4.80293798446655
6631 4.59993743896484
6632 4.35909843444824
6633 3.95059943199158
6634 4.40219163894653
6635 4.59025287628174
6636 4.6152491569519
6637 4.85074234008789
6638 4.31012296676636
6639 4.62498426437378
6640 4.24574375152588
6641 4.60487031936646
6642 4.68212890625
6643 4.87449979782104
6644 4.6383376121521
6645 4.79241991043091
6646 4.87191009521484
6647 4.96220874786377
6648 4.5027494430542
6649 5.11345243453979
6650 5.45431518554688
6651 5.14481973648071
6652 5.50604820251465
6653 4.63077068328857
6654 5.131103515625
6655 4.84913396835327
6656 4.98029136657715
6657 4.72634267807007
6658 4.87483358383179
6659 4.78507375717163
6660 4.26746511459351
6661 4.93691492080688
6662 4.82577705383301
6663 5.21143817901611
6664 4.97918033599854
6665 5.00061464309692
6666 5.15996646881104
6667 5.16673612594604
6668 5.47760248184204
6669 5.34464025497437
6670 5.45981359481812
6671 5.7610559463501
6672 5.47231006622314
6673 5.43095588684082
6674 4.96403217315674
6675 5.01408672332764
6676 5.04406785964966
6677 5.15721654891968
6678 4.82612037658691
6679 5.31098556518555
6680 5.22682094573975
6681 4.94149732589722
6682 5.30704736709595
6683 5.68751049041748
6684 5.28468704223633
6685 5.3802170753479
6686 4.84352254867554
6687 5.03816699981689
6688 5.13086080551147
6689 5.22743558883667
6690 5.34296941757202
6691 5.02649164199829
6692 5.2983603477478
6693 5.33669900894165
6694 5.3034725189209
6695 5.28394365310669
6696 5.32066535949707
6697 5.35173034667969
6698 5.27698612213135
6699 5.17956924438477
6700 5.17908430099487
6701 5.21965312957764
6702 5.22858381271362
6703 4.86686134338379
6704 5.03930377960205
6705 5.0532112121582
6706 5.55880498886108
6707 5.01689720153809
6708 5.31523561477661
6709 5.46805858612061
6710 5.45675373077393
6711 5.49330759048462
6712 5.58510065078735
6713 5.31597900390625
6714 5.01485204696655
6715 5.16732931137085
6716 4.79528045654297
6717 4.81891345977783
6718 4.6528525352478
6719 4.66404581069946
6720 4.66286039352417
6721 4.90167617797852
6722 5.03963756561279
6723 5.00997829437256
6724 5.48325109481812
6725 4.95728588104248
6726 4.96572494506836
6727 4.89501285552979
6728 4.55121564865112
6729 5.12980318069458
6730 5.20779895782471
6731 5.42593050003052
6732 4.94354772567749
6733 5.00750684738159
6734 4.66643285751343
6735 4.18477773666382
6736 4.44333410263062
6737 4.80344676971436
6738 4.99968528747559
6739 4.59090852737427
6740 4.31673145294189
6741 4.46320104598999
6742 4.88444471359253
6743 4.78348970413208
6744 4.82660102844238
6745 4.31636238098145
6746 4.42523050308228
6747 4.16816711425781
6748 4.37882709503174
6749 3.96013712882996
6750 4.40457153320312
6751 4.01420545578003
6752 4.51640558242798
6753 4.84272336959839
6754 5.16285753250122
6755 5.11927843093872
6756 5.84868955612183
6757 4.99029779434204
6758 5.52030038833618
6759 4.99340057373047
6760 4.7881646156311
6761 4.85782957077026
6762 4.86434316635132
6763 5.03259611129761
6764 5.06618213653564
6765 4.56570053100586
6766 4.83701229095459
6767 4.99080514907837
6768 4.34491348266602
6769 4.52958297729492
6770 4.72039031982422
6771 4.83263158798218
6772 4.78545999526978
6773 4.74151515960693
6774 5.14732980728149
6775 5.13040637969971
6776 5.42144107818604
6777 5.19242095947266
6778 5.23750972747803
6779 5.24098014831543
6780 5.10980701446533
6781 5.05314588546753
6782 5.10185956954956
6783 4.85642957687378
6784 4.85423707962036
6785 5.15811157226562
6786 5.37945699691772
6787 5.3378849029541
6788 5.13620901107788
6789 5.24864149093628
6790 5.29062509536743
6791 5.33586931228638
6792 5.5273756980896
6793 5.40297317504883
6794 5.49076795578003
6795 5.29003429412842
6796 5.38833618164062
6797 5.28022909164429
6798 5.58770561218262
6799 5.67557334899902
6800 5.57782030105591
6801 5.92858266830444
6802 6.08933019638062
6803 5.72428417205811
6804 5.70603895187378
6805 5.6535267829895
6806 5.34714984893799
6807 5.52182054519653
6808 5.47633695602417
6809 5.40051794052124
6810 5.16127490997314
6811 5.28758716583252
6812 5.32529449462891
6813 5.25188636779785
6814 5.54943227767944
6815 5.2468466758728
6816 5.26167297363281
6817 4.81251668930054
6818 4.92292785644531
6819 4.83485174179077
6820 4.87038803100586
6821 4.84513759613037
6822 4.60440254211426
6823 5.01829051971436
6824 4.80934143066406
6825 4.82715129852295
6826 4.82577419281006
6827 5.12575244903564
6828 5.29527854919434
6829 4.71094083786011
6830 4.70309686660767
6831 4.19551753997803
6832 5.03956985473633
6833 5.22359848022461
6834 4.93334817886353
6835 5.04416131973267
6836 4.90294551849365
6837 4.90476179122925
6838 5.1679310798645
6839 4.80876016616821
6840 4.58574104309082
6841 4.60380363464355
6842 4.77767848968506
6843 4.74602842330933
6844 4.59272146224976
6845 4.72841882705688
6846 4.54119300842285
6847 4.18641710281372
6848 4.18545961380005
6849 4.2852668762207
6850 4.05634832382202
6851 4.4034423828125
6852 4.52874755859375
6853 3.90152597427368
6854 4.0128026008606
6855 3.97170186042786
6856 4.05107355117798
6857 4.00855445861816
6858 4.61390781402588
6859 4.44907569885254
6860 4.74461698532104
6861 4.33196592330933
6862 4.36154556274414
6863 4.47739887237549
6864 4.54292583465576
6865 4.62810611724854
6866 4.87274217605591
6867 4.38193559646606
6868 4.41561698913574
6869 4.73576402664185
6870 4.72226095199585
6871 4.60994338989258
6872 4.32651805877686
6873 4.53781509399414
6874 4.30244588851929
6875 4.4300479888916
6876 4.5711498260498
6877 4.51248788833618
6878 5.07155609130859
6879 4.68535852432251
6880 4.26894235610962
6881 4.56995391845703
6882 4.21405935287476
6883 4.67377996444702
6884 4.67357540130615
6885 4.25736999511719
6886 5.05661058425903
6887 5.37290716171265
6888 5.2086820602417
6889 5.12133359909058
6890 5.00502014160156
6891 4.79877853393555
6892 4.54529428482056
6893 4.6396050453186
6894 4.62912893295288
6895 4.49230623245239
6896 4.83716201782227
6897 5.10221862792969
6898 4.94600772857666
6899 5.08188486099243
6900 4.7768440246582
6901 5.1155743598938
6902 4.59716033935547
6903 4.91400718688965
6904 4.71498489379883
6905 4.87973833084106
6906 4.45421171188354
6907 4.95501375198364
6908 4.89448022842407
6909 4.4270076751709
6910 5.03172969818115
6911 4.96559429168701
6912 4.96248626708984
6913 4.66089773178101
6914 4.52570104598999
6915 4.5122332572937
6916 4.61960887908936
6917 4.73092174530029
6918 4.82110643386841
6919 4.62626457214355
6920 4.59637403488159
6921 4.46074247360229
6922 5.10669136047363
6923 5.04205989837646
6924 4.48220348358154
6925 5.05014848709106
6926 5.11334180831909
6927 4.61888647079468
6928 4.69529008865356
6929 4.51285076141357
6930 5.7060079574585
6931 5.96899652481079
6932 5.56610631942749
6933 5.48130035400391
6934 5.73602819442749
6935 6.45109748840332
6936 6.33609342575073
6937 6.21490716934204
6938 5.68398284912109
6939 5.64721202850342
6940 6.0372314453125
6941 5.62393712997437
6942 5.37322378158569
6943 5.53449058532715
6944 4.4236478805542
6945 4.70457220077515
6946 5.21293306350708
6947 6.05482625961304
6948 6.73472213745117
6949 6.61590051651001
6950 6.65587711334229
6951 6.84689140319824
6952 6.56686353683472
6953 6.73683500289917
6954 6.90005350112915
6955 7.02285528182983
6956 6.81685352325439
6957 6.68335247039795
6958 5.57952499389648
6959 4.59282112121582
6960 4.96057081222534
6961 4.97130870819092
6962 5.12702989578247
6963 5.13125801086426
6964 5.37707757949829
6965 5.54656362533569
6966 5.19126462936401
6967 5.79998540878296
6968 5.5780029296875
6969 6.85036945343018
6970 6.73792219161987
6971 6.86725616455078
6972 7.14504289627075
6973 6.82537126541138
6974 5.53090190887451
6975 5.4352388381958
6976 5.52022409439087
6977 5.63509607315063
6978 5.52380657196045
6979 5.8501091003418
6980 5.96883630752563
6981 6.23348999023438
6982 5.63347482681274
6983 5.8693208694458
6984 5.56786966323853
6985 5.90419912338257
6986 5.78143692016602
6987 5.51889562606812
6988 5.49074745178223
6989 4.94269466400146
6990 5.38911724090576
6991 5.42557621002197
6992 5.78010320663452
6993 5.93472766876221
6994 5.54288530349731
6995 5.75248908996582
6996 5.82462453842163
6997 6.09325790405273
6998 5.95759963989258
6999 5.18364572525024
7000 6.1747522354126
7001 6.05631494522095
7002 6.51243591308594
7003 6.4376163482666
7004 5.27776432037354
7005 5.542799949646
7006 5.19620513916016
7007 5.06335210800171
7008 5.04961204528809
7009 4.50813579559326
7010 4.03448009490967
7011 4.45472192764282
7012 4.44443941116333
7013 4.60684156417847
7014 4.91782999038696
7015 3.67644786834717
7016 3.67684555053711
7017 3.51656532287598
7018 3.13471817970276
7019 3.9509060382843
7020 3.71331715583801
7021 4.40799283981323
7022 4.90242528915405
7023 5.2113208770752
7024 4.99055957794189
7025 4.74222087860107
7026 4.43446397781372
7027 4.68405628204346
7028 4.72028779983521
7029 4.72738885879517
7030 4.85156631469727
7031 5.47701597213745
7032 5.73723745346069
7033 5.6274881362915
7034 5.62581491470337
7035 5.32308340072632
7036 5.47240829467773
7037 5.27897214889526
7038 5.57343435287476
7039 4.62031173706055
7040 5.11473369598389
7041 4.62086534500122
7042 4.71363639831543
7043 5.03130197525024
7044 4.4577808380127
7045 4.57155418395996
7046 4.56238317489624
7047 4.5019965171814
7048 4.6563138961792
7049 4.77269601821899
7050 4.34841728210449
7051 4.35562419891357
7052 4.79199981689453
7053 4.86365222930908
7054 4.96428298950195
7055 4.749192237854
7056 4.18487691879272
7057 4.59517478942871
7058 4.85329532623291
7059 4.92422342300415
7060 4.75264596939087
7061 4.59755229949951
7062 4.68589401245117
7063 5.16142320632935
7064 4.75536012649536
7065 4.78729724884033
7066 4.84750413894653
7067 5.08919382095337
7068 4.90501356124878
7069 4.49792194366455
7070 4.16582775115967
7071 4.30802917480469
7072 4.43196105957031
7073 4.42075777053833
7074 4.70981884002686
7075 4.22277593612671
7076 4.56612157821655
7077 4.64979314804077
7078 4.3197169303894
7079 4.22618341445923
7080 3.86225938796997
7081 4.21614074707031
7082 4.26320695877075
7083 3.89319896697998
7084 4.64826631546021
7085 4.12848615646362
7086 4.19898414611816
7087 4.48144388198853
7088 4.3237133026123
7089 4.42979192733765
7090 4.53506231307983
7091 4.4170503616333
7092 4.7257285118103
7093 4.88204669952393
7094 4.63247489929199
7095 4.63388013839722
7096 4.4929575920105
7097 4.02861166000366
7098 4.46413421630859
7099 4.55009889602661
7100 4.54428100585938
7101 4.56386566162109
7102 4.26756763458252
7103 4.29345798492432
7104 4.24926424026489
7105 4.17933702468872
7106 4.29238271713257
7107 4.66381692886353
7108 4.50832796096802
7109 4.64207363128662
7110 4.62952423095703
7111 4.41439437866211
7112 4.68074941635132
7113 4.35601902008057
7114 4.23881912231445
7115 4.49756193161011
7116 4.70192384719849
7117 4.61274099349976
7118 5.09837102890015
7119 5.00973749160767
7120 4.5579047203064
7121 4.86203527450562
7122 4.76693534851074
7123 4.84527730941772
7124 5.03674697875977
7125 4.5861496925354
7126 5.06999349594116
7127 4.72536420822144
7128 4.33238744735718
7129 4.16195631027222
7130 4.59636116027832
7131 4.74932861328125
7132 4.77742290496826
7133 4.45385074615479
7134 4.3690128326416
7135 4.56681776046753
7136 4.25980138778687
7137 4.17675495147705
7138 3.95970153808594
7139 4.0541844367981
7140 4.16991996765137
7141 4.4278416633606
7142 4.09847831726074
7143 4.08230543136597
7144 4.11897230148315
7145 4.26045560836792
7146 4.46137857437134
7147 4.25936889648438
7148 4.56470012664795
7149 4.32153463363647
7150 4.37549018859863
7151 4.41848754882812
7152 4.40090084075928
7153 4.29868125915527
7154 4.21442890167236
7155 4.358238697052
7156 4.64726877212524
7157 4.41163778305054
7158 4.30433464050293
7159 4.32137966156006
7160 4.49746656417847
7161 4.36037254333496
7162 4.39842414855957
7163 4.35634994506836
7164 4.30784511566162
7165 4.31968975067139
7166 4.5940842628479
7167 4.19680452346802
7168 4.53993558883667
7169 4.72927951812744
7170 4.89089727401733
7171 4.55745458602905
7172 4.30628204345703
7173 4.2742338180542
7174 4.37149667739868
7175 4.71729135513306
7176 4.58699512481689
7177 4.2426495552063
7178 4.665198802948
7179 4.43415212631226
7180 4.44951915740967
7181 4.57709550857544
7182 4.57976818084717
7183 4.44093179702759
7184 4.28191995620728
7185 4.2991247177124
7186 4.41232538223267
7187 4.36335182189941
7188 4.31703615188599
7189 4.55893898010254
7190 4.10806179046631
7191 3.94925022125244
7192 4.20775365829468
7193 4.24916124343872
7194 4.32298946380615
7195 4.25827407836914
7196 4.47051525115967
7197 4.49651908874512
7198 4.38769054412842
7199 4.46211719512939
7200 4.59718227386475
7201 4.49274396896362
7202 4.36987495422363
7203 4.37567806243896
7204 4.49724960327148
7205 4.39760398864746
7206 4.47401905059814
7207 4.41633176803589
7208 4.1106424331665
7209 4.11276054382324
7210 4.26718187332153
7211 4.14090013504028
7212 4.1120171546936
7213 4.46427822113037
7214 4.34866714477539
7215 4.42342567443848
7216 4.31790542602539
7217 4.56662273406982
7218 4.12642621994019
7219 4.46027946472168
7220 4.31336355209351
7221 4.30714988708496
7222 4.33859157562256
7223 4.50477743148804
7224 4.58373117446899
7225 4.29218196868896
7226 4.21939897537231
7227 4.75512313842773
7228 4.99416399002075
7229 4.58378791809082
7230 4.78301906585693
7231 4.4518141746521
7232 4.81688833236694
7233 4.70984649658203
7234 4.82366228103638
7235 4.54797601699829
7236 4.91653823852539
7237 4.87746429443359
7238 5.0983362197876
7239 5.04183530807495
7240 4.9818902015686
7241 5.30342435836792
7242 4.76643800735474
7243 4.83449745178223
7244 4.93720531463623
7245 5.12171697616577
7246 5.21115779876709
7247 5.08260297775269
7248 5.04142045974731
7249 4.96795225143433
7250 4.94174766540527
7251 4.65058994293213
7252 5.0076904296875
7253 4.76229000091553
7254 4.84606170654297
7255 4.71849870681763
7256 4.4347071647644
7257 4.51773500442505
7258 4.59412813186646
7259 4.88018274307251
7260 4.85927534103394
7261 5.05016565322876
7262 4.91691875457764
7263 4.93716907501221
7264 4.36301231384277
7265 4.48625087738037
7266 4.56183481216431
7267 5.40289878845215
7268 5.3746166229248
7269 5.11541414260864
7270 4.95640707015991
7271 5.03737211227417
7272 4.87283611297607
7273 5.09134817123413
7274 4.82753944396973
7275 5.08638954162598
7276 5.08141231536865
7277 4.88529825210571
7278 5.09245204925537
7279 5.03045988082886
7280 5.16933107376099
7281 5.03594446182251
7282 5.02149295806885
7283 4.88103914260864
7284 5.12398958206177
7285 5.03300905227661
7286 5.21981620788574
7287 5.01565265655518
7288 4.94742584228516
7289 5.00892686843872
7290 4.86153316497803
7291 5.44787693023682
7292 5.15814971923828
7293 4.86944246292114
7294 5.23117923736572
7295 5.11988544464111
7296 5.09081745147705
7297 5.03190660476685
7298 4.9684944152832
7299 5.03858137130737
7300 5.22730779647827
7301 4.68809604644775
7302 5.01850843429565
7303 5.14791584014893
7304 5.0250678062439
7305 5.06562232971191
7306 4.98818778991699
7307 5.09401893615723
7308 5.20617532730103
7309 4.87288761138916
7310 4.95723581314087
7311 4.84697198867798
7312 4.71931838989258
7313 4.85348415374756
7314 4.83213090896606
7315 4.95500612258911
7316 4.93874025344849
7317 5.01841163635254
7318 4.76965045928955
7319 5.02587366104126
7320 5.05416631698608
7321 4.91790437698364
7322 5.21844625473022
7323 5.32915306091309
7324 5.11683177947998
7325 5.04470443725586
7326 5.23558759689331
7327 5.24104499816895
7328 5.28292036056519
7329 5.22566795349121
7330 4.8210506439209
7331 5.08703660964966
7332 5.0148024559021
7333 5.15851831436157
7334 5.17950868606567
7335 5.13970422744751
7336 5.04619359970093
7337 5.12235069274902
7338 4.94956207275391
7339 5.20346021652222
7340 5.15415287017822
7341 5.18683958053589
7342 5.38858890533447
7343 5.31195306777954
7344 5.18896389007568
7345 5.40688228607178
7346 4.97595977783203
7347 5.12537956237793
7348 5.11927366256714
7349 4.78318977355957
7350 4.84657907485962
7351 4.67358016967773
7352 4.89524984359741
7353 4.73632621765137
7354 4.84874629974365
7355 4.92274236679077
7356 5.06351327896118
7357 5.12079668045044
7358 4.90012454986572
7359 4.3804783821106
7360 4.8629789352417
7361 4.49866771697998
7362 4.44053173065186
7363 4.32562780380249
7364 5.07446575164795
7365 4.8062539100647
7366 4.61860609054565
7367 4.42829847335815
7368 4.74472188949585
7369 4.93720626831055
7370 4.29760456085205
7371 4.54487991333008
7372 4.72602605819702
7373 5.04060888290405
7374 4.60096073150635
7375 4.66298770904541
7376 4.78247594833374
7377 4.04728078842163
7378 3.79787707328796
7379 3.21416974067688
7380 3.49479007720947
7381 4.04054832458496
7382 3.18451523780823
7383 3.05861115455627
7384 3.24055600166321
7385 3.30382776260376
7386 3.34863448143005
7387 3.2436888217926
7388 3.55453181266785
7389 3.50121665000916
7390 3.71221995353699
7391 3.70817828178406
7392 3.72187256813049
7393 3.8735990524292
7394 3.78437685966492
7395 3.84075164794922
7396 3.60167670249939
7397 3.54121541976929
7398 3.46828079223633
7399 3.44896030426025
7400 3.66766428947449
7401 3.66049981117249
7402 3.48712086677551
7403 3.14076399803162
7404 3.35908508300781
7405 3.41789078712463
7406 3.48469114303589
7407 3.47008299827576
7408 3.36703038215637
7409 3.44416642189026
7410 3.71345162391663
7411 3.37474322319031
7412 2.96347737312317
7413 3.28609490394592
7414 3.16226601600647
7415 3.09868717193604
7416 2.8073992729187
7417 2.95747900009155
7418 3.07388257980347
7419 3.21853137016296
7420 3.30783700942993
7421 3.37419748306274
7422 3.3336820602417
7423 3.5527560710907
7424 3.67185974121094
7425 3.71408724784851
7426 3.31957030296326
7427 3.54272294044495
7428 3.42489433288574
7429 3.02619552612305
7430 3.68322539329529
7431 3.66648626327515
7432 3.64926409721375
7433 4.15322208404541
7434 3.98161458969116
7435 3.13079404830933
7436 3.20438170433044
7437 3.24794888496399
7438 3.69321513175964
7439 3.30939984321594
7440 3.35860896110535
7441 3.21647453308105
7442 3.31951689720154
7443 3.24981141090393
7444 3.07682013511658
7445 3.52295994758606
7446 3.13818907737732
7447 3.34354329109192
7448 3.24866890907288
7449 3.14985108375549
7450 3.03767919540405
7451 3.20516896247864
7452 3.3031439781189
7453 3.73203682899475
7454 3.27484798431396
7455 3.64931535720825
7456 3.4664888381958
7457 3.93738651275635
7458 3.46924495697021
7459 3.87710618972778
7460 4.07912588119507
7461 3.30702066421509
7462 3.69821858406067
7463 4.66432046890259
7464 4.76935148239136
7465 4.58668899536133
7466 4.0790901184082
7467 4.37098073959351
7468 4.51801919937134
7469 4.84754753112793
7470 4.73417329788208
7471 4.84268426895142
7472 4.82216548919678
7473 4.79715299606323
7474 4.86645174026489
7475 4.66528558731079
7476 4.77167987823486
7477 4.91082525253296
7478 4.44059324264526
7479 4.77539777755737
7480 4.54714727401733
7481 4.47744417190552
7482 4.34551763534546
7483 4.21794271469116
7484 4.58078002929688
7485 4.43922758102417
7486 4.49605321884155
7487 4.32681465148926
7488 4.48286724090576
7489 4.49947071075439
7490 4.07018184661865
7491 4.22770500183105
7492 4.48615312576294
7493 4.25721979141235
7494 4.1061749458313
7495 4.23678922653198
7496 4.23509979248047
7497 4.26152944564819
7498 4.39106416702271
7499 4.45607471466064
7500 4.06880235671997
7501 4.04018115997314
7502 4.12529754638672
7503 3.88322925567627
7504 4.18168449401855
7505 4.26115369796753
7506 4.36924934387207
7507 3.91679215431213
7508 3.98023414611816
7509 4.0112133026123
7510 3.94167566299438
7511 3.97945404052734
7512 4.22925043106079
7513 4.51877546310425
7514 4.65087652206421
7515 4.7761607170105
7516 4.57471179962158
7517 4.46656513214111
7518 4.36728239059448
7519 4.15241813659668
7520 4.37490177154541
7521 4.43131446838379
7522 4.69727802276611
7523 4.65792560577393
7524 4.7844090461731
7525 4.7182731628418
7526 4.58645105361938
7527 4.73035669326782
7528 4.76797151565552
7529 4.74472713470459
7530 4.71643543243408
7531 4.62908267974854
7532 4.37001466751099
7533 3.91686511039734
7534 4.24850368499756
7535 4.50736379623413
7536 4.68612718582153
7537 4.63390922546387
7538 4.62103796005249
7539 4.75833892822266
7540 4.60184955596924
7541 4.94023561477661
7542 4.84129333496094
7543 4.57460069656372
7544 4.68629789352417
7545 4.39688730239868
7546 4.50719213485718
7547 5.13798236846924
7548 4.64416694641113
7549 4.72647714614868
7550 5.09841203689575
7551 4.89383697509766
7552 4.88294124603271
7553 4.89379930496216
7554 4.84476184844971
7555 4.27141380310059
7556 4.47692060470581
7557 4.40473937988281
7558 4.4504861831665
7559 4.57218790054321
7560 4.4490647315979
7561 4.49195051193237
7562 4.81212949752808
7563 4.52450037002563
7564 4.62438201904297
7565 4.30683565139771
7566 4.06948614120483
7567 4.15853834152222
7568 4.23886966705322
7569 4.28806972503662
7570 4.58423948287964
7571 4.55379152297974
7572 4.29280471801758
7573 4.35017919540405
7574 4.60553979873657
7575 4.540602684021
7576 4.35225629806519
7577 4.34442138671875
7578 4.29698801040649
7579 4.34313583374023
7580 4.19223022460938
7581 4.33945989608765
7582 4.54956388473511
7583 4.62472248077393
7584 4.66582822799683
7585 4.63735818862915
7586 4.40404033660889
7587 4.70384693145752
7588 4.49679803848267
7589 4.43287897109985
7590 4.45534706115723
7591 4.31464338302612
7592 4.41116189956665
7593 4.40825366973877
7594 4.42551803588867
7595 4.20747566223145
7596 4.48196744918823
7597 4.59855270385742
7598 4.42460823059082
7599 4.51083469390869
7600 4.51600742340088
7601 4.29295587539673
7602 4.45286655426025
7603 4.31209373474121
7604 4.09738159179688
7605 4.38488578796387
7606 4.02507781982422
7607 4.2602424621582
7608 4.16607761383057
7609 4.08994340896606
7610 4.53152465820312
7611 4.4293041229248
7612 4.08895349502563
7613 4.31873798370361
7614 4.06343650817871
7615 4.01229381561279
7616 4.32352066040039
7617 4.61324691772461
7618 4.25805807113647
7619 4.37800550460815
7620 4.07796430587769
7621 4.40936326980591
7622 4.066237449646
7623 3.93436169624329
7624 4.60879421234131
7625 4.79108810424805
7626 4.62382173538208
7627 4.39822149276733
7628 4.1165657043457
7629 4.43056011199951
7630 4.37423181533813
7631 4.34470510482788
7632 4.52397060394287
7633 4.30417633056641
7634 4.03653335571289
7635 4.49311351776123
7636 4.21787929534912
7637 4.40618181228638
7638 4.16245937347412
7639 4.21497440338135
7640 4.35529565811157
7641 4.00514793395996
7642 4.10469436645508
7643 3.92953824996948
7644 4.00527572631836
7645 3.73648762702942
7646 3.93894672393799
7647 4.01380968093872
7648 3.86108875274658
7649 3.54283452033997
7650 3.36198806762695
7651 3.16216206550598
7652 3.25853323936462
7653 3.27427577972412
7654 3.69736766815186
7655 3.5403163433075
7656 3.60626530647278
7657 3.67399382591248
7658 3.31548643112183
7659 3.96460294723511
7660 3.95522856712341
7661 4.19598484039307
7662 4.29828023910522
7663 4.2815318107605
7664 4.16161251068115
7665 3.97759437561035
7666 4.27896642684937
7667 3.93809413909912
7668 4.19495916366577
7669 3.91233563423157
7670 4.15170574188232
7671 3.66238164901733
7672 3.77183699607849
7673 3.93626594543457
7674 3.62510657310486
7675 3.43529987335205
7676 3.95835041999817
7677 3.76792764663696
7678 3.90594124794006
7679 3.94434380531311
7680 4.31922483444214
7681 4.40169763565063
7682 4.48732948303223
7683 3.93543839454651
7684 3.57747864723206
7685 3.70471882820129
7686 3.73123526573181
7687 3.7024884223938
7688 3.49436807632446
7689 3.35794305801392
7690 3.49958634376526
7691 3.71679496765137
7692 3.49479365348816
7693 3.55258393287659
7694 3.52109861373901
7695 3.8581919670105
7696 3.63120746612549
7697 3.45314526557922
7698 3.47617745399475
7699 3.35978722572327
7700 3.45636916160583
7701 3.16863536834717
7702 3.14018082618713
7703 3.39843368530273
7704 3.21109175682068
7705 2.97040700912476
7706 3.28965473175049
7707 3.27422714233398
7708 3.36381030082703
7709 3.69242072105408
7710 3.8438880443573
7711 4.10815572738647
7712 3.65272426605225
7713 3.60391783714294
7714 4.00804710388184
7715 3.55358982086182
7716 3.94981980323792
7717 3.82429122924805
7718 3.65806722640991
7719 4.27275276184082
7720 4.23542928695679
7721 3.59082698822021
7722 3.62491178512573
7723 3.64736318588257
7724 4.31285047531128
7725 3.61778926849365
7726 4.03825044631958
7727 4.30197620391846
7728 4.52961158752441
7729 4.63117170333862
7730 4.34063529968262
7731 4.60892534255981
7732 4.60603952407837
7733 4.59669923782349
7734 4.7398476600647
7735 4.84924936294556
7736 4.58194398880005
7737 4.82369232177734
7738 4.81542015075684
7739 4.73355865478516
7740 4.67417573928833
7741 4.63482284545898
7742 4.66801738739014
7743 4.17232179641724
7744 4.14476156234741
7745 4.2769570350647
7746 4.10730075836182
7747 4.14182710647583
7748 4.34604549407959
7749 4.65699577331543
7750 3.89556384086609
7751 4.15922737121582
7752 4.03707122802734
7753 3.55657148361206
7754 3.70988774299622
7755 3.72661924362183
7756 3.84981846809387
7757 3.84838318824768
7758 3.73474407196045
7759 3.65020227432251
7760 3.88471126556396
7761 3.54189610481262
7762 3.64383888244629
7763 3.54873967170715
7764 3.57763910293579
7765 3.78610682487488
7766 3.72589087486267
7767 4.10071516036987
7768 4.29735374450684
7769 4.14959383010864
7770 3.99215459823608
7771 4.01302623748779
7772 4.1245641708374
7773 3.67421531677246
7774 3.69744944572449
7775 3.90089297294617
7776 3.44744467735291
7777 3.73886179924011
7778 3.71306347846985
7779 3.84890365600586
7780 3.69192481040955
7781 3.89090490341187
7782 4.03429937362671
7783 4.24569940567017
7784 4.33490324020386
7785 4.48187732696533
7786 4.43570709228516
7787 4.39762544631958
7788 4.42622661590576
7789 4.40278577804565
7790 4.31413698196411
7791 4.14075326919556
7792 4.62696123123169
7793 4.79695653915405
7794 4.50709247589111
7795 4.70293998718262
7796 4.87686491012573
7797 4.53411912918091
7798 4.22943162918091
7799 4.15246343612671
7800 4.00403356552124
7801 3.93562388420105
7802 3.92149257659912
7803 4.36270570755005
7804 4.04446744918823
7805 4.56599760055542
7806 4.40775442123413
7807 4.31611680984497
7808 4.44918537139893
7809 4.49583959579468
7810 4.6225905418396
7811 4.60133409500122
7812 4.57264280319214
7813 4.54882621765137
7814 3.77728366851807
7815 4.09903860092163
7816 4.25823068618774
7817 4.2823371887207
7818 4.45105409622192
7819 4.29690551757812
7820 4.7259635925293
7821 4.54466390609741
7822 4.24879503250122
7823 4.48162508010864
7824 4.22743988037109
7825 4.34053611755371
7826 4.2694354057312
7827 4.3585057258606
7828 4.34027910232544
7829 4.17684888839722
7830 4.50372552871704
7831 4.48251867294312
7832 4.28443336486816
7833 4.76252222061157
7834 4.42865705490112
7835 4.38677501678467
7836 4.4106650352478
7837 4.24889707565308
7838 3.99541115760803
7839 4.19538831710815
7840 4.43713998794556
7841 4.55925273895264
7842 4.28695964813232
7843 4.48074626922607
7844 4.25825834274292
7845 4.25494718551636
7846 4.08701181411743
7847 4.7287483215332
7848 4.48737478256226
7849 4.32992649078369
7850 4.58370161056519
7851 4.42546558380127
7852 4.41442346572876
7853 4.68761539459229
7854 4.3547101020813
7855 4.55913162231445
7856 4.20239210128784
7857 4.4415431022644
7858 4.46576261520386
7859 4.26038265228271
7860 4.4579439163208
7861 4.50419139862061
7862 4.2006950378418
7863 4.18183279037476
7864 4.16387271881104
7865 4.16955947875977
7866 4.32393741607666
7867 4.38211679458618
7868 4.49605417251587
7869 4.47109413146973
7870 4.47540950775146
7871 4.295494556427
7872 4.40345335006714
7873 4.1286244392395
7874 4.33230066299438
7875 4.149010181427
7876 4.00522947311401
7877 4.19167137145996
7878 3.9869921207428
7879 3.81309223175049
7880 4.27374887466431
7881 4.54465866088867
7882 4.33496761322021
7883 4.22422218322754
7884 3.95506548881531
7885 4.1603307723999
7886 4.1182222366333
7887 3.82112526893616
7888 4.01564264297485
7889 4.0222954750061
7890 4.00574111938477
7891 3.891361951828
7892 3.9652271270752
7893 4.06923580169678
7894 4.1662073135376
7895 3.93397974967957
7896 4.07161283493042
7897 4.33483648300171
7898 4.03317737579346
7899 4.10758638381958
7900 4.04164886474609
7901 3.8487503528595
7902 4.09446477890015
7903 4.05539798736572
7904 4.0066032409668
7905 4.17134428024292
7906 4.03149700164795
7907 4.18486452102661
7908 4.32694387435913
7909 4.20109462738037
7910 4.51935291290283
7911 4.4368839263916
7912 3.96423292160034
7913 4.34964609146118
7914 3.95278716087341
7915 4.07306289672852
7916 4.06750679016113
7917 4.05455350875854
7918 3.87589311599731
7919 3.8907196521759
7920 4.18966722488403
7921 4.50152158737183
7922 4.77865552902222
7923 4.57090139389038
7924 4.33358383178711
7925 4.52055788040161
7926 4.48610782623291
7927 4.48498392105103
7928 4.51984930038452
7929 4.02750730514526
7930 4.43935585021973
7931 4.57208108901978
7932 4.4113621711731
7933 4.26588773727417
7934 4.48619556427002
7935 4.55430030822754
7936 4.11024141311646
7937 4.37915277481079
7938 4.17400884628296
7939 3.7445502281189
7940 3.9436342716217
7941 3.78854131698608
7942 3.88875436782837
7943 3.86512327194214
7944 3.71625089645386
7945 3.55842018127441
7946 4.06789970397949
7947 3.85226678848267
7948 3.44825720787048
7949 3.85010004043579
7950 3.94187450408936
7951 4.00457620620728
7952 3.78064131736755
7953 3.90104389190674
7954 3.84541130065918
7955 3.68815231323242
7956 3.57927274703979
7957 3.60254454612732
7958 3.59250903129578
7959 3.88640737533569
7960 3.76155662536621
7961 3.96150469779968
7962 3.91597270965576
7963 4.14752054214478
7964 3.94228887557983
7965 4.15549230575562
7966 4.03775644302368
7967 4.03438997268677
7968 3.68037128448486
7969 3.9428653717041
7970 4.00098419189453
7971 3.86325120925903
7972 3.4278347492218
7973 3.59746789932251
7974 3.4636378288269
7975 3.2871630191803
7976 3.78267550468445
7977 3.68020415306091
7978 3.64871525764465
7979 3.57079601287842
7980 3.6824517250061
7981 3.4559690952301
7982 3.79032826423645
7983 3.69714522361755
7984 3.6263644695282
7985 3.43643975257874
7986 3.63424611091614
7987 3.87837791442871
7988 3.82683968544006
7989 3.83929300308228
7990 3.53377294540405
7991 3.501131772995
7992 3.59126663208008
7993 4.14451932907104
7994 4.03522729873657
7995 3.9877507686615
7996 4.07958745956421
7997 3.79012703895569
7998 4.0351095199585
7999 4.20793104171753
8000 3.93067121505737
8001 3.60636925697327
8002 3.50613307952881
8003 3.42435121536255
8004 3.31370067596436
8005 3.53377532958984
8006 3.58545184135437
8007 3.42349648475647
8008 3.70169067382812
8009 3.79841041564941
8010 3.49925684928894
8011 3.90899515151978
8012 4.04330539703369
8013 3.91602444648743
8014 3.39978289604187
8015 3.34341096878052
8016 3.35781121253967
8017 3.419602394104
8018 3.63145685195923
8019 3.76756548881531
8020 3.43916583061218
8021 3.55505418777466
8022 3.65982460975647
8023 3.51752519607544
8024 3.64092636108398
8025 3.70520806312561
8026 3.87408971786499
8027 3.73250246047974
8028 3.71434879302979
8029 3.61400985717773
8030 3.93172955513
8031 3.44407653808594
8032 3.82766008377075
8033 3.89235520362854
8034 3.81215596199036
8035 3.89235734939575
8036 3.5345356464386
8037 3.79737091064453
8038 3.49590349197388
8039 3.65340447425842
8040 4.03367567062378
8041 3.70670771598816
8042 3.92211961746216
8043 4.06536436080933
8044 4.03857278823853
8045 4.09629535675049
8046 3.85770225524902
8047 3.95640063285828
8048 3.97303938865662
8049 3.72108435630798
8050 3.71307754516602
8051 3.88595128059387
8052 3.77779507637024
8053 4.05965137481689
8054 3.81726813316345
8055 3.75151181221008
8056 3.59820556640625
8057 3.67646813392639
8058 3.76844167709351
8059 3.43043994903564
8060 3.49085760116577
8061 3.77930998802185
8062 3.36388158798218
8063 3.18257260322571
8064 3.04827570915222
8065 3.00962448120117
8066 3.50597453117371
8067 3.46401047706604
8068 3.5278742313385
8069 3.86367177963257
8070 3.78493309020996
8071 3.96103024482727
8072 3.76041483879089
8073 3.57583570480347
8074 3.54268360137939
8075 3.89874601364136
8076 3.6158344745636
8077 3.53613018989563
8078 3.69324231147766
8079 3.7711353302002
8080 3.85094165802002
8081 4.0815863609314
8082 3.76478481292725
8083 3.77725720405579
8084 4.1436595916748
8085 3.98572635650635
8086 4.1429557800293
8087 3.84475564956665
8088 3.98119020462036
8089 3.55797743797302
8090 3.60695958137512
8091 3.70040488243103
8092 3.95606780052185
8093 3.9242992401123
8094 3.73760557174683
8095 4.08208847045898
8096 4.12685585021973
8097 4.29139280319214
8098 4.24830722808838
8099 4.03108692169189
8100 4.39670562744141
8101 4.40245056152344
8102 4.02158355712891
8103 4.24355459213257
8104 4.52695465087891
8105 4.15465927124023
8106 3.78061842918396
8107 4.25398349761963
8108 3.91290831565857
8109 3.61480379104614
8110 3.69316434860229
8111 4.01060724258423
8112 4.0267596244812
8113 4.04409837722778
8114 4.06709814071655
8115 4.25752067565918
8116 3.66145730018616
8117 4.08916187286377
8118 4.00833368301392
8119 4.20421123504639
8120 4.08596038818359
8121 3.84016537666321
8122 4.05366182327271
8123 3.94325041770935
8124 4.15358304977417
8125 4.03021383285522
8126 3.99946761131287
8127 3.73620772361755
8128 4.06180477142334
8129 3.72484803199768
8130 3.84878969192505
8131 3.50939273834229
8132 4.19246482849121
8133 4.08052253723145
8134 4.04447078704834
8135 3.87958240509033
8136 3.484041929245
8137 3.69725251197815
8138 3.79616451263428
8139 4.12970399856567
8140 4.08601140975952
8141 4.24578905105591
8142 4.37467002868652
8143 4.12594556808472
8144 4.22372150421143
8145 4.32802057266235
8146 4.33157348632812
8147 4.1534857749939
8148 3.88815689086914
8149 4.23219299316406
8150 4.07858037948608
8151 4.17448616027832
8152 4.27150964736938
8153 4.24829006195068
8154 4.05332279205322
8155 4.05555868148804
8156 4.34609031677246
8157 4.446204662323
8158 4.0236120223999
8159 4.3477988243103
8160 4.00532531738281
8161 4.30848836898804
8162 4.28848600387573
8163 4.2251124382019
8164 3.79342746734619
8165 3.83217859268188
8166 4.03689098358154
8167 4.18919038772583
8168 4.09041118621826
8169 4.14301586151123
8170 4.18308973312378
8171 3.92729091644287
8172 4.29808378219604
8173 3.92610430717468
8174 4.10266637802124
8175 4.32037305831909
8176 3.73134398460388
8177 4.0796217918396
8178 3.86620903015137
8179 3.82240176200867
8180 3.34711670875549
8181 3.72293710708618
8182 3.53559613227844
8183 3.57140421867371
8184 3.74158692359924
8185 3.661860704422
8186 4.13962936401367
8187 3.89433765411377
8188 3.88367128372192
8189 4.03405046463013
8190 4.12056016921997
8191 4.22835540771484
8192 3.98925638198853
8193 4.15550327301025
8194 4.14510011672974
8195 4.03786611557007
8196 3.9480721950531
8197 4.06291198730469
8198 3.56906294822693
8199 3.52032208442688
8200 3.60141921043396
8201 3.9612774848938
8202 3.87531518936157
8203 4.00217628479004
8204 3.79226493835449
8205 3.72983741760254
8206 3.72048091888428
8207 4.00490570068359
8208 3.68347644805908
8209 3.5262188911438
8210 3.86554312705994
8211 3.58062529563904
8212 3.89573812484741
8213 3.623131275177
8214 3.49034142494202
8215 3.63823485374451
8216 3.42539286613464
8217 3.81918668746948
8218 3.87779641151428
8219 3.76369547843933
8220 3.83646392822266
8221 3.68809151649475
8222 3.9461395740509
8223 3.96093344688416
8224 3.98887610435486
8225 3.77166104316711
8226 3.96124529838562
8227 3.95321822166443
8228 3.66050267219543
8229 3.78540968894958
8230 3.72950387001038
8231 3.99429798126221
8232 3.90569710731506
8233 3.12625193595886
8234 3.66802191734314
8235 3.69719099998474
8236 3.31401419639587
8237 3.86542081832886
8238 4.30951452255249
8239 4.44596481323242
8240 3.85092210769653
8241 3.95898246765137
8242 3.86345171928406
8243 3.95364761352539
8244 3.76928305625916
8245 4.18815279006958
8246 4.32161235809326
8247 3.49446749687195
8248 3.92062973976135
8249 3.73897385597229
8250 3.68793249130249
8251 3.85814094543457
8252 3.96054983139038
8253 4.01771402359009
8254 4.04563903808594
8255 4.23294067382812
8256 4.31922721862793
8257 3.9699718952179
8258 4.19789171218872
8259 3.77524256706238
8260 4.03890895843506
8261 4.16151475906372
8262 4.19336748123169
8263 4.07341718673706
8264 3.69955539703369
8265 3.86749148368835
8266 4.36626863479614
8267 3.61991190910339
8268 3.73987007141113
8269 4.03826665878296
8270 3.75804305076599
8271 4.1121187210083
8272 4.3038158416748
8273 3.858234167099
8274 4.27465915679932
8275 4.25320863723755
8276 4.30604124069214
8277 4.20845365524292
8278 4.05167150497437
8279 4.37442016601562
8280 4.29231357574463
8281 4.37476968765259
8282 4.22175550460815
8283 4.36680746078491
8284 4.40815782546997
8285 4.34174394607544
8286 4.43510389328003
8287 3.93736171722412
8288 4.3964900970459
8289 4.09789419174194
8290 4.37975883483887
8291 4.09414958953857
8292 4.17007970809937
8293 4.03990507125854
8294 4.03436946868896
8295 4.1636061668396
8296 4.02831315994263
8297 4.19954061508179
8298 3.89103603363037
8299 4.03181505203247
8300 4.17479562759399
8301 3.92389559745789
8302 4.15511322021484
8303 4.02400779724121
8304 4.21430349349976
8305 4.20049905776978
8306 4.11697959899902
8307 4.24016618728638
8308 4.1412615776062
8309 3.52047657966614
8310 3.94510865211487
8311 3.88506174087524
8312 3.88662886619568
8313 3.92041444778442
8314 3.90896916389465
8315 3.89034461975098
8316 3.7144091129303
8317 3.57879638671875
8318 4.00374269485474
8319 3.93847870826721
8320 3.78833508491516
8321 3.62162137031555
8322 3.76963400840759
8323 3.63592791557312
8324 3.7250280380249
8325 3.77721619606018
8326 3.50348234176636
8327 3.64875507354736
8328 3.73731923103333
8329 3.26992845535278
8330 3.27519917488098
8331 3.62168288230896
8332 3.38861489295959
8333 3.71109890937805
8334 3.68405079841614
8335 3.85776543617249
8336 3.74812793731689
8337 3.69777393341064
8338 3.84378433227539
8339 3.8410427570343
8340 3.99130582809448
8341 3.63136315345764
8342 3.97492527961731
8343 3.78061366081238
8344 3.39419889450073
8345 3.63841819763184
8346 3.71961903572083
8347 3.88475489616394
8348 3.67023468017578
8349 3.63095951080322
8350 3.78030180931091
8351 3.80167007446289
8352 3.86246562004089
8353 3.85445070266724
8354 3.49626564979553
8355 3.61893391609192
8356 3.55935883522034
8357 3.79465866088867
8358 3.95737290382385
8359 3.90552711486816
8360 3.81092572212219
8361 3.97003388404846
8362 3.70935559272766
8363 3.7606201171875
8364 3.88412857055664
8365 3.89556765556335
8366 3.80592393875122
8367 4.01399946212769
8368 3.88192701339722
8369 3.76965689659119
8370 4.08143520355225
8371 3.52340507507324
8372 3.63758563995361
8373 3.78416442871094
8374 4.03522443771362
8375 3.81387543678284
8376 3.76454710960388
8377 3.90274906158447
8378 3.66239762306213
8379 3.87342834472656
8380 3.68262052536011
8381 3.61837792396545
8382 4.01987504959106
8383 3.79174590110779
8384 4.00398397445679
8385 3.80683398246765
8386 3.96481680870056
8387 3.74370455741882
8388 3.83700346946716
8389 4.0821475982666
8390 3.86711525917053
8391 4.17378616333008
8392 3.87471580505371
8393 3.42174124717712
8394 3.54014825820923
8395 3.82054042816162
8396 3.95346283912659
8397 3.77399206161499
8398 3.52402544021606
8399 3.66311836242676
8400 4.05386447906494
8401 3.83921766281128
8402 3.70414185523987
8403 3.7433807849884
8404 3.962566614151
8405 4.17960691452026
8406 3.71996355056763
8407 3.90840673446655
8408 4.20836162567139
8409 4.06611061096191
8410 4.47884845733643
8411 4.57686996459961
8412 4.24603986740112
8413 4.35649728775024
8414 3.97980999946594
8415 4.57032346725464
8416 3.90777254104614
8417 4.05510091781616
8418 4.11740112304688
8419 3.72061514854431
8420 3.9784038066864
8421 4.19831418991089
8422 4.26148557662964
8423 3.84089016914368
8424 3.7224714756012
8425 3.70941781997681
8426 3.72626566886902
8427 3.89977216720581
8428 3.98264765739441
8429 3.98829674720764
8430 3.8676815032959
8431 3.88645243644714
8432 3.84117698669434
8433 3.87845492362976
8434 3.84259247779846
8435 3.6166524887085
8436 3.72872757911682
8437 3.64291572570801
8438 3.60517382621765
8439 3.65307068824768
8440 3.58165264129639
8441 3.53412914276123
8442 3.44901752471924
8443 3.65546417236328
8444 3.52435350418091
8445 3.69405007362366
8446 3.48079991340637
8447 3.62607383728027
8448 3.66988015174866
8449 3.46015787124634
8450 3.52811121940613
8451 3.77169179916382
8452 3.72145700454712
8453 3.74376583099365
8454 3.947026014328
8455 3.88314485549927
8456 3.9537410736084
8457 3.77675676345825
8458 3.82976651191711
8459 3.18894171714783
8460 3.50466847419739
8461 3.41207909584045
8462 3.54140090942383
8463 3.68370413780212
8464 3.70173358917236
8465 3.61679005622864
8466 3.64553260803223
8467 3.78977084159851
8468 3.17004561424255
8469 3.14462375640869
8470 3.34470725059509
8471 3.76200079917908
8472 3.58889937400818
8473 3.23636603355408
8474 3.14538478851318
8475 3.2850546836853
8476 3.98436307907104
8477 3.53781795501709
8478 4.13360500335693
8479 3.6537230014801
8480 3.47503924369812
8481 3.29904866218567
8482 3.33793568611145
8483 3.61550068855286
8484 3.65439939498901
8485 4.07644033432007
8486 4.47227048873901
8487 4.32422542572021
8488 4.79650402069092
8489 4.11445188522339
8490 3.39662933349609
8491 3.14082956314087
8492 3.14849138259888
8493 3.16558933258057
8494 3.18953037261963
8495 3.17847371101379
8496 3.34557247161865
8497 3.36248636245728
8498 3.06038880348206
8499 3.63734269142151
8500 3.52075529098511
8501 3.26939105987549
8502 3.80526232719421
8503 3.73800730705261
8504 3.45141458511353
8505 3.71245312690735
8506 3.4967987537384
8507 2.91534519195557
8508 3.43637704849243
8509 2.96916913986206
8510 3.16449880599976
8511 3.01089882850647
8512 3.33383274078369
8513 3.56748390197754
8514 3.20790863037109
8515 3.08356618881226
8516 3.18125915527344
8517 3.03747391700745
8518 2.98149228096008
8519 3.05214548110962
8520 3.27253222465515
8521 3.18181800842285
8522 3.0647120475769
8523 3.28504657745361
8524 3.00897455215454
8525 3.15065121650696
8526 3.26408672332764
8527 3.90000319480896
8528 3.41288065910339
8529 3.40759992599487
8530 3.42164278030396
8531 3.53265047073364
8532 3.4485764503479
8533 3.47580695152283
8534 3.73473119735718
8535 3.79134249687195
8536 3.8988733291626
8537 3.49857687950134
8538 3.53848075866699
8539 3.87222623825073
8540 3.49231624603271
8541 3.51009392738342
8542 3.34512662887573
8543 3.4123272895813
8544 3.41133141517639
8545 3.18304753303528
8546 3.11437749862671
8547 2.51415777206421
8548 3.26580476760864
8549 3.36939024925232
8550 3.07361602783203
8551 3.04084753990173
8552 3.12660598754883
8553 3.16705441474915
8554 2.9421021938324
8555 3.13263058662415
8556 3.01056694984436
8557 3.1870710849762
8558 3.14827704429626
8559 3.43116569519043
8560 3.38835263252258
8561 2.99437737464905
8562 2.75615453720093
8563 3.15136289596558
8564 3.07544827461243
8565 3.32697319984436
8566 3.16244554519653
8567 3.17717385292053
8568 3.30142188072205
8569 3.12713551521301
8570 3.20683884620667
8571 2.7643256187439
8572 2.84323692321777
8573 2.87612771987915
8574 2.71051549911499
8575 2.83305668830872
8576 2.874995470047
8577 3.04130816459656
8578 3.21991991996765
8579 2.98562741279602
8580 3.13307690620422
8581 3.12878131866455
8582 3.29190969467163
8583 3.40328669548035
8584 3.42723369598389
8585 3.08542037010193
8586 3.59952998161316
8587 3.38056874275208
8588 3.48016810417175
8589 3.31165671348572
8590 3.10359859466553
8591 3.35164284706116
8592 3.14988160133362
8593 3.4934253692627
8594 3.17284846305847
8595 3.46326112747192
8596 3.3385374546051
8597 3.61782622337341
8598 3.34412479400635
8599 3.23287773132324
8600 3.28962922096252
8601 3.37773704528809
8602 3.72074604034424
8603 3.41472148895264
8604 3.30990552902222
8605 3.88341021537781
8606 3.81355595588684
8607 3.54130077362061
8608 4.25225019454956
8609 3.8891875743866
8610 3.75764632225037
8611 3.80227589607239
8612 3.92538976669312
8613 3.34632730484009
8614 3.50177431106567
8615 3.63552165031433
8616 3.39117884635925
8617 3.30764675140381
8618 3.63289594650269
8619 3.8023726940155
8620 3.48163032531738
8621 3.5309374332428
8622 3.79546284675598
8623 3.70626640319824
8624 3.69414830207825
8625 3.90182113647461
8626 3.46928691864014
8627 3.48768901824951
8628 3.70584416389465
8629 3.82479429244995
8630 3.967045545578
8631 3.67839598655701
8632 3.90877151489258
8633 3.98406219482422
8634 4.29068517684937
8635 3.96315836906433
8636 4.31257629394531
8637 4.72292470932007
8638 4.70050477981567
8639 4.1015682220459
8640 4.48546695709229
8641 4.33678245544434
8642 4.57312965393066
8643 4.67771053314209
8644 4.30525159835815
8645 4.54025602340698
8646 4.67928028106689
8647 4.46292352676392
8648 4.29204130172729
8649 4.70303535461426
8650 4.40789842605591
8651 4.64143896102905
8652 4.38911581039429
8653 4.67875576019287
8654 4.39481496810913
8655 4.36459445953369
8656 4.53058004379272
8657 4.57937955856323
8658 4.72412729263306
8659 4.00056886672974
8660 4.09270000457764
8661 4.09413242340088
8662 4.14121103286743
8663 4.30930042266846
8664 4.11351823806763
8665 4.16431474685669
8666 3.96823501586914
8667 3.97887468338013
8668 4.14296674728394
8669 3.92103695869446
8670 4.02245664596558
8671 3.98064041137695
8672 3.81413650512695
8673 3.91327667236328
8674 4.38327312469482
8675 4.55788326263428
8676 3.93548107147217
8677 3.66744804382324
8678 3.75865650177002
8679 4.19196748733521
8680 3.77335834503174
8681 3.82895445823669
8682 4.16573238372803
8683 4.10317754745483
8684 4.15376758575439
8685 4.26643323898315
8686 4.30248594284058
8687 4.70470190048218
8688 4.15078210830688
8689 3.58047246932983
8690 3.65498661994934
8691 3.47069001197815
8692 3.87392735481262
8693 3.59843635559082
8694 3.95406460762024
8695 3.63523364067078
8696 3.73826336860657
8697 3.56988024711609
8698 3.47517013549805
8699 3.48852753639221
8700 3.41153907775879
8701 3.14109826087952
8702 3.69056510925293
8703 3.46989917755127
8704 3.12071537971497
8705 3.48869323730469
8706 3.48028683662415
8707 3.29985284805298
8708 3.186851978302
8709 3.65704822540283
8710 3.29002857208252
8711 3.26421356201172
8712 3.42199087142944
8713 3.39937734603882
8714 3.40627288818359
8715 3.21913433074951
8716 2.82334280014038
8717 2.81125497817993
8718 2.98301768302917
8719 2.83884119987488
8720 2.96482992172241
8721 2.8531219959259
8722 3.43571472167969
8723 3.0852358341217
8724 2.9368839263916
8725 2.99653768539429
8726 2.93756890296936
8727 2.99040365219116
8728 3.24099683761597
8729 3.07690811157227
8730 3.60349583625793
8731 3.45151805877686
8732 3.90204405784607
8733 3.50162196159363
8734 3.3368136882782
8735 3.42752718925476
8736 3.13856244087219
8737 3.34635043144226
8738 3.23928451538086
8739 2.96625161170959
8740 3.37368369102478
8741 3.0888135433197
8742 3.33407068252563
8743 3.43430018424988
8744 2.99321794509888
8745 3.16230440139771
8746 3.4102623462677
8747 3.99092555046082
8748 3.50771999359131
8749 3.04686999320984
8750 2.96570205688477
8751 3.47811460494995
8752 3.27138209342957
8753 3.81814503669739
8754 3.86463356018066
8755 4.36759614944458
8756 4.14479398727417
8757 4.19981956481934
8758 3.71690344810486
8759 3.72686362266541
8760 2.98457908630371
8761 3.04860949516296
8762 3.77150583267212
8763 3.31677532196045
8764 2.99652099609375
8765 3.10432410240173
8766 3.43325901031494
8767 3.6742308139801
8768 3.15085315704346
8769 3.35979151725769
8770 3.37032103538513
8771 3.50389075279236
8772 3.62720346450806
8773 3.98740792274475
8774 3.27833127975464
8775 3.53915071487427
8776 3.71617889404297
8777 4.21415328979492
8778 4.11179876327515
8779 4.31724119186401
8780 4.11569547653198
8781 3.46306133270264
8782 3.27869153022766
8783 3.3562479019165
8784 3.79559659957886
8785 3.70873475074768
8786 4.14413070678711
8787 3.42611360549927
8788 3.75873351097107
8789 3.89777541160583
8790 4.10435962677002
8791 3.81903290748596
8792 4.3610692024231
8793 4.19338846206665
8794 4.25422525405884
8795 4.59812021255493
8796 4.95030832290649
8797 4.79475069046021
8798 4.7480673789978
8799 4.6853346824646
8800 4.44180059432983
8801 4.42721223831177
8802 4.40788984298706
8803 4.3970627784729
8804 4.52298545837402
8805 4.56677865982056
8806 4.16428518295288
8807 4.71428537368774
8808 4.4078688621521
8809 4.64033460617065
8810 4.37456655502319
8811 4.27103805541992
8812 4.39527034759521
8813 4.25806760787964
8814 4.47739505767822
8815 4.4621524810791
8816 4.55378103256226
8817 4.55231332778931
8818 4.24837255477905
8819 4.49274063110352
8820 4.19420480728149
8821 5.02787065505981
8822 4.69769430160522
8823 4.77952241897583
8824 4.76559400558472
8825 4.65835905075073
8826 4.4969162940979
8827 4.5859751701355
8828 4.64133834838867
8829 4.82461833953857
8830 4.92268037796021
8831 5.10347890853882
8832 4.81539392471313
8833 4.85292434692383
8834 4.65227746963501
8835 4.66736459732056
8836 4.63965177536011
8837 4.61870050430298
8838 4.40115213394165
8839 4.46644830703735
8840 4.16344308853149
8841 4.35280752182007
8842 4.62098503112793
8843 4.83499097824097
8844 4.80085039138794
8845 4.74115371704102
8846 4.80788326263428
8847 4.41451120376587
8848 4.79816961288452
8849 4.54185104370117
8850 4.37763547897339
8851 4.29939794540405
8852 4.19396352767944
8853 4.02454900741577
8854 4.19018936157227
8855 4.39855670928955
8856 4.23851108551025
8857 4.49760484695435
8858 4.3510160446167
8859 4.00379133224487
8860 4.33356142044067
8861 4.72101640701294
8862 4.51892518997192
8863 4.64906358718872
8864 4.71870231628418
8865 4.61136102676392
8866 5.09764623641968
8867 4.73316812515259
8868 4.74235773086548
8869 4.67070436477661
8870 4.79348516464233
8871 4.99764251708984
8872 4.94797372817993
8873 4.66468524932861
8874 4.46871566772461
8875 4.47240781784058
8876 4.793776512146
8877 4.63666486740112
8878 4.56275749206543
8879 4.51087331771851
8880 4.69919967651367
8881 4.35336112976074
8882 4.4908390045166
8883 4.36310720443726
8884 4.24064636230469
8885 4.53177070617676
8886 4.76483154296875
8887 4.63148212432861
8888 4.80565500259399
8889 4.80385065078735
8890 4.98338556289673
8891 4.8911190032959
8892 5.07613897323608
8893 5.11692047119141
8894 5.00455760955811
8895 5.04650592803955
8896 4.89637231826782
8897 4.79554271697998
8898 5.16980123519897
8899 5.1019434928894
8900 5.00285625457764
8901 4.91452217102051
8902 4.88100242614746
8903 4.74502515792847
8904 4.98967170715332
8905 5.2126522064209
8906 4.79767799377441
8907 4.97119331359863
8908 4.39302587509155
8909 5.22102975845337
8910 4.86455631256104
8911 4.99088048934937
8912 5.07231330871582
8913 4.71036577224731
8914 4.62990856170654
8915 4.4587607383728
8916 4.62830591201782
8917 4.83984518051147
8918 4.8615665435791
8919 4.73099613189697
8920 4.98907136917114
8921 4.57227373123169
8922 4.2972936630249
8923 4.58550834655762
8924 3.96696209907532
8925 4.10418128967285
8926 3.98434233665466
8927 4.15720081329346
8928 4.22713994979858
8929 3.93635582923889
8930 3.82483458518982
8931 3.96077966690063
8932 4.30830526351929
8933 4.36341142654419
8934 4.52258110046387
8935 4.73396730422974
8936 4.4614782333374
8937 4.00013971328735
8938 4.29192972183228
8939 4.33976173400879
8940 4.23584365844727
8941 4.2278470993042
8942 4.02970504760742
8943 4.59630012512207
8944 4.1687970161438
8945 4.27164840698242
8946 4.32686519622803
8947 4.03008365631104
8948 3.93244385719299
8949 3.95873522758484
8950 4.07715606689453
8951 4.07982110977173
8952 4.10535383224487
8953 3.97581267356873
8954 3.92703127861023
8955 4.14132881164551
8956 4.28501987457275
8957 4.16564416885376
8958 3.98902940750122
8959 4.25516700744629
8960 4.08301067352295
8961 3.89982676506042
8962 4.25536155700684
8963 4.29549360275269
8964 3.96472001075745
8965 3.91725897789001
8966 4.22421264648438
8967 4.14355230331421
8968 3.96003937721252
8969 4.24478340148926
8970 4.02647352218628
8971 4.22012281417847
8972 4.16828298568726
8973 4.34366035461426
8974 4.11411142349243
8975 4.21149253845215
8976 4.17128753662109
8977 4.10496187210083
8978 3.86184930801392
8979 4.11676645278931
8980 4.43429756164551
8981 4.26763200759888
8982 4.25617170333862
8983 4.46739768981934
8984 4.01553821563721
8985 3.86442518234253
8986 4.23944044113159
8987 4.2695460319519
8988 4.18463850021362
8989 4.67534971237183
8990 4.54533386230469
8991 4.27182531356812
8992 4.03215837478638
8993 4.38543701171875
8994 4.31921720504761
8995 3.80428647994995
8996 4.14228248596191
8997 3.64654541015625
8998 3.36289024353027
8999 3.54160809516907
9000 3.70792722702026
9001 3.37624216079712
9002 3.65105247497559
9003 3.00859928131104
9004 3.05982542037964
9005 3.01218771934509
9006 2.82629942893982
9007 2.78521084785461
9008 2.96288776397705
9009 2.79829335212708
9010 2.99364757537842
9011 3.12151503562927
9012 3.71513366699219
9013 3.10807585716248
9014 3.34200096130371
9015 2.95085573196411
9016 3.12495374679565
9017 3.56860566139221
9018 4.40373945236206
9019 4.4938530921936
9020 3.5924232006073
9021 3.77404594421387
9022 3.90298938751221
9023 3.40154337882996
9024 3.29037308692932
9025 3.67084312438965
9026 3.55506205558777
9027 3.51990914344788
9028 4.16469573974609
9029 3.87636828422546
9030 4.08484601974487
9031 4.57936716079712
9032 4.16282367706299
9033 4.66721725463867
9034 4.50459241867065
9035 4.16963386535645
9036 4.0439019203186
9037 4.01561164855957
9038 3.98731899261475
9039 3.80371880531311
9040 3.9011344909668
9041 4.22229671478271
9042 3.90878391265869
9043 3.76940226554871
9044 3.04072046279907
9045 2.59179186820984
9046 3.0071222782135
9047 2.8841598033905
9048 3.01989316940308
9049 2.77304983139038
9050 2.79125952720642
9051 3.11727356910706
9052 3.40273213386536
9053 3.20980358123779
9054 3.58017802238464
9055 3.56396627426147
9056 3.18541884422302
9057 3.36509037017822
9058 3.73790335655212
9059 3.67049622535706
9060 3.48503184318542
9061 3.44432020187378
9062 3.09555411338806
9063 3.10182809829712
9064 2.74795174598694
9065 3.32777833938599
9066 3.09562039375305
9067 3.26227355003357
9068 3.39327931404114
9069 2.95917773246765
9070 3.0649209022522
9071 2.83841252326965
9072 3.31222629547119
9073 3.59366154670715
9074 4.10376882553101
9075 4.0861029624939
9076 4.08244514465332
9077 3.92078351974487
9078 3.51917147636414
9079 3.53376865386963
9080 3.66365456581116
9081 4.02640390396118
9082 3.61194229125977
9083 3.90790843963623
9084 3.72731804847717
9085 3.3501296043396
9086 3.42823839187622
9087 3.40140175819397
9088 3.35518145561218
9089 3.79339528083801
9090 3.67689204216003
9091 3.40337896347046
9092 4.04317569732666
9093 3.73673033714294
9094 3.53597903251648
9095 3.50694537162781
9096 3.8525722026825
9097 3.24761152267456
9098 3.41567897796631
9099 3.95050311088562
9100 4.00653314590454
9101 3.77329468727112
9102 3.93093633651733
9103 3.83783793449402
9104 4.06384134292603
9105 3.87637090682983
9106 3.67145252227783
9107 3.69326877593994
9108 3.8137640953064
9109 3.90895366668701
9110 3.92640852928162
9111 3.34270286560059
9112 3.74616312980652
9113 3.46695494651794
9114 3.60671544075012
9115 3.65649628639221
9116 3.79698157310486
9117 3.53363251686096
9118 3.28609037399292
9119 3.31508469581604
9120 3.41296529769897
9121 3.83995485305786
9122 3.65859270095825
9123 3.35620999336243
9124 3.31954646110535
9125 3.63266563415527
9126 3.81784105300903
9127 3.93235421180725
9128 4.29369688034058
9129 3.83655977249146
9130 3.71600437164307
9131 3.68182516098022
9132 4.13345909118652
9133 3.59322762489319
9134 3.64240455627441
9135 3.64245223999023
9136 3.70576763153076
9137 3.36127042770386
9138 3.54545378684998
9139 3.50717496871948
9140 3.81493663787842
9141 3.86020493507385
9142 3.89877796173096
9143 3.22788882255554
9144 3.66640663146973
9145 4.30324506759644
9146 3.97787046432495
9147 4.10476875305176
9148 4.53006172180176
9149 4.69864654541016
9150 4.6128101348877
9151 4.66759538650513
9152 4.40007781982422
9153 4.5555591583252
9154 4.83548402786255
9155 4.50978422164917
9156 4.44080924987793
9157 4.62561178207397
9158 4.32884311676025
9159 4.32518005371094
9160 4.33388423919678
9161 3.45982217788696
9162 4.10073757171631
9163 3.89546275138855
9164 4.45225811004639
9165 4.38946866989136
9166 4.83762407302856
9167 4.59432792663574
9168 5.16535472869873
9169 4.97148370742798
9170 5.06006097793579
9171 4.87736129760742
9172 5.03946924209595
9173 5.21630096435547
9174 4.08953666687012
9175 4.52284479141235
9176 4.63821697235107
9177 4.43198823928833
9178 4.27258348464966
9179 5.2853045463562
9180 5.39086532592773
9181 5.36922168731689
9182 5.0151834487915
9183 5.18037748336792
9184 5.0244722366333
9185 5.11765766143799
9186 5.22160577774048
9187 5.33862352371216
9188 5.07621145248413
9189 5.31474876403809
9190 4.9847354888916
9191 5.20985794067383
9192 5.1711163520813
9193 5.08201789855957
9194 5.11894226074219
9195 4.95244359970093
9196 5.23770761489868
9197 5.2827320098877
9198 5.48455476760864
9199 4.91921806335449
9200 5.190269947052
9201 5.32682514190674
9202 5.28525018692017
9203 5.26792573928833
9204 4.913010597229
9205 4.87524652481079
9206 5.1907696723938
9207 4.96691274642944
9208 4.47138786315918
9209 4.51193523406982
9210 4.64046382904053
9211 4.49924421310425
9212 4.3460578918457
9213 4.51422691345215
9214 4.37551546096802
9215 4.19231081008911
9216 4.38091850280762
9217 4.91922855377197
9218 4.8460111618042
9219 4.63090896606445
9220 4.28514909744263
9221 4.68137454986572
9222 4.49393701553345
9223 4.27535343170166
9224 4.06625843048096
9225 4.36381578445435
9226 3.86371731758118
9227 3.99878191947937
9228 4.15932035446167
9229 3.87692975997925
9230 4.82553815841675
9231 4.8534631729126
9232 4.8637490272522
9233 4.62180757522583
9234 4.89038467407227
9235 4.70510625839233
9236 4.75501585006714
9237 4.96666288375854
9238 5.16810178756714
9239 5.00010013580322
9240 5.12642669677734
9241 4.95328187942505
9242 4.66150951385498
9243 4.69263601303101
9244 4.84202861785889
9245 5.03719854354858
9246 4.93765068054199
9247 4.86308288574219
9248 5.00351858139038
9249 5.33711957931519
9250 5.29631280899048
9251 5.46306848526001
9252 5.51124906539917
9253 5.53524303436279
9254 5.23485946655273
9255 5.41573476791382
9256 5.45862007141113
9257 5.26052093505859
9258 5.49847984313965
9259 5.04023313522339
9260 5.21843481063843
9261 5.00765371322632
9262 5.53760194778442
9263 5.47897958755493
9264 5.58302021026611
9265 5.63473892211914
9266 5.18339776992798
9267 5.3915319442749
9268 5.2420654296875
9269 5.19680213928223
9270 5.05278921127319
9271 5.06223964691162
9272 5.09033107757568
9273 5.16287517547607
9274 4.78191566467285
9275 4.88951778411865
9276 4.7392897605896
9277 5.18599557876587
9278 4.86192798614502
9279 4.77152299880981
9280 4.98870325088501
9281 5.20755004882812
9282 4.84321641921997
9283 4.1682333946228
9284 3.82332468032837
9285 4.01737213134766
9286 4.12795162200928
9287 4.27951383590698
9288 4.19656610488892
9289 4.45222997665405
9290 4.27795219421387
9291 4.67143535614014
9292 4.67744779586792
9293 3.95750308036804
9294 4.47596597671509
9295 4.55146217346191
9296 4.45777988433838
9297 4.67785024642944
9298 4.53046989440918
9299 4.36859798431396
9300 4.40648794174194
9301 4.40114688873291
9302 4.14112281799316
9303 4.22644472122192
9304 4.72686958312988
9305 4.74753761291504
9306 4.38644695281982
9307 4.47508764266968
9308 4.5686936378479
9309 4.25796699523926
9310 4.50574588775635
9311 4.46442222595215
9312 4.45296144485474
9313 4.50771331787109
9314 4.48881340026855
9315 4.50368118286133
9316 4.53621387481689
9317 4.52925157546997
9318 4.47153186798096
9319 4.52893161773682
9320 4.3720006942749
9321 4.37258529663086
9322 4.34427356719971
9323 4.54472208023071
9324 4.47600650787354
9325 4.00353908538818
9326 4.12422180175781
9327 4.01806592941284
9328 4.29729890823364
9329 4.31517267227173
9330 4.16950607299805
9331 4.15535831451416
9332 4.06744337081909
9333 4.45593643188477
9334 4.32748317718506
9335 4.22293853759766
9336 4.33402633666992
9337 4.47079753875732
9338 4.62875127792358
9339 4.54844045639038
9340 4.55877161026001
9341 4.52732944488525
9342 4.54328918457031
9343 4.19735336303711
9344 4.40741491317749
9345 4.5380744934082
9346 4.4955906867981
9347 4.51703071594238
9348 4.33147478103638
9349 4.2820405960083
9350 4.24205350875854
9351 4.31434774398804
9352 4.30806303024292
9353 4.19706726074219
9354 4.12560606002808
9355 4.27490139007568
9356 4.45620107650757
9357 4.16866064071655
9358 4.21186065673828
9359 4.28164148330688
9360 4.18399429321289
9361 4.45017671585083
9362 4.92560434341431
9363 4.59327173233032
9364 4.47573328018188
9365 4.48493623733521
9366 5.06542158126831
9367 4.93311977386475
9368 4.53833293914795
9369 4.44110918045044
9370 4.38607931137085
9371 4.81148099899292
9372 4.73315906524658
9373 4.77164936065674
9374 4.93579959869385
9375 4.52002477645874
9376 4.69040727615356
9377 4.82243394851685
9378 4.44125366210938
9379 4.56164789199829
9380 4.62919759750366
9381 4.32421731948853
9382 4.2850866317749
9383 4.16827154159546
9384 4.09344387054443
9385 4.37592601776123
9386 4.16130018234253
9387 3.97991704940796
9388 3.91594171524048
9389 3.92333030700684
9390 3.8355987071991
9391 4.00446557998657
9392 4.05808734893799
9393 4.09953880310059
9394 3.91380405426025
9395 3.93957257270813
9396 4.24420070648193
9397 4.01530933380127
9398 4.21599960327148
9399 4.28721189498901
9400 4.17536687850952
9401 4.22034931182861
9402 4.05274629592896
9403 3.5309317111969
9404 3.74159979820251
9405 3.95728373527527
9406 3.77542281150818
9407 3.77490139007568
9408 3.72344708442688
9409 3.69618773460388
9410 3.82315325737
9411 3.38434982299805
9412 3.74993395805359
9413 3.67566967010498
9414 4.02470064163208
9415 3.94574427604675
9416 3.71941471099854
9417 3.4579484462738
9418 3.38870906829834
9419 3.69466543197632
9420 3.79450941085815
9421 3.72513389587402
9422 3.90319919586182
9423 3.76321792602539
9424 3.85546851158142
9425 3.95005083084106
9426 3.786700963974
9427 3.83965158462524
9428 4.1545615196228
9429 4.36624050140381
9430 4.50047302246094
9431 4.04331731796265
9432 4.78298330307007
9433 4.8097562789917
9434 4.60540437698364
9435 5.12875080108643
9436 5.18060636520386
9437 4.88534212112427
9438 4.85458755493164
9439 4.72322988510132
9440 4.57175540924072
9441 4.74270915985107
9442 4.86306762695312
9443 4.87203502655029
9444 4.55349445343018
9445 4.94498300552368
9446 4.75504732131958
9447 4.74059343338013
9448 4.61932516098022
9449 4.60035610198975
9450 4.72624492645264
9451 4.30503940582275
9452 4.253830909729
9453 4.59535026550293
9454 4.52533864974976
9455 4.54535007476807
9456 4.55352687835693
9457 4.95164489746094
9458 4.78582715988159
9459 4.83965396881104
9460 5.03856086730957
9461 4.8602614402771
9462 4.8298544883728
9463 4.9723162651062
9464 5.02151155471802
9465 4.83361148834229
9466 4.70156812667847
9467 4.84752225875854
9468 4.63356685638428
9469 4.68033123016357
9470 4.89341974258423
9471 4.76130485534668
9472 4.88689517974854
9473 5.05493879318237
9474 4.69240140914917
9475 4.81787204742432
9476 4.7371997833252
9477 4.91796159744263
9478 5.22230386734009
9479 4.88555335998535
9480 4.77558040618896
9481 4.58714151382446
9482 5.07919311523438
9483 4.82876682281494
9484 4.87046670913696
9485 4.74438858032227
9486 4.48777532577515
9487 4.05499935150146
9488 4.46480846405029
9489 4.50116872787476
9490 4.28503894805908
9491 4.20586013793945
9492 4.34899473190308
9493 5.25878620147705
9494 4.95508813858032
9495 5.24990034103394
9496 5.27062273025513
9497 4.86087274551392
9498 5.04646444320679
9499 5.00110292434692
9500 5.32220220565796
9501 4.97629833221436
9502 4.66273498535156
9503 4.67146968841553
9504 4.69569540023804
9505 4.80645895004272
9506 5.01727342605591
9507 5.16478252410889
9508 4.95119571685791
9509 4.67807006835938
9510 4.15219831466675
9511 4.80628728866577
9512 4.43500375747681
9513 4.76193046569824
9514 4.3913688659668
9515 4.31079053878784
9516 4.89155530929565
9517 4.96313524246216
9518 4.72822999954224
9519 4.80998802185059
9520 4.49084043502808
9521 4.85254001617432
9522 4.69986295700073
9523 5.04841089248657
9524 4.78841161727905
9525 4.68308305740356
9526 4.51919746398926
9527 5.01633930206299
9528 5.05038356781006
9529 5.07855749130249
9530 5.21389436721802
9531 4.98491621017456
9532 4.8834342956543
9533 5.11633443832397
9534 4.90251207351685
9535 4.83851528167725
9536 4.52578449249268
9537 5.36807489395142
9538 4.80129957199097
9539 4.43151712417603
9540 4.64672183990479
9541 4.9962682723999
9542 5.04709196090698
9543 4.97041511535645
9544 5.04966449737549
9545 4.64060640335083
9546 4.48326730728149
9547 4.7882342338562
9548 4.82307767868042
9549 4.67513561248779
9550 4.99900913238525
9551 4.91717386245728
9552 4.99739599227905
9553 4.81750154495239
9554 4.6556568145752
9555 4.45056009292603
9556 4.68999242782593
9557 4.66009712219238
9558 4.69880867004395
9559 4.6368260383606
9560 4.57544803619385
9561 5.08017873764038
9562 5.34560585021973
9563 5.49577331542969
9564 5.22785186767578
9565 5.15949010848999
9566 5.14321613311768
9567 4.76678705215454
9568 4.95389080047607
9569 4.71745443344116
9570 4.27541589736938
9571 4.73572444915771
9572 5.30530977249146
9573 5.01624011993408
9574 5.06161022186279
9575 4.93349504470825
9576 4.89136362075806
9577 5.27103281021118
9578 4.98637628555298
9579 5.2112979888916
9580 4.42806196212769
9581 4.1891450881958
9582 4.73640727996826
9583 4.77851629257202
9584 4.77746486663818
9585 4.67446422576904
9586 4.45977449417114
9587 4.56390047073364
9588 4.74457788467407
9589 4.55460262298584
9590 5.02737045288086
9591 4.70516586303711
9592 4.53256845474243
9593 4.10843896865845
9594 4.52270078659058
9595 4.46481466293335
9596 3.98967528343201
9597 4.61832523345947
9598 4.2593674659729
9599 4.32003450393677
9600 4.79833698272705
9601 4.53351974487305
9602 4.27957916259766
9603 4.74678993225098
9604 4.65707159042358
9605 4.61302709579468
9606 4.6072826385498
9607 4.77147150039673
9608 4.53879261016846
9609 4.85950660705566
9610 4.60324811935425
9611 4.88707494735718
9612 4.88737392425537
9613 5.03143215179443
9614 5.00923538208008
9615 5.27147531509399
9616 4.94299936294556
9617 5.35632419586182
9618 5.43748474121094
9619 5.18572235107422
9620 5.20630979537964
9621 5.43708848953247
9622 5.52476406097412
9623 5.58672428131104
9624 5.38808584213257
9625 5.71438884735107
9626 5.55053091049194
9627 5.734130859375
9628 5.25282192230225
9629 5.41206932067871
9630 5.29438495635986
9631 5.50422334671021
9632 5.47747039794922
9633 5.15278053283691
9634 5.50674867630005
9635 5.47767496109009
9636 5.09349298477173
9637 5.3389048576355
9638 5.4537467956543
9639 5.38773775100708
9640 5.43869924545288
9641 5.15967893600464
9642 5.39982032775879
9643 5.31053161621094
9644 5.48955345153809
9645 5.33730602264404
9646 5.37110137939453
9647 5.37802267074585
9648 5.32332229614258
9649 5.40963411331177
9650 5.55782842636108
9651 5.19581508636475
9652 5.42448329925537
9653 5.56278848648071
9654 5.47731781005859
9655 4.9342737197876
9656 5.11170482635498
9657 4.92353963851929
9658 5.01074647903442
9659 5.0969877243042
9660 5.13265180587769
9661 5.48534917831421
9662 5.34604358673096
9663 5.22478675842285
9664 5.8011269569397
9665 5.81306505203247
9666 5.59652757644653
9667 5.87267065048218
9668 5.93545770645142
9669 5.51449251174927
9670 5.84989452362061
9671 5.94522714614868
9672 5.58336067199707
9673 5.64520406723022
9674 5.62435626983643
9675 5.82385349273682
9676 5.2512469291687
9677 5.88600730895996
9678 5.42712163925171
9679 5.11616325378418
9680 4.74522590637207
9681 5.28592824935913
9682 5.20091581344604
9683 5.07925605773926
9684 5.2472996711731
9685 4.83425664901733
9686 4.96632146835327
9687 4.37310123443604
9688 4.22076320648193
9689 4.48911094665527
9690 4.51297330856323
9691 4.91264772415161
9692 4.85095739364624
9693 4.47924423217773
9694 4.99284887313843
9695 5.19595050811768
9696 4.79695177078247
9697 4.59234094619751
9698 4.84960985183716
9699 4.40210771560669
9700 4.49700164794922
9701 4.24129152297974
9702 4.59540367126465
9703 4.75642061233521
9704 4.25604724884033
9705 4.34613370895386
9706 4.37397336959839
9707 4.07320976257324
9708 4.37728929519653
9709 4.27071571350098
9710 4.09874391555786
9711 4.20889711380005
9712 4.04240655899048
9713 4.17424726486206
9714 4.1628303527832
9715 4.13984155654907
9716 4.19591665267944
9717 4.15243244171143
9718 4.19126892089844
9719 4.1509165763855
9720 4.0113320350647
9721 3.97818517684937
9722 4.01556873321533
9723 3.80327916145325
9724 3.72824454307556
9725 4.35078573226929
9726 4.1932635307312
9727 4.22679805755615
9728 4.71611642837524
9729 4.0378360748291
9730 4.2352466583252
9731 4.03395318984985
9732 4.0978569984436
9733 4.08789443969727
9734 4.02073001861572
9735 4.24681329727173
9736 3.91256523132324
9737 3.96579360961914
9738 3.95722413063049
9739 3.91472363471985
9740 4.61688137054443
9741 4.89143753051758
9742 4.88126134872437
9743 5.02349948883057
9744 4.38205432891846
9745 4.52229166030884
9746 5.01397180557251
9747 4.58702087402344
9748 4.71994352340698
9749 4.52133750915527
9750 4.78662300109863
9751 4.59407472610474
9752 4.93157196044922
9753 5.21073770523071
9754 4.92960023880005
9755 4.90719318389893
9756 4.88752031326294
9757 4.82530117034912
9758 4.58466911315918
9759 4.41806602478027
9760 4.42383003234863
9761 4.5115966796875
9762 4.26906681060791
9763 4.02524900436401
9764 4.38277578353882
9765 4.44501256942749
9766 4.41215324401855
9767 4.4530200958252
9768 3.9077570438385
9769 4.38347053527832
9770 4.30244922637939
9771 4.20230579376221
9772 4.26406764984131
9773 4.91432523727417
9774 4.65290594100952
9775 4.88411855697632
9776 4.73192024230957
9777 5.06361961364746
9778 5.13109636306763
9779 4.89819002151489
9780 4.65247821807861
9781 4.94515228271484
9782 4.75897312164307
9783 4.72121810913086
9784 4.75092458724976
9785 4.56201839447021
9786 4.77933073043823
9787 4.42399740219116
9788 4.57708168029785
9789 4.58509063720703
9790 4.46387910842896
9791 4.78030490875244
9792 4.95255899429321
9793 4.66508722305298
9794 4.76459407806396
9795 4.43143749237061
9796 4.37021732330322
9797 4.39853239059448
9798 4.54042959213257
9799 4.02038383483887
9800 4.39609146118164
9801 4.1689190864563
9802 4.24645280838013
9803 4.71524047851562
9804 4.59472942352295
9805 4.43797969818115
9806 4.15532779693604
9807 4.16250848770142
9808 4.54377603530884
9809 4.43712472915649
9810 4.64810085296631
9811 4.52618312835693
9812 4.50916719436646
9813 4.44524621963501
9814 4.51387929916382
9815 4.59924697875977
9816 4.49189615249634
9817 4.54522085189819
9818 4.5409779548645
9819 4.79880142211914
9820 4.88074636459351
9821 4.42023992538452
9822 4.58593797683716
9823 4.66854286193848
9824 4.65525388717651
9825 5.02121114730835
9826 5.01911878585815
9827 5.00808954238892
9828 5.27345561981201
9829 5.14910507202148
9830 4.60254955291748
9831 4.68302774429321
9832 5.06314420700073
9833 4.83718585968018
9834 4.73948335647583
9835 4.8008770942688
9836 4.96802139282227
9837 4.91144990921021
9838 4.79694890975952
9839 4.71433734893799
9840 4.34118509292603
9841 4.97095346450806
9842 4.70250415802002
9843 4.79730272293091
9844 4.78156852722168
9845 4.84043073654175
9846 4.88974475860596
9847 5.15607643127441
9848 5.05234241485596
9849 5.03932428359985
9850 5.05571794509888
9851 4.97773742675781
9852 4.92599534988403
9853 5.20379638671875
9854 4.96397876739502
9855 4.854896068573
9856 4.67312717437744
9857 4.55570030212402
9858 4.71265125274658
9859 4.74068403244019
9860 4.57648754119873
9861 4.69203042984009
9862 4.70396089553833
9863 4.59708261489868
9864 4.73992729187012
9865 4.5141339302063
9866 4.98120450973511
9867 4.81496524810791
9868 5.18047094345093
9869 5.08988094329834
9870 4.6818642616272
9871 5.00888681411743
9872 4.75320243835449
9873 4.62410402297974
9874 4.11913251876831
9875 3.89125299453735
9876 4.03432273864746
9877 3.98903608322144
9878 4.24917697906494
9879 3.98101568222046
9880 4.30343770980835
9881 4.33292436599731
9882 4.07974529266357
9883 4.28738164901733
9884 4.41312551498413
9885 4.15459680557251
9886 3.93152189254761
9887 4.28808307647705
9888 4.39256954193115
9889 4.50970506668091
9890 4.73099517822266
9891 4.47809314727783
9892 4.25818490982056
9893 4.56088352203369
9894 4.57067203521729
9895 4.42255735397339
9896 4.18124580383301
9897 4.53126573562622
9898 4.5336480140686
9899 4.0183629989624
9900 3.76760768890381
9901 4.08585453033447
9902 3.79594445228577
9903 3.57586693763733
9904 3.95088481903076
9905 4.61515760421753
9906 4.76466083526611
9907 4.94455337524414
9908 4.78350400924683
9909 4.6371488571167
9910 4.55082273483276
9911 4.62939739227295
9912 4.31878614425659
9913 4.35618734359741
9914 4.55895042419434
9915 4.43199157714844
9916 4.66973733901978
9917 4.51574850082397
9918 4.28276777267456
9919 4.18196296691895
9920 4.00944709777832
9921 4.38976955413818
9922 4.48197746276855
9923 4.21559762954712
9924 3.9783616065979
9925 4.26784086227417
9926 3.65109896659851
9927 3.95570135116577
9928 4.61966562271118
9929 4.38478374481201
9930 3.84062910079956
9931 4.64885997772217
9932 4.11765766143799
9933 4.51071691513062
9934 4.18971014022827
9935 4.80128145217896
9936 4.79293346405029
9937 4.56174850463867
9938 3.71202635765076
9939 4.04370784759521
9940 4.3083963394165
9941 4.5331015586853
9942 4.23076248168945
9943 3.8272168636322
9944 4.38939142227173
9945 4.01177263259888
9946 4.08417129516602
9947 4.187668800354
9948 4.32098770141602
9949 4.04562044143677
9950 4.03109407424927
9951 4.08567094802856
9952 4.30034971237183
9953 4.25137805938721
9954 4.54546117782593
9955 4.46399974822998
9956 4.34689092636108
9957 4.05264043807983
9958 4.35160207748413
9959 4.06887531280518
9960 4.02920913696289
9961 3.88901829719543
9962 3.84644293785095
9963 3.65754985809326
9964 4.02470302581787
9965 3.97836995124817
9966 4.46664237976074
9967 3.79160070419312
9968 4.0440149307251
9969 3.8752236366272
9970 3.77159452438354
9971 4.07271432876587
9972 4.85326147079468
9973 4.39774751663208
9974 4.13441944122314
9975 4.62788009643555
9976 4.31267738342285
9977 4.26229000091553
9978 3.66982340812683
9979 3.54229855537415
9980 3.94395685195923
9981 4.17018365859985
9982 4.53047943115234
9983 3.87677574157715
9984 3.95088672637939
9985 3.73397088050842
9986 4.12586498260498
9987 3.44842982292175
9988 4.06730365753174
9989 3.96497511863708
9990 3.65681195259094
9991 3.64537167549133
9992 3.68781709671021
9993 3.88360047340393
9994 3.76854515075684
9995 3.81768774986267
9996 3.87687182426453
9997 4.18758392333984
9998 3.99160885810852
9999 3.55278992652893
10000 3.18779444694519
10001 3.26827931404114
10002 3.53688883781433
10003 3.28608083724976
10004 3.27493238449097
10005 3.282555103302
10006 3.53976321220398
10007 3.62437105178833
10008 3.31688618659973
10009 3.34481811523438
10010 3.66475081443787
10011 3.69017148017883
10012 3.58814716339111
10013 3.62563633918762
10014 3.819256067276
10015 3.5932445526123
10016 3.73921251296997
10017 3.81870651245117
10018 4.2990608215332
10019 3.99800133705139
10020 4.52157258987427
10021 3.9883599281311
10022 4.06013917922974
10023 4.30402898788452
10024 4.08622360229492
10025 4.22567796707153
10026 4.06508350372314
10027 3.95062851905823
10028 4.13755559921265
10029 4.24941492080688
10030 3.876384973526
10031 4.15663957595825
10032 4.10622835159302
10033 3.95610451698303
10034 4.35369062423706
10035 4.50573635101318
10036 4.37530946731567
10037 4.52750158309937
10038 4.65340423583984
10039 4.53723096847534
10040 4.56150341033936
10041 4.58220148086548
10042 4.59819793701172
10043 4.67866897583008
10044 4.70397758483887
10045 4.90075016021729
10046 4.83190965652466
10047 4.59459352493286
10048 4.85606145858765
10049 4.44362545013428
10050 4.52071094512939
10051 4.74853754043579
10052 4.56748294830322
10053 4.47097015380859
10054 4.65164232254028
10055 4.63378286361694
10056 4.47299814224243
10057 4.80290222167969
10058 4.56422758102417
10059 4.66437530517578
10060 4.82342147827148
10061 4.69089365005493
10062 4.71169757843018
10063 4.8586597442627
10064 4.6202654838562
10065 4.51506471633911
10066 4.48785924911499
10067 4.48669195175171
10068 4.60520887374878
10069 4.52311325073242
10070 4.3570990562439
10071 4.64406538009644
10072 4.62549781799316
10073 4.71749877929688
10074 4.43923759460449
10075 4.48109674453735
10076 4.53384971618652
10077 4.55149078369141
10078 4.71545505523682
10079 4.69846439361572
10080 4.70176553726196
10081 4.95279884338379
10082 4.65621662139893
10083 4.84500646591187
10084 4.75077152252197
10085 4.77073907852173
10086 4.49121379852295
10087 4.63121318817139
10088 4.62815618515015
10089 4.7358455657959
10090 4.74324941635132
10091 4.71133852005005
10092 4.75010061264038
10093 4.59055185317993
10094 4.75940990447998
10095 4.72632646560669
10096 4.55985975265503
10097 4.7398157119751
10098 4.69737863540649
10099 4.75834274291992
10100 4.46139049530029
10101 4.58535099029541
10102 4.38029050827026
10103 4.83432912826538
10104 4.70564603805542
10105 4.62241125106812
10106 4.61731195449829
10107 4.72781085968018
10108 4.64755725860596
10109 4.62679004669189
10110 4.66737222671509
10111 4.53666162490845
10112 4.41059541702271
10113 4.69656133651733
10114 4.45206260681152
10115 4.26098346710205
10116 4.50495338439941
10117 4.33783531188965
10118 4.03299617767334
10119 4.3769063949585
10120 4.21156215667725
10121 4.40770626068115
10122 4.30418157577515
10123 4.48535823822021
10124 4.54121351242065
10125 4.77047872543335
10126 4.57575464248657
10127 4.71102809906006
10128 4.54676008224487
10129 4.43947982788086
10130 4.5079140663147
10131 4.79227352142334
10132 4.79204225540161
10133 4.58749771118164
10134 4.62763547897339
10135 4.68749046325684
10136 4.97175264358521
10137 4.9869556427002
10138 4.78390645980835
10139 5.03359174728394
10140 4.87129020690918
10141 4.6618766784668
10142 5.0134482383728
10143 4.57375383377075
10144 4.90794897079468
10145 4.68045568466187
10146 4.80440235137939
10147 4.50604915618896
10148 4.25328350067139
10149 4.08540725708008
10150 4.03669500350952
10151 4.36737871170044
10152 4.12082576751709
10153 4.22135877609253
10154 4.21572685241699
10155 4.11458253860474
10156 4.05795431137085
10157 4.18213558197021
10158 4.21369171142578
10159 4.16445016860962
10160 4.16090488433838
10161 4.08572053909302
10162 4.28070974349976
10163 4.13029623031616
10164 4.35983991622925
10165 4.2309365272522
10166 4.26094007492065
10167 4.24699306488037
10168 4.42424821853638
10169 4.18108034133911
10170 4.287034034729
10171 4.25552988052368
10172 4.1542706489563
10173 4.25570774078369
10174 4.60004997253418
10175 4.24596405029297
10176 4.23729181289673
10177 4.44118738174438
10178 4.43484735488892
10179 4.61679792404175
10180 4.32129240036011
10181 4.57674217224121
10182 4.17602396011353
10183 4.67611169815063
10184 4.65669536590576
10185 4.47368955612183
10186 4.64483833312988
10187 4.81525945663452
10188 4.54723405838013
10189 4.28823900222778
10190 4.43707180023193
10191 4.43311071395874
10192 4.46956253051758
10193 4.46701240539551
10194 4.53924131393433
10195 4.65150594711304
10196 4.21396160125732
10197 4.19695377349854
10198 4.7201886177063
10199 4.24737882614136
10200 3.95967793464661
10201 4.23439598083496
10202 3.67242360115051
10203 3.87254738807678
10204 3.87256908416748
10205 4.09206962585449
10206 4.40787649154663
10207 3.83140802383423
10208 3.90085053443909
10209 4.13766956329346
10210 3.66104483604431
10211 3.90815711021423
10212 3.92100381851196
10213 4.11060285568237
10214 4.06314277648926
10215 4.20118284225464
10216 3.98260736465454
10217 4.01589584350586
10218 4.00248861312866
10219 4.04406595230103
10220 4.16739225387573
10221 4.22658061981201
10222 4.15836572647095
10223 4.34371042251587
10224 4.13960409164429
10225 4.1209888458252
10226 4.13803100585938
10227 4.25414514541626
10228 4.116379737854
10229 3.97539734840393
10230 4.08601427078247
10231 4.13198471069336
10232 4.0583438873291
10233 4.2400107383728
10234 4.24275970458984
10235 4.29208517074585
10236 4.22067832946777
10237 4.04385089874268
10238 4.41144466400146
10239 4.37647390365601
10240 4.26603937149048
10241 4.47660350799561
10242 4.17969560623169
10243 4.26223039627075
10244 4.40472459793091
10245 4.43171501159668
10246 4.41462659835815
10247 4.37542104721069
10248 4.38518714904785
10249 4.52743911743164
10250 4.6564474105835
10251 4.53291988372803
10252 4.32758903503418
10253 4.33677911758423
10254 4.37423229217529
10255 4.07837867736816
10256 4.1723427772522
10257 4.39148092269897
10258 4.30485868453979
10259 4.25266265869141
10260 4.24721145629883
10261 4.07991981506348
10262 4.40560293197632
10263 4.59554147720337
10264 4.52307224273682
10265 4.41073083877563
10266 4.52402067184448
10267 4.31696367263794
10268 4.43167543411255
10269 4.60124254226685
10270 4.68015432357788
10271 4.52288675308228
10272 4.36860704421997
10273 4.25903129577637
10274 4.31406307220459
10275 4.46799612045288
10276 4.29597043991089
10277 4.43894386291504
10278 4.41754198074341
10279 4.48565626144409
10280 4.58706617355347
10281 4.60922527313232
10282 4.72204399108887
10283 4.88015222549438
10284 4.70502948760986
10285 4.82135581970215
10286 4.59811401367188
10287 4.68809366226196
10288 4.8851900100708
10289 4.64935255050659
10290 4.45191144943237
10291 4.63486480712891
10292 4.65960502624512
10293 4.79495334625244
10294 4.75961875915527
10295 4.71674156188965
10296 4.7869348526001
10297 4.69099950790405
10298 4.74171495437622
10299 4.95031356811523
10300 4.67504405975342
10301 4.63769006729126
10302 4.74538040161133
10303 4.76871490478516
10304 4.63668060302734
10305 4.76090335845947
10306 5.15746879577637
10307 5.25118637084961
10308 4.84501266479492
10309 4.94101715087891
10310 4.7967209815979
10311 4.8908953666687
10312 4.6705904006958
10313 4.68357229232788
10314 4.69151067733765
10315 4.52377080917358
10316 4.6127405166626
10317 4.48923826217651
10318 4.53759384155273
10319 4.64236545562744
10320 4.77455902099609
10321 4.92246866226196
10322 4.94693803787231
10323 4.69123125076294
10324 4.85193014144897
10325 4.84015035629272
10326 5.12865114212036
10327 5.18995428085327
10328 4.69480895996094
10329 4.85526704788208
10330 5.01205730438232
10331 5.0270037651062
10332 5.18797302246094
10333 4.78112268447876
10334 4.74112558364868
10335 5.04896402359009
10336 4.7565221786499
10337 4.89794301986694
10338 4.99260282516479
10339 4.932053565979
10340 5.02539920806885
10341 4.9669189453125
10342 4.7425274848938
10343 4.67587423324585
10344 4.97751331329346
10345 4.61515045166016
10346 4.69801616668701
10347 4.71665811538696
10348 4.65456628799438
10349 4.56932973861694
10350 4.50265407562256
10351 4.58286237716675
10352 4.60999917984009
10353 4.7345290184021
10354 4.24070501327515
10355 4.54290342330933
10356 4.53972578048706
10357 4.95325422286987
10358 4.65532112121582
10359 4.85150623321533
10360 4.81580543518066
10361 4.76421451568604
10362 4.92239809036255
10363 5.08630609512329
10364 4.90242910385132
10365 5.22258520126343
10366 5.02008056640625
10367 5.06709718704224
10368 4.97070693969727
10369 4.77218627929688
10370 4.94234800338745
10371 5.12548780441284
10372 5.00691032409668
10373 4.95266914367676
10374 5.08981513977051
10375 4.91870832443237
10376 4.66615200042725
10377 4.63963556289673
10378 4.65774297714233
10379 4.80603885650635
10380 4.60271596908569
10381 4.90363025665283
10382 4.6053638458252
10383 4.68719148635864
10384 4.65518522262573
10385 4.71322631835938
10386 4.69512033462524
10387 4.54896879196167
10388 4.54090547561646
10389 4.64677810668945
10390 4.37047481536865
10391 4.51872158050537
10392 4.83179378509521
10393 4.49779176712036
10394 4.76283931732178
10395 4.68225193023682
10396 4.45998907089233
10397 4.50234127044678
10398 4.35016822814941
10399 4.60386610031128
10400 4.64090633392334
10401 4.41837549209595
10402 4.52393484115601
10403 4.77888202667236
10404 4.76140594482422
10405 4.5749077796936
10406 4.64012145996094
10407 4.82670307159424
10408 4.91850900650024
10409 4.93907785415649
10410 4.9699330329895
10411 4.97124814987183
10412 4.78376388549805
10413 4.59706878662109
10414 4.74699211120605
10415 4.5703239440918
10416 4.58723974227905
10417 4.40255832672119
10418 4.48176670074463
10419 4.79923629760742
10420 4.52529668807983
10421 4.40057802200317
10422 4.79284954071045
10423 4.72401857376099
10424 5.01493263244629
10425 4.96186113357544
10426 5.12325000762939
10427 4.80100679397583
10428 4.79500484466553
10429 5.18085622787476
10430 4.94848966598511
10431 5.09685754776001
10432 5.18389749526978
10433 5.05110597610474
10434 5.00343894958496
10435 5.06097888946533
10436 5.21411514282227
10437 5.05969333648682
10438 4.81713581085205
10439 4.92008399963379
10440 5.03909015655518
10441 4.79660558700562
10442 4.93573808670044
10443 4.90184545516968
10444 5.0413990020752
10445 4.94739866256714
10446 4.91856908798218
10447 4.94770240783691
10448 4.93957805633545
10449 4.86592626571655
10450 5.25664329528809
10451 5.02902460098267
10452 4.80336284637451
10453 4.90500020980835
10454 4.94121026992798
10455 5.01847982406616
10456 4.91617631912231
10457 4.94800901412964
10458 4.90123558044434
10459 4.94163846969604
10460 4.74546146392822
10461 4.8419394493103
10462 4.98312330245972
10463 5.15032434463501
10464 4.93744707107544
10465 4.88124752044678
10466 4.57613706588745
10467 4.40134763717651
10468 4.44182300567627
10469 4.27697467803955
10470 4.32661533355713
10471 4.66977548599243
10472 4.58911418914795
10473 4.36648464202881
10474 4.38076543807983
10475 4.43154430389404
10476 4.58682632446289
10477 4.41514205932617
10478 4.54374933242798
10479 4.67820358276367
10480 4.85581970214844
10481 4.86734771728516
10482 4.64417028427124
10483 4.81270599365234
10484 4.83946561813354
10485 4.85232353210449
10486 5.08158683776855
10487 5.01658201217651
10488 4.86659145355225
10489 4.78625583648682
10490 4.8028883934021
10491 4.61795377731323
10492 4.73341178894043
10493 4.45981025695801
10494 4.44031476974487
10495 4.88890314102173
10496 4.74640417098999
10497 4.5887885093689
10498 4.67400121688843
10499 4.8443431854248
10500 4.83367347717285
10501 4.90730381011963
10502 5.02467250823975
10503 5.09912347793579
10504 5.24407625198364
10505 5.33403873443604
10506 5.23442649841309
10507 5.09444379806519
10508 5.00582695007324
10509 4.86776256561279
10510 4.97198057174683
10511 5.03642797470093
10512 4.67387104034424
10513 4.93577671051025
10514 4.75405216217041
10515 4.65044069290161
10516 4.58312177658081
10517 4.80832719802856
10518 4.62151575088501
10519 4.67914485931396
10520 4.83904552459717
10521 4.84860515594482
10522 4.9544153213501
10523 5.0409631729126
10524 4.87006235122681
10525 4.69575500488281
10526 4.77543878555298
10527 4.58208322525024
10528 4.68096303939819
10529 5.06992435455322
10530 4.71271848678589
10531 4.72363519668579
10532 4.67169618606567
10533 4.7198805809021
10534 4.94819259643555
10535 5.11096954345703
10536 4.93523788452148
10537 4.87296342849731
10538 4.92145538330078
10539 4.95391321182251
10540 4.92289257049561
10541 4.85349225997925
10542 4.95628070831299
10543 4.88826847076416
10544 4.59710311889648
10545 4.85845232009888
10546 4.83952713012695
10547 5.02012157440186
10548 4.89853429794312
10549 4.87592935562134
10550 4.77816534042358
10551 4.90616941452026
10552 4.58336400985718
10553 4.53913974761963
10554 4.92394685745239
10555 5.05155038833618
10556 5.06424140930176
10557 5.15581464767456
10558 5.09711837768555
10559 4.8541784286499
10560 4.81488800048828
10561 4.86464881896973
10562 5.0216269493103
10563 5.16127443313599
10564 4.98448657989502
10565 4.96724462509155
10566 5.06556797027588
10567 5.14530515670776
10568 5.40243530273438
10569 5.03483581542969
10570 4.98660802841187
10571 5.22691917419434
10572 5.11158037185669
10573 5.09686756134033
10574 5.01550006866455
10575 4.99238300323486
10576 5.0411262512207
10577 5.19300413131714
10578 5.20151948928833
10579 5.10300970077515
10580 5.25833415985107
10581 5.22908544540405
10582 5.27601766586304
10583 4.87199401855469
10584 5.06064987182617
10585 4.95185804367065
10586 4.76157712936401
10587 4.98055076599121
10588 4.94758653640747
10589 5.06507587432861
10590 5.15584707260132
10591 4.98430061340332
10592 4.78096151351929
10593 4.69005823135376
10594 5.09419345855713
10595 4.78498792648315
10596 4.81257057189941
10597 4.91089248657227
10598 4.8058066368103
10599 4.9192271232605
10600 4.96513032913208
10601 4.87666606903076
10602 4.75932645797729
10603 4.49308013916016
10604 4.77203416824341
10605 4.7625150680542
10606 4.83860969543457
10607 4.6581392288208
10608 4.85074472427368
10609 4.64040899276733
10610 4.66948509216309
10611 4.68909215927124
10612 4.41039085388184
10613 4.64058780670166
10614 4.75771427154541
10615 4.50006580352783
10616 4.60261106491089
10617 4.1445837020874
10618 4.60464143753052
10619 4.38024568557739
10620 4.61701917648315
10621 4.46069669723511
10622 4.25220155715942
10623 4.64311265945435
10624 4.3948016166687
10625 4.50494337081909
10626 4.43331336975098
10627 4.35538482666016
10628 4.57269954681396
10629 4.42754077911377
10630 4.54077291488647
10631 4.56078386306763
10632 4.33878564834595
10633 4.29586744308472
10634 4.23419094085693
10635 4.28564500808716
10636 4.12865018844604
10637 4.36018371582031
10638 4.41848802566528
10639 4.23767328262329
10640 4.71508073806763
10641 4.60185766220093
10642 4.90546083450317
10643 4.6343822479248
10644 4.48897838592529
10645 4.42190456390381
10646 4.2635760307312
10647 4.22818422317505
10648 4.26407861709595
10649 4.33674573898315
10650 4.26454305648804
10651 4.26365613937378
10652 4.18426322937012
10653 4.11770534515381
10654 4.23690271377563
10655 4.31104755401611
10656 4.24040031433105
10657 4.41560745239258
10658 4.15221643447876
10659 4.2271876335144
10660 4.1575927734375
10661 4.38809728622437
10662 4.22015571594238
10663 4.14375352859497
10664 4.29162979125977
10665 4.16590881347656
10666 4.32212686538696
10667 4.5026330947876
10668 4.41707801818848
10669 4.39790916442871
10670 4.29374170303345
10671 4.34978723526001
10672 4.17276239395142
10673 4.09319067001343
10674 4.33079671859741
10675 4.3948130607605
10676 4.12753677368164
10677 4.09231519699097
10678 4.41614866256714
10679 4.29918622970581
10680 4.49346399307251
10681 4.28418159484863
10682 4.09030342102051
10683 4.26486110687256
10684 4.09947967529297
10685 4.392014503479
10686 4.63035011291504
10687 4.4065146446228
10688 4.76242065429688
10689 4.6508846282959
10690 4.47095108032227
10691 4.54056930541992
10692 4.15854644775391
10693 4.06199932098389
10694 4.40546846389771
10695 4.3059287071228
10696 3.82545351982117
10697 4.36609220504761
10698 4.06772184371948
10699 4.16556167602539
10700 3.98554682731628
10701 4.36596202850342
10702 3.91908597946167
10703 3.98148584365845
10704 4.0744481086731
10705 4.11488389968872
10706 3.96752023696899
10707 3.91316604614258
10708 4.12797689437866
10709 3.81498384475708
10710 4.11152839660645
10711 4.40361213684082
10712 4.44635391235352
10713 4.18521022796631
10714 4.32066583633423
10715 4.38207197189331
10716 3.98604512214661
10717 4.26530075073242
10718 4.46837663650513
10719 4.59244108200073
10720 4.44562482833862
10721 4.30125617980957
10722 4.57754850387573
10723 4.13254261016846
10724 4.42553758621216
10725 4.06155061721802
10726 4.3226375579834
10727 4.29161357879639
10728 4.15376996994019
10729 4.21422481536865
10730 4.15916538238525
10731 3.8987889289856
10732 4.73876905441284
10733 4.38229942321777
10734 4.81890821456909
10735 4.490234375
10736 4.61332702636719
10737 4.38367176055908
10738 4.69526386260986
10739 4.68104696273804
10740 4.57589530944824
10741 4.52549505233765
10742 4.57857847213745
10743 4.50749063491821
10744 4.67673826217651
10745 4.76269960403442
10746 4.80914545059204
10747 4.83031892776489
10748 4.77461767196655
10749 4.66628694534302
10750 4.85450410842896
10751 4.70019817352295
10752 4.5609073638916
10753 4.55753421783447
10754 4.80522060394287
10755 4.64908123016357
10756 4.86065483093262
10757 4.54494571685791
10758 4.70598125457764
10759 4.63009977340698
10760 4.57298898696899
10761 4.60965061187744
10762 4.59331607818604
10763 4.63958930969238
10764 4.77417278289795
10765 4.35848522186279
10766 4.67773056030273
10767 4.47548580169678
10768 4.45990514755249
10769 4.47405862808228
10770 4.41704034805298
10771 4.36814212799072
10772 4.48174953460693
10773 4.37305355072021
10774 4.24791431427002
10775 4.39465475082397
10776 4.64103651046753
10777 4.50128650665283
10778 4.71365404129028
10779 4.32357501983643
10780 4.58552694320679
10781 4.59743356704712
10782 4.45145273208618
10783 4.54118776321411
10784 4.63066434860229
10785 4.49543285369873
10786 4.39955377578735
10787 4.13127326965332
10788 4.41804361343384
10789 4.50332403182983
10790 4.39690494537354
10791 4.41840648651123
10792 4.41527652740479
10793 4.67374515533447
10794 4.60049915313721
10795 4.69765090942383
10796 4.88953256607056
10797 4.75383520126343
10798 4.69551038742065
10799 4.75394678115845
10800 4.40892028808594
10801 4.74314594268799
10802 4.67206192016602
10803 4.53478384017944
10804 4.62233448028564
10805 5.07386016845703
10806 4.95704746246338
10807 4.95348978042603
10808 4.96207714080811
10809 5.05265760421753
10810 5.02277278900146
10811 4.94714784622192
10812 5.05358743667603
10813 5.01425933837891
10814 4.96824598312378
10815 4.8770489692688
10816 5.10235023498535
10817 5.15710496902466
10818 5.16974258422852
10819 5.28979921340942
10820 5.19905948638916
10821 5.05613708496094
10822 5.15669441223145
10823 4.94123697280884
10824 5.06106090545654
10825 5.28108501434326
10826 5.25095510482788
10827 5.2290678024292
10828 5.21400547027588
10829 5.32306528091431
10830 5.00298833847046
10831 4.85492944717407
10832 4.8334436416626
10833 4.33524131774902
10834 4.62779998779297
10835 4.81443309783936
10836 4.78330087661743
10837 4.70318269729614
10838 4.52072811126709
10839 4.89864253997803
10840 5.04639959335327
10841 4.98093366622925
10842 4.87242078781128
10843 4.8326210975647
10844 4.94932556152344
10845 4.94344425201416
10846 4.66441869735718
10847 4.80146741867065
10848 4.78964471817017
10849 4.93261241912842
10850 4.85380077362061
10851 4.92132091522217
10852 4.8889946937561
10853 4.49765157699585
10854 4.6047306060791
10855 4.50196218490601
10856 4.61544561386108
10857 4.61244201660156
10858 4.73019647598267
10859 4.82831001281738
10860 4.79949045181274
10861 4.52318048477173
10862 4.60739707946777
10863 4.67751359939575
10864 4.45656728744507
10865 4.76101112365723
10866 4.48838043212891
10867 4.64796209335327
10868 4.78399467468262
10869 4.79796981811523
10870 4.84122657775879
10871 5.06482410430908
10872 4.72169923782349
10873 4.75571298599243
10874 4.72035074234009
10875 4.60800981521606
10876 4.79517698287964
10877 4.68436908721924
10878 4.83149480819702
10879 5.12715578079224
10880 5.05197858810425
10881 4.82824754714966
10882 4.70303392410278
10883 4.79686737060547
10884 4.73415040969849
10885 4.58693170547485
10886 4.9310417175293
10887 4.63988780975342
10888 4.90847396850586
10889 4.70850229263306
10890 4.87805414199829
10891 4.50044059753418
10892 4.53765058517456
10893 4.84175729751587
10894 4.48035144805908
10895 4.75251579284668
10896 4.50187683105469
10897 4.37342357635498
10898 4.34643220901489
10899 4.46304941177368
10900 4.55021858215332
10901 4.74267053604126
10902 4.55934476852417
10903 4.8477520942688
10904 4.64407062530518
10905 4.60999870300293
10906 4.44101762771606
10907 4.82504081726074
10908 4.80925273895264
10909 4.59051465988159
10910 4.46393442153931
10911 4.36157703399658
10912 4.04108381271362
10913 4.25559997558594
10914 4.12560844421387
10915 4.4922661781311
10916 4.56312465667725
10917 4.6394681930542
10918 4.37416458129883
10919 4.36495542526245
10920 4.58065891265869
10921 4.10669422149658
10922 4.17824983596802
10923 4.19083166122437
10924 4.4341254234314
10925 4.40736293792725
10926 4.31224155426025
10927 4.56370782852173
10928 4.55114126205444
10929 4.63124465942383
10930 4.45296144485474
10931 4.55068063735962
10932 4.42831325531006
10933 4.3711142539978
10934 4.52223062515259
10935 4.47436809539795
10936 4.49893856048584
10937 4.31324529647827
10938 4.17627191543579
10939 4.46295881271362
10940 4.1956148147583
10941 4.57915496826172
10942 4.44782638549805
10943 4.39158344268799
10944 4.18001461029053
10945 4.33465337753296
10946 4.30903387069702
10947 4.25032424926758
10948 4.08072090148926
10949 4.16488599777222
10950 4.39008140563965
10951 4.23327827453613
10952 4.18409204483032
10953 4.41697597503662
10954 4.21703577041626
10955 4.3063440322876
10956 4.33756542205811
10957 4.58042526245117
10958 4.05738496780396
10959 4.07204580307007
10960 4.11826992034912
10961 4.26776742935181
10962 4.55680179595947
10963 4.22230863571167
10964 4.18251466751099
10965 4.57757568359375
10966 4.24651432037354
10967 4.43855667114258
10968 4.64156913757324
10969 4.85404300689697
10970 4.75188541412354
10971 4.66135311126709
10972 4.73339796066284
10973 4.98497915267944
10974 4.45218944549561
10975 4.4437689781189
10976 4.34201288223267
10977 4.55464363098145
10978 4.56070995330811
10979 4.58965492248535
10980 4.54463291168213
10981 4.49047660827637
10982 4.62056159973145
10983 4.57866477966309
10984 4.63450527191162
10985 4.29848146438599
10986 4.61038064956665
10987 4.48069334030151
10988 4.63133096694946
10989 4.58429622650146
10990 4.77305126190186
10991 4.4609489440918
10992 4.29273748397827
10993 4.82604455947876
10994 4.35555028915405
10995 4.84026145935059
10996 4.62199115753174
10997 4.71419143676758
10998 4.76877737045288
10999 4.5847373008728
11000 4.658766746521
11001 4.82474899291992
11002 4.66411781311035
11003 4.54869222640991
11004 4.74656200408936
11005 4.82073450088501
11006 4.78973197937012
11007 5.02057361602783
11008 4.68666172027588
11009 4.77312707901001
11010 4.97023344039917
11011 4.78584337234497
11012 4.65208005905151
11013 4.53698253631592
11014 4.89972925186157
11015 4.57985687255859
11016 4.64905405044556
11017 4.77297353744507
11018 4.79631328582764
11019 4.89421415328979
11020 4.67072582244873
11021 4.47306346893311
11022 4.81550884246826
11023 4.86763525009155
11024 4.67693710327148
11025 4.62819051742554
11026 4.83752727508545
11027 4.76086902618408
11028 4.69296550750732
11029 4.75210618972778
11030 4.55669832229614
11031 4.97927761077881
11032 4.89135885238647
11033 4.69312191009521
11034 4.79060411453247
11035 4.71527051925659
11036 5.1049952507019
11037 4.81091213226318
11038 4.93659162521362
11039 4.8807315826416
11040 4.71745634078979
11041 4.90789890289307
11042 4.54159784317017
11043 4.89613246917725
11044 4.45273160934448
11045 4.57096910476685
11046 4.47237491607666
11047 4.59375095367432
11048 4.63732957839966
11049 4.62578773498535
11050 4.80622386932373
11051 4.55721426010132
11052 4.75138235092163
11053 4.63411855697632
11054 4.46647691726685
11055 4.80047988891602
11056 4.87417507171631
11057 4.4726243019104
11058 4.49849510192871
11059 4.21550750732422
11060 4.50307750701904
11061 4.23847103118896
11062 4.35441207885742
11063 4.18802642822266
11064 4.27261018753052
11065 4.59156131744385
11066 4.32674646377563
11067 4.42397260665894
11068 4.60667037963867
11069 4.56064558029175
11070 4.33301591873169
11071 4.18033885955811
11072 4.42845010757446
11073 4.35704708099365
11074 4.32208061218262
11075 4.32432126998901
11076 4.54061651229858
11077 4.74552726745605
11078 5.03653240203857
11079 4.36322069168091
11080 4.50878620147705
11081 4.39212942123413
11082 4.64544343948364
11083 4.55400609970093
11084 4.77234649658203
11085 4.43550777435303
11086 4.36825656890869
11087 4.1704216003418
11088 4.50670433044434
11089 4.30652523040771
11090 4.53731679916382
11091 4.71389579772949
11092 4.6913275718689
11093 4.82813501358032
11094 4.52603530883789
11095 4.65331935882568
11096 4.55151987075806
11097 4.56763219833374
11098 4.42874717712402
11099 4.29968881607056
11100 4.50642251968384
11101 4.32520914077759
11102 4.36308240890503
11103 4.48808622360229
11104 4.40555000305176
11105 4.60755443572998
11106 4.25493717193604
11107 4.12777805328369
11108 4.14724063873291
11109 4.19169330596924
11110 4.33310651779175
11111 3.92852878570557
11112 4.10138082504272
11113 4.28752946853638
11114 3.6895477771759
11115 4.00306844711304
11116 3.77708029747009
11117 4.13052701950073
11118 4.11636447906494
11119 4.097580909729
11120 4.03118419647217
11121 3.91832661628723
11122 4.36757278442383
11123 4.42414045333862
11124 4.68037128448486
11125 4.43161487579346
11126 4.18867778778076
11127 3.86074924468994
11128 3.99381375312805
11129 3.97941613197327
11130 3.88611364364624
11131 4.17268514633179
11132 4.08536577224731
11133 3.85360336303711
11134 3.98611116409302
11135 3.7414333820343
11136 4.20619106292725
11137 4.2136697769165
11138 4.15839672088623
11139 4.26907444000244
11140 4.26462554931641
11141 4.12978792190552
11142 4.14563703536987
11143 3.74224638938904
11144 3.87276649475098
11145 4.0082049369812
11146 3.78969526290894
11147 3.73130393028259
11148 3.74741148948669
11149 3.58067083358765
11150 3.99804878234863
11151 4.08660793304443
11152 3.60107922554016
11153 4.03473234176636
11154 4.22342252731323
11155 4.10903596878052
11156 4.04563236236572
11157 4.10413360595703
11158 4.3066840171814
11159 4.61483144760132
11160 4.15529108047485
11161 4.36150932312012
11162 4.53154897689819
11163 4.53586292266846
11164 4.86746120452881
11165 4.7884407043457
11166 4.68118000030518
11167 4.42265605926514
11168 4.14802742004395
11169 4.67819786071777
11170 4.3790168762207
11171 4.98916053771973
11172 4.57681608200073
11173 4.77553701400757
11174 4.53478193283081
11175 4.56054353713989
11176 4.41798210144043
11177 4.46317625045776
11178 4.92561054229736
11179 4.37647581100464
11180 4.59325265884399
11181 4.96149587631226
11182 4.98306035995483
11183 5.12451553344727
11184 4.8507080078125
11185 4.87051820755005
11186 4.67627429962158
11187 4.94944906234741
11188 4.74947595596313
11189 5.20124959945679
11190 5.10701751708984
11191 4.79749298095703
11192 5.04730653762817
11193 4.71532773971558
11194 5.12402439117432
11195 5.05359220504761
11196 4.87241125106812
11197 4.83856821060181
11198 4.84658622741699
11199 4.69706630706787
11200 4.81240177154541
11201 4.80429077148438
11202 4.76922941207886
11203 4.94267463684082
11204 4.95250225067139
11205 5.01842498779297
11206 5.24925804138184
11207 5.11819410324097
11208 5.19827747344971
11209 5.49800395965576
11210 5.75786352157593
11211 5.60443305969238
11212 5.54520797729492
11213 5.15697336196899
11214 5.54500484466553
11215 5.23097229003906
11216 4.83773565292358
11217 4.74117660522461
11218 4.85356569290161
11219 4.41289138793945
11220 4.91541004180908
11221 4.24483394622803
11222 4.45678520202637
11223 4.55475187301636
11224 4.20967721939087
11225 4.05968713760376
11226 3.7171459197998
11227 4.15932416915894
11228 4.24453020095825
11229 4.342041015625
11230 4.40327024459839
11231 4.4775652885437
11232 4.05603170394897
11233 4.37314414978027
11234 4.32180213928223
11235 4.68666982650757
11236 4.58612203598022
11237 4.59557914733887
11238 4.46782732009888
11239 4.75220060348511
11240 4.40063524246216
11241 4.4763765335083
11242 4.78701019287109
11243 4.53212881088257
11244 4.3669056892395
11245 4.34353828430176
11246 4.41334962844849
11247 4.60662794113159
11248 4.56243371963501
11249 4.26609897613525
11250 4.4265308380127
11251 4.28426456451416
11252 4.39395380020142
11253 4.32627439498901
11254 4.32564926147461
11255 4.39826154708862
11256 4.18180274963379
11257 4.5862865447998
11258 4.42926645278931
11259 4.41329097747803
11260 4.49593448638916
11261 4.41105985641479
11262 4.3776216506958
11263 4.45211839675903
11264 4.4114031791687
11265 4.59790897369385
11266 4.43182706832886
11267 4.65396118164062
11268 4.23081350326538
11269 4.54199457168579
11270 4.36963129043579
11271 4.55280685424805
11272 4.6703782081604
11273 4.40404653549194
11274 4.74561500549316
11275 4.77554798126221
11276 4.58315515518188
11277 4.82650089263916
11278 4.69503593444824
11279 4.58832120895386
11280 4.52327108383179
11281 4.33214855194092
11282 4.61771249771118
11283 4.11780452728271
11284 4.52607822418213
11285 4.22790241241455
11286 4.31986522674561
11287 4.3620285987854
11288 4.21551275253296
11289 4.11153650283813
11290 4.14800548553467
11291 4.10095262527466
11292 4.19747591018677
11293 4.11830377578735
11294 4.0242075920105
11295 4.46474504470825
11296 4.01737308502197
11297 3.8808114528656
11298 3.81268644332886
11299 3.50846767425537
11300 3.84974050521851
11301 3.68490386009216
11302 3.70491147041321
11303 3.76196336746216
11304 4.11158657073975
11305 3.83560562133789
11306 4.00585746765137
11307 3.91573047637939
11308 4.37842226028442
11309 4.33465433120728
11310 4.39961385726929
11311 4.81321716308594
11312 4.67711544036865
11313 4.40148735046387
11314 3.97867584228516
11315 3.91812467575073
11316 4.01982116699219
11317 4.0949010848999
11318 4.19855213165283
11319 3.99635529518127
11320 4.11875772476196
11321 4.27415227890015
11322 4.55242919921875
11323 4.6678318977356
11324 4.35292911529541
11325 4.6852650642395
11326 4.92547702789307
11327 4.75140428543091
11328 4.75702857971191
11329 4.63996601104736
11330 5.00949478149414
11331 4.74816560745239
11332 4.72605609893799
11333 4.81870412826538
11334 5.0565333366394
11335 4.83587503433228
11336 4.6454644203186
11337 4.95785713195801
11338 4.67336988449097
11339 4.90849828720093
11340 5.0032787322998
11341 4.8378643989563
11342 4.59778785705566
11343 4.93678331375122
11344 5.04111576080322
11345 4.85922527313232
11346 4.89269590377808
11347 4.83472108840942
11348 5.02034091949463
11349 4.99087572097778
11350 5.37026739120483
11351 5.22683238983154
11352 5.30429124832153
11353 5.34958124160767
11354 5.07091236114502
11355 5.01477909088135
11356 5.07070589065552
11357 5.02142810821533
11358 4.923828125
11359 5.32989120483398
11360 5.1173939704895
11361 5.0432596206665
11362 4.9291787147522
11363 4.73010206222534
11364 4.58745574951172
11365 4.23121500015259
11366 4.58152532577515
11367 4.8593316078186
11368 4.90516662597656
11369 5.1921968460083
11370 5.14525318145752
11371 5.2770528793335
11372 5.19566249847412
11373 5.41922664642334
11374 5.26790714263916
11375 5.21868991851807
11376 4.98414707183838
11377 4.94594240188599
11378 5.29395389556885
11379 5.10992097854614
11380 4.98473644256592
11381 5.19279861450195
11382 5.12592649459839
11383 4.92403602600098
11384 5.05523157119751
11385 5.12317037582397
11386 5.14440250396729
11387 5.04732608795166
11388 5.03136157989502
11389 5.08781051635742
11390 5.26197910308838
11391 5.114089012146
11392 5.3018102645874
11393 5.1560320854187
11394 5.16355180740356
11395 5.20045518875122
11396 5.41094589233398
11397 5.25295734405518
11398 5.16153907775879
11399 5.27839756011963
11400 5.24997997283936
11401 5.46032047271729
11402 5.24974393844604
11403 5.26151847839355
11404 5.24968433380127
11405 5.53057289123535
11406 5.31090307235718
11407 5.08356809616089
11408 5.14807271957397
11409 5.11634922027588
11410 5.18001842498779
11411 5.09797620773315
11412 4.83126163482666
11413 4.94700479507446
11414 5.24072504043579
11415 5.02140331268311
11416 4.60932493209839
11417 4.792649269104
11418 4.76783180236816
11419 4.68805932998657
11420 4.7086386680603
11421 4.58805561065674
11422 4.8105206489563
11423 4.69839763641357
11424 4.85882234573364
11425 4.69517278671265
11426 4.67328834533691
11427 4.74753379821777
11428 4.89872312545776
11429 4.86110544204712
11430 5.05652761459351
11431 4.67123365402222
11432 4.8115439414978
11433 4.52368593215942
11434 4.11572599411011
11435 4.89188528060913
11436 4.83630561828613
11437 4.78055000305176
11438 4.64017391204834
11439 4.61084747314453
11440 4.90652370452881
11441 4.81077432632446
11442 4.72873020172119
11443 4.99373197555542
11444 5.01566362380981
11445 4.66659021377563
11446 4.77319097518921
11447 4.72337484359741
11448 4.61870765686035
11449 4.68733787536621
11450 4.84454154968262
11451 4.71699905395508
11452 4.693687915802
11453 5.04854869842529
11454 4.7770209312439
11455 5.11999416351318
11456 4.95907020568848
11457 4.90193796157837
11458 4.91904544830322
11459 4.95371007919312
11460 4.90705347061157
11461 4.97702121734619
11462 4.96304655075073
11463 4.9901328086853
11464 5.10669660568237
11465 5.11451959609985
11466 5.10017108917236
11467 5.00018262863159
11468 4.73147249221802
11469 4.80428075790405
11470 5.16626071929932
11471 5.06499004364014
11472 5.21608638763428
11473 5.06895112991333
11474 4.87756729125977
11475 4.99616146087646
11476 5.11674499511719
11477 5.33609342575073
11478 4.94415855407715
11479 5.12518501281738
11480 4.91368532180786
11481 5.10941934585571
11482 5.11863279342651
11483 4.95633554458618
11484 5.03291749954224
11485 4.88462066650391
11486 4.80736112594604
11487 4.91668224334717
11488 5.03721570968628
11489 4.91900205612183
11490 4.98399925231934
11491 4.91108846664429
11492 4.92576789855957
11493 4.9627046585083
11494 4.83490991592407
11495 5.19269514083862
11496 4.46062660217285
11497 4.83519315719604
11498 4.91050291061401
11499 4.46868801116943
11500 4.62669801712036
11501 4.26712036132812
11502 4.81894540786743
11503 5.249596118927
11504 4.95176553726196
11505 5.10227870941162
11506 4.97547674179077
11507 4.94763612747192
11508 5.21486520767212
11509 5.01025533676147
11510 4.75619983673096
11511 4.93515110015869
11512 4.95976448059082
11513 5.07329511642456
11514 5.03657054901123
11515 5.00051307678223
11516 4.58277416229248
11517 4.61041498184204
11518 4.56140661239624
11519 4.99923181533813
11520 5.14248037338257
11521 4.82749509811401
11522 4.78621339797974
11523 5.10781812667847
11524 4.92419767379761
11525 4.73423051834106
11526 4.8459300994873
11527 4.43308639526367
11528 4.68891191482544
11529 4.65135908126831
11530 4.85878944396973
11531 5.10509252548218
11532 5.08812999725342
11533 5.17702484130859
11534 5.26139688491821
11535 5.21691370010376
11536 5.26870775222778
11537 5.13972091674805
11538 5.17144203186035
11539 5.11313581466675
11540 4.95182323455811
11541 5.13044500350952
11542 5.06296968460083
11543 4.86959314346313
11544 4.88661527633667
11545 4.8359260559082
11546 4.65808010101318
11547 4.73210287094116
11548 4.82525491714478
11549 4.55226612091064
11550 4.67450428009033
11551 4.91231536865234
11552 4.32925367355347
11553 4.34941053390503
11554 4.48517084121704
11555 4.64056873321533
11556 4.51892137527466
11557 4.50988054275513
11558 4.56119203567505
11559 4.45397663116455
11560 4.64078521728516
11561 4.53028202056885
11562 4.60116815567017
11563 4.48698472976685
11564 4.43862724304199
11565 4.47900199890137
11566 4.63912773132324
11567 4.65891122817993
11568 4.790940284729
11569 4.55485057830811
11570 4.44810819625854
11571 4.4646201133728
11572 4.46534824371338
11573 4.47411584854126
11574 4.38332080841064
11575 4.3567967414856
11576 4.4332857131958
11577 4.23254919052124
11578 4.50735473632812
11579 4.50036191940308
11580 4.42188262939453
11581 4.33116674423218
11582 4.46759700775146
11583 4.64977216720581
11584 4.51715660095215
11585 4.7467565536499
11586 4.36119937896729
11587 4.45545721054077
11588 4.44722127914429
11589 4.40672969818115
11590 4.51386451721191
11591 4.75701713562012
11592 4.77867412567139
11593 4.835364818573
11594 4.66281223297119
11595 4.88723802566528
11596 4.7617359161377
11597 4.56986570358276
11598 4.67496490478516
11599 5.15684795379639
11600 4.647780418396
11601 4.87228775024414
11602 4.75827312469482
11603 4.88011837005615
11604 4.67472887039185
11605 4.64531803131104
11606 4.77914953231812
11607 4.83258199691772
11608 5.15182590484619
11609 4.44466686248779
11610 4.42785120010376
11611 4.54097938537598
11612 4.50523805618286
11613 4.34178829193115
11614 4.27582836151123
11615 4.41946458816528
11616 4.44805335998535
11617 4.04799747467041
11618 4.34065628051758
11619 4.45460319519043
11620 4.37484741210938
11621 4.60537672042847
11622 4.32772302627563
11623 4.27041673660278
11624 4.71509313583374
11625 4.48279333114624
11626 4.65290069580078
11627 4.81037616729736
11628 4.83380651473999
11629 4.70240259170532
11630 4.76330757141113
11631 4.88509321212769
11632 4.89814043045044
11633 4.91810417175293
11634 4.67959356307983
11635 4.85263919830322
11636 4.7582631111145
11637 5.09273242950439
11638 5.13933658599854
11639 5.17381429672241
11640 4.89665222167969
11641 5.03943061828613
11642 5.05127429962158
11643 5.15233993530273
11644 5.1332745552063
11645 4.95639181137085
11646 5.01878309249878
11647 5.11359691619873
11648 4.9974308013916
11649 4.8714165687561
11650 5.11292600631714
11651 4.86386919021606
11652 4.77845525741577
11653 4.7770733833313
11654 4.74230289459229
11655 4.88884305953979
11656 4.81702136993408
11657 4.8050389289856
11658 4.73772048950195
11659 4.817551612854
11660 4.80611324310303
11661 4.61306524276733
11662 4.64208602905273
11663 4.57526636123657
11664 4.79624891281128
11665 4.59288740158081
11666 4.44343662261963
11667 4.62437438964844
11668 4.56084442138672
11669 4.51732158660889
11670 4.72078132629395
11671 4.63461494445801
11672 4.75726842880249
11673 4.68162822723389
11674 4.88828420639038
11675 4.73306846618652
11676 4.67569494247437
11677 4.68328237533569
11678 4.53926134109497
11679 4.52474594116211
11680 4.84063053131104
11681 4.58541584014893
11682 4.53350162506104
11683 4.48355197906494
11684 4.44432401657104
11685 4.29475498199463
11686 4.36731624603271
11687 4.66683673858643
11688 4.45056104660034
11689 4.36903238296509
11690 4.1518988609314
11691 4.21484661102295
11692 4.35817098617554
11693 4.35746765136719
11694 4.32423543930054
11695 4.34843111038208
11696 4.39159440994263
11697 4.56646966934204
11698 4.52629327774048
11699 4.52027368545532
11700 4.38456583023071
11701 4.42150497436523
11702 4.42224740982056
11703 4.10995578765869
11704 4.38305139541626
11705 4.10470342636108
11706 4.03616142272949
11707 4.09871768951416
11708 4.26441621780396
11709 4.23974084854126
11710 4.31375360488892
11711 4.32161664962769
11712 4.24439144134521
11713 4.49134254455566
11714 4.23120260238647
11715 4.04519176483154
11716 4.18644523620605
11717 4.45770692825317
11718 4.11132669448853
11719 4.22169160842896
11720 3.96443510055542
11721 4.03491926193237
11722 4.11673593521118
11723 4.06605339050293
11724 4.0481915473938
11725 4.11321496963501
11726 4.34217882156372
11727 4.1989917755127
11728 4.08833312988281
11729 4.21004676818848
11730 4.30271434783936
11731 4.09204626083374
11732 3.91079640388489
11733 4.32182264328003
11734 4.21770572662354
11735 4.15116310119629
11736 4.44557237625122
11737 4.34472179412842
11738 4.48182773590088
11739 4.34575271606445
11740 4.24148988723755
11741 4.37802696228027
11742 4.4313588142395
11743 4.23881149291992
11744 4.45048856735229
11745 4.323899269104
11746 4.00914478302002
11747 4.1282000541687
11748 3.97783350944519
11749 4.06631374359131
11750 4.14611768722534
11751 3.93872261047363
11752 4.10544729232788
11753 4.16207075119019
11754 4.18667411804199
11755 3.74637484550476
11756 4.0026798248291
11757 4.13025569915771
11758 4.14842891693115
11759 4.11879348754883
11760 4.30052804946899
11761 4.26014089584351
11762 4.26555252075195
11763 4.25361061096191
11764 4.30979633331299
11765 4.26842498779297
11766 4.21264028549194
11767 4.50040721893311
11768 4.21203517913818
11769 4.43278074264526
11770 4.19256591796875
11771 4.30476570129395
11772 4.22647857666016
11773 4.03186130523682
11774 4.29288816452026
11775 4.12324285507202
11776 4.27023315429688
11777 4.02347707748413
11778 4.16998338699341
11779 4.06265068054199
11780 4.04461765289307
11781 4.25627374649048
11782 4.17586040496826
11783 4.29133749008179
11784 4.26995849609375
11785 4.16467094421387
11786 4.12889671325684
11787 4.14115858078003
11788 4.17454624176025
11789 4.14686155319214
11790 4.09815263748169
11791 4.18094968795776
11792 4.13138484954834
11793 4.16472291946411
11794 4.06694030761719
11795 4.00500917434692
11796 4.03412103652954
11797 4.16096973419189
11798 4.06200456619263
11799 4.0050573348999
11800 3.98720145225525
11801 4.11259841918945
11802 4.14646100997925
11803 4.25830459594727
11804 4.22857236862183
11805 4.14835739135742
11806 4.35384464263916
11807 4.52359390258789
11808 4.36795377731323
11809 4.52954912185669
11810 4.18849515914917
11811 4.31302118301392
11812 4.43367910385132
11813 4.23058605194092
11814 4.34682178497314
11815 4.4899959564209
11816 4.31404638290405
11817 4.20214653015137
11818 4.29047346115112
11819 4.37429761886597
11820 4.35010433197021
11821 4.47940158843994
11822 4.39591407775879
11823 4.22232484817505
11824 4.23384046554565
11825 4.29662799835205
11826 4.21636390686035
11827 3.99986386299133
11828 4.05841302871704
11829 4.34205627441406
11830 4.32943916320801
11831 4.30279159545898
11832 4.2799654006958
11833 4.22963047027588
11834 4.25321388244629
11835 4.3393440246582
11836 4.10704278945923
11837 4.01588106155396
11838 4.13618183135986
11839 4.15290260314941
11840 4.10459852218628
11841 4.27033281326294
11842 4.51413202285767
11843 4.19706106185913
11844 4.41666698455811
11845 4.46513652801514
11846 4.59262704849243
11847 4.54812383651733
11848 4.68800401687622
11849 4.42124700546265
11850 4.67949104309082
11851 4.4738245010376
11852 4.7424201965332
11853 4.55763006210327
11854 4.54414510726929
11855 4.62738561630249
11856 4.5549635887146
11857 4.40557813644409
11858 4.43993377685547
11859 3.97206234931946
11860 4.16962814331055
11861 4.26252126693726
11862 4.38116216659546
11863 4.47196197509766
11864 4.71442937850952
11865 4.50991010665894
11866 4.52617073059082
11867 4.47219944000244
11868 4.56374311447144
11869 4.49334192276001
11870 4.16956663131714
11871 4.43404531478882
11872 4.39129209518433
11873 4.4473237991333
11874 4.79768753051758
11875 4.54313182830811
11876 4.6946907043457
11877 4.41098690032959
11878 4.4681568145752
11879 4.58862829208374
11880 4.38919591903687
11881 4.49414157867432
11882 4.46395349502563
11883 4.22652149200439
11884 4.46006774902344
11885 4.31240320205688
11886 4.20336675643921
11887 4.11419248580933
11888 4.31700944900513
11889 4.47866439819336
11890 4.50824928283691
11891 4.29109287261963
11892 4.5911750793457
11893 4.48451805114746
11894 4.31151962280273
11895 4.36912250518799
11896 4.33113098144531
11897 4.1096305847168
11898 4.09735345840454
11899 4.01460886001587
11900 4.12607955932617
11901 4.28620481491089
11902 4.19803285598755
11903 4.3848991394043
11904 4.4475793838501
11905 4.29504585266113
11906 4.26850509643555
11907 4.34929370880127
11908 4.50079774856567
11909 4.4700927734375
11910 4.26970529556274
11911 4.4883918762207
11912 4.17280101776123
11913 4.06157159805298
11914 3.98862314224243
11915 4.00430870056152
11916 4.07857704162598
11917 3.99236059188843
11918 4.44308376312256
11919 4.28947401046753
11920 3.95601987838745
11921 4.05322313308716
11922 3.77093434333801
11923 3.84897112846375
11924 3.80207943916321
11925 4.10551118850708
11926 4.0425386428833
11927 3.99318742752075
11928 3.6965856552124
11929 4.04419231414795
11930 4.24319314956665
11931 4.1837911605835
11932 4.27124834060669
11933 4.63129425048828
11934 4.65255784988403
11935 4.63625955581665
11936 4.43559217453003
11937 4.44466304779053
11938 4.37058305740356
11939 4.30937051773071
11940 4.44831228256226
11941 4.26477479934692
11942 4.13965463638306
11943 4.41558933258057
11944 4.13041114807129
11945 4.36038160324097
11946 4.28099822998047
11947 4.2771201133728
11948 4.03494834899902
11949 4.01991891860962
11950 4.1578164100647
11951 4.24273061752319
11952 4.11601638793945
11953 4.2398419380188
11954 4.13712167739868
11955 4.37071895599365
11956 4.06566143035889
11957 4.14141225814819
11958 4.05961084365845
11959 3.8955934047699
11960 4.00535249710083
11961 3.92562031745911
11962 3.83024477958679
11963 4.09247636795044
11964 4.0267219543457
11965 4.03866577148438
11966 3.96827268600464
11967 3.77991676330566
11968 3.73178243637085
11969 3.76924800872803
11970 3.77269291877747
11971 3.72679734230042
11972 3.87891221046448
11973 3.82028102874756
11974 4.05400657653809
11975 3.9985818862915
11976 4.06015777587891
11977 4.05054616928101
11978 4.09423446655273
11979 4.17781066894531
11980 4.22023582458496
11981 4.24890851974487
11982 4.2971076965332
11983 4.60473108291626
11984 4.44742202758789
11985 4.29368209838867
11986 4.0442943572998
11987 4.43834495544434
11988 4.00021553039551
11989 4.40077018737793
11990 4.55554485321045
11991 4.22271299362183
11992 4.06103467941284
11993 4.24726724624634
11994 4.24847984313965
11995 4.28323936462402
11996 4.19293165206909
11997 4.25511598587036
11998 4.27797842025757
11999 4.21226596832275
12000 4.23199653625488
12001 4.40154266357422
12002 4.31643581390381
12003 4.30470752716064
12004 4.33040571212769
12005 4.51100063323975
12006 4.45534658432007
12007 4.44046068191528
12008 4.26751327514648
12009 4.37640953063965
12010 4.01788473129272
12011 4.27264356613159
12012 4.10950565338135
12013 4.17088937759399
12014 4.42949342727661
12015 4.21273469924927
12016 4.10113525390625
12017 4.43940305709839
12018 4.29585361480713
12019 4.26695823669434
12020 4.22913455963135
12021 4.34602022171021
12022 4.07657909393311
12023 4.52740669250488
12024 4.29520702362061
12025 4.49506902694702
12026 4.39410972595215
12027 4.31019067764282
12028 4.32055950164795
12029 4.32106781005859
12030 4.31558561325073
12031 4.40772151947021
12032 4.21803760528564
12033 4.2608494758606
12034 4.47633361816406
12035 4.02608156204224
12036 4.12260341644287
12037 4.14512920379639
12038 3.84886646270752
12039 4.12776851654053
12040 3.94496703147888
12041 4.01287412643433
12042 4.13143634796143
12043 4.18168163299561
12044 4.23557043075562
12045 4.06204605102539
12046 4.06581735610962
12047 4.08821535110474
12048 3.95340967178345
12049 3.8870747089386
12050 4.06580877304077
12051 4.11334228515625
12052 4.18917322158813
12053 4.40172815322876
12054 4.2874231338501
12055 4.1360650062561
12056 4.12454891204834
12057 4.32215261459351
12058 4.20723104476929
12059 4.03643560409546
12060 3.8201060295105
12061 4.26519203186035
12062 4.11048746109009
12063 3.98123621940613
12064 4.18754291534424
12065 4.22321462631226
12066 4.05125141143799
12067 4.10322141647339
12068 3.96931552886963
12069 4.01367568969727
12070 4.00437211990356
12071 4.30601406097412
12072 4.13548231124878
12073 4.46337652206421
12074 4.3212628364563
12075 4.24351024627686
12076 4.57185554504395
12077 4.31743192672729
12078 4.50662708282471
12079 4.15088319778442
12080 4.18026542663574
12081 4.26776218414307
12082 4.13094234466553
12083 4.03327703475952
12084 4.02540159225464
12085 4.10206460952759
12086 3.87551951408386
12087 4.11269330978394
12088 4.02284717559814
12089 4.05961179733276
12090 4.04679536819458
12091 3.99229669570923
12092 4.16714382171631
12093 4.34993648529053
12094 4.23018646240234
12095 4.38550138473511
12096 4.20326614379883
12097 4.12762689590454
12098 4.25015163421631
12099 4.45400667190552
12100 4.37367725372314
12101 4.26799297332764
12102 4.22989177703857
12103 4.40326881408691
12104 4.32261896133423
12105 4.38459062576294
12106 4.26219415664673
12107 4.16985845565796
12108 4.18619775772095
12109 4.35479211807251
12110 4.29693651199341
12111 4.393235206604
12112 4.30878591537476
12113 4.22899007797241
12114 4.36536359786987
12115 4.22052049636841
12116 4.11584281921387
12117 4.18256616592407
12118 4.23550367355347
12119 4.32946920394897
12120 4.40913438796997
12121 4.25601720809937
12122 4.3939266204834
12123 4.38613891601562
12124 4.34359693527222
12125 4.37592506408691
12126 4.31707239151001
12127 4.29673767089844
12128 4.31255102157593
12129 4.43538188934326
12130 4.36555576324463
12131 4.23455333709717
12132 4.30203914642334
12133 4.2716326713562
12134 4.30009365081787
12135 4.32688760757446
12136 4.34221267700195
12137 4.28544902801514
12138 4.13147783279419
12139 4.15659809112549
12140 4.25370121002197
12141 4.26938915252686
12142 4.3564190864563
12143 4.23222494125366
12144 4.25747060775757
12145 4.13247966766357
12146 4.11617708206177
12147 4.00283193588257
12148 4.14564561843872
12149 4.02993774414062
12150 4.18077087402344
12151 4.2134051322937
12152 4.02916860580444
12153 4.26505041122437
12154 4.13325786590576
12155 3.91998600959778
12156 4.1005392074585
12157 3.8803379535675
12158 4.05739879608154
12159 4.16780614852905
12160 4.09313058853149
12161 4.21002960205078
12162 4.33338785171509
12163 4.18513107299805
12164 4.03186559677124
12165 4.13782835006714
12166 4.44706773757935
12167 4.33742523193359
12168 4.49351072311401
12169 4.2531943321228
12170 4.16098785400391
12171 4.34893655776978
12172 4.19694185256958
12173 3.97700929641724
12174 4.10262966156006
12175 4.12060737609863
12176 4.15560579299927
12177 4.19701719284058
12178 4.18077516555786
12179 4.05490684509277
12180 4.12032890319824
12181 4.30450296401978
12182 4.05429553985596
12183 4.24984264373779
12184 4.09243631362915
12185 4.20147848129272
12186 4.04289054870605
12187 4.04963779449463
12188 4.1469874382019
12189 4.50895500183105
12190 4.44033145904541
12191 4.16047668457031
12192 4.19232654571533
12193 4.12812852859497
12194 4.3264946937561
12195 4.3023042678833
12196 4.27443265914917
12197 4.19635248184204
12198 4.03343915939331
12199 4.26892948150635
12200 4.17228555679321
12201 4.13697147369385
12202 4.32404088973999
12203 4.42304706573486
12204 4.11177206039429
12205 4.15687322616577
12206 4.50658655166626
12207 4.30836057662964
12208 4.19103717803955
12209 4.18529272079468
12210 4.12860012054443
12211 4.38031196594238
12212 4.25170230865479
12213 4.25041627883911
12214 4.43959808349609
12215 4.3606390953064
12216 4.34969568252563
12217 4.2203311920166
12218 4.32848453521729
12219 4.45680665969849
12220 4.59769105911255
12221 4.49725532531738
12222 4.22109699249268
12223 4.31982660293579
12224 4.18129730224609
12225 4.5477614402771
12226 4.35672903060913
12227 4.42082023620605
12228 4.34601211547852
12229 4.38511610031128
12230 4.25473117828369
12231 4.44559240341187
12232 4.43696355819702
12233 4.38893032073975
12234 4.53171586990356
12235 4.48972940444946
12236 4.52234601974487
12237 4.3322229385376
12238 4.21596574783325
12239 4.2598991394043
12240 4.29456853866577
12241 4.39531993865967
12242 4.28917074203491
12243 4.43442296981812
12244 4.2753438949585
12245 4.43495225906372
12246 4.1418604850769
12247 4.17867374420166
12248 4.23452949523926
12249 4.2644100189209
12250 4.30805635452271
12251 4.25818872451782
12252 4.1972975730896
12253 4.19480562210083
12254 4.20199632644653
12255 4.38182067871094
12256 4.44175958633423
12257 4.48121690750122
12258 4.56654262542725
12259 4.49853754043579
12260 4.30739498138428
12261 4.13635492324829
12262 4.41210031509399
12263 4.38344860076904
12264 4.23320865631104
12265 4.08442687988281
12266 4.31039571762085
12267 4.55374813079834
12268 4.25740003585815
12269 4.19965791702271
12270 4.14217615127563
12271 4.0122766494751
12272 4.17678356170654
12273 4.17275047302246
12274 3.87883567810059
12275 3.88641571998596
12276 3.87423038482666
12277 3.97281241416931
12278 4.08904266357422
12279 3.98603534698486
12280 4.06555271148682
12281 3.94228935241699
12282 4.29785966873169
12283 4.04200029373169
12284 4.1075553894043
12285 4.28117895126343
12286 4.36485862731934
12287 4.06810998916626
12288 4.23465824127197
12289 4.31027364730835
12290 4.52172613143921
12291 4.50866174697876
12292 4.46478223800659
12293 4.65509653091431
12294 4.59212160110474
12295 4.41366910934448
12296 4.17116546630859
12297 4.1702675819397
12298 4.15112829208374
12299 4.07707166671753
12300 4.14487648010254
12301 4.2454047203064
12302 4.4433422088623
12303 4.35146760940552
12304 4.32815933227539
12305 4.01794195175171
12306 4.1565990447998
12307 4.38401126861572
12308 4.16135454177856
12309 3.90609002113342
12310 3.85705018043518
12311 3.94219350814819
12312 3.96015167236328
12313 3.64486837387085
12314 3.69556045532227
12315 4.03818225860596
12316 4.01413679122925
12317 3.67638754844666
12318 4.05693864822388
12319 3.95584607124329
12320 4.05560731887817
12321 4.20637798309326
12322 4.02673101425171
12323 4.25516366958618
12324 4.27112150192261
12325 4.38369083404541
12326 4.35182189941406
12327 3.96878242492676
12328 3.9922571182251
12329 4.19396781921387
12330 4.12119197845459
12331 4.09263801574707
12332 4.27556896209717
12333 4.22177886962891
12334 4.19945764541626
12335 4.11231184005737
12336 4.08777379989624
12337 4.38612794876099
12338 4.21793651580811
12339 4.15426588058472
12340 4.04061651229858
12341 4.18808364868164
12342 4.17691230773926
12343 3.96876907348633
12344 4.01982688903809
12345 3.91251015663147
12346 3.86751413345337
12347 3.99784088134766
12348 3.82596588134766
12349 4.09551382064819
12350 3.81936168670654
12351 3.75592517852783
12352 3.84468817710876
12353 3.68518877029419
12354 3.97855544090271
12355 3.65116834640503
12356 3.65674448013306
12357 3.60422086715698
12358 3.5753812789917
12359 3.75613570213318
12360 3.69438862800598
12361 3.76318907737732
12362 3.78002023696899
12363 3.8891909122467
12364 3.90641045570374
12365 4.07453155517578
12366 3.80580759048462
12367 3.93587779998779
12368 3.63367223739624
12369 3.82543182373047
12370 3.9535026550293
12371 3.92606830596924
12372 3.54357624053955
12373 3.8255307674408
12374 3.81421899795532
12375 3.9059681892395
12376 3.95492458343506
12377 4.1215443611145
12378 3.85561490058899
12379 4.2182354927063
12380 3.92028164863586
12381 3.97815322875977
12382 4.04261207580566
12383 4.15183925628662
12384 4.23861074447632
12385 4.13336563110352
12386 3.94846343994141
12387 4.02481317520142
12388 3.94627904891968
12389 3.85968637466431
12390 3.6041247844696
12391 3.81047582626343
12392 3.60724425315857
12393 3.59843611717224
12394 3.85670042037964
12395 3.72520971298218
12396 3.69014596939087
12397 3.70621085166931
12398 3.96077394485474
12399 4.04680204391479
12400 4.00619554519653
12401 4.16067743301392
12402 4.10486316680908
12403 4.05302047729492
12404 3.95787024497986
12405 3.71330189704895
12406 3.67456746101379
12407 3.75476145744324
12408 3.77987575531006
12409 3.96578788757324
12410 4.04013824462891
12411 4.0833888053894
12412 3.90038585662842
12413 3.9971125125885
12414 3.90328598022461
12415 4.02741622924805
12416 3.80419039726257
12417 3.82404923439026
12418 3.83865308761597
12419 3.92808508872986
12420 4.08555030822754
12421 4.01932382583618
12422 4.1091365814209
12423 3.94423294067383
12424 4.04667663574219
12425 4.05809545516968
12426 4.10708999633789
12427 4.42931175231934
12428 4.37858819961548
12429 4.51072692871094
12430 4.48237895965576
12431 4.5185227394104
12432 4.2010703086853
12433 4.18496942520142
12434 4.46452140808105
12435 4.29820394515991
12436 4.50170230865479
12437 4.26801156997681
12438 4.32454681396484
12439 4.54809427261353
12440 4.39822626113892
12441 4.49509382247925
12442 4.39057636260986
12443 4.54211473464966
12444 4.25549173355103
12445 4.24089002609253
12446 4.3598461151123
12447 4.56611061096191
12448 4.42135334014893
12449 4.22429084777832
12450 4.51369285583496
12451 4.29660129547119
12452 4.24305725097656
12453 4.10893154144287
12454 4.35775852203369
12455 4.3867974281311
12456 4.36955261230469
12457 4.29078435897827
12458 4.18183088302612
12459 4.28585529327393
12460 4.52343654632568
12461 4.68286800384521
12462 4.56393098831177
12463 4.56969213485718
12464 4.38431739807129
12465 4.38974571228027
12466 4.21329689025879
12467 4.12488412857056
12468 4.62190866470337
12469 4.60154247283936
12470 4.75985717773438
12471 4.59385395050049
12472 4.58285188674927
12473 4.57951736450195
12474 4.62414073944092
12475 4.58655834197998
12476 4.30612850189209
12477 4.62734699249268
12478 4.60671949386597
12479 4.46439409255981
12480 4.44761037826538
12481 4.36636686325073
12482 4.15319347381592
12483 4.2540454864502
12484 4.14082908630371
12485 4.27861881256104
12486 4.40060043334961
12487 4.24111843109131
12488 4.54516649246216
12489 4.27759408950806
12490 4.47375869750977
12491 4.14391088485718
12492 4.39397716522217
12493 4.44463920593262
12494 4.42217111587524
12495 4.43453741073608
12496 4.35624742507935
12497 4.62756204605103
12498 4.13505554199219
12499 4.23510551452637
12500 4.17939472198486
12501 4.10379695892334
12502 4.05656909942627
12503 3.66253614425659
12504 4.11188268661499
12505 4.0972113609314
12506 4.00568819046021
12507 3.88240265846252
12508 4.15402889251709
12509 4.11994647979736
12510 4.05556964874268
12511 4.22156429290771
12512 4.3989577293396
12513 4.03880167007446
12514 3.95687532424927
12515 4.08101749420166
12516 4.06950902938843
12517 3.95885229110718
12518 3.9455361366272
12519 3.91668057441711
12520 3.82415008544922
12521 3.9254584312439
12522 3.82565379142761
12523 3.92181015014648
12524 3.87544083595276
12525 3.80537581443787
12526 3.95969986915588
12527 4.03295612335205
12528 3.98866415023804
12529 4.08927726745605
12530 3.80686902999878
12531 4.06253290176392
12532 4.07730484008789
12533 4.09481239318848
12534 4.15120410919189
12535 4.33766460418701
12536 3.94638228416443
12537 4.2925238609314
12538 4.34737920761108
12539 4.12796115875244
12540 4.34404039382935
12541 4.3502140045166
12542 4.35004329681396
12543 4.23830509185791
12544 4.3330340385437
12545 4.37687873840332
12546 4.28077268600464
12547 4.07986307144165
12548 4.07033824920654
12549 4.16459226608276
12550 4.14791965484619
12551 4.3233814239502
12552 4.23889684677124
12553 4.28473424911499
12554 4.26993083953857
12555 3.93524265289307
12556 4.02548170089722
12557 4.51429128646851
12558 4.5070652961731
12559 4.20715618133545
12560 4.51007175445557
12561 4.52524328231812
12562 4.22352457046509
12563 4.16439580917358
12564 4.05837249755859
12565 3.93991804122925
12566 4.27736854553223
12567 4.04187393188477
12568 3.87435913085938
12569 3.80914926528931
12570 3.71706509590149
12571 3.9372923374176
12572 3.83014559745789
12573 3.83848929405212
12574 3.78298354148865
12575 3.79766821861267
12576 3.76474332809448
12577 3.74058055877686
12578 3.57317686080933
12579 3.67357420921326
12580 3.69208145141602
12581 3.58575034141541
12582 3.61134600639343
12583 3.73484778404236
12584 3.75376677513123
12585 3.90473890304565
12586 3.83447813987732
12587 3.57778453826904
12588 3.76614475250244
12589 3.53929233551025
12590 3.80413699150085
12591 3.71738958358765
12592 3.87305188179016
12593 3.85168266296387
12594 4.05469226837158
12595 4.1630711555481
12596 3.99790215492249
12597 3.9454939365387
12598 3.8095703125
12599 3.81512069702148
12600 4.00961923599243
12601 3.80458760261536
12602 4.17067623138428
12603 4.21038579940796
12604 3.81694293022156
12605 3.79262566566467
12606 3.81630945205688
12607 3.82558107376099
12608 3.8517599105835
12609 3.7282292842865
12610 3.75484848022461
12611 3.88829469680786
12612 3.83385586738586
12613 4.07190036773682
12614 3.91048812866211
12615 3.69252920150757
12616 3.86062717437744
12617 3.91193962097168
12618 3.85756993293762
12619 3.82502341270447
12620 3.83077692985535
12621 3.60863375663757
12622 3.73281407356262
12623 3.91699051856995
12624 3.73780035972595
12625 3.8061888217926
12626 3.82431888580322
12627 4.14883947372437
12628 4.01938629150391
12629 4.06033325195312
12630 4.09253168106079
12631 3.97590780258179
12632 3.78809428215027
12633 3.89817380905151
12634 3.94983625411987
12635 4.03087949752808
12636 4.29070711135864
12637 3.96664595603943
12638 4.05505514144897
12639 3.81770491600037
12640 3.83302330970764
12641 3.94250631332397
12642 4.07334518432617
12643 4.15831327438354
12644 4.17029190063477
12645 4.20042085647583
12646 3.97810530662537
12647 4.14065837860107
12648 4.41212463378906
12649 4.15763330459595
12650 4.02615737915039
12651 3.87370777130127
12652 3.99932599067688
12653 3.75983905792236
12654 3.65700459480286
12655 3.534827709198
12656 3.84546113014221
12657 3.64539217948914
12658 3.62725114822388
12659 3.63332796096802
12660 3.64882040023804
12661 3.71025133132935
12662 3.63538765907288
12663 3.67911243438721
12664 3.45626091957092
12665 3.51460599899292
12666 3.5787045955658
12667 3.67996096611023
12668 3.41904664039612
12669 3.61316442489624
12670 3.68131279945374
12671 3.83678102493286
12672 3.69813990592957
12673 3.8453676700592
12674 3.66795253753662
12675 3.60449981689453
12676 3.81350827217102
12677 3.67405200004578
12678 3.61338186264038
12679 3.73877954483032
12680 3.6370096206665
12681 3.5964994430542
12682 3.76300859451294
12683 3.72275257110596
12684 3.58092522621155
12685 3.5491144657135
12686 3.647864818573
12687 3.68825173377991
12688 3.5150134563446
12689 3.65343165397644
12690 3.56936502456665
12691 3.59110999107361
12692 3.4950270652771
12693 3.50540113449097
12694 3.37263107299805
12695 3.52571988105774
12696 3.51899933815002
12697 3.61410307884216
12698 3.41521692276001
12699 3.35019636154175
12700 3.32199358940125
12701 3.43741035461426
12702 3.49491286277771
12703 3.55682873725891
12704 3.38426232337952
12705 3.66252899169922
12706 3.60729384422302
12707 3.71160984039307
12708 3.65543723106384
12709 3.62164425849915
12710 3.49391102790833
12711 3.53500056266785
12712 3.54786562919617
12713 3.33288526535034
12714 3.36841058731079
12715 3.4063196182251
12716 3.28714346885681
12717 3.55489897727966
12718 3.49788331985474
12719 3.66215109825134
12720 3.63817811012268
12721 3.72092628479004
12722 3.55087804794312
12723 3.64189505577087
12724 3.55249977111816
12725 3.43258547782898
12726 3.70979738235474
12727 3.8165910243988
12728 3.58867144584656
12729 3.77166438102722
12730 3.59293437004089
12731 3.75555825233459
12732 3.80710744857788
12733 3.69828534126282
12734 3.74655652046204
12735 3.28825378417969
12736 3.40530252456665
12737 3.6021044254303
12738 3.56623077392578
12739 3.52732443809509
12740 3.67427921295166
12741 3.42861104011536
12742 3.64342522621155
12743 3.49882769584656
12744 3.63133335113525
12745 3.47207617759705
12746 3.76160025596619
12747 3.66609001159668
12748 3.67288851737976
12749 3.6438410282135
12750 3.75268411636353
12751 3.70682168006897
12752 3.45064544677734
12753 3.44517374038696
12754 3.51255249977112
12755 3.29580521583557
12756 3.39875292778015
12757 3.281085729599
12758 3.59307885169983
12759 3.24823808670044
12760 3.66619753837585
12761 3.846107006073
12762 3.40563130378723
12763 3.48931765556335
12764 3.30306148529053
12765 3.54913949966431
12766 3.41810011863708
12767 3.22013807296753
12768 3.34890866279602
12769 3.50035881996155
12770 3.28545546531677
12771 3.16923236846924
12772 3.28823494911194
12773 3.14932227134705
12774 3.34262204170227
12775 3.32061100006104
12776 3.36879634857178
12777 3.44486951828003
12778 3.43996262550354
12779 3.45688080787659
12780 3.89280843734741
12781 3.5602765083313
12782 3.96508073806763
12783 4.02285718917847
12784 4.2526159286499
12785 4.02355766296387
12786 3.94488167762756
12787 4.10813856124878
12788 3.9993896484375
12789 4.01204538345337
12790 4.07589292526245
12791 3.95597672462463
12792 4.18206930160522
12793 4.06067276000977
12794 4.03760528564453
12795 4.04780149459839
12796 4.20735025405884
12797 4.0935583114624
12798 4.06459379196167
12799 4.13158416748047
12800 4.190993309021
12801 3.95827889442444
12802 4.01655673980713
12803 4.06274080276489
12804 3.95368885993958
12805 3.73349905014038
12806 3.77380871772766
12807 3.67457962036133
12808 3.87507319450378
12809 4.10239362716675
12810 3.88983368873596
12811 3.70241022109985
12812 3.69383430480957
12813 3.95588660240173
12814 4.25178813934326
12815 4.3529200553894
12816 4.19111394882202
12817 4.05471420288086
12818 4.01245927810669
12819 4.04352903366089
12820 3.97355532646179
12821 3.78623509407043
12822 3.8953595161438
12823 3.53095459938049
12824 3.5621702671051
12825 3.82583928108215
12826 3.86660218238831
12827 4.01584434509277
12828 4.1548171043396
12829 3.89619255065918
12830 3.69499087333679
12831 3.29170107841492
12832 3.25980353355408
12833 3.8659348487854
12834 3.6096088886261
12835 3.68041968345642
12836 3.77549338340759
12837 4.00079250335693
12838 3.1393563747406
12839 3.28897786140442
12840 3.20124363899231
12841 3.60154271125793
12842 3.85044050216675
12843 4.01477003097534
12844 3.91734743118286
12845 3.90190172195435
12846 3.75372433662415
12847 3.92678618431091
12848 4.23993539810181
12849 4.25326442718506
12850 3.83039665222168
12851 3.90464019775391
12852 4.05254936218262
12853 3.84667086601257
12854 4.12033939361572
12855 3.91642236709595
12856 4.4563455581665
12857 4.59771871566772
12858 4.48277902603149
12859 4.22675609588623
12860 4.42675113677979
12861 4.30949735641479
12862 4.51179075241089
12863 4.37923812866211
12864 4.39770603179932
12865 4.46014308929443
12866 4.49935293197632
12867 4.42583560943604
12868 4.2691388130188
12869 4.21900320053101
12870 4.45819902420044
12871 4.43876028060913
12872 4.44239139556885
12873 4.15533638000488
12874 4.07855367660522
12875 4.24443483352661
12876 3.79985451698303
12877 4.32182788848877
12878 3.98321294784546
12879 4.17152452468872
12880 4.10120296478271
12881 4.22583723068237
12882 4.1082067489624
12883 3.85058450698853
12884 4.2522029876709
12885 4.02856874465942
12886 4.04843187332153
12887 4.16037273406982
12888 4.00524282455444
12889 4.40226936340332
12890 4.23577165603638
12891 4.30822277069092
12892 3.78240966796875
12893 4.05897617340088
12894 4.18806123733521
12895 4.06287002563477
12896 3.9894814491272
12897 4.2677698135376
12898 4.02144527435303
12899 4.00380611419678
12900 3.75017642974854
12901 3.90729784965515
12902 4.0205192565918
12903 3.6405622959137
12904 3.63181686401367
12905 3.86213994026184
12906 3.75985455513
12907 4.09915733337402
12908 3.89867258071899
12909 3.99999499320984
12910 4.20286464691162
12911 4.01075267791748
12912 4.24307346343994
12913 4.00994777679443
12914 4.15790271759033
12915 4.17263603210449
12916 4.07424592971802
12917 4.25230121612549
12918 4.35469627380371
12919 4.34909439086914
12920 4.60499858856201
12921 4.54126119613647
12922 4.40120124816895
12923 4.47614622116089
12924 4.39693260192871
12925 4.08817863464355
12926 3.81223773956299
12927 3.87241697311401
12928 4.21878576278687
12929 4.51245212554932
12930 4.2915244102478
12931 4.26637125015259
12932 4.49544668197632
12933 4.55310773849487
12934 4.32544851303101
12935 4.51945495605469
12936 4.49223136901855
12937 4.25563287734985
12938 4.74394416809082
12939 4.21619319915771
12940 4.12589740753174
12941 4.17241287231445
12942 3.93713140487671
12943 3.89007782936096
12944 3.97890377044678
12945 4.42251539230347
12946 4.03013229370117
12947 4.25991916656494
12948 4.23931217193604
12949 4.36221742630005
12950 4.09439420700073
12951 3.80657148361206
12952 3.84426522254944
12953 3.97423815727234
12954 4.67159557342529
12955 4.12367963790894
12956 3.98315763473511
12957 3.77901554107666
12958 3.48115229606628
12959 3.53648686408997
12960 3.47579169273376
12961 3.88731408119202
12962 4.18374443054199
12963 3.97123408317566
12964 4.35217380523682
12965 4.31962299346924
12966 4.26627731323242
12967 4.44588804244995
12968 4.16552782058716
12969 4.10195064544678
12970 4.37917566299438
12971 4.63280582427979
12972 4.43195056915283
12973 4.58852958679199
12974 4.54418992996216
12975 4.38248491287231
12976 4.28210020065308
12977 4.01255750656128
12978 4.34890079498291
12979 4.32709932327271
12980 4.14584302902222
12981 4.17568969726562
12982 4.29409837722778
12983 4.23336315155029
12984 4.12631034851074
12985 4.24021673202515
12986 4.43140935897827
12987 4.38716173171997
12988 4.44276189804077
12989 4.37842273712158
12990 3.9788339138031
12991 4.28986406326294
12992 3.98322820663452
12993 3.80629730224609
12994 3.72327446937561
12995 4.03368902206421
12996 4.41425561904907
12997 4.12920618057251
12998 4.02119398117065
12999 3.75077986717224
13000 4.11632823944092
13001 4.13818025588989
13002 4.01395511627197
13003 3.93782544136047
13004 3.87349629402161
13005 4.11937475204468
13006 4.0593376159668
13007 3.90712857246399
13008 4.36516046524048
13009 4.28490972518921
13010 4.21513891220093
13011 4.1346321105957
13012 4.17440176010132
13013 4.19630432128906
13014 4.45800447463989
13015 4.36716604232788
13016 4.24375009536743
13017 4.24725914001465
13018 4.10261344909668
13019 4.21636581420898
13020 4.27979707717896
13021 4.24540567398071
13022 4.17278909683228
13023 4.46892309188843
13024 4.25797080993652
13025 4.28289747238159
13026 3.99640083312988
13027 4.00859355926514
13028 4.0221381187439
13029 3.89406490325928
13030 3.92600536346436
13031 4.03593444824219
13032 4.11458444595337
13033 4.06356811523438
13034 4.20774269104004
13035 4.05589056015015
13036 3.95583915710449
13037 4.16251564025879
13038 4.09235429763794
13039 3.92498230934143
13040 3.94472742080688
13041 3.96891307830811
13042 4.03200387954712
13043 3.59323334693909
13044 3.69193720817566
13045 3.57591032981873
13046 3.8091733455658
13047 3.89129757881165
13048 4.09146165847778
13049 3.91086769104004
13050 4.54396724700928
13051 4.25951099395752
13052 4.24638175964355
13053 4.60481405258179
13054 4.79319953918457
13055 4.64916229248047
13056 4.2487416267395
13057 4.65050649642944
13058 4.00103712081909
13059 3.91096711158752
13060 4.14120817184448
13061 4.11079454421997
13062 4.2149510383606
13063 4.14635372161865
13064 4.05128192901611
13065 4.09086942672729
13066 3.92503714561462
13067 3.84991264343262
13068 3.77005624771118
13069 3.84733581542969
13070 4.11923360824585
13071 3.85472583770752
13072 4.36344289779663
13073 4.14287757873535
13074 4.25456476211548
13075 4.2060751914978
13076 4.03945255279541
13077 3.79654860496521
13078 3.84683179855347
13079 3.99986696243286
13080 3.96601557731628
13081 3.98783850669861
13082 4.08133029937744
13083 3.9664568901062
13084 4.00966024398804
13085 4.06864261627197
13086 3.82611775398254
13087 3.86204838752747
13088 4.01665019989014
13089 3.83813428878784
13090 3.93415379524231
13091 4.07752323150635
13092 4.15181970596313
13093 4.10767126083374
13094 4.27631378173828
13095 3.97612309455872
13096 4.08678770065308
13097 4.31828784942627
13098 4.17364454269409
13099 4.05041217803955
13100 4.0762186050415
13101 3.89560532569885
13102 3.95230340957642
13103 4.05224943161011
13104 3.95027828216553
13105 4.00708198547363
13106 3.88163089752197
13107 3.91663122177124
13108 3.89743089675903
13109 3.94021463394165
13110 4.12164545059204
13111 4.16917419433594
13112 4.1413631439209
13113 4.06217670440674
13114 4.06387329101562
13115 4.11310911178589
13116 4.03897094726562
13117 4.06858253479004
13118 3.99609565734863
13119 4.07063102722168
13120 4.15385580062866
13121 3.97991490364075
13122 4.14713191986084
13123 4.09622859954834
13124 4.0648136138916
13125 4.06965017318726
13126 4.14504909515381
13127 4.31672239303589
13128 4.35298013687134
13129 4.31778526306152
13130 4.42807579040527
13131 4.31289768218994
13132 4.53404808044434
13133 4.31629228591919
13134 4.5144624710083
13135 4.48807001113892
13136 4.1767463684082
13137 4.4265193939209
13138 4.39149141311646
13139 4.1533031463623
13140 4.25594902038574
13141 4.23498249053955
13142 4.14435148239136
13143 4.22649526596069
13144 4.35471677780151
13145 4.33398485183716
13146 4.17208003997803
13147 3.93335342407227
13148 3.93599653244019
13149 4.47723627090454
13150 4.50793409347534
13151 4.23749685287476
13152 4.03134250640869
13153 3.78705358505249
13154 3.84322929382324
13155 3.73793196678162
13156 3.96046948432922
13157 3.88429832458496
13158 3.74994874000549
13159 4.10971593856812
13160 4.35579347610474
13161 4.15989923477173
13162 4.12850856781006
13163 3.93708729743958
13164 4.01444959640503
13165 4.02853965759277
13166 4.20496606826782
13167 4.50449419021606
13168 4.38165378570557
13169 4.57697725296021
13170 4.33820056915283
13171 4.13455152511597
13172 4.55937910079956
13173 4.20486402511597
13174 4.14913368225098
13175 3.99738645553589
13176 3.99556422233582
13177 3.8467915058136
13178 4.12504196166992
13179 4.15970230102539
13180 4.11956119537354
13181 4.09457397460938
13182 3.83539175987244
13183 4.11695861816406
13184 4.33518362045288
13185 4.35901308059692
13186 4.38423776626587
13187 4.08388042449951
13188 4.52301788330078
13189 4.43662357330322
13190 4.16206979751587
13191 4.0548038482666
13192 4.25308990478516
13193 4.1576886177063
13194 4.13395595550537
13195 4.1569709777832
13196 3.87627840042114
13197 3.88929915428162
13198 4.19704675674438
13199 3.88827443122864
13200 3.92240452766418
13201 4.20947027206421
13202 4.05036640167236
13203 4.42955780029297
13204 4.43377780914307
13205 4.41330623626709
13206 4.38563108444214
13207 4.52951431274414
13208 4.33023405075073
13209 4.35642051696777
13210 4.50072431564331
13211 4.25734663009644
13212 4.39317989349365
13213 4.18897151947021
13214 4.29459238052368
13215 4.27171754837036
13216 4.38514471054077
13217 4.46168565750122
13218 4.52789688110352
13219 4.41511583328247
13220 4.16890668869019
13221 4.38038682937622
13222 4.37889385223389
13223 4.19175100326538
13224 4.33652639389038
13225 4.37741279602051
13226 4.53780364990234
13227 4.49078512191772
13228 4.0848183631897
13229 4.18326807022095
13230 4.00061130523682
13231 4.18580055236816
13232 4.23605442047119
13233 4.09797668457031
13234 4.26100015640259
13235 4.15673398971558
13236 4.13931846618652
13237 4.04170227050781
13238 3.88333177566528
13239 4.1120285987854
13240 4.11336946487427
13241 4.1181058883667
13242 4.09834766387939
13243 4.14145278930664
13244 4.04525136947632
13245 3.80556440353394
13246 4.0684700012207
13247 3.99831175804138
13248 3.88134098052979
13249 3.70456218719482
13250 3.93586349487305
13251 3.81480240821838
13252 4.06952285766602
13253 4.19559955596924
13254 4.00538873672485
13255 4.11789894104004
13256 4.12226581573486
13257 4.12468671798706
13258 4.05638980865479
13259 4.14399528503418
13260 4.20131731033325
13261 4.16914081573486
13262 4.00269985198975
13263 4.09361743927002
13264 3.92411923408508
13265 4.08181619644165
13266 4.12932443618774
13267 4.15872764587402
13268 4.1792197227478
13269 4.12656164169312
13270 4.02697896957397
13271 4.12886667251587
13272 4.03327798843384
13273 3.84239363670349
13274 4.03194761276245
13275 3.84185862541199
13276 4.12969303131104
13277 3.84890413284302
13278 3.55646777153015
13279 3.77447509765625
13280 4.17585182189941
13281 4.26995706558228
13282 4.22366714477539
13283 4.04733562469482
13284 4.01902198791504
13285 3.54132533073425
13286 4.31412029266357
13287 4.33324146270752
13288 3.9486927986145
13289 4.0438175201416
13290 3.94536185264587
13291 4.22493362426758
13292 4.01063537597656
13293 4.02908372879028
13294 4.07464599609375
13295 4.2690577507019
13296 4.19744110107422
13297 4.24991273880005
13298 4.25563430786133
13299 3.8086199760437
13300 3.8349449634552
13301 3.86860585212708
13302 3.9353301525116
13303 3.97363638877869
13304 3.84938216209412
13305 4.18240022659302
13306 4.50598526000977
13307 4.38097238540649
13308 4.22711801528931
13309 3.57786464691162
13310 3.80515742301941
13311 4.10575771331787
13312 4.24820470809937
13313 3.91121649742126
13314 3.83760166168213
13315 3.9276282787323
13316 3.86114692687988
13317 3.78967070579529
13318 3.87789106369019
13319 3.81003832817078
13320 3.95560073852539
13321 3.88627982139587
13322 3.82073736190796
13323 3.57176327705383
13324 3.36417579650879
13325 3.22776436805725
13326 3.41665554046631
13327 3.38689255714417
13328 3.36479806900024
13329 3.57513046264648
13330 3.89091181755066
13331 4.03113794326782
13332 3.87630462646484
13333 3.77881503105164
13334 3.78416895866394
13335 3.69118165969849
13336 3.81616687774658
13337 4.03707218170166
13338 4.18243885040283
13339 3.83461833000183
13340 4.03775262832642
13341 4.29142284393311
13342 4.49946165084839
13343 4.32884407043457
13344 4.35312032699585
13345 4.25586366653442
13346 3.8411979675293
13347 3.95445656776428
13348 4.1030330657959
13349 3.9996223449707
13350 3.9838662147522
13351 3.66332864761353
13352 3.80335092544556
13353 4.01886701583862
13354 4.01880741119385
13355 4.09207439422607
13356 3.9487931728363
13357 4.33051109313965
13358 4.34118270874023
13359 4.19992780685425
13360 4.27999114990234
13361 4.25299644470215
13362 4.03249025344849
13363 4.51265239715576
13364 4.0749659538269
13365 4.38011455535889
13366 4.02214670181274
13367 4.30013656616211
13368 4.3216700553894
13369 4.33875322341919
13370 4.41769504547119
13371 4.36632394790649
13372 4.41260480880737
13373 4.40859079360962
13374 4.24969053268433
13375 4.4093770980835
13376 4.41819620132446
13377 4.39029264450073
13378 4.31079053878784
13379 4.31729745864868
13380 4.14183139801025
13381 3.92014050483704
13382 4.21855545043945
13383 4.30182027816772
13384 4.23627996444702
13385 4.0857138633728
13386 4.19722938537598
13387 4.18013525009155
13388 4.23290252685547
13389 4.19472169876099
13390 4.18760585784912
13391 4.11530876159668
13392 4.26562118530273
13393 4.17269134521484
13394 4.19273948669434
13395 4.0917501449585
13396 4.19597816467285
13397 4.14684820175171
13398 4.2025842666626
13399 4.21032857894897
13400 4.08040809631348
13401 4.20963048934937
13402 4.29946422576904
13403 4.30170392990112
13404 4.06749391555786
13405 4.24984788894653
13406 4.14597845077515
13407 4.1240439414978
13408 4.20754480361938
13409 4.10901498794556
13410 4.11307764053345
13411 4.18712186813354
13412 4.12506294250488
13413 4.10581207275391
13414 4.24468803405762
13415 4.32836961746216
13416 3.94582843780518
13417 4.13525342941284
13418 4.32083892822266
13419 4.11729574203491
13420 4.20589780807495
13421 4.23542881011963
13422 4.28207111358643
13423 4.09507751464844
13424 4.44093370437622
13425 4.22667503356934
13426 4.18377685546875
13427 4.26357316970825
13428 4.25128602981567
13429 4.23349523544312
13430 4.06519556045532
13431 4.17933654785156
13432 4.10461807250977
13433 4.10354709625244
13434 4.22263383865356
13435 4.1850848197937
13436 4.16986846923828
13437 4.22685861587524
13438 4.32464027404785
13439 4.01691865921021
13440 4.43107128143311
13441 4.37990427017212
13442 4.12334299087524
13443 4.0739893913269
13444 4.00466299057007
13445 4.3481650352478
13446 4.45878076553345
13447 4.47724676132202
13448 4.44032430648804
13449 4.49842691421509
13450 4.55098915100098
13451 4.61756944656372
13452 4.32495641708374
13453 4.22979927062988
13454 4.54083633422852
13455 4.29935359954834
13456 4.36890888214111
13457 4.26070261001587
13458 4.42801237106323
13459 4.36067199707031
13460 4.33376455307007
13461 4.36563634872437
13462 4.20283508300781
13463 4.45955610275269
13464 4.28696441650391
13465 4.61868858337402
13466 4.44313430786133
13467 4.37696170806885
13468 4.24133634567261
13469 4.19790458679199
13470 4.32357549667358
13471 4.20459651947021
13472 4.30065202713013
13473 4.23637914657593
13474 4.23059463500977
13475 4.35827589035034
13476 4.23164463043213
13477 4.40392732620239
13478 4.16353273391724
13479 4.26094484329224
13480 4.26143407821655
13481 4.05523777008057
13482 4.17554044723511
13483 4.38682889938354
13484 4.46534585952759
13485 3.91860198974609
13486 4.20136070251465
13487 4.24389314651489
13488 4.25237131118774
13489 4.27712202072144
13490 4.0229663848877
13491 4.17856359481812
13492 4.02964305877686
13493 3.80822992324829
13494 3.8350715637207
13495 3.93054366111755
13496 3.87225294113159
13497 4.16345691680908
13498 3.85124468803406
13499 3.71164059638977
13500 3.8836681842804
13501 3.88637399673462
13502 3.93901228904724
13503 3.97761130332947
13504 3.99317693710327
13505 4.08611917495728
13506 4.06216096878052
13507 4.29042816162109
13508 4.31579780578613
13509 4.02234315872192
13510 4.15775108337402
13511 4.35208988189697
13512 4.07133483886719
13513 4.10874223709106
13514 3.67193150520325
13515 4.22092437744141
13516 4.39297199249268
13517 4.46506071090698
13518 4.14322566986084
13519 3.89014029502869
13520 3.9067165851593
13521 3.96158695220947
13522 4.06471920013428
13523 3.78126525878906
13524 4.11771488189697
13525 4.09648036956787
13526 3.97924304008484
13527 4.13586473464966
13528 4.07053995132446
13529 4.4675555229187
13530 4.14355373382568
13531 4.03062963485718
13532 4.21247243881226
13533 4.47420692443848
13534 4.59876728057861
13535 4.336012840271
13536 4.04706621170044
13537 4.16440296173096
13538 4.50603818893433
13539 4.37881755828857
13540 4.88909959793091
13541 4.58986282348633
13542 4.02899074554443
13543 4.24921655654907
13544 3.83831405639648
13545 4.22117185592651
13546 4.2650933265686
13547 4.2700047492981
13548 4.40896224975586
13549 4.13278770446777
13550 4.32310581207275
13551 4.27716302871704
13552 4.2967963218689
13553 4.04631328582764
13554 4.11616325378418
13555 4.12014532089233
13556 4.67590093612671
13557 4.38939762115479
13558 4.47716331481934
13559 4.51335048675537
13560 4.54369592666626
13561 4.22656726837158
13562 4.32871437072754
13563 4.24644565582275
13564 4.38531589508057
13565 4.3210620880127
13566 4.15113973617554
13567 4.10148334503174
13568 4.24662923812866
13569 3.87738156318665
13570 4.35675954818726
13571 4.26463556289673
13572 4.38090896606445
13573 4.4190821647644
13574 4.41452026367188
13575 4.49955558776855
13576 4.39436817169189
13577 4.50593090057373
13578 4.19310665130615
13579 4.62617683410645
13580 4.4066309928894
13581 4.33478307723999
13582 4.62396574020386
13583 4.8581395149231
13584 4.63972568511963
13585 4.62050533294678
13586 4.48182582855225
13587 4.55095815658569
13588 4.54075193405151
13589 4.30194044113159
13590 4.27398681640625
13591 4.40207052230835
13592 4.42182636260986
13593 4.33152389526367
13594 4.0880913734436
13595 4.43957996368408
13596 4.07530689239502
13597 4.23329639434814
13598 4.29108238220215
13599 4.17017364501953
13600 4.29813766479492
13601 4.38166809082031
13602 3.93534302711487
13603 3.68092489242554
13604 3.87542223930359
13605 3.99105858802795
13606 3.96148371696472
13607 3.52337002754211
13608 3.49510478973389
13609 3.81985878944397
13610 3.881108045578
13611 3.70829248428345
13612 3.64794230461121
13613 3.52361869812012
13614 3.95051121711731
13615 4.01977872848511
13616 3.81327843666077
13617 3.72108483314514
13618 3.58226084709167
13619 3.7135214805603
13620 3.82355403900146
13621 3.49591279029846
13622 3.62326407432556
13623 3.9541232585907
13624 4.01528978347778
13625 3.89756870269775
13626 3.92032861709595
13627 3.93811821937561
13628 4.07894372940063
13629 4.21326112747192
13630 4.36687421798706
13631 4.39110326766968
13632 4.23992490768433
13633 4.22087955474854
13634 4.26750373840332
13635 4.33198595046997
13636 4.31444454193115
13637 4.15566444396973
13638 4.08340215682983
13639 3.94590950012207
13640 3.94814324378967
13641 4.26390027999878
13642 4.02514314651489
13643 4.0856294631958
13644 4.35566997528076
13645 4.33974456787109
13646 4.26298141479492
13647 3.93178224563599
13648 4.0050745010376
13649 3.78796243667603
13650 3.90217423439026
13651 4.12532615661621
13652 4.2012414932251
13653 3.95152926445007
13654 3.99604368209839
13655 3.7615282535553
13656 3.99225997924805
13657 3.94197154045105
13658 4.01564836502075
13659 4.07912492752075
13660 3.88909888267517
13661 3.89904379844666
13662 3.93067216873169
13663 4.00692701339722
13664 3.97529792785645
13665 4.08012580871582
13666 4.12031888961792
13667 4.01050806045532
13668 4.05444765090942
13669 4.13692188262939
13670 4.08217096328735
13671 3.93484115600586
13672 3.70447969436646
13673 4.08570528030396
13674 4.05105113983154
13675 4.22564172744751
13676 4.41023015975952
13677 3.81913089752197
13678 3.68166518211365
13679 4.12257766723633
13680 3.97300815582275
13681 4.15753984451294
13682 3.92608857154846
13683 4.52306032180786
13684 4.36583614349365
13685 4.18839311599731
13686 4.52551364898682
13687 4.26147413253784
13688 4.51205968856812
13689 4.3708930015564
13690 4.54715490341187
13691 4.25305795669556
13692 4.36852073669434
13693 4.63865900039673
13694 4.77869415283203
13695 4.78572177886963
13696 4.76779079437256
13697 4.39681577682495
13698 4.23248910903931
13699 4.27452373504639
13700 4.20913124084473
13701 4.33801031112671
13702 4.23643589019775
13703 4.11529207229614
13704 4.22800064086914
13705 4.32033443450928
13706 4.82437896728516
13707 4.67771530151367
13708 4.74620008468628
13709 4.73501205444336
13710 4.67158317565918
13711 5.07294702529907
13712 4.76256275177002
13713 4.77444362640381
13714 4.3495979309082
13715 4.43449687957764
13716 4.51286888122559
13717 4.48439311981201
13718 4.30111932754517
13719 4.35409259796143
13720 4.21847820281982
13721 4.79883050918579
13722 4.79341650009155
13723 4.78780698776245
13724 4.51355791091919
13725 4.80652809143066
13726 4.54088497161865
13727 4.65947389602661
13728 4.33425188064575
13729 4.5320520401001
13730 4.49620246887207
13731 4.63625764846802
13732 4.38601160049438
13733 4.20608234405518
13734 4.37220048904419
13735 4.56291055679321
13736 4.59541988372803
13737 4.11157274246216
13738 4.50640392303467
13739 4.1668062210083
13740 4.16421604156494
13741 4.23673582077026
13742 3.94327282905579
13743 4.40194082260132
13744 4.3264479637146
13745 3.81690073013306
13746 4.0547456741333
13747 4.10747051239014
13748 3.7597975730896
13749 3.94501042366028
13750 3.99638366699219
13751 4.08727884292603
13752 4.26918745040894
13753 4.44941902160645
13754 4.25497961044312
13755 4.22624063491821
13756 4.3934907913208
13757 4.46753311157227
13758 4.59682273864746
13759 4.41810750961304
13760 4.43695116043091
13761 4.41164684295654
13762 4.28413724899292
13763 4.20519065856934
13764 4.33159303665161
13765 4.10640287399292
13766 3.92132782936096
13767 4.03294229507446
13768 4.30160617828369
13769 4.06407022476196
13770 4.45806312561035
13771 4.33047914505005
13772 4.13859939575195
13773 4.14581155776978
13774 4.26561641693115
13775 4.26663398742676
13776 4.56474447250366
13777 4.72918939590454
13778 4.3156590461731
13779 4.30888795852661
13780 4.62062692642212
13781 4.74115991592407
13782 4.58642387390137
13783 4.17631769180298
13784 4.1572961807251
13785 4.35199069976807
13786 4.66519021987915
13787 4.9400634765625
13788 4.34399175643921
13789 4.88780689239502
13790 4.59112882614136
13791 4.39304971694946
13792 4.56490421295166
13793 4.67536401748657
13794 4.80897045135498
13795 5.03139972686768
13796 4.75180292129517
13797 5.1528754234314
13798 5.0892219543457
13799 4.80106687545776
13800 4.96046018600464
13801 4.95291996002197
13802 4.98878812789917
13803 4.68274307250977
13804 4.77795028686523
13805 4.66589069366455
13806 4.67041110992432
13807 4.7067551612854
13808 4.5724983215332
13809 4.69638252258301
13810 4.46782970428467
13811 4.92265653610229
13812 4.64051675796509
13813 4.62888431549072
13814 4.76221990585327
13815 4.7680196762085
13816 4.60806846618652
13817 4.71580696105957
13818 4.90108156204224
13819 4.84293365478516
13820 4.75351238250732
13821 4.98718166351318
13822 5.04901790618896
13823 4.53108739852905
13824 4.78680419921875
13825 4.76380825042725
13826 4.95034456253052
13827 4.81407070159912
13828 4.79693460464478
13829 4.76786756515503
13830 4.8353705406189
13831 4.9304895401001
13832 5.24239206314087
13833 4.93555116653442
13834 4.58087825775146
13835 4.31258296966553
13836 4.7062201499939
13837 4.7366156578064
13838 4.52709102630615
13839 4.45043516159058
13840 4.54299688339233
13841 4.69990348815918
13842 4.57025575637817
13843 4.65334987640381
13844 5.07404851913452
13845 4.81074666976929
13846 4.71855974197388
13847 5.08052921295166
13848 4.72871494293213
13849 4.57801723480225
13850 4.1994686126709
13851 4.68427991867065
13852 4.42432308197021
13853 4.48232936859131
13854 4.60921716690063
13855 4.7034010887146
13856 4.41298866271973
13857 4.82465362548828
13858 4.3993992805481
13859 4.56281661987305
13860 4.07923078536987
13861 4.39638042449951
13862 4.6375527381897
13863 4.50341796875
13864 4.88814353942871
13865 4.61017370223999
13866 4.49166107177734
13867 4.75638341903687
13868 4.17150831222534
13869 4.17155981063843
13870 4.38628482818604
13871 4.45801401138306
13872 4.67863845825195
13873 4.43803834915161
13874 4.5396842956543
13875 4.81615304946899
13876 4.74906206130981
13877 4.56575727462769
13878 4.15310859680176
13879 4.45841455459595
13880 4.53923082351685
13881 4.05603218078613
13882 4.03170108795166
13883 4.13157176971436
13884 3.9470546245575
13885 3.9503858089447
13886 4.00163698196411
13887 4.30343103408813
13888 4.21555519104004
13889 4.27181434631348
13890 4.15388202667236
13891 4.24442529678345
13892 4.37284231185913
13893 4.2799129486084
13894 4.69156455993652
13895 4.8268837928772
13896 5.11459684371948
13897 5.12329006195068
13898 4.60670566558838
13899 4.90614032745361
13900 4.43380260467529
13901 4.64124345779419
13902 4.5238733291626
13903 4.63206768035889
13904 4.54044961929321
13905 4.53064489364624
13906 4.67818880081177
13907 4.69891738891602
13908 4.53039836883545
13909 4.54304599761963
13910 4.54674434661865
13911 4.61753749847412
13912 4.46374797821045
13913 4.50375175476074
13914 4.89053106307983
13915 4.81355285644531
13916 4.64040899276733
13917 4.38588953018188
13918 4.99865007400513
13919 4.91702175140381
13920 5.01876306533813
13921 5.32972383499146
13922 5.00655031204224
13923 4.87633609771729
13924 4.13666296005249
13925 4.32405662536621
13926 4.45916271209717
13927 4.37773656845093
13928 4.12366199493408
13929 4.38544654846191
13930 4.23049545288086
13931 4.63927745819092
13932 4.45337152481079
13933 4.73005104064941
13934 4.3918981552124
13935 4.83576822280884
13936 4.53003644943237
13937 4.85558700561523
13938 4.76877737045288
13939 4.59571266174316
13940 4.450843334198
13941 4.53845262527466
13942 4.44964933395386
13943 4.5589394569397
13944 4.71760606765747
13945 4.41426610946655
13946 4.14498329162598
13947 4.52281713485718
13948 4.37829399108887
13949 4.38348197937012
13950 4.48468589782715
13951 4.85655164718628
13952 5.040198802948
13953 4.43805170059204
13954 4.83019781112671
13955 4.86819744110107
13956 4.51277351379395
13957 4.85486602783203
13958 4.98729944229126
13959 5.20948886871338
13960 5.11535167694092
13961 5.52949380874634
13962 5.12331342697144
13963 5.48772287368774
13964 5.466139793396
13965 5.11127758026123
13966 5.13585186004639
13967 5.13245439529419
13968 5.10658884048462
13969 5.16074228286743
13970 5.07129383087158
13971 5.11701250076294
13972 5.04736137390137
13973 4.76712226867676
13974 4.91824388504028
13975 4.90467071533203
13976 4.462806224823
13977 4.30514144897461
13978 4.58490037918091
13979 4.24173355102539
13980 4.52093553543091
13981 4.35501766204834
13982 4.40222883224487
13983 4.56798982620239
13984 4.46330738067627
13985 4.65184259414673
13986 4.68801546096802
13987 4.59476900100708
13988 4.49411106109619
13989 4.77567720413208
13990 4.47495603561401
13991 4.75970792770386
13992 4.32134866714478
13993 4.78677701950073
13994 4.83726167678833
13995 4.60976648330688
13996 4.75875759124756
13997 4.5823802947998
13998 4.81283617019653
13999 4.83721828460693
14000 4.82693958282471
14001 4.53348636627197
14002 4.68036699295044
14003 5.18038988113403
14004 4.73743295669556
14005 5.16853857040405
14006 5.12252283096313
14007 4.85704469680786
14008 4.92991352081299
14009 5.09197378158569
14010 5.1271800994873
14011 5.01461362838745
14012 4.94326543807983
14013 5.21221208572388
14014 4.93205261230469
14015 5.06802320480347
14016 5.19049692153931
14017 4.94662857055664
14018 4.95689678192139
14019 5.1410756111145
14020 4.92911052703857
14021 4.94270420074463
14022 4.95824766159058
14023 4.80585765838623
14024 5.01183557510376
14025 4.65246629714966
14026 5.05329036712646
14027 5.13788318634033
14028 4.91095924377441
14029 5.11820650100708
14030 4.90845823287964
14031 4.82016229629517
14032 4.74880504608154
14033 5.17239904403687
14034 5.03725099563599
14035 5.04427242279053
14036 4.91806268692017
14037 5.10479164123535
14038 4.98355960845947
14039 4.75202655792236
14040 4.85471153259277
14041 4.75814533233643
14042 4.64656019210815
14043 4.65700960159302
14044 4.846923828125
14045 4.76066970825195
14046 4.9335412979126
14047 4.68037223815918
14048 4.77485418319702
14049 4.75247430801392
14050 4.98777675628662
14051 4.96184110641479
14052 5.2647533416748
14053 4.97711706161499
14054 5.13718700408936
14055 5.23532962799072
14056 5.06520748138428
14057 5.35118103027344
14058 5.47781753540039
14059 5.49639511108398
14060 5.40072393417358
14061 5.26021194458008
14062 5.1295804977417
14063 5.40530347824097
14064 5.34176969528198
14065 5.5343804359436
14066 5.43606901168823
14067 5.50638580322266
14068 5.38149976730347
14069 5.29794120788574
14070 5.37127017974854
14071 5.16628313064575
14072 5.38191223144531
14073 5.34561204910278
14074 5.34415912628174
14075 5.50916194915771
14076 5.28222846984863
14077 5.3342981338501
14078 5.28672170639038
14079 5.19430208206177
14080 5.07647228240967
14081 5.08572387695312
14082 5.01550149917603
14083 5.19928359985352
14084 5.44590425491333
14085 5.10373449325562
14086 5.06842231750488
14087 4.83048725128174
14088 4.90030002593994
14089 4.86913776397705
14090 4.84205865859985
14091 4.83917474746704
14092 4.88569974899292
14093 4.76815462112427
14094 4.99856853485107
14095 4.9646897315979
14096 4.98523902893066
14097 4.6223521232605
14098 4.58126068115234
14099 4.4271092414856
14100 4.66890621185303
14101 4.68912601470947
14102 4.72155618667603
14103 4.73545789718628
14104 4.90696811676025
14105 4.69476175308228
14106 4.55059766769409
14107 4.65043020248413
14108 4.7124924659729
14109 4.93169975280762
14110 4.67377805709839
14111 4.70523405075073
14112 4.74460697174072
14113 4.78066301345825
14114 4.63495016098022
14115 4.87125444412231
14116 4.74672889709473
14117 4.75995826721191
14118 5.13093852996826
14119 4.92328119277954
14120 5.05823612213135
14121 4.79013824462891
14122 4.69185495376587
14123 4.70421743392944
14124 4.6422324180603
14125 4.63543558120728
14126 4.75670099258423
14127 4.76691293716431
14128 4.57042503356934
14129 4.59338808059692
14130 4.43634939193726
14131 4.33546590805054
14132 4.22781801223755
14133 4.36264801025391
14134 4.3617582321167
14135 4.34319543838501
14136 4.5403904914856
14137 4.79431343078613
14138 4.43271398544312
14139 4.97247838973999
14140 4.63807439804077
14141 4.47900867462158
14142 4.52884864807129
14143 4.61478996276855
14144 4.33939647674561
14145 4.55671739578247
14146 4.44225406646729
14147 4.54497480392456
14148 4.32205867767334
14149 4.34718370437622
14150 4.33708715438843
14151 4.60119962692261
14152 4.1864538192749
14153 4.22341060638428
14154 4.21804046630859
14155 4.36445665359497
14156 4.52592754364014
14157 4.39955568313599
14158 4.8433666229248
14159 4.75957918167114
14160 4.59339380264282
14161 4.6454176902771
14162 4.71624660491943
14163 4.43838691711426
14164 4.77926874160767
14165 4.82122468948364
14166 4.84522390365601
14167 4.93256807327271
14168 4.87887763977051
14169 4.86149406433105
14170 4.62444972991943
14171 4.25751924514771
14172 4.17725801467896
14173 4.38592529296875
14174 4.09526872634888
14175 4.23524951934814
14176 4.4407753944397
14177 4.50718307495117
14178 4.4313702583313
14179 4.38151359558105
14180 4.32233190536499
14181 4.42773866653442
14182 4.50758934020996
14183 4.51138544082642
14184 4.85420179367065
14185 4.65170621871948
14186 4.74083471298218
14187 4.78296756744385
14188 4.75619983673096
14189 4.50812816619873
14190 4.44043254852295
14191 4.27181196212769
14192 4.37059831619263
14193 4.18671274185181
14194 4.37817430496216
14195 4.42073011398315
14196 4.10373973846436
14197 4.19880676269531
14198 3.98692655563354
14199 4.13887929916382
14200 3.98372316360474
14201 4.31033658981323
14202 4.29040908813477
14203 4.32904005050659
14204 4.46318864822388
14205 4.3471531867981
14206 4.18505716323853
14207 4.5090799331665
14208 4.10219669342041
14209 4.15928030014038
14210 4.34562492370605
14211 4.48123025894165
14212 4.7038140296936
14213 4.72490692138672
14214 4.67300605773926
14215 4.68602800369263
14216 4.73846197128296
14217 4.96998691558838
14218 4.75496006011963
14219 4.45042037963867
14220 4.63137817382812
14221 4.38472461700439
14222 4.32351493835449
14223 4.39128589630127
14224 4.32686710357666
14225 4.66514921188354
14226 4.47904682159424
14227 4.66618871688843
14228 4.63417959213257
14229 4.40926074981689
14230 4.275963306427
14231 4.34795188903809
14232 4.56768083572388
14233 4.17616605758667
14234 4.39971256256104
14235 4.08120632171631
14236 4.05274391174316
14237 4.46965646743774
14238 4.160080909729
14239 4.42981243133545
14240 4.10096979141235
14241 4.11965656280518
14242 4.05116558074951
14243 4.39936828613281
14244 4.16626214981079
14245 4.15740728378296
14246 4.17643547058105
14247 4.32608699798584
14248 4.40956735610962
14249 4.12302446365356
14250 4.59094619750977
14251 4.42639112472534
14252 4.44461011886597
14253 4.4201078414917
14254 4.48722982406616
14255 4.5551905632019
14256 4.54334259033203
14257 4.56156444549561
14258 4.80278491973877
14259 4.7775502204895
14260 4.70940780639648
14261 4.52237844467163
14262 4.23746347427368
14263 4.12543153762817
14264 4.46885967254639
14265 4.19562435150146
14266 4.28934192657471
14267 4.17040538787842
14268 4.43422889709473
14269 4.60216856002808
14270 4.38468027114868
14271 4.26432466506958
14272 4.71615791320801
14273 4.45275163650513
14274 4.33181476593018
14275 4.4088773727417
14276 4.49825716018677
14277 4.51405906677246
14278 4.55191421508789
14279 4.42067575454712
14280 4.318932056427
14281 4.37516021728516
14282 4.46673250198364
14283 4.71662950515747
14284 4.46719932556152
14285 4.68524789810181
14286 4.53290605545044
14287 4.65985298156738
14288 4.56738233566284
14289 4.5077748298645
14290 4.57517957687378
14291 4.51996326446533
14292 4.51139068603516
14293 4.49090003967285
14294 4.51897668838501
14295 4.23064661026001
14296 4.40772581100464
14297 4.57577323913574
14298 4.3386082649231
14299 4.68913698196411
14300 4.41798257827759
14301 4.45803308486938
14302 4.13781929016113
14303 4.27055883407593
14304 4.34372234344482
14305 3.78775715827942
14306 4.14906358718872
14307 4.33932590484619
14308 4.48611497879028
14309 4.32067441940308
14310 4.37361621856689
14311 4.39438676834106
14312 4.68083143234253
14313 4.4608416557312
14314 4.70951509475708
14315 4.76080417633057
14316 4.42895317077637
14317 4.66544723510742
14318 4.55779886245728
14319 4.79180145263672
14320 4.43333673477173
14321 4.62385892868042
14322 4.29278516769409
14323 4.52575349807739
14324 4.19175243377686
14325 4.08661413192749
14326 4.15178871154785
14327 4.06506204605103
14328 4.07181215286255
14329 4.281334400177
14330 3.98577308654785
14331 4.21442079544067
14332 4.42978858947754
14333 4.04183626174927
14334 3.9405665397644
14335 4.14004850387573
14336 4.18388319015503
14337 3.99698185920715
14338 3.74648857116699
14339 4.0622353553772
14340 4.17779970169067
14341 4.38802671432495
14342 4.40911054611206
14343 4.27341461181641
14344 4.3013129234314
14345 4.25661945343018
14346 4.21921253204346
14347 4.45237016677856
14348 4.70677804946899
14349 4.52399921417236
14350 4.46321249008179
14351 4.6112174987793
14352 4.29199552536011
14353 4.30634355545044
14354 4.4655876159668
14355 4.37164926528931
14356 4.10822916030884
14357 4.15444231033325
14358 3.9241189956665
14359 4.44968557357788
14360 4.42894840240479
14361 4.61344909667969
14362 4.34496116638184
14363 4.27288150787354
14364 4.3383846282959
14365 4.28557014465332
14366 4.1543436050415
14367 4.40798950195312
14368 4.00026273727417
14369 4.193519115448
14370 3.98866152763367
14371 4.05902528762817
14372 4.05050849914551
14373 4.21267223358154
14374 4.08936643600464
14375 4.12891340255737
14376 3.98323678970337
14377 3.93817377090454
14378 4.14253091812134
14379 3.81439876556396
14380 4.05504989624023
14381 4.0999870300293
14382 4.04439640045166
14383 4.14927530288696
14384 3.94038033485413
14385 4.01515960693359
14386 3.71832704544067
14387 3.74332904815674
14388 3.62823081016541
14389 4.13774013519287
14390 3.81519937515259
14391 3.9012610912323
14392 4.00818300247192
14393 4.07004880905151
14394 3.95651125907898
14395 4.12217712402344
14396 4.04088973999023
14397 3.82281351089478
14398 3.77034401893616
14399 3.93301892280579
14400 3.96944451332092
14401 3.93426752090454
14402 4.03915071487427
14403 4.05197381973267
14404 3.84442353248596
14405 4.38308334350586
14406 4.14460372924805
14407 3.98908162117004
14408 4.07836294174194
14409 4.69299697875977
14410 4.30704402923584
14411 3.94981932640076
14412 3.79808568954468
14413 3.82880687713623
14414 3.79376173019409
14415 4.12629413604736
14416 3.94764542579651
14417 4.14432287216187
14418 4.08313846588135
14419 4.22981262207031
14420 4.2072582244873
14421 3.79834270477295
14422 3.62894010543823
14423 3.90110111236572
14424 3.82937550544739
14425 4.14297866821289
14426 4.29694032669067
14427 4.29966163635254
14428 4.2992992401123
14429 4.32185983657837
14430 4.22854423522949
14431 4.27686786651611
14432 4.42876529693604
14433 4.51621627807617
14434 4.65736293792725
14435 4.62306356430054
14436 4.23218631744385
14437 4.16388845443726
14438 4.28877544403076
14439 4.30728816986084
14440 4.27668714523315
14441 4.53338718414307
14442 4.44035911560059
14443 4.63210678100586
14444 4.6119556427002
14445 4.44796562194824
14446 4.32802963256836
14447 4.87764692306519
14448 4.41397905349731
14449 4.35303831100464
14450 4.41169357299805
14451 4.3960485458374
14452 4.33776807785034
14453 4.12545919418335
14454 4.25011253356934
14455 4.31943941116333
14456 4.32057666778564
14457 4.18105030059814
14458 4.11743831634521
14459 4.14540576934814
14460 4.09036493301392
14461 4.19988298416138
14462 3.99625015258789
14463 3.97181367874146
14464 4.28190422058105
14465 4.08798885345459
14466 4.32872295379639
14467 4.28238344192505
14468 4.14355707168579
14469 4.23647356033325
14470 4.41517925262451
14471 4.45373201370239
14472 4.56563997268677
14473 4.21131706237793
14474 4.29433059692383
14475 4.3584156036377
14476 4.70488452911377
14477 4.31236457824707
14478 4.44404315948486
14479 4.42912006378174
14480 4.69425487518311
14481 4.59550285339355
14482 4.15345096588135
14483 4.35480928421021
14484 4.28678417205811
14485 4.18214988708496
14486 4.28995847702026
14487 4.34868669509888
14488 4.41518592834473
14489 4.26557111740112
14490 4.57262516021729
14491 4.25035429000854
14492 4.26687002182007
14493 4.07678461074829
14494 3.98261141777039
14495 3.9266939163208
14496 4.18684196472168
14497 3.81974458694458
14498 3.87005019187927
14499 3.6690194606781
14500 4.03583717346191
14501 3.90151476860046
14502 4.14636516571045
14503 3.79998302459717
14504 3.69615316390991
14505 3.63447141647339
14506 3.72054409980774
14507 3.84693908691406
14508 3.70237827301025
14509 3.5318968296051
14510 3.68208742141724
14511 3.63319993019104
14512 3.80801939964294
14513 4.07202339172363
14514 3.96129608154297
14515 3.77248120307922
14516 3.73910737037659
14517 3.56098365783691
14518 3.72254109382629
14519 4.02248239517212
14520 3.62558460235596
14521 3.75436782836914
14522 3.83325719833374
14523 3.69930481910706
14524 3.79102349281311
14525 3.67683219909668
14526 3.54065990447998
14527 3.52014899253845
14528 3.56645154953003
14529 3.58906078338623
14530 3.60841464996338
14531 3.75903081893921
14532 3.62244629859924
14533 3.58414626121521
14534 3.92477178573608
14535 3.78634405136108
14536 3.44258952140808
14537 3.73895215988159
14538 3.70552682876587
14539 3.54867649078369
14540 3.48020148277283
14541 3.54982256889343
14542 3.59960603713989
14543 3.44717907905579
14544 3.3534722328186
14545 3.37270164489746
14546 3.05516886711121
14547 3.65747237205505
14548 3.51572561264038
14549 3.86056613922119
14550 3.72328352928162
14551 3.54655385017395
14552 3.46341919898987
14553 3.43722748756409
14554 3.54924535751343
14555 3.55040526390076
14556 3.63872861862183
14557 3.60253572463989
14558 3.54097652435303
14559 3.54937624931335
14560 3.67394423484802
14561 3.63561058044434
14562 3.37478995323181
14563 3.39492797851562
14564 3.53766369819641
14565 3.71745586395264
14566 3.73262786865234
14567 3.74635648727417
14568 3.71471428871155
14569 3.81902146339417
14570 3.66544961929321
14571 3.42710518836975
14572 3.59258222579956
14573 3.79145193099976
14574 3.59262919425964
14575 3.89987683296204
14576 3.69133019447327
14577 3.60501861572266
14578 3.65091037750244
14579 3.51135540008545
14580 3.37030673027039
14581 3.39088296890259
14582 3.41937923431396
14583 3.38720798492432
14584 3.18868708610535
14585 3.27334237098694
14586 3.31793332099915
14587 3.3535475730896
14588 3.42580556869507
14589 3.4911744594574
14590 3.62750124931335
14591 3.5037853717804
14592 3.4482262134552
14593 3.42236948013306
14594 3.30515289306641
14595 3.29243659973145
14596 3.13732123374939
14597 3.16903877258301
14598 3.27313995361328
14599 3.35344076156616
14600 3.34869980812073
14601 3.54106068611145
14602 3.43291735649109
14603 3.39392828941345
14604 3.47116231918335
14605 3.58401107788086
14606 3.66203618049622
14607 3.55746603012085
14608 3.77762198448181
14609 3.55084562301636
14610 3.77106642723083
14611 3.68499112129211
14612 3.61538553237915
14613 3.58796381950378
14614 3.59388375282288
14615 3.83769917488098
14616 4.04149198532104
14617 3.93536591529846
14618 4.20263147354126
14619 4.18071269989014
14620 3.94095182418823
14621 3.96322250366211
14622 4.08846426010132
14623 4.16245746612549
14624 4.18905925750732
14625 4.12051391601562
14626 3.86211133003235
14627 3.97528433799744
14628 3.95102453231812
14629 3.88005065917969
14630 4.05530881881714
14631 4.09742403030396
14632 4.11505746841431
14633 4.17264366149902
14634 4.67664813995361
14635 4.27552032470703
14636 3.89012551307678
14637 4.06357479095459
14638 4.51354789733887
14639 4.82709074020386
14640 4.68021202087402
14641 4.4608907699585
14642 4.57046031951904
14643 4.59207487106323
14644 4.29494094848633
14645 4.30426788330078
14646 4.37051200866699
14647 4.15258932113647
14648 4.43125915527344
14649 4.57889795303345
14650 4.20529317855835
14651 4.38036060333252
14652 4.57450103759766
14653 4.22661304473877
14654 4.52400827407837
14655 4.45916080474854
14656 4.24489402770996
14657 4.1124095916748
14658 4.15693807601929
14659 4.08530044555664
14660 4.01037502288818
14661 3.88192510604858
14662 4.32385301589966
14663 4.27067422866821
14664 4.03462362289429
14665 4.11077404022217
14666 4.01493883132935
14667 4.19493007659912
14668 4.33874654769897
14669 4.32674741744995
14670 4.32183837890625
14671 4.30407381057739
14672 4.4173412322998
14673 4.16922903060913
14674 4.49816608428955
14675 4.49251985549927
14676 4.80501079559326
14677 4.5270938873291
14678 4.80731725692749
14679 4.63589000701904
14680 4.7359824180603
14681 4.8012433052063
14682 4.4265398979187
14683 4.53868246078491
14684 4.40592432022095
14685 4.49845314025879
14686 4.50615310668945
14687 4.21320056915283
14688 4.48132228851318
14689 4.63040637969971
14690 4.59696340560913
14691 4.55477857589722
14692 4.4541540145874
14693 4.38781642913818
14694 4.58495569229126
14695 4.53459119796753
14696 4.38119125366211
14697 4.57579755783081
14698 4.54617261886597
14699 4.61137676239014
14700 4.38705062866211
14701 4.65144348144531
14702 4.63609838485718
14703 4.85045146942139
14704 4.57284832000732
14705 4.66984558105469
14706 4.86366319656372
14707 4.78092384338379
14708 5.03242063522339
14709 4.62810087203979
14710 4.58948707580566
14711 4.81721782684326
14712 4.84338665008545
14713 4.82085084915161
14714 4.52250814437866
14715 4.28632688522339
14716 4.48260974884033
14717 4.84497451782227
14718 4.59928703308105
14719 4.41838216781616
14720 4.84906101226807
14721 4.45980024337769
14722 4.43748617172241
14723 4.2031774520874
14724 4.28625583648682
14725 4.16334438323975
14726 4.1409330368042
14727 4.24305629730225
14728 4.11517715454102
14729 4.29308032989502
14730 4.48017454147339
14731 4.36532831192017
14732 4.22438764572144
14733 4.4649076461792
14734 4.4370756149292
14735 4.36905002593994
14736 4.5049901008606
14737 4.67987442016602
14738 4.64929485321045
14739 4.24203395843506
14740 4.19777154922485
14741 4.43691301345825
14742 4.76615285873413
14743 4.87805128097534
14744 4.80966472625732
14745 4.62999534606934
14746 4.81000566482544
14747 4.64527225494385
14748 4.5972466468811
14749 4.95236825942993
14750 4.86350345611572
14751 4.84366369247437
14752 4.78899955749512
14753 4.67473983764648
14754 4.52419710159302
14755 4.68197584152222
14756 4.56665277481079
14757 4.57989645004272
14758 4.6705117225647
14759 4.71374702453613
14760 4.72217798233032
14761 4.99616861343384
14762 4.95529699325562
14763 4.79811954498291
14764 4.5019359588623
14765 4.60244464874268
14766 4.64721870422363
14767 4.5829119682312
14768 4.5602331161499
14769 4.42124462127686
14770 4.37291479110718
14771 4.60109233856201
14772 4.47695684432983
14773 4.76826858520508
14774 4.79682350158691
14775 4.94178438186646
14776 5.03088903427124
14777 4.75239181518555
14778 4.66081571578979
14779 4.81485652923584
14780 4.87074565887451
14781 4.87726926803589
14782 4.77581596374512
14783 4.87330722808838
14784 5.23519039154053
14785 5.3805193901062
14786 5.03697538375854
14787 4.85574007034302
14788 4.9549355506897
14789 4.74751043319702
14790 4.62208032608032
14791 4.96532106399536
14792 4.53691291809082
14793 4.44905662536621
14794 4.67775726318359
14795 4.34552049636841
14796 4.42160367965698
14797 4.41861152648926
14798 4.41308975219727
14799 4.53294324874878
14800 4.43717527389526
14801 4.6037917137146
14802 4.95763349533081
14803 5.15438365936279
14804 4.99847602844238
14805 4.66447162628174
14806 4.93480157852173
14807 4.54851293563843
14808 4.9517765045166
14809 4.49827194213867
14810 4.4671745300293
14811 4.3010892868042
14812 4.53951787948608
14813 4.80372428894043
14814 4.62056255340576
14815 4.70330095291138
14816 4.825514793396
14817 4.61472749710083
14818 4.87061023712158
14819 4.65931606292725
14820 5.01425266265869
14821 4.74821615219116
14822 5.01428604125977
14823 5.10548639297485
14824 5.28653144836426
14825 5.15991353988647
14826 5.06403827667236
14827 5.00401449203491
14828 5.2178692817688
14829 5.05670642852783
14830 4.81735467910767
14831 5.31807231903076
14832 4.69265222549438
14833 4.60681200027466
14834 4.54227733612061
14835 5.03154182434082
14836 4.66338205337524
14837 4.55840444564819
14838 4.72243499755859
14839 4.66231155395508
14840 4.57717752456665
14841 4.32476425170898
14842 4.32289743423462
14843 4.33284091949463
14844 4.68413877487183
14845 4.58677053451538
14846 4.47775268554688
14847 4.26591682434082
14848 4.31140422821045
14849 4.57791233062744
14850 4.33872318267822
14851 4.13910722732544
14852 4.061767578125
14853 4.24916887283325
14854 3.92745876312256
14855 3.93356251716614
14856 4.26517200469971
14857 4.34506464004517
14858 4.13524723052979
14859 4.26796770095825
14860 4.33669281005859
14861 4.36221122741699
14862 4.27641534805298
14863 4.52931356430054
14864 4.44290113449097
14865 4.47043228149414
14866 4.66158390045166
14867 4.77331686019897
14868 4.73618602752686
14869 4.754478931427
14870 4.86067676544189
14871 4.88374423980713
14872 4.94628953933716
14873 4.52996206283569
14874 4.4522180557251
14875 4.41673135757446
14876 4.30816555023193
14877 4.64822626113892
14878 4.36190128326416
14879 4.33707332611084
14880 4.41834402084351
14881 4.18902444839478
14882 3.9840145111084
14883 4.21620941162109
14884 4.30486869812012
14885 4.15075159072876
14886 4.25322914123535
14887 4.41607189178467
14888 4.32156896591187
14889 4.62320232391357
14890 4.70931482315063
14891 4.71862602233887
14892 4.68551349639893
14893 4.63953733444214
14894 4.71973848342896
14895 4.73655843734741
14896 4.71011352539062
14897 4.47692203521729
14898 4.76635074615479
14899 4.49471139907837
14900 4.64550876617432
14901 4.56051778793335
14902 4.75998735427856
14903 4.69786691665649
14904 4.50384426116943
14905 4.42067289352417
14906 4.65490531921387
14907 4.4455099105835
14908 4.68618965148926
14909 4.63492727279663
14910 4.51332902908325
14911 4.49318790435791
14912 4.40296363830566
14913 4.23364210128784
14914 4.11781692504883
14915 4.08330345153809
14916 4.30670690536499
14917 3.86216402053833
14918 4.10763216018677
14919 3.90914678573608
14920 4.08960390090942
14921 3.95468735694885
14922 4.0274076461792
14923 4.15146064758301
14924 4.26600313186646
14925 3.98307800292969
14926 4.08272743225098
14927 4.14985418319702
14928 4.25683641433716
14929 4.3033185005188
14930 4.29548120498657
14931 4.03943347930908
14932 4.12027883529663
14933 3.99283289909363
14934 3.97061610221863
14935 3.90682816505432
14936 3.92543601989746
14937 4.10493040084839
14938 3.80275511741638
14939 3.67308640480042
14940 3.73526382446289
14941 3.60161948204041
14942 3.57847857475281
14943 3.57036757469177
14944 3.69220662117004
14945 3.69360280036926
14946 4.03341341018677
14947 4.04131269454956
14948 3.73059725761414
14949 3.75891900062561
14950 4.10583782196045
14951 4.1889123916626
14952 3.90533328056335
14953 4.26043272018433
14954 3.97452020645142
14955 4.23461294174194
14956 4.18970537185669
14957 4.25835371017456
14958 4.17223453521729
14959 4.36486053466797
14960 4.21986818313599
14961 4.20161962509155
14962 4.30643844604492
14963 4.29226732254028
14964 4.25212335586548
14965 3.979731798172
14966 4.28577661514282
14967 4.15532684326172
14968 4.07389736175537
14969 4.03403949737549
14970 4.14064121246338
14971 4.31594228744507
14972 4.25750684738159
14973 4.29051685333252
14974 4.30443239212036
14975 4.31997871398926
14976 4.23687601089478
14977 4.28875064849854
14978 4.37101268768311
14979 4.35217094421387
14980 4.48525619506836
14981 4.17107629776001
14982 4.21722841262817
14983 4.17738962173462
14984 4.19991207122803
14985 4.02826452255249
14986 4.24557161331177
14987 3.95680165290833
14988 4.46824407577515
14989 4.49717807769775
14990 4.67673587799072
14991 4.49882173538208
14992 4.42096138000488
14993 4.37331295013428
14994 4.50694131851196
14995 4.41859769821167
14996 4.79510736465454
14997 4.47970867156982
14998 4.3904914855957
14999 4.56534290313721
15000 4.39862298965454
15001 4.35575532913208
15002 4.45687484741211
15003 4.48232126235962
15004 4.51714849472046
15005 4.51942491531372
15006 4.50692892074585
15007 4.52756881713867
15008 4.34735536575317
15009 4.58931350708008
15010 4.51533842086792
15011 4.4651403427124
15012 4.63782548904419
15013 4.5332670211792
15014 4.64315748214722
15015 4.73053121566772
15016 4.63748407363892
15017 4.66438913345337
15018 4.58096647262573
15019 4.58804416656494
15020 4.66833114624023
15021 4.84845066070557
15022 4.74453258514404
15023 4.86052703857422
15024 4.79155874252319
15025 4.53169631958008
15026 4.82494258880615
15027 4.59275150299072
15028 4.5738673210144
15029 4.56773853302002
15030 5.06459856033325
15031 4.66562032699585
15032 4.84941005706787
15033 4.46484994888306
15034 4.46459484100342
15035 4.15594053268433
15036 4.35948896408081
15037 4.38007497787476
15038 4.33782911300659
15039 4.53470849990845
15040 4.35448360443115
15041 4.64940738677979
15042 4.70072031021118
15043 4.68078517913818
15044 4.70123767852783
15045 4.50821113586426
15046 4.64815711975098
15047 4.53807830810547
15048 4.56017923355103
15049 4.43539142608643
15050 4.49946641921997
15051 4.82047414779663
15052 4.52981615066528
15053 4.39868640899658
15054 4.43304920196533
15055 4.38746786117554
15056 4.22346115112305
15057 4.42387676239014
15058 4.49325847625732
15059 4.23413181304932
15060 4.23703813552856
15061 3.98404693603516
15062 4.04630565643311
15063 4.17598247528076
15064 4.21631145477295
15065 4.65510654449463
15066 4.72528982162476
15067 4.42217111587524
15068 4.27821922302246
15069 4.20532035827637
15070 4.43831586837769
15071 4.36309719085693
15072 4.50153875350952
15073 4.16170978546143
15074 4.07127523422241
15075 4.20089149475098
15076 4.32978487014771
15077 4.47170829772949
15078 4.13063859939575
15079 4.14271259307861
15080 4.38612604141235
15081 4.10437297821045
15082 4.10417604446411
15083 4.23668527603149
15084 4.41585206985474
15085 4.34510612487793
15086 4.25373792648315
15087 4.29669809341431
15088 4.20436525344849
15089 4.42728853225708
15090 4.29487276077271
15091 4.08762168884277
15092 4.00166082382202
15093 3.94623756408691
15094 3.90436244010925
15095 3.94648718833923
15096 4.06657838821411
15097 3.87251877784729
15098 3.64104771614075
15099 3.73515605926514
15100 3.756028175354
15101 3.54473352432251
15102 3.74528169631958
15103 3.6726438999176
15104 3.68827724456787
15105 3.69912838935852
15106 3.68204808235168
15107 3.6216139793396
15108 3.79281497001648
15109 3.79753804206848
15110 3.7351393699646
15111 3.86785888671875
15112 3.73851156234741
15113 3.67644786834717
15114 3.81398177146912
15115 3.91994905471802
15116 3.68803215026855
15117 3.80427241325378
15118 3.68354272842407
15119 3.7025363445282
15120 3.76787877082825
15121 3.69945120811462
15122 3.83916807174683
15123 3.98411178588867
15124 3.71173596382141
15125 3.97954750061035
15126 3.84649729728699
15127 3.7682249546051
15128 3.81457138061523
15129 4.05973148345947
15130 3.90418863296509
15131 3.89762735366821
15132 4.02862310409546
15133 3.80832552909851
15134 3.87477278709412
15135 4.1445164680481
15136 3.73900699615479
15137 3.87487030029297
15138 3.9230010509491
15139 4.00561475753784
15140 4.10383987426758
15141 4.04718399047852
15142 4.17452192306519
15143 4.13796472549438
15144 4.10229063034058
15145 4.08322858810425
15146 3.99275374412537
15147 3.8039345741272
15148 4.00567054748535
15149 3.92167687416077
15150 3.88894534111023
15151 4.1716947555542
15152 4.03141975402832
15153 3.94238448143005
15154 3.8895092010498
15155 3.96797943115234
15156 4.02474880218506
15157 3.83347702026367
15158 4.07168102264404
15159 4.05002307891846
15160 3.99135971069336
15161 3.99128770828247
15162 4.01910161972046
15163 4.03505182266235
15164 4.03610754013062
15165 4.07016897201538
15166 4.06484746932983
15167 4.13874769210815
15168 4.29921197891235
15169 4.37142610549927
15170 4.19788408279419
15171 4.36549663543701
15172 4.12636089324951
15173 4.11098003387451
15174 3.98827719688416
15175 4.09237146377563
15176 4.18290758132935
15177 4.02304840087891
15178 4.06883192062378
15179 3.98894810676575
15180 4.03301906585693
15181 4.11930656433105
15182 3.92821979522705
15183 4.0918345451355
15184 3.995032787323
15185 3.92264270782471
15186 4.10057783126831
15187 4.21186351776123
15188 4.05483293533325
15189 4.14442586898804
15190 3.9897255897522
15191 4.18746137619019
15192 4.14836025238037
15193 4.2721266746521
15194 4.053466796875
15195 4.00213623046875
15196 3.9171040058136
15197 3.99372887611389
15198 3.79752969741821
15199 3.99744129180908
15200 3.95645308494568
15201 3.86731219291687
15202 3.96140599250793
15203 3.97685623168945
15204 4.19318771362305
15205 4.07402086257935
15206 4.26198387145996
15207 4.13191890716553
15208 4.34800577163696
15209 4.06861543655396
15210 4.09537696838379
15211 4.25554275512695
15212 4.26382160186768
15213 4.22395801544189
15214 4.28468084335327
15215 4.07443141937256
15216 3.97392702102661
15217 4.24327182769775
15218 4.08157205581665
15219 4.18243503570557
15220 4.12439203262329
15221 4.12549638748169
15222 4.03281497955322
15223 4.16354179382324
15224 4.14911460876465
15225 3.96937656402588
15226 4.01569271087646
15227 4.15873146057129
15228 4.07237243652344
15229 3.94451451301575
15230 4.16642045974731
15231 3.97490930557251
15232 3.95252108573914
15233 4.12807703018188
15234 4.21400117874146
15235 4.11377239227295
15236 3.97591543197632
15237 4.1998233795166
15238 4.30184459686279
15239 4.14750099182129
15240 4.19319677352905
15241 4.03688144683838
15242 3.95094704627991
15243 4.06568479537964
15244 3.89890313148499
15245 4.1442666053772
15246 4.23090887069702
15247 4.24928331375122
15248 4.27064847946167
15249 4.02067899703979
15250 4.00322675704956
15251 4.04708385467529
15252 3.93918609619141
15253 3.73277544975281
15254 3.73496294021606
15255 3.84779739379883
15256 4.17853116989136
15257 4.07959365844727
15258 4.09139633178711
15259 3.99558162689209
15260 4.25670909881592
15261 4.31763124465942
15262 4.00020790100098
15263 4.02903175354004
15264 4.15475034713745
15265 4.27715969085693
15266 4.04550886154175
15267 4.12620878219604
15268 3.99687790870667
15269 4.0401029586792
15270 4.08018636703491
15271 4.09977245330811
15272 4.13574361801147
15273 4.2859001159668
15274 4.11835098266602
15275 4.08616495132446
15276 4.07741785049438
15277 4.20698499679565
15278 4.29309606552124
15279 4.07900810241699
15280 3.96087837219238
15281 3.96720051765442
15282 4.04144906997681
15283 3.94473075866699
15284 4.16429710388184
15285 3.94847679138184
15286 3.89505863189697
15287 3.88006234169006
15288 3.85231947898865
15289 3.83864998817444
15290 4.03869438171387
15291 3.92289113998413
15292 3.95904111862183
15293 4.0457935333252
15294 3.99845051765442
15295 3.92833924293518
15296 3.99585556983948
15297 4.01858329772949
15298 3.87323975563049
15299 4.01275491714478
15300 4.00915575027466
15301 4.09705066680908
15302 3.94259977340698
15303 4.27356815338135
15304 4.26317882537842
15305 4.13786506652832
15306 4.21377277374268
15307 4.19730997085571
15308 4.40234136581421
15309 4.38112163543701
15310 4.25271797180176
15311 4.28485250473022
15312 4.21972942352295
15313 4.16902160644531
15314 3.986647605896
15315 4.10044574737549
15316 3.9949939250946
15317 4.34030818939209
15318 4.07539987564087
15319 3.89806175231934
15320 3.76892018318176
15321 3.77576017379761
15322 3.76540613174438
15323 3.86349439620972
15324 4.06927442550659
15325 3.97066903114319
15326 3.9749059677124
15327 3.96156287193298
15328 4.13527631759644
15329 3.93156361579895
15330 4.09319114685059
15331 3.96164488792419
15332 4.2534236907959
15333 4.12931251525879
15334 3.91452717781067
15335 3.90114593505859
15336 4.09375429153442
15337 4.20261716842651
15338 4.54524803161621
15339 4.26203918457031
15340 4.40093183517456
15341 4.51136064529419
15342 4.42959451675415
15343 4.39840888977051
15344 4.53104209899902
15345 4.60242509841919
15346 4.35983180999756
15347 4.38001537322998
15348 4.28400278091431
15349 4.32862138748169
15350 4.29560375213623
15351 4.32934808731079
15352 4.14981937408447
15353 4.46519231796265
15354 4.11469125747681
15355 4.37073564529419
15356 4.30131340026855
15357 4.28592109680176
15358 4.17892169952393
15359 4.15692186355591
15360 4.30544710159302
15361 4.39643859863281
15362 4.27745199203491
15363 4.11457252502441
15364 4.21334028244019
15365 4.22487783432007
15366 4.37276124954224
15367 4.13614368438721
15368 4.39605331420898
15369 4.23620414733887
15370 4.1758508682251
15371 4.14153909683228
15372 4.12759208679199
15373 4.2738094329834
15374 4.12092065811157
15375 3.9645733833313
15376 4.08090162277222
15377 4.2756142616272
15378 4.32502269744873
15379 4.38960838317871
15380 4.53266286849976
15381 4.22125816345215
15382 4.27414751052856
15383 4.37967348098755
15384 4.21347522735596
15385 4.45894718170166
15386 4.06559371948242
15387 4.12036848068237
15388 4.12192440032959
15389 4.22787380218506
15390 4.48820781707764
15391 4.44536447525024
15392 4.36613655090332
15393 4.20270252227783
15394 4.18352556228638
15395 4.17603302001953
15396 4.1370267868042
15397 4.28767013549805
15398 4.1860237121582
15399 4.0695915222168
15400 4.16189813613892
15401 4.12480354309082
15402 4.18976926803589
15403 4.08258438110352
15404 4.15154123306274
15405 4.17866802215576
15406 4.09605073928833
15407 4.14638900756836
15408 4.13113069534302
15409 4.31519079208374
15410 4.47418928146362
15411 4.34044981002808
15412 4.27420806884766
15413 4.16321706771851
15414 4.10180473327637
15415 4.21386098861694
15416 4.05087327957153
15417 4.12337303161621
15418 4.13039970397949
15419 4.1552562713623
15420 3.85708689689636
15421 4.11143064498901
15422 4.31166124343872
15423 4.09809303283691
15424 3.92027831077576
15425 4.28283452987671
15426 4.22679996490479
15427 4.31999349594116
15428 4.38014030456543
15429 4.29611539840698
15430 4.17215061187744
15431 4.28208923339844
15432 4.3923659324646
15433 4.32333898544312
15434 4.50677728652954
15435 4.42069435119629
15436 4.73930215835571
15437 4.49502038955688
15438 4.45427513122559
15439 4.55091285705566
15440 4.53406143188477
15441 4.8537278175354
15442 4.69956874847412
15443 4.84162473678589
15444 4.44505167007446
15445 4.55255270004272
15446 4.38462495803833
15447 4.41963529586792
15448 4.44196510314941
15449 4.34180927276611
15450 4.35568380355835
15451 4.52289247512817
15452 4.72536659240723
15453 4.5706148147583
15454 4.44259357452393
15455 4.50655651092529
15456 4.76161813735962
15457 4.6173267364502
15458 4.42581176757812
15459 4.46034669876099
15460 4.5771541595459
15461 4.49960899353027
15462 4.5419135093689
15463 4.69332885742188
15464 4.544593334198
15465 4.57525873184204
15466 4.70678091049194
15467 4.61323022842407
15468 4.72494554519653
15469 4.42874574661255
15470 4.54396724700928
15471 4.4576301574707
15472 4.59405088424683
15473 4.46158981323242
15474 4.45663928985596
15475 4.43839168548584
15476 4.30920457839966
15477 4.67863273620605
15478 4.51761150360107
15479 4.89797449111938
15480 4.39942741394043
15481 4.69420003890991
15482 4.55481052398682
15483 4.79843997955322
15484 4.64596176147461
15485 4.35279130935669
15486 4.55672025680542
15487 4.38747978210449
15488 4.38480615615845
15489 4.75046968460083
15490 4.81697082519531
15491 4.86612224578857
15492 5.00106239318848
15493 4.87233304977417
15494 4.83151626586914
15495 4.62151098251343
15496 4.53079414367676
15497 4.62068939208984
15498 4.35325765609741
15499 4.37209606170654
15500 4.37421131134033
15501 4.02914333343506
15502 4.23933124542236
15503 4.51888656616211
15504 4.50777387619019
15505 4.51815938949585
15506 4.48644256591797
15507 4.43980741500854
15508 4.23142910003662
15509 4.127197265625
15510 4.1755518913269
15511 4.14509916305542
15512 4.17462110519409
15513 4.05270433425903
15514 4.01716947555542
15515 4.30017948150635
15516 4.34895610809326
15517 4.15065145492554
15518 4.38209104537964
15519 4.14278554916382
15520 4.24415445327759
15521 4.32605218887329
15522 4.10473299026489
15523 4.19114398956299
15524 4.28859901428223
15525 4.54517602920532
15526 4.51053905487061
15527 4.36628532409668
15528 4.55485439300537
15529 4.40711688995361
15530 4.33728170394897
15531 3.90048837661743
15532 4.22554063796997
15533 4.15655660629272
15534 4.01154136657715
15535 4.40443801879883
15536 4.0541467666626
15537 4.23586750030518
15538 4.29571533203125
15539 4.13095045089722
15540 4.12532663345337
15541 4.19909572601318
15542 4.04698276519775
15543 4.15294790267944
15544 4.23126173019409
15545 4.02244806289673
15546 4.17881870269775
15547 3.99035120010376
15548 3.99026107788086
15549 4.06677675247192
15550 4.30205297470093
15551 4.43555355072021
15552 4.46477031707764
15553 4.45380258560181
15554 4.21965265274048
15555 4.27151012420654
15556 4.08004093170166
15557 4.09300708770752
15558 3.97342133522034
15559 4.37586879730225
15560 4.12257480621338
15561 4.2194128036499
15562 4.19042873382568
15563 4.21442270278931
15564 4.16917133331299
15565 4.22216939926147
15566 4.17635917663574
15567 3.89950370788574
15568 3.86149883270264
15569 4.10459280014038
15570 4.16256856918335
15571 4.19686698913574
15572 4.20416450500488
15573 4.24585390090942
15574 4.35310554504395
15575 4.07747411727905
15576 4.53342199325562
15577 4.15301132202148
15578 4.39005851745605
15579 4.03469753265381
15580 4.21519708633423
15581 3.90530276298523
15582 4.17402935028076
15583 4.14271306991577
15584 4.23073720932007
15585 4.39610624313354
15586 4.25160312652588
15587 4.35939359664917
15588 4.38832139968872
15589 4.40725374221802
15590 4.31047344207764
15591 4.34273099899292
15592 4.19983530044556
15593 4.23840808868408
15594 4.20036649703979
15595 4.12255191802979
15596 4.38116312026978
15597 4.08551979064941
15598 4.26145076751709
15599 4.18506193161011
15600 4.44002151489258
15601 4.38640689849854
15602 4.17380571365356
15603 4.00200128555298
15604 4.4224853515625
15605 4.31591796875
15606 4.41825819015503
15607 4.42871999740601
15608 4.59168148040771
15609 4.32737493515015
15610 4.40422248840332
15611 4.03262281417847
15612 4.20022821426392
15613 4.59314680099487
15614 4.04429864883423
15615 4.26235103607178
15616 4.36551952362061
15617 4.30309820175171
15618 4.20748233795166
15619 4.38249921798706
15620 4.27120780944824
15621 4.24199390411377
15622 4.18269205093384
15623 4.03391122817993
15624 4.20896863937378
15625 3.94386911392212
15626 4.06542301177979
15627 4.12537908554077
15628 3.93463349342346
15629 4.18730306625366
15630 3.93423247337341
15631 4.05338525772095
15632 4.00159025192261
15633 4.44226121902466
15634 4.23151016235352
15635 4.35381364822388
15636 4.26884365081787
15637 4.71740055084229
15638 4.55558633804321
15639 4.31780338287354
15640 4.36290168762207
15641 4.42990255355835
15642 4.52290868759155
15643 4.53981637954712
15644 4.5007152557373
15645 4.44181680679321
15646 4.26601552963257
15647 4.1473560333252
15648 4.20878076553345
15649 4.31603813171387
15650 4.06903028488159
15651 4.13670206069946
15652 4.22397375106812
15653 4.50163984298706
15654 4.41553783416748
15655 4.49836444854736
15656 4.59302282333374
15657 4.62971448898315
15658 4.63972139358521
15659 4.68467044830322
15660 4.7710075378418
15661 4.60800886154175
15662 4.8725643157959
15663 4.82681512832642
15664 4.78774166107178
15665 4.9697151184082
15666 4.69123506546021
15667 4.61599206924438
15668 4.73308610916138
15669 4.51707792282104
15670 4.68469667434692
15671 4.59167909622192
15672 4.75238084793091
15673 4.74587106704712
15674 4.72607660293579
15675 4.8039288520813
15676 4.5319242477417
15677 4.58416938781738
15678 4.48778009414673
15679 4.62989521026611
15680 4.56198263168335
15681 4.55900573730469
15682 4.54632472991943
15683 4.48263549804688
15684 4.6687970161438
15685 4.72193336486816
15686 4.40506410598755
15687 4.63147306442261
15688 4.54136848449707
15689 4.33161973953247
15690 4.29065990447998
15691 4.53453588485718
15692 4.25389814376831
15693 4.33146476745605
15694 4.42194032669067
15695 4.34920406341553
15696 4.2080512046814
15697 4.09922027587891
15698 4.31357526779175
15699 4.39867353439331
15700 4.17219161987305
15701 4.15490674972534
15702 4.14384174346924
15703 4.25697135925293
15704 4.24837398529053
15705 4.44813585281372
15706 4.21097421646118
15707 4.20876932144165
15708 4.37525033950806
15709 4.2274923324585
15710 4.33792781829834
15711 4.38569927215576
15712 4.27318429946899
15713 4.38796472549438
15714 4.46111059188843
15715 4.28350353240967
15716 4.23493003845215
15717 4.36702823638916
15718 4.21353960037231
15719 4.31894636154175
15720 4.5215220451355
15721 4.40492677688599
15722 4.4647479057312
15723 4.61621713638306
15724 4.68596839904785
15725 4.2641487121582
15726 4.3492431640625
15727 4.33586025238037
15728 4.51409673690796
15729 4.31072425842285
15730 3.9999315738678
15731 4.45578813552856
15732 4.23866605758667
15733 4.22001457214355
15734 4.220627784729
15735 4.2484302520752
15736 4.55808019638062
15737 4.76328802108765
15738 4.7802619934082
15739 4.6345067024231
15740 4.75590372085571
15741 4.50401926040649
15742 4.79073715209961
15743 4.6946177482605
15744 4.72396945953369
15745 4.70563411712646
15746 4.51151323318481
15747 4.65376806259155
15748 4.67356824874878
15749 4.45434093475342
15750 4.30071830749512
15751 4.28518009185791
15752 4.23502588272095
15753 4.4714503288269
15754 4.22569370269775
15755 4.19908952713013
15756 4.5406699180603
15757 4.4182243347168
15758 4.23669576644897
15759 4.66422319412231
15760 4.66364860534668
15761 4.54044437408447
15762 4.43294095993042
15763 4.647873878479
15764 4.60143089294434
15765 4.51012182235718
15766 4.52804613113403
15767 4.30690288543701
15768 4.31402730941772
15769 4.23679065704346
15770 4.09298229217529
15771 4.3193793296814
15772 4.56673955917358
15773 4.43698453903198
15774 4.42499351501465
15775 4.33188581466675
15776 4.31408643722534
15777 4.33666801452637
15778 4.29811954498291
15779 4.51735782623291
15780 4.59991502761841
15781 4.43099546432495
15782 4.32200860977173
15783 4.25387096405029
15784 4.35055255889893
15785 4.45569372177124
15786 4.44548749923706
15787 4.8608603477478
15788 4.89079427719116
15789 4.67677974700928
15790 4.40346717834473
15791 4.30016565322876
15792 4.56899261474609
15793 4.61126518249512
15794 4.6110520362854
15795 4.62724113464355
15796 4.68342781066895
15797 4.69813203811646
15798 4.56907081604004
15799 4.82586193084717
15800 4.74478244781494
15801 4.73840761184692
15802 4.83989238739014
15803 4.64827442169189
15804 4.69709730148315
15805 4.56807041168213
15806 4.58641719818115
15807 4.79005527496338
15808 4.66698932647705
15809 4.55389928817749
15810 4.56858253479004
15811 4.47158002853394
15812 4.36384296417236
15813 4.41581535339355
15814 4.31231689453125
15815 4.4208083152771
15816 4.15449953079224
15817 4.52608919143677
15818 4.50896453857422
15819 4.46681547164917
15820 4.44248247146606
15821 4.60921382904053
15822 4.41849231719971
15823 4.68683862686157
15824 4.70501565933228
15825 4.5564980506897
15826 4.70785427093506
15827 4.45502996444702
15828 4.50429630279541
15829 4.50997257232666
15830 4.27329540252686
15831 4.40985822677612
15832 4.48869466781616
15833 4.67725706100464
15834 4.71984529495239
15835 4.68443775177002
15836 4.82425212860107
15837 4.77866172790527
15838 4.7732834815979
15839 4.74306344985962
15840 4.7634334564209
15841 4.69197273254395
15842 4.79494428634644
15843 4.82353591918945
15844 4.90155172348022
15845 4.71710872650146
15846 4.7481427192688
15847 4.66342687606812
15848 4.53609800338745
15849 4.40356492996216
15850 4.34236335754395
15851 4.578941822052
15852 4.53919363021851
15853 4.49812030792236
15854 4.79627752304077
15855 4.91993570327759
15856 4.7744345664978
15857 4.83279037475586
15858 4.74530076980591
15859 4.58692502975464
15860 4.80602550506592
15861 4.75886058807373
15862 4.67552852630615
15863 4.70001554489136
15864 4.88287925720215
15865 4.95253086090088
15866 4.81941747665405
15867 5.0211181640625
15868 4.98527717590332
15869 4.93460941314697
15870 4.84645509719849
15871 4.68905973434448
15872 4.74162244796753
15873 4.76303339004517
15874 4.75973415374756
15875 4.91653537750244
15876 4.7848687171936
15877 4.99610614776611
15878 4.97181749343872
15879 4.49016284942627
15880 4.41748380661011
15881 4.44309425354004
15882 4.32173013687134
15883 4.4466724395752
15884 4.31746006011963
15885 4.57402610778809
15886 4.35685920715332
15887 4.22048997879028
15888 4.07237100601196
15889 4.4269495010376
15890 4.21632194519043
15891 4.40579795837402
15892 4.26335477828979
15893 4.89303636550903
15894 4.66149282455444
15895 4.85541915893555
15896 4.7715163230896
15897 4.76855087280273
15898 4.31818199157715
15899 4.3911075592041
15900 4.7054967880249
15901 4.59285831451416
15902 4.7441577911377
15903 4.47723627090454
15904 4.38333940505981
15905 4.69738674163818
15906 4.28065919876099
15907 3.98675203323364
15908 4.22783422470093
15909 4.30286312103271
15910 4.31884050369263
15911 4.41317367553711
15912 4.49460935592651
15913 4.41602849960327
15914 4.36650228500366
15915 4.49172163009644
15916 4.29540586471558
15917 4.27809238433838
15918 4.38085317611694
15919 4.39021778106689
15920 4.47013092041016
15921 4.61744403839111
15922 4.41789960861206
15923 4.40212821960449
15924 4.68839693069458
15925 4.70079517364502
15926 4.55103540420532
15927 4.67796945571899
15928 4.45932006835938
15929 4.60450029373169
15930 4.24354791641235
15931 4.43838453292847
15932 4.20938873291016
15933 4.28397607803345
15934 4.50086307525635
15935 4.42817068099976
15936 4.02663707733154
15937 3.89653086662292
15938 4.15057849884033
15939 4.20681524276733
15940 4.18909692764282
15941 4.46899938583374
15942 4.37703132629395
15943 4.4158992767334
15944 4.30747365951538
15945 4.44272089004517
15946 4.21794271469116
15947 4.19831609725952
15948 4.42615699768066
15949 4.46141290664673
15950 4.57268238067627
15951 4.47929620742798
15952 4.4056396484375
15953 4.42060708999634
15954 4.58256864547729
15955 4.53874540328979
15956 4.43445205688477
15957 4.21363496780396
15958 4.46997594833374
15959 4.34631156921387
15960 4.24600076675415
15961 4.20192289352417
15962 4.40070724487305
15963 4.60665702819824
15964 4.77220106124878
15965 4.73515510559082
15966 4.50752305984497
15967 4.65908670425415
15968 4.92951917648315
15969 4.51954364776611
15970 4.6270546913147
15971 4.71711111068726
15972 4.25540208816528
15973 4.54567909240723
15974 4.38838291168213
15975 4.37664556503296
15976 4.8640308380127
15977 4.38875341415405
15978 4.269700050354
15979 4.48341274261475
15980 4.53913402557373
15981 4.44097280502319
15982 4.63059759140015
15983 4.24594211578369
15984 4.57277965545654
15985 4.30614137649536
15986 4.4219183921814
15987 4.52564239501953
15988 4.45112991333008
15989 4.15945339202881
15990 4.43502855300903
15991 4.33997297286987
15992 4.46777725219727
15993 4.83594846725464
15994 4.93488121032715
15995 4.89662265777588
15996 4.92660522460938
15997 4.89606714248657
15998 4.71568870544434
15999 4.76807594299316
16000 4.82001256942749
16001 4.78145122528076
16002 4.68928241729736
16003 4.9413800239563
16004 4.81860017776489
16005 4.50852346420288
16006 4.56208038330078
16007 4.28643655776978
16008 4.34244728088379
16009 4.26480102539062
16010 4.42989349365234
16011 4.30759000778198
16012 4.52302598953247
16013 4.46365737915039
16014 4.52129125595093
16015 4.36529397964478
16016 4.44376182556152
16017 4.49854373931885
16018 4.69129753112793
16019 4.66819143295288
16020 4.62806034088135
16021 4.65719890594482
16022 4.64723205566406
16023 4.59502649307251
16024 4.72471761703491
16025 4.80924272537231
16026 4.5661997795105
16027 4.77411031723022
16028 5.1474494934082
16029 4.95503425598145
16030 5.06506967544556
16031 4.81952381134033
16032 4.8229079246521
16033 4.64341259002686
16034 4.65370273590088
16035 4.85517644882202
16036 4.90012264251709
16037 4.99020910263062
16038 4.76923894882202
16039 4.7147970199585
16040 5.07852745056152
16041 4.65858888626099
16042 4.6313591003418
16043 4.95131731033325
16044 4.61738443374634
16045 4.46747541427612
16046 4.32525825500488
16047 4.24975824356079
16048 4.22589063644409
16049 4.28571510314941
16050 4.28992605209351
16051 4.26785182952881
16052 4.41993570327759
16053 4.57607269287109
16054 4.54436302185059
16055 4.49065828323364
16056 4.71953916549683
16057 4.76893138885498
16058 4.46122789382935
16059 4.42719697952271
16060 4.42177295684814
16061 4.63836145401001
16062 4.61988210678101
16063 4.57150077819824
16064 4.43835020065308
16065 4.54614353179932
16066 4.43840169906616
16067 4.64316844940186
16068 4.78331327438354
16069 5.14470672607422
16070 4.80371618270874
16071 4.64386653900146
16072 4.85497713088989
16073 4.70406007766724
16074 4.79686975479126
16075 4.64537763595581
16076 4.66959619522095
16077 4.67783164978027
16078 4.73630523681641
16079 4.75402927398682
16080 4.73007822036743
16081 4.64872455596924
16082 4.82328939437866
16083 4.66864538192749
16084 4.65138673782349
16085 4.68589782714844
16086 4.99212837219238
16087 5.20835876464844
16088 5.22105073928833
16089 4.88687610626221
16090 5.23662185668945
16091 5.12363290786743
16092 5.10200023651123
16093 4.978684425354
16094 5.03459310531616
16095 4.99612236022949
16096 4.96692276000977
16097 5.15626573562622
16098 4.63647842407227
16099 4.75637102127075
16100 4.58848333358765
16101 4.74618482589722
16102 4.85149765014648
16103 5.16839170455933
16104 5.09273433685303
16105 5.05741357803345
16106 4.85181856155396
16107 4.74305295944214
16108 4.75149869918823
16109 4.82686042785645
16110 5.15156841278076
16111 5.02881145477295
16112 5.13677406311035
16113 5.00693416595459
16114 5.03132390975952
16115 4.99269771575928
16116 5.080885887146
16117 4.7420392036438
16118 4.85732984542847
16119 5.04425573348999
16120 4.86264657974243
16121 4.90423154830933
16122 4.61801433563232
16123 4.73438501358032
16124 5.04713201522827
16125 4.91667747497559
16126 4.78427743911743
16127 4.63551664352417
16128 4.68157815933228
16129 4.99488162994385
16130 5.13137626647949
16131 5.23236989974976
16132 5.08128023147583
16133 5.27766036987305
16134 5.39525556564331
16135 5.45687818527222
16136 5.32957696914673
16137 5.36279106140137
16138 5.28764390945435
16139 5.5779333114624
16140 5.76017904281616
16141 5.6192421913147
16142 5.65402698516846
16143 5.19508028030396
16144 5.54193449020386
16145 5.51186943054199
16146 5.58519220352173
16147 5.58758783340454
16148 5.79188776016235
16149 5.75700807571411
16150 5.71452188491821
16151 5.71901798248291
16152 5.56992864608765
16153 5.59591913223267
16154 5.64596223831177
16155 5.52711296081543
16156 5.66633605957031
16157 5.67754411697388
16158 5.66761922836304
16159 5.51843023300171
16160 5.66897773742676
16161 5.37354803085327
16162 5.49470853805542
16163 5.5746693611145
16164 5.30096817016602
16165 5.51804208755493
16166 5.59281492233276
16167 5.58343124389648
16168 5.38595104217529
16169 5.39658832550049
16170 5.31982374191284
16171 5.48896932601929
16172 5.56763076782227
16173 5.52759170532227
16174 5.55889463424683
16175 5.5800085067749
16176 5.61396837234497
16177 5.42480421066284
16178 5.44306516647339
16179 5.373046875
16180 5.55528974533081
16181 5.31478548049927
16182 5.35237455368042
16183 5.19768285751343
16184 5.60293769836426
16185 5.54709959030151
16186 5.09640169143677
16187 5.30993413925171
16188 5.4265022277832
16189 5.31220817565918
16190 4.83755493164062
16191 4.84453630447388
16192 4.79616451263428
16193 5.14294290542603
16194 5.1964259147644
16195 5.07410001754761
16196 5.1098895072937
16197 4.67241144180298
16198 4.84794616699219
16199 4.96756792068481
16200 4.81178092956543
16201 4.95028495788574
16202 4.64836978912354
16203 4.94635486602783
16204 4.93728160858154
16205 4.94554853439331
16206 4.85473537445068
16207 4.62666368484497
16208 4.78354740142822
16209 4.81372356414795
16210 5.12547445297241
16211 4.87412452697754
16212 4.96220350265503
16213 4.90181827545166
16214 5.55036211013794
16215 5.25231122970581
16216 5.25452470779419
16217 4.93099164962769
16218 4.98434257507324
16219 4.48773622512817
16220 4.53738641738892
16221 4.71857881546021
16222 4.71892976760864
16223 4.7549467086792
16224 4.91310834884644
16225 4.93902826309204
16226 4.73411750793457
16227 4.63797187805176
16228 4.64219903945923
16229 4.82792949676514
16230 4.72634696960449
16231 4.79933452606201
16232 4.71832418441772
16233 4.66516160964966
16234 4.85374593734741
16235 4.67648363113403
16236 4.80539560317993
16237 4.49871206283569
16238 4.63645172119141
16239 4.56437015533447
16240 4.66223621368408
16241 4.52496862411499
16242 4.86256504058838
16243 4.54926586151123
16244 4.78611278533936
16245 4.59476613998413
16246 4.67947578430176
16247 4.74609041213989
16248 4.71818542480469
16249 4.76820039749146
16250 4.84740924835205
16251 5.14813470840454
16252 4.75201416015625
16253 5.10264110565186
16254 4.87158203125
16255 4.87917184829712
16256 4.75306749343872
16257 5.00474882125854
16258 4.75154542922974
16259 4.40634107589722
16260 4.55475997924805
16261 4.76332712173462
16262 4.73542594909668
16263 4.64425992965698
16264 4.74362277984619
16265 4.72627782821655
16266 4.84941005706787
16267 4.75855588912964
16268 4.95632410049438
16269 4.76863098144531
16270 4.82302188873291
16271 4.85993099212646
16272 4.89937925338745
16273 4.59571981430054
16274 4.66339302062988
16275 4.57233142852783
16276 4.28180360794067
16277 4.60464668273926
16278 4.50836658477783
16279 4.33649969100952
16280 4.36236953735352
16281 4.29164028167725
16282 4.31594228744507
16283 4.03158569335938
16284 4.14856719970703
16285 4.0534815788269
16286 4.17462921142578
16287 4.35273313522339
16288 4.29496097564697
16289 4.26789236068726
16290 4.26653671264648
16291 4.28820466995239
16292 4.8145923614502
16293 4.42789602279663
16294 4.57667064666748
16295 4.77485322952271
16296 4.53847455978394
16297 4.53058433532715
16298 4.58976650238037
16299 4.51103448867798
16300 4.83847284317017
16301 4.84959268569946
16302 4.76200246810913
16303 4.27420091629028
16304 4.41796970367432
16305 4.49880266189575
16306 4.78514719009399
16307 4.25704860687256
16308 4.13383054733276
16309 4.30185794830322
16310 4.12683153152466
16311 4.16907978057861
16312 4.27492618560791
16313 4.18127059936523
16314 4.39274311065674
16315 4.11845397949219
16316 3.98206806182861
16317 3.92892551422119
16318 4.17653131484985
16319 4.33951282501221
16320 4.16093444824219
16321 4.22181367874146
16322 4.565589427948
16323 4.41152811050415
16324 4.43501996994019
16325 4.15873622894287
16326 3.88626646995544
16327 4.00143575668335
16328 4.25461339950562
16329 4.08209323883057
16330 3.91070675849915
16331 4.05416536331177
16332 3.73109102249146
16333 4.00020599365234
16334 4.21408748626709
16335 3.95606398582458
16336 4.22633171081543
16337 4.17545652389526
16338 4.27863168716431
16339 4.37818336486816
16340 4.58086681365967
16341 4.7100658416748
16342 4.64982604980469
16343 4.58174085617065
16344 4.29798126220703
16345 4.17337226867676
16346 4.43063497543335
16347 4.56344079971313
16348 4.29020929336548
16349 4.61621189117432
16350 4.50208473205566
16351 4.47283840179443
16352 4.04745626449585
16353 4.0525541305542
16354 4.20199775695801
16355 3.97619342803955
16356 4.009361743927
16357 3.89591860771179
16358 3.59916925430298
16359 3.61953973770142
16360 3.78155851364136
16361 3.77757716178894
16362 3.94813799858093
16363 3.81771230697632
16364 3.71672821044922
16365 3.79304838180542
16366 3.74189209938049
16367 3.74178552627563
16368 3.70875954627991
16369 3.68944811820984
16370 4.00697231292725
16371 4.06899833679199
16372 3.85856676101685
16373 3.74717473983765
16374 3.59411025047302
16375 3.90386652946472
16376 3.70327138900757
16377 3.67803001403809
16378 3.93838953971863
16379 4.02959060668945
16380 3.69185495376587
16381 3.80010151863098
16382 3.73772048950195
16383 3.90971207618713
16384 3.61874198913574
16385 3.71310710906982
16386 3.67550444602966
16387 3.8593807220459
16388 4.0199089050293
16389 4.07091045379639
16390 4.00443506240845
16391 3.95388531684875
16392 3.93510103225708
16393 3.973797082901
16394 4.22364044189453
16395 4.37516498565674
16396 4.37695264816284
16397 4.11695337295532
16398 4.14727878570557
16399 4.27919626235962
16400 4.15298271179199
16401 4.27212285995483
16402 4.24799013137817
16403 4.54068756103516
16404 4.4652681350708
16405 4.60755395889282
16406 4.39553833007812
16407 4.33363580703735
16408 4.45973443984985
16409 4.16304636001587
16410 4.36316871643066
16411 4.35097980499268
16412 4.64406204223633
16413 4.18451452255249
16414 4.45759391784668
16415 4.60911512374878
16416 4.45749235153198
16417 4.47633838653564
16418 4.70997047424316
16419 4.68677186965942
16420 4.88283348083496
16421 4.8384313583374
16422 4.69181537628174
16423 4.89075994491577
16424 4.59913778305054
16425 4.33449840545654
16426 4.68298196792603
16427 4.5553126335144
16428 4.4435076713562
16429 4.61043691635132
16430 4.79926252365112
16431 4.5925817489624
16432 4.50762510299683
16433 4.417320728302
16434 4.16908407211304
16435 4.61846876144409
16436 4.56460905075073
16437 4.22895240783691
16438 4.43535280227661
16439 4.24745845794678
16440 4.33206272125244
16441 4.57622909545898
16442 4.1961145401001
16443 4.41296911239624
16444 4.39083480834961
16445 4.18584966659546
16446 4.39136219024658
16447 4.30194997787476
16448 4.13648080825806
16449 4.25042152404785
16450 4.0854058265686
16451 4.39593553543091
16452 4.35070610046387
16453 4.34605884552002
16454 4.38537931442261
16455 4.52885055541992
16456 4.14770936965942
16457 4.24404811859131
16458 4.28400373458862
16459 4.17594146728516
16460 4.37744235992432
16461 4.19606971740723
16462 4.2395977973938
16463 4.22325372695923
16464 4.48536825180054
16465 4.48139333724976
16466 4.40608263015747
16467 4.44656801223755
16468 4.1615834236145
16469 4.41857957839966
16470 4.38969135284424
16471 4.38471651077271
16472 4.41078042984009
16473 4.40775966644287
16474 4.58434867858887
16475 4.47217702865601
16476 4.71075487136841
16477 4.48430061340332
16478 4.5635027885437
16479 4.51644134521484
16480 4.68189764022827
16481 4.33570861816406
16482 4.72274827957153
16483 4.59476566314697
16484 4.74614477157593
16485 4.23355913162231
16486 4.33227014541626
16487 4.48502826690674
16488 4.6985068321228
16489 4.57207155227661
16490 4.42226457595825
16491 4.58908987045288
16492 4.6849308013916
16493 5.04710340499878
16494 4.95078945159912
16495 4.82930278778076
16496 4.96481132507324
16497 4.9710807800293
16498 4.73197269439697
16499 4.85304164886475
16500 4.78200960159302
16501 4.59476327896118
16502 4.66659116744995
16503 4.83232402801514
16504 4.62684679031372
16505 4.49595260620117
16506 4.58821821212769
16507 4.41568326950073
16508 4.48198890686035
16509 4.48761940002441
16510 4.49248313903809
16511 4.64943599700928
16512 4.6605372428894
16513 4.34353065490723
16514 4.60817956924438
16515 4.39818525314331
16516 4.57336711883545
16517 4.61317443847656
16518 4.57697582244873
16519 4.7898907661438
16520 4.60125160217285
16521 4.83612442016602
16522 4.60002326965332
16523 4.70550298690796
16524 4.57613039016724
16525 4.68499088287354
16526 4.60455656051636
16527 4.82416105270386
16528 4.70413446426392
16529 4.59269332885742
16530 4.65008354187012
16531 4.79302263259888
16532 4.48303079605103
16533 4.73004055023193
16534 4.92541408538818
16535 4.88083410263062
16536 4.96634387969971
16537 4.89068555831909
16538 4.69592761993408
16539 4.87207555770874
16540 4.83387565612793
16541 4.95234537124634
16542 4.99862861633301
16543 4.77184629440308
16544 4.86661005020142
16545 4.98723745346069
16546 4.78044319152832
16547 4.76580905914307
16548 4.85119009017944
16549 4.83329916000366
16550 5.02972221374512
16551 4.92950773239136
16552 4.93275165557861
16553 4.96313524246216
16554 4.74926996231079
16555 4.81258630752563
16556 4.85916328430176
16557 4.87536239624023
16558 4.79994249343872
16559 4.88124942779541
16560 4.83242797851562
16561 4.72822189331055
16562 4.99747514724731
16563 4.87252330780029
16564 4.58590316772461
16565 4.62399435043335
16566 4.75704193115234
16567 5.02155876159668
16568 4.94487953186035
16569 4.71458053588867
16570 4.7837347984314
16571 4.91102313995361
16572 4.84908294677734
16573 4.87159729003906
16574 4.90040349960327
16575 4.83227777481079
16576 4.75901889801025
16577 4.5991587638855
16578 4.78205680847168
16579 4.60141944885254
16580 4.58889055252075
16581 4.56702470779419
16582 4.68055820465088
16583 4.80620813369751
16584 4.69742107391357
16585 4.83174800872803
16586 4.78927946090698
16587 4.72967052459717
16588 4.66858339309692
16589 4.75755500793457
16590 4.62953424453735
16591 4.79971504211426
16592 4.86099195480347
16593 4.76665163040161
16594 4.74949789047241
16595 4.86043310165405
16596 4.72886037826538
16597 4.8849081993103
16598 4.76045227050781
16599 5.09525060653687
16600 5.04781436920166
16601 4.86024475097656
16602 5.02659845352173
16603 5.01367807388306
16604 5.05010938644409
16605 4.80846071243286
16606 4.86222791671753
16607 5.13954877853394
16608 5.16063022613525
16609 5.08253908157349
16610 4.98756074905396
16611 4.95741748809814
16612 4.89445447921753
16613 5.02603626251221
16614 5.02212142944336
16615 5.06703329086304
16616 4.86204957962036
16617 4.94037437438965
16618 5.09891986846924
16619 4.99821186065674
16620 4.94963693618774
16621 5.05409002304077
16622 4.90637397766113
16623 4.95145559310913
16624 4.9287486076355
16625 4.90273380279541
16626 5.14435195922852
16627 4.97055053710938
16628 5.10154676437378
16629 5.03427696228027
16630 5.07224988937378
16631 4.999436378479
16632 5.03119802474976
16633 5.04648971557617
16634 4.93293380737305
16635 5.15985870361328
16636 5.13925886154175
16637 5.10094833374023
16638 5.22458600997925
16639 5.13494825363159
16640 5.064368724823
16641 5.08241367340088
16642 5.10267782211304
16643 5.09360361099243
16644 5.12646579742432
16645 5.16877603530884
16646 5.04638004302979
16647 5.16074895858765
16648 4.89652252197266
16649 4.93312835693359
16650 5.00064277648926
16651 5.05200338363647
16652 5.05092096328735
16653 5.15065288543701
16654 5.05138206481934
16655 4.97844457626343
16656 4.93373394012451
16657 4.85257577896118
16658 4.98851299285889
16659 5.0422568321228
16660 5.11288785934448
16661 5.11562061309814
16662 5.11173057556152
16663 5.08924579620361
16664 5.07859945297241
16665 5.00465393066406
16666 5.11355590820312
16667 5.08902883529663
16668 5.21652269363403
16669 5.26407146453857
16670 5.10590791702271
16671 5.21903991699219
16672 5.08866214752197
16673 5.27853298187256
16674 5.18626499176025
16675 5.23544359207153
16676 5.10628271102905
16677 5.09064865112305
16678 5.16576957702637
16679 5.16808080673218
16680 4.94685173034668
16681 5.21004867553711
16682 5.13248491287231
16683 5.08404302597046
16684 5.1340537071228
16685 5.10959911346436
16686 5.12471675872803
16687 5.18831443786621
16688 5.2006254196167
16689 5.18273448944092
16690 5.02734851837158
16691 4.99493265151978
16692 5.1376371383667
16693 5.02486276626587
16694 5.04645824432373
16695 5.22107744216919
16696 5.07065486907959
16697 5.3604850769043
16698 5.47742938995361
16699 5.45804595947266
16700 5.35519981384277
16701 5.2228102684021
16702 5.08164739608765
16703 5.16792392730713
16704 5.14028978347778
16705 5.11630773544312
16706 5.19038200378418
16707 5.07064628601074
16708 5.10694551467896
16709 4.99741411209106
16710 5.19613075256348
16711 5.1768798828125
16712 5.20670795440674
16713 5.2056999206543
16714 5.16334962844849
16715 5.21694803237915
16716 5.10957860946655
16717 5.09890174865723
16718 5.00312376022339
16719 5.02730226516724
16720 5.13103818893433
16721 5.03989791870117
16722 5.13011264801025
16723 5.04661464691162
16724 5.04778432846069
16725 4.87066459655762
16726 4.99043464660645
16727 5.0632643699646
16728 5.08823299407959
16729 5.04516744613647
16730 5.09902715682983
16731 5.13571691513062
16732 5.18159151077271
16733 5.06952810287476
16734 5.09916830062866
16735 5.10290336608887
16736 5.05478954315186
16737 4.90745544433594
16738 5.18358659744263
16739 5.24432468414307
16740 5.27349138259888
16741 5.10853815078735
16742 5.00653076171875
16743 5.25747203826904
16744 5.158278465271
16745 5.17720699310303
16746 5.03082084655762
16747 5.06610584259033
16748 5.05231046676636
16749 5.1612434387207
16750 5.13894844055176
16751 5.18762683868408
16752 5.15679168701172
16753 5.27749109268188
16754 5.25564336776733
16755 5.0879602432251
16756 5.16460990905762
16757 5.10984706878662
16758 5.17105770111084
16759 5.03189277648926
16760 5.26409959793091
16761 5.17407131195068
16762 4.86906909942627
16763 5.01464605331421
16764 5.00102806091309
16765 5.0395827293396
16766 5.04787874221802
16767 5.12560081481934
16768 5.35624885559082
16769 4.98355674743652
16770 5.00287342071533
16771 5.11892509460449
16772 5.1942286491394
16773 5.14060163497925
16774 5.10310125350952
16775 5.09674692153931
16776 5.17748069763184
16777 5.22191476821899
16778 5.0559549331665
16779 5.27860260009766
16780 5.29249668121338
16781 5.13507556915283
16782 5.23913669586182
16783 5.15317964553833
16784 5.34687566757202
16785 5.02268314361572
16786 5.17482614517212
16787 5.11718225479126
16788 5.27620601654053
16789 5.16665935516357
16790 5.27736234664917
16791 5.27064943313599
16792 5.22495889663696
16793 5.14139986038208
16794 5.18393659591675
16795 5.31190299987793
16796 5.0388298034668
16797 5.08869075775146
16798 5.26504707336426
16799 5.30268859863281
16800 5.32479906082153
16801 5.0912938117981
16802 5.2692232131958
16803 5.2408595085144
16804 5.35350561141968
16805 5.37924003601074
16806 5.402174949646
16807 5.36251926422119
16808 5.4457802772522
16809 5.1467456817627
16810 5.5127010345459
16811 5.4480414390564
16812 5.52355194091797
16813 5.41974973678589
16814 5.45730400085449
16815 5.23883581161499
16816 5.3776388168335
16817 5.33493185043335
16818 5.16585540771484
16819 5.46574687957764
16820 5.24844741821289
16821 5.16798496246338
16822 5.0156888961792
16823 4.953453540802
16824 4.79968738555908
16825 4.82450389862061
16826 4.66280508041382
16827 4.76952934265137
16828 4.73988199234009
16829 4.6413106918335
16830 5.11850261688232
16831 4.97162103652954
16832 4.9800271987915
16833 4.85092306137085
16834 5.0863881111145
16835 5.0601167678833
16836 5.02742958068848
16837 5.11418485641479
16838 5.26285648345947
16839 5.05182886123657
16840 5.12964200973511
16841 5.21092319488525
16842 5.00518894195557
16843 5.24585199356079
16844 5.23830318450928
16845 5.23094987869263
16846 5.18572807312012
16847 5.29977941513062
16848 5.29387760162354
16849 5.08848094940186
16850 5.14380073547363
16851 5.09123373031616
16852 5.22196006774902
16853 4.93910455703735
16854 5.13299417495728
16855 5.31861257553101
16856 5.20225620269775
16857 5.24882745742798
16858 5.30990648269653
16859 5.1811842918396
16860 5.04942655563354
16861 5.18431663513184
16862 5.19995403289795
16863 5.18024635314941
16864 5.01405096054077
16865 5.07269144058228
16866 5.37988519668579
16867 5.25441551208496
16868 5.11924982070923
16869 5.16189336776733
16870 5.32278347015381
16871 5.13692712783813
16872 5.2923264503479
16873 5.36571550369263
16874 5.26457691192627
16875 5.2081618309021
16876 5.17376756668091
16877 5.16844606399536
16878 5.21686601638794
16879 5.15715074539185
16880 5.29675006866455
16881 5.3202166557312
16882 5.35004806518555
16883 5.05529499053955
16884 5.0211296081543
16885 5.08884239196777
16886 5.13246488571167
16887 5.06877899169922
16888 5.09767484664917
16889 5.13563823699951
16890 5.12480020523071
16891 5.10233545303345
16892 5.13036966323853
16893 5.09444379806519
16894 5.04349279403687
16895 5.00160980224609
16896 5.18405675888062
16897 4.73859167098999
16898 4.95894145965576
16899 4.72591352462769
16900 4.93527841567993
16901 4.94008779525757
16902 4.92099094390869
16903 4.86633729934692
16904 4.95695209503174
16905 4.99880075454712
16906 4.67342233657837
16907 4.75235748291016
16908 4.75226211547852
16909 4.99772357940674
16910 5.03664302825928
16911 4.98388051986694
16912 4.94697713851929
16913 5.07789707183838
16914 5.04595804214478
16915 5.33687353134155
16916 5.18731069564819
16917 4.82112646102905
16918 4.97906494140625
16919 5.00010967254639
16920 5.04293203353882
16921 4.91007232666016
16922 4.83172035217285
16923 5.02466535568237
16924 5.06147718429565
16925 4.86690902709961
16926 5.1453685760498
16927 4.67473554611206
16928 5.08499622344971
16929 4.71927881240845
16930 5.18394327163696
16931 4.8283543586731
16932 5.11136341094971
16933 5.04158163070679
16934 5.0694580078125
16935 5.12601470947266
16936 4.91215753555298
16937 5.19191312789917
16938 4.89634943008423
16939 4.95205736160278
16940 4.87167644500732
16941 4.84076976776123
16942 4.95236968994141
16943 4.95366334915161
16944 5.0789475440979
16945 4.87050533294678
16946 4.9753360748291
16947 5.08422803878784
16948 4.82966327667236
16949 4.96147489547729
16950 4.91554641723633
16951 4.87234210968018
16952 4.81380081176758
16953 4.90959882736206
16954 4.72881364822388
16955 4.9885401725769
16956 4.95826005935669
16957 4.91698122024536
16958 4.80147838592529
16959 4.82048559188843
16960 4.94466161727905
16961 4.7686014175415
16962 4.98593664169312
16963 4.8848443031311
16964 5.35962533950806
16965 5.0035195350647
16966 5.06328439712524
16967 4.79265308380127
16968 4.89435768127441
16969 4.97901821136475
16970 4.84023904800415
16971 5.11326932907104
16972 5.30501317977905
16973 5.1617226600647
16974 5.22315168380737
16975 5.10802030563354
16976 4.90126419067383
16977 5.05934047698975
16978 4.97012519836426
16979 5.08748292922974
16980 4.87509679794312
16981 4.82586526870728
16982 4.86784696578979
16983 4.75162649154663
16984 4.76939153671265
16985 4.68944215774536
16986 4.51817464828491
16987 4.78343439102173
16988 5.01598930358887
16989 4.97525787353516
16990 4.93291473388672
16991 4.83477067947388
16992 4.87674427032471
16993 4.91601181030273
16994 4.91065216064453
16995 5.07763767242432
16996 5.09430265426636
16997 4.91862630844116
16998 4.971351146698
16999 5.09775304794312
17000 4.83196306228638
17001 4.90433645248413
17002 5.11706829071045
17003 4.78288459777832
17004 4.92536783218384
17005 4.81058692932129
17006 4.74963998794556
17007 4.77961301803589
17008 4.89213609695435
17009 4.90310621261597
17010 4.9039626121521
17011 4.89660930633545
17012 4.91027545928955
17013 4.85143280029297
17014 4.72617769241333
17015 4.72289323806763
17016 4.54573249816895
17017 4.74287605285645
17018 4.75234365463257
17019 4.67969512939453
17020 4.8953070640564
17021 4.75419950485229
17022 4.56651926040649
17023 4.64260053634644
17024 4.40901756286621
17025 4.49716567993164
17026 4.63993406295776
17027 4.72028827667236
17028 4.72722101211548
17029 4.50007104873657
17030 4.4917459487915
17031 4.77892303466797
17032 4.6312050819397
17033 4.35375595092773
17034 4.55425071716309
17035 4.58505439758301
17036 4.49843645095825
17037 4.68686008453369
17038 4.63777685165405
17039 4.55493068695068
17040 4.7963399887085
17041 4.68560695648193
17042 4.52273750305176
17043 4.70077466964722
17044 4.681725025177
17045 4.64985847473145
17046 5.01821660995483
17047 4.887047290802
17048 4.56462621688843
17049 4.42794561386108
17050 4.71821641921997
17051 4.40439128875732
17052 4.66771984100342
17053 4.61915111541748
17054 4.71446084976196
17055 4.40752029418945
17056 4.4330472946167
17057 4.61384391784668
17058 4.32317161560059
17059 4.49478912353516
17060 4.67056798934937
17061 4.56509065628052
17062 4.72399759292603
17063 4.46223020553589
17064 4.64365196228027
17065 4.36884355545044
17066 4.5415415763855
17067 4.42951345443726
17068 4.40559387207031
17069 4.33842706680298
17070 4.40534257888794
17071 4.76615762710571
17072 4.71624279022217
17073 4.61594533920288
17074 4.74301910400391
17075 4.57643842697144
17076 4.67479467391968
17077 4.66944456100464
17078 4.80678129196167
17079 4.79970407485962
17080 4.70563125610352
17081 4.82254314422607
17082 4.93042755126953
17083 4.79404306411743
17084 4.95334053039551
17085 5.05908918380737
17086 4.93105602264404
17087 5.12187051773071
17088 4.84360837936401
17089 4.90459299087524
17090 4.80455684661865
17091 4.86915922164917
17092 4.70703887939453
17093 4.83485460281372
17094 5.00804328918457
17095 5.1169900894165
17096 5.15117311477661
17097 5.09966325759888
17098 5.20064115524292
17099 4.96948480606079
17100 5.09082794189453
17101 4.99553442001343
17102 4.99464273452759
17103 5.03018426895142
17104 5.11659240722656
17105 5.01205730438232
17106 4.94514465332031
17107 4.86627340316772
17108 4.98599624633789
17109 4.91589212417603
17110 4.94828939437866
17111 5.02837419509888
17112 4.83640670776367
17113 4.93304824829102
17114 4.96218204498291
17115 5.11342620849609
17116 4.82198858261108
17117 4.8679780960083
17118 5.042799949646
17119 5.05553770065308
17120 4.76217985153198
17121 4.99857568740845
17122 5.01950073242188
17123 5.05758953094482
17124 5.05820322036743
17125 4.92135667800903
17126 4.8264741897583
17127 4.82502889633179
17128 4.91141605377197
17129 4.86841630935669
17130 4.82151699066162
17131 4.82076597213745
17132 4.9416446685791
17133 4.9026255607605
17134 4.84268140792847
17135 4.70790767669678
17136 4.91249322891235
17137 4.81434535980225
17138 4.70677328109741
17139 4.88267755508423
17140 4.84469699859619
17141 4.81697273254395
17142 4.93316268920898
17143 4.79872941970825
17144 4.93941450119019
17145 4.91201210021973
17146 4.93200397491455
17147 4.78091382980347
17148 4.70480489730835
17149 4.67154884338379
17150 4.84133863449097
17151 4.72615337371826
17152 4.8445405960083
17153 4.7422833442688
17154 4.73673343658447
17155 4.86943054199219
17156 4.63291549682617
17157 4.80510711669922
17158 4.72213745117188
17159 4.73167943954468
17160 4.74123668670654
17161 4.66657590866089
17162 4.47182130813599
17163 4.3655834197998
17164 4.26353788375854
17165 4.51120662689209
17166 4.58407974243164
17167 4.49401473999023
17168 4.37871170043945
17169 4.48644542694092
17170 4.3584246635437
17171 4.47760534286499
17172 4.42464208602905
17173 4.7013521194458
17174 4.46140670776367
17175 4.5381064414978
17176 4.41568040847778
17177 4.60668611526489
17178 4.43770503997803
17179 4.65181398391724
17180 4.82408666610718
17181 4.77884006500244
17182 4.40002346038818
17183 4.53476810455322
17184 4.59807157516479
17185 4.524827003479
17186 4.75248289108276
17187 4.78437662124634
17188 4.74571132659912
17189 4.65450191497803
17190 4.82755899429321
17191 4.69970607757568
17192 4.71817636489868
17193 4.34314393997192
17194 4.65775394439697
17195 4.52561950683594
17196 4.98453950881958
17197 4.5868968963623
17198 4.42089414596558
17199 4.71979522705078
17200 4.83177423477173
17201 4.85561895370483
17202 4.52092218399048
17203 4.99738931655884
17204 4.74974536895752
17205 4.88626384735107
17206 4.71302652359009
17207 4.70793628692627
17208 4.76363897323608
17209 4.76406335830688
17210 4.91727781295776
17211 4.82063865661621
17212 4.5579662322998
17213 4.84332275390625
17214 4.79945945739746
17215 4.7889666557312
17216 4.75077295303345
17217 4.74562454223633
17218 4.65791273117065
17219 4.73695707321167
17220 5.00257587432861
17221 4.7677149772644
17222 4.9365291595459
17223 4.83339309692383
17224 4.80468797683716
17225 4.75197696685791
17226 4.81413078308105
17227 4.79840183258057
17228 4.79872369766235
17229 4.60575914382935
17230 4.80227899551392
17231 4.56927490234375
17232 4.58279609680176
17233 4.56696271896362
17234 4.61295557022095
17235 4.75280284881592
17236 4.65391826629639
17237 4.61123895645142
17238 4.73468351364136
17239 4.71563291549683
17240 4.73360872268677
17241 4.65728950500488
17242 4.74124765396118
17243 4.78308486938477
17244 4.62798261642456
17245 4.57592916488647
17246 4.80896854400635
17247 4.74817228317261
17248 4.67223262786865
17249 4.75712203979492
17250 4.73720455169678
17251 4.91924810409546
17252 5.04177236557007
17253 4.87563848495483
17254 4.74545288085938
17255 4.86276435852051
17256 4.81436538696289
17257 4.78825569152832
17258 4.76764392852783
17259 4.69495964050293
17260 4.71234512329102
17261 4.78912305831909
17262 4.7314338684082
17263 4.61634016036987
17264 4.9459114074707
17265 4.8584246635437
17266 4.77978849411011
17267 4.87763261795044
17268 4.91702699661255
17269 4.83615875244141
17270 4.7448525428772
17271 4.86703395843506
17272 4.8631386756897
17273 4.81669998168945
17274 4.75424242019653
17275 4.9682035446167
17276 4.91862297058105
17277 4.68653917312622
17278 4.88396978378296
17279 4.90222644805908
17280 4.84398651123047
17281 4.69127321243286
17282 4.66504812240601
17283 4.80465984344482
17284 4.79793214797974
17285 4.9067907333374
17286 4.84782648086548
17287 4.67504119873047
17288 4.80891418457031
17289 4.76702117919922
17290 4.96230697631836
17291 4.7314510345459
17292 4.83411264419556
17293 4.80869483947754
17294 4.88574647903442
17295 4.70524740219116
17296 4.62976360321045
17297 4.56415367126465
17298 4.57138442993164
17299 4.80375719070435
17300 4.81779432296753
17301 4.80886268615723
17302 4.72980451583862
17303 4.83379125595093
17304 4.62900018692017
17305 4.63863611221313
17306 4.59098815917969
17307 4.72028350830078
17308 4.78402948379517
17309 4.80214977264404
17310 4.739905834198
17311 4.98096323013306
17312 4.95707321166992
17313 4.7923903465271
17314 4.86214733123779
17315 4.91642141342163
17316 5.0863790512085
17317 4.89271259307861
17318 4.98182153701782
17319 4.99667835235596
17320 4.96287727355957
17321 4.75273036956787
17322 4.85172557830811
17323 4.75132274627686
17324 4.69517469406128
17325 4.8661732673645
17326 5.19222164154053
17327 4.84958982467651
17328 4.69535350799561
17329 5.10768365859985
17330 4.92833566665649
17331 4.77847051620483
17332 4.98096704483032
17333 5.15014791488647
17334 5.31754684448242
17335 5.47974824905396
17336 5.57781171798706
17337 5.26173257827759
17338 5.48058223724365
17339 5.68086242675781
17340 5.80888843536377
17341 5.76709747314453
17342 5.61049365997314
17343 5.19039869308472
17344 5.27260065078735
17345 5.41168928146362
17346 5.32144498825073
17347 5.54271554946899
17348 5.36336517333984
17349 5.21723937988281
17350 5.40094423294067
17351 5.26601314544678
17352 5.38246202468872
17353 5.55181789398193
17354 5.41601037979126
17355 5.47180032730103
17356 5.332839012146
17357 5.16138458251953
17358 5.25600385665894
17359 5.30037069320679
17360 5.36475610733032
17361 5.35206079483032
17362 5.31430244445801
17363 5.28686332702637
17364 5.30117750167847
17365 4.91163682937622
17366 5.05386018753052
17367 5.05567789077759
17368 5.18566131591797
17369 5.1904559135437
17370 5.27775573730469
17371 5.37895441055298
17372 5.26393747329712
17373 5.37789535522461
17374 5.21052885055542
17375 5.09115409851074
17376 5.1268949508667
17377 5.17748546600342
17378 5.29653549194336
17379 5.11843109130859
17380 5.3531346321106
17381 5.45961809158325
17382 5.61811447143555
17383 5.40504932403564
17384 5.58212041854858
17385 5.37817859649658
17386 5.39980268478394
17387 5.35398387908936
17388 5.51770496368408
17389 5.34463834762573
17390 5.50118494033813
17391 5.31930208206177
17392 5.3929271697998
17393 5.54052448272705
17394 5.42314338684082
17395 5.3366231918335
17396 5.29040765762329
17397 5.39287853240967
17398 5.27671957015991
17399 5.64621925354004
17400 5.53446531295776
17401 5.64495515823364
17402 5.46324777603149
17403 5.50971221923828
17404 5.77414178848267
17405 5.36473655700684
17406 5.45458889007568
17407 5.23821973800659
17408 5.1457896232605
17409 5.73100996017456
17410 5.23505735397339
17411 5.23014879226685
17412 5.00823879241943
17413 5.39800548553467
17414 5.0124831199646
17415 5.08330965042114
17416 4.75732755661011
17417 5.11503744125366
17418 4.6829981803894
17419 4.65903520584106
17420 4.85353899002075
17421 4.73177099227905
17422 4.54863929748535
17423 5.07926034927368
17424 5.28826665878296
17425 5.06756687164307
17426 5.33702945709229
17427 5.26299476623535
17428 5.34049129486084
17429 5.10351467132568
17430 5.39155578613281
17431 5.26742839813232
17432 4.86787033081055
17433 4.8459038734436
17434 4.9323787689209
17435 5.0833420753479
17436 5.25906229019165
17437 5.07165002822876
17438 5.11719465255737
17439 5.00344514846802
17440 5.30488157272339
17441 5.4342246055603
17442 5.28568601608276
17443 5.12545490264893
17444 4.95637273788452
17445 5.11108255386353
17446 4.99289035797119
17447 5.1842999458313
17448 5.61867427825928
17449 5.47414255142212
17450 5.36650085449219
17451 5.16503381729126
17452 5.26636171340942
17453 5.05969476699829
17454 5.09800624847412
17455 5.04718399047852
17456 4.83217573165894
17457 5.05798530578613
17458 5.61325693130493
17459 5.30225992202759
17460 5.23360538482666
17461 5.24952030181885
17462 5.23114967346191
17463 5.15032625198364
17464 5.09677839279175
17465 5.09840488433838
17466 4.99503421783447
17467 4.77912998199463
17468 4.87347984313965
17469 5.06484794616699
17470 5.0061616897583
17471 5.00551271438599
17472 5.15866756439209
17473 5.14330911636353
17474 5.19812345504761
17475 5.27808952331543
17476 5.01116943359375
17477 5.0270094871521
17478 5.20400142669678
17479 5.1865062713623
17480 5.08805751800537
17481 5.02739763259888
17482 5.07375049591064
17483 5.00091934204102
17484 5.14175319671631
17485 4.98858022689819
17486 5.32364225387573
17487 5.23768615722656
17488 5.22822856903076
17489 5.17309713363647
17490 5.14198970794678
17491 4.91990661621094
17492 5.09047079086304
17493 5.16006517410278
17494 5.19347381591797
17495 5.28961753845215
17496 5.40151500701904
17497 5.38126182556152
17498 5.3253698348999
17499 5.03759527206421
17500 5.06669139862061
17501 4.89178466796875
17502 5.20632791519165
17503 5.24157047271729
17504 5.23167705535889
17505 5.16455745697021
17506 4.93373346328735
17507 5.17655467987061
17508 5.23315668106079
17509 5.30900716781616
17510 5.05585432052612
17511 5.29200839996338
17512 5.40599250793457
17513 5.23834323883057
17514 5.09332609176636
17515 5.30789852142334
17516 5.21288108825684
17517 5.71548843383789
17518 5.41235637664795
17519 5.63157367706299
17520 5.33197975158691
17521 5.69212961196899
17522 5.61723661422729
17523 5.29137325286865
17524 5.42285823822021
17525 5.58986711502075
17526 5.3035888671875
17527 5.0192084312439
17528 5.1720986366272
17529 4.91915893554688
17530 4.98144865036011
17531 5.04881191253662
17532 5.25726127624512
17533 5.33313322067261
17534 5.39241218566895
17535 5.1637601852417
17536 5.29771757125854
17537 5.24137020111084
17538 5.38071727752686
17539 5.5584020614624
17540 5.33785581588745
17541 5.2702522277832
17542 5.40329217910767
17543 5.37043809890747
17544 5.24672031402588
17545 5.44122409820557
17546 5.40903043746948
17547 5.41752529144287
17548 5.67327690124512
17549 5.29514455795288
17550 5.59398984909058
17551 5.87841081619263
17552 5.82223224639893
17553 5.72847652435303
17554 5.85628271102905
17555 6.05351495742798
17556 5.81273698806763
17557 5.87162733078003
17558 5.89953327178955
17559 5.86338806152344
17560 5.76479005813599
17561 5.67328500747681
17562 5.74041891098022
17563 5.73275470733643
17564 5.96761846542358
17565 5.93665504455566
17566 6.12531423568726
17567 5.93874549865723
17568 5.86408662796021
17569 6.01628589630127
17570 5.98927640914917
17571 6.12556171417236
17572 5.88511180877686
17573 5.69053888320923
17574 5.71331787109375
17575 5.81127595901489
17576 5.59620809555054
17577 5.92579030990601
17578 5.83323764801025
17579 5.70078897476196
17580 5.97018098831177
17581 6.04697275161743
17582 6.06882190704346
17583 6.13502502441406
17584 6.06219053268433
17585 5.93175983428955
17586 5.6606879234314
17587 6.05078458786011
17588 5.99887371063232
17589 5.64295148849487
17590 6.00252628326416
17591 6.12452983856201
17592 6.05937910079956
17593 5.98635721206665
17594 6.0135064125061
17595 6.05957841873169
17596 6.05734348297119
17597 6.18170547485352
17598 6.25483417510986
17599 5.92446422576904
17600 5.88299512863159
17601 5.7810845375061
17602 5.62998580932617
17603 5.73080968856812
17604 5.57034587860107
17605 5.57429504394531
17606 5.66229772567749
17607 5.60033702850342
17608 5.47235727310181
17609 5.76599931716919
17610 5.47805833816528
17611 5.35735321044922
17612 5.67997598648071
17613 5.70551729202271
17614 6.08655500411987
17615 5.87492799758911
17616 5.82320165634155
17617 5.83167123794556
17618 5.63697195053101
17619 5.98750638961792
17620 5.8126540184021
17621 5.95019245147705
17622 5.61754560470581
17623 5.70291519165039
17624 6.02520990371704
17625 5.73667049407959
17626 5.90618181228638
17627 6.06697750091553
17628 6.13584041595459
17629 5.74263858795166
17630 5.97496032714844
17631 5.80288171768188
17632 5.77692937850952
17633 5.78498554229736
17634 5.75295639038086
17635 5.86183881759644
17636 6.2120213508606
17637 5.88582134246826
17638 6.0914306640625
17639 5.90102863311768
17640 5.79443454742432
17641 5.87444496154785
17642 6.01283407211304
17643 5.86729192733765
17644 5.79540920257568
17645 5.81030464172363
17646 6.07622480392456
17647 6.19472694396973
17648 5.81888151168823
17649 6.19901847839355
17650 5.92508888244629
17651 5.87146186828613
17652 5.81028413772583
17653 5.58309125900269
17654 6.01966762542725
17655 5.98129749298096
17656 5.98874092102051
17657 5.80627632141113
17658 5.87775039672852
17659 5.79525470733643
17660 5.67334079742432
17661 5.5020604133606
17662 5.62322473526001
17663 5.81399011611938
17664 5.38966226577759
17665 5.55615663528442
17666 5.36126518249512
17667 5.48786926269531
17668 5.62552165985107
17669 5.26119327545166
17670 5.48901414871216
17671 5.60286331176758
17672 5.77354907989502
17673 5.45474147796631
17674 5.31789398193359
17675 5.36977577209473
17676 5.50434112548828
17677 5.6909499168396
17678 5.73075389862061
17679 5.68780565261841
17680 5.56231021881104
17681 5.75520277023315
17682 5.72050857543945
17683 5.76745843887329
17684 5.60075283050537
17685 5.4962272644043
17686 5.63192224502563
17687 5.6167197227478
17688 5.68051052093506
17689 5.49563980102539
17690 5.62870311737061
17691 5.47963571548462
17692 5.58720302581787
17693 5.77954196929932
17694 5.59983158111572
17695 5.7793231010437
17696 5.55229616165161
17697 5.5005521774292
17698 5.33421277999878
17699 5.73976278305054
17700 5.77911186218262
17701 5.89274787902832
17702 5.61473226547241
17703 5.73718738555908
17704 5.67765760421753
17705 5.67046356201172
17706 5.82700061798096
17707 5.69147157669067
17708 5.51300144195557
17709 5.67892599105835
17710 5.73829936981201
17711 5.91167879104614
17712 6.04851341247559
17713 5.90286254882812
17714 5.67394828796387
17715 5.61642789840698
17716 5.58490419387817
17717 5.49614238739014
17718 5.54455518722534
17719 5.70607709884644
17720 5.52603435516357
17721 5.68330097198486
17722 5.60671091079712
17723 5.48158979415894
17724 5.88562822341919
17725 5.65491485595703
17726 5.73133420944214
17727 5.58710289001465
17728 5.56317663192749
17729 5.45627307891846
17730 5.56176805496216
17731 5.67487764358521
17732 5.22899484634399
17733 5.15053749084473
17734 5.27137231826782
17735 5.03826475143433
17736 5.32094573974609
17737 5.24021100997925
17738 5.50085544586182
17739 5.0804967880249
17740 5.41433238983154
17741 5.42355871200562
17742 5.37566089630127
17743 5.41402769088745
17744 5.49709415435791
17745 5.42521715164185
17746 5.51766872406006
17747 5.63684129714966
17748 5.63905572891235
17749 5.4652533531189
17750 5.72161912918091
17751 5.74009227752686
17752 5.90592241287231
17753 5.56110906600952
17754 5.42836761474609
17755 5.25619029998779
17756 5.32413339614868
17757 5.23001956939697
17758 5.53063201904297
17759 5.58968353271484
17760 5.56961679458618
17761 5.4972677230835
17762 5.67805290222168
17763 5.91776323318481
17764 5.76682949066162
17765 5.59451293945312
17766 5.51895475387573
17767 5.69400930404663
17768 5.76323652267456
17769 5.74094152450562
17770 5.84638786315918
17771 5.8396577835083
17772 5.76428699493408
17773 5.8048210144043
17774 5.75123977661133
17775 5.76330280303955
17776 5.87905597686768
17777 5.6813759803772
17778 5.64304256439209
17779 5.65111637115479
17780 5.61684417724609
17781 5.71744346618652
17782 5.76770305633545
17783 5.73087024688721
17784 5.67283630371094
17785 5.50603437423706
17786 5.67118215560913
17787 5.83285760879517
17788 5.96219682693481
17789 5.92539310455322
17790 5.6733980178833
17791 5.75310897827148
17792 5.73739290237427
17793 5.72594547271729
17794 5.58755826950073
17795 5.6690821647644
17796 5.86451578140259
17797 5.86662817001343
17798 5.67727041244507
17799 5.63050985336304
17800 5.66005373001099
17801 5.4657039642334
17802 5.44311571121216
17803 5.53473091125488
17804 5.62290716171265
17805 5.68786096572876
17806 5.54870367050171
17807 5.94909191131592
17808 5.79205703735352
17809 5.89457559585571
17810 5.8501181602478
17811 5.91587114334106
17812 5.61065435409546
17813 5.78525590896606
17814 5.69222021102905
17815 5.75256586074829
17816 5.46951341629028
17817 5.6296763420105
17818 5.72895193099976
17819 5.81144094467163
17820 5.82097959518433
17821 5.93234968185425
17822 5.72589015960693
17823 5.72763967514038
17824 5.63325071334839
17825 5.82311582565308
17826 5.91823434829712
17827 5.92981958389282
17828 6.0400128364563
17829 5.91652488708496
17830 5.83648252487183
17831 5.86616611480713
17832 5.78183460235596
17833 5.93282270431519
17834 5.89191436767578
17835 5.77270650863647
17836 5.74462413787842
17837 5.81014537811279
17838 5.77707195281982
17839 5.73446655273438
17840 5.84089517593384
17841 5.7399697303772
17842 5.70723342895508
17843 5.70006275177002
17844 5.82355403900146
17845 5.62590360641479
17846 5.73383760452271
17847 5.67015886306763
17848 5.51742124557495
17849 5.75717544555664
17850 5.74382305145264
17851 5.66570377349854
17852 5.68891525268555
17853 5.7977933883667
17854 5.76103639602661
17855 5.78543329238892
17856 5.98719596862793
17857 5.83553075790405
17858 5.93458652496338
17859 5.79100942611694
17860 6.22708892822266
17861 6.06083488464355
17862 6.04908180236816
17863 6.08315563201904
17864 5.978196144104
17865 5.79062032699585
17866 5.9623966217041
17867 6.31279850006104
17868 6.01886177062988
17869 6.01546669006348
17870 5.90342855453491
17871 6.32732534408569
17872 5.99639701843262
17873 5.92953062057495
17874 5.7433066368103
17875 5.95019483566284
17876 5.80714559555054
17877 5.96785593032837
17878 5.92822694778442
17879 6.0507345199585
17880 5.85326623916626
17881 5.71419382095337
17882 5.67794752120972
17883 5.98747158050537
17884 5.88773202896118
17885 5.89695262908936
17886 5.96032047271729
17887 5.95424318313599
17888 6.03804636001587
17889 6.16255569458008
17890 5.99878406524658
17891 6.210862159729
17892 6.08518886566162
17893 6.04348278045654
17894 6.10677719116211
17895 6.18284273147583
17896 5.91311693191528
17897 6.10005664825439
17898 6.24101877212524
17899 6.08987331390381
17900 6.15806865692139
17901 6.31656122207642
17902 6.18948745727539
17903 6.24846315383911
17904 6.07045984268188
17905 5.84518814086914
17906 5.90905714035034
17907 5.92110061645508
17908 5.93048763275146
17909 5.97678899765015
17910 5.70762825012207
17911 5.95990371704102
17912 5.92343950271606
17913 5.9080696105957
17914 5.73754453659058
17915 6.06155729293823
17916 6.20272445678711
17917 6.07766485214233
17918 6.13421678543091
17919 5.94226026535034
17920 6.17988920211792
17921 6.02146291732788
17922 6.30466413497925
17923 5.99174499511719
17924 6.15600776672363
17925 6.23901033401489
17926 6.43008995056152
17927 6.12349843978882
17928 5.96429395675659
17929 6.02614450454712
17930 5.99976968765259
17931 5.84499835968018
17932 5.90990877151489
17933 5.80163335800171
17934 5.83539581298828
17935 5.77149629592896
17936 5.77032852172852
17937 5.85327625274658
17938 5.74536037445068
17939 5.80597400665283
17940 5.92167186737061
17941 5.84580564498901
17942 5.85335874557495
17943 5.82006740570068
17944 5.75157833099365
17945 5.97844362258911
17946 6.0546703338623
17947 5.97746706008911
17948 5.72811460494995
17949 5.96829414367676
17950 6.089768409729
17951 6.00679349899292
17952 5.89790630340576
17953 5.71763801574707
17954 5.78033876419067
17955 5.97249174118042
17956 5.72425603866577
17957 5.76637649536133
17958 5.89569473266602
17959 5.83788394927979
17960 5.80713415145874
[truncated: 5,925,084 more chars]
