# Supplementary material for: Conformational ensemble-dependent lipid recognition and segregation by prenylated intrinsically disordered regions in small GTPases
Source: Commun Biol. 2023 Nov 2;6:1111. doi: 10.1038/s42003-023-05487-6 (PMC10622456; doi:10.1038/s42003-023-05487-6)
Supplement: Supplementary file 3 — Supplementary Data 1 [file 42003_2023_5487_MOESM3_ESM.zip › Fig2/Rap1B_APL.txt]

61.2031805915328
63.0581777483103
61.9925924142357
62.9614955449307
63.2369873391508
62.8908517252249
64.1328988320333
62.7339702657297
62.0947101677797
61.9330547218728
62.637883931581
62.1797634930814
62.2222820396491
62.972388636339
63.1545543907999
63.1985597420272
62.9323893738424
62.4459322866685
63.1254226483964
63.101090762764
62.9217405185323
64.1918436637789
64.241762861499
64.0686775354785
63.9426427819475
64.6446801286981
65.0124864162644
63.9462483238439
64.847187926416
63.6368172723914
63.8812601925728
63.4416684941706
61.9912343240983
62.7958854890014
62.4664381217489
63.3531141527804
62.9317865262104
62.4196166418355
62.8264148552905
62.9363448844191
62.7906275359882
63.1908374540238
63.8738503346123
63.916876328593
64.5406039242191
63.1155253473305
63.0061272350186
62.5742232032827
61.9752964740728
62.7713252074974
62.3418837675519
62.3858099005672
63.0292852910613
63.3201443762274
63.4275652908387
64.4470182734952
64.4185953885132
63.5914274038834
63.7599443397919
63.3229337662284
63.6002806909787
62.7226977492094
63.2515378808417
63.4809688711633
63.7034823666136
63.3983328584402
63.5836779917503
64.9925619179319
64.1535114283165
62.8079126051901
63.0389483075686
62.4628468688397
61.6234801585392
61.3195279785945
61.4273359847258
61.9506016383821
63.0648101950423
63.1579705339264
64.0531654734445
62.33609598047
63.8720634593528
63.1041029401835
63.0693996323738
62.9687635284528
62.473086614189
62.9146250639275
63.6201374823564
64.3325643852559
64.5800230311632
64.1361768107579
65.0072622641483
63.4938962514074
62.7734157340408
62.905429647308
61.9169854257938
62.4804986390187
61.2523830978751
62.2490040762903
62.4837793235525
63.0466623343781
61.6918386643763
61.9047410658381
62.3065031326791
63.2022414310835
62.7572806330228
63.1330743370207
62.6496360755184
62.9771958738576
62.7413053687493
62.9062850003149
62.1919445823743
62.4047039885979
63.5976975669944
65.0482685667881
63.779499710645
64.0826142177589
64.1333615570959
63.6309597090131
63.5071315851486
63.4698388060798
63.8524342282895
64.87441643758
63.4597343918412
64.2756411508056
63.2944507103702
63.2298098825394
62.1152656057417
62.7633699402962
62.5091716615961
62.0312927814944
61.5071930113788
61.4644646073178
61.3061496901257
62.7241857274144
63.0329792973447
63.2320719996625
64.3290722797201
64.6942370244773
64.0381243505646
62.792819758713
63.5968171977791
62.8259005462058
64.3022126674873
65.0790741306846
64.5834254255656
63.4187966423025
63.0584169276178
64.4222909537868
64.4816807539689
63.0383923202869
64.3874434929539
64.7662378842359
64.2985274465093
63.2536631979834
62.682934356954
64.2175116257296
63.3386363364189
63.3311308946146
64.2618060520813
64.5544444278645
63.9769868747363
64.9393144605189
63.5919041275724
62.8140904237518
63.756731071356
63.9296538135492
62.7252794540056
61.8548980026826
62.450342402622
62.7286815220776
63.457991267438
64.1936653341181
63.5023591956531
62.0144407951897
61.7294306028925
62.1834888838996
62.5967109396634
62.7150821710386
61.7928923622747
62.0438935279549
61.4590577172135
61.6959689621017
61.6883632751028
63.1075028358945
64.427238896115
63.9017051121482
61.6819080892442
62.6083120961906
62.8629000689676
62.0592439789154
62.6500302595436
62.8101448030932
62.9722204976923
63.7484870435682
63.7969559961808
63.3606043909946
63.2878210632433
62.9515214450816
63.1891235784261
62.5304186826339
62.5962135048673
63.5591171038778
64.5543582008644
65.3581439320546
64.8114099591992
64.6869668925276
63.7218984112077
63.9481477874379
63.7951608894758
63.1461547565443
63.3495383649055
63.5125545124974
63.2778487081248
63.0977423052452
63.5345169200541
62.932302575229
62.4997594928779
63.9007105931002
63.5926773525347
62.5175812656977
62.9916816085622
62.6989542250947
63.8121707846254
63.4784025172097
63.0614236943572
61.7152618163821
63.4884893572249
63.5211139549926
61.7066728729284
62.4995289745211
61.7765326609831
61.7361478802232
62.5057080467348
61.90025431916
62.731460720034
61.775642137331
62.6139666430634
61.9941386310962
62.0110123281391
62.1186316582229
62.2984720037681
60.8440234127624
61.4127411589874
62.5314910489579
62.0037028699982
61.6775593611402
62.6030206307973
63.3134466070907
63.9405012945578
62.840904533961
64.6922452881195
63.7579601387825
65.1720976654445
63.9151554799901
63.1514046166518
62.3130735488841
61.7719306905001
62.7233107256965
61.6814918206102
62.6084906999868
63.093738575464
62.2735448513056
62.4927956835679
62.6618133044631
63.9877782785883
64.9186057632932
64.4677406220871
64.7411087373671
62.6882138635381
63.4157115691394
63.5083934189823
64.1642303963425
63.7852053828033
63.3198012134499
63.3881071645862
62.9785747214617
62.4563118000356
62.3595673963167
63.122769767142
63.5395718039585
64.618042876256
64.7366463383144
63.2395215383212
63.4844402672682
63.8447987318878
64.5593671814409
63.6069216109876
63.3504667036779
62.225375587576
61.9081629193811
61.7325419386456
61.4361895848039
61.720183095572
62.245156198848
62.8743921638562
61.4229602410844
61.180441555148
62.1622457255059
61.8427043071383
61.3637537605087
62.1150763949868
61.9523659034865
61.4395543486689
62.6195383876464
63.1046082790829
63.5087944971017
63.3034406914323
63.5627192358363
63.6834828847485
63.6086530481767
63.9964987810288
64.7377713821521
64.0534104808382
63.343728360145
62.4949260979806
62.5808354152247
64.1481839595607
62.5055105903617
63.0078539968452
62.5100084866418
63.1698428496176
61.2128557570638
61.5950315491959
61.7364779178196
61.2471384264422
61.1832221501922
61.7304791964862
61.7699135762715
63.0696820974251
62.7662280978762
64.026880079474
62.5539292431845
62.2045405390643
62.4464112420506
63.0677534781432
61.7832744163768
60.895228754356
61.3363107803018
62.0804844726908
61.6702743589692
62.661748874787
62.4286034542244
61.6659181568946
62.5864721947559
63.1013702083859
62.9127668304157
63.4827232961162
63.6380513377781
63.8178261532385
63.5439397016991
61.6665259496312
61.527480004042
61.8040213477382
61.2834180795756
61.6627771724862
62.7289732022727
63.4695280043119
62.0819248371668
62.0529129382657
61.2264727720316
61.4792524187974
62.0777940909463
62.1634608902916
61.8577048201736
63.693564336812
62.9974537411079
62.6590144452941
62.5583208884441
62.3796541289659
62.6022596633094
62.896295900482
62.0947748994262
62.0640896352357
60.6989233529165
61.0044423777435
60.5053008407186
62.0077020258495
61.8174732132509
61.3403061670989
62.2268636702348
62.566154701993
62.6926106245604
61.8955779327484
61.5789527978366
61.5088708673808
62.6295225223426
63.3362251563231
63.8448800957394
62.4846288566822
61.9176349586291
62.3082961213202
62.4308775923921
63.2190765460233
62.6488912563877
60.3719323354776
60.9587584492364
61.0654377684709
61.2628479810328
61.8232923533064
62.1076704209289
62.2328762498962
61.9987930236892
62.7426324898292
63.9501390767874
63.8763041374231
63.0592558723292
63.4624207804022
62.8475700712011
62.6956137593166
64.6592938296269
63.9147862887092
62.6332717640274
63.9116304372792
64.9030941434699
64.3482156290605
63.1933943532852
63.4321699788455
62.1711647469176
61.7647883154365
62.6362566081302
63.4561121398001
63.1639159032218
63.8513029447841
62.7944276567267
62.6381108713072
62.7296292516607
62.1564630368514
63.1886966861843
64.2553351391739
63.4446504120887
64.4237929725079
64.2055432293374
63.8941479185683
64.2147744863961
63.3925699645664
63.5612516243773
63.0716323014687
63.8304576031794
64.4593554763764
64.2548101685084
64.3646400311274
64.9771194993558
64.8225588357182
65.5387597011201
64.3451782260626
63.1197283340893
63.8036591654876
63.9514446357953
62.9297355386675
64.705765345065
64.7340433172563
63.848484442901
62.2239551895182
62.5315992789534
63.9787138339602
63.9192327980026
64.1848778360218
64.0716046903063
64.1334938200961
62.7849470368121
62.3468656251465
63.682266728735
63.1645560350641
63.4146384895761
63.9520792790159
63.2813408939443
64.6073417489326
64.5309163311484
64.03495955244
64.0425906090842
63.2547884538352
63.6695459915731
64.0456608393245
62.4306007376756
63.5608140491383
63.539256245128
63.7850489302729
63.6646280545281
63.1353798448246
64.2819901854403
64.1069552969762
63.6263368412188
63.915372480592
65.628096106758
64.6599858753391
64.3330485383494
64.0705562497431
63.6792779345415
63.4546932843921
63.5438455835694
62.8943065288319
63.7423312419891
63.6965494613565
64.1553603679138
65.6301037946286
63.221483777347
62.6127316531889
62.6776899858378
62.8713506533129
63.6366863728009
64.1507462576886
63.5103956215402
64.424094300602
63.1615049261841
62.9957080407343
63.8428827910388
63.7294400206883
62.7297021211501
63.067765758948
62.6787752561839
62.6461033313122
62.4404326796635
64.0648457515821
63.826470594959
64.9702887795733
64.5174009567508
64.5150999696528
63.7409506504411
64.2567180896347
64.6408594602402
64.7248175024738
64.931178903985
63.9798312890259
63.2461242406978
63.2881698716035
64.2994779526383
63.9570194980909
62.778365505338
63.2361842280402
63.4698290647939
63.6232266876919
65.0265978932955
65.0326215837433
64.2341021160083
64.2296028014144
65.5789181332326
65.1108713458799
64.7061148624986
65.2746059377121
65.1444613618748
64.461809100141
64.0408342611164
62.6480311222689
63.511815753082
62.9462722852849
63.7357271929331
64.1941684922026
64.3163878910069
64.9320081085169
65.0934590388327
63.754714228162
63.577557811368
64.2119928164598
65.0135420045065
63.5493578720729
64.1104633616712
65.3968079480041
65.4576908892431
66.0528333121299
64.6609845945442
64.723851042502
65.1325526668277
64.2304997313596
64.2387338592255
63.432497817851
64.0905977174183
64.1628035681618
63.1517465445885
63.217747846396
63.1498427483774
63.3552927401946
61.9630064225282
61.5699980648916
61.6502079179578
61.7459241266145
61.5316398252675
62.0594786491711
62.8297653506425
62.1701328554889
63.428148057942
63.2852541026725
62.8116994545149
63.8927998588313
64.166464629322
63.4140811511662
63.0813364641519
63.9697002084907
64.4261847132831
64.3521090094146
63.8061512214444
62.6978582320655
62.6994899123232
62.1459399040831
62.5961748513668
62.6988779852935
62.2982710228106
63.1761601167167
63.5886136117836
64.4031562845921
63.2542240950967
63.8182692338543
63.4378879134284
63.395966968779
62.4027026183569
63.569129245502
64.0726656729422
63.356316929739
63.2477413563079
63.1441541220225
63.6208973368709
65.0071275474594
64.3602098228505
64.2610289605784
63.7483410901883
64.3800897464278
65.8872173234592
63.8186352033782
64.2475277372837
64.4784233565515
65.5876888027895
63.5826509244462
63.6941989702098
64.1916097634848
64.1002163410798
63.9993391209457
63.1128240806918
63.735162969199
63.5495982558482
63.929005243217
63.6392973951024
63.3731190434907
63.9669791036891
63.626859365471
63.4427773092545
63.4338719504826
63.7449867469435
63.2595231884872
63.0308571611055
63.1324726115558
63.1905362650188
63.6678463038896
62.774543683931
63.4040983397231
63.6847763748588
62.7945436917402
63.1827671360415
63.4387411443321
63.5461643070274
65.0396970131042
64.7212488558761
64.102201664833
64.2404150460561
64.3182029121387
64.7686713728154
65.8409646231448
64.983277512381
64.9524708880551
63.9057636342406
62.6757766819384
62.895511955866
63.6555212273572
64.0564480232914
63.3995308877269
64.2353234445016
64.4819880766212
63.7325311689595
63.607383084517
64.2724888508827
64.3900216581096
64.1738032083641
64.5554345375882
64.3525210331131
64.6419375571531
65.8939577188491
66.1509305595748
63.3298293424363
64.3096031688246
65.3029507884012
64.395648694458
63.7336222740295
63.2822680816991
63.3021363149832
62.4589394199325
63.0618421146382
64.0063364775638
63.3013278099236
63.755284401368
63.8246980929357
64.6796012082169
64.6425161698102
65.8495508227775
67.1431116708438
66.9083730908985
66.4644998336358
65.3997547111371
65.5161717521434
64.4964377744629
64.1307520522474
64.1557451213665
63.3266975385507
63.6126438961153
64.4543616813967
65.7433904392449
64.503447244054
63.9613300360427
63.0791624464825
64.291387165105
63.6116893226737
62.775626332676
63.0072378836749
63.8184533159053
64.4398441195815
64.3819231803328
63.0181169234513
64.5879223232941
63.5309005321083
62.4369174992033
62.9884862245431
63.5119589747774
64.7057849047192
63.8892852940673
65.0214011882278
64.3321183653686
64.1076218669136
65.156382960554
64.9072548245863
64.6575478973769
63.3345585896491
63.9714357287856
64.3571185555367
64.058208717536
64.219199818248
64.4535364235053
63.2483522789989
63.8888052993404
63.5008618297024
63.793824751854
64.0611159586803
63.5871103668726
63.8214223034132
63.7996047719212
63.1026731125316
63.1536262899066
62.7670202346053
62.7459985821069
64.3085280292159
64.3877724041998
64.0900447177668
63.5160353751701
63.4972536173408
62.5115997762049
63.2782936542828
63.3656753635232
64.1278631790556
63.7604240083834
63.8308578729788
63.5485744623372
64.8510146864448
64.2622449401441
64.2893100759803
64.4731578516119
65.293246064606
65.1325134955516
64.802264518549
63.9498243069632
63.8304951442736
62.9077384276779
62.7656081728101
63.5017025847143
64.0369434662796
64.1999447006503
64.2419720899879
64.1609308754197
63.5532591556535
63.338506222642
62.6836699418475
63.2664868830695
63.210841426742
62.9839699617594
62.8375764073486
62.7869637457408
63.221661724635
62.3669655644771
62.8739761492629
62.6081362610683
63.1580881776309
62.9426971295806
63.166360752897
62.7034059442425
62.9025741104269
63.3500034633689
62.5914047036426
63.1323778525143
62.7502362217005
63.5954687218322
61.957839531878
62.3387470213815
63.2834320430715
62.8945143365907
61.757473407599
62.6039674012017
63.2195621203779
61.9421177249031
62.3921903694689
62.38625759376
62.4566360188439
62.3866005388735
62.773391926636
63.3659343416869
62.9341390072135
64.0733784425273
62.9147844418185
63.6016863324846
63.9522173099676
64.8069390686427
64.702656916549
64.3924296143647
63.5187050443627
63.4607350260121
63.4788649308571
62.867382341062
63.3605387124744
64.3618268566574
64.3253143811661
63.003364284971
62.4537053058268
62.0793092316863
61.7800967855718
62.2063977943564
61.3046030717563
60.8161067309186
61.074995671428
62.7584490796072
62.337266947113
62.7461732462029
63.8100401377454
64.077964127048
64.2340957464783
63.4377936634128
63.8234412012471
63.3235124928668
63.5822570741708
65.1175915677205
65.6080808236703
65.0928200424367
65.8162663074009
65.2906927546712
65.4801740219753
64.9565697277219
64.2257188773259
64.1500468722817
64.2386545479818
64.8698828566491
64.127567521052
64.3665403821097
63.9004953388813
64.0624355939302
63.5237158177844
63.6733802528533
64.2472040698094
64.4489578980164
64.0358594607961
64.7536167927601
63.252318606407
63.1879466987699
62.8818980133612
62.9944871713238
62.9321487172069
62.2980504423569
62.7704719684855
62.6467538517856
63.9241289862863
64.2811720277336
63.3978388513055
63.1708976036942
62.8523359758547
63.5613402521181
65.2305019377606
65.620063424339
65.2411384577461
65.4960980204197
64.8411496004505
64.673891837651
65.0982535984327
64.0435676245167
62.3166232084686
61.5344584804641
63.2806569202755
63.1538238309414
62.3804734530507
63.3997623282485
63.6569073491603
63.7828930925977
64.7318525348155
64.4047099248185
64.1329498390954
62.9400775214968
62.9749762456691
64.0364330886223
63.7479220464646
63.7199672139554
63.9228194992756
63.7728883274796
63.5969119949639
64.2557940130236
63.8319766167013
64.7073350663692
64.6987010445845
65.4153807062013
64.9382077726049
64.195949191344
63.4003134779062
64.3293606669758
64.9649127348772
64.1782891080147
64.9892531344432
65.3467271901196
65.1254457267975
65.1698881866884
63.4691078961603
63.4959548114302
63.6522616219881
64.2919740319252
64.2753805499712
65.1659883930432
65.8224076976592
65.9480377841992
65.7961412206583
66.3868597261065
65.6291877335714
64.7413356516758
64.5625963563978
64.2604719967137
65.3236139282203
64.4462381375094
63.9833716569148
64.3329695428184
64.5629820745789
65.444166626043
65.9240232714961
65.7696652484664
64.7947758158436
64.9897127526685
64.1443788327044
63.6121489444954
64.1810983172937
64.9442815916189
64.3330328080957
64.6404218393389
64.2846946153988
64.3405104309223
63.2498571081834
64.4407809440293
64.1726185026692
65.1385916772965
64.745253903622
64.6769205537237
64.8755217150293
64.889923173624
65.7029768346699
65.3076582820972
63.6205584250094
64.7998133727873
65.2103260899047
65.6782821158333
64.0907641300262
64.3466338103219
64.5523075197782
63.616496508927
63.9319051021117
63.2697961698199
62.1956219519848
61.9420948474216
62.2558780735486
62.8348130122359
63.8428619874467
63.6906929641068
64.3356291346929
63.5970094782173
64.2506207708714
63.063436421333
63.5007124902368
63.6859744439563
64.1859665845246
63.0852261658755
62.5608997638602
63.7868607822467
64.9232939251718
64.5966802608507
64.215374115738
64.5734567245627
64.6817324098645
65.2544920584421
65.5544640593837
64.3471611572735
63.2021314017074
63.6606569589388
64.1840298058944
63.2355858990182
63.6167011584658
63.0569244776657
64.2070809302989
62.7841123346398
63.2237805671672
63.3123752983824
62.5466555008673
62.7234918037456
62.8770423625624
63.0433513573879
62.9038828642901
63.8157501447184
63.8960634709393
65.284652332053
64.7991420625116
65.0086932846578
64.2949812814016
64.5979923369649
65.6120463226991
66.001855656773
64.6333895160699
64.8081417431638
65.3794610313939
65.1871748495426
65.1244929179357
65.9199799077809
65.9388282061123
64.8725396734424
64.601389627805
65.4596644070382
65.1497198193075
63.8886091880228
63.6586592485272
64.1121976945676
63.8319591445936
64.3480843669716
63.3906309143214
63.8588322777375
64.0375536782184
65.1050127811857
65.2565249194158
64.756317991743
63.1572790177888
63.5246905201017
63.8027918447254
62.9198131382153
61.1549149480278
62.5382571930497
63.2169291137633
62.1077954353998
63.291667512278
64.1439489144115
63.7782707891236
63.7607687017356
62.540970281084
62.1575682638487
62.7335764456146
62.8191009455237
63.6032290365785
62.8629267647054
63.1328265333022
64.5992216290787
63.835855602506
63.6770948658832
62.9984509630997
63.1200901654888
63.4549946953421
63.3460670061719
63.389770770028
63.1982102452502
63.6973298032223
64.3572351030373
64.6720698420408
65.5628111268219
65.6092749773739
65.3578148628585
63.4098380249707
62.8694568087525
62.207648372784
63.6425262099894
63.3680692194038
62.5534076018018
62.7029690889422
64.2642300490308
63.8976994420677
63.6320334839635
62.5355658272703
63.442335989089
63.6169508120597
64.4207220920029
63.5808297502487
64.6713969921751
64.714980695054
64.3270191349637
63.244058906392
63.0760664653636
63.0495846610773
62.8097248983392
63.4079059896821
62.9920850698744
62.0978216762817
63.3883856696775
62.2565147483538
62.7246705874065
63.2852933695815
62.3903476302544
62.8244408280241
64.1131099040068
64.899910584788
65.6819326175117
65.0831118325224
66.0484301313858
66.6196494874745
66.419427250358
64.8637723305071
64.3809419923491
64.4538410292159
65.3679486624084
66.6538617526458
64.5894763821125
64.8422871500287
64.7034341395711
64.3353918537267
64.4179336280414
65.133637603139
65.8361217946949
65.093435798387
64.0106836327759
64.5781690403435
64.9271529735397
64.5990187484475
63.6598715608561
64.3951157991264
64.8916094239734
65.1262684855324
65.7135462471732
67.0512812569521
65.7299340469498
65.5132588594517
64.9265188774094
65.111098848659
65.4238948842943
65.0035279014456
65.5498514059592
64.0140778934751
64.8563182740964
64.2723139932813
64.1005261774135
64.6684179435921
64.939756116017
64.2191708119216
63.2257558100653
63.8149173234923
63.8067585920391
63.5299140602038
62.7997768355594
63.7317998332554
64.3835530063672
64.9240724757282
64.4773811518797
64.6509062127165
64.7685448914664
65.9912908335431
64.0776975977993
63.2846027384629
63.3905798785656
63.3735881751038
63.4908473492107
62.8045688108054
62.3711822053248
63.0843377126778
62.5695955440206
64.2210507646648
63.9406159233873
63.2598168454286
64.042099440187
64.9328766173482
65.0565483708231
65.2190248846709
65.2336338926268
64.6105112365153
63.762113131581
64.7471178625462
65.3575998898265
65.0704758135581
64.0584911717451
63.8227543773143
64.9416290547143
65.1259302392906
66.2502950706191
64.2700516615456
65.2724118388853
63.77183839037
64.1325363710269
63.9909434376181
63.6206509714565
64.2534294476324
65.4590886665994
64.1487414916853
64.391428230396
65.1598835912479
65.135445078705
64.9380423479008
65.6093353970675
65.9914962107231
67.2589287426614
64.8895666504594
64.2149038479633
63.2199064628602
64.6597386832828
64.1443679359289
62.258370726411
63.8829840613185
63.8856919355907
64.3483234281403
63.9395572205445
64.3005524813985
63.5247714293676
64.1204753343983
63.8254856466781
64.8939280302991
64.5289748511946
64.0632983073672
63.9597776332247
65.4918604073734
65.1538049083076
64.4882263794339
64.2506054601886
65.1311367118885
65.2754015514976
64.2468740241847
63.4043859688758
63.8964372453368
64.0008542764075
63.7181687166914
64.4363991792224
64.0315392754648
63.0951744430065
63.3919551947363
63.0319141154588
63.4380958162502
64.4083052658603
63.1068523198789
64.0296263256364
64.5175326392265
64.6797978281935
63.8673242223767
64.5656239473901
63.3417669734288
62.4746556677019
63.8022086649156
63.1260779431889
62.8270558104279
62.2694157311693
63.6234885222914
63.5202184417084
63.9838737364054
63.1968082796044
64.0767773656693
63.2254271223429
62.8729879152825
64.1368227479491
64.7956699063975
65.7099398794756
64.4148937742623
64.0232550544868
65.3098492071771
65.1054357695314
64.2902777681402
64.1614102623973
64.1618463092632
63.5337815472634
65.4050884511013
64.6134757130929
63.0994251040456
63.1285251810739
62.8960814557929
63.0296625113983
63.7588749299241
63.1594199965658
62.728752711429
62.2380201457529
62.8245489140105
62.0815497996574
63.4622780312906
63.529552675654
63.1558416646569
62.8865996555023
64.1960293268504
63.0460936898916
63.6358489594274
64.1402301735476
65.0969368893177
62.8528876122595
64.1589306622598
64.1932783226985
63.579064310458
63.5751229943877
63.9338511125608
63.2945598183074
63.2869490305084
63.4478775697517
62.6793184489308
61.6047511991103
62.4186311873898
63.1361311421666
63.122493872782
63.0705322405178
63.0913518307229
63.2494583322405
62.773177088509
62.3922026639201
62.713011521566
62.4515077848977
62.4792860945196
63.0197860646548
63.1220145641868
61.7640543651365
62.3469458025654
62.9421279361789
61.8122110951057
61.7199795311999
61.8065594471949
62.9171185112029
63.7635939218599
62.5978576779498
62.3862135139387
62.88648554523
61.7981547104401
61.9726695246452
62.7707903980772
64.3569088659075
63.9265422463158
62.9137462573634
62.7648440753647
63.0821314773276
63.7912670112612
62.6810015360523
63.0258429127178
62.4788622942784
61.4462343020918
61.9455299645109
62.6160431619474
63.2971142956916
62.7881197900448
63.7094626701252
64.0281674223232
63.8401151089514
63.2475799775243
62.7400597190889
62.4273302278344
63.1132992240748
62.9264188175741
63.3174179971887
63.9325173481289
64.6901625248561
65.2992937339975
64.0250269925845
63.6031459913552
63.6751922516905
64.1034020191794
63.8255657989522
63.6084287056285
64.3059405669771
64.2943739152222
64.1393045728912
64.0677900053045
63.2544541284437
62.848492974903
63.0155246673543
63.7932057175902
65.2151741589549
63.9864657124695
62.1367450929709
62.66077758066
63.1453742461791
64.1896673990374
63.5739803122809
63.7885317352836
63.7634768956079
64.0140194857366
63.9213201235128
64.3198747296616
63.6699533383422
64.1980626832789
65.0323248294899
65.1662359599701
64.8284632151608
65.8782448435722
65.7177035992208
65.7829356530512
65.510153529308
65.3597074527214
65.9509335975798
64.8615629286657
65.55857011339
65.9076760136416
65.7927968353033
64.6298312244402
64.7604471591767
64.7674541564201
64.8974509221888
64.2339690021618
64.4388596998337
63.8824055242688
64.2841642075986
62.6628964909548
63.0523321726267
63.0606027004074
62.8977902356408
61.9891390503028
63.1119211151692
61.2059616648301
63.8626526484785
64.1384483797253
63.8225050792319
64.2864943099921
64.4867180457037
65.3119128389649
64.7714185159479
64.2411407880929
63.4850517387761
63.5277715358711
63.889267297578
63.9798323689452
65.453690390477
64.7905015270418
64.133371179321
64.7964012126925
65.2342495707395
63.1423075258406
64.3796100282978
65.0113991274415
65.2554025243359
64.6438198534007
63.4444262654648
64.2606317208139
64.2442216067882
66.0171347894432
64.9171892321012
64.8966744892558
64.8680534987626
64.5200287211827
64.9768515107328
65.6924200623778
65.2570404028335
64.3768402034839
64.0429922214992
63.9351386890707
64.1533999594627
63.5235069576762
62.9017074499102
64.0399426692538
64.2917858444511
64.0366184832187
63.6203248817741
64.2383598353474
63.3262778519182
63.3566957791966
63.4500023793927
64.1020633752094
63.998384394171
63.7530857621777
63.4401471059306
64.6646327788476
64.8865488453303
65.4109791775861
65.9763887534034
64.7285681557233
64.2092147937193
64.5169078393421
64.8096560264316
64.0421035534435
64.577500070763
65.0748689762814
65.2158830203582
64.526427008165
65.2500420189735
65.996977422933
64.4343686604639
63.8881167649948
64.8806641858514
64.7445647578718
66.4671561347453
66.3636574806799
65.9681908376742
66.2838592552375
64.4082890635589
65.7460157545178
66.5371253478595
64.8013609647722
65.5928714095488
65.0557327870325
65.0060918374834
64.9358841558807
64.1716051550585
64.5039531939917
65.6864662260562
64.9560468484309
64.8847892489374
64.976057484238
64.8983683914796
63.6538429106744
65.1603166395343
64.4796766125966
63.8431212874711
64.757243169673
64.0768440935203
65.2345748024614
65.7064331313384
65.7836069330435
64.7712836608799
65.8803059167578
65.7023051079831
65.5965327045436
65.2269203768136
65.6205648943115
66.1019072131087
65.7129600549275
64.9204469321978
65.871886380886
66.0911888501459
64.8360400166877
65.3046072871721
64.8931941732869
65.0970912610879
63.1081590760223
64.2739150200703
63.5876007691632
63.6869011982347
63.9084024457494
64.0115485226376
64.1612666420432
63.5291804352325
63.3324185790526
62.1776962642604
62.3801626903881
63.2492046659992
63.330106900535
64.4627270640705
64.3780523127252
63.434985346331
64.5484065571641
64.9776733008626
64.4092738219262
64.4170363538875
64.6151009874957
65.08667876024
64.8494081996466
64.7965735174546
66.0499809253627
64.2988534831617
65.0922057598268
64.4319853115488
64.2850905304906
63.9972722098914
64.0807136709484
64.1683038367759
64.9548665091104
63.9577033465321
65.3795918248553
64.8490148770454
65.9925126748022
65.0143900222018
65.5490685734178
64.0844964592252
64.5792148872395
64.5142013311235
64.7142979449601
64.3447451850299
63.8266835970749
63.8744933741292
63.8258244396522
62.7020511948686
63.9164295715105
63.8400405244515
64.0200470359795
64.6585718050694
63.7135635021133
64.3029885619108
63.3711682495848
64.3114710012869
64.4998904346658
65.0118439776392
66.2292480176419
65.745337413119
66.4629879321586
65.4970373261068
66.4377449491456
66.8385773467875
66.3725163970074
67.0779935479774
65.2315885767941
65.1602493208266
64.822020503256
65.6458222874729
64.9677213878687
64.2918291648318
65.812649630566
65.2148494268106
64.1587511329004
65.468096679516
64.1006390846774
64.2046154928222
63.8665444660051
64.1323698714684
64.0208324445529
63.899294668698
64.4272622000523
63.3188788636929
63.1876172921819
64.3854301266792
64.1904586245798
64.3461977112663
64.6656066788207
64.2297462211742
65.2887215267842
65.5869128666966
64.1835498573671
65.1994053668045
65.261322572385
63.737657882651
64.2503358300267
65.2212897008576
64.4030089409153
64.0354979989835
63.7467203217541
63.8519266424671
64.195205739149
62.9660673510807
63.2534335570852
64.0006204528102
63.9918106334961
64.1761699754022
64.5335542197014
64.0441382080392
63.126013052763
63.9235042125262
63.517107344277
63.1984543928675
62.3976888983637
62.9165559968184
62.2940627342746
64.1068657064514
64.951711281214
64.6626694004001
65.0600235468287
63.5456454155648
63.7439858836356
62.9128079058374
63.6719651584834
64.0576241285532
64.6082130335376
64.9184334288978
63.5267067235974
64.0678503796932
64.6769863396657
63.5279874328971
64.1380942790118
65.0968147843484
63.9195511331925
64.4467428974566
62.0387577643705
62.4575662098478
63.0477868917299
63.0211960142915
63.9979396299569
64.17643810442
64.5812835063883
63.5989220288126
63.6292688604651
63.6791293570417
64.2831711012603
63.7635444106899
64.0090144690053
63.1652346003383
63.7113181843399
64.1176361197971
65.0561535049037
63.4634826191976
63.1180918542409
63.7646971848031
63.4834649844336
63.2162166680044
62.9187693054306
64.4802186551274
64.8467440184968
64.3983408642785
64.344969269166
64.7378610059897
64.3360484446539
64.260706485005
63.3866600402721
64.3642952650943
63.6320398285519
63.9692554544112
64.2355868349762
65.996278143087
64.714605602483
65.4028370181298
64.2373611132538
64.8491442874624
64.6066064787237
63.8917979703199
63.0567795404917
62.5015597571016
64.0727757372231
64.8465448440805
65.0229141656452
65.4397592437024
65.5993652375198
65.2535579630774
63.5751462455596
64.0264076632836
64.3977108302947
64.4157281077721
63.4798047045296
63.8026237979026
63.0647491028567
62.9193508743764
63.1146190289146
63.8179077160698
64.074685150723
63.5460032716986
63.6971513538002
64.5275684921537
63.2149720768024
64.6180241031649
63.4827745437823
62.9680488239058
64.2245866872002
63.9881643388841
65.2164605943214
65.1582197907053
64.647344287805
66.2635749608432
65.3935430553451
64.7326686611226
66.1856536609159
65.4087543918506
64.847270648941
64.8395782856169
65.8609249356584
64.5089442739904
65.0099247450678
63.6621197942531
63.6158477372704
64.0332339376046
63.0896615287818
64.2632293409661
63.8797864180503
63.5047897313063
65.0107402446537
65.1519146702326
65.0478371001406
64.3474882465372
65.0113621815478
64.4999547605932
64.2042707094936
64.2105915855447
64.5708530537472
65.7986549454028
65.4815861709158
65.3899068473068
65.798107563809
64.9372099010507
66.0630625717199
66.9248631623168
67.2946022766403
66.5042238653783
66.4276584531006
66.2355061243383
66.7513010657276
66.0933752820203
66.248624001877
64.9217752641775
64.6689748336295
64.3520055074478
64.6247806423364
65.0070036323623
64.4238011909554
64.612012755993
64.5639856483671
65.0912570187166
64.0557364848379
62.8642485775186
64.2501699964085
63.0841681326097
63.2500714897932
64.0637916178268
64.474082994677
63.90649896991
64.1803657190526
64.9867037902135
64.5527715488517
63.8517406947358
64.188809500657
65.1403718527793
64.3437345287908
62.6346021912927
63.1800229894393
63.4663370778341
64.6103668591875
63.9979419303709
63.0436146130018
62.6917443112716
62.0524009791977
62.6179964960387
62.2448361113495
61.8433324640004
62.5318722640619
62.6766230907378
62.828605876394
62.4226481506649
62.8922646166528
64.1012469879322
63.3942004106943
63.0287533950161
62.4469252870797
63.0309012492441
63.7865555143944
62.7616606111458
63.6955334939211
63.8692120958638
64.5544479609816
64.6988269991046
63.737753839349
64.1851869960096
63.2352994056842
63.7836015455541
63.6097543447371
62.6321070508869
63.745880515284
63.7619442036518
63.6777094308229
64.2142696603474
63.90938586398
63.9305141705361
63.9748707174808
63.2163450435903
63.1665523437974
63.7636380506088
64.4827673351265
62.6149836579581
62.9735067404373
63.7673548049854
62.9611412058113
61.9251181433951
61.7373063640082
63.6437170777322
64.2786918446311
64.5518420678595
64.0060392138786
64.7515241783898
64.7204590647831
64.1606570840567
63.7048161231632
62.3657468652834
63.5508401323546
62.2982878633961
62.6542948291155
62.8244197900642
63.231014812706
63.2741035588107
62.0296033547683
62.1461074589029
63.6537970492816
64.2215180774383
64.0878587533422
63.7313038975487
64.8279138314425
64.5411146423144
64.050170757385
62.6591445645958
63.0872263531105
63.631722222739
63.2554597390583
63.5912033736737
63.9635609022278
65.644018183602
64.7807634746826
64.4010658915708
63.7711837377161
63.9881242953556
63.2770486593072
63.8519011767544
63.2426933311349
63.5402191983578
64.2512121103282
64.4871627612117
64.678592481228
64.5992626280349
64.605267090752
63.7850018080274
64.7844289828248
65.8806181446853
65.6042502534843
66.6895532459398
65.9779590689597
65.9048021907451
65.017437122076
63.8328065300084
65.0359383948052
65.7508134311033
65.757024028082
65.3608500173784
65.7983564450025
66.0905979791317
65.3375691832932
65.2599989895751
65.3372787301123
65.6744214637149
66.317690440941
65.4135292968902
64.5126989837068
64.745114315258
65.7509841380042
64.7668665136528
64.8992228964825
64.4123703346842
65.1083186038135
65.2610637850409
65.3032006290739
64.2385180355014
64.0468964653017
64.0514997106948
63.8426853819525
63.517066730648
63.0215820690292
63.7704430467603
63.7744349182652
63.0998286766564
62.7831188054194
63.1375160513213
62.8550247682262
64.2540435225999
64.4005364072412
64.787506279198
66.1158641876251
65.6666680008672
65.4412849081003
64.3206507055838
65.2409553294181
65.2404195425894
64.0194170415402
64.3201603885076
62.3067325295322
62.4224982575462
63.3893038387016
63.9941544459196
64.0591089636062
63.5877173249186
64.7991902653059
65.1977638071615
62.7001291374321
63.1042518109798
63.5539689104433
62.8872849856794
63.2772874139995
63.1240053706376
63.4496874676935
63.1381835093969
63.8350201687416
64.4837045054122
64.5518472932956
64.6084273331706
64.3485575448013
63.659312102306
64.168697178647
64.6036680459214
64.3117783500514
66.3960247337845
65.5663385797342
65.8838672126445
65.9077283532248
63.9238800375945
64.0694737153763
65.04050477941
64.0020612089326
63.2515715941178
63.8052598859821
63.3945167216441
62.8562761193633
62.380517708
62.8117546705529
63.4753257271024
64.5419796720286
64.9788152987094
64.0906125368558
65.1733834034107
64.8944778387043
65.4464509958894
65.0813530174368
63.3078519250875
63.9154857109325
62.8447366579777
61.541830738698
62.4885082888846
63.0811982943736
63.574866883544
63.1477721750337
64.2713324662859
64.2373018850747
63.9282617587531
64.4164700593683
63.8706319544927
63.1832762966906
63.3829248156526
62.5059338976031
63.5517995861843
65.3994889832578
66.0233481860873
64.5165147846041
65.2002626011082
64.9480939107735
64.3058184533904
64.0257967228641
63.5643561169272
63.8174537221348
62.8837794727051
64.3910020213832
65.1430142136983
64.7709292440268
64.8383677042481
64.3912758140539
63.7060882529911
63.4667756249639
64.595258950068
64.979132537562
64.7078325664029
64.2418349213462
62.9960174728499
63.611502881968
64.0361754542174
62.3868442840956
63.4313092862774
62.9890375644924
63.670498054933
63.438344033254
62.7193491496281
64.4924852782223
64.7101522068086
63.1969159966075
62.9019843541869
63.6610220565166
63.8280499337461
63.755883768375
63.8591955350028
62.9136701480824
63.9528374899983
63.3590848559863
64.1992746672282
64.7136804269235
64.0346301506412
63.9483902606629
63.8592764028793
64.1601637452134
63.3002772102625
64.2198614325963
64.6362724335242
63.9665991476308
64.8512171692009
64.5729779957245
63.7541290951562
63.4468644025429
62.2113233256897
63.1357617018681
63.0043952418409
63.492623644754
62.527679902209
62.2813230782178
63.066981101432
63.3978454300933
62.9147290454373
62.1579975876267
62.5150434214546
63.4904298777263
63.1170308106937
63.5285422548112
63.0900347757682
64.3884542938162
64.5190203934908
64.2431411653691
64.8343904012851
65.4154314553294
65.3726072356059
63.8253902455249
64.9775912035955
63.9438938490493
64.0482973258569
63.0094138174847
62.6478940168499
62.0281267369977
62.2445210846583
62.879655820172
63.3697648080415
63.1785434520518
64.3510040553985
64.8913073506344
63.809475723509
63.5881255386557
62.3997892232464
63.9782006290127
64.0808527626941
63.7540818154433
63.2603943516342
63.250818930143
61.8835596923917
63.1221804221912
61.6626885562236
63.1988580549342
62.6612595053432
62.6753230954432
63.0978176558594
63.1743848745551
62.9388180271605
62.8926370577196
63.0748540840154
63.4153089908104
63.1093938586147
64.5434438199567
63.4155467235254
62.9251703604968
63.0662112815692
62.7344601524745
64.3026880698091
63.1653092015065
63.6243553559433
64.1566178716765
64.0057637617974
64.7318403003803
64.5752991047945
63.2666557293666
63.4406734999036
62.7150091658198
64.3346916125884
64.2034575365552
63.5986549521712
64.6556985202075
65.0206501434421
64.0912827690378
63.3750521959512
64.5142279139074
63.575603266934
66.289089105854
65.3376027922532
64.8676257857971
64.3191716516296
64.8553054276248
64.9441925351673
64.8811599779866
65.6273135849328
64.7503668583522
63.1570093023141
63.0255813318252
62.3066581938474
63.3261444167771
63.4540954227998
62.0565952872261
62.2831293695217
63.2149391756838
63.0329793237431
62.7164022352572
63.7322945936185
63.2195307479448
63.7540975504965
63.8026078607355
64.3586316899557
63.9304973006069
64.5950397390745
65.3315516959599
65.8684583663115
63.9611703127834
65.8404509020265
64.8727444601639
66.0564243046991
65.6514335566274
65.7584819437487
65.1917437177425
65.1045410923992
64.6431643540227
64.7111298853595
65.0919842509018
66.066873856972
65.5417343684049
66.327855256075
65.8450485167072
66.1514402481394
65.5951929221821
64.6100737734968
64.1992682874279
64.1326036577396
63.3759551736846
64.4656832579031
64.7867096944881
65.3670837987527
65.4332966855334
64.1990126922151
65.5998076152575
65.1224599464037
64.4223553372907
63.8374940493194
63.5543104488487
63.790696392408
63.2134129245328
63.2782473692608
64.015913438888
63.4383497954262
63.4180185935352
64.5161360181614
64.3317523013991
63.5993102492971
63.5427756857667
63.4720197488541
64.2263682258462
63.964244969585
64.0702910649595
64.3220548220184
64.5862293064139
64.6429968889745
65.4736485969562
64.6939764305493
64.6943140433376
64.4555124185033
64.4181534585482
63.8916747734004
63.6213571539654
63.2160838777014
63.9276986337584
64.9831427253381
64.8354299742837
65.0500049275611
65.9698482179771
64.6498336392795
62.9919491472895
62.3561500384312
63.5337736402128
64.7888854380626
64.5630645448173
64.6511368036933
64.7234553392921
64.1152010958689
63.7284009462439
63.8079914981199
65.9705592993901
65.8634898732543
65.0558121196157
64.6638468576188
65.3622610814922
64.4262336244442
64.7680023504657
64.5773633308291
63.7553183998415
64.4823215139907
63.8587224065326
63.3921322126047
65.3835587553272
65.8881414444579
64.2567272525611
64.2208621404134
63.8486793958376
63.5499009363935
63.578990277911
64.1282289237238
64.4194554946754
64.3963747206594
63.9671061427798
64.1562097585411
64.923431267701
63.8916108172554
65.0045722392573
66.1770269915631
64.2394543437083
64.5762282762576
64.731241336005
63.6617693971652
64.4683254493668
65.4244384976495
64.1263593687792
64.4570030914782
63.4844532009767
63.039084015865
63.1128736173493
63.9317922668203
63.4704626164451
63.9717305285531
64.3554094489934
65.2927673969902
64.5403091455474
64.5986761599925
63.6047228572694
65.4728693506998
64.7630644844842
64.4779990860049
64.8932556642665
64.9176395785148
62.8004103054398
62.7224661043491
63.1339580501041
63.3422356233231
63.1675633695532
63.3884631876918
64.0743521845159
62.9013738663581
64.1444088878912
64.0724202306784
65.4482351073239
64.392684756721
64.6031349100827
64.5379274119929
65.0001157223689
64.6919218360175
64.7751820545117
64.0944365319902
65.3881205074825
65.7002960654764
64.3313441598296
64.54125471371
64.916965693019
66.0107686820231
66.3783182934159
65.9147761701859
65.5380523048952
65.8985569749493
65.7520802869985
65.4807916356081
65.369762974333
66.7126616655527
65.5225457863553
65.6840908144688
64.829771963158
65.4937010865599
65.7998637185301
66.8435033693603
64.7768352049911
64.1532174139162
62.8515896271349
62.6158005037596
62.688069928962
63.763804026877
64.9477221345045
63.5579870839204
62.257133126969
62.394275445163
63.5576508605744
64.0764903954434
63.9353428570969
63.3909617179015
63.5475619168476
61.9161152243106
62.5334060771417
62.9232357166708
64.1878762638919
64.9792447814125
64.6752648346433
64.1858327639377
64.6148456812463
65.1555175346887
65.8609570199366
65.5502948789365
64.7018236226344
65.1529670217286
65.8494608472955
65.5368683213707
65.6357798551082
64.5192325339379
65.1884687785684
65.5142520141619
65.3986353563081
66.1487884468404
65.3039933778404
64.4312549584435
65.9296098521508
65.9227346514352
64.7308557647131
63.876558485032
62.4717807950399
64.6075992913673
64.1522823168097
65.2933692945363
65.6685953710704
65.3042814800095
65.149959127071
64.9338506457875
65.491871464194
64.7897805530313
64.5043054096078
64.3358811201272
63.7995021529898
63.4305551607373
64.1948618788516
62.8210764293431
62.4462767320835
64.2999074372045
63.2109161012568
64.0227471093678
64.389827018763
65.7647060187089
64.5803250084689
64.6466379835891
64.767988178917
64.2301171878267
63.9911753878987
63.3162358051722
63.83830488781
63.2858476136959
63.7291038491815
64.1484454271812
64.9314754595324
65.9143697986657
65.8857843393648
64.9308550005085
65.0185262235095
63.6500274076719
63.252835150689
64.4240078010574
64.5905848807762
64.0468955404623
65.1712199426322
64.9154328794473
64.7672364033536
65.1874959303056
64.7081288419193
64.3712195267548
65.4788206852226
65.8055106959673
66.5978762721037
65.4726104027649
64.6231656254677
64.7397420149754
64.3327156292269
65.0348066548686
64.3570069364272
65.6071401762448
67.0768150176981
66.0366729292574
65.3065130929571
66.4917627758319
65.6698682791624
64.6797950390583
66.008846699763
65.1772390278883
65.3403971064909
64.6828588687593
63.8094276815105
64.4599052889389
64.6039569838909
64.9095701763144
65.2541444678791
63.5903904059649
65.2702111991556
65.6282581999092
65.9199598838424
65.8630831670982
64.8500681581497
65.5608692931665
65.4023752061948
64.5805423698903
65.0019447101202
65.6454512839803
65.9514313361594
65.4817609689053
64.3206911486376
65.4383577822245
65.6968832454104
64.9170034150953
65.7336846966179
64.5798176567967
64.7533835852173
65.1220335286706
65.1387518955326
63.4828744892809
63.8909535286488
64.4548104695558
64.3859555824951
65.5057867359849
64.8744213200612
64.4674440581156
63.9799110291399
64.1470269865921
63.098185245687
63.2646647568815
63.3030974408393
64.375625357734
64.6575851605012
64.7896014602585
65.0141074236242
64.939916749416
64.1436814904626
64.4313280664974
64.315590758623
64.7775321599795
65.4566457649952
64.214171567308
64.2691481585458
64.9512205844089
65.3740577370124
64.136262378308
64.2455804248237
64.299530387787
64.3326833984815
66.1427202913605
65.7886323765047
64.7357128914737
63.6659975140656
65.9053214059567
65.3856803360329
64.554077562025
64.0813304870821
64.0985751552954
63.6646611317458
64.1985101868525
65.4704893269466
65.8418609358043
65.2225382151749
64.2457766019745
63.860744265596
64.8492471628459
65.0744160877564
63.4326809342337
63.7388023953763
64.1760164868453
64.6581921373383
65.3342352923413
64.0668363767972
64.2382830018194
64.5150554593946
64.9132856616851
63.4779379807388
63.3140469251681
63.9926034047196
64.225334187386
66.5633238387781
64.0083418659785
64.2307621444237
64.2059714445696
63.0482901357382
62.9094714763549
62.4048364015338
63.9181302889113
64.2408886769435
62.467218747499
62.1314653504791
62.890755764296
62.8158606867863
63.3371728028038
63.1977925656051
63.5578215214429
63.1010519900714
64.1725374857509
64.1583548058615
64.3188190289551
65.2199261517248
63.8851848059995
63.5290054072479
64.2110865266549
64.1327055976037
65.5594621222841
66.3218592968092
64.8211112857463
64.3707996018555
64.1105432690904
64.3707781393277
64.2699352136657
65.227729792023
66.183428577984
65.4210172301125
65.8969659636396
65.18110870184
64.9077615093429
65.6641576291337
63.3606188028403
63.6623795389334
64.3915573545766
64.7011705490163
64.9858518260113
65.5103976819125
63.8806193895712
63.6847317214773
63.9474104190139
63.1471521341454
63.6275314122195
64.7412707288837
64.6023100063244
64.2364374701526
62.8922750486659
62.8141226249538
63.585835191063
64.202705629793
63.9329934524047
63.7502758342042
64.491099480271
63.6521943649208
63.7084600894901
64.8366047465552
64.9256830735348
64.5273288103821
64.1220212664696
64.2966903405555
63.7671210749984
64.3733925651989
64.6047661209025
64.8792256996107
65.7381133231451
63.9334105931217
65.5156224237374
63.8082139204504
63.7938803880933
63.5437850644084
65.3328183835859
64.2281811853773
63.2964754812822
63.4939615976679
62.8082495141743
63.8308552269819
64.1589578823901
62.8073561915034
63.5346897868876
63.2627754593719
62.8720834164129
64.2073716334745
64.6891865218839
64.1027179222464
65.324831511408
65.0268606790701
65.1114504398658
64.0545443461472
65.0384306164316
64.5736393955626
64.4255084521923
65.0308153124427
63.8095078441078
65.0253389135257
66.1504342283112
64.5486367130623
64.3341397877375
64.7352285229532
64.9247930288061
63.9731681348911
64.8935576939596
63.6080518423842
63.2816481630297
62.7603224650708
62.7258035839763
62.5294102211501
63.8388463368424
64.0107871959534
63.3205021655176
63.0851104032576
63.2070546137106
63.4474801446777
63.6772906723709
64.3580662232766
63.5082552569564
64.5478906706653
64.278572483279
63.4238944871434
64.4574708476223
63.9203881864042
64.5103553277935
64.5611137835298
64.1932967163707
64.0168110785159
64.5144159884465
64.9817442610249
65.508590238649
64.8878177717058
64.1615491640986
63.6353220528714
62.2794759481301
62.985164454532
62.5799555640829
63.1400143045297
64.0835090570337
64.3120809496648
64.2276268306983
63.6107897799913
64.0674376885126
63.2108988748226
63.5797379412657
64.515708741679
64.540008059234
65.1545275143096
66.5734471386314
65.7166569697135
66.2605835721267
65.0802695483448
64.7713636735514
63.1132069245081
63.2475177556107
63.6066402708597
63.3014617526734
63.3313599042594
63.3494919371889
64.2268825843672
63.9597806411154
63.7812032259741
64.1379786052806
63.9884326923321
64.5701799478852
64.6164769811053
64.3197837416538
64.3214794661893
64.1129313250539
63.5469803095695
64.3455513396056
64.0944297720461
64.5710045548331
64.8038655168215
63.3136722793842
63.4543309357191
62.4531990453232
63.4773099492304
64.8357037786302
65.3972526214947
64.7631840429036
65.7971150914038
65.8902382615361
64.2834985796542
63.0153221630593
63.3837660235469
63.8967829375766
64.8425813393425
64.5997368206019
63.9068482140499
64.4357262498816
64.591122337197
65.8513054985955
65.1346827177355
65.0253557686359
65.4161518610052
65.1008046457797
66.0957378110613
65.1248608659741
64.9844996812006
63.8529692446579
64.5169358165091
65.1967314820133
65.8147568120648
64.8778570392846
64.4893836507193
64.5502401568723
63.4780946846289
62.9849933099261
62.6754381804939
64.0216821506244
64.1454151653177
65.1519667386609
65.5224117866687
65.3233348030148
65.7049939883946
64.677283193005
65.528678359821
65.6072916402534
65.1023974005628
65.0454242922867
66.1040072726759
65.1175198419602
66.0721733718032
66.643067486309
66.89415043702
67.5843338255647
66.1196157979694
65.6616625454957
64.7819045858664
64.8187514315212
65.0179643648159
64.0799829169632
65.1111561214528
64.8308964518801
64.4427818229319
64.3308153434535
63.2838999678153
63.9793037157422
64.1735301652554
64.2736768029397
64.0108704311805
63.6583749062425
63.8974011715417
64.3813513056124
64.0748702222319
63.6634941720319
63.7660119420591
64.8212501477356
64.9602761711477
65.5807994852462
64.2520310594572
64.5907456048165
64.3136369629043
64.7613746757153
64.6521868430586
63.6546634525399
63.8714627188101
64.0047150978819
65.0393419451608
64.1575191096355
63.7113268314121
64.5465264997207
63.8281048002847
64.507106878636
64.5450560754325
65.0351860730105
63.6522420451921
63.7253943794818
62.1263373976901
63.1460854590841
63.1665153563636
62.4850631954418
62.489426158921
62.6992555481279
61.7581625028331
62.4972720473757
63.0580836993071
63.7857170931292
64.001335799457
63.8550407501913
63.2072952777252
62.442051759358
63.1265060020624
62.4124892055823
62.2157287110258
62.8191651978996
64.2193843844908
63.914654369131
63.2509299316287
63.722465602136
64.451567406606
64.1256500198977
64.3293310103798
65.0585588224145
64.5716971953251
64.7874841997294
63.696858207039
64.2362056838465
65.7687532013719
65.1494679280303
63.7032054286291
65.1922621955407
65.8342836082585
64.6259662658717
66.5503127061609
65.5886824609275
63.383638528601
63.1737779890583
62.7025585581617
63.050743130386
63.6450002071106
63.6742966752136
63.2441753406601
63.6898853591897
63.3814672606876
63.0624226928427
62.3895579304299
62.1353090744188
63.3815277002493
64.1504988554721
64.6763028788449
64.0988460982195
65.114941616645
64.272710892078
65.0745677691986
63.7667808091297
64.4656020223892
65.874062753467
65.9243182096159
65.7347387370201
65.9427514383793
65.3233087535172
64.8812032189019
64.5196465665373
65.9157863051694
64.7051187669213
64.3551967027338
64.4508231595705
65.2076511981344
65.5355488195518
65.9031570308889
64.8290556846251
64.9863923408821
64.2632146806861
64.691979988059
64.5071469220074
63.8949677795653
64.7015387088686
63.1488126914017
63.3581745491024
62.2790876185073
63.5119444460399
62.6680528375933
63.4207817934459
63.6486316660567
63.8678118064789
64.6715150694945
63.7290645108192
65.2781862116429
64.4135036602575
65.7368848777657
65.8317067615567
65.3292316059858
65.6936615095502
65.8683179551037
64.2482233233223
64.009989967857
64.0198231439135
65.5016704891811
63.1708514322682
62.9517426250481
63.6248855321245
63.8753507516209
64.1917735494631
64.350046552291
64.4259002359342
64.8725498260081
65.7629739216164
65.1491828958145
64.5999349921714
65.4056092279241
66.6397928599329
65.235380907398
65.357526602906
64.9664573963298
64.9131564487007
64.3521425855023
64.6087713398148
64.9380175316092
64.9221710019547
64.9909318060405
65.4475123417324
65.3239624778357
64.5719716251579
64.6242181587075
64.661134144558
64.5686660090403
65.1886847132103
64.0795665303945
64.4064766649575
63.9103026556157
64.5232842858505
64.9143409206319
64.849762120064
66.0494715737065
65.0496866472728
65.4086038686377
64.9543170651208
64.5783855947417
65.1899053523296
63.807435947555
63.5847212057465
65.2090655437819
64.0047891547021
64.0170168770054
63.5630755130217
63.0836427436638
63.3003976775802
63.0415410109854
63.8648429470486
65.8929010022741
65.0453280189307
66.6922209145882
66.5472563245413
65.2300172899151
65.2440821022754
64.7308572025099
65.5596247227627
65.9217079197405
66.7942847726072
65.4394830314903
65.0073970961246
64.7309942679906
63.9038589558867
62.3929305072786
61.8239807849165
62.9162250570582
62.5466141462181
62.9542744656624
62.8296048683286
63.2098928877473
63.5395061211494
62.4326926001419
62.9903460715584
63.0737467682399
63.3608257844462
64.1717079422832
64.2664695637523
63.5877499847207
64.2695491801364
66.1514757743854
65.1800976055092
64.7835205968923
65.2542819400837
64.8558067718601
65.977986832969
65.9620711767887
65.7433276485218
66.1356277140025
65.0433443089968
65.2818569127788
66.0520582683486
65.3612770793526
66.1666973767538
66.2050856879563
64.9336947418924
64.8089918066878
65.3600727007148
64.5661975379385
64.7373475175036
64.2037391415833
64.1930279694265
63.9315090214916
65.1034977890634
64.3348915372499
63.8266073549341
63.9662689580243
62.6554147582708
63.0855981958501
63.7565100381238
63.988738684915
63.8327658828282
63.9278829556464
63.015453188954
62.549431697023
63.9622003775323
63.9717598296363
63.7210067033228
64.2607373423578
63.5771232311106
63.5852452647932
63.9490112049883
64.4903097714996
65.500831089853
64.6036534695322
64.0906644503761
64.9487919985695
64.7356488943357
65.4644137927363
65.4327550326273
65.8875025665381
66.733088507042
65.7678963663125
64.8836173418846
64.8772373042686
64.6876473203643
66.0793289343102
65.7928199586337
64.8472828717013
64.6128980847987
65.4381578699768
64.37916703913
63.722633367743
63.8583549379845
65.0416546185326
65.8255799599341
64.2893170072369
64.83070158163
64.4352611855182
65.0727705244747
64.6883405486486
65.5129946269213
63.8498303132321
64.5443159202081
63.1590896119873
63.2913452274707
63.5523971336079
64.0998090631006
64.5140828019371
64.5249610910404
64.5312697458473
64.1522649362842
64.3419124097563
64.5288241918686
63.0513078539296
64.5606585649893
64.2074168921346
65.4312719153568
64.4374785678743
62.9760878894827
63.1820871953831
64.0483990162399
63.8774506228778
64.9698046092648
64.9359830505606
64.9486053555753
64.6869142223626
64.3479163192738
64.6050505890007
64.6739354362161
65.108515212733
65.0747675106083
64.9083347213488
63.9848652724048
63.1997101095899
64.4872301368245
65.21833633286
64.267980383799
64.5810024874068
64.7828212915629
63.9615839437534
63.4928898397833
62.2698266639054
62.8210818497816
63.3119064717162
63.1253341836897
63.107752160996
64.2627335414026
64.3950382276843
64.6150039720682
63.3807952099048
65.2292696057173
66.3046478122379
66.4948790020722
66.7746520548026
65.9767244350573
64.330821493518
63.7408473520881
63.3919714738625
61.6770194470554
62.6668581761407
64.2823706655087
64.4159402225045
64.2194074201339
64.4172271101865
63.7472374082268
64.8335303170521
64.6284248856047
64.3570695058633
64.8485637658575
64.1408653469841
64.2410278575304
64.1316403921641
65.4379463612191
65.1334944674498
64.8753188187743
64.0549480795045
65.7419950954518
65.178053726521
64.7643284764008
65.1527098387834
66.3450239966696
64.6975230290502
63.6133352259857
63.7770694394933
63.5280898004559
63.3667339503352
63.4430169983447
62.7639967456772
63.5596661629596
63.7002077547368
64.4266278682897
65.4148904443819
65.4193945270063
64.399658208396
65.0543441335202
65.0931515217727
65.053693407974
65.1709895647679
64.1059722271241
65.126566238239
64.7537678608408
65.6748413696352
65.3166130376617
65.2728140401032
66.0291424517127
65.7486378875648
65.3425031602028
65.5371611641385
65.022500541421
64.7370634034953
64.8313549042388
64.3546145785537
64.9076188910403
64.2034662253528
65.2121317798786
65.9003755052836
65.716107090339
66.0963575952762
65.6573482045301
64.6511386168973
64.6556901737782
64.5543676983807
64.8187498681562
64.1545882734942
64.3695681546177
65.8430507422732
66.0531856518551
64.8349873683717
65.5547476879099
65.1410149598107
63.8263111450858
65.0115650659935
64.2476878460899
64.9260528161519
63.7146328290407
64.1854993807263
64.6141271892528
64.5656348050027
63.308528362692
63.8388817987738
63.9662048727634
63.4359860060147
64.247840073846
64.7176688907107
65.5680256265943
64.9324829360724
65.9175511966068
65.7378077568441
66.6712720880878
66.4055115614613
66.1094376386741
66.0880442227322
65.0378871810969
65.472316795396
65.2402609943956
64.3700867076944
64.3890029097775
65.4739383169124
64.7021789569044
66.325566398983
65.9658347210667
64.8188069535186
64.943975162886
65.0927904599656
65.6321069808662
65.7718998349034
65.4541940580973
65.3467322078389
66.0945725765435
66.5189260189514
66.4796770425085
66.0804361283954
66.3099436079152
65.5099607119845
66.3771495465946
64.8768419646346
65.7727467694267
64.6556511942916
64.1096960425022
65.3595846936361
64.0310951754988
65.797189318863
65.8316950224213
64.9380279943855
65.1768221077212
65.0553603900472
66.0107660515453
65.341280218767
65.7855079132976
65.2146341306284
65.1378344205856
65.7784296786394
65.3426067701988
64.0146878390132
64.6765234538337
64.7420622243001
65.1558221596535
63.7357807931257
63.6629168649672
63.0960654034965
63.7819140473848
63.4535510539501
64.4978401410277
65.0701001877776
65.1334670562418
65.6727840016567
64.5231831778554
65.4435972542883
65.9937905598872
65.601739300352
65.6864853186955
64.6683109005105
66.8624385753617
66.5324707253315
67.0222442256774
66.4913574857803
66.2999932747427
65.6394996648789
65.9541795837402
65.773317790094
64.3931034829165
63.2076491718768
63.6076175033738
63.6117785728566
63.862601964039
63.1826224322341
63.830002269763
63.7609218604808
65.8091854426586
65.6211210554034
64.8028761630547
64.2889804168895
64.3961922358721
64.9991476679115
64.9879685475879
64.390267883346
65.7688497347897
65.710127821797
65.3389079770806
64.9738387828838
65.2696516677661
64.2706340701086
64.2858195342772
64.5029636024857
65.2581963078574
64.2756372007776
64.9274339591502
65.4830692162293
66.0452215855744
65.4222110047473
65.1492401468843
65.7084253041328
65.5543553449441
66.2825613662688
66.3000598922676
65.8142359566526
65.8766473523045
66.8239313184961
65.6960738905332
64.3971197601283
63.248723607024
63.728386157196
63.336795068135
64.3922707505241
64.853313963735
64.1412499379935
65.0422031782684
63.6251867180148
63.7324317851182
62.9009961500711
64.1147093132601
64.0909983180813
63.7520565341812
62.7662504340414
62.61212868849
63.9081496535374
63.4461821099328
63.1663771765965
63.1103830155411
63.0535081262126
62.7563083851961
63.5279013607466
63.1347458766597
64.0326194397314
64.6834973146238
64.1051611852361
62.8855031715981
63.1355187545791
64.9472260523466
64.7772076703083
66.2234956758602
66.0767539231318
65.8333753886793
64.8039138004669
64.6794659809264
64.1497437310791
64.8300219442343
64.5452484146153
64.7750555209674
63.6612364712966
64.5618233963067
63.9061977141584
64.3758113804542
63.9244867783124
63.5461173189307
64.5469084469582
63.7385368565738
64.074761044233
62.6916473148753
64.6951409675762
64.1647721729935
65.662561320618
65.1742284887404
64.8661080520869
64.0371370005453
63.1728090703546
64.6510048770465
65.2590846736235
65.2030198680396
64.6951665562117
64.4463649329031
64.5667151200988
64.1536545860936
64.1143256867872
64.2972885360068
64.3065724722295
63.2602541976885
64.9751223547215
65.4936655030369
64.7642479073759
65.6024495983412
66.4870608990954
65.9522673283719
64.9366231884937
64.6971639669857
64.6962998042256
64.0831487784681
64.3436025474591
64.016800830863
63.6525281406899
63.9153014673673
63.6885520308511
64.4319931380453
64.7918366808375
63.8191940285038
62.8775904508608
63.5275207358645
62.9470186886296
62.4363899444476
63.4037371689708
62.6006835930711
63.0617937425308
64.1176737907631
64.2026519993182
62.9878974208926
64.4597640798665
64.1178532450867
64.8985005658033
65.1143937553208
63.9510881158051
64.8110207795949
65.3186485722449
64.8654640015547
63.7369755987708
62.9124834035485
64.1250829233677
63.9066125941794
64.6549185103771
64.109856812841
64.3477739115063
65.22815098872
64.8431038855248
65.0549971205618
64.2864643596324
64.8405709390658
64.0501603914315
65.1872072632493
63.8202397782846
64.8325074532154
65.2068881232405
64.5604086568002
64.9696556054262
64.4546364948864
64.1323422072897
64.4004370938346
64.0381797439715
63.9298696717963
64.0749176571902
64.3206077635061
65.0442659745309
64.2760651336641
64.3904903510702
64.4014618850973
63.4750499590588
63.8524600449801
63.1678417172743
63.3605553157975
64.3035871376196
63.1257647893201
63.6432685777436
63.7601547612549
64.0024747908339
63.7544804130473
64.5365986635684
64.1667461183113
64.5033594041276
64.3657674332065
64.2610612986054
63.329805996846
63.0179062614895
63.403220204395
63.5671807803297
63.9038830297237
64.9883667997466
64.8826619531594
64.9006212469222
63.9684654310896
64.8176823551999
65.459848985928
66.2380161937343
66.091343977224
65.1811718775928
64.3432673803033
63.3364041387895
63.4742404345434
64.9368781463538
65.3048268534985
65.0110609074674
65.4855607636088
65.3087109782461
65.4892386893054
64.6972124417814
66.3123938990585
64.3492674023294
64.3422280163155
64.2978306684909
63.4986339293787
64.1303508311751
64.0417945148021
62.7145366469869
63.2579269181007
63.6992665710101
63.1942406351277
63.5623600105887
64.3155929241959
64.9618107584273
64.3677610183971
64.6829721354504
64.7767548030355
63.6651090480455
65.6270508459204
66.6561963798611
66.4168622367145
65.953405292602
66.1947062473548
65.9654267005099
65.9245518844598
65.3077116629179
64.2097644990408
64.4627812129726
63.3325301145913
63.1523506899764
62.943409592109
62.8647058505501
63.2874738650197
64.5054015790209
63.6724839176226
63.8847049552642
63.6187638909323
63.7815417029429
63.6644272907347
63.8836106575401
63.4560368297435
63.579569104548
64.4829028966747
63.6184773309267
63.0552865656699
64.3409353058193
63.6011907588798
64.2844081677967
64.5428166888535
65.8239696600677
63.9643552418104
63.8947309685495
64.3543877439423
65.522033324489
65.1062943128446
64.9284278863231
63.853691111794
63.6688001675078
64.6265478770497
64.9699867361289
64.6783649671569
65.0214650397332
65.414221696309
65.8916138970658
65.7722430279489
66.3969101996899
64.7358072524991
64.7548443186962
65.7946588507599
65.863366581796
65.4991045452394
65.4788668017205
66.321464115812
65.7008034844788
64.9897012875693
64.6649290621532
63.829953195334
64.4331545479667
64.9832466220449
65.9498354066502
66.1900438264334
65.2916965107719
65.2808540732466
64.8395181626333
65.1124131326241
65.4683188376514
65.7423222743271
65.2445293457143
64.2247459074181
65.0418561669404
64.3419978041798
63.9803092426194
64.4232840077364
65.2926566459459
65.3677353018239
65.4353269923588
64.4628596646541
63.5282473505649
64.3664373647295
65.1703819363506
65.3849986955844
65.1202388824546
64.8033698396856
64.8099043436843
63.8792578939247
64.6861560676103
64.7317485869566
64.8441134758095
64.4881619144976
64.6951493762878
64.7540184343932
64.3681166981326
64.0714466607971
64.0282213542675
64.9187748362294
64.9220289434052
64.5437114288979
63.7332682594627
64.5217729844515
63.5116553167643
64.0660964150447
64.3924839556941
64.3763042740044
65.233175559346
65.4573337726909
65.451633041429
65.443983889486
64.5723979232236
64.9304164689312
64.8606569342175
65.3528722022982
65.8233559116902
66.1755894185996
66.1955975693947
65.330979656898
65.9891840675052
65.7660601571111
64.8564010887567
66.6575567531315
65.1155412306952
65.6607684688946
64.6299775728055
65.8302710364165
63.9442210324807
64.0836931794511
63.8689276053232
64.7705791477856
64.2895421218066
62.4731284495626
63.432406334942
63.449248422222
63.6580646967476
62.9685865567632
63.7247469879717
63.005144357627
62.8790206669735
63.0005002258525
64.0800024162917
64.3727795983261
63.5526311771976
63.825323028355
63.7759860100092
64.0242420460203
64.3172693468768
64.1572706637708
62.7358098259915
62.6777445348497
63.5099108029919
63.4514450837689
63.3640064209528
63.3304967216712
63.4052067893068
64.6803773764304
64.7769688831051
64.0199145666775
63.9770526138222
63.9920743875953
64.2004989218795
64.7445720473693
65.1933080422576
64.1496925619775
63.6783026490024
65.4964279587057
64.8171567812285
64.8535115929405
64.6073490593635
63.8210598289346
63.0056389221572
64.6393614281417
64.8060868519358
63.8594079351514
64.3271655666377
63.7151536864588
63.9632413807775
64.702974221269
65.8508539917239
64.3733436405413
64.6426515745843
63.7988685926569
64.7083092472998
64.2002423999371
62.9914298184692
63.7110224585483
63.6262112281904
63.6082032301238
64.1025659230268
63.21451257226
62.3753206680211
62.7658963760657
64.4427901431032
62.8348217814547
63.8983569098015
65.1307798240088
65.74980188449
66.3275355270466
66.478277786822
66.4396197349111
65.881105108752
65.3476266134181
65.4390258335614
65.5797385380434
64.4217926738921
64.4545675257104
65.0220083161342
65.1170248094737
65.9753374251282
64.5522878321168
63.7174596571501
64.1159712306458
64.006799829246
64.2093740922708
64.5697872762108
64.7382480083921
65.788186225257
64.1619341035971
66.1992884048393
65.0215071422455
65.1266183873189
66.2527109901169
66.9581430037744
66.1841882952755
66.2446644520302
65.6901514832862
65.7243611640179
64.9838158165861
65.0187138987329
64.3958138204886
64.0753577501283
63.0145797087938
64.4387642459944
66.1873235487809
64.8734861605323
64.5292667386422
64.6955677130229
65.3921792517321
64.7279487653207
64.7595330093174
64.4611317622
64.4872680373143
64.0633237593985
64.7379921237536
64.6040975690491
63.4399932236904
65.0599385678215
65.5016737046726
66.7024758341047
66.4164209163269
65.3236493104837
65.6566425664927
64.9697081602942
65.1682324514444
64.515165965893
64.1737661464547
64.5291921092232
64.9150733591854
64.6139042938419
64.6240764640822
63.9257088952072
64.6869665619878
65.4351577036823
65.9248682027017
66.0021740367821
66.6370140110957
67.1353359601244
66.7032688756834
66.5705557597031
66.1087058428439
67.2884082565677
65.8676556173478
65.7617502630799
66.4800938096128
67.5068891671309
68.2135489538196
68.2698448571906
65.150185792419
65.6517709866404
64.9827503781098
65.3277911049201
66.3062518651284
67.1510704829191
66.0655239353459
66.3187649253407
65.1863303832849
64.0139762173386
64.9930706975283
64.8439379327462
64.7804160249376
63.8121693621988
64.6758531763684
65.1855139288299
65.7209429939404
65.2326528268373
65.2377618433302
65.5575843876901
64.8451991407934
64.3252277272933
63.9024061245309
64.70698976054
63.0856579710084
63.2489893025856
63.2530248996532
64.4651166223751
64.2002624778236
63.0262596167366
63.2526057401556
63.152407982175
63.3418149305992
63.6266661919718
62.9064384981115
63.5675598547561
63.9011152554086
64.0156736708185
63.3802835688387
64.6140411843985
63.5016647507974
64.5532334920834
64.3060188849675
63.94934600685
63.747213691548
63.0045903586579
63.6936913437735
62.8969077951734
63.8120192833157
63.6156566594378
64.3703760694503
65.3341536133055
64.4649539799488
64.8301865988329
65.7696851668054
65.3731966391927
65.3800032797828
64.651172261206
64.3641436411814
65.0326660873558
65.1951459263562
65.5574136487134
65.3067463235509
66.5094984854537
64.5067112358766
64.4153120655894
65.2838262244113
64.2039872649463
64.0872724372236
64.0676176139447
65.1959818708716
65.1807964653727
65.0902987561818
65.0271087911372
63.9396621617938
62.8370923040072
61.497472143824
62.7521576187879
62.695669448037
63.4733765155998
64.626557405828
64.3476535110544
63.9307213613197
64.108779605183
64.2332252360873
65.96318315216
66.4437515113593
65.5255455595953
66.2823524829926
66.084118838272
65.3775499277862
64.2790216470369
63.7846859804529
64.201233681757
64.8519702840924
64.0389541101096
64.1393279207024
64.6819298152775
65.5679355163593
65.6745154587901
67.3020913874618
65.0882180463983
66.1596487604643
65.8916826162363
65.2293466413281
65.4773234281284
65.6718555504381
66.0351532984754
65.9952396767489
64.9249746792114
64.4845425214821
65.5890151219707
65.0305777319974
65.3184935039835
64.6351869853322
65.8533047161465
66.4137753623977
64.7297152257371
66.6881760910958
65.8285066855591
64.2890678248897
63.7031359305327
63.1378997661578
63.7959684772074
63.2379971008399
64.9187146387187
65.5257447312653
65.8693352551305
65.3059825619699
66.5804653699609
65.5044085524098
66.6045703531418
64.846689040227
64.2520688521567
64.8273015901714
64.8612541568487
64.2809613774995
64.3272479564528
64.4489964492873
63.6831716608634
64.686747167143
63.9692432711618
63.5290811314003
62.664742970496
63.0641476826044
64.1513079568777
64.578489943936
65.7486919406272
65.8801300924205
65.117968806959
64.9395115538103
64.8920426123342
64.6884778530628
63.9869478541794
63.954684581542
64.4625444279379
62.8595620397103
64.3791517013673
63.5908297388291
65.3041891371948
63.8268704295328
66.3441017390612
65.5758112051283
64.7120945979809
65.2171935502802
64.671762635067
65.8072445169807
65.5304596343342
65.2689522969449
65.7047960701996
66.7515898753672
67.7204939287074
67.5644672191862
67.3982667756817
66.9990828926611
66.5115331786316
67.1768743166467
65.8745682960157
64.5789086183537
64.9732953686849
64.1984089412957
64.4004704202102
65.4764446349844
64.7351423932487
64.1992124316702
65.4942226224415
64.494796445906
65.7485613216347
65.4011459798891
64.9202792969299
64.5279426727255
64.5245407024446
64.7187429122546
64.4772765433096
64.0528803928689
64.3593305184273
64.4378604039513
64.1929100062272
64.3368694549408
64.4708991674923
65.098604321122
64.9084833124768
65.0364117334781
64.7808496937981
66.1134072857531
64.4898868961768
64.4526583557062
64.7368205072546
64.0103184847954
63.9639769578834
63.5587894297779
64.9033693147798
64.617705675831
65.4472359601705
64.4968979779848
64.5960156472461
64.6644657822695
65.3096004602641
65.8553760647541
64.2487034116002
66.349416724634
65.1744504887825
64.3262937112129
65.2762617247723
64.2007209374683
64.6213497321898
64.3550356869077
64.764708800381
63.7462850485119
65.3807482729249
64.6125157889037
63.9329416037753
64.1219600569135
62.9034992703637
63.6322868282039
63.4226438993757
63.9661698676659
64.3792973007701
64.3775163328645
64.173497093335
65.305750724984
64.7386755718426
64.5393575613863
63.9036599142093
64.6207608052953
65.1799769644786
66.1118271632359
66.7138697585387
65.8746327434492
65.9202816651404
65.8331191767515
65.9185644841002
66.8979976825194
66.9104749948634
66.7900085209229
65.3897232160636
65.6604695756742
66.2237049877091
65.4378695173321
65.2528022707091
64.4722866565692
66.4234366213012
66.0165547989862
64.6613383611566
65.6491705048755
66.0838821361037
65.5425852589135
65.3111255032577
66.002430820135
65.5399202239903
64.395438794791
64.7557230408848
64.2306483863747
64.1736282873938
65.0549077303265
63.6509562294107
63.7647951100569
64.8449109577354
63.9233272973348
63.5055657521195
63.5092161097774
64.4724654490919
65.2605301841916
64.4969236106932
65.2167790546237
64.3260290122906
64.574104887464
64.356805614091
64.8162001474295
64.5412946965149
64.1935240122257
65.7620223217268
66.184560723171
64.8941751116946
64.0242494479678
63.5345423222148
63.7254883664209
64.4259229938821
62.8492173317629
62.8751113965335
63.2183270777511
63.989951039711
63.340209887607
64.3842625401284
62.9084715171847
62.8504210708771
63.8236724357864
63.6012194104868
64.7155104125108
63.7105931873277
63.3244327826261
63.6578837772264
64.7531283545482
64.5236471635591
64.0540289730274
64.2774319849874
63.7077303304951
65.072578480269
63.9120032646008
64.3392834679016
63.3420327550114
63.3623977408742
63.8886303085622
62.2429709893695
62.9884536706901
62.9381392657074
63.5786017744268
63.358399797169
63.934360151361
64.9922345226094
64.5086628945306
64.7626356989341
63.9461907899759
64.6620494136854
63.2533478782101
63.5133154523461
62.6023520785748
64.1472876695687
63.7466952023678
63.6557690791401
64.0336340148833
64.0337103458905
63.9123543507726
64.7782806047461
63.8577615700493
64.0594399233312
63.8202621540928
64.2386521703267
63.8963055203203
63.2655698677409
64.1675505080419
64.956745290172
64.1018943534402
64.2783387617631
64.3800451139348
63.2614363555377
63.9533696343233
63.6335457237414
64.0391376913893
63.3949355111156
63.8951252920729
63.6627273815644
63.3806893042471
64.1408155798445
63.789818067676
63.5781787933017
64.2918363607871
64.2860276856978
63.262390956108
63.5626525509683
63.1945835010199
61.991969252019
62.2137896240893
63.4338829084404
63.7647682006532
63.4756960478632
63.0399387671554
63.6137594515193
63.695500161561
64.0302623316307
64.7775694078141
65.5863673514197
65.5857309259458
66.8947263329898
65.6570429742741
66.2043766577897
65.3287204121622
64.9792434768401
64.0267386571663
64.6599981211406
66.2950571958796
66.6101486870236
66.9132651210122
65.8216018968473
66.0843533898085
65.8003815204651
63.7014492865864
64.2518229814479
64.4604785170763
66.1626893698201
66.0015057102851
65.4466399913892
64.5688506238434
64.2578799418261
63.7864161382908
64.5263505717274
64.2835256803365
63.9483908487786
65.0280534022764
64.9047269175528
66.4098475814337
66.4869277756833
64.7619321549191
65.3104573468084
64.477068579244
64.6562151123752
64.8185360810881
63.9222000840311
64.458899874008
64.6018025863254
63.7362727966366
63.6873627135276
63.4543171966173
63.3468691118208
64.805655768202
64.7596100876452
64.7401947890911
63.9778180131308
63.9578637960744
64.6294598142611
64.7344590804061
64.0244120662193
64.5839237940514
64.2753366703298
64.9880320038604
63.8820598808212
63.6987248848822
62.5054700047519
64.0624534905676
64.8675847863133
64.4003051723326
64.1448375975377
63.555354509546
62.724852610038
64.3117683097143
63.9930951721307
64.6233987381142
64.0245309220554
65.0610246115815
63.8114307525293
63.6461897330734
63.2044776344667
63.6737954186712
63.1638194174735
63.2976057546269
63.6940219930974
62.1630785340173
62.4157208391322
62.1512180434667
61.7113249347081
61.2226050163875
61.8691968534478
62.2999810448911
63.3739106703827
62.486697345299
62.9179760762755
63.3940669777512
63.385781573593
62.7490140152278
64.352430361276
63.7610125968849
63.3217946241282
64.6322686240431
64.6276546001957
64.024280513316
64.1009722391165
64.9353445385747
65.9614663297439
66.3044230492639
65.4217519424898
65.6527595146906
65.4747008510151
64.6319390212281
64.4520319926007
64.2426677355998
64.6787825365114
64.5068516021893
62.9006504360063
61.7226412982225
61.7812108533932
62.8206795541111
62.9507940524194
62.9107137063428
63.0791211408828
62.8636379441331
61.9425894366921
62.7389238499023
62.6392261051648
64.0242423568865
63.1511164119685
62.9874611948098
61.7882821865861
62.3531436879665
62.7189745179215
63.3647316686402
63.8946857156261
63.9893155398656
63.0537576477357
62.7521454554124
63.2454661068648
62.0360598418721
63.6116409298952
61.6698085140641
62.4182555195293
62.9619568914818
63.3988132242838
64.384606324258
64.5547680610452
64.2324252056672
64.5510496536119
65.9211962532698
64.9489664207131
65.4017877383397
65.1918968809716
64.1523492206519
64.3820193842141
63.6727151157072
63.5307122919955
63.7305600754851
64.5840132610396
64.6604267487226
65.3365498009049
63.9024124098939
64.3918941087922
63.2846191259239
64.1728520161476
62.8713301354268
63.2268749670964
64.3943554967621
63.8956187976524
64.7849028066245
64.0856400887162
64.725161350565
64.1669870466714
63.4257903320587
62.9853116160937
62.4635767138576
63.5276782940875
62.9184007124158
62.5128504078461
63.5120110009834
65.4365083508048
65.0240926259887
64.2694691922288
64.2525921201439
64.4404409524829
64.3187034922448
64.0229953145704
64.0825086906211
64.8180547987375
64.0212059559245
62.5918869527946
64.746316683083
63.4375811996605
63.2416352143928
63.3898177486996
63.2403638166775
63.1629550576062
62.9822322827563
63.6027707770719
63.7303379932482
62.5273119350919
62.3470997567987
64.2779242016206
63.8747889371632
63.9594894690266
63.8902508201951
63.2737733954715
62.5221264085584
63.5243101156407
65.1455207975854
64.2337726186691
65.9327881733821
65.0140289223668
64.7033713086668
65.1179851729365
65.9017955365837
65.8704165906012
63.8103315474016
64.4496116084724
63.9990578680474
62.9536473000049
63.694816241729
64.9043829847626
65.4303732306634
65.4457941911633
65.3004579401374
64.9293710549378
65.4850237060042
65.2782635984725
65.7601415881683
64.7023581469262
65.3600419634543
65.1532308174967
63.9168243763955
62.4863138256362
63.2278538997032
62.6227228663438
62.6312188552948
64.2707323487083
63.6432283736829
63.6049440087809
63.9629820296821
63.9142361037302
64.8671257673652
64.1746643985505
63.5849444128767
63.7531429740074
65.126021742498
63.9528548790454
64.8761692543345
64.1148982386766
65.1381068070428
64.909142743508
64.5627573389657
63.8374190933074
63.4652867707595
63.1634680840778
63.1251572041501
63.365464706927
63.902885077252
65.53782955723
64.8658780936947
64.1228706914355
64.8335728446498
64.2969152561004
64.2465239516208
64.4036928319704
63.8364779386255
63.4802469075075
63.8533994974965
64.950883495161
64.9087380586011
64.1763751713509
63.5792440483003
64.9927354650444
64.1943202287463
65.1118475213324
64.4246435857299
63.6287280308716
63.5145209332072
63.1654016053452
63.0954651562895
63.2340000658587
63.8264493296473
63.4119379013949
63.6893585026053
64.7194748239999
64.0449568464377
65.615321407506
65.216321214888
65.189709470354
64.7813714606507
65.5341601461181
65.9451090817115
65.144358691916
64.522748100835
64.8554009080021
64.0576410170262
64.0805705367135
63.8363865483785
64.0579683092929
65.3230326320038
63.9726284101112
63.3418118811511
63.9060550555587
63.8956808845039
63.3215378635743
64.1103611906157
63.8244244711357
64.4722684140546
63.7899515428477
63.5653077029729
64.4711256088155
64.2165140037684
64.4319506944581
64.7488428583633
65.5234414622266
63.9002290874519
64.542386951538
64.321534399314
64.3057354123729
64.7316312738549
64.1697789392056
63.7831983399652
63.1909565425359
63.42795745678
63.7281392845625
64.4081240124239
63.3867386958505
64.5659819587666
63.526517482278
64.1667662734122
64.5762664350636
66.0781152255439
64.6838427262688
63.7563907754244
64.9750489631432
65.5996346048057
64.9907421228473
64.1360162109846
64.5040757871028
65.2045677360874
65.3624668903649
65.1932423714622
64.1555686670899
63.9641053310934
64.8268331257972
64.6589301217242
65.2219040037049
65.0750525511553
65.2754797687701
64.7235675772919
64.9437894210959
64.8199694994116
64.3817037725563
64.849449368023
64.6517242901562
65.2196637609808
64.8359096434565
64.297637962388
63.8745038926265
63.8200890549871
65.6301404819744
64.3040094036084
64.1702414352972
64.2243615341188
64.8857576575855
64.8732865156992
64.0597782574041
64.5259098048932
63.8909352867732
64.6599087246035
64.7992899795718
65.2029373936239
65.1019128730993
64.9161916985433
66.8135934315937
66.4047432498328
67.0978329448262
66.3284030109644
66.0662958690088
65.2291532616499
66.0181378495977
65.5625181226417
66.7495584952714
66.1731100810565
65.555269695358
65.5800705060446
65.810525074179
64.447097317104
65.035238931638
66.3977692640725
66.7954829174298
65.9748840027605
66.1631626969395
65.157996451656
66.4945924769082
66.5057616201461
64.8916285506497
65.3079836378834
65.0644176821354
66.0285453326697
66.3286712572751
65.0514973737752
64.4109533101992
64.0659628246599
63.1694843237611
63.870792720833
64.9692387901543
66.037421307426
64.7844963862188
64.6413144161845
63.2946515891709
63.0640245338587
63.8093082120462
63.3480955461809
63.3192311887338
63.1443077788265
63.6713222099693
63.0251237750675
64.8178083642955
63.2321543516443
63.8269177602843
64.1311250820461
65.2860104006018
66.2902273533911
66.3864485756891
66.6234074283719
66.1318759610583
65.7130250557839
64.8849394667637
65.0066664478604
65.1174307209873
64.4649720971055
64.1409858110509
64.3303633461354
63.1652513039495
63.6597320680914
65.0820142113953
64.6450548934815
64.4549254546536
63.8345785825208
63.4404113328656
64.2950780653145
63.8534966896184
62.9859342863327
63.0564807360232
62.9735016811007
63.2050385688723
63.8511841484459
63.689899182386
61.6504043848465
62.215864050133
63.1889877919666
64.1328088922812
64.1775375634368
63.5537892520253
63.6129102638039
64.2340528162497
63.78005407725
63.9064474950658
64.5274667115533
63.429658816972
62.3793506764559
63.7854897279085
63.0558085610355
64.1324183685885
63.0896640841439
64.7857308848602
64.8085294079729
65.4246628771024
65.7661738851629
66.2393402242742
67.1790481030221
65.6249901475725
64.9850397235355
66.3171898963597
65.892235280685
64.7411875355867
64.5232334094815
64.6046432843818
64.7040449418923
65.2268252955026
66.1163049736622
66.9345637705381
66.7965899403551
66.2688553255157
64.9262310179936
67.3527471344427
65.8681691483849
65.5002349561324
65.0260436187578
64.4260464293422
63.6715009413935
64.9032674397862
64.1501900701643
63.7242500367992
66.2306579081982
63.6054672927917
64.6828540978432
66.1007009648863
65.467516050905
64.6156794965725
65.5350493036474
65.2993060852158
64.2417336057718
64.1101484372326
64.4540085833882
64.7871174284723
64.3633385063202
65.3715970755422
65.0369148797588
65.4631998466688
65.0080334531045
64.2953471992447
64.3798273249564
63.6942910909356
64.9918937186147
64.7889025485871
64.0779962349776
64.0888754663002
63.1150127720082
62.5428888911657
62.4474099495124
63.321159733245
63.7902832234059
63.7592090478225
63.8262980476991
63.888712280595
63.3503222433861
64.9291815749093
63.7473972274547
63.2619481294691
64.1434182370351
63.9060127462417
63.835369090797
63.7007029429512
63.1647064458308
63.9184916274482
63.10514619995
63.5161113976605
62.8396030382698
63.2793248182909
63.0575707342968
63.4946469779607
63.407344784639
64.2302256891317
63.1826028771341
62.5350050806949
62.7388799981901
63.7507379027726
62.8065586121652
64.008140331757
64.4687457316911
64.0427609222163
64.7228857587269
64.3234293258357
63.8500535057646
64.2327777128198
63.873245733908
63.9025217599638
63.9512876659579
65.9424977391371
66.0577065753835
64.1433515554295
63.8977389262227
62.881203648392
63.9503981125818
63.8510283211505
65.0192838929308
63.9285073082741
64.1742942445065
64.5253105035896
64.3019773806244
64.2623722625103
63.7501427840082
64.1412658956721
64.8538105780523
65.5398872174455
65.869721016927
64.2137572686042
64.6952023221077
64.8837588206807
64.5747266652073
63.8371203244518
64.8737096641443
64.0924070629043
64.3713810959177
64.7997099586474
63.1855930303694
64.6571859470915
62.9717940935792
62.9082506251797
63.9143193854827
63.6298672876405
62.8406144195316
62.9697131953784
62.7301711139872
63.6973779379099
63.0194579808105
62.4649603116909
63.2185413802872
63.6609438456997
63.7124193470776
63.0836563980768
63.0862913033805
63.0225651122815
62.9003418967246
62.4664049448586
61.4406870402565
62.0340520711265
61.1786942833124
63.5419293419241
63.3676009550003
63.7010849395979
63.8860649735273
63.6190526937525
62.9995446705966
62.690936646953
63.610641086684
64.3110375082476
64.4795239841565
64.4687612141742
65.1682793038379
63.4760162739125
63.747259254407
64.0044403883447
62.8540903269543
62.7143913318826
62.0665004786623
62.0915140047758
62.6813139665319
63.2839434524524
63.2142595566416
64.0394144051999
64.1057423234748
63.2922873758901
64.3704696806816
64.5903196240662
64.5041474725615
65.2675756794559
64.3929777185382
64.5035359788101
64.3402214530183
65.2646104881622
65.429084663336
64.8736900886875
64.5379264816091
65.245753936156
64.2249930024343
63.4306890367422
63.1341000028867
62.1850953730464
63.0534618000084
63.1433375225582
63.5874584755014
63.3678685906473
64.8634692649272
64.1243114084281
63.561508682948
64.1241259464506
63.5282354381951
63.9663012930191
63.2469646772925
64.1269329735835
64.1781295845632
64.3904781495187
64.6224506928035
64.4556246976642
64.4954494237439
64.7627805791716
64.1936714625994
63.6844150077763
62.7592617916777
63.9841282935257
63.6039643935595
63.1804880174664
63.0210192573842
63.7506119936088
64.0511148908394
63.7182546293425
63.8117150230255
63.5725405506324
64.6808237386742
64.3232802804993
64.2427576957271
64.0558136898283
64.2647526890787
63.4171188246837
64.3170943992592
63.599762879547
62.4549015074751
63.1548341208881
63.8843650530611
62.7582111285804
63.8104205772185
63.6900266494724
64.9184714129589
63.8158679179249
63.8272462369768
63.1978541867903
60.861506592059
62.6371938636521
63.8589066777901
63.3120054867312
63.4181433711796
63.618240963318
63.0549919947307
63.8548809825099
65.7085536773835
64.998329331219
64.8989380798957
63.9972526527179
64.5696545254429
63.6572866655611
63.970517076437
64.913350181308
64.897199891306
65.7286748356069
64.514996740872
64.3311054190417
64.2103102413776
64.196177895628
64.6981393820159
62.9601461011439
63.9322936385812
63.9851973859186
63.6138792781257
65.7708193833051
64.2423493919864
63.5604369702236
63.7406891968535
62.2563108548162
62.7417619126399
62.9798081996115
63.6462143341632
63.7303134928764
64.1198363078583
63.616969706824
62.9064435089043
62.8589801833732
63.2241574560319
63.8689076874826
63.2842492359685
62.4353663977415
62.4964378853183
64.0993528571853
65.5571790549112
64.2346575707931
64.5592301486214
64.1373165293599
65.774324782808
64.8765722531746
64.1746288690023
64.5591252824141
64.3873614763137
64.6331465208687
64.8863933602552
64.9282812449573
64.7138914323748
65.5918906237956
64.4291038599543
64.0472739448242
62.9944416322695
64.1911306397266
63.9058194221138
63.7543306022843
64.0930986008945
64.2656145512148
63.9401490469635
62.6295861598846
65.0385137280202
64.9338870831084
66.2591895406552
66.4151057216117
66.8211297253552
65.1803357562212
64.1629737207354
64.4642461984855
65.2174356640757
65.1909848779641
64.6062528369562
64.8592190506953
63.9324958810685
64.0045611718225
64.3864725093299
64.0984573406474
64.7070222684034
64.6118254836363
64.5700833754943
66.2569749977524
65.3532425729901
63.6381115255062
65.3706036485462
65.6588906801937
65.3264772713518
65.301399008445
64.1438049955634
64.2110999629521
65.3574234057631
64.955860658981
65.6818270170072
65.064984489952
63.5378029190512
63.856376751248
63.9861490678157
63.6289009946836
63.8326730872524
62.9072926801394
62.559720006883
62.7822342044928
63.113327828437
62.8755756302694
63.0214593984187
63.5699030660197
64.1669234479932
65.0072414313411
64.0150580920454
63.5953253502423
64.1494272764841
63.7202513443301
62.224585511383
62.832415564032
62.8539645825075
62.6868505529538
63.6351430409942
64.5244201154808
64.2245868235448
66.3411511020036
65.833023747171
65.9416469814678
65.9562658873064
66.4877143732545
64.7491101264975
64.5899619130292
64.0743459661594
63.5623620337984
64.622949585186
63.7669251683401
62.6624325332113
62.9137736226214
63.810994840002
63.056469544214
62.7022901674034
62.6473795147036
63.8701457647588
64.1746740157679
64.018421026079
64.3832008636445
65.5361881210257
66.5830669561562
65.7599601378655
66.4028678882232
65.7376394847436
64.3056738018275
65.3208723566982
66.3134280481185
66.1316643385508
65.5837743158722
63.8225337608627
65.2973258156128
64.7760048902175
64.2562593135569
64.4304970266652
64.3429664737616
63.8831213246555
63.1885635151843
63.9681649949052
64.0002467647163
63.3254208098182
64.3248743870182
64.5493288029975
65.5095007514746
65.3241451253522
64.4974657190978
63.482043369361
63.2202691165098
63.9724291590372
63.0548563597523
62.6117138463881
62.1185156045998
63.2677603621017
62.8215248720847
62.1079870267661
62.5414599234299
62.3034067218224
62.9813747867169
62.9156042575738
63.8523666917255
64.0850810445795
63.814778608144
63.4509357621612
63.4301173399348
63.4660724807795
63.2614224814905
64.2859728916982
62.2841780255919
62.62663550605
62.5750288833388
63.4386158990389
63.5021689745448
63.697853285655
63.4038044843361
61.9232037462527
61.2779483229821
61.2892466236858
61.8297371726375
62.4091007746682
63.5893240969067
62.9708018884683
62.1702063534507
62.3401929393538
63.0124617796943
63.219736126319
62.0611721909675
62.6478196694231
62.4418298906795
63.2167776243457
63.9781529142741
63.4839283719982
63.9118563516169
64.643466032978
63.057393841836
63.7966912737349
63.0396994203964
62.9009465817235
62.1458665999616
62.792007354826
62.9288781356511
62.7333850281715
63.1287151929171
63.5371465609099
63.5666468269915
63.5456535983394
64.027542304958
63.473725521227
63.6464654357501
64.6306069642152
62.8790499848583
64.2810758026063
64.59791573969
65.0085362015377
63.5264854526031
64.2934582507984
65.3762235494624
65.5778362885377
64.0121948762958
65.4861147980431
64.581796282589
65.1215148498859
65.0687127282949
64.0530373773589
63.4550696332829
62.5853455528675
61.6851382737576
62.5863235327164
64.6793111914303
63.7085945883954
63.2170713724785
62.0461822500564
63.6134156082771
63.0961145072085
62.9637136844743
64.0460841179161
64.3805887818803
63.4256040883949
64.5971443198748
63.4339506381002
64.2475896000534
64.3471514364793
64.7002357791511
63.9123753717156
63.9016552915611
63.2118986033833
62.004378472644
63.6081230645042
64.0039596442842
63.7759903725295
63.7510599987272
64.1864750451433
64.2244783653732
63.0370672081745
64.6211790028758
63.2774160846324
62.1372059776845
63.1157084364338
62.2365501045133
61.7447318721524
62.8733409512444
63.0516103616099
63.2491935272847
63.4422657531719
64.8274757085752
63.15188268888
62.9930672560787
62.8038002360619
62.5915343420349
63.4372449072247
63.4492315283355
64.8828277257242
65.2962677432833
64.5597071675848
63.3889261404052
62.7839850406274
63.2679973213341
63.5669380885024
64.0104512950506
64.8393534533985
64.9229174105271
65.8563461556998
65.796512618712
65.6739413572256
64.7308835408301
63.7793997451118
63.7339680990408
64.4267530997272
63.9613332644422
63.3961328106223
64.0593705796899
63.9441852137478
64.0316749879004
64.142102406847
63.1613740882921
62.9616296050615
63.6276904790059
64.466367827983
64.2874838152646
64.2340436444972
63.7847749532509
63.2043823966214
63.5494798868895
64.2575896035269
62.9986692932076
63.2885782332014
62.7539310940383
63.1463949357085
62.395418329143
62.8353549142907
63.3802083145154
62.4260071640773
62.1809813679947
61.8803894741875
61.3540360022294
63.1011030064229
63.6017073066622
62.4258679701304
63.6990094522465
63.7950643644639
64.354574713718
65.2955394049969
64.8691286668393
64.0362380617671
63.7037193087628
63.7777786359735
64.6089186565641
63.9124149638261
63.1239155904023
63.6392036096575
63.6994326023996
63.09272809127
64.1649585055362
64.1941253799929
65.2607764650443
64.871874562054
63.1842692960027
64.147439150653
63.8665707402521
63.9587244526356
62.3901863373119
63.1774526227234
64.0050373968221
63.9867396090382
64.1078569888992
64.0030447099178
64.2338401776654
65.5211685928315
66.7671748148721
66.1119496799074
64.6549019693789
65.536256263684
65.1518587263327
65.24067651057
64.0350710264751
63.4306798996065
63.8647484990506
64.1211353789621
64.512312834413
64.2405825488924
64.456591146324
63.2710146383732
62.9856688825377
63.7858191264407
63.8166720430474
64.4632232306959
63.9212872628617
64.7395731636982
65.0988576298504
64.898917448794
65.9115306072649
65.7503376518157
65.2651831534207
65.3261638614349
64.7666116695245
63.2145493566863
63.5624592027812
65.6408987620671
63.7217173438204
62.9636464728709
62.6193621773637
63.0446880120829
62.5233449128032
63.8348562966361
63.798860993065
64.8392384184748
64.2378883034011
64.113842612895
66.299193282699
65.5686517841968
64.6494372871577
65.7938143671689
65.7252080450882
64.9258292453956
66.0029970921075
65.8667683128892
64.0054596913449
63.8416378236583
64.1515054382111
64.3977079994156
65.0105597308191
64.4731037883089
64.4261109012904
64.5655340660218
65.6470648654366
63.8621264978032
63.6429662108093
63.6219554321279
64.7240319487713
65.0282160183359
66.3165276947791
65.0456294471923
64.4253394560989
65.1520930770785
64.8911310662928
63.5397266773742
63.3950859040215
62.723493407137
64.0100784437731
63.0512740337726
64.7563063195478
64.0183690237886
63.8361929024838
63.3709060051833
62.7103777215512
62.5671825316163
62.4207427187661
62.6509029697278
62.916388694869
63.1687042092534
63.1396857347027
63.4594549457503
63.583277947444
64.5188932379456
63.6452260733759
65.3236087494941
64.7708422624703
64.9071235692338
63.7797638339206
63.685005927299
64.6430468314243
65.2189263797185
64.0807632973222
64.3600955839813
63.1991124394055
63.9974147812039
64.6915831281716
63.7584799808498
64.7529998157152
64.4504654443008
63.7734783268207
64.2951028627615
65.1978424960037
64.6956161156069
63.7252848947745
63.4154389122914
64.3675623023995
64.1238033045291
64.2895102542638
64.2131649369226
65.0764016948053
64.6379225833298
65.4847154615622
64.710857924848
65.6713315003492
64.1838084947085
63.3212341513907
64.3387775691692
64.1967325413917
63.8944539310649
62.8045727352953
64.0874329275683
63.8157530471402
63.7245168912728
65.0581505481738
65.0959062789278
65.4121041309365
65.9510916717845
65.2083564949402
66.0422986938385
64.7867940885179
66.1731865844729
63.8458712250227
63.3450425577792
63.4192785620209
64.6891977482355
64.6379916318875
64.541448140682
63.6561263044497
64.5272045327983
62.9526901061562
64.7640942717085
63.8783703944773
65.2135334820137
65.0392718273162
65.7843874627597
65.1302009329406
63.6089867805962
64.7382148790698
64.4045509632837
63.1578512930388
61.9057999936587
63.1890773547891
63.6335537614321
63.2666587862332
63.0046908523858
63.9047832597267
64.7930191373831
64.5213053720845
64.3214580877836
64.2651186202817
64.1192265285512
64.2045780383823
63.6867040961735
63.9040824924244
64.2470875412982
63.8404868689104
64.0358632072312
65.3305642330743
65.3061724349444
64.9017008044621
64.9298097820089
65.5309224523383
65.9489699253453
64.9877534591945
64.1479039401835
64.6031233054887
65.4833788742417
63.9906935207431
63.6667999129852
63.7553430964302
65.0774290117163
65.6098334756608
64.3887909361864
64.3874137574874
63.6034386151216
64.3452080622333
63.8981219427747
64.8669068774245
66.4113830260107
65.8836428617441
66.2623699128017
66.1186340300536
65.0623011953425
65.4816438186845
64.9290461178839
63.6589674196756
64.8518156737687
64.5011790416891
64.0505560936761
63.2817406637241
64.7295820706032
64.7302543040284
64.9618677204112
66.1196467959036
64.6133753752358
63.0729177764129
62.9673453397841
64.3130091044507
63.8984277816911
63.8512072979573
63.6098551662415
62.9472650200742
62.8741167460537
63.327343000683
63.9713086880061
64.1914803160384
63.6478609126178
64.0913532974431
64.7537988820584
63.7155920627034
63.4714440355173
64.7594999503813
63.9456001846173
63.4950606229487
63.3160887826234
64.8081916527386
65.0970785878985
65.7653798131188
64.2590864983348
64.968542634373
63.5176079182391
63.3156505076662
62.9844993030473
63.2626661223185
63.4056979382731
63.4107126142569
64.5793166435391
62.349672096071
64.2178551601136
63.4358171519425
63.1469304965947
63.2040253003456
63.9438905042214
64.3787661360026
64.3497824206694
64.9937617695971
65.4250526408904
64.6135205022991
64.4615009439559
63.8286513749435
64.8682362114298
64.3163426971978
65.2850078727357
64.5534030101454
63.8227194575
64.3368229446003
64.6343104802649
64.3646774349737
65.8450470755385
65.1019653744796
64.447408020492
64.9282406654357
65.0630519947429
65.2741190093614
65.1818628324763
64.6944577402495
65.4319382952428
64.5619005819197
63.724697513183
64.0184214369944
63.7143425691043
62.8825170068277
63.9980148258368
63.4460006736454
64.5163167771496
64.862415674257
63.9419003754848
64.4489286934015
65.1915316564722
63.2811664697307
63.4659703600416
64.093378423211
63.907505723679
65.1053289377207
64.4634415655601
65.1551775545009
64.831210095746
64.4174375118873
64.417339990157
63.763500876439
63.5389549417802
63.5375643260929
63.8905146382269
64.6899168705414
63.6988490769714
64.8542377461767
64.0148592409678
64.0483754859233
63.7395156124414
63.1979772664999
63.8096788172547
64.6931643213414
64.6652888803444
67.2916668069067
65.2682532411825
64.9558400590999
66.1332492495584
65.5826056987305
64.3875729332001
64.9111322553972
65.0896675954509
65.9104360187389
64.933988464847
64.970367286964
64.9433236564507
63.8775939159495
61.9451764272978
62.8492152404365
63.9286539185163
64.5499579804924
64.9289656670251
65.1538228945838
65.8268697746439
66.163793086668
65.3217057699335
65.1962232580176
64.4356009935926
65.5839484974164
65.4815787709109
66.2083390320409
65.412266464315
65.4568049083273
64.6584378087341
64.5485202224375
64.64119987042
62.9278842068452
65.1522683436462
64.414988848404
63.8851840129757
64.2829295765147
63.9701780696921
64.5972713500759
64.7710231464708
63.8946302705713
64.1158432977818
62.9794249482617
63.7058764103115
65.0731858091967
65.0370072110011
65.3785903086597
63.3385670019166
64.1955940091711
64.2055451488059
63.9145407111469
64.1066863728681
64.1265444559758
63.7338385849186
64.4973813340399
64.3319070100208
64.1907469954172
64.9418150208314
64.79619665128
64.8711125473272
64.5476230921737
64.4000059822693
64.9460702109315
64.7545003114654
64.667989692021
65.0303429733941
64.9915962981142
64.3789183477083
63.8945484189639
63.6969293257181
64.070050653811
62.9168142721464
64.0114474243469
64.6809339040509
64.9352945055311
64.9537563568804
64.9826156663331
64.3902544338608
63.7626619396655
63.9827314970786
64.1045111116658
64.3550803754955
64.423053897749
64.9471733526734
64.2424066930491
65.5507082331587
66.2284292488721
66.7365337335864
67.2422052899644
65.8824320521999
65.015602050682
64.3589946101525
64.5476530645794
64.4805177554403
65.4679314568898
65.5409348354627
64.1635507186551
64.8572240367056
64.8383900490255
63.8050668424404
62.8297752676209
63.5968964205848
63.253137595574
62.7078965436071
63.3140168787308
63.7692468942185
63.6963549726184
63.7788928801027
64.9004324098694
64.2320350291117
63.4390936269939
64.5497113874386
63.5631917624613
64.0596126643934
63.5680932225935
65.0618512930139
63.6035505448595
65.3624199457322
64.5517695113085
64.9119812566205
65.2693391392718
66.0364595774445
64.107737193078
64.9421630898226
65.2943939087229
65.5863229330862
65.2419841992009
66.3111915813076
66.1429037390187
65.6140416115861
65.9371971725118
65.8482731577563
63.7641766373931
64.2992247329152
64.0355034746582
63.7691649087123
64.3059218145591
64.2802966257732
63.3827904010963
63.6859752526877
63.5734369584395
64.2188554937418
63.1296950089264
63.3654852356209
61.8139041569724
63.0808445884604
63.5546414812215
62.7881897206085
62.5669495848785
62.005793304213
62.573667579732
62.6724256492611
64.6023797180908
65.0710809485394
64.8720627041124
65.2643784267043
64.5869809022493
64.2906586747779
64.1586450099712
64.1244718609895
63.468032407296
63.6638950332958
62.7275057625139
63.2794874793498
63.4071118320032
63.6543325114456
63.8309988889589
63.4816540902367
64.0466451502024
63.6451727635971
64.1432080402155
62.7292183226256
62.1581471812202
64.025532008177
63.074423895615
63.5079852257191
63.4921718122903
63.3414031533064
63.1270755724607
63.8360526195145
65.6456007888423
65.5135051031682
65.0190492970869
63.5806037724901
63.4077556336197
63.6442647660936
63.7063114380567
64.6405125508786
64.2382211038507
62.9826224486328
62.4242559572237
63.573781125438
65.5223371427099
64.4228226040419
63.4287035165365
64.0511459848276
63.9407870094699
64.3431301609687
63.5725235268161
63.4695256505869
64.3590588111482
65.0423246179322
64.1089296157006
65.0190828183666
65.0117661587185
64.3821654288336
64.4030399323208
67.3192496801163
65.9410276629622
65.8185293418599
64.518897218063
64.9128444078713
65.6496119878658
63.7336818829133
64.1226316426897
64.745793339661
63.3311858668045
65.0883351960955
64.9624384542939
64.9084614190823
64.2361191871534
64.4685132067068
65.1843004036875
66.3254465566783
65.2488390091574
64.6214159440137
65.1769359818256
64.2089238935531
64.377136011143
64.4017571794112
63.3799340807887
64.1673848930471
63.9465609496823
63.4291482257355
64.0167520842499
61.9085380342134
62.5599831184871
64.0888007278872
62.502137297818
63.5581841754378
63.7071587162166
63.6310048549187
63.6489210770217
64.0204902772749
63.1940962148706
63.2266556701382
65.5622020656293
64.5428192729808
63.105230332222
64.3338470589282
63.6490119534885
64.3918528112726
64.4818208174724
64.9096709097336
65.391176753479
63.0164877423102
64.6102369312357
64.6457352896153
64.9383724392868
64.0079106933104
64.3835370722118
65.1163407264369
65.4112921269716
64.345742968513
64.190923248143
64.5474609203217
64.1360980661921
64.4230328954055
64.3336334163249
64.6738122525364
63.9116161415156
64.354275010932
64.2870103956643
63.3271095825899
63.4451536094996
64.4947472221681
65.0847351528057
63.7552232970533
64.7652154399765
64.6357322389636
65.285423682028
64.1445478982139
63.3051747744861
64.3619196016397
64.726268029613
64.5277085937195
63.5900136248
64.4848588496177
63.4270337256922
64.8234728234794
64.5825466535726
66.1898396745361
64.2022360379997
63.9077305684787
65.1908073807982
65.6385556985476
65.4758778517994
64.7594967581072
64.5349649272367
65.5232322498678
65.2079607849127
65.0096010146512
64.5697075903209
64.205768667785
63.38686389247
65.0170611818293
64.040978316922
63.6610865133624
63.4497527434294
62.994915160595
63.7955023608911
63.6467094424199
63.8339031873095
63.4084893997186
63.0870837510288
62.7094618377408
63.312366815264
63.278943233358
63.1213578473716
63.4613720708955
62.8475817810964
63.1746303513276
63.63954496697
64.1351850430136
63.9557769567624
63.7504847195796
63.7560351926209
64.1876462273554
63.2112255787708
62.72807230938
63.3846309266228
63.4610337848386
63.287577353489
63.5434416892963
63.4163970775695
62.787307374218
63.789039011359
65.6828864339855
64.1281122222473
64.5809199618762
65.350887844193
64.6995631207914
64.9656699815257
63.261428612832
63.647699831369
65.8100854036192
64.5566778363374
64.1591340311679
64.6018050599165
63.8864648005534
63.6592160586495
63.1887857071878
63.9376099857846
63.8238352000946
64.1419566375526
64.6307665624866
63.7461159593017
64.6792582600473
64.3578421220511
64.9653308283212
65.2689771662556
64.4024298343084
64.0908634175207
63.6621001710052
63.3279914634913
64.1860957792788
62.3723545945551
64.3755495740504
63.3148248680382
63.7875224790833
63.8493305547078
63.7252075839872
63.9423142350221
64.4327758913278
64.2176727966056
65.0485326850525
62.9086382220034
64.0218839078898
64.2037574942875
63.2919015661065
63.9820500951919
63.8858656545318
65.1982122237785
65.9161887171365
65.4139520379204
64.0435481725589
65.6751687689749
65.9553478065317
65.70323694871
66.1514980506882
65.4815741767648
64.6577816539846
64.7972719521897
64.306168503892
64.7481041467241
63.7705417866408
64.9844111719846
63.605730236035
62.9893928860859
61.8696496894043
62.2668196409705
63.0228422372565
64.8083296005827
63.9728420252425
62.5390583455465
63.8212042368892
64.1670190708945
63.8383339682429
64.2400602784992
63.1368448169442
63.8916632334175
64.6542102616227
64.7247283478236
63.9797116174323
64.3478671065018
63.054235310568
62.1535845784314
63.0134982962399
63.3204469434335
63.9791643506363
64.3564724187213
64.8081024951071
64.2700791929806
63.4465635422966
62.910077465167
62.1481789033622
62.3621225023833
61.9163700904623
63.8918285670366
64.0836301290054
64.2572388428909
62.8650517931716
64.7709156587606
65.3561684017578
64.1381266261634
64.2436671394607
63.9755491163526
65.2016642919056
63.9314274290518
64.1037934943367
65.3547540879771
64.3968221741949
64.4289905022216
64.721913967562
64.8474556782559
64.8604516822146
64.5492805107938
62.9709430580403
61.8300618164388
62.3693488771786
62.18743909738
62.952955425351
63.2707140811452
64.1808294902365
63.6080374873782
63.0633628679458
63.3721259122743
62.1400378172201
63.7747149195538
63.0803117486926
63.3109241643981
64.5420912347434
64.3167610871987
62.6871042153207
62.8453131915345
63.8318181878071
64.3188999917575
64.2269615464455
64.2336696247835
63.8736548061821
64.0057814906358
63.7548963002886
64.3757331153071
63.9249304530703
64.6949320805907
63.7757978340623
62.2297641677671
64.0050611618475
63.1588764424372
62.0684674463244
63.111150118877
64.3727308658002
63.9043974411252
64.1736196734671
63.6594947395038
64.1722889142603
63.8142973580911
62.9142180522428
62.8907724933641
63.5907678105815
64.8612258014069
64.397559177268
64.930898948017
64.7457816085344
64.5092895348387
64.7962190006047
64.5100388616781
65.8137709076982
64.6409189785204
64.8735006532526
64.4594946914003
64.3048712702177
64.0219258642523
65.4011348819529
65.1073748039521
64.088556444374
63.8883728905262
63.751062443427
63.1076741730202
64.1097925977281
62.7609687141788
62.4924351888285
63.0235171699916
62.9047477314016
63.5457041183047
64.6242988531383
64.4104873190008
65.1242743891807
64.9957159729764
63.5835865478895
64.0793680960467
64.116350503214
63.0754698456252
62.912777684645
64.2404892171492
63.7750175478082
63.0812623612503
64.4395561506351
63.1042776513839
63.2878383141265
63.6191222373761
63.4209344319293
63.7039691088086
62.5155748251707
62.6127878819994
61.5074067146549
62.6478049358861
63.4070558286178
63.7327069660712
63.6017917713836
64.728354284841
65.6142643287576
64.6395360953188
64.273604467703
64.6857638003683
65.413841045085
65.9027790766442
64.6212845971141
64.3415947275121
65.841884644628
65.9059354100927
65.1337890536432
66.4145056828407
67.8020331578315
67.2243185584671
65.7130301422977
65.5298772327538
65.2536326457765
65.6331126590401
66.1652155795198
65.6508628798786
64.3630087561905
65.0895911802003
64.375857995072
62.9404748390886
63.2533847516348
63.2958807735924
63.1603406201514
63.3385772052497
64.2706217933372
64.419891637098
64.3807545050841
65.4312839239641
64.3884718843646
63.7409332738186
63.0790500496269
63.2445257825384
64.2641863166495
64.1090639749566
63.9181653728605
64.0999949650813
65.5730839828056
64.482331572994
63.6328845674304
63.6850833837387
64.0983282120925
64.7668842322336
63.3806958406322
64.000859400977
64.6486314688517
62.7457932769175
63.6371008832009
62.5873002038586
62.6413724675935
62.9432422807738
63.7458123620774
62.142028285904
63.315666441606
63.0347383716421
63.4712380206932
63.0105377099755
63.4411304911294
65.1256419529911
63.8872748443857
64.6977395494364
64.8396823323416
65.0807253738447
63.9471790188939
64.9963328757534
64.7374139405001
63.7691190289639
64.153253735874
63.798109904156
63.8599198587874
64.5860659581343
64.2380958691604
64.1783735406465
64.1119279597865
64.5116555307541
63.2860295693426
63.0271787013499
63.6256383365612
62.8453488134239
63.0167298581066
63.9502155305797
64.3064245723921
65.0167774091798
64.0792873615748
64.4789925414927
64.8610193946602
63.9914677714992
63.9395466857779
64.4255595975725
63.9550493036077
65.1669631622769
64.2863209366506
64.3178592098935
65.6249422761583
64.6860924701672
63.9086661943187
64.259913094156
64.1749333688489
65.2162752909522
64.5462720068055
64.584152027051
65.9266766826127
65.9246857768898
64.5992036767066
64.4174996982814
63.956231299879
64.1662252552633
63.986622128397
65.4357969047429
64.7224912444058
65.3900466448137
64.2569497098128
64.838106837485
63.7526999232116
63.7976532922484
65.1889320976037
65.3651803998922
64.5392992255118
64.3950262321434
63.3156695164483
62.4518246338959
61.8041236001923
63.1266380696761
63.527130547721
62.5667348844076
63.1899689358137
63.5722313276751
64.2308868603762
64.8157073401232
63.7007575503316
63.0844966404098
63.9203878482698
63.645730332419
64.1649574201496
64.5502704166466
64.2468763740896
64.9789107784004
64.3700620969936
64.2567139070624
65.2969744178616
65.3079519474307
64.0491609458273
64.1738116201741
64.8538378488516
64.1061416000784
63.1311728154431
64.7520138012002
64.7170469265061
63.445974607626
63.6107020875634
62.4143975356661
62.7821460192671
62.6348259713592
61.9659730772453
62.8014501514641
63.137904531798
63.8418163584342
63.2152217793802
62.990140766041
63.7199043211236
63.8489400144346
64.005775570512
63.3857929227908
63.636772230975
62.5939532376323
62.127066544164
64.0085548910662
64.3860180611492
64.4110391171435
63.6475708824388
63.7599410007464
64.4481348040889
65.0948770370865
64.7824430801292
65.1668946777817
65.1927321455092
64.0956964510838
63.8308946073303
63.5201429779554
63.6942082472863
64.0401016082191
65.0158331911355
64.3712617480944
64.9037198533197
64.45815126836
65.8303327657126
65.5390083273686
66.3629134228718
65.0348195835759
65.0654003934337
65.8431029019824
65.7696802698743
64.353289830065
65.223032426161
66.3215093419982
66.6889312507294
65.6617797773839
65.1474341005653
65.5128057070795
66.191550536023
66.4164741366813
64.9935585943934
64.6071380257947
66.0723439322941
65.1735854005547
66.6121875762077
66.1113582454718
65.3640804742746
64.7098754459258
64.2613716453907
65.1183813914064
64.4476197282915
64.2382643941849
63.8789583438097
63.5741538072865
63.7037145882104
64.5359303468715
63.6657861545827
63.0572947383276
62.4906252461184
63.4273465814106
64.3492655333536
63.9853544403738
63.5205943174892
63.4644796601788
62.8242563271517
63.840655813536
64.0143638426353
63.3241658278222
62.8216286683701
63.7087631386617
64.1833628801998
64.6497220824133
64.4318545418911
63.3356472617128
64.0781825757437
63.4218736505938
63.7071074575223
64.4872362092965
64.4393277441133
65.045069775655
63.5524205344224
64.6203148620293
62.8271143346951
63.3825248264422
64.1055162414897
64.0685898916034
64.4538969088303
63.8225972324053
64.3624344871379
64.1002186078816
63.1502071292955
64.4111525008878
63.9330874917902
63.8275993358649
63.8244978000788
64.7754087538525
65.2792306612325
65.0490932932768
64.9615031502331
63.8763286822558
64.2394978597363
64.4226751753678
65.0604205028131
65.8523949876153
64.7622416982327
65.1509486573382
64.9100762906688
65.3961802138427
63.7714266635488
63.3047771869267
63.4202778672625
63.7705412694674
63.6956019247194
64.0790059064455
64.084347355327
64.4538996801802
63.6945128471027
63.2997619098374
63.8086812590312
63.1213360488706
61.4773008191629
62.1384000004693
62.0544259097528
62.0743679137871
62.0636627564527
61.266927922214
61.5932172767585
61.8729913103492
62.447222525083
64.0748265437323
63.3531100969116
63.2061761267995
63.3718497681654
64.2832774910798
64.1469100242073
64.7624143384752
64.2724705142837
65.1996172604481
64.2381376918802
62.6691745898133
64.0644563568349
63.8332216196686
63.4627371678499
63.8097106613526
65.7981389438759
65.1942146062004
65.5426718172403
64.7317979416363
64.7815829791003
65.3175497318625
65.7088957515931
65.5684077686932
65.0252276865675
63.951752711551
64.2069162482999
64.2865147939111
64.059828970401
63.7281356856183
63.5077162466695
64.4724919393704
65.1103345790851
65.1123340656005
64.5643510721083
63.7517411685416
63.2489713501392
63.3457577222752
64.3540891176279
64.5243421544437
63.9665262617733
63.5471946648788
63.0660012352309
64.0114903282846
62.87338403589
63.3984920556777
64.8999291893604
65.6910795381257
64.658758640284
64.4933953633926
65.2038555627054
65.5142008336327
65.9644127447567
65.3221095905412
64.9360327420296
63.5978944197314
63.562422904677
63.4518477099725
62.8031658411142
61.6449507107503
62.593217256194
62.8441108999356
64.3738950296632
64.1641687541934
65.6389677399334
66.2039393290454
64.8872162075189
64.7501504578543
64.6548376193016
64.0536589991063
63.9613578243909
63.5612759433524
63.4406535044863
64.7656173124005
65.020308077894
64.7722234298963
65.6944973934505
64.763784816603
65.9518884007073
65.9841894781292
65.2958908019619
64.2919328418378
65.0162452709798
64.4965735901942
64.5815850875875
64.8450353086677
64.1313303686911
64.6231995385394
65.0495507434028
65.5476630656199
65.0776083078759
65.2503822156359
64.374704211471
64.406425937626
65.0785667550407
64.6425005173419
65.4927866819198
66.0397352678716
66.3063133116806
64.7530933687609
65.598419836598
65.8476251185041
65.9363993622397
65.5220343724584
66.2014040756408
65.4427628842052
65.8415073572561
65.1262609107454
66.0235585987803
66.6643160714275
66.2758153300138
66.5815944708933
67.1189619746116
66.5269074576252
66.5698401340347
65.469350429854
65.4569504234367
64.2755722904049
65.3163628757095
65.644615857089
66.2239818719187
66.253637703669
65.3645285007938
65.2375755750778
64.535163029315
64.4000886715439
63.8920782692949
63.8942151616575
64.2597148159852
64.5570197120846
64.181736020983
64.6609196974827
64.4571594887487
63.4170671841765
64.1827467197039
64.7330651193095
65.1359838345022
66.2194512162654
65.0338187773966
64.4436918748757
63.9270904653846
65.6665569181499
65.1282910062069
65.1768504652343
64.0903922159485
63.4116335021536
63.9294849247467
63.9592210685223
64.2016813191592
64.0954670547624
64.3636897039004
63.9533711395925
64.532109369708
63.7315041344432
64.0302157922476
63.0706410222262
62.384661495258
63.8642519875734
63.3800871687653
63.1821777053734
63.7504325510085
64.4392414604634
65.6130597441383
64.1435692159561
63.9715069282652
63.0685135640177
61.8365390065362
62.8260580721359
63.8141858209332
63.1136766351388
62.9665978377307
61.5959582012714
62.6082027213489
62.4721469128216
62.1106840720167
62.5469616349409
62.3635038791055
62.7857836206478
63.250163908534
63.1800115609068
64.8854177570101
63.0650448984121
63.0429061136873
63.5234897008166
64.9600808168838
64.3168481822583
64.1812310457833
63.3857536458585
64.3195846660994
64.2506070385327
66.1415011291985
64.4042005947089
64.2986797914008
64.4569908026525
63.874202423339
63.9418321034329
64.0101025243263
65.0980466113659
65.0437299672453
65.4304329411215
66.0923641308444
65.0703599306517
63.1054100659597
62.9910157711071
63.5611366474584
63.6144765694071
64.2698092424755
63.3158694714908
63.2301226716616
62.7742851940776
62.2510533633113
62.1247884002228
62.2583705986981
62.148630822164
63.946230049934
62.9023591484216
63.9052455852594
64.6168705973129
64.9409343568629
65.62308275986
65.0010680439988
64.8674482060262
63.9737389129851
63.4155273388976
64.5891372488132
65.5594135039457
66.5122161692956
64.6575375639627
64.9215972872143
64.1812264923789
63.5218048021798
63.3494780100649
63.9839123971882
63.9522323884266
64.8261778300837
64.122542068732
63.5105979116006
64.2588612254952
64.3551720872644
63.0535177316972
62.9971264183263
63.1250945865724
63.3280801340639
63.7084766448706
63.1043562003065
65.0091615045152
64.563362295932
62.7797434361776
63.4771870954163
63.1049241822868
63.2272053883416
63.3726244350557
63.7806044019272
62.7894001904981
62.8012338238816
62.9927548567495
62.0604343838767
61.9234307143393
62.1381869103672
62.0833321307644
62.2058974751869
62.1688018423718
62.6463386082416
62.400113964415
62.4696257860912
61.9265716081485
62.7975584883957
64.061151821384
64.5528368085274
64.819605133328
65.1812400766384
64.9865445076403
64.234947405138
64.1674193138415
65.2161754083582
63.1327623896301
63.3423756850243
62.8798267994891
63.4873043503739
63.1819714648961
64.2440374677133
63.2268264928542
62.5939871453409
61.2906290066591
63.4543021097568
63.7738891549497
64.4406741318199
63.1938241245463
64.4816122400574
63.7540515390661
64.2999356244797
63.5155206635433
62.446185135589
63.7612079550322
64.5036379176491
64.4094664570424
63.8877446724277
64.7905229455412
64.2117582161069
64.4710389381952
63.3002507378026
64.0073522426314
64.2269710437231
64.7043415710002
65.7055213540852
64.876559135403
65.3863724097403
65.6771731346126
65.012653258182
64.7948842085824
64.1266049656981
65.3011822817657
65.4005381774182
63.800771052314
64.893794354962
65.1874746297588
64.5776418160385
64.0520590222598
64.8453923906776
65.3686176678938
64.9478724844013
63.9183134705447
64.2662840051009
64.7802022587159
64.9908529774213
64.9981857048559
65.5807706288509
65.1392889631066
65.5337284316088
63.9600265613606
64.1110225935329
64.1270196535611
64.5839203677468
65.5634831975341
65.7568334746829
65.6448615589748
65.5124865162716
65.1640850092623
64.4347935678935
65.1805857188509
64.2107459166265
64.1305050163482
64.5240231233763
65.3443736825974
65.115525240813
64.0708265843893
65.2470642750125
64.687247935156
63.7588855302334
63.5403565964856
63.4354828973176
63.1503726862198
63.7526897680209
64.5897912644061
63.5479225102971
63.6988216398226
65.2541738647059
63.9081686567727
63.7408679542142
62.6607391462167
62.8869212118436
62.5621603809355
64.1701083196809
63.2292095773183
64.8462355015597
64.4097793827241
63.5989744479273
64.2234832710202
64.4591488997627
63.8207134652941
63.06407343112
62.9628452461287
63.1604681702818
63.9193577123025
64.1798082015752
63.6188552894772
63.4124375290301
62.6482699020483
62.9075691374811
62.818835756625
64.9412128320411
65.7056268754272
65.0821790365392
63.4870655837137
64.2588405002025
64.7047130922341
65.3101997785725
65.5202982729568
64.988537769168
63.8681269508903
63.260696051601
63.7353198327368
64.4598677088718
64.7799314822482
65.1993955066659
64.1679816530335
64.6587654708215
64.2336940110677
63.7966868558391
64.0275738504292
64.9782093222242
64.8126271185465
64.8520680907148
64.5763760724187
64.6713042900321
64.6200798758986
64.4718132629592
64.4072943310793
64.3802035434055
63.75748574078
63.8144668838284
63.8606192983178
64.3899769931762
64.6102887409813
64.1363042157442
64.6092315825004
63.9447922038717
64.8609472252952
66.0468129625409
64.9110993375319
64.3242259899678
63.5639833186922
64.0914613105468
64.737995254909
64.3454642233354
64.9259776625137
64.2843970594324
64.6806782023812
63.8852071611909
63.6993165471533
64.169406682446
63.2756178619913
62.1118674908488
62.67299231453
63.0347310931254
64.0680960630343
63.9970700844053
63.3211695670661
63.1967867193902
63.0052484668897
63.1792174116539
63.4018532931678
64.2135454554111
63.8248530106164
64.1128377164232
63.8686471423449
63.6890591697831
65.0158995045389
64.2257347537754
63.4678658717381
63.8927876575913
63.6640494044706
64.0077702840208
64.3755930522393
65.2850247785682
65.8085583155917
66.2934489333579
64.7426841211603
65.1699726161806
65.6561293643137
66.0763920170377
64.7123654339709
65.3540619908218
64.6941715708156
63.6022954529441
62.8356405336115
63.8045916637988
64.9990378441871
65.5571744693443
65.515783150301
65.2678323056782
65.5199760762829
66.2795572770177
65.7098918433497
65.7800253988434
64.1398800217285
63.6386538149175
64.4709159551813
64.6133957247398
64.8617254063996
65.1879852306931
64.806196703493
64.3107830367246
65.5812505748282
66.3057656616462
66.1403147420364
65.3972680447359
64.7192639198296
64.9657447380776
65.2991695878379
65.0922893293165
67.0799241758809
65.8957480181898
65.5135410256311
65.1291641204308
63.509759284938
64.4352008733962
63.0903560918188
62.7345505771629
63.0325350925734
61.9603662557283
62.7722548608636
63.6096956340162
62.9783714884416
63.5905590809124
64.4412265210746
64.3137575756483
65.1095349161645
65.0663621366109
65.5797688640628
65.920460825396
65.7037649053927
66.0900357057039
66.5172547006659
67.0523868975884
65.6584283048054
65.7829206711569
64.6292667608481
63.443601093741
63.0752491542982
63.8066066534319
63.5341702270091
63.8363201285966
63.7625625755953
64.0789880367578
64.3289481231604
63.4379968784493
64.6058540295958
64.9954679052221
65.5570423844527
64.456683403643
65.6661851570258
66.0297099226115
64.2474784537742
64.9172214615103
66.6387036130676
65.0264320420451
64.8803835366493
65.0342454136878
66.5111484731275
65.5777004932265
67.6887462608379
67.6882188357386
67.9292147397521
66.6836106222938
66.3286048946991
66.5156030591997
66.2666652663426
65.0370215172218
65.2037505786744
66.0494651326552
66.4170295006426
65.0064666954337
64.4583075692962
63.6427474249604
64.2191215100327
63.7116416046311
63.7207353713864
64.3470872685297
64.5078107206647
64.6581064861334
64.9211675524828
64.8798021424242
64.9886074414401
64.0900115816521
63.7632431900749
63.3338055197911
63.6253344836137
64.6367712541568
64.8515257297084
64.7105622177647
63.9121807916937
64.7128007565434
64.2118015515618
64.703249869158
64.1197045244509
63.9519649452624
63.7981029942432
64.1118468368021
64.314247403932
64.1389930652322
64.3410501778671
63.6621123269042
63.5274136840662
63.7443062497985
64.1613700030582
64.6355330320525
64.1801697978334
65.2171946820658
64.4511240624627
65.6732384366616
65.5438635158935
65.3765933887078
65.8771022076463
64.7067809117217
64.9375550301843
64.141348814378
64.5942613159802
65.3401742358671
65.033543795888
65.0720763574947
64.7355784221876
64.1456789935431
64.1121767971031
65.2229071405391
65.848291490718
65.7738797235266
65.2177642554976
64.6105602118128
65.0837099494772
64.8050489422886
64.3288659276835
65.8088710260662
64.7191889363722
65.1939022348868
64.9259689353924
63.8858267658824
64.1877564327503
64.153411682266
64.4561180126927
64.1816416674188
64.1027295283595
63.7900393239834
63.978594662048
63.4952524483676
63.4270994027955
63.3480541800286
62.8168302565738
63.0133302975066
63.0106453120792
63.6589295728016
62.8719586965836
63.8401135705153
63.3962551974064
62.8970388581374
64.5423216961906
63.1287449648556
63.6971910831635
64.7763295865393
65.2310543773856
66.6431438482257
66.572267336034
64.6760176126332
65.5387556939448
65.887860005978
64.8133305683507
65.4819345189608
64.0719185982487
64.5933712236083
64.9442018787777
65.2943789408798
64.7092876965968
64.1860570741857
64.737461112682
64.5596180162975
63.8448178873983
64.6660956405815
64.321991456095
65.0792517198312
64.9500895018135
64.9831704220633
65.2013394436307
65.135531044921
65.0558170255844
65.3255646813264
64.4615418464718
64.5072050804434
64.7616010327977
65.1689937023673
65.5104715990641
65.0788204427195
64.4245317506614
64.1111725777038
64.8149540602171
63.5859571814362
63.2898070147911
63.6029716489765
65.3897299841988
65.2114161921676
65.2456891310179
65.1112238014262
64.5082224605692
63.633310522492
63.7261661305193
64.4880098029671
64.3833397560922
63.8208526510015
63.5419377442213
63.0935221177126
63.7523917780035
63.7520910359242
64.3219331506756
63.788742020482
64.2124122600748
64.155467035877
64.344392371728
63.4614725207823
64.742858013793
64.7220244455067
64.0381685957537
64.4858105344141
65.0092820572577
66.072432606141
66.3095304168894
66.3089396591657
66.522461905134
65.4309339314832
64.4924183285806
64.2160996781949
64.6015016188722
64.7731092613487
66.2368590542951
65.4004273998406
64.450579935489
63.7205466211715
64.2228558634633
63.2816098729847
64.4187102073719
63.5247601059435
64.2853985129178
65.2555304441122
66.2588843364782
66.1459462951329
64.6519277588401
65.1699599815284
65.3278485563642
63.7872122256079
65.0725025593592
66.2953284980062
65.9151719124493
64.7955193434392
65.5226322424972
65.5156920653681
66.5923009592944
66.2892435674138
65.7353532921977
65.8841774086722
65.3774760235335
65.1621379509121
64.6861754490078
63.5259824149692
65.6020928506739
65.0824452199056
65.5960130962247
65.5301108828762
65.3521420652872
65.201341767933
65.6162467584059
65.0056154253531
64.5229509525416
63.817568898002
64.0034929384116
63.5370473482601
64.5238277189608
64.7652887939184
63.8011308032914
64.7696382427715
64.7126037295182
65.0111775581179
66.4627016236879
65.3755834973925
65.4419584110787
66.3886676530674
66.0393623692661
64.7617305489029
63.8115223375152
64.6313570371829
65.2874849814107
64.5272553048504
64.5860011266136
64.1660862360315
64.0502483510538
65.1955447178581
65.5231608651557
65.4407223795726
64.119959281141
64.886287836704
65.5424324545007
65.1247252280096
65.8417166819769
65.0409865413071
63.9759888638076
63.9465984609375
64.5393114618751
64.7597437064417
63.1387153757191
64.8412167463016
64.6507500578446
64.6104876117451
63.4702987930595
64.9699751620192
65.3028068955695
64.4571923227748
66.3418005154562
66.4899944661439
65.1414828805551
65.2287914945675
65.0310338427866
66.3939053469529
65.7665561550002
65.5860970772739
65.5018893288737
63.7563418244145
63.652126472388
63.1724657460767
64.433288952935
64.9355306727169
65.5239926961257
65.4290237380805
65.8353015459756
65.0859740264079
65.2493975684338
64.2589824853796
65.6195020070858
66.4625988832241
65.5923245626036
66.452986572879
65.2637914092989
65.5957429051251
63.7509092354431
64.2145165392626
64.2597191536863
65.1944658147608
65.650115085625
65.92074019418
66.0318628390383
65.7907953035266
64.6289392526457
64.8192112912493
64.0750042200411
63.7273077464877
63.801985712687
64.1686990965533
65.1372541598018
64.8282234789759
65.2350242874098
64.6620376944722
64.7105418726843
64.0846561657122
63.8302704651074
63.3536746047196
63.4573746712849
62.0920530400459
62.6933597485045
62.923836591371
62.3294848732919
63.2586025776717
64.4224678838825
63.5520319292676
62.941315455358
62.9114184447429
63.8400908479224
64.2821029414612
64.2422969220952
64.9331189742539
64.7405806610091
65.4297033123307
65.4394273535941
65.5090212926734
65.1016574498938
64.4925680618338
65.3362868836541
65.4652311457263
66.2536190924822
64.4601709502564
65.4050949110955
65.6699861745128
66.1748249718949
65.4193558755273
66.2361182055682
65.0004501649942
65.0776108265651
64.5979991004417
64.9763184195268
64.7219084844721
64.7433558904292
64.8651392156916
64.6230881679761
64.4005759989951
63.6072376255544
64.3307442260378
64.70228093634
64.9089442404199
65.8435901896879
64.818255652727
63.8591116548108
63.951929318497
64.0915164850462
63.890710466898
63.8883246954734
64.4390222422087
64.0746685293168
63.4815762308175
63.7312674115429
64.0973465357815
64.0246074268362
63.0008875505829
64.4501270146813
62.7965715437485
63.742633380521
63.0417192678975
62.8074033830722
62.9663052452763
64.5351846926176
64.8254113877027
64.3214977950884
63.8185763601814
63.4639880244006
63.1917925162519
63.7261452302464
63.5459458896181
63.311781364537
65.1733962228929
64.0442816278413
64.8083773433347
64.8437678169684
64.9538026561468
65.3513063093269
65.8468726186594
64.9607259838154
64.7147899539328
63.2257806794866
63.4122147941306
63.8945367678442
63.9321064765142
63.6973428078696
63.8540076759141
64.894652484898
65.2609874708776
64.5069407095527
63.2652705348949
64.0451239805322
63.8262540937282
63.6486896415273
64.8492845597522
65.4150032999065
65.2391680896896
63.3903330186271
64.9511355390016
65.4289748483896
65.2068333925722
65.1438191930599
64.7365835294523
65.7664300928477
64.4699946024535
64.4211086679284
63.4091094738158
62.8533433560398
62.6006969341479
64.1333737523351
64.4225622345606
64.3266888479591
63.9623531148429
64.1340667600075
63.8350414749301
64.3055273679426
64.1416828477999
62.2380810356487
62.98021428487
63.426068997063
64.3957094293154
62.82032880386
63.0421886104958
62.7226451507394
63.4211107634606
64.0976517544373
64.6161813471771
65.5456050246892
65.0273844120728
65.372002513297
65.7221992423917
64.1550873341401
64.1536568317009
63.7672032721108
63.6988563934989
63.7574052359866
62.7545780127561
63.2479741722663
62.4578858056202
63.4950504484766
63.1829036075027
62.2677720733646
62.9057292055668
63.2383084649622
62.7021351802693
63.493937398016
62.8404986056392
64.0521386336166
63.9884322728343
64.1032980215016
62.8470997459631
62.6428103870511
62.857033772179
62.4769964321961
62.8206586539629
64.4258791195567
63.7727236423525
63.9953765825657
64.9295506643089
64.1316895492194
64.7774117791282
63.8100986711451
63.6873212469138
63.4795183327856
63.4977175120686
62.1121579532297
63.1642386903107
61.905813669398
62.3458753746061
63.5849021550728
63.0549551465787
65.6625782208861
65.6459688855592
64.4056540388187
65.1199948893918
64.3609033876834
62.9184018232438
65.2442697819986
64.911805853045
64.0470807118512
64.5785674459097
64.7646626038718
64.9018028784039
64.9655422920483
65.6279151571712
64.5658256232167
65.2312375728364
65.5135801122185
63.8895140360149
64.7272291474343
64.7559874454189
65.3407876069269
64.7122026651664
64.4310709766432
64.9853442542943
64.9777187119393
64.5565063619257
63.914377464363
64.7728358356261
63.576781907468
64.9503735505886
65.1946984147248
64.5376357745496
63.6201644295386
64.3642152715313
64.7185043186255
64.6832989163041
64.7443616039284
64.5434283326523
64.808703176246
63.7630172390787
64.3148423859834
64.2550870363526
63.066930113434
62.8004174111157
63.5718945880005
62.8890824146373
62.4751600660466
61.6857432170612
61.4046650861448
62.3993821427484
62.7935407277631
64.0084877014908
64.4675049701039
64.3304163736823
64.3724479739485
65.6934845291866
65.3182330786359
65.0008237682084
64.7348900487033
64.6595482542172
64.8651296911597
63.5776715757952
63.3105125905628
63.9603237202014
64.6890822445452
63.8680013269488
64.4563347268178
64.7141835245678
64.5796707244899
65.8651562409941
65.7733914292312
65.9494496042766
64.919272979296
65.7754304277068
65.9917642858577
65.1053948533385
65.9162025723344
64.5592730553811
63.8194113953784
65.6317220836846
64.2850992174713
64.2934934235896
65.6907360395917
66.5525262205425
67.2353737575682
65.3785550368647
65.3010912906521
64.3000411499461
64.8004719840484
63.8440595613158
64.4940582411499
63.2679332718719
64.8233328083558
63.976300104962
62.456904507788
63.4179606955901
63.1408231244764
63.1014954016875
63.4614239399104
62.3477617695688
63.3719211884608
64.3173940270447
64.0026161715737
63.7954765747967
63.8439439523309
64.3631438987553
64.7079034908351
64.0816346174124
64.5574669523776
64.3398336900713
63.8358607068912
63.8305929423368
62.5969352919849
61.6880330866113
62.80951304525
64.1954116385205
65.0010520682014
65.2164270860842
65.1669169009904
65.3789898803452
65.4347317002925
65.0411459237991
64.3319143494591
64.2462809043264
65.8671493582054
64.8338508731474
65.0866718823466
65.1838855008644
64.6918047727086
63.8632922689415
64.4748072724789
64.2727592406088
64.6533074649638
64.9268549864847
65.4742388797716
64.5793496340619
64.5662530390903
65.99316430125
65.1502421711746
63.9480140648396
63.767564925803
64.0989610408462
65.5573386077634
64.622792591235
64.2062228019942
63.8330028343215
64.7035273644909
64.7945913020529
64.1704162098113
63.7189834820092
64.5762810133958
64.7014128428513
64.9550614768465
66.2252192957917
65.2030946261088
65.8159282438126
64.289331519723
65.831766197618
67.1213092955242
65.509216982035
65.9573295053058
65.2553986035258
64.6196232514326
65.232951869225
65.046543357401
65.8646655054498
65.2207957019151
63.7543527641326
64.8694802820484
64.1665639390944
63.3964192924545
64.0019917212198
64.5788503325126
64.9362376713679
63.788092983388
63.7810317560493
64.6690426628804
64.749080963317
64.61776829803
64.6845981993166
64.2614681213435
63.9434453758115
65.1783662543529
65.2225899008494
64.1094408799747
64.5002539413531
64.094932049823
63.5587026052177
64.084154044687
64.1191188644165
66.1970709182031
65.1472711194508
64.4495543604816
64.51574196068
63.6012073441901
64.6271469279867
64.4402954797337
64.9615022715385
64.0194948106109
64.3598411672656
64.0580250581068
64.6296695283011
64.8358399687471
64.437789373931
65.9159642982373
66.2661952744159
65.4229168448453
64.6859026891484
65.2752481269108
63.6195413655535
64.5525199440128
65.0224962559164
64.3017501396487
64.2272448042069
64.8210866985835
64.2550491530395
65.0530854814104
64.6808304648311
65.4288575674481
65.1539143465168
65.6597710060353
66.0337007857667
64.2061070026749
64.1201826284968
64.3936864070219
65.3224357137548
64.9432889244694
64.5982051239804
66.1422467352808
65.1194400274301
64.7857486975064
64.9877064274386
65.8651595708083
65.36876943718
66.0298714856044
64.7904486729615
65.7346600740625
64.7411060233114
64.9657708701918
64.113354526843
63.9053695521021
63.863090164712
63.7435110193212
64.7198246193937
65.0617836257931
64.9352075334796
65.3016827499555
64.8234186538477
65.9008007724891
65.6525411276541
64.7819988965943
63.9001026846458
65.0726932037564
65.7229345112129
65.3780044014925
65.2813693443207
65.3581665523999
65.61414385253
65.90786831975
65.8756392335816
66.8000715681846
66.139282992496
65.7159576045689
65.8993282186381
65.0317431057397
64.963583965195
63.3346624179098
64.0711386983689
63.2383834742232
63.0575844056888
62.3488061024068
63.3852265932808
63.7589974905565
63.9580237720672
63.6647893583227
63.707403020793
64.0275588918578
63.3362138634651
63.8967943585536
64.3194571446678
64.3811637794215
64.7796195531896
63.6259599040535
64.9293250554911
65.2090385202935
65.7889224012673
66.3296589854482
66.4824762489803
66.6930103737543
65.2224974426782
65.8522040506359
65.8522849189424
65.5340305351866
65.4039725480776
64.4994739095453
64.7244354931685
65.3727051025086
64.7959972871108
64.2910561830471
64.6649953078214
65.219782613438
64.4656338443992
65.8346180966989
65.382251600801
65.5498752696866
66.4111007792679
65.5861289308479
64.3202648210612
65.5838892623064
64.9123381324753
65.6493291015274
65.7580460110985
66.937606948703
65.9450268516653
65.8273731696579
65.5065020384463
65.0979393929545
63.3377275471381
63.4924188448066
65.0909271439801
64.6895965035947
63.8250854836523
64.9373511176017
62.9362368728817
64.1401470661565
63.5130033677591
64.7076935043643
64.3934097343963
64.0284655072484
64.2181051054125
63.3330725351011
63.2098341400353
62.9690696106374
64.2360116145302
63.893803655457
63.4226239940207
63.9855909947348
64.3662400954027
63.992075718582
64.1709093111744
63.9901362986566
64.072255986725
63.8610686290051
64.0867571510972
64.9699667355251
65.7925850861833
64.529832749015
63.715668665546
63.3837502286886
62.7602414493048
63.9947919536475
64.1492115096877
63.6700710621078
64.1299046503909
62.8756127880772
64.3382123151413
65.0726161222143
64.2772704276173
66.8774655760409
67.4147227037218
67.5968110009101
65.8173592604911
63.7027603136984
63.7743014789099
64.7965323125782
64.1272395721737
63.8228946729551
64.955004641801
64.6675991941054
65.0248036798465
65.0309621777817
63.8275477865708
64.9591525523257
64.2556744336054
64.2481466491216
63.5049070648291
63.5864722192404
64.4979523012298
64.54791475762
64.3531563631068
63.5058287536389
63.0998111175725
62.8819823332557
64.9891093622427
67.0178109455479
65.4967730029206
64.606635962601
65.3143517136473
65.4034004929068
66.8423616863259
66.6946973017286
67.199247698134
66.5558999506136
65.4946770782461
66.2968403056658
65.475094899772
65.1641743652528
64.8324505175961
65.1601376270579
64.9876643968079
65.5885458645218
64.6119718855502
64.3623164783303
64.4570440175835
65.2359746101979
65.2716413863421
64.227521298485
63.778626089536
63.4530954084192
64.1767968107175
63.8375656211542
63.7283060019667
65.0866727328351
64.9662052752856
64.9687029888158
63.8897431158471
64.9910701766203
64.1608095990588
63.9577146516981
62.9787910387169
62.6460658674906
63.713834568257
63.3415703624406
64.2212648386022
63.4068969986798
62.4679745779029
62.999032925659
62.7215512375857
63.0124265552572
64.0181534853722
64.8792198693369
63.7223182705112
62.7946652772154
61.9675612088031
63.4762118938051
63.5010389218587
63.6382229042938
63.9350336871278
62.4711250512984
62.5126893552481
63.8343064970858
63.6106173607669
64.1015076210808
65.7598678706537
65.0953738787932
64.8055720235695
64.7944336048379
62.9910345276934
63.1901206121838
63.4529645706781
63.9907524268725
63.6474910627674
64.0790542389949
63.8323860649649
63.2758284616132
63.1172024870418
63.6061557914443
63.4842044444371
64.4037665260458
63.2095689195909
64.1969861709494
64.3825847662508
64.7490495955743
64.6078445498369
64.089484733935
64.5299499731581
65.106872270605
65.3377784750618
64.1405958949559
65.860726829478
65.1052060922814
65.5916711784952
65.1269270161511
64.9342125548806
64.4350361958158
63.627133696666
64.4243558421242
64.4136461289236
64.3924555401688
63.1922068861677
64.8138130905078
64.1808050987936
65.4626975115828
64.7995256727286
63.8299814585991
63.3223179023043
62.5064337258735
63.2212325688728
63.0104248258933
62.9454927292185
64.6139043083174
63.9515354205854
64.5500031516296
64.4314784649435
63.2813583747494
64.3622382271535
64.5705171149007
66.1238983161357
65.0290811512203
64.8234255471728
63.6001270786416
63.0488994822753
62.3740722212853
61.5090888575608
61.8726326341669
63.4015642498387
62.989973971422
64.5744100118252
63.8833692098454
63.0661327683711
63.9576853224455
63.5979890218428
63.7300909130394
64.2740139419753
63.1914441435934
63.3392752581892
62.8113522318657
62.0042108509224
62.1071624893441
61.4349786936788
61.7253634580822
62.489926491551
62.2463995492663
62.2764278075269
62.2144214942374
62.9119193154515
63.5735758519096
63.5588407498808
62.2997835988327
63.0540408248143
63.968036907811
62.4536043971851
63.4205874079053
63.2652867222694
63.6145251726795
64.034295653329
62.3552722541392
63.2874397857316
63.957151321147
65.0682870432072
64.6430392760687
65.7972137739784
63.6787036533777
62.3360995404105
63.0186684504356
62.5381475452
62.2694306684108
61.7435248299298
62.4277203512928
62.5669899665847
62.4602052980452
63.8060251816655
63.627011678509
63.0529625794432
63.7482250587666
62.9430898377042
62.5606293967568
62.4751902590088
63.2466200977477
62.0970381923544
61.9981482542975
61.9579136117589
63.0739885828782
64.4353815555071
64.3040691564484
64.7064773585298
64.476179379179
64.7662091107886
65.3105761101977
64.5811458079281
64.6932485220605
64.4885623935949
64.9120251699848
65.6670385864349
64.7391658651617
64.3843369955202
64.2108609725745
63.3224408065263
63.095326428452
62.4083215162034
62.0088313800373
63.7713596691094
63.8149707107887
63.3075331242887
64.0587617705359
62.7009802475487
62.8961225020767
64.5003399730057
63.9871811774707
63.4376095746509
63.6158452087773
62.2123236159838
61.691058281123
61.8140867282974
62.4325205937562
62.1209083870223
63.8256322163422
63.1855171547213
63.9622801953297
64.2864063701825
63.1361917384136
63.6023851028744
62.7987088510338
62.6424497374583
62.1960111949767
62.2929360954557
63.3293691270598
63.8119148164093
63.3379329980031
64.2928274152429
63.5918711036169
64.482695356674
64.2261241173432
63.7858720613527
63.7454978045769
63.4163104383783
62.6831960616919
63.8828174357302
63.6347330534627
64.4580923877011
62.0043288451488
63.5947378582832
63.8430938515981
64.0765173815212
62.888023998882
62.4496887920599
62.5446530217911
62.9091184234348
63.9025577211668
64.5552856535061
64.7254182999446
63.6073219651842
63.5466066217357
63.4851008959857
63.7174598379309
64.4023932881341
64.7008894799589
65.1132917010436
65.3852045298586
66.2135350398804
66.9236738772714
65.2799648381755
64.7913103146423
64.1395311284456
63.304320680839
63.4592598998874
62.7932922701293
62.7415853258074
63.3486516564841
64.7940783404523
65.0872290962265
64.9221645442899
65.0238343652473
66.0933228953416
65.7782196166088
65.1436822699784
64.546488944423
65.3352515144811
64.8739486445726
64.3556761162333
64.0522535546918
64.0683169231549
62.8718847363416
63.6910814510235
62.0122480548298
63.0423193835992
63.1296711069503
62.7678825104202
64.2871483716299
64.5956875559667
64.0596652892876
64.1564316781103
63.3940409874226
63.610178019151
64.4483233337407
63.8014580704867
63.928213889951
65.4586445489192
65.8765702757228
66.2762918819802
64.3991538873903
63.7065000056525
63.691944983723
64.0950571113684
64.4128450060724
63.865907812291
64.5992602419743
63.7859832555474
64.2706710708365
65.2193068424851
64.2355780586017
64.3800185461944
64.1768652944897
64.860395958667
64.8549757496849
63.7734571753509
65.1053786713336
65.3644248614236
65.1759007395667
64.8042373959328
64.5795050950213
65.1340932433331
64.4114457193699
65.0732309265857
64.7937777039341
65.2613711271448
64.700155458952
67.3353397372279
66.8582427018153
65.4975010863997
65.770642493271
64.8445190040974
64.4554781177483
64.5536168426577
64.7484673013397
64.733001261944
64.9305209864338
63.6567796499016
63.3685385608638
63.8124130582754
63.9587031543189
64.2085557251106
64.675045917956
64.0236001022591
64.0238282702865
62.5814331771987
63.8414626858284
64.0973476367071
64.7578155066578
65.3296842906109
63.9769570024674
64.8552543311234
65.2292664449572
64.5334115322878
65.3869528030918
63.9734158803846
65.5808093867189
64.7376721431891
63.5797495721636
63.4222674454023
63.5539903870339
62.7504579912226
62.622041942352
63.1389701165543
62.9094979172805
64.0635016475516
63.5856609921621
64.1848477986549
64.3321398344101
64.0438238230271
64.7963687568731
65.0435066981106
64.4618859791643
63.4653887829641
63.7683863977965
62.3354016531924
62.3110174997294
63.7510813190602
63.652560252736
62.9128282859559
63.3793654432703
61.773136796634
63.4423719032784
62.5416612505036
62.8935400225991
64.0300168398564
63.7025015724706
63.0525914061116
62.9179497096492
63.9312375089504
64.3852181200531
63.8713377390523
64.1477307457239
63.6613029327544
64.216757565351
63.94064657515
65.2870737903921
65.4423554911535
64.8763849469702
64.1746879047632
62.8836995121846
64.0866152927608
64.0512233536574
64.3359774855393
64.0218888814258
64.3539811010683
64.6161282819098
64.9553338816302
64.3991534005745
63.8157014867917
64.5848358336118
64.8510747939815
64.6955858224693
65.3237150099494
63.590533403286
64.5251137526666
64.0095814212032
64.1574165925209
65.2104686823544
65.1806187437814
64.1696420724215
64.6851385580667
64.2376141485941
63.8082308057672
64.4565605157331
65.4857405112865
64.701058654584
65.0336157539213
64.4698856300297
63.8919108808967
64.9997794340277
65.2297258124666
64.7245772408984
65.2549361814355
65.2975653243172
66.1950914260609
65.7454695848015
65.8416773030573
66.4679930312559
66.4752184366765
64.2514921808299
64.7112343270482
66.8428473367604
65.2315508495467
65.0762975069451
64.9758733040766
65.8495383797003
65.4574044211233
64.5596757801461
63.9946646572334
65.5355082782176
66.1534759965514
65.4976631934945
64.5869708397255
63.2418556487362
64.5598667516743
64.0967093885068
63.1066368379769
62.7027455434654
62.6646221271372
63.5845516169624
63.8122216683836
62.8646737757839
63.8748201215193
63.6215837725613
62.4526965080776
64.1174810956171
63.8906679950977
63.5265273963514
64.5467911466391
65.4809974914905
65.0945904793194
64.9361074935208
65.4508861491266
64.9141555462916
64.0490877696242
65.2205318173034
64.539025704635
63.9440423546967
65.4703367751961
65.383945342392
65.4301920528815
64.2849580667422
64.2020667045091
64.1054842964593
63.006782422854
63.8374824668254
64.2704982296273
63.918846216755
64.3083686210027
64.1954457243852
63.2929647331094
63.7933758281523
63.2238562255919
62.8350647905482
63.2817750451107
63.6078467755917
64.1202072040257
64.6583078759497
64.6925752731807
65.5441433063415
64.8994900380904
