# Supplementary material for: Conformational ensemble-dependent lipid recognition and segregation by prenylated intrinsically disordered regions in small GTPases
Source: Commun Biol. 2023 Nov 2;6:1111. doi: 10.1038/s42003-023-05487-6 (PMC10622456; doi:10.1038/s42003-023-05487-6)
Supplement: Supplementary file 3 — Supplementary Data 1 [file 42003_2023_5487_MOESM3_ESM.zip › Fig2/Rap1B_bilayer_thickness.txt]

40.4673932134904
39.6639720189451
40.1932984214038
39.553329864335
39.3716729970091
39.4797324768221
39.195475598377
39.7481322047686
39.9863106711545
40.3693467968642
39.9764066819791
40.3087557808719
39.9626684222559
39.7058936867248
39.2324683359576
39.4117023716872
40.0484417371076
39.9197516385152
39.6359519629366
39.2848187146363
39.6490985573342
38.8228183617897
39.0919147422418
39.1809018884845
39.2405787387681
38.8741384241316
38.5207951455807
39.076745930585
38.6783717816928
39.2466736775857
39.3452018994675
39.402933385316
39.6142930080594
39.6917536464203
39.7204080071112
39.395695021016
39.7883416887084
40.0500578371363
39.8695085316796
39.9093182215386
39.5252297700054
39.6988589429695
39.1546162565148
39.2235632000547
38.2772947439842
39.4450086378489
39.5588855708087
40.0258509160694
40.064895246647
39.5984364745593
39.9763943285252
39.9089697052734
39.7425959900172
39.3539990145751
39.7226405941677
38.8589573012458
39.2298171801198
39.428528563021
39.3653180634534
39.6280715500867
39.5803273045254
39.8024291769021
39.3917657049417
39.42554569132
39.5586414438305
39.6758190196773
39.4661099755001
38.5270390953681
39.2259113390438
40.0694103247389
39.9285328958171
39.8593793374521
40.4761644706983
40.1779090036848
40.4397553283357
40.2341290589535
39.8737459221272
39.8420504598907
39.0380370815996
39.9701047772109
39.2477788396957
39.6003147142905
39.7606201306738
39.6191001060434
39.8279368156536
39.8475006236773
39.4104833821255
39.0720530588619
38.8162710745327
39.124859921298
38.852141275149
39.5557889100277
39.8964482272113
39.445392089741
39.9600648067616
40.0014560771711
40.5881985112071
39.9554585891942
40.1655068736285
39.7966700308251
40.198624346473
40.0180416617731
39.9840605339217
39.611093313686
39.7735357576749
39.8086354742147
39.6569958608159
39.1653070845588
39.7840286465205
39.4977392172573
39.8651042183642
40.0123420220834
39.2823013580207
38.5906606354697
39.1799932288802
39.2701980663068
39.0511320775607
39.3119768738345
39.0609071450603
39.144229393776
39.1764360371664
38.9148911199987
39.5571574267314
39.2084903641582
39.4623723885828
39.5151821496109
39.9780412537482
39.965284721458
39.7737963626682
40.1001657622431
40.604424518688
40.3563491016927
40.7451743243118
39.9764695771214
39.7794065753217
39.4153700529927
38.8814182212457
39.0823932687843
39.072534162348
39.5426514259492
39.5830248309306
39.6818066563269
39.1513024550094
38.797673583111
39.1309511123683
39.4829860398264
39.6223044559209
39.1756393988125
38.9931950994614
39.5922615243931
38.9457478634035
38.7779660276291
39.1833894129153
39.547215331845
39.9849464883708
39.1307244148319
39.3085560825939
39.4035736088801
39.059833845145
38.7988309179492
39.5385441277565
38.8186143306771
39.3641908408014
39.7434570717089
39.310526464443
39.2423318177361
39.961371060092
40.3418168406695
40.1763255690886
39.6488059514299
39.6938438763924
39.1146634326639
39.504202018924
40.0623174712313
40.3244538987927
40.180207327801
39.8429953351968
39.6097463954579
40.3727019067565
39.9997400754229
40.3549526126296
40.4991189434874
40.3606806647497
39.4582854311073
39.038405775783
39.6473768372327
40.1258485440855
39.7628548512956
40.0524058839689
40.2753539343876
39.7607558587585
39.7168414355127
39.5150459337716
39.3781048257744
39.0161408050293
39.5219247928773
39.3246191145194
39.7905940452409
39.3781555824408
39.6498650515521
39.5432993076466
39.2530026321861
38.9274540992698
38.8127880852632
38.8970660471354
38.769351008123
39.3391630130986
39.3791959414177
39.1534712789837
39.615903222601
39.2958932855715
39.4323966885255
39.4457644677724
39.4744310740269
39.3266200083273
39.8197896344092
39.655740468189
39.2658002379767
39.3207223768587
39.8221062411363
39.6782858320358
39.9598541023755
39.3520766219707
39.1968086465842
39.5802108263729
40.1361822637243
39.3119590012714
39.1999219526747
40.1717506622225
40.0703542012558
40.1595433345949
40.4558822864635
39.7510611338246
40.2800557386996
39.9285915426132
39.9358557704322
39.799317471668
40.2862721584461
40.0332969114837
40.282761435878
40.1487432566556
40.7949933196559
40.4116427167899
39.9384858269483
39.9432099668265
40.1846850578231
39.7907385749046
39.5378657442151
39.3765227627674
39.3994864277567
39.004129378322
39.293053368045
38.5134656340988
39.0265106861037
39.5872653092599
39.864073028147
40.3553093491179
39.7313327052376
40.3495928743472
39.6736462809823
39.5535515009755
39.5187694286257
39.8559032461057
39.9262822387194
39.3020383658233
38.5524774559419
38.6706252889601
38.9177762514814
39.4481294864757
39.6677298699967
39.2626854591498
39.0569387872612
38.8944688814658
39.4074351853393
39.3330313493106
39.3810800645488
39.7218263807521
39.8120300561089
39.4837254570791
38.9387551945067
38.6120708748146
38.5790168874593
39.0584523610394
39.4472768895955
39.3162670122654
38.6271428723127
39.3749869019094
39.2840702788998
39.884775263051
39.9245502539355
40.1990967085867
40.3856035346535
40.0877289049553
39.8700339957921
39.6310981292917
40.4135108552798
40.3714524188828
40.1395583170432
40.332611078044
40.5297749185402
40.3574322193159
40.1818119313982
40.5633999919249
39.8783091814831
39.4876769460813
39.4254210178298
39.5217729651968
39.5982593269862
39.025225563242
38.9353715095456
39.5658806234096
38.6810850312011
38.9631778200066
39.4322682711412
39.7490804259625
39.7627255457419
39.12510889885
39.8452204622403
39.5941235855372
39.8296238600606
39.3056487040086
40.1339684056112
40.2008869020224
40.3735547951978
40.57243069607
40.6215477577364
40.1484642476747
40.3622476073628
39.8749469557997
39.9959022806148
39.1433657349159
39.7766110574356
39.8458351649018
39.9773775352773
39.7492835068944
40.158078976994
40.4952989005079
40.5889387532115
40.1166618905886
40.0667918837833
39.9341325181903
39.9152120628742
40.2774262810396
40.0300271270251
39.2351996722045
39.6211173999992
39.1348128402273
39.3462506226819
38.8966096656491
39.2056711678553
40.1877174952215
40.4087760273455
40.4502152296831
40.5429510009008
40.3938849614525
39.7499095314681
39.6165154563056
40.0337886669018
40.2459068234119
40.3467747852056
40.4450374163361
40.3172953963681
40.0365269927465
40.0152346344508
39.4844687689836
39.4258068540682
39.7012318582246
39.7217429559239
39.8764612188243
39.6493174443743
39.6137390949108
40.3359626609468
40.2430910754284
40.7764748159081
40.2685402769031
40.6905586955523
40.4503158033095
40.1758214098034
40.177412905677
39.9265535051172
40.0266621454798
40.0060344060262
39.7343170390787
40.6285565459768
40.2814626708175
39.916062679355
39.2984733480396
39.276335459205
39.9734344965681
40.1692897905806
40.0531903385715
39.7040915365572
39.6523742025549
39.7564412441318
40.5785219462231
40.5222303941194
40.3466877887546
40.3277715856379
40.0954242144369
40.2268730078482
40.1581945250733
40.3099525528725
39.7037142299241
39.0183898241833
39.1923790689269
39.4191881386921
39.3235248708564
39.5939422191594
39.4886748737759
38.8320418463813
39.2865378943357
39.9526446703709
39.0124319503604
39.0161520331797
39.170024821092
39.1269658968505
39.406253997244
40.157621131441
40.6220855688808
39.6469203427183
39.2329920248552
39.508595725904
38.9174246523115
39.6397099666724
39.5915521167344
39.7948560830319
39.9729115466879
39.5575137539745
39.038149594779
39.4068104690976
39.1954802530783
39.0523151898625
39.1224388008567
38.8826086142248
39.4113036197444
39.2869320829308
39.7868746047871
39.2188946813847
38.8186168195423
38.9822869538458
38.8442771998319
38.4757539408777
38.6464658260345
38.5807330727176
38.8280418387968
39.4303926829136
39.0435515697556
38.9889139878629
39.7571864662748
38.6982524324346
38.8748655519903
39.0705629512517
39.7879447412009
39.7262434047481
38.9866720531926
39.1859209797599
38.9143039364606
39.2492846593311
38.851928367679
39.8068331660646
39.9430646297506
39.120466508769
39.4928815896262
38.8931560542046
38.8639927868891
39.566766665038
38.7799946505614
38.7226393670747
39.2384886412508
39.049262331953
39.2789553963375
39.0243331743812
39.295279963169
39.7703812541384
39.1148474028616
39.1135629820904
39.1755798322183
39.2039830581909
39.3717177071555
38.677066522335
38.9356123363932
39.242008170054
38.8763809160753
38.3944316732362
38.5858117899911
38.7576890852315
39.0168158017425
38.94748829254
39.0867854296559
39.2864238547958
39.6264771111485
39.3172650085154
39.0266484390606
39.1253784775333
38.2022941809311
39.3763511063675
39.8872530885818
39.6037665256346
39.5669826555734
39.059129246959
38.8816485974925
38.9075155142582
38.9095605954578
39.401208052009
39.6339509294491
39.1179867948346
39.2689091666379
39.6305175116568
39.2065769959781
39.5253793535008
39.7333070271746
39.5921393444241
38.8701009042335
39.0219065805878
38.7342183483971
38.7969613678929
39.3094205169164
39.4200867843949
39.1426246572424
38.9847700229799
38.8889176839129
38.6892205992933
38.9127300353965
39.6672472488198
39.3516612072184
38.8610073078361
39.1629752627928
39.8066857626944
39.415986679379
39.258819357233
39.4695128029846
38.8429454403694
38.663912881665
38.8128726607621
39.046101554877
38.3756682352586
38.5673654742514
38.9774334435511
38.6010224785468
38.8196585799708
38.6265060286731
39.5388719266513
39.9934327788626
39.8349190328258
39.8987652329082
39.2334216927037
39.2293885513588
39.390613334187
38.8369732884044
38.8532249959631
39.1999529506221
39.270481063862
39.1355979977232
38.7354568328922
39.5742127988475
39.0282336737572
38.4869918558333
38.5271437836014
38.3189172303235
38.8810146659312
38.7635380394932
38.4391824592244
39.01407673383
39.3281595987904
39.4428521069613
39.239099167172
38.9969152864784
39.6348953173217
39.7378316946704
39.8083202084307
39.433097127953
40.3467087235114
40.3060128370921
40.4605343383571
40.3955612847299
40.4180461756709
40.2188472219589
39.7891617423356
39.7433844248454
39.5008529687169
39.1045573189604
39.7145076359964
39.128016072893
39.149515305304
39.6054014440337
39.4702411263077
39.4873478081893
39.0991377334402
38.8154401782386
39.2888081836379
39.8231090033496
40.0001287844045
40.2618908103468
39.9070481895999
40.0822144681757
39.7946101058613
39.225122753458
39.1286737958992
38.825150077351
39.7026739629431
39.1291477198553
38.9088411406636
39.4470949988574
39.8423959006364
39.2401810825875
39.0472806553247
39.342094134
39.600081722343
39.7903074375307
39.5971701308934
38.7523291525215
39.2865061594581
39.2676917687811
39.131689993701
39.1776301729157
38.1912339147895
39.0681253963047
39.1773250868826
39.0694852181958
38.4789452453254
39.4346129200675
39.2306055748101
39.0108785375602
39.2211271058028
39.0571429560883
39.7387322175382
39.2629663900896
39.5746924265467
39.3032117981702
38.9571851327363
39.4681962157741
39.3725439691383
39.4610638642552
39.605094477143
39.5522893035452
39.3936216312627
39.8514306967507
39.9470438350331
39.8413823768346
39.6484378007125
38.9908208049106
39.5820388604495
39.1861487759484
39.3534450929173
39.9642967978712
39.6494317067593
39.3314091062706
39.448743685809
38.8219389754915
38.9926712928798
38.8575820712529
38.791348589149
39.2045860630896
38.6905358491121
38.3839755467694
38.5135797635473
38.7532406026667
39.129356168657
39.8246211302401
39.5993312257709
39.3033082892999
39.3121665416743
39.3152535987623
39.1392994572418
39.0979693485029
39.5101793371066
39.4874662135988
39.1053511089749
39.0297839954646
39.2296616403342
38.949459850748
39.3068888548649
38.6931047747834
38.2218277465615
38.1726977712779
38.9655285539852
38.9553717232714
38.9210894741996
39.0906305072284
39.4900888886115
39.5427603299369
39.7497203367728
39.9604938902036
39.8694201848322
39.2067353648369
39.5503896938029
39.6673967104568
39.0802226917511
38.766343018824
38.9876283099756
38.3084173123844
37.8523911338061
37.7439628686166
38.2301830681888
38.3226076389403
38.4681336576288
38.9125834272365
38.9449336005381
39.2365026122392
39.5767885659279
39.336360887566
39.1391913913316
38.7435750163364
38.8384702457723
39.2243985837558
39.5486390181262
38.8680957209783
39.0631950293326
39.2941421133099
39.6590768563627
39.3067770847166
38.8749321857285
38.6700671388645
39.6630709185745
39.1023323259771
39.4233872850335
40.0435989350984
39.4312158136657
39.2311914911174
38.6253630355552
39.1218506090569
38.7225654679115
38.9845683671007
39.2275974077809
38.505876625106
38.6632226765758
39.0914595607154
39.5798855213204
39.2193296514376
39.0817722461842
39.0669748081503
39.3125417306367
39.0673125576893
39.2603804939925
39.215594800795
39.6275432695845
39.54514679106
39.2192678992596
39.2807015081849
39.2814279040905
39.4443875193997
39.5594714045926
39.6264145647235
39.9378992185047
39.5354591552657
39.085516746277
38.9507675667002
39.3940311370875
39.641717112827
39.5230503693976
39.7995659054329
39.6494387385821
39.6328288290236
38.9996726084237
38.9715183303011
39.461366588098
39.543651101244
38.7902928387677
39.1593588743948
39.0968242004664
38.7883723525487
38.7672124694092
38.5130496240224
38.6246051810807
39.0727704810775
39.3232905415172
39.4953253351077
39.8793278909291
39.4947741895412
39.4156204541524
38.7685897310173
39.2071931599768
39.0235847980486
39.4729116125139
39.4574657265185
40.0115256338408
39.3979638539581
39.7233034133911
39.8334655707131
39.7311708898255
39.457156205097
39.3904022955332
40.1422636099536
39.5891469509112
39.476739537756
39.4661523515528
39.5375904547245
39.334685062158
39.638905352936
40.1033030357425
39.5591001852594
39.7444143322582
39.5279914756415
39.9271013519981
39.2159144014622
40.1982578564975
40.1903549184703
40.0125950909624
39.851763268352
40.4199443677459
40.1139484395885
39.6037270494583
40.0681315852335
39.9917922132344
39.638008184144
39.949264104278
39.7667739534217
39.589689072214
39.2938852013161
39.3855063258598
39.1637421913018
39.5372740236597
39.2670161825238
39.3353976427907
38.7116454713674
38.6914078730124
38.7427213747493
39.2651836990909
39.7321050221671
39.3860151477133
39.6884655825618
39.3531534235084
39.1530454967961
39.0084573967288
39.5785320182441
39.7112556709585
40.0213418499789
39.9732736759314
40.1375454820768
40.546129345653
40.7430015429102
40.5466978318764
39.4464018861854
39.8110433804868
39.987339496452
39.4133312914107
39.3242795623111
39.2160256332821
39.4120778844814
39.1698218116054
39.2893513146474
39.4289780046803
38.6345442120074
38.4222523994317
38.5439484268728
38.5838916789803
38.4744431818374
38.4399991873539
38.7932206474972
38.8686833376836
39.0436158045374
39.0881097854589
38.5848394544839
39.2076985469972
39.2164248482547
39.2237152481721
39.3489293092028
39.71690107002
39.5088480957429
39.1352487310416
39.2176146727218
39.1327867657247
38.7685800826911
39.5610622359446
39.7956461281889
39.9844052088381
39.7606637233837
39.7732378906674
39.716147004394
39.865341521915
39.7769528011682
39.1684025178453
38.586619575417
39.1304503790859
39.6536183840498
39.7444251898563
39.7188153335944
38.8126847312105
38.6885736523253
38.7260602787288
38.4920132934044
38.8655170254434
38.9647994166673
38.9365409539605
39.0968293941382
39.9855096638805
40.1675968205487
39.7597008162476
39.6103269583448
39.9940506703926
39.8126843245343
39.5640711368535
39.714248212018
39.1327224190388
39.0624617725912
38.9913363260854
39.5501706145829
39.6872042569247
39.0866960528724
39.4933614998955
39.496910678658
39.4424306928911
39.4127317137991
39.5163230971455
39.1086387645516
38.8940534517821
38.8512524845624
38.7979300728551
38.8876136877721
38.6891731827347
39.423093442082
39.6192014516002
39.3656375189823
38.9573867162069
39.2253901480023
39.0586931488731
38.4997692686139
38.4733961607872
38.7520963975476
39.3122961972298
39.3879963009446
39.1356598752918
38.8805046439572
39.2654451359001
38.4806653870477
38.1984241257613
38.1723312556142
38.3883549643687
38.3145855874726
38.1898014598423
38.7503494029896
38.6044341737574
38.9933857482692
38.9207248774442
39.0707863680843
38.8156863912589
39.1324852076444
39.0520010577308
38.4867291883989
38.1914660450585
38.3022048767167
38.8069264177522
38.568846526451
38.6924472052642
39.1538225328079
39.1320468796624
38.5937059055675
39.0227794591024
39.0681640218805
39.0138390399792
39.1080279624823
39.6209637269428
39.1547757492322
39.201994132514
38.9933662351936
38.9034256713559
38.5799943960877
38.6180492433233
38.751575090267
38.1656901349925
38.4571631743049
39.2524313603989
39.1024274588434
38.5916056000424
38.7712967712068
38.9721547255211
39.0490469055946
38.8884605579505
39.0676130285167
39.3134520705702
39.6653129434746
40.2879175892583
40.0854393531979
39.7834499635279
39.7087273650699
39.447445787083
39.4295486127487
39.0240215818489
39.0274830159916
39.2697728094428
39.5296330585223
39.3771952062343
39.5315807164317
39.0080766645746
39.7749799606375
39.9465296302179
39.1828038130545
39.1694588698121
38.8515246611252
39.1603683823287
38.7733201201917
38.7872210468909
38.7226242670708
38.3551912461868
39.0695535667818
39.7212942638783
39.7486580431261
39.2196427406285
39.3520185380672
38.9384364621005
39.8246299314981
39.2021646127155
39.9039778619503
39.6562440563934
39.4718743557079
39.8851335042254
39.767766323796
39.6249423386673
39.9456604068127
39.4922407874355
39.145513566335
39.1548271212915
38.5250173583175
38.6216784343976
38.6479129780021
39.1178230605141
38.6572116021757
38.5628874008102
38.3441983039933
38.797882064023
38.7597266221287
38.7204175811023
38.7657335124032
38.7159939338864
38.2270852191681
38.7156245687594
38.760965039995
38.7329198012047
38.4759393677567
38.4914860012555
38.8717650066722
39.5495446267754
39.1385397355564
39.2797542918812
38.9184804120048
39.5054300563504
39.0129948818322
39.028127854922
38.4191144246445
38.6912468211819
38.7347455979999
39.4485743095578
39.4358512807775
39.2863602029755
39.7124037238484
40.6944711768667
39.7148120550997
39.5419194894206
40.1086001678749
39.4576081116994
39.3742883618031
39.4640600597818
39.5486447281308
39.7742428278682
39.7950910414108
40.2805532184113
39.8451211306382
39.4020584242914
39.5012401139295
39.2895617102934
38.9702558843375
39.3312936829397
39.5009228857278
39.6304841831477
39.2689558958766
39.5476476794542
39.3658696604899
39.3987698166459
39.3464185467473
39.336892766503
38.716678247227
38.9475499996031
38.3424860827449
38.308574849909
38.4992683335185
39.6741919678068
39.8876263143238
39.9897937039334
39.4179950115255
39.328825743672
39.7316290463663
39.5983102740663
39.1290138822613
39.2510707193754
39.5048108192405
39.5485701105009
39.7695840066531
39.4864681414081
39.1897369999677
39.3676597290168
39.1483325019027
38.8440756540909
38.9287650956048
39.481005495887
39.7581500694005
39.7242643492792
39.7519930841144
39.5674651003044
39.7272674534859
40.2054743784445
39.5172975058507
40.0650204141533
39.6430428169392
39.5895386898156
39.8770790793679
39.9482361297415
39.2088967646011
38.8449007096917
38.5210847939706
38.7553624231807
38.4545447819963
37.77257002275
38.0343909803063
38.7221011500567
38.9429606688143
38.8496554138684
38.6078078038765
38.2235042570416
38.7322506498407
38.6776091667137
38.9305188042548
39.0102520881679
38.8229415925665
38.4202942075954
38.1338549419686
38.5851096994548
39.0944276933317
38.8606953537424
38.7556308783265
38.8840667994335
39.173264284166
38.9730909076203
38.7103363552479
38.4820279232179
38.3315849456723
37.5849994497267
38.1976630273491
38.3811414503489
38.5910158972949
38.543404414437
38.5131185674507
38.83138416849
38.2866687129242
38.7920834847974
38.4059292489832
38.9973922777658
39.1004351333336
38.8758239227513
38.682118136955
39.1701963045782
39.3643362127169
39.3699432864334
39.6285272651249
39.4666858579976
39.8740326822005
39.0956479994135
38.9730594177439
38.8139409532451
38.8358751375667
38.8174600772986
38.8238810475025
38.2057033646388
39.2548143982486
39.51344745408
39.6350301304249
39.492263471719
39.3734519523402
39.6321104407712
39.9582247762969
39.5113141450015
39.7357568716762
39.1988438622317
39.1618247976207
39.9181228454667
39.4118642898521
38.332926978487
38.6417093872623
38.7029835636768
38.7335942868833
38.8492954949337
39.3228623899145
38.9861692976069
38.7096900972052
39.0961426640199
39.3090752547036
38.7456138874144
38.9420470476953
38.7873781878539
38.1889159740422
39.0897532026374
38.2789715672182
39.3115806223166
39.2551330142551
39.1000154414964
39.0763765013981
39.0557363487655
38.5004256338383
39.0951455021547
38.9139482864226
38.4806188503098
38.6139459690261
38.4486940844693
38.1708810851229
37.8918681724304
37.5149380621284
38.599441486577
39.2204870999461
39.4456930602038
38.5474020196934
39.1973870004468
39.8287110054132
38.9826266727062
38.9481355842115
39.1066921831381
38.851240206407
39.1792737625263
39.4108521251165
39.0728680470977
39.1974491499891
38.783976889941
38.8814802945262
38.8635640295266
39.0135414348307
38.5541565118013
38.5063327834261
38.8956592577475
39.1573622652176
38.6706626151949
38.5919857058862
38.8928873347915
39.4947765107909
39.2085346377659
39.2607090657809
39.2780427263241
38.5288833773899
38.9414234522617
39.4984721378044
39.1060449255035
39.6802106695143
39.1651258833079
38.601195120089
39.605679197183
39.1782728720193
39.03400001269
38.9908224449415
39.4451508884879
39.0591222458014
39.5958788407772
39.7385362180395
39.41064042451
40.0004457624673
39.9150250312857
39.7707458722471
39.3092178213075
39.2759310773727
39.385086202782
39.355801276968
39.0555302953881
39.60341299696
39.5125663591956
39.2460156575598
38.7357913723698
38.3875910017225
38.9801925851841
39.1749801248814
38.7476753265368
38.5889892062756
38.8809326194352
39.2409359432631
39.0480301087954
39.4139029245987
38.6236194000501
39.0396494359681
39.5310792786505
39.3441911862756
39.8134412823301
39.6712840698384
39.4994595097372
39.6028125363167
40.0632475329569
40.1082044668872
39.645119719714
40.0497273584809
39.4276172257433
39.5678568417777
39.401243836952
39.8217557155725
39.1994954799562
39.4833075956865
39.1753611786197
39.0673297808226
38.6911944386132
39.4759389056903
39.3604086633483
39.1154962753206
39.7993711543806
39.2447774522634
39.2863876729702
39.4891815694494
39.3481624250059
39.4759927155594
39.7803367475067
40.1582065134337
39.7617544747362
39.712173735975
39.2593321613993
39.491745745052
39.7093508985307
39.3772998666924
39.8471628523033
39.6129002126379
39.7035079178987
40.1943459290848
39.8209174775917
39.3676379629257
39.7715659493148
40.3961171729797
40.0357122310484
39.7874525238769
40.3502164420054
40.3649469831576
40.1795793355113
39.9639997154775
39.3626353904454
39.8642432700905
39.6971218292159
39.7378746723085
40.0367515274973
39.9765037838457
39.5536857723788
39.09560239596
39.1037884238593
39.8665254077526
39.7961561830758
39.5426675451324
39.3049315206932
39.5328631418723
39.6536383347881
39.8666479858886
40.4817636377482
40.2881469513029
39.5451564148219
39.4748634054203
39.8091357886189
39.3443612622091
39.3208683858415
39.3805150592367
39.3499665872015
39.7131653045564
39.8744743746941
39.6722707955524
39.5470574862226
39.2674393197904
39.0112839488469
39.0797899353785
38.3586528800553
39.1174556027358
39.2466141113127
39.1213091153488
38.8856007251675
39.1681701037217
39.2652518676989
38.8135187136204
39.160860345179
39.1237892025649
38.9672933164269
39.8666344976586
39.2111185685553
39.7742235609177
39.2622189107567
38.9387753674478
39.0474739166221
40.0306620499903
39.7127394777356
39.8463767787021
38.9720655019034
39.4867826927391
39.5411238636633
39.2745703413029
38.9163756296691
39.4817266207351
39.2220175071999
39.0996937045345
38.8663777723858
38.7374573192211
38.5895011532588
38.6602193882168
38.1374058596614
38.0487636156756
38.3540400834196
38.8825941146825
38.5455874040071
38.7124396365901
39.325624621356
38.3233470634178
38.6531955439635
38.6836653831431
39.2543918436224
38.9665631413058
39.032488363921
38.7570369970919
39.1191681542381
39.1410244538728
39.6058807819379
39.2945741226376
39.8191097235439
40.000101456016
39.9055383992115
40.0750623181211
40.2378761683249
39.5271934817536
40.6045540846558
39.0004609385725
39.2536133812734
39.4136120009503
38.9624806124755
39.1591570855793
38.7057347145145
38.7928938907405
39.0774453269111
39.437188811254
39.325679004393
39.2384805688954
39.1639348356009
38.6668757695542
38.9653717305925
38.9843106370984
38.6658540613322
38.5449778598567
39.7413466020064
38.8807152394895
38.7429372304216
38.097669902474
38.7778661514372
39.7767281448801
39.1801070269511
39.2536265121165
37.7952125083718
38.6769247933269
38.7271835250084
38.6522644648247
38.7258197119742
38.5176342227242
38.6632348059002
38.6107437087229
39.040871878184
39.2759814456657
39.2227296790691
39.3760336413528
39.475372433261
39.5119693184541
38.9190156125862
39.0681646793378
39.2175655376229
39.1945923840558
39.1708452508907
39.5964155954945
39.3831435224424
39.2868725018871
39.3313489623343
39.2277350024342
39.1178034318417
39.1089489946462
38.8231976676067
39.0090691943763
38.4888219155848
38.268023372419
38.7350219495369
38.9253848657062
38.9561931489694
38.9577889222489
38.9541158186466
39.1446718594843
38.5476957085157
38.705087637821
39.1282905133886
38.8599895514222
38.2177883242919
38.9118219401299
39.1733912475984
39.008558174737
38.7812095638879
38.5971228909412
38.1863623707383
38.4711065240982
38.2738596304499
38.6098706274322
38.5830156332716
38.1834440481783
38.7530119353272
38.1153214971626
38.6825944932623
38.6144625048846
38.6771727061031
39.2536935550998
38.6944462459898
38.1157055262363
38.6833112992823
38.6806784536702
38.7287215728952
38.5969131392662
39.2071531804724
38.3767169143214
38.9129106181238
39.0421674412108
38.4899030155606
38.9307418836086
38.784581139754
38.3144026968214
38.2276666755227
39.2161739492256
38.4685638288055
38.3312083454646
38.2957653581895
38.6222099456723
38.7305985579186
38.1565721182711
38.1858217205664
38.8419466416844
38.2691915727224
38.0802676643988
38.7304094632467
38.594645838304
38.7328421947531
39.0143387645182
39.7155148933231
39.0827775841209
39.2611139422715
39.2758141511217
39.2815411095667
39.2024744175099
39.2749861396122
39.5095525372309
39.4193161595149
39.6629083511404
40.1593592590756
39.6594574212225
39.5271523685969
38.9579572674401
39.1617654928856
39.2819619792078
38.7864834552662
38.7375398170266
39.1552213638319
38.6779080060195
38.7478871592769
38.5617461390768
38.599215885766
38.8805218412419
38.4681141223972
38.7776730566314
39.096505044205
38.9799237336374
39.1412310561748
39.5011572772004
39.3223534304686
39.3668347777742
38.6751999002514
39.1858922394839
38.5169765141677
38.6644105180747
38.2717146616592
38.5715007987488
38.5055035006719
38.8150285796284
38.873899726675
38.9975768399158
38.9325454922236
38.8729608633703
39.0239744672872
39.3452970369898
39.384063370862
39.6814310154128
39.0916348124995
39.2429557337905
39.0439045093678
38.6443210051116
39.4029406290664
39.2141572680939
39.7109660456879
39.1344360565096
39.0191593653425
38.7005741342551
38.1834007457451
38.1989074066432
38.2702533023526
38.5091244214312
38.2657639503479
37.3745241783283
38.1196896439048
37.8693784845397
38.8854408707282
38.7918304138312
39.2503316233856
38.6517258841582
38.6139679004849
39.4482212010457
38.439843715642
38.8864547642794
39.3184771945581
38.3333836107543
39.2283613168029
39.1014505450573
39.1930162126368
39.2627686945276
39.0288297012599
38.9894649259972
38.5660719535969
39.6480442663636
39.8033776061703
39.13657579422
39.131675208217
39.0660036193
39.0708029230034
39.1621625492468
38.7038656962038
38.79843422042
39.065667058964
38.6556951448974
39.0664002076544
39.3875469164415
39.1267530218118
39.0061298847198
39.2668357353018
39.2829491708415
39.4014847331577
39.4925140600815
39.2076422423225
39.5937896453973
39.4485774478527
39.1916283451748
39.0154122105351
39.2057237788884
38.8096541404724
39.2543586464442
39.6753146627535
39.0151621007759
39.5371547952646
39.1112307582239
39.9120354780846
39.4341419964928
40.1751181149723
38.9065862153114
38.5800526755426
38.9079009414121
38.8748638328077
38.9087516502098
39.4438607829187
39.7325364498177
39.7181797339057
39.642064102571
38.9141530065826
38.8254629101416
39.5684132718879
38.7216202692552
38.7402963349313
39.3364055672077
39.1778412798037
38.8618224190542
39.0582476431272
38.9005341069064
40.1195784936449
40.0931808776727
39.7390726506911
39.4540208991529
38.9912898341413
39.2515590258319
39.2753731313378
39.383895313218
39.3263008067905
39.3669807796928
39.3228849717664
39.3385338404363
39.1159803205869
39.6048636057562
39.4364841164162
39.2619899569938
38.8883360984751
39.3427967294699
39.7438166242657
39.499184821511
39.4499485518395
39.4771357419114
39.7885558669415
39.0675149635032
39.0968686182491
39.1257549000107
39.0677900219606
38.7554980297281
39.08427309428
39.2190499739213
39.8906808210944
39.3909888270728
39.5954343262746
39.1159637597274
39.1801275942061
38.2694549732337
38.6435966018073
38.8375264034528
39.1773872998427
38.9078135008764
39.052753735873
39.3113949151152
39.4195787702747
39.7345114744874
39.2344919450355
38.7654655315258
38.5824691038742
38.4761757351333
38.6407619731595
38.5156880280787
39.5526585466533
39.3366686193229
39.1131582847749
38.9012632904631
39.3148130970772
39.2859465705024
39.6180440817618
39.825394217976
39.6278279702671
39.4652808950405
39.3534838414754
39.7886243698171
39.4629552638892
39.277268367504
39.9417943477631
39.087896575992
39.4989544927873
39.747485081997
39.5592952728271
39.2193802485161
38.8160462487025
38.8186320065649
39.3013010683284
38.1792991304237
38.6190903493451
39.1596992149096
38.4816983229383
38.7215909625545
38.8102619010591
38.8246591473268
38.3489171081119
38.7128290283961
38.7156764205457
39.5992262313663
39.566845182939
39.444425862566
39.7122988636646
39.2172884131923
39.1667865338952
39.7361941812817
38.8777060266296
38.8834293914564
38.8471308796494
39.2571852545947
39.1213593301548
38.9677264369297
39.1368381045884
38.9535499097522
39.0157158596347
38.3799357867
38.3949347968053
38.7182868880455
38.380503458768
38.6025960005494
38.4940132012672
37.6341428546392
37.863139977118
38.2742285539004
38.3980763897751
38.2151182022159
38.0897594734474
38.1546963908456
38.096237609844
38.9386998833229
38.8701253245575
39.2095196009485
38.5859556039174
38.9785746312703
39.0600701375441
38.8153005025202
38.9047495188536
38.4555594885791
38.7732637000806
39.6299040285425
39.2026057914451
39.9921144140288
39.6828445217826
39.1819980756201
38.8768231363008
39.0863559217164
39.0634632041559
38.5879130456584
38.8692754987916
38.8561565652841
38.8479864144566
38.5511743205164
39.1608402666419
39.674497908133
39.734714103307
39.7826333598256
39.038151136713
39.1809000837281
39.718571633522
39.8763166584953
40.0770522901105
40.2567047726024
39.9886545184485
40.0157657446685
40.2673353922488
39.7534123468881
40.0504504268017
40.0778096545826
40.0546223752828
39.3775302642925
39.3670133420514
39.7301210477296
40.2358622583075
39.5463822409761
39.8000593432674
39.5783139862998
39.1519945459334
39.3747158705586
39.1040501225276
38.9088980954103
39.0803910014605
39.184563137626
39.7088870249212
39.5667605597563
39.5609605468082
40.0618539514766
39.7459832921975
39.8809166477987
39.6852626384709
39.411037820116
39.4823068864418
39.132380633884
39.2889965763798
39.8670561018215
39.4011674972496
39.2547608327384
39.0152525278856
39.8785812588252
39.8920430955662
39.4023184028137
39.9418145012775
39.9223190736289
40.2734231165363
39.7480958562909
39.2766575800449
39.0583793290135
39.3527525216241
39.0319351971752
38.8523669388961
38.7842673972801
39.0977464158928
40.3006706454537
39.43789372107
40.2384380054795
39.9919955096261
39.8684341316673
39.7067174661039
39.8076338368233
39.9981280506661
39.8822551285779
39.3410408943189
39.3179034355112
39.1190877858236
39.4369007805783
38.9318972953642
39.058600008287
39.4234862900744
39.9274436387149
39.87344232617
39.7077697344501
39.4696840249328
39.3179043127631
39.1982199808564
38.6895968419534
38.9774506350559
38.9725989977519
39.3441845742942
39.5523653964804
39.4194611489973
39.4363796025414
39.605372072952
39.4053481480891
39.0603425208968
38.9114312793269
38.7675111571546
38.7658176423725
39.0178779035305
39.4603771861555
38.7002075623984
38.5583971362323
38.5437329971429
38.3911049732054
38.5433873828413
38.5496915944096
38.8747240850018
39.1205280926894
38.3441296241902
38.2208723268926
38.3834541094424
38.4339699041964
38.6091480603523
38.360511058589
38.8671792442951
38.6524723044951
38.4620165572825
38.2993022954022
38.3173104379314
38.2833290687715
38.9624878509277
39.0145347317461
38.5465556783708
39.1070612191351
38.7139357122107
39.1665742225519
38.7815685376575
38.7140071361555
38.73219580554
39.0761145248156
39.3531133576274
39.4428610787247
39.284101724143
39.3514278914391
39.8558987373455
39.6974015320993
39.6975162482021
40.0110451120319
39.9565376018434
39.7222413445161
40.1331973401786
39.1297395926132
39.0095365418328
38.918576008543
38.4109394378534
38.9338361149284
38.6802038452842
39.2574488105196
38.8004503516637
38.6841496864152
39.3259796028587
39.0375282135074
40.305178595392
40.0763903544005
39.784508008989
39.5377586571857
39.4091243403528
39.3852926646017
38.6535613557706
38.9986181593102
39.9362945465126
40.0288527435727
39.5737931893731
39.8483872408819
40.0955859354449
39.5401376590986
39.7027667032749
39.9820152281109
39.6296272560402
38.9628751163932
39.0282411976695
39.0915011446083
38.873970754861
39.5284092325153
39.1656402748442
39.0396475502939
38.9753210722798
37.9004320475389
38.3975673460398
38.2037295840806
38.8047649622766
39.1377191924086
39.4998671913789
38.8592022015992
39.1116412938243
39.534901656366
39.1328422005329
39.1021092782518
39.4275707013679
39.9883082454052
39.6842106971677
39.2121489528052
38.8171405997742
38.7149697567076
39.2947919351083
38.6087794649079
38.9119165767323
38.6183576596706
39.1567922998358
39.6666222455124
39.0957595004779
39.680204722215
40.3672856817342
40.1704435573282
39.9759016080336
39.6018583620437
39.6202596025435
39.2904422206108
38.8723742831837
39.3461136909446
39.1700030570881
39.5422202237126
39.6034783478939
39.8444873442152
39.8897266983585
39.4345568835133
38.6323397551321
38.3179652003728
39.1225788925633
38.5502967820023
38.8202405303416
39.0872933349224
39.0790006440095
39.6251014959933
39.2655195836668
39.7661702411343
39.1188362105527
38.5191358608027
38.7844856095234
38.8479542619853
39.0810527331099
39.470178073183
39.3668743263591
38.9138506672599
38.7360299108807
38.7709262743542
39.1906135886607
39.9663761752222
39.5677760435676
39.4581012966657
40.4161282019182
39.4644260462687
39.8385674386715
39.5487473083265
39.7794281951506
39.5864814706924
39.1267165185626
39.0892642901
39.6001148072959
39.7793617585693
39.2849280094057
39.396162399459
39.384325979053
39.0196819658633
39.3707363377517
39.2867082621513
39.542697409267
39.2125556899241
38.869440190479
39.3566046698728
39.2163824580735
39.4939984331227
39.2107151291587
39.7943623547602
39.1867500828573
39.096318781978
39.4401777635118
38.9838378133999
38.7199723471696
39.2177867399723
39.6359453771251
40.0490164125809
39.831811427749
39.4303587250437
39.6589922861619
40.0047016888757
40.1572195448057
39.9189165996783
39.5203641509368
39.9328053609289
40.2703628414809
40.0519718467186
39.3270852040763
39.6406421590734
39.4874108900526
39.2650330500169
39.1783126452154
38.8639069223243
39.0126876914541
38.9037881006697
38.4692194278794
38.561592757742
39.063834641036
38.839293668246
39.0694308380487
39.1697603790848
40.130352621528
39.60703570626
40.2502262756078
40.1203705977109
39.8717238878963
39.5809341499701
39.835126497609
39.3235012406051
39.264975311138
39.4742049016535
39.4063667104702
40.2336863869368
39.2176825463972
39.4604026335257
39.2420489548834
39.4053105670595
39.5847736673323
40.5849166022407
39.8949451302037
40.3009472063495
39.9349032549746
39.7873432803234
39.9666245768769
39.6345709399342
39.7881506418941
39.8307964076097
39.8874591076013
39.6097179714678
39.4777537506437
39.9109064938645
39.2440544656632
39.61445430168
39.7843858251668
39.9087023454082
40.1632403014084
39.3739870634946
39.8116618395654
39.4711609768145
39.1384520895152
39.4073097757217
38.5267226708858
38.9517633473432
39.1528741680813
39.5009802974033
39.9876271061624
39.4622311001274
39.252669804024
39.4857279840142
39.2153959818561
38.8451641272214
39.1805888206469
39.4953071393549
39.3458786259597
39.3761103080981
38.2668720306371
38.9383228475397
38.5766302050966
39.1830671793684
39.1056832252528
39.0973319175669
38.7482796400886
38.8687998851943
39.2853606671998
39.8456843629831
39.792103313035
40.1527306487665
39.9449260952497
39.7417660281313
40.3695219335331
40.0475092216774
39.8234393405593
40.0646923570922
40.1277657274445
39.1888685841352
39.9082351597873
39.465695061507
39.464718290451
39.2515493820011
39.0378527212625
39.3510533456449
38.3924453484892
38.1829459997941
39.5951791692663
38.5155986508135
38.7324088904191
38.669659434264
38.7480875724895
38.5369821880803
38.6791687130527
39.0898021433089
38.8144934925567
38.8989476001624
38.9757812877295
38.3178656788386
38.5151916600237
38.4037915297229
38.3832819977192
38.2368808890834
38.3304704544119
39.2305471757446
39.1423923556652
39.2424740020675
39.648759978548
39.1218679598285
38.7065122719967
38.640363729843
38.462549685308
39.060938800465
38.5118159716378
38.93261374191
39.4546959938024
39.6432167284416
39.7489476659884
39.3830719893228
39.8909242851566
39.5380562713251
39.44332915396
39.735049458706
39.5795182550796
39.0147839615241
38.6192492621515
39.3054829000223
39.5949818216189
39.5954120404793
39.0592448006575
39.1470455813488
39.2058283669379
39.0866335722734
38.7082230831236
38.9735264864835
38.5599627077379
38.7636530850471
38.771163512079
38.9487739749228
38.8771302528253
39.208072515128
39.3933300210972
39.419909391339
39.0170977746597
38.6814313158042
38.7017679769985
38.7573499156168
38.5814259073148
38.8942452552744
39.628218798525
40.1934633359363
39.3855124929537
38.6304859143716
38.5955655369293
38.9860772113607
38.626664739506
38.9606389382873
39.2007260617985
39.2515222579943
38.2010638310853
38.3481682462724
38.8264817573406
38.8933758388866
38.7194518235396
38.9288052403164
38.8316915923096
38.9904196965574
39.4051991037247
38.9136577822945
39.5719365699524
39.535062691178
38.6017717345395
38.7487110317757
39.1928655086543
39.3154368172591
39.3719660054152
39.60432589897
39.7762340587398
39.2094287381028
39.253840887667
39.1774685862891
39.7971415731642
39.4278066970684
39.2567230328968
39.3755804325194
38.8209134122739
38.2200461437405
39.1964258275851
38.8744070382231
39.0607559496305
39.150437930136
39.1428605386304
38.6324239034043
39.1212593470358
38.9600644278607
39.4581106940504
39.3699400607986
39.5576012500609
39.2201984456894
39.3883711594925
39.0183678294673
38.9986660413068
38.4501771090408
39.0691368322983
39.2813786150229
39.2596611389006
38.3136371596494
38.7898078729007
39.0371898487361
38.737462273511
38.9966232322282
39.7812942880573
39.9071092668206
39.7101570537195
39.6770577169027
39.8845096519098
39.7137364841872
39.1493042507557
39.7909370542777
39.291283349156
38.9701782666473
38.3806885107599
38.918604867948
38.587235962582
38.9152160162878
38.8589348849223
39.0793597475045
38.6781097914635
39.0484077077923
38.4611554169896
38.4629939737545
39.0024266302385
38.8014953752961
38.9334144736781
38.3019827844318
38.3170730658252
38.4559673514832
38.4723834278608
38.4748576714936
38.7642984147826
38.680414271435
38.8582093778283
38.2781799326039
38.6199415865169
38.3379698719641
38.8989898622237
38.5278213289049
38.3188196220783
38.0225700972457
38.8503393977579
39.1844855546149
39.748136317449
40.206702234448
39.7878768859889
39.4339610257133
38.7477890764423
39.5016559762987
40.2160125793431
40.2911335929074
39.2544049335249
39.0340414646097
39.3214303575381
39.3486594214584
39.4957157091661
40.1710112512312
39.7877323706142
39.9302766483641
38.8643173264333
38.756690554667
38.9293003262093
39.0388723684882
39.4207393795553
38.6937327601693
38.5514748536376
39.0230226219704
39.0401871018137
38.4092482162244
38.4219586234301
38.6472245277379
38.5544566615262
38.7940004790271
38.6061295714844
38.7165751805611
38.5441698946134
38.091351019413
38.6365903290835
39.1275063387874
38.4935094775576
38.4291264243399
38.9356177797221
39.1688513969331
40.0704428409487
39.234809804043
39.2945368713803
38.7444274613351
38.7119845884818
38.8706064070114
38.5849626306733
39.1669079377595
38.6738856392677
39.0988012082649
39.2280075590217
39.3499791676749
39.6784156341745
39.9843409459599
39.2464729965737
39.9833163897196
39.9369036446517
39.2299846881969
39.8262103039006
39.2725276789681
39.2269332465098
38.9661013172933
39.0613720205095
38.969763723367
38.8830555522482
39.1275390612156
39.1580465194753
39.7292580418314
39.5365847357997
39.9154615132496
39.3471489657457
39.0038927913113
38.5995117561584
38.3392769574316
38.2647642363603
38.631839851739
38.8895793757455
39.4534743880583
39.3498173867813
38.8261326850865
39.0098975794885
39.3604595325611
38.9638511506797
38.8664708421688
39.176811076495
39.124799247061
38.8217946811959
39.0307181392053
38.8083798583509
38.528842313683
38.1107605486205
38.4728321244018
38.6965790212355
38.6726651151574
39.2021218322343
39.0642082413439
39.1432197110019
38.4279924758757
37.8715908000766
38.3464259327461
38.917262080382
38.2260218743925
38.3404723098382
38.9504009060587
38.1386117326691
38.7585773753799
38.5396345620204
39.1195120281643
39.2818127723655
38.8139733150752
39.0525473634803
38.8556783685781
38.7020468715064
39.5056028011271
39.1054783768124
38.5923168708981
38.4257848182511
38.3701487003352
38.6592680027188
38.4113993155033
38.4525000474268
39.2309672021705
38.5955070543771
38.3420274217522
38.2937844003491
38.832721352818
39.1506227546268
38.5104655639892
38.3786194192841
38.7017520405227
38.6644867921116
39.0366335640853
38.9008853392168
38.7095890412828
38.8228527159
39.3130065025304
39.6174704880827
39.0038060297468
38.8823839176384
38.2810408242222
38.873376807139
39.1442746936272
39.3776245830035
39.067128731506
39.7099859611755
39.5406252602535
39.4241153018643
38.9224641199465
39.1770881619116
38.927980333386
39.0197793978232
38.8944771941663
39.2428193545101
38.7937286547137
39.0931862529279
38.8369862127786
38.7858081751801
39.1312129458996
38.897946033253
39.0644526202269
38.9257803387112
39.2847773908365
39.2451706791566
39.1716808876205
39.3920032647322
38.3606007391355
38.5745072067787
38.8007534409212
39.0472783228364
38.4533185115968
38.5588132437632
39.0443004699668
39.1311639149984
39.4390166634261
39.4957787027263
39.4362038434154
38.5211525758107
38.3906589217459
38.7995263908849
38.850876059195
39.2278016432367
39.0110085129336
38.9530091166898
39.5077827437558
39.8274658557943
39.1821443768061
38.8834473536071
38.6914389314876
39.2681342991916
38.7745803113738
38.9460055100797
38.9928348027496
39.4195484169405
39.4760419347872
39.4258386395194
39.0246246641332
37.9691151541893
38.7635696353334
39.1534370586126
39.1010875541353
39.6364252088849
39.8333992701187
39.7443164279565
39.2998377478885
38.9292669211172
39.7920273393894
40.0889732452354
39.8275799788209
39.5802568650808
39.5379012475511
39.6200512677331
39.394581917721
39.6482585075327
39.3164897260441
39.2061735180492
39.2116035408444
38.784983182997
39.0391902780693
39.5184208596997
38.9102069471019
39.2170164471122
38.7074660932175
38.253733859881
38.8775895561835
38.8121527090618
39.133914307392
39.3835999612455
39.1732322777963
38.7559219236727
38.480852071685
38.5219633611364
38.4639889029943
38.6846743882304
38.706293799821
38.4347187161044
39.7699996291588
39.6280409647559
39.2554420280135
38.7921090154937
38.8020579912847
38.7015673979364
39.3363147093391
39.6028635052318
39.4890220850806
39.8848932307979
39.2309435321024
38.6469054210868
39.041723390059
39.2580200904949
39.9245596737974
40.1773518111168
39.4150368629481
39.2678225905807
39.4397185184338
39.5890668695623
39.3436064124509
39.562724303557
39.2781120489743
38.8871130696049
38.991549633328
38.9732608384155
39.0283589743605
39.2735590154474
39.4804980550952
38.9806335126511
39.0355860334454
39.0418983928282
38.686774478938
39.4378046210767
38.7823464905774
39.3751181979773
39.1113575733069
39.3983505078839
38.680580503772
39.0914674227487
39.5653813233681
39.464412698521
39.8836561140388
39.3114471252518
39.4762855255243
39.742450675579
39.520009525055
39.4902592833997
39.8113077274477
39.0830090895245
38.8844174624292
39.1131952972926
38.5654768075204
38.8649340318108
38.7200378487006
39.0922053802696
38.5080032351844
39.0783145377933
39.1358240795457
38.9635315289802
39.2456817673513
38.6275746335887
38.508486300446
38.927069485629
39.1589249673516
38.8576300213233
38.9342701004812
39.2400497577809
38.8959884588967
39.4320958126274
39.4668967918113
39.7447768798982
39.7785908437337
39.898057315486
39.5026657753119
39.2423952435002
39.4831432135418
39.6735444059276
39.5666566437744
39.129134019537
39.4074662346631
39.0442883448167
39.6793237970333
38.9927538708003
38.9319117470622
39.7972078597907
39.3021208003715
39.1779815485983
39.0024666243531
39.1269760242616
39.3854634699195
39.3712555829122
38.9879969821635
39.0164217019322
38.676846098659
38.7839690651556
39.1205031316288
39.2347567099112
40.0919299902739
39.8783348979372
39.9316799281021
39.6000899793323
39.4275953074497
39.1699058415512
39.155810092515
39.3052515993215
39.0539371142082
39.2056177391348
39.4674163402532
39.2998493928299
39.2646860883693
38.8312775239399
38.073899275205
38.2838396740281
38.2259605921479
38.7962510760786
38.8290146326778
39.7838966421005
39.6989477481906
39.5785302850935
39.8157418748746
39.7788264436754
39.6220621109009
39.1342641576773
39.1431375859964
39.1967490490037
39.4154008693567
39.5899075893441
39.0006035356811
39.0551878738082
39.0942192194839
38.9972110019388
39.2834683010474
39.0706172479122
38.9506334397929
39.1130301229881
38.8063397780011
38.799220572417
39.2961034145419
39.6409603677615
39.973424972669
39.6268275668725
39.0076379462926
38.8948624243239
38.5032900863224
37.9010870994542
37.9192557392698
39.1869317913698
39.6645184828376
39.3994350303303
39.23230097045
38.7056026776632
38.9268449264745
39.1188668626727
39.0597931572885
39.0330352399486
38.8281457112694
38.6441218902768
38.7885240439213
38.7510660576098
38.5638402693199
38.0604868694588
38.5342927907051
38.800178327143
39.0791012792876
38.7834749226618
38.4325732934355
38.0037959138954
38.5711574983115
38.8134266519386
38.9790543273643
39.5442411380986
39.8076702458289
39.8287470552656
39.0075811320282
38.8766897757045
38.7268520340775
38.6089118466233
38.6507183185732
38.4745424530723
38.7412844283814
38.3594880211634
38.1695143198726
38.5804379819619
38.5213760384004
38.013087745628
38.719255642618
38.2459640934812
38.0455571073474
37.7923334739826
37.3428315135365
38.0820736738969
38.3071330117055
38.8847281693609
39.1365582236537
38.8778368929018
39.2709273473181
38.7138856759376
39.0979230901609
39.1542803122138
39.1861194374585
39.5354217677004
38.9861392173703
39.1834661594545
38.9853374302989
39.1311764543707
39.7765412640491
39.2195021645389
39.0663632736463
39.294542114823
39.1677536651342
39.1769497330341
38.6614128364858
38.4906172644811
38.5740228452265
39.2178035259247
38.9850871644839
39.1434278215222
38.8257789786817
39.2747961254634
39.4637409470298
39.3701478966157
39.172064980433
38.6824400852024
39.4598554603179
39.0914547653712
39.2992058673692
39.0334986550238
38.7575233157636
38.9882969604197
38.5735027944199
39.6038457064516
39.4135211734258
40.097063100057
39.7348534794368
39.8134484119287
40.2057039522563
40.4172049727906
40.0932573904493
40.3448214900213
39.8433970711448
39.9269555478786
39.5934265464243
39.2797850804698
39.5179489691249
39.8924524551289
40.1683702187907
39.9374091777737
39.8673610319594
40.1713086168373
40.0346214963932
39.2745061214524
39.2533774105387
39.7895462167785
38.9878357219375
39.2806211877752
38.9420654134718
38.7885536198664
38.8892604609531
38.9856181921782
38.8911480250182
39.0564072957344
39.0465481120729
38.6863277852736
38.925560216711
39.5103555033905
38.6975519380987
38.5591681303801
38.9198201665975
38.251414395342
38.4588017845796
39.4398546864288
39.6380334561923
39.6942545971084
39.4591107493699
39.2960062919642
39.3712400421952
39.2904793766613
39.3945190840699
39.5792700854215
39.801716036909
40.2216011113189
40.0089633514584
39.8172244561642
38.9778794065469
39.0542641620443
39.2186979714467
38.9457013765971
38.9920242529525
38.8025815356861
39.4962720158124
38.9540238900618
38.6040882789727
38.3449977174753
38.3747592060654
38.4152090202678
38.6309574201051
39.2157138585242
38.8214231678934
38.4158766760971
38.9085854098452
39.1397236716466
38.9203169066497
38.8137696445992
38.4984079678853
38.626842231622
38.742065700698
38.7163932880569
39.3466821734753
38.9020128193929
39.0696055036603
39.2053626241909
39.4166362553735
39.6081954249629
39.4911094591674
40.0651206930077
39.4119832168926
39.4495282929353
39.4880259399864
39.1645091829075
39.0719220341255
39.064724540871
39.5044820612127
38.4850327639467
39.0289602984483
38.359115527214
38.2360656182774
38.8045604009018
38.4110603777246
38.2522142699271
38.9235481721384
39.4477752910319
38.9107499520787
38.426378638335
39.4725993747262
39.7283058354349
39.2209918319176
39.4604119112997
39.2580881838044
39.0600324015826
39.2306045626952
38.4307057761183
38.5649859081615
38.8518023086317
38.718019286069
38.7253326468998
37.8480447722605
38.5539916550672
38.7373898469238
38.9554281798276
39.0668783736951
39.0161009595852
38.7722904552113
38.9418456197989
38.7983127364406
38.7526487159408
38.5878546673039
38.7865866893871
38.7146955315111
39.0966011715256
38.8263967852801
38.8341884784827
38.5099981348121
39.2139257156488
38.9143211970024
39.3659677776825
39.0997745300383
39.0121568943114
38.6328580180403
38.359533657851
38.8775651157906
38.4638159066338
38.8142961661021
39.0231538093451
38.398438155049
39.4959199239108
39.5155295031641
38.7717318730724
39.1790130576702
39.2406212422984
39.3423935448682
39.7215462947935
39.5763100484405
39.3415081915229
39.3817271595451
38.3759123195301
38.6917777546327
38.0695721552428
38.3319360151837
38.2370506060244
38.537447306283
38.8928325028532
38.5922607275773
38.175224761128
38.1750297968636
38.4646489726173
38.8412792973245
39.0872954720198
39.4658827511951
40.2465946202326
40.2292625574953
39.8427637801829
39.8457236456951
39.7875133846745
39.8488495028782
39.6821335933827
39.5818965052916
40.1262546913391
39.8933110477948
39.5461432171189
39.1909163552101
39.3680319143867
39.4042294531158
39.6999583489967
38.8951138175296
38.1142766055033
38.7352535517529
38.5865077216216
38.6472243002368
38.9576898306709
38.4699937144514
38.2094789301105
38.5445344950615
38.1848734385237
38.5770681344299
39.0663862665093
38.726198316664
38.6681359684427
38.1273854303842
38.1203648388988
38.6595401460474
38.9250774245471
38.5242094699783
38.6451301110714
38.9969566653473
39.1201200342339
38.9832424950519
39.2348060603094
38.993587852889
38.9763834142524
39.1983177311894
39.5649279286163
40.1397227353118
39.7843006561099
39.5368411072176
39.22611004945
39.3629495646416
39.4286568901756
39.6242970362255
39.8673643436496
39.195474510803
39.1984108375781
39.3626847549721
39.0279598431956
39.3430539092632
39.4306881514463
39.603058044196
38.8002288608037
38.6930775926571
39.0761636555797
39.4334691538955
38.8196142657437
38.8818181159922
38.8693381714098
38.4807442128859
38.2541452036964
37.8298484139169
38.4894803935028
38.8620732909501
38.7794128332877
38.8610670975964
38.4031401494537
38.5892290529579
38.6430385504507
38.99728515975
38.7031778358049
39.0691016421976
39.0167696850067
39.2322342445553
38.8145016920687
38.1567130191559
39.1319690612832
39.0170460306033
39.1563932280749
38.674721570609
39.333558090287
38.3688670914583
39.4480752479348
38.8796214358975
39.6678749158326
39.4886687967512
39.569109785035
39.1742094383497
39.2657336613947
38.9675707271203
39.0907635035338
39.1878224443506
39.2133339783961
39.0342132293817
39.584397171804
39.2252360727651
39.3393029341393
38.6670081525539
39.3330099385194
39.790903308817
39.6896744540243
39.2478639872387
39.3522726433044
38.6231601981603
38.7700792131199
38.9444749056691
39.2118961146384
39.2265245307576
39.1031263117036
38.8383226749472
38.8556995151019
38.5112372382321
38.7048272839299
39.2508727242248
39.6014208047077
39.1624684308113
38.8284817310295
39.5565692843813
39.0353760915172
38.8439418760614
39.2493947446547
39.61604314316
40.0443425920274
40.0981128935059
39.7102533412702
39.4780311028965
39.9099253503562
39.4556701822313
39.2653152497931
39.2649870255981
39.78103884302
38.5877793588221
38.3175790560366
37.9796452573654
38.072215468153
38.5828015674244
38.8445919378839
39.640395509996
39.2699088607172
40.2221851039013
39.7473234552326
39.0525852163231
39.0271430062124
39.0545504152574
38.987596818012
39.3329901385388
39.0217136411956
38.8170395749988
39.1553330358833
38.7412902864142
38.8346480358329
39.3683681107531
38.9392498762921
38.3832463590384
38.3150186797184
38.4622928364108
38.9522672099297
38.2145894538674
38.3511325075169
38.5581283916127
38.5096875645095
38.1415409564972
38.9370426311236
39.2713314839886
39.3917603951913
39.5004966806482
39.7846780040047
39.4991026517117
39.6537069286963
39.5734925168933
39.6310548684412
38.9257041488031
38.469303264361
38.6231477161048
38.8193497966034
38.7463435264549
38.8811249784348
38.8605317414409
38.697265891515
38.8598164714145
38.6195869254745
38.3992616756195
38.4687480554035
38.6714111525603
38.7327730496724
38.2800801916155
38.3595003829661
38.4105333647744
38.6185748530558
38.6812072264225
39.0271468942816
39.0340925081812
39.1403251114919
38.877199566003
39.1242579411979
38.7271390715833
38.4322858110421
38.0292159863995
38.0825023474517
38.7594914381753
39.0673640447032
38.8991267825618
38.8208789337364
38.7416153360296
39.1140543953738
39.3295561947807
38.6212956162013
38.3216048155569
38.6905636227091
38.2992663503897
38.5700327457402
39.3060829724527
38.7848473783294
38.9817198369639
38.8568464231009
39.1367143221576
39.1794924988088
39.0023196019709
38.9730880194642
39.8734374444493
39.372828591472
39.0555849444585
39.5971019923085
38.807716960618
39.0913689767471
38.7694175060349
38.6518288480714
38.5315463422525
38.1390986168023
37.9118262101504
38.1693708389295
37.9166377496238
38.0140172206994
38.5307021043116
38.21955381676
38.6235075435253
39.1044229732218
39.2016438042676
38.4909276405168
39.0292039742775
38.2240135077274
38.1425988667742
39.1701151815729
38.9370671834207
38.7223738124475
38.0502793403587
38.3677555642947
38.7523766448602
38.4502158574384
38.1495601074463
37.7184164562611
38.0296352609641
38.4541862161874
37.8524316383131
38.3167466998502
38.0312307858708
38.6320246240507
38.4346904059452
38.7536295664431
39.1886545409257
38.5994466738267
39.1945868281804
38.7011162597322
38.5089164459344
38.4878399563157
38.5618424489442
38.6590116899022
38.201842010543
38.0962566542706
38.4757278975413
38.7424528823557
38.4937063006841
38.4640965291547
38.468696637266
39.2217041885813
38.9361914206033
38.9809321459696
38.5791562216852
39.3812130114045
39.1814654672989
39.38819143443
39.1712969271021
39.4064037695477
38.9734251287248
38.5886456862042
38.5990068283145
38.3075564066569
38.8346926655432
38.3850743093073
38.1074837032793
38.3678728145381
38.2462554390583
38.7016574965583
38.1749045728433
38.0221504237114
37.6934443162347
38.2394030503552
38.2113272082525
38.5632031293028
38.4160462214088
38.4456154253346
38.8943992573003
39.5552113603663
39.1922131287931
39.5323391686385
39.3813902936801
39.5973306171019
39.2433578086622
39.3777298932124
38.3100200998261
38.3475048336517
38.5189592194477
38.7010327292613
39.0035226361117
38.5472801481433
38.752533872842
38.8177075093844
38.5638008286255
38.3218649729334
38.544618868587
38.7074066427019
38.3567222436269
39.0235882895563
38.9489502670789
38.7618088320851
38.728197270692
39.1471438285879
38.5378939615757
38.5128105478255
38.6168538409853
38.5081225237862
38.6199961400594
38.2261514609109
38.3599186671703
37.9682400833477
37.8928670974693
38.2371600001749
38.0730948470658
37.7003243202312
38.2484474145202
38.9422521907472
39.1815515619336
39.1678641876388
39.4140392160576
38.9730071756575
38.5650848271469
39.0154841784275
38.6351166763691
39.3367252109027
39.3518194188975
39.3619598356562
39.1799569648524
39.2657818399294
39.3406307525506
39.7731242720928
39.8029168930118
39.1514896607961
39.5241750134362
39.594650131765
39.6746472763293
39.8436230269345
39.7981491122583
39.2671765154058
39.8174521154025
38.9857065539569
39.031023012508
39.2093422892921
39.6568783007086
39.0886689349858
38.6952852738827
38.6336806237898
38.0509709239407
38.0352498430194
38.1426604437908
38.664927631436
38.6459472612901
38.9546432177226
38.7724192575975
38.7675303627746
38.5718496693505
39.2626975504236
38.6212178141982
39.2589903686986
38.6591878268052
39.1632946492847
39.6569043968663
38.9231813234914
39.2405832224823
39.1260044345149
39.530307906565
38.7019735461534
39.1027581190822
38.5635964817471
38.631279548812
38.7066858702637
39.0972598077472
39.519443267925
38.5817811277178
38.6703665911549
38.6385058602099
38.83093351499
38.9731892124972
38.7982283948648
39.3621941179539
39.4437298082743
39.0883553561137
39.1687855564785
39.3321122606194
38.4344166747649
38.5634290043352
38.7683968197216
38.2119789430188
37.7870450442086
38.0799589799309
38.9123696439595
39.0932417755577
38.6861392440218
39.4435868272878
38.7416609343455
39.3288830712187
39.4267880197326
39.1645646665233
38.9799075280777
38.7354225821768
38.8262738573029
39.0233110874189
39.4196293787523
39.4260073827172
39.7350290958327
39.989699547058
39.472469118388
40.065435997324
39.3593869551264
39.3848475664954
39.329139722959
39.6002617089435
38.8607845158689
39.1822468658088
38.9131964694771
38.8885028633606
39.2442676054508
38.9371274346053
38.4448903756511
38.8110832219172
39.1809288191876
39.364687800006
39.2076969665309
38.8285679513758
38.8588931653636
39.0654012826155
38.8668741544088
38.596214555811
38.9493126453374
39.0120493257889
39.1169911352472
38.7187887535352
38.7774527456624
38.7552949709523
38.9118480744988
38.8476944327756
38.6727912653978
38.9072988341553
38.5652036549668
39.0549939884481
38.9979850598859
39.0143639649606
39.2600337714057
39.2212901155555
39.0794352611709
38.9385217708369
38.8100491868928
38.9850873674206
39.0081492438461
39.0988412253383
39.407833617143
39.2234603276558
39.8447347024474
39.2868839260705
39.1276658594408
39.6725933421742
39.5548420862718
39.3731454611627
39.2778702684524
39.3980889460053
39.0191447879329
39.3853229713761
38.7647437614223
39.1037404244998
38.8889915069747
39.7113582753975
39.3688808468456
39.640120929018
39.1900602849646
39.2348630795977
38.7909500765881
39.0878835151493
38.9420363842036
39.1120536046397
39.0627754044452
38.4315708136318
37.9836603427977
38.3290817811433
38.558435347586
38.8856022248766
39.6278803741892
39.3388682463354
38.4892995336642
38.4048558305811
38.6038566833393
38.4126373154547
38.6341469840169
38.4459660953946
38.5935954546688
38.3206580587509
39.2609424839919
38.9721482453523
38.9395851822413
39.572599510392
39.3229268167155
39.4235088242425
39.7081304487556
39.5239391010618
39.3901832142262
39.846831041715
39.5962379601668
39.3990294413133
38.9413411455122
39.0729409866461
38.9835941701626
38.558642637529
39.4349914738626
38.5415837265426
38.1948042622319
38.0608455540757
38.2612878117096
38.3410678295174
38.5006147853453
38.6315108918983
38.6097835495817
39.1837647685298
38.8399493087422
39.547188464078
39.5488497082232
40.2219480596408
39.7319824229989
39.7610214846704
38.9123661643327
39.1129109376207
39.2995767948202
39.2072224165855
39.3889262371192
39.174008467061
39.319330639791
39.6297942501929
39.4208150420526
38.8149660399466
39.1972532222568
39.6898135198086
39.047402264534
39.1022577240812
38.8669510041825
38.9635158095697
38.604729311394
39.2281538525013
39.0195728244204
39.0792739338345
38.7034470697846
39.0554222342944
38.7135714752505
39.2963098392743
39.1751522141274
38.980916556445
39.0724262072181
38.8342073140321
38.907892866809
38.9225392718909
38.4131006918371
38.4175559440446
38.4542367312242
38.8353135521564
38.9082354942155
38.3449400400875
38.570221144262
38.5232209472142
38.3700273598886
38.0305697856929
38.8314405279127
38.7587684003592
38.9582032531199
39.0387759303404
39.2423880784199
39.0077630662758
38.3447176156221
38.0283962374986
38.5194508302091
38.3627969500994
38.7290312498908
38.439680729972
38.8107335907843
38.5062731519693
38.6288476109103
39.0857295448933
38.7365586044812
38.9368309263429
39.3141962183044
39.0225458451794
38.7223400957255
38.4715374172737
38.7121458565747
38.9748551941881
39.3572556243601
38.5745269491215
38.5964162399472
38.5306656803748
38.6178784360789
38.7864495354469
39.0417128097329
39.2077671450798
38.8832166315329
38.7391259760166
38.7065975314439
38.7242725338599
38.7932101935249
38.933469512567
38.8908020695452
38.8618489019799
39.5360663619507
38.7351522257834
38.8608003035138
38.8918164044518
39.0729925272842
38.783798217934
39.5806371451227
39.3041295332539
39.188496902575
39.1690815578807
38.5431717233626
38.3177064344939
38.5913090376742
38.4732566192897
38.9645713355003
38.7758726444309
38.6683470414544
38.61087317836
38.2054335324451
38.0324882801133
38.4408429853844
38.4922792397766
38.4275190289173
38.5640874337668
38.8622705921982
38.1761151463094
38.6934647224568
38.4356116049217
38.9296527294197
38.5315067674977
39.1517698199661
38.9211555492196
39.1362299376465
39.2051892124844
39.3198659983548
39.8454494604759
39.7037755751048
39.7271995253836
39.3989085512129
39.815082058441
39.4033463203546
39.7312274899146
39.770604816912
39.942196997087
39.2635937894635
39.3137828353278
39.3946386518703
39.3635918395688
39.2689876989885
39.1029394329598
38.8351466980045
39.1004063707409
39.7487444614321
39.8850912619119
39.2473608686466
39.7142015836054
39.3216342775107
39.5509622788991
39.1686159575427
39.2551267248211
38.9712234949825
39.1777693655354
39.0972298333139
39.3647873494762
39.259920376479
39.0037353764479
38.6950536324922
38.8363722842952
39.2285188413228
38.592997479198
38.7538169241112
38.6942335038875
39.1635101485333
39.4900083387741
39.8426249308217
39.1652455554667
38.9018768408483
39.086422161783
39.073506774806
39.0148860961901
39.3835457448606
38.7987111647121
38.4742769668399
39.0820884914912
39.2468748046091
39.4945975703423
38.8285080259497
39.0566937831917
39.8096926432266
39.4933213863309
39.5058416332861
39.2167428278361
39.2112611174985
39.4158906517607
40.0913293641023
39.8431686691965
39.1303140384982
39.2290032990452
39.1221411186437
38.5631301512221
38.5321047453768
38.2019082698758
38.2248103979862
38.0474961695045
38.1729537369828
38.3694954005155
38.5695029950704
38.2714116627921
39.2973210132483
38.9013947388941
38.6728568905532
38.5729743129075
38.2711366883031
38.8840521966568
39.6073690790119
39.0104443440935
39.2852319340112
39.2153885406276
38.8332783713485
38.9804925913763
38.2293539901374
39.2730021409314
38.1957382470269
38.5355711561261
38.4020079416859
38.0565667974427
38.0567384607463
38.0843757120447
37.6148072587922
38.3817945255575
38.2821821500155
38.6429694496823
39.04263995055
39.2308812708164
39.4431950126031
39.550393713524
38.9083876108882
38.2140697716864
38.6127891163232
39.0419535821536
38.9037425972396
38.9593196612014
39.1221635332011
39.3442968145364
38.6326242226944
39.0536788588823
39.1776273114111
38.7539814155913
39.0772388255957
39.5060264277538
38.6719418024776
38.9030406677362
38.1002749996956
38.2602179090583
38.8235836796488
38.6595551705922
38.8293628520837
38.7556658250314
39.0848245851921
39.1236575465411
39.102031813888
38.9147098820619
39.0633619653657
39.4076826545125
39.3726126237349
38.7555313134434
38.5802383443723
38.362756459721
38.6004968188828
38.072811858662
38.1119049945664
38.4607650869222
38.0885914922965
38.309532245803
37.4170264170226
38.4305505864949
38.6268489694756
38.1577077131881
37.6865466034372
37.5186771168051
37.4990415309816
38.5341141158081
38.7119472866508
38.8721103594359
38.7618499566409
38.3527099142171
37.929433226184
38.6946797643848
38.4257122426723
38.9656262977356
39.4376954415832
38.7724444548289
39.1558064802729
38.8021919147735
39.495865770462
38.790360856297
38.4719506385752
38.7118048245658
38.6047131602612
38.5914306863791
38.5726049389502
38.8647862325212
39.1321663872561
39.2656830696145
39.162566759771
39.5426751663388
39.6170747911087
39.9980350940717
38.8627532792011
39.2334528544134
39.7787757611837
40.0024778825265
39.6065170877309
39.8959282956942
39.6821328098927
39.7032607027176
39.406508313285
39.5123495363627
39.2342737136866
39.6094166442601
39.2721105122807
39.1965626209272
39.1490012515675
39.1973709970211
39.3494613409845
39.2249006460813
39.8431838658522
39.2767309681735
39.8936017717175
39.7539889285861
39.49666809249
39.0615817440881
38.953898285535
39.0313842341555
38.670421377015
38.5680020163758
38.837026106067
38.886542956516
38.5220745563507
38.9390855081154
38.9511594608577
38.705631204406
38.690122409782
38.8598201398496
38.4038098796048
39.1402425510715
39.1912661364584
38.7419012180482
38.9859368115563
39.0039839654659
39.5369886033864
38.9451883608243
38.9040154416954
38.6874216161593
38.7156696798023
39.1838815202617
39.6810278757654
40.5494275919917
40.1613407340515
39.8683722956815
39.4053827765815
38.8919738531915
39.3369476058266
39.3820037992715
39.2020742609043
39.164288583428
38.3615270071961
38.4738656096988
38.5764446247306
38.3971844562376
38.2632678534447
38.4260228441219
39.3100666580778
39.1334733770351
39.3915753895988
39.0803458088576
39.3054060884598
39.1620709693793
39.0666290954307
38.3457406988048
38.4960648930033
37.5847600143767
38.6708902323687
38.2237502961849
37.9870176096958
38.5162015346566
38.7727630692299
38.7470918798286
38.0341392258602
38.1635452673491
38.6951200705185
38.8242713085329
38.440720765117
38.525571794542
38.5631791809994
38.7170925744053
38.4978085574076
37.9141065576663
38.6648607825591
38.0326756342493
38.4959332495025
39.1410104027501
39.2919985331269
39.7998212634514
39.2422182567995
39.5676245824255
38.7794291327698
38.4791230005849
38.1820070963516
38.5121278701808
37.955834857382
38.6373856318117
38.0560968763499
38.7251331062831
38.7662121750289
38.9679564485646
38.6898779782382
39.0831072214878
38.9870322310965
39.3153271281759
39.2091794805495
38.981922340072
39.0451900384242
39.2137804792385
39.5112997706892
39.2588038224564
39.1163782119751
38.9682659776925
38.3351984112351
38.2305434771258
38.7177978941086
38.7490869750077
38.8211917084074
38.8172416638846
38.9015382644705
39.2179638711692
39.0620955284196
39.6479753948623
39.0762831421412
39.5129413609553
38.705282195088
39.2453672550343
38.235833049543
38.6537053455006
38.6884860247474
38.8234000894758
39.0987791767827
38.534215985083
38.5380715718574
38.53569725788
38.4591610486259
37.7520145318324
37.3783998900391
37.7838663542712
38.0350766331258
37.5409566888906
38.1487036867174
37.7664614332244
38.2398296772029
38.9760686482645
38.8224453315992
39.1994325994241
38.9838741996072
38.7273901388701
38.8930020205501
39.3454193147345
38.3114502279044
38.8493558182058
38.5395444211735
38.6489780151483
38.7262375499263
38.8409887548248
38.9990738321234
39.0727185984653
39.3213938412843
39.3422603512453
39.2175081543649
39.0184842576884
39.3832157566893
39.3678657799859
38.9104066233844
38.9366337063337
38.8607172389625
38.6691863214127
38.6386003964678
38.1538942932681
39.014963321172
38.6285499863352
38.7908133156773
39.266806820346
39.0179214790614
39.972913110778
38.6224494468483
38.8303577448784
38.8060153359115
38.8122716171573
39.1650229545555
39.1114963260163
38.3229555815559
38.2578780113246
39.0242547338659
37.9992567540821
38.4615794164163
39.0496153328957
38.4597235055082
38.8681511614058
38.9461889905962
39.0749651993967
38.9443592779564
39.1460938200003
38.6178811206561
38.7191161532996
39.1940517659942
39.0050812125607
39.6724543139589
39.4667081897106
39.7096821977635
39.1059894780117
38.9379639824633
39.1418005350864
39.3210538650603
38.3761357127617
38.6663941641849
38.8870548649669
39.0973237447064
38.8721038545422
38.5987436206252
38.2752585759468
37.6709346146696
38.2356785339137
38.2689435729274
38.3244768324123
38.522026240063
38.0877346878501
37.7894072985408
38.069999620489
38.4410931481255
38.5254941699481
38.5480501422176
38.5493676617491
39.0641762316026
38.8912299090363
38.328054194338
38.5253833350108
38.916710614837
38.8799086840466
38.3138547133115
38.3264776767705
38.5989193847284
38.2663789643182
38.5139107548428
38.9240926532232
38.8715288167048
38.9514310069357
39.2691363806676
38.9697151050825
39.3866124758415
39.4142979326473
38.844942001863
39.2901271296671
39.3799107466482
39.31356875182
38.8999164769144
38.5016887210435
38.8872423530026
38.5731045803237
39.0409566646473
38.7616756416732
38.9625044894941
38.735812968116
38.7633139865567
38.9455750585806
38.4352851838777
38.186918184974
38.3479300730156
39.2045606070496
39.4462048390899
39.0478039176376
38.8633413889593
39.8189512883774
39.2949527231531
39.52324247585
38.8906177024649
39.7493530771146
38.9889505664106
39.8726733204492
39.9827011352436
39.123180875714
39.2371992827265
39.0860592598064
39.2212388141388
39.3912398164923
39.7824605761955
38.8566079234435
39.1041237808639
39.1469094976432
39.3537235064137
39.3032254430983
38.6441499164209
39.2294327618698
38.8855008305123
39.4680566978776
40.1032545325732
39.2003755129548
40.1090622156959
39.774231913756
39.9854103240903
39.5159878497975
39.7195917965988
39.0316877183689
38.8101832722173
39.0692753101439
39.134528891085
39.2056304947696
39.1661371378786
39.9713943505528
39.6911301930745
40.0743181276803
39.0709340024877
39.1212745066042
39.616137701574
39.5165861763938
39.0786423172614
39.3623288811257
38.7367771061984
39.2112617422033
39.2566402438514
39.5500066580596
39.014922926161
39.1964735085715
39.6473155244834
39.064533675319
38.8561786841062
39.251446379395
39.1948723487982
39.1443005385222
39.4271126024651
39.0116680671872
39.1239936101316
39.1221255471008
39.5162732414926
39.4288467925807
39.5984602099717
39.7141813747008
38.9866472907339
39.3539474769875
39.572854888961
39.373562912668
39.3524607122145
39.4509112985849
39.375636200953
39.9200637782062
40.375636407743
39.9479343815685
39.6389215426012
39.2270343486709
39.5903553269126
39.6695995727372
39.5775289145383
39.6230513054112
39.0604447473982
39.0503256092971
38.4637995212568
38.6247971761106
37.9045598039723
38.3132002533486
38.1923668827673
38.7000766646581
38.6879417221956
39.1167577138252
38.7524203615156
38.2488156612473
38.2132434686025
37.9602229900232
38.1409784209447
38.3071724019869
38.2008544559029
39.3615215641882
39.2026148491034
38.7789051267836
38.1568390004964
38.2072006763433
38.5874095772252
39.0514379950886
38.9601484791598
39.4965252115269
39.3449539357966
39.1639422219209
38.6893254787432
38.9855442482213
38.779716818421
37.9052017526595
38.3094264844451
38.7204469423904
38.4788187977441
39.2376363929273
38.7711448722415
38.7186445533226
39.3041376905409
39.1976002097531
38.713839729065
39.3220532012708
39.3252357781535
39.3162766357062
39.4938465842494
38.8043621122636
38.715304054074
38.4746204830581
38.9818491192378
39.0995597238894
38.714961528457
38.9190785149533
39.3234319460512
38.8695796887883
39.1058167160561
38.2490144223878
39.143555494591
39.1603169624252
39.9042374590029
39.1964228273642
38.7955367573183
39.0645114916342
39.4448092065676
39.2615369994231
39.7640059440626
39.133478104145
38.9111242600964
38.8541951063907
39.4021101654579
38.8037007389647
39.2625090064424
39.3094447534092
39.5556944265911
39.1314389919191
39.322047017319
39.5461500753859
39.2507745047611
40.0553062133918
40.1043877566302
40.0311609728971
40.4364353531539
40.7430194793727
40.250109052337
40.0983299926475
39.5903325681333
39.98639927376
40.0749940071042
39.6413821783933
39.4095410823822
39.530235787594
39.066575334048
39.2193422747782
39.6022168514303
38.8291693701889
38.9289686275251
39.2410666473787
39.0892925716811
39.0828100907682
38.1495082843986
38.0668737641087
38.5441012843289
38.5632370263238
38.7106148859467
38.7608414438036
39.0887962898421
38.8476871496901
38.991246882352
38.9592584288883
39.6004421455692
40.3703652542448
40.151297577463
39.5372658341019
39.9144092108666
39.9505720989471
39.5897671884158
39.960656323738
40.2311473767765
39.8302261970661
39.7920370405371
39.0405905054073
39.865356898067
39.8750374708914
40.4490267573784
40.4112032739402
39.7708825586621
39.6020614587097
39.2816644365137
38.7814604059213
39.2592302630646
39.7480852557352
39.6029849797387
40.0743764866081
39.4571800028034
40.0528860732762
40.1057530321256
39.868537170879
39.8277276268712
39.3151738890895
38.8026759080213
39.0180351971777
38.7922904905647
38.4569563836762
38.7892517455901
38.4675068677074
38.177545646706
39.0078830259818
38.7642041793977
39.0565294442353
38.7647075609727
39.0325755517491
39.0204261187351
38.9328536788221
38.788415290049
39.2791616762527
39.1156163870686
39.6642423109575
39.0005538803961
39.7893634974354
39.5277295387152
39.2259969897543
39.270482887724
39.3352391289541
38.9912038115941
38.9437802939303
39.116255209181
39.3835781107045
39.6380901709149
39.8257820604626
39.5589385971879
39.534509585281
39.7896199433491
39.2339229068371
38.6493179852714
38.941162364812
39.1955655131677
38.9385672087621
38.9568521978076
39.0162710560693
39.1408665893054
39.0159251819957
38.880614905245
38.8695011557955
39.5803883043604
38.9098450893505
39.2962227509881
39.4387427940112
39.8041186501281
39.5246647017572
39.6597041850941
39.7191606163577
39.4302300893096
39.47916934723
39.7039397825697
40.1252450644368
38.8800865528158
39.104631600396
39.2064450644483
39.274671048829
39.2685257653195
39.8186851634722
39.388035152416
38.5978590674673
39.0507132404982
38.3089760547535
38.8355614763318
38.871556724041
38.479058265686
38.2076132660362
38.4068863234536
39.3837872481105
38.8309299374269
39.3624031288455
39.6101442219834
39.4545198501561
38.6289679803431
38.5684516617746
38.5978624605571
38.5369512488946
38.5673782931434
38.4903517987993
38.9354895811691
38.4242579464961
38.8936597824097
38.5570632685716
38.5890884054229
39.3244999421566
39.9168478808419
39.7338312861895
39.7709519723449
39.879065919966
39.3350442738645
39.1508490984689
39.273533573536
39.1083000515447
39.0394181545335
38.8726438692523
39.530184899115
39.3488003480314
39.5265700017563
38.6158162248656
39.1054059354544
38.6618947497923
39.2110671753032
38.8292335847411
38.666631042275
39.2216412547462
39.2700145493453
39.698544411868
39.5396166136771
39.7275571519678
39.8211905386311
38.9857541877413
38.6550038609039
39.2404958082771
39.3261269034761
39.3074035016776
39.1257158971395
39.050271340733
38.7316180755795
39.3167798578538
39.5220629224874
38.9076665714534
38.6970118312322
38.6691117917648
39.1224708218366
39.399353468378
38.7269349836741
39.2472703660779
38.4232647590766
39.2378605227679
39.5511174280635
39.798425748292
39.6503658832524
39.8955072592405
39.2486473149322
39.4204747594968
39.6496446882434
39.5632516335959
39.0958078843576
39.2949734003857
38.6715828142584
38.5573923639175
38.7144820460567
38.7961048989986
38.5403919162172
38.2489493012027
38.8805174758539
39.0466503178632
38.5197355843554
38.8508340755296
39.353180493891
39.331518407462
38.9892126719157
38.4459105416179
39.3355850955051
39.3093156629941
39.2197886308034
39.0766359875098
39.4861924160209
39.4586250607012
39.3545196891232
39.0320509435352
39.266811412914
39.3200239136564
39.2272137145803
39.0411214759454
38.8774875957155
39.0717518074344
38.8319566691363
39.1140910358943
38.8931300956392
38.9545215439716
39.0572999891609
38.9657100221525
38.6708213180003
39.1876535020693
39.6393084233859
39.3069620093914
39.475242650549
38.9829669753309
39.7737694412771
39.4506275714849
39.2023596739528
39.0517778862205
38.7291171953734
38.1149082058608
38.6639563521954
39.4213107836367
38.6460906245492
38.4969627250325
38.8116831172596
39.1056878327521
38.7807802542292
38.9246897679788
38.2778375034782
38.4046763463454
38.7978955477576
39.1131814540837
38.5686603777336
38.8701556462631
38.4753877708808
38.7000241514007
39.0649528548372
38.9517353396624
38.9520199183262
38.9775228601513
38.8024739523929
38.7296506345473
38.7456187184009
38.4537169801667
38.829814423134
38.7830505497929
39.1204904129208
39.4558755083116
38.6521312073024
39.0635494175985
39.3623908319056
39.044745962387
38.6619457169414
38.7175112435312
39.0979170771962
38.8682002059538
39.0315443968532
38.8189159338723
38.6646857555466
38.9886950603639
38.3570426735412
38.7576713521874
38.2940523974422
38.0959519219318
37.642947714096
38.2347878860705
38.5971323522253
38.8301297977717
38.3943619053773
38.5261242593579
38.0508139701805
38.3838487199661
38.4123485338808
38.4435835603913
38.5729497620554
39.0957287343664
38.5953013432949
38.250094744814
38.0324882174983
38.3576180512656
37.9989484737216
39.0256119228774
38.2095608089909
38.6757331124059
38.8587908940684
38.7626635089065
39.020888131877
38.3735996458266
38.1165024076648
38.7795741707388
38.908132252067
39.1227127542399
39.5372471881635
39.3216003785631
38.6733933819665
38.4022635755314
38.8612714635804
38.9640197914458
39.8078736016245
39.5564828429559
38.9729104868892
39.3417759534084
39.648139047141
39.7112770263595
39.6408271470054
39.8349275476603
39.0603913828981
39.5782003905235
39.141628588731
39.2081722402412
38.4978745097664
38.264081768235
38.0283069177107
37.9414517712513
38.1099818162244
38.3156998271493
38.6728540963195
38.8326116438265
38.9372550604721
38.8757923339754
39.2627212827856
39.2502349744341
39.747060997157
39.3027838287932
38.5493971342992
38.715429834886
39.3419605743203
39.1574385821217
39.7076688843544
39.104063923672
39.4812684150657
39.7769044023572
39.593066970427
39.5856846507551
39.509700504136
39.2592208181567
39.4484174143987
40.1572415785356
40.0212385073254
39.4775540369528
39.2558917143529
39.1227192153032
39.329593500786
39.3308601307146
39.1490133487817
39.4213647320616
39.4202453194243
38.9738179776805
39.5916898467324
40.013565110197
39.6909752470074
39.7415592139016
39.444810071136
39.6596719777143
38.8507974126925
38.5522607825822
38.5431521775345
38.4732433585607
38.2583122908467
37.7423036035865
38.4601229020642
38.8750634264063
38.1978258185917
38.3948603816305
39.2254624023181
39.3523799528578
39.0903645199156
39.095321932706
38.6371603355665
38.2244708199292
37.9913568448539
37.7529140042135
38.1806365388812
38.5155245594705
37.5025239209133
38.1743480979393
38.5416315017726
38.7127930385898
38.937356325111
38.8890725498649
38.6845635365958
38.846481628129
38.9027707239594
38.0862900926609
39.3732553671506
39.128927997146
38.1134083977452
38.2149213981949
38.6908148564875
38.445550203805
38.4045171252806
39.1405349256214
38.7948979586463
38.9992538445726
38.811537625894
38.7031578539196
38.376524412913
38.8839433894816
38.5785832862661
38.5169591985568
38.862525227415
39.1975773234961
39.4800005697642
38.846208918215
39.0306723255902
39.1872305012713
39.1638556279719
39.4295117986724
39.9376601174223
39.7137144263746
39.6959057043698
39.6056807026719
38.9691306290803
39.0906680126383
39.2915251150677
39.6408769336212
38.8047256208028
39.6421184875347
39.5396481363059
38.8791785458523
39.1880886021688
39.4561394187336
39.4795400060788
39.496929721158
39.3444302356604
39.6852167063691
39.5309225128957
39.7898189803165
39.7384770571583
39.7107433906709
39.4257404677394
39.7654973410597
39.1885922011302
39.8077177933972
39.8271481496316
39.8385935788203
39.200514373394
39.8516151950014
39.3980399029022
38.9598167881821
39.1328921420807
38.9486079140544
38.8790796573716
39.0894615961646
39.2449030606434
39.3761903486669
39.5746914664503
39.5074221516298
38.4653456591597
38.4104669031471
39.181273243644
39.5333174612386
39.794465124567
39.4667069619754
39.3265671065359
39.0068713518907
39.1234566691749
39.3477482498696
38.8525825805536
39.0198784344927
39.3114430167458
39.3399468192348
39.3731141018145
38.7354931349706
38.329346779621
38.3594143480564
38.9420833814024
38.9967496372634
38.7592995181228
38.8873453267094
38.9848749512374
38.8159768186434
39.141243792383
38.9600976672638
38.7667131717759
39.608467143473
38.9479408413473
39.6426986064975
39.5810003494173
39.1961258807969
39.675903212101
39.6958145422566
39.8989697729297
39.6688732590338
39.1645343881665
39.7661640266778
40.0225361841696
39.4675320856499
39.1601947776396
39.2943284922577
39.2621367449712
39.5830914165034
39.5981385682167
39.6536024742255
39.7452176305983
40.1567660333332
40.2952530345531
40.6365669126864
39.4704827698794
39.5335861711791
39.2413290086419
39.418776958639
39.0925924265826
39.7411576001331
39.5857249099397
39.2138795672844
39.3045582265565
39.0397174079009
39.064042177104
38.7412561938417
39.2809749860153
39.0564230663608
39.1819257707307
39.4852358482502
39.8386932662039
40.0887164716367
40.0739690019627
39.9225654637372
39.723975606077
39.3982254588644
39.0768098778195
39.3968290913386
39.169056922097
38.8086799921813
38.8383512477682
38.8615891795367
38.8176381515734
38.8225733048988
38.9468871887284
39.0200405464429
38.442344078552
38.5554792258073
38.5712485767775
38.9733858887194
38.7512178421021
39.2828021112115
39.6449918429057
39.7578248847615
40.3880286834858
39.5628812650237
39.500080147496
39.083997139144
39.4101432492035
38.7956229545452
39.2692394699713
39.3169031205803
39.1454445002456
39.6929599578934
39.6130540855806
39.7265335962829
38.9124823125525
38.9490204778986
38.8325077397253
38.8592804947285
39.1397269387036
38.9356536752849
38.7476080796534
39.0230769658329
39.5048678542628
39.7267896727681
39.1643999669688
39.0582092866352
39.6230478015412
39.5006941212548
38.8268899106819
39.0369615405497
39.3188224840646
39.1286097308201
39.457256589273
38.968344780893
39.0192822133652
38.8443390045102
39.1851339865213
39.2796577020125
39.8551865473339
39.246909714869
39.3127922122326
39.8124676216331
39.8201147363643
39.1936984357609
39.9163975136047
39.2974695096514
39.5245930873986
38.9741776320268
39.0957728145098
39.7056066376593
39.780479621245
40.8705690424049
40.0323177984668
39.2578638438022
39.3150117520933
39.7821227712663
39.4036377110465
39.7813468629664
39.4045807223529
38.5889108970912
38.9435232427385
39.0757588073461
39.2440299334349
39.2298442392638
39.0497661312823
38.8330036248422
38.7199098588642
38.6132138138267
38.2542085241388
39.1913763028604
39.4165542022949
38.9428800841373
39.4252498715012
39.0688142771673
39.6812817718044
38.8391415910689
39.1399510845994
39.0159784414953
38.5210752328237
38.6624254981275
39.2231992039215
39.4466352563916
39.8619889211173
39.9221242602827
39.7581971449483
39.4138496299384
39.212971247246
39.2494443170952
39.4288187059088
39.7898710763013
39.6066919394214
39.662078006982
39.5125526306204
39.6647579997477
40.0625791576976
40.0038352470205
39.1772192539189
38.4448079759424
38.9184166087847
39.2215782793283
39.2256100238774
38.1328697602757
38.6633872932858
39.0339371899563
39.0808557743175
38.7888444484685
38.7964969675148
38.4675664511594
38.5570908601035
38.5764539877574
37.8894388499083
38.6891365293702
39.0745651378375
39.6302760748751
38.9158845453551
39.386013188025
39.6371413799247
39.2746055991561
39.1592735316216
39.1185613298256
39.994239074052
38.9896639523683
38.8015719384858
38.0160648150075
38.0837834785282
37.8874752160275
38.7371841337544
38.8156394701614
38.9179691736947
38.432771672464
38.6167053733209
38.914839456539
38.7466999811757
39.2395485330511
39.3691473538627
39.0854481754881
39.2226320102961
38.7804398629802
39.0572506442214
39.2576797355305
38.1570524991161
38.8320436893489
39.1844012868926
38.51585740144
38.685707102721
38.7401350281455
38.8875601473079
39.3035799323509
39.1859159843689
38.7580284598701
38.9492352386115
38.236027641489
38.797805429388
39.3131114142511
39.4209487717561
39.1439155024712
39.4152944046239
39.205521197592
39.7832457675677
39.9713980087126
39.5536574262561
39.6007732089521
39.604585111663
40.073232947295
39.688008531898
39.2891577216511
38.9088278568152
39.4138283591479
39.1002932662514
39.2508860745414
39.4165881341555
40.2767082057015
40.0019006009856
39.7211410170854
39.7196739244943
39.5739413718985
38.9473155678322
38.7859293003275
37.8214617559003
38.1526759783427
38.0608169785252
38.0645699804479
37.6229753662842
38.7630592975552
39.0658500628038
38.7905580676365
39.3183263621346
38.8902204617908
39.1538206546796
39.6252479424782
39.3757320399236
38.8239964319801
39.5112433745002
39.6837152495529
40.1392439278689
39.3942762312263
39.3810282345974
39.2845339630589
38.8761970272771
38.7819448721529
38.1168600491803
37.8166793333561
38.1068403430258
38.1507358843229
38.7709110089825
38.7545772215333
38.2847182484187
38.2308595885331
38.4767645323718
39.3582801128477
38.8738596318948
38.6758490318401
38.9306658579444
38.6918890880816
38.9672920487144
39.004441008905
39.387030230307
39.5944496100198
38.9618133318545
39.5739599051299
38.8987686471907
38.9002544120506
38.4600882832049
38.6048490198373
39.2262290834176
39.4352364854781
39.4514087285257
39.3217148225315
39.9326258380004
39.7991151328039
40.0234508119448
39.657505566825
39.739258551999
40.2132856998379
40.1301779673156
40.0541178526702
39.932600653292
39.5942883146331
39.4938691272479
39.0154365491385
39.4801507135834
39.2622362210694
39.317612835213
39.4375311149893
39.5926010287571
39.280837972397
40.2693830735756
40.119141779845
39.9693944850755
39.6987711903222
39.5159485084842
39.3817154908421
39.6924612583135
40.3281627072228
40.9862684458595
40.5719283201879
40.566934178895
40.2479810135132
39.2350155883365
39.8703535667574
40.0698831280474
40.213766594768
39.818264210184
39.6932014266249
40.3541933223455
40.002366857336
39.959800020372
39.5948204290987
39.1346806494074
39.6097481989299
39.187258236336
39.0827415989706
39.6815210775896
39.51679091293
39.8452200404723
39.7117470145627
39.8541088256772
39.6801085003297
39.4584234364506
39.8053485271505
39.9642837882443
39.7925538138508
39.2299991081058
39.491555526682
39.293802616813
39.3733735139121
39.4995250849611
38.9226758314704
39.4911108421557
39.03903308284
38.7285854238452
38.8222699651814
39.3761457576495
39.558315298774
38.5804437378842
38.8287657655851
39.280975177553
38.7817652286504
39.1259812359858
38.891432787192
38.897638546979
39.0673597703478
39.5948502481184
40.0350906404181
40.326987274247
40.0742519982335
39.1385413193943
39.2763070435636
39.5956699069502
40.1964694849971
39.4714914029696
39.5812193865728
39.5540079293428
39.3193198216885
39.1777242612357
39.2195032053925
38.6195357025673
39.6528707876751
38.9775110013557
38.9746744815749
38.9462368785332
39.5168984239752
39.1666542361481
39.6139785289764
39.8919397301144
39.4721113609545
39.186492138519
39.4252931864575
39.4113575119763
39.4937349370834
39.061484153343
39.7590991387865
39.0685157284592
39.6592382628508
40.2545787096826
39.9108805503909
39.8205003255144
40.3932588291489
39.4700564567489
39.6690360276386
39.7443013923337
39.6123678884924
38.9885309410416
39.6193678130204
39.8526858167616
39.6727847715821
40.143678139677
39.7044049240523
39.5620738703795
38.547960268528
38.7783797040933
39.0267658135706
39.5718838025424
39.7486969777631
39.525796167136
39.428013167879
39.333860275641
38.7984784264356
38.7213428972546
38.2999653230211
38.4325659705332
38.6216572045477
38.9369742944184
39.1552632738043
39.1309940378273
39.3490944411217
39.5070669418232
39.5674972559868
39.477389060287
39.4796497855524
39.2714154792554
38.9960532633142
39.6111388554878
39.6431897746192
39.4977810363577
39.0242174747416
39.1120609989873
39.0511408526488
39.5183607738829
39.8745565741953
39.3651680856441
39.1663360857402
39.8275832384925
39.6304683563284
39.8039198586435
39.841901156236
40.010415158609
39.8358306969858
39.8331856920262
40.110286552898
39.9938039664066
40.4924744748909
40.5217947743156
39.8352766847771
39.5532409762694
40.2003730520255
39.4038822917424
39.3317141280832
39.2980176869466
38.7206987445202
38.6490015212936
39.4321956376034
39.6991988560969
39.4438272073213
39.0840805620457
39.366133708986
39.5582630711372
39.4951575868459
39.4300924320414
39.4833211340085
38.9471230791073
39.0715323261942
38.8738082344685
38.7473970196464
39.6747598750824
39.4428106465324
39.1443559339954
39.3254763958029
40.0330626783146
39.5372785948744
39.433720773318
39.1225479361987
39.0172775689199
39.4050005294659
39.2352430860603
38.4478522302326
38.1164037776716
38.3728117631341
39.1978871483594
38.7555995936346
38.6104375216295
38.6137061218621
39.6093255319178
39.3865934280434
39.3694015300635
39.2659185252206
39.0512230073563
39.254972559033
39.4930773969451
39.7542082632431
39.804738769467
39.37001643807
39.3144699181772
38.9168957560953
39.2157055575438
38.9752338000018
38.7502397920949
39.1774194089652
38.5458477058796
37.9860770557866
38.7425908560705
38.8324745650243
38.9647566732734
39.6364954044522
39.7268527779114
38.1966113377902
38.9838143375988
39.9162994204948
39.6419220964515
39.5095985866958
39.9993922907897
39.2095717100985
39.3569188276927
38.8903614352448
39.0122352502161
38.8696136009011
38.4500872897781
38.7500968864068
38.6825973889643
38.3347656216284
38.3286357621151
38.6396176232232
38.5622015920954
38.1051048224221
39.2591675747123
39.5486017442311
39.1206231666334
38.7677537474969
38.6372524739917
38.9873922336784
39.0966774726958
38.7551893842742
38.568141124385
39.1610840381597
39.5493971450562
39.5105973195548
38.73095470117
38.9102800475226
38.1535443580512
38.8153372247612
38.9488375721556
38.571010390195
38.7287284252218
39.2304096737293
39.3288032522105
39.4706722720304
39.4435327594128
39.6369740616192
38.9708621938622
39.3528587925715
39.2236814850509
39.453587588718
39.8014573659158
40.0084647933241
40.0603791301098
39.5133919947075
39.6734767207393
39.4849166980897
39.9052787336035
39.531617193511
39.3390910546788
39.0856210602654
39.1933526857935
38.670928320098
38.8371083858439
38.373186185946
39.2046238982718
39.3672803348965
38.8251011862899
38.3903157508734
39.198091649367
38.9911572408194
39.7595646435966
39.2602583668449
39.1710883275427
39.293299210192
38.569403590578
38.9856462819006
39.0960869853344
38.8936996601246
38.4409706234531
38.7738233958029
39.2473219362574
39.5393494307393
39.1860973268246
39.1767938324899
39.2310343202918
38.9386277153837
38.5623362176747
38.9068938088337
38.3963940310558
38.8707191309945
38.6860751669014
39.2508712325433
39.3499469111664
38.981220018663
39.1711889631419
39.4310860559997
39.7910359912448
38.9941085576208
39.3094866502165
39.345355693419
38.5953766675108
38.8227403637536
38.2580514117925
37.9976145492258
38.526762250136
38.2466226346565
38.95282968078
38.6399652397592
39.537312625474
39.7654571346964
39.3976080942636
38.9623788315038
38.9232028882512
38.9488078181591
39.3660119405098
38.906155833331
39.8688627069647
39.0665261968619
39.3457257877697
38.514101741611
38.7787497494759
38.1445509690628
38.7619094241749
39.2191205833897
39.0622666357342
39.0765515211857
39.5561783307329
39.8505826706035
39.2914269729897
39.3306305883709
39.7202964416658
39.496098655964
39.3021089001537
38.879903068125
39.1342358491236
38.7604926226516
39.0850407203841
39.0866159830832
39.4691786438528
39.1403186973097
39.5054824429329
39.0850388878524
39.424425985195
39.0797848823496
38.4744359297383
38.606034021506
38.552210310252
38.5738780360431
38.6754676064257
38.4147620356846
38.7343521155091
39.0338233690872
39.1490164451728
38.6311566131284
39.2808054927222
39.3647288964654
39.3058053968731
38.8899212166115
38.2875184918092
39.1514750636387
39.2355959481262
39.3114830448973
38.9067519345267
39.5658366383125
38.7678343090545
38.1499558458425
38.6173028038808
38.3547786531224
38.1905229311599
38.8209387602629
38.5230581648021
38.7677152179307
39.0509568077948
38.5340707949115
38.6884935767562
39.1335648947693
39.3049824944249
38.839761968253
39.0437011251546
39.1333573421645
38.2830007968928
38.8748965093182
39.7427413248454
39.3992017031519
39.1698673270768
39.4105926139588
39.4235953595903
39.3585181305304
39.781613633448
39.9167553395936
39.4975054577144
38.9890650882464
39.0737862346148
39.3828953858578
39.3637725701637
38.989982769706
39.4002053938329
39.7552869994231
39.0117896163504
39.2323366545668
39.4267045945832
39.4494828705836
39.0433767068266
38.5667785455081
38.3193115788277
38.8413037850801
38.8816619201943
39.3873698794882
39.7251653981128
39.8267582713554
39.7002449925098
39.5646020764052
39.6032859807063
38.8328346396938
39.8799296753174
39.2802404549788
39.2232781456777
39.1455449210273
39.8392673705965
39.0964158653812
38.8227851565839
38.8428151885267
38.7890113075976
38.535530256342
38.8095025200635
38.719409963017
39.1047533226334
38.8651681119745
38.9116532723912
38.6104294834715
38.7709616129647
39.0030569994891
38.8391288917875
38.9395134537308
38.7771243697465
38.4029787818189
38.7269345505069
38.7247175528144
38.7966458921079
38.7139126214114
38.4376185621075
38.785386499893
38.9485845570612
38.1460208774014
38.7479306103806
39.3591313615793
39.1667053288482
39.1086253646247
39.5894187575639
39.0513527025679
39.2181490480699
39.1968637837304
38.8651850090284
39.1780037539575
38.9288461945274
38.8798477694643
39.4935624843495
39.691525379335
39.4036669321735
39.3354742604073
38.714131690035
38.9734160773281
38.5998764241986
38.8337730171705
38.8246067890013
38.9230728672811
39.3898029895744
39.6883965752342
39.5376349087917
39.5465570491572
38.8322421748229
39.3125222358639
39.0689003876965
39.406374340828
39.1561628372179
39.565959385509
39.5187207620152
39.385865378139
39.1853832697628
38.9301540813061
37.9959577521892
38.6787342127726
38.7257648760221
38.0533501284692
38.4342032923843
38.8080916340504
38.8932432985466
38.8428481941673
38.3160747748031
38.7168921202522
38.597243280764
38.713808680544
39.5478088274548
40.5847677783131
39.6672670109103
39.3936874559833
39.1466883590326
38.6213942852084
38.6684312952087
38.623461647708
38.0932416061761
38.7469707981906
38.5795908112317
38.8079434863646
38.5532368693689
38.4012899705457
38.2008346156239
38.5441786350225
38.5451163995146
39.0286665834562
38.9143685336065
39.2604990866048
39.7833783204307
38.7720127552045
38.9706476734945
39.2478647439167
38.897037142455
39.0400240668544
38.9244248536299
38.7445855906515
39.2431582980686
39.1420349371554
39.6333717660872
39.0833284406951
38.8470594080209
38.8766002874984
38.6936525754254
39.4026619175869
39.1774380996974
39.3014164189297
39.3793593100024
39.2549096818725
39.2069355285529
39.2875071684519
39.1005238873389
39.0825239544364
39.0886359622583
38.6993642066866
38.7509441146144
38.7832903048005
38.7981691602906
38.8586752371355
38.7557508987208
38.6334552185303
38.9308219200032
38.9031727254591
38.6373548830398
38.9991793041679
39.3587500172432
39.6782390266958
39.1311011895588
39.4945761247115
39.244126414771
39.2063760156985
38.9692769342801
38.774970263022
39.0548696323677
39.212335200101
39.2064258904569
38.9850614192911
39.2699848109223
39.0218800602537
38.8959324115856
38.8216760527807
39.1061829695397
38.5674115066978
38.0241226905925
37.9281458881969
38.0582524601458
38.4685544792651
38.85702349377
38.9918248603641
38.8671844620496
38.9386465915526
38.3667580310744
38.3604417327277
38.7875596393238
38.8652469354045
39.1224910071402
39.4315072396789
40.1645450847317
39.4975972506334
39.5689389309096
39.9007731452133
39.665535886681
39.4162823675457
39.6958350774014
39.1069624293934
39.0037999225385
39.2682725188708
39.7386098850456
39.1346094089726
39.3708619027828
39.4588405068073
39.6937091901246
38.8974167104522
39.4180617120531
38.7484579285387
38.9248713511008
39.0885317227656
38.3677270112214
38.5164773857553
39.2005165894826
38.7040140786155
38.7344769306054
38.6545926387864
38.8094189902347
37.9878095342655
38.4301453783055
38.4424340540311
38.1900504046418
38.4393002652961
39.3001931182463
39.4551682266723
39.1200545389644
39.4322486993038
39.4868045774775
39.2361150057629
39.9023686103949
39.6191542668776
39.3542098719664
39.342927335007
39.6962643168992
39.5771594744339
40.5221822804473
39.7770904390097
39.3839600209837
39.571902583986
40.0595948469759
40.2771732224358
39.8643026472342
39.9831298070323
38.6726437342287
38.7416453424126
38.6297661012271
38.515950657623
38.9209740643549
38.9975443921908
39.3041556260401
39.3217741404318
39.7316578834547
39.563556645936
40.1912257111032
39.8178792821839
39.7397205222737
39.5212332290431
39.5136835793453
39.3726195945483
39.4544221057635
39.5963869043472
39.3387376099725
39.8646084050137
40.3886913490616
39.5688343043279
39.7332560168372
39.7955211915552
39.5446455764449
39.9470220952724
39.5040578102022
39.3932244153135
38.4791856126753
38.4783124743889
38.6375206415902
39.5419104998361
39.4378737598959
39.296099025874
39.2891525405023
38.839503936896
39.2192117604342
39.87382148139
39.9150865566048
39.2043233999901
38.4783735122745
38.9731047765173
39.5088428296625
39.135130770359
39.078491635435
39.0548148930675
39.5616903064227
39.5827878465556
39.252146391114
38.8399311709484
39.1615506457961
38.7099192518176
38.6822379308116
39.0117092427983
38.9666091283162
37.7434034337901
38.3182528096016
38.4819443152007
38.8393697279471
38.4747194047729
38.5007659430456
39.1200201058629
39.0823192020057
38.9075401347896
39.6791574468516
38.6129228591919
38.7281853078592
38.7624674641323
39.0444216453668
38.803562702956
38.7396607142105
38.214302256292
38.5080004666389
38.7306599690858
38.9248272277691
38.792282949955
38.7681416664059
38.8477214443965
39.5546400702762
39.1044608653997
39.2366364170807
39.4473495139819
39.1208495165764
40.0277188065076
39.4653532681642
38.7359141845896
39.7565475128315
39.5926813758182
39.4908356823905
39.3606914892743
39.2859320866941
39.3692808567073
39.5670936600528
39.5375373750423
38.3638912825472
39.0949913899907
39.6020771188768
39.0802426664115
39.5028579145168
39.1747275731379
38.9130471913501
38.8467296780159
38.3725846818802
39.2474883641458
38.6495130049259
39.0435215970884
38.5273940449211
39.1512669017419
38.8971518086263
38.8953577900575
38.6872946996079
38.9615908317694
38.9406295790817
38.7299117759422
39.3417190320564
39.2581504818566
39.0166140997851
38.8931341768515
39.3777539813559
39.1716695873826
39.3661877908289
39.6062969564187
39.6237608599743
39.009377594829
38.5655208968153
39.4929507510831
38.8523042696494
39.0566719798528
38.7516527776365
39.101612920151
39.3526953379313
39.0970445311832
38.6828280017031
39.0084601710541
39.3748175418738
38.9351711628012
39.4955484001725
38.9436013305227
38.8523539186728
38.1450230966112
38.9966050836775
39.1535398587635
38.5873674593389
38.3953551241043
38.5408066828243
39.111064426024
38.8917527500628
38.5453340710213
38.7122270588923
38.677064993245
38.9475114849681
38.7196641824061
39.3216460637372
38.4607809490628
39.1727031166706
39.5603851398635
39.7890765156409
39.8325647442429
39.5689433176509
39.4065538749952
39.4198762145508
39.4350921609988
39.8715866859513
39.7516233519673
39.4954421097983
39.5155115768163
39.6560092442766
39.4345615327559
39.3050335325376
39.1927815419656
38.9712053787026
39.0813421748704
38.9621550558392
39.1768911992661
39.3575319014013
39.2348231256209
39.3077272954613
39.4817193429478
39.5053341529987
39.6793768775182
39.4799781096102
39.395800093288
39.2367706093323
39.5653483544937
39.6065180449373
38.0916946250582
38.9043673006372
38.7824736216253
38.7079261791024
38.6041006773811
38.7363048513329
39.4575756912681
39.0108755983487
38.2284977468176
38.5015068384935
38.7835909776013
39.1933214133035
38.9378653312773
39.335893778528
39.2934117946561
38.9967179205281
38.9739227020379
38.705432046704
38.6999864862423
39.3063345005215
38.9151617693981
39.0131677031918
38.69158318115
38.7952617319345
38.7403831053262
39.2253548793921
39.1913393438063
39.7087214940325
38.9177498106202
39.490204191529
39.0735850603894
39.3865964956958
38.969903971611
38.946114069685
39.4264751138912
39.2085875623555
39.1375040789646
39.0856112423971
38.7454179601637
39.6528896147153
38.9202695156187
38.8235825553085
39.2157740467727
39.0155517452895
39.3473639040282
38.9011247336262
38.4962210276312
38.2891949064402
38.9781839550545
38.3465989891528
38.1874815797966
38.0708171892648
38.219322954043
38.3296842844799
38.7479034955253
38.7814094254465
38.9509332758008
38.4945795828244
39.1573176367917
38.7061543119475
39.2639417595334
39.3438002730861
39.9606493843926
39.8194513775283
39.4545829453452
38.6391542230792
39.2134616598136
39.6453741544023
39.3355810809216
39.0693074110782
39.0606417447228
38.9878067572109
39.6726133222933
39.191914675613
38.7276578842189
39.0549126254188
39.1026353795922
38.9277829939267
39.5546360916561
39.9699300741909
39.4637362743468
39.5637629388559
38.8860762122504
38.6544356920904
38.4054500212172
38.7288295008919
39.1328209655453
39.585492542376
39.9050751774399
39.8822367541316
39.8459810698474
39.3265732582169
38.9805748634467
39.0507502559058
39.4441339995323
38.8891255706248
38.4329617495489
39.0573472039065
38.8773680078462
39.022670488486
38.635764083477
39.525519270046
39.276604112471
38.5674559755357
38.9204274545214
39.1458133530536
38.9426533874037
38.6515437908044
38.995507289103
39.0348141238344
39.5826076880047
40.1605924717104
39.857912335733
39.886039241155
39.5023019811521
39.7449480069607
39.0682901576713
39.1698635338934
39.6603061415932
39.6130457243935
39.9425177896866
38.9385066713147
39.737390179907
39.2437840314024
39.0373813664472
39.3026267560644
40.0221747133467
39.8609532712686
39.024498581806
38.9329051459277
39.0656980708793
38.9973022809334
39.1818833160079
38.9017763394699
39.3590141662444
38.8138279296734
39.2910057180257
38.9534047235945
39.2512707686183
39.9740851058703
39.4582455312363
39.5286924607826
40.2783155203668
39.5574814971449
38.9228057586785
39.1733003099358
39.1153820786011
39.5770636434908
39.1819880406865
39.3771357897556
39.5939533434332
39.6802609902841
39.2474483197787
38.7207850727569
38.8713319028668
38.759121733643
39.0216635891885
38.9464044731474
38.7263671372475
38.8795663498066
38.2447243865492
38.7383198786263
38.69460730649
38.8626278919002
39.3870047567669
39.1461297849212
38.681949654653
38.7991488602828
39.1140697431083
39.1730182920642
39.4594525921626
39.6829637036179
39.3819283751928
39.438157952755
39.863812322167
39.6680538919237
39.7138208283318
39.5401662147406
38.6681817353374
38.7065046654004
38.8010539489964
39.0271316716165
39.5142197295873
39.0530412059039
39.3015801635254
39.40730843833
39.5618278834153
39.0124352056972
39.3303042598044
39.7056663354238
38.9996094880281
39.7743936540302
39.488577020369
39.4439285462954
39.565431727464
39.5315264165602
39.8652625605715
39.7818443446047
40.3274612866668
40.034966937139
39.2628165551709
39.3686964110493
39.5425348561219
38.9934939721618
38.5581068995826
38.9162310635602
38.9230882622176
38.829426406931
38.662892389458
38.6096292383342
38.6184287183614
38.9807206019007
37.8409774332335
38.4458794739913
38.402464538632
38.0869222862552
37.1337799391763
37.5423173931713
38.1822236287473
38.3151336324737
38.400328382659
38.3917106405252
38.1922346330251
38.6672067457578
39.0684049789352
38.6633549211804
38.980158305409
39.5985380429611
39.419047310537
39.4807784228212
39.5854817064523
39.7235404680875
39.1096473244304
38.9193869417364
39.0002597248514
38.667423605357
38.8327483817784
39.1814438729977
39.7793393544476
39.3088687776315
38.9106308919412
39.3154545122526
39.1619020542312
38.7310224553953
38.2120922780599
39.0466221391954
39.1412065157585
39.3427763351286
39.1669816312565
38.8425916119457
39.2167668003827
38.8846193002129
38.8900653638422
39.6033986040237
39.2250845881825
39.688457565115
39.4406884071401
39.7091436551476
39.2054307958494
39.9182195241202
39.6933234948502
39.8517038722632
39.6006754918532
39.2780581227055
39.3250067372113
38.5111581001218
38.8117177921513
38.6978498376981
38.8838525049614
38.5020843568474
38.9111090107799
38.6287219843881
38.7787079348709
39.0723817261783
39.1507983835458
39.016842262191
39.3090074466937
38.9729419027515
38.9383513893744
38.8788814315089
39.0350197666823
39.0691490120358
39.7319018598357
39.1874242713556
39.16474741316
39.5953303638934
39.4551874099757
39.1090924932499
39.0740591916171
38.7700862736814
38.9837808029419
38.8245156614066
38.6717791923369
39.0919539011689
39.1038718991007
39.1245123508402
39.2330117252941
38.6153666363019
38.920821461212
38.9485604130459
38.3120961927806
38.9428112648151
39.0027204054373
38.8220900582143
38.8394546155576
38.7389085795342
38.748803560501
38.7976997860353
38.1889110211973
38.1791251510081
38.9642871803708
38.8156302620666
39.265666399259
38.9400423412773
39.1588161852223
38.3742877497818
38.7695309666271
38.5621802920846
39.0166524737772
38.6961722672588
39.476095702592
39.5298495450004
38.2829066202697
38.4466053667293
38.9513610913697
39.0961645054095
39.5300933186053
39.4777630000002
40.0905872617908
39.6312760507218
39.198858187897
39.4335641706833
39.3912822436002
39.690461254441
39.0419100819212
38.8282477497653
39.3211457803193
39.6234668532606
39.129365526225
39.3147612990755
38.9338410472228
38.9969674579222
38.5502147070888
38.6946380355141
39.0372935402674
39.1712589260705
38.7481798406402
38.6209871295325
38.8281874990624
39.365446448888
38.6904129442542
39.3276429068761
40.0066082959223
38.8349906365879
38.9105715276416
39.3659744681734
39.6149838482892
39.8059249884352
40.0673681316954
40.069322430646
40.2187834797484
39.8626293800495
39.5421714055418
39.076624765942
39.528230586357
39.8157180795766
39.2339964993474
39.1942509256228
39.1282821799769
39.16740416469
39.3552853340252
39.6331964929497
40.1923512243663
39.0185133691589
38.8913827925017
38.862306687005
39.0977383165649
39.1536594509677
38.8010782416822
38.7031196245842
38.8364518144717
38.624658109042
38.6023948263239
39.2569595547236
39.368553949446
39.1802985843183
39.224319215736
39.262224168649
38.792745181286
38.7241633082881
38.4666444372248
39.0213906872553
38.3704122838749
38.5744183594932
38.247945962771
38.7383938909781
38.7179354585782
38.2312813835915
38.7631445305115
39.0182446947001
38.5385906428199
38.1326894676645
38.1029869299545
38.2748602014599
38.5530305740408
38.124556538874
38.3248880434518
38.1892939354033
39.0304058906607
39.0824081486724
38.3014367374908
38.2332775360005
37.8142310479675
38.0246989828168
38.689224409174
38.6268813661453
38.8915752476715
38.3860134885769
39.0158125628526
38.9752532979856
39.3149284104305
39.2512125716868
39.4825985084881
38.8454542929075
39.2492249748924
39.3974589792566
39.9784889868213
39.541763034493
39.1501668779136
39.3085846135111
39.352010917503
39.5323834441728
39.6755513420811
39.1979586251256
39.6901403311527
39.5147395418148
39.7373553154043
39.5955611142245
39.1305326996428
39.1459718535645
39.1892754363693
39.3679359456907
38.9836996383539
39.7324308274972
39.3721967823979
39.1432495213518
38.8956447530676
38.609745571509
39.2471396585908
39.0826955013404
39.6362069876507
39.1055694127324
39.0444516079193
39.276378567853
38.8871099897507
39.0752705227245
38.8678710393231
39.3477203609967
39.6562338511149
39.196870980921
39.3216955655352
39.5085073668547
39.4188472465233
38.7020035138435
38.6413250719257
38.5698824455441
38.620062624485
38.9324935930747
38.9835035702998
39.0020783920481
38.6552409180086
38.3349094838807
39.0963479425771
38.4872325014185
38.6702479709278
38.4393760279774
39.2864474879371
39.6334566556243
39.3592893876612
39.069666756524
39.5476228819953
39.1637788008359
39.2849964487031
38.8796530495589
39.1919415628067
39.4667610200567
39.7344685385926
39.8846639530426
40.3669004546271
40.195577654373
40.0519641092731
40.1365889775633
40.1477842326116
40.5710425977354
40.4295145593508
40.2645327564843
40.0008801978847
39.5175184805385
39.651037485752
39.8741903648633
39.5213357623579
39.0538008469925
39.1600555741024
38.8780318138174
38.978166720522
38.4607381114253
38.9545825632333
39.4762344254388
39.0501654523792
39.0848555747909
39.4998823848236
39.5148235574716
38.3472742421057
38.599400237594
38.7423357933057
38.858053804648
39.2516172046212
38.5680977749102
38.3966874021472
38.4167075855563
38.8017742248497
38.947820034573
39.276469637007
38.9876681056488
38.9638708673342
39.115279382969
39.3087591738011
38.8838448598329
38.7200241201253
38.8357324086456
39.1153535048167
39.3375238074999
39.4246604206586
39.4616085229097
39.172206882997
38.9965012454023
39.1118973870069
39.4804697285598
39.4393235853625
39.5998649319414
39.69868970704
39.2951608925957
39.0068949275547
38.3884947736657
38.9008195350467
38.9105392412706
38.8564736698613
38.5547376387047
38.1047205546087
38.4958970875852
38.7313261634172
39.1210708446374
39.5240837264141
39.0786168848224
39.5972011582217
40.3071926595386
40.0296795400305
39.4786251657338
38.9343473289952
39.3060154633891
38.5053973047019
38.325904851329
39.1722561059175
38.9867880968935
38.9486352434062
39.482091695291
39.2831792479814
39.0731036377274
39.2574166140572
38.8557521958142
38.5870582750751
38.776132377952
38.4381854871307
38.8179649804176
38.2473962308582
38.2509620408016
38.5266260694574
39.4352909444559
39.039508869351
38.9433497841511
38.9589661201644
38.6519384193099
38.8852503702697
39.104665741776
38.8639788129916
38.5021126925343
38.5312130629414
38.6757737456749
39.0052155632764
39.0157649117287
38.8412824402755
38.863067870991
38.4394879275299
38.4601973339363
37.9904866048383
39.1435195189132
38.3454568773006
38.518417200416
38.0702956735887
38.5546784925942
38.1213394635454
38.456321954085
38.1920912389402
38.6342969668032
38.3398870895206
37.8523905579088
38.3509636331488
37.9129289445652
37.8983859754171
38.3433672187304
38.1430742295904
38.3441309834169
38.4757303953973
38.7315969555466
38.6301925208031
38.2666597689041
37.9469410257307
38.3898209324589
38.5928308345653
38.6572593151118
38.8650086895785
38.842259872642
39.2465620114747
38.9774757882963
38.8560358193587
39.1479359864386
39.0517378392846
38.6082104507922
38.8736883324003
39.4136404690919
39.047291253472
38.6693510704169
38.3155076380129
38.0327868310691
38.9544904776294
39.0778203042669
39.1208632114359
38.5883590049615
38.6347788804308
38.5727417798155
39.0044700039758
39.7303677619908
39.2482015617769
39.112316317189
39.0981156024869
39.2611043625006
38.9572720273978
39.5927415043417
39.0213454522669
39.3739465283224
38.9252111839526
39.790761178752
39.7032796187031
39.1335696520629
39.455296698323
39.7439836388084
39.0783830347286
38.8416310891559
38.2306803894364
38.865409950616
39.1091458723601
39.219290268381
39.8635076868012
39.5861514147685
39.0243821816814
39.4297625135492
39.5806026563098
39.9585136615869
39.6346194821175
39.6927071096118
39.9804415083092
39.9211079017883
40.1353406135482
39.9199580884542
39.8360009700762
39.5844461278883
38.2102846996551
39.4006222450372
39.3665300913531
38.9689332067766
38.5610999198875
38.9858368796532
39.067425490389
39.1998851191717
38.9406473082725
39.1319169020412
38.070128090213
38.8774344856892
38.8308272668408
39.0293595007373
39.1236503891672
39.3092615878943
39.4412179503778
38.9409013163762
38.6433707624172
38.3317373511767
37.8873950287148
38.5267346468839
39.3547041054928
39.5609769671854
39.2073368891321
39.382071648222
39.0153438532794
39.5655132084985
39.7816749617708
39.7408842414317
40.4385229499252
39.9660950970569
39.9929798315671
40.2852590121003
39.5718356084342
39.9176596370209
39.0455602877068
39.1169825195865
38.6761119995053
38.4265319173986
38.8567668926033
38.7561893519328
39.1610688745775
39.6091492709086
38.9420381220101
38.3378196618372
38.1383255924841
39.002458543649
38.8621886677212
39.0174842608095
39.6457756541795
39.472765726995
39.2386921545472
39.0387569421068
38.3149064497514
39.3251382888768
39.4502984751756
38.9226087979596
39.2219900367236
39.3748497585656
39.5791531102023
39.9069280823473
39.5096752351382
39.4102697420602
39.8337577476245
38.9754416131813
39.3362566798624
39.5428349315117
39.5746267496937
39.7996039435518
39.7123426676599
39.3537351279146
39.1152349386954
39.9230570573197
39.8452577846219
39.978354187686
40.4893852204987
40.5164500114492
39.9538285268276
40.4978671834926
40.234558488544
40.0397495009682
40.0851608788526
40.198905308078
39.6670746279887
40.340554338513
39.5772999085963
39.3519574349978
38.9740981288229
39.0025588178474
38.7751486386514
38.8005859102063
39.0152610147842
39.0497275957756
38.5287618179514
39.8615072126742
39.656598968538
39.968186488296
39.3325565155106
39.6442578603122
39.2377823707632
39.5390464299456
39.8735349554004
40.5334343027185
39.7812743553008
39.4193505264693
38.8533701704006
39.6709089454176
39.1510535721827
39.4444773352909
39.2998414954754
39.4514047608231
39.9078525931747
39.1533798155158
39.0581308824045
38.8779723098382
39.2486017675111
39.0430782737154
39.1052019326374
39.1989569882351
39.6739619616306
39.5976395438416
39.0294283810689
38.7922289768052
38.5879265547601
38.8625794325613
38.8649886352847
38.7114785207241
38.8252610184127
38.9924845247558
39.1478694875634
38.821971996545
38.3270107349563
39.4340538745777
39.0250509228369
38.7576239743217
39.313536955933
39.2890774537417
39.0023463120766
38.8726692315304
38.6167682426144
39.330483640324
39.1960001015904
38.8833195097117
38.9029440892666
38.5189539336195
38.6953314346095
38.5356860419315
38.3551812189597
39.1556267428478
39.1450186329659
39.2609137734179
39.0689784340586
38.2778262371166
38.4848584778782
38.5143935543921
38.3945178810595
38.7655034143917
38.9376225506818
38.4677460920931
39.2775378519437
38.8936478598752
39.1763514955437
38.7939648997503
38.8404040641656
39.3357583397567
38.7200470266117
38.903050153424
39.2219241617505
39.1179505205315
39.5344177936464
39.3987559630012
39.2707591320128
39.2456195908363
39.8071692999766
39.5815526096909
38.749938614521
38.8897203878923
39.3674659961803
39.881375882762
39.8270354359238
39.8940818687079
39.2518899919208
39.6243957008978
38.8483525944077
38.819900748224
39.4025836581734
38.8068027302071
38.7256280433449
39.2921728771544
39.5512223633853
39.6432954499216
39.1722124363035
38.8209164808896
39.0909060523165
39.3893260560855
39.2859736282015
39.4529237202924
39.4326686703396
39.7191344148784
38.9221464516739
38.372429801318
38.5898882984714
39.3079538037079
39.0744413468974
38.8500603656576
38.3186988498225
38.3107397954472
38.3964965738431
38.7892498738838
39.377868819317
39.3870689997368
39.1071154509329
38.6771319885447
38.3695326859702
38.8742176352928
38.8015732505105
38.8502152019077
39.1919712848535
38.9939862273759
38.8948748379845
38.9298814071951
38.8543238265747
38.9543343887586
38.8993214040493
38.824660323204
39.1681131420713
38.8265030366403
38.83786995435
39.3092994285352
38.9727341915221
39.1688388384553
39.0639618207309
38.8943197253577
38.8620716581441
38.5239995810319
38.8912562062042
38.8645676786249
38.1220668282172
38.7580755057158
39.1556918694917
39.5815447555247
38.9635729163584
38.7674831067673
38.9230157762264
38.8131800349714
39.2453622105146
39.2740069882236
39.7816493753632
39.5188286098968
39.2876478179135
39.8497030219646
40.4781218175535
39.6000760057559
39.7992605825867
38.9825276278486
39.3218266316937
39.5295725345612
39.7372691459527
39.696684643556
39.797433377115
39.9287127960411
39.2078665399391
39.3275526316479
39.3741038823369
39.3381702519426
39.4316155586178
38.9782350212637
39.3882194677989
39.4433383458391
39.1493160257436
39.2611764437422
39.2095718088375
39.4476014506536
38.4063293012304
38.5892274800374
38.1141409262262
38.8454031905743
38.6766258486995
38.32187586505
38.4366709824764
38.8752939778145
38.5317137149849
39.124503293503
39.2698630487076
39.8354354105413
39.5039710945553
38.8373026398296
38.5008264597819
38.4252202717945
38.8194929643111
38.510423192432
38.373000033857
38.3058716677656
38.3593803105531
38.8776029540232
39.2181708433813
38.8781521951309
38.8979555406153
38.7107298380598
38.7588222413753
39.1543411951675
38.7818731049496
38.5512952772455
38.3610105204663
38.0482191394074
38.6204722359526
39.0242043607564
38.40587870296
38.3091234773899
38.4629510548781
37.6459127617203
38.5631447220491
38.3665713663454
38.367242617559
39.4877108100287
38.9237668453242
39.4468709032142
39.9595933766477
39.8341137497513
40.2281226036123
39.954475611067
39.4158130957221
39.5455594467394
39.5843092388577
39.0738521142439
39.2322479315478
38.7891572019468
38.8681406783736
38.4980775484734
38.1895123375787
38.298703753025
38.2847149453982
38.0887198196116
38.0144233390538
38.3688601733057
38.3055018047692
38.9986115409068
39.3619144826626
39.5441890125724
39.4271163068637
39.5088215860052
39.5174659321204
39.4463678393701
39.454096957409
38.9245329240356
39.4533219326225
38.9473357521725
38.7974253800582
38.6204187511996
38.9365173782965
38.8260826435153
38.4963059338656
39.1050227430132
38.4709609147274
38.1084255931353
38.8730500837769
38.9399400073671
39.0322882904348
37.9183793669999
38.3648080633144
37.4626327826118
37.484456040803
37.4781133770541
37.8045422635897
38.232102577293
38.0626310216859
37.9786336722197
38.5488815061974
38.8426714664356
38.3448498077264
37.9724459856849
38.732985200304
39.1484524293379
39.3917747269576
39.3388755305448
39.306510927059
39.2580979196311
38.9147422922179
38.9208672560425
38.9179416524842
38.743995596343
39.0922273987471
38.8124176977459
39.3534555545961
39.2860390285852
39.5725935420605
39.3006784431059
38.9118197465184
38.8580408096313
38.732577253271
39.2131659136878
38.8658374462063
39.174186188123
38.8988128459815
39.2035843614777
39.084060979933
39.3290711712757
39.2681892692039
38.8131081860475
39.0741373471539
38.8687310472482
39.4245057367717
39.2476245822329
39.345432921933
39.0521865393578
38.7167370264779
39.0562272906705
38.8095771759046
38.8443182569562
38.527201328695
38.4493620169283
38.5578035300027
38.4467542935702
38.6535584019491
38.9044109572465
39.1995452964346
38.9598575282177
38.7783269235181
38.4617589968222
38.7738188359874
38.7341850982371
39.1144525746304
39.4519780080326
38.8053631792165
38.4548317995938
38.7078062287083
38.8715281940871
38.7822773647629
38.5185452933263
38.6797323531976
39.0958363557103
38.4962809114745
38.6727844877275
38.7031351036496
38.8162253566061
39.2903515871928
38.857709152851
38.7915700923714
39.1138715376356
39.1098267071978
39.2767254590185
39.1046199199728
39.1333362031866
39.4436187326707
39.4940503855747
39.3538909255455
39.847904086996
39.8965298907925
39.3258904803883
39.4455640481377
40.2110388259695
39.1292237866206
39.6215020349933
39.6402202212851
38.8979351750127
39.8795995521224
39.4001904518115
38.7314446540794
38.8022353360147
37.739669073792
37.9869987579307
38.7122238035555
38.3089129863765
38.1788292592623
38.5306641191746
38.5932069422019
38.9331605042673
38.9989799412814
38.7698291105855
38.655898829823
38.6142873656469
39.018832671843
38.8728467148161
39.4709576878082
39.11943475004
38.8588140466799
38.8458342019155
38.6895064182153
38.7894254567246
38.6423310986272
38.5260703279515
38.4170947720306
38.7031432275419
38.9284315642283
38.7678055912557
38.9783503803741
38.66251933085
38.6504477451145
38.3675054298105
38.6490398700791
38.8476329337868
38.9518940586835
38.7904328612767
38.9445384027179
39.6092887574976
39.2982157463177
38.2813753831266
38.472967887005
38.5803657533344
38.6234629457647
39.172842129794
39.5451557448416
39.3809522349425
39.1569582309787
39.1608890265327
39.213527802265
39.6597128230715
39.5954226548423
39.3694169225918
39.5453269748174
39.3412848459751
39.2742763011945
38.8543787853485
39.4395609030419
39.0903214266806
39.3654890736345
38.8883358528317
38.9443811842087
39.3059217889702
39.0008382370175
38.8900513396921
38.2413412835863
37.8485382309666
38.0229544935002
37.9596895102299
38.3186449816733
39.2143928718888
39.2008416609331
38.8563731490562
38.9137852135732
38.2827611871841
38.5376853684384
38.9668092949222
39.0601728929012
39.2851149559021
39.6252318263455
39.002329298302
39.4840135322275
39.2772401726206
38.6563477646221
38.1457760764292
38.0211028595163
38.9510534142003
38.8697927844243
38.5894620816716
39.1588964845998
38.747657688539
38.0761173518017
38.2788298749763
38.5976949754387
38.2956639541921
38.4942871090539
37.955340059518
38.2176229255368
38.3834165070595
38.2631849402932
38.6619225023572
38.6435992324392
39.0308407223185
39.6145776559207
38.7247766478696
39.1215552750661
38.6758801086182
38.3847321248616
38.5400964399781
38.610017951169
38.6139047309606
39.0084044196389
38.9625546953092
39.208643255009
39.3232724798247
39.4902252858737
39.1171378959309
39.1541307356221
39.2659758795793
38.8874363417577
38.7380310040933
38.6936123936265
38.1567041739069
38.7976696348351
38.430925614585
38.3768864524084
38.4541973316308
39.0805085101914
39.2361509095137
39.2523445575727
38.6550207711229
39.211430506915
39.1758134055218
39.1508848127693
39.1668828903224
38.6252444204658
38.2900418313665
38.5858967360423
38.9459670646423
38.8375550990956
38.7359033700192
38.4760685101904
38.3172304209635
38.9367594439574
39.2998078508409
39.1336749116981
38.7801448232798
38.6545259809655
39.5057642747256
38.8825713575087
39.1048338570579
39.1012098838986
39.5844952124136
38.9383588269102
38.7459530807906
38.9135149764694
38.2146187714856
37.9294795901687
38.6897213206949
38.5225605137822
38.5373078614373
38.0198365351166
38.2150527955707
38.3554838920683
38.6005278804085
39.1194703384682
39.3951601900236
39.5233640413894
39.098327385135
38.5714143555574
38.6808543113747
38.3663431997652
38.2897777619988
38.5992408029961
38.4770803063004
38.9903820305962
38.2449047212247
38.1189863257938
38.6571042083329
37.8320351112571
38.4078034828006
38.3708682423087
39.4307386358178
39.1888916855308
39.1291155611224
38.5759456693925
38.3051434107501
38.1614009889288
38.3199079886029
38.3611051145226
38.7328091099607
38.6702090993875
39.4628128886624
39.1368263357015
38.9962492798314
39.0939513692952
38.8661842351008
38.7820537771039
38.7199805481265
38.8409072558085
39.0670091527881
39.1296550944999
39.4333297231783
39.462510981062
39.4907634308041
40.2171566309752
39.6949520417737
39.5562971593555
40.0877030843035
39.7048733462388
38.8164081087016
39.3560644692443
40.0120539610635
39.7499462294659
39.4606586411345
39.3007526407338
39.2160829454159
39.1329387960209
38.9955224738779
38.6786688851186
38.7738787957715
38.560845525337
38.6680758553322
39.0937950537261
38.774259618316
38.3427028411968
38.2527357525296
38.9188678932511
38.5146992070105
38.3860085716954
38.067279474663
38.4322048569368
38.1895676389688
38.7655409281503
38.9642225625138
38.8043956819207
38.8340926191221
38.8068019438272
38.8237331245885
38.8148255764033
39.0045628340557
39.1882751013695
39.688898242122
39.20347451088
38.9177098195561
38.8952867129034
37.9838767316606
38.4416200339192
39.5939052565732
39.2735018015711
39.0073760289536
38.9752728380338
38.8358492493228
39.0869788850598
39.2779817094707
39.6452825795119
39.3531749998279
39.1026003336666
39.0276842255384
39.6441217714689
39.1847681890032
39.9005537513129
39.345673665615
39.8104158229699
39.8689609450523
39.852770127351
38.9600691896496
38.6827966868275
39.0254998899068
39.2326418261737
39.5278697066837
39.8970816485408
39.6753992238029
39.1652197112138
39.5050499742681
38.4259611352927
39.3800781574313
38.8059169695434
38.5200507496343
38.8894357122556
38.4469106526487
37.9373053786731
38.8128293695675
38.6942102968492
39.7230433812446
39.013535780698
39.0769602411122
39.07297205636
39.53427437291
39.3766672596787
39.051393630609
38.3315316137641
39.328940424293
39.5509668708249
39.2515339806425
39.3761837342773
39.4662498625039
38.7613995799312
38.2772853693978
38.6570557374344
39.41701205138
38.5114591869842
38.4925144203584
38.6345233491776
38.7328279500056
38.7064152457497
38.3578142175771
38.7926739154841
39.0331814727398
39.4810637467638
39.7040173061769
39.8377544359727
39.3211443311839
39.276832947426
39.2064666781763
38.9974840583223
39.1824412875705
39.1019146195164
38.8739088260766
39.0335796813772
40.0695595701134
39.7457498360965
39.4426526963911
39.1174221436985
39.7889124851034
39.9522579454814
39.9203678843951
39.5085793981648
39.2085864720521
38.8671560621422
38.6476368536451
38.7881323999026
38.5848179422244
38.409110879577
39.2711889422702
39.1683494730028
39.246698008001
39.2598932763944
39.247168186618
40.0373710982326
39.5586360520385
40.1263376571514
39.6941608949141
39.2445927896082
39.9249951004581
39.8111041052976
39.7926871402496
39.9728261054967
39.5036367275097
39.6885771692
39.2254350553057
39.1718456985975
39.2362915605808
39.8828062359331
39.7272972375054
39.902438958807
40.0124513372428
40.2097696792397
38.9988453267801
39.323969057674
39.0179775457992
38.650025600215
39.2395659469193
38.8016807201334
39.3047157568562
39.3227661283731
39.5261685477363
39.6255766687168
40.3478178043558
39.7078449909133
40.4479002223673
40.1236488639305
39.6038168300282
39.6891222266637
38.6394691478524
38.6057855273738
39.0365154953517
38.647481747669
38.9462319557113
39.4934379767087
38.2904858449493
38.5012886606082
39.1789946008612
38.9650214641584
38.5212421910129
39.0353961262237
38.8984149006481
38.4766346351868
38.6757550083828
38.6559748121384
38.7136332070386
38.8613818062676
38.6409285951544
39.0559493886903
38.4753954013991
39.0992609272902
39.0358920554922
38.4321567479207
38.7870628308768
38.7174201419458
39.1017080962056
38.7111434324823
39.1508469949266
38.7137801889619
38.6624484696372
38.7839379745702
39.0030713636867
39.0445421111303
38.6643562289601
38.7368195522514
38.9555998153558
38.9767695145976
38.828753131327
39.3823387796229
39.1321615618889
38.7777853874245
39.4603261923549
39.5977871544835
39.5345467413315
39.7045864211188
39.9382781308107
40.479783719477
40.4471087540842
40.0138940120787
40.1858569384424
39.4593071032052
38.9618566097234
38.7398792764555
39.1993273051098
38.5067673888672
38.6715045384686
38.7338478325995
38.6694117000207
38.7162882909229
38.7074083911048
39.2562612509487
39.4342009212031
39.3045579046513
39.0724738668512
39.5293495587628
39.1740875139782
38.5745111931053
38.8339959189547
38.4270128794391
38.3522143452256
38.4793247007762
38.8768184547874
38.1781755527663
38.3681935133757
38.6132387660569
38.2090475777584
38.9354841033216
39.2068116889658
38.6878460729965
39.0340721209041
38.9601613051161
38.2577132506001
38.1453226042918
37.6865916979433
38.3721545123091
38.4111858950721
38.9755452176939
38.7508185340098
39.3246056784684
38.8984493684287
39.5655516441422
38.54024140891
39.1127730708331
39.8816660750996
39.5073406105491
39.869634655108
39.3322566995717
39.5856893296996
39.8270727403236
39.2040788722761
39.1690897946406
39.3804545585555
39.1249655575865
38.832114554736
38.8145243705724
38.9954903702142
39.0730495973067
38.6033231365962
38.8638971677131
39.3471255114584
39.3279132146225
39.6616244916563
40.3363863708997
39.876145657305
39.1900242152037
38.827620740852
38.6463138607616
38.659524825125
38.6838991873192
38.2501869586983
38.7645477246757
38.8350172301334
38.4345803819522
38.1284690347986
38.6356305509304
38.4734724934254
38.5369450153325
38.7913059968338
39.1961261367156
39.0416070885128
38.7114430938104
38.9580036014017
38.7451513720683
38.4020636369082
38.7388913642678
38.8722864913619
38.1683075472963
38.5079999162693
39.1370626525044
39.1729249006971
39.1721752763999
38.5893459172361
38.9957848470219
38.8678970622695
39.2910245468319
39.2337119791243
38.8104413631388
39.023323297019
39.1628285382332
39.0046537988515
38.9745278706856
38.5617718311271
37.945418609754
38.2935256206628
38.2282923708058
38.574522740271
38.4470786833201
37.8371724005099
38.2471652443562
38.1043399939232
38.7662458557874
39.0552973042434
38.3205688903629
38.4004764242204
38.3483211937978
38.6990481309216
39.5130024264557
38.8460631943712
39.3773944745561
39.4916422623978
39.1113237806442
38.6987697683199
38.3604220404769
38.7361294100983
39.2332180459893
38.7071863628798
38.7699163066016
38.7605817939296
38.4896199577987
38.8549975266762
39.0647249277995
38.7190296144196
38.6860608145845
38.9441924608918
38.630230928832
39.1972245903529
39.3075951725546
38.985719266564
39.0116622624574
38.0760803524493
38.589367544932
38.966883893607
38.7300216584896
39.0065941346615
38.7288774538522
38.9606080832305
38.7240789622169
39.3491985409348
38.8439853600781
39.3217436451703
38.7598418788075
38.7502920330574
39.1830374019315
38.2665945342093
38.2984968071433
38.6157624328177
39.0873194670436
38.3828730398557
39.4201549009843
39.0132634056939
38.7656655159061
39.1654932356041
39.1634254863366
38.8316764170072
39.2375680514056
38.8669917997688
38.6130781005127
38.3665418157674
38.6578083898885
38.3146656566196
38.5024501275535
38.8514616357758
39.1996116105153
39.3085217594699
38.53606579087
38.7994038726344
39.1420522882481
37.8646058665382
38.4971630754696
38.4357133844485
38.6472234904164
38.5952464606224
38.7035953231131
38.3818605203018
38.6500916447302
38.1599267296518
38.7774505950786
38.8443206706834
38.986804115411
39.2986009061537
39.1928318593638
39.2468016364358
38.9515868305759
38.5353046747972
38.7408202495639
38.3679946162484
38.4483222715782
38.1114010170253
38.2196102896925
38.6333121810297
39.3089213888252
38.6109191210583
38.3278845843241
38.5966534463645
38.3263024538856
38.3898248601843
38.4331622131746
38.3554196677224
38.3421841053048
37.9056949226945
37.9843895668133
38.2712098686783
38.3557349518092
39.0444930500454
38.8141966363798
39.4550016669713
39.4690839141306
39.5772381753632
39.9425087594825
39.7842696395386
39.5698109885258
39.5860190743148
39.3874290721585
39.2443721655643
38.9560749049139
39.3703377633785
39.4976104957889
39.1189838025706
39.3469266292623
39.2031499625055
38.8995382130748
39.4772639101202
38.8563622935452
38.8750235393794
38.4912396461474
38.0952256170587
38.3102907346154
38.0685404387387
38.5326018068526
38.4784281163906
38.3308520668685
38.6616112765238
38.4260465658875
38.9260294710346
38.7462341297355
38.7437205094681
38.883517969337
39.1717522817027
38.7982437328056
38.5234409207045
39.0916243469675
38.5426861571945
38.3505146156658
38.4784683044511
38.0423338201311
38.3735700965329
39.0369080474481
38.3516301567707
38.6133441923443
38.4626161963851
38.4120601031114
37.8744703798583
38.4044752074412
38.3395862833017
38.62510902408
38.9356496507471
39.3413694396163
39.4714726570078
38.5878211653995
38.9359962814986
39.1746107120707
38.5997521331415
39.3172384849702
39.0175759930402
39.4995465474498
38.6968294870974
38.9781459569128
38.8964169553635
38.9847733322619
39.1716339079218
39.8024554193221
39.7490713141984
39.0489888375857
38.9991994180262
39.4526583242898
39.0613125078606
39.0227262805207
39.1986987582762
39.1237121614141
39.3914702847349
39.4871529468382
39.0824031147491
38.7213137234903
38.8255406267314
38.3185970415571
38.8834839327969
38.9942486913919
39.8348322897246
39.5186604981471
39.3135318282477
39.0709543221727
39.1670678292862
39.0514761823596
39.2228939515573
39.3131885310215
38.595512959933
39.0311094968006
37.6912154697007
37.3671286626296
37.4684662138172
38.0551929851172
38.8854862399374
39.1889227738685
38.7667415644585
39.0199266298853
39.232266160053
38.8252360027647
38.9596662985355
38.6765022565219
38.5577448726102
39.0452886443347
38.8381460785464
39.1581216675665
38.6315047617312
39.3675886618168
39.4000145229828
39.2790243288483
38.9579220325457
38.9128744367799
39.2984238438333
39.5699146859975
40.0388234726106
39.0110627999611
38.0236163929255
38.4133747600144
39.1462210218513
38.5716222705263
38.4544806697152
38.0838982333238
38.3114396180368
37.6748207464764
37.7821772283175
38.310608570664
38.1001070891165
38.6407535382794
38.6002195934655
38.6558604004407
38.2973311689165
38.634697119716
38.522723431218
38.8320955138415
38.8468771250561
38.92339518881
38.7832198629476
38.4399478210745
39.4261440864717
39.4972926187997
39.6607502735022
39.3373960596142
39.5692783545163
39.1525117626897
38.8488855185332
38.7993385493153
38.7227541385676
39.3477443287268
38.8853178412826
38.9730956560835
39.2950852000753
39.3126581652799
40.0023429779091
39.4118993266263
39.6140550480146
39.2578390299672
39.355171212283
40.1371532053257
39.5418910251322
39.8075417078705
39.8209543489848
39.4549453012871
39.0252682433787
39.4678690621347
39.9155145035047
40.2489739313671
39.5500000740141
39.3923589752981
39.6883995630926
39.1447059726073
40.055089930011
39.761695702389
39.2952850481476
39.2338837935066
39.2893731627801
38.618539784653
38.6566325987228
38.8899060997497
38.9258239336688
39.9242634654446
39.4160963140353
39.685126665064
39.4848645744902
39.7837490984085
39.2792759988444
39.254667307311
39.5911585058026
39.8652642166574
39.5139795020775
39.3304427289802
39.1483253392306
39.4390894128819
39.450436758112
39.1065654298673
38.93513132988
39.0937298651095
39.4193713441842
39.0433967447441
38.3587077715582
38.6995809270878
39.0279714216688
38.5040035734273
38.5745910532145
38.5441448812132
38.7997549260907
38.9111238140851
39.2248194519518
39.7827894228476
38.9897110303243
38.9930141445764
39.2990726515902
39.417736571084
39.0418926717456
39.4234828274659
38.726761095291
39.0895623149294
39.466288798907
39.6580646118331
39.8384788217769
39.3596122830002
39.8915509493664
39.8971137995672
39.1089954788837
39.0923715108171
39.0547965834839
39.169068423345
39.581884901933
38.9788303815155
39.1034871802988
38.4586632341648
38.7061631223569
38.6094669785162
39.2494399846202
39.9212982145624
40.004449206972
40.5546642749799
40.2769098158236
39.9706406084375
39.6228633673504
38.8608244741806
39.0497075438901
39.9222455726328
39.4697038424135
39.428962610386
39.384883220268
38.9836389145064
39.5029554033119
39.5891056816987
39.7290116865627
40.3855248701693
40.2979348067081
40.723349879968
40.5006244253229
39.8246933320556
40.1349283064255
40.3650926861297
40.0643524641943
39.7004391527336
39.5373547070757
39.3052885150267
39.9834193534723
39.551251248639
39.3824443889387
39.7778191449265
39.660220120491
39.6211832743301
39.6306446313055
39.6300395406858
40.2362716499804
39.3638997134135
39.3011018651904
38.7974432506947
38.9351047356923
38.4961437138644
39.3396003772915
39.9867593752415
39.7279325416192
40.2434442224727
40.1753231827257
40.4411458648014
39.9882732812002
39.675666769747
40.0148880777134
38.935904475896
39.0347719693425
39.6715703061935
39.3625603189372
39.7066555533746
39.908037605671
39.9473709464474
39.6614624068392
40.0500731778065
39.983268211506
40.1948029975698
39.571116351118
38.9244878837958
38.6501214589334
38.681129181666
39.0650053029108
38.7652985970982
38.401829276101
39.1411675310295
38.7852902865169
38.8414835759686
38.8703930323373
38.5455479878769
38.5575730563013
39.2426672851999
39.021786989668
39.342319103363
39.5576919772408
39.9137940445332
40.0529644322315
39.1127157790894
38.9486604867158
39.2585729905652
39.1153577650436
39.8225221181157
39.6484300459274
38.9752258997574
39.1844362793547
39.7290466841624
39.8760756990324
40.2375046248388
40.5024365670753
40.1930604257166
39.8472576788379
40.0123679466119
39.1659942803559
39.5105244063368
39.2613860438568
38.9994529216779
39.5490534027819
39.3958024564416
39.673979845914
39.5879863416306
39.9048390305002
40.0241540653537
39.3826537989607
39.1407983561558
39.5168459702822
38.7181981409439
39.2694669198508
38.9903634435801
39.0120304852624
39.3096513730508
39.4249811117898
39.5341617396384
40.0336111905197
39.1235313035021
39.4995204138836
38.9062776368074
39.7719577561324
39.2717682326281
39.2019999444685
39.339500281305
39.7757773569537
39.7883978013639
39.9580216189426
39.6790449025254
39.4001957861261
39.0304174131015
38.7883614140327
39.3727785725385
39.5735454670106
39.5107742595352
39.3181432642118
38.9175500518144
38.8845711831693
38.62588466153
38.5255591439077
38.0973067351062
38.1324496606384
38.6814503671344
38.8742383582825
38.918988035825
39.5445001746669
39.6363645296707
39.7666666462767
39.8402516581795
39.3459372183289
38.9361346244812
38.7334163243522
38.6172666035919
38.7619538931734
38.3387175354492
38.3839234783995
38.489332699856
38.6721395775124
38.5490133812131
38.6992084960745
39.0627191742663
38.9394969121374
39.2869139375911
39.7875545121203
39.4695227175048
40.1819007415964
40.0481848365129
39.9463658096814
40.1900570272195
39.150582216083
38.8386131521026
39.1114843511421
39.1161871283945
39.4270090459573
39.4389175570774
38.8681497397246
39.5231269865325
39.3685286510673
38.9039916736911
38.5551079001892
38.4307515574625
39.0838927944903
39.6708578294375
39.4600134006654
39.0293512872574
39.241614016459
39.4219750338532
39.1593576550082
39.1922079524609
38.9866221273788
38.6830938517445
39.2200249313907
38.8414374889348
39.2460582742787
38.6713323666993
38.5167092334542
39.27238978874
38.5615375457789
38.9286248961683
38.3514248820668
38.4395731042933
39.0914754474203
38.7569169940371
38.8556923615812
38.6038912331616
39.0051838136281
38.7133104330763
38.8302320472319
37.6125701618516
37.8928051458866
38.6621230006619
38.5950242432681
38.6695870971037
38.9454010080408
39.0069187986329
38.8219039907359
38.7427874324298
38.9066944587913
39.4835572451453
39.6006320950158
39.1924824786909
39.0545360712893
39.0546274289539
38.7680280805838
38.8862807625472
39.2544909011635
39.7907929256709
39.4529013877766
39.1913065142904
38.9223192683775
38.8762688360632
39.4361461634588
39.0872763198634
38.8462008770066
39.0979928326527
38.473389864289
38.9931927979595
38.6183453742904
38.84962670201
39.221820795817
39.522040506806
39.5291005807292
39.7805776880245
39.6169866463953
39.4132706929538
39.8018581111022
39.1313931866527
39.2419969624542
39.0355292455114
38.9258973832885
38.9411540978685
38.4970212570345
38.2845766305121
38.7514636386525
39.2531365723722
39.0827578987738
39.8695257588268
39.8933192107011
39.1324913893484
39.0848853416314
39.5888407549874
39.3009782840909
39.7628100489928
39.5625872009932
39.8312478698063
39.3787312186527
39.3487253934045
39.6267350570923
39.382400853385
39.5101934535736
39.039750741066
38.7541337290998
39.3580260885284
38.9664914757314
39.0122459795339
39.0721283215866
39.2453736939414
38.4533797789102
38.6005612957758
38.4474207134761
38.8221738421957
39.7597079855023
39.0959642680004
39.0768463605181
39.0528834800528
39.2714045319092
38.8609714559433
38.6059531027219
38.5325950113611
38.9787805202433
38.9484679392291
38.890367856973
38.4097627580367
38.652255915311
38.5957286052832
39.0422161277296
38.6537082166383
38.960066835808
38.9635828148235
38.4744405137971
38.5405026673468
38.8915730227525
38.8278691001211
38.9365604700866
39.4618553646486
38.8775576217407
38.4116519606876
38.7774915555511
38.8325858894823
38.7312284431072
39.2200046667748
38.7926307093816
38.7213193350769
38.5165283972165
38.5563080782842
39.0627302958106
38.0599758602553
38.2547079609701
37.9938790693829
38.0953216573606
37.7822999689314
39.2164418644375
38.9978412058217
37.7377969378975
38.562450451
38.3979645057961
38.5669655313395
38.0573286925101
38.3458924863475
38.8851307403359
38.6693348738481
38.3399897231799
38.1889737260863
38.3419227807209
38.749022832543
39.4621408512295
39.0057077624581
39.2099680460663
39.8119117232686
39.7896354553274
39.8367080996735
39.5135408374196
39.4630275387555
39.679747890222
39.4355337414276
39.3991055480559
40.1045065939226
39.0431874843559
39.4171937001675
39.2598667620007
39.0015753720345
38.488519588464
39.0200930124983
38.6932875999297
38.4021286561433
38.7932351754571
39.0127730986085
38.556283240527
38.8834594002476
39.1400789307424
38.2982697677933
38.5248129085258
38.3637267820763
38.925171750804
39.0031350039472
39.2102395622819
39.5456083731218
39.0340389226021
38.9692366253246
39.0119057636068
39.1486291087436
39.2802921314432
39.9668661976503
38.8625108012447
39.7313742282816
39.8265941263449
39.425203994629
39.1835990632825
39.352292876934
39.0445476592992
38.5368854769954
38.3711698774537
38.8523577149067
