# Supplementary material for: Conformational ensemble-dependent lipid recognition and segregation by prenylated intrinsically disordered regions in small GTPases
Source: Commun Biol. 2023 Nov 2;6:1111. doi: 10.1038/s42003-023-05487-6 (PMC10622456; doi:10.1038/s42003-023-05487-6)
Supplement: Supplementary file 3 — Supplementary Data 1 [file 42003_2023_5487_MOESM3_ESM.zip › Fig2/Rap1B_prenyl.txt]

-11.6870007999241
-9.53977533429861
-10.9294366985559
-6.48512533307076
-8.66774555295706
-5.15269164741039
-6.40542002767324
-9.0347066745162
-8.68943969905376
-9.11251525580883
-9.23899790644646
-11.2802827358246
-8.67217529565096
-10.9210079237819
-9.28789237886667
-8.87045906484127
-10.488493077457
-8.28118423372507
-9.62505111098289
-5.96816697716713
-3.86751340329647
-4.11671586334705
-5.39790862798691
-6.36858938634396
-8.36745961010456
-6.80747823417187
-7.91845732927322
-8.84717638790607
-6.66112650930882
-5.56951802968979
-7.54069116711617
-8.41997377574444
-9.35451589524746
-9.54018114507198
-9.41700099408627
-8.91110334545374
-6.24354867637157
-8.6675226315856
-9.17976526916027
-9.82216525822878
-9.74458220601082
-8.96361756324768
-7.38140964508057
-8.46842430531979
-8.49391958117485
-10.4056655317545
-9.18235867470503
-8.89079461991787
-8.59696615487337
-6.39466168731451
-8.82268211618066
-10.2777402177453
-10.0775033533573
-9.65328282117844
-10.4701008200645
-12.1705009043217
-11.2579442672431
-12.0077418088913
-9.93280537426472
-9.62116320431232
-8.76626213639975
-7.40532732754946
-8.55237490683794
-7.61848042905331
-8.36498514562845
-6.8684613481164
-8.80803775042295
-10.8815329521894
-10.4947104156017
-13.0892798006535
-8.37074261158705
-8.85522149503231
-7.59179291129112
-9.55089241266251
-10.7631291896105
-5.59690424799919
-9.07636734843254
-9.99806314706802
-10.6022272706032
-9.25627879798412
-9.13133112341166
-7.65839958935976
-10.8497313335538
-8.56452910602093
-8.73344911634922
-8.99305579066277
-9.55808973312378
-7.80250252783298
-8.86116407811642
-7.84054258465767
-7.55645750463009
-6.40137676894665
-5.42368969321251
-7.31308263540268
-9.00136315822601
-10.3943717330694
-11.0508774220943
-8.94546885788441
-8.8279542028904
-7.40517944842577
-6.79643033444881
-6.50645918771625
-9.22728970646858
-12.0304770618677
-11.8905283361673
-10.0097405910492
-11.8943083584309
-11.6502146422863
-11.3504783883691
-10.1252281442285
-7.72090586274862
-8.57270972430706
-9.35692042484879
-9.41879186779261
-9.23821016401052
-9.39939465373755
-8.67289791256189
-8.62017265986651
-8.26985906809568
-7.71879991330206
-7.73399178311229
-8.11558258906007
-8.34917009621859
-9.02320139855146
-6.28623321652412
-8.02728742361069
-6.78402762115002
-7.9509733915329
-7.99819537252188
-6.57771485298872
-7.06104652583599
-7.82192685455084
-7.03721441328526
-6.34048940241337
-4.46857495605946
-4.694121748209
-8.11894980818033
-8.70559921860695
-8.97316316515207
-9.0981911867857
-10.5860306993127
-6.36097479239106
-8.34362424910069
-5.54865317046642
-5.25000358372927
-5.80041442811489
-9.79549719020724
-8.23307416588068
-7.5670643299818
-8.86240367591381
-8.01865687966347
-8.7003258690238
-9.9988574013114
-7.55806272476912
-6.12810599803925
-7.62823857367039
-8.05973755475134
-9.63984917663038
-8.87923379614949
-7.23633391410112
-7.14899127185345
-6.905526868999
-6.91731452196836
-5.79491744935513
-8.39754804968834
-7.28168235719204
-6.54094137996435
-9.34596711397171
-7.85954883694649
-8.34902255237103
-8.24181474745274
-8.24952985346317
-7.6360532566905
-7.38661876320839
-9.50888425111771
-7.34150229394436
-9.97537440061569
-10.0468196496367
-9.8881124034524
-7.82049085199833
-7.30173501372337
-8.48431988060474
-8.84524845331907
-8.09741509519517
-9.5817656815052
-9.30178283154964
-8.69405998289585
-11.2287155091763
-9.34782489389181
-11.4692742526531
-12.9676359072328
-11.2237073108554
-10.2321097059175
-9.06771093606949
-10.9631752371788
-11.4630732536316
-8.81318055093288
-9.30820973217487
-10.710770919919
-7.07185990363359
-8.98658287525177
-12.4035216979682
-10.9251674711704
-9.04775699973106
-10.8420172259212
-8.88897412642837
-9.76444117724895
-10.9820533283055
-9.31353457272053
-11.1022614836693
-13.8996950984001
-12.8354378109798
-10.4313595732674
-13.9003320373595
-13.0706362500787
-13.2210952080786
-14.3783036943059
-13.0840502865613
-12.2592213712633
-12.4391493871808
-13.572683410719
-14.1539167538285
-13.7654280103743
-13.446887165308
-13.8528363006189
-12.7621604781598
-12.5590500310063
-13.0393128544092
-12.5323501825333
-12.772488296032
-12.4926333725452
-11.4237969890237
-14.7004724666476
-11.3425829857588
-11.5532167851925
-10.0885507464409
-12.9236820489168
-12.4249651320279
-11.6859227642417
-13.7277789190412
-13.5691582337022
-9.89160449057817
-10.4391519427299
-9.8793310970068
-8.41858078539371
-5.35908260941505
-8.95322971045971
-9.03919285535812
-10.3224008046091
-10.2576756328344
-9.40315340459347
-9.10676545649767
-9.27523078769445
-9.25048066675663
-10.4904177971184
-12.3209781106561
-12.7310231029987
-11.9910197611898
-9.91275373287499
-9.04453080892563
-6.46470699831843
-10.0260063037276
-8.21780341491103
-9.32711557298899
-10.0908357724547
-6.05619787424803
-7.09161670133471
-7.32483406364918
-8.68165266513824
-9.98938943445683
-9.39601354300976
-9.50679033994675
-8.77760294824839
-8.38100527226925
-8.18710756674409
-9.43875261419453
-8.05834358558059
-9.34413144737482
-7.25804220885038
-7.59465903043747
-7.00861001759768
-8.36811300367117
-8.63272552937269
-9.02474841475487
-9.38846755027771
-7.3768731802702
-7.51621948555112
-8.04351560026407
-8.07552379369736
-8.12430897727609
-7.07220151275396
-8.03032051026821
-8.84691659361124
-7.01670283079147
-6.06523489207029
-5.42190230637789
-7.6584986448288
-6.67403411120176
-8.00569567084312
-7.88980058580637
-9.29348292946815
-10.2895948663354
-9.73472741991282
-11.7375839352608
-9.83608262240887
-7.52512168884277
-7.23420367389917
-10.8646436184645
-9.53662157058716
-9.06734014302492
-9.28013740479946
-8.31497962027788
-6.25060892663896
-8.00152868661098
-7.68766484409571
-7.15426915884018
-10.8039407078177
-8.88819915056229
-5.62836354225874
-6.02803617343307
-5.10018099844456
-6.10452894866467
-5.03633271157742
-5.0894156768918
-3.90182738006115
-5.0086924880743
-5.56464223563671
-5.28306133300066
-4.23147867619991
-6.46808815002441
-4.83887380361557
-5.48901427164674
-6.83138366043568
-8.26481304317713
-5.62954980134964
-8.51127651892602
-6.82305658236146
-8.02111243456602
-8.25620090961456
-7.24196046590805
-6.33015014231205
-7.26988991349936
-7.98372106999159
-6.9029773324728
-7.65577107667923
-6.49052114784718
-9.2444973140955
-9.77017736434937
-11.4500842392445
-11.4389830976725
-7.59248938411474
-8.75594525039196
-7.45240858197212
-7.94941342622042
-9.59881149977446
-7.68525003641844
-8.59425194561481
-8.68140255659819
-10.3367102444172
-7.82340687513351
-6.28789785504341
-4.15258641541004
-3.92068082094193
-4.27645237743855
-5.56220182031393
-4.29029461741447
-7.01497443765402
-8.68695583939552
-8.01779179647565
-6.07353232055902
-8.70274139195681
-9.04286076128483
-7.99220936745405
-9.65429535135627
-8.37218818813562
-11.3919585421681
-10.3847489058971
-8.85444675013423
-8.52970905601978
-9.88011609017849
-10.0456636399031
-11.2441874817014
-10.3256969600916
-11.68510568887
-9.31529694795609
-6.53504912555218
-6.21904602646828
-8.21845666319132
-8.28878730535507
-8.20584212988615
-8.61265451461077
-8.66545083001256
-10.5880438480526
-8.23970464617014
-5.01705411076546
-5.87889674305916
-5.64417927339673
-9.4527936168015
-9.11024361848831
-12.6004567891359
-10.8098210096359
-10.3164923861623
-8.89259073883295
-9.6161495745182
-9.29921704903245
-9.04042232036591
-8.32181052863598
-9.46678452566266
-10.1597075462341
-11.02808249183
-10.2292069122195
-8.19118035584688
-9.43584162741899
-11.1412564888597
-9.95383016765118
-11.2544317394495
-11.1257549598813
-9.95112329348922
-11.4050699919462
-11.0570969264954
-10.0865649543703
-10.3234401494265
-10.9978334400803
-9.17146258801222
-10.6050384864211
-11.1540005505085
-10.5748006738722
-9.99697581119835
-11.3412628471851
-9.24927320471033
-8.5248958170414
-8.46899886801839
-6.75002607377246
-7.85062865167856
-9.1452372521162
-10.9605144428788
-11.0718586165458
-10.3393152561039
-8.20146010816097
-8.59155189990997
-9.45710994303226
-9.06090362370014
-7.3271953985095
-7.52152560651302
-8.88703225553036
-8.51797118782997
-8.86473720148206
-10.4009306654334
-7.43607699126005
-4.60026444494724
-7.03988768160343
-9.63656698167324
-9.27095151692629
-11.1586717963219
-9.15263906866312
-6.85372994281352
-4.67549088597298
-6.69264163076878
-6.42089750245214
-7.3300612042658
-9.8898811917752
-6.5303981974721
-8.57716858014464
-8.25712487101555
-9.22579838335514
-9.54671952873468
-8.92532530147582
-10.9395717475563
-7.4001013096422
-10.0644955784082
-9.76678325980902
-9.93296934664249
-11.0223100632429
-9.58228650316596
-10.5804173573852
-9.02197885885835
-9.36984170973301
-12.4127247557044
-14.1220278963447
-17.0899799279869
-13.5275629907846
-11.8213787972927
-11.7553905770183
-12.3131276667118
-13.1066785901785
-12.2063699513674
-11.9346632584929
-13.2492392957211
-12.676870405674
-11.5094012841582
-9.88466479629278
-9.75821501016617
-13.0829860419035
-10.2315201833844
-10.1558134928346
-9.54028128087521
-11.0710579231381
-12.0214688554406
-10.5887987818569
-17.3750718650408
-15.318435497582
-12.0893401451176
-11.09985204041
-10.1532016694546
-13.3689641728997
-13.1479365658015
-12.4054794609547
-8.9561079069972
-11.3791840821505
-12.7958382368088
-10.9350190013647
-11.601108238101
-12.5918136909604
-11.9937347620726
-12.1179996507708
-8.05029261112213
-9.06540133804083
-7.13361695408821
-7.14324032887816
-8.29298955202103
-7.96462772041559
-6.33597708493471
-5.62876571714878
-8.06541339308023
-8.73291912674904
-9.33269456028938
-8.62328874133527
-11.3111485652626
-10.3126801475883
-8.57503479719162
-11.3064577765763
-9.93958630040288
-10.036840505898
-8.04490323364735
-6.59642234444618
-7.61305279750377
-7.08000122755766
-9.66330732405186
-7.052929289639
-6.37637774646282
-6.7496205791831
-7.31047941744328
-8.30432166904211
-8.55047990381718
-7.57614003121853
-8.89001333713531
-8.25834636390209
-8.36071618646383
-9.07868864387274
-10.2173402532935
-9.63645787537098
-12.4488416556269
-12.7754901126027
-11.4203225970268
-10.9595302790403
-14.2625409066677
-12.7021485418081
-13.0208454430103
-10.8073131367564
-7.96942961215973
-10.4922782927752
-10.6251481324434
-10.1510602980852
-12.16913234815
-10.7876828983426
-10.6746229678392
-10.0446494296193
-7.43254097551107
-8.19803864136338
-7.76908299326897
-8.1757143586874
-9.27693470567465
-12.321208640933
-11.5494232922792
-12.109134465456
-9.45679669082165
-9.97876040637493
-11.942449323833
-11.2203280366957
-12.5062858909369
-9.86311949789524
-8.47656533867121
-8.08013842999935
-7.49794698506594
-8.60684008710086
-6.4715084657073
-7.67035270296037
-9.85079649835825
-8.14967422932386
-6.81742963194847
-6.59135693311691
-8.66811885684729
-7.44274863600731
-7.38455602526665
-11.3228277489543
-10.3146490976214
-11.2124552801251
-8.48213212192059
-10.0317557454109
-11.8708902150393
-11.3887545615435
-10.0628799125552
-11.2446990683675
-10.7640045881271
-10.4306847453117
-11.07327606529
-11.7661674655974
-10.357522547245
-9.62975779175758
-9.77959424257278
-11.266587138176
-10.2214032933116
-11.3777263313532
-10.1107275336981
-9.4809135645628
-11.1410581767559
-8.14625506103039
-7.09827081859112
-9.14700721204281
-9.56837888807058
-9.88010002672672
-8.73423357307911
-8.03382098674774
-7.0081512182951
-7.94336670637131
-10.1278850436211
-8.65181487193331
-7.59112935140729
-10.3554959520698
-5.41145145893097
-5.50549791008234
-4.26290108263493
-4.65985594689846
-6.47723405063152
-5.17091399803758
-3.48705381155014
-5.41767688840628
-5.0752064883709
-7.48243186436594
-6.56896455213428
-4.67443933337927
-5.76182140409946
-8.65142103657126
-9.69781788438559
-9.76186356507242
-8.92833432741463
-10.0809783199802
-11.3013080283999
-10.1120904907584
-9.39405115693808
-6.80900843441486
-5.46382074058056
-9.49246760457754
-6.31464848667383
-6.7569802030921
-8.13659490644932
-5.55881768837571
-7.06552617996931
-6.57907146215439
-6.97881099581718
-6.99376098811626
-6.1674140766263
-4.41625370085239
-5.92111999541521
-7.18997702002525
-7.7233170196414
-7.36534620821476
-8.60983480513096
-7.35205688327551
-8.95154958218336
-6.93888913840055
-12.7802163362503
-6.81898082792759
-7.74264944344759
-9.03158200136386
-12.1549800001085
-12.5709270499647
-10.0486301332712
-8.17725564911962
-8.32817330956459
-7.62368626706302
-8.78092937171459
-6.22319617122412
-8.48324979096651
-8.11664529982954
-7.51984376087785
-5.39365474134684
-4.73424593359232
-7.52728551626205
-7.15865911543369
-7.77031244337559
-5.08278046548367
-5.39679577201605
-10.0287385731936
-8.7852474078536
-6.63004248961806
-6.92900547385216
-4.25739459879696
-7.77592061832547
-8.54090291261673
-8.14671320468187
-5.7484186924994
-5.35892478376627
-4.6966968588531
-3.75461260974407
-6.61636234074831
-5.87995936349034
-6.6186763048172
-6.63605124503374
-6.60999429225922
-7.38566207885742
-8.0549780651927
-7.51863898336887
-7.66606010496616
-11.4188291952014
-9.8051435649395
-9.1606185734272
-10.0040803551674
-8.73101505637169
-8.14588945731521
-8.3768083229661
-8.73483188450336
-10.0923759117723
-7.61394671350718
-7.36968356370926
-5.86557039618492
-9.10834907740355
-7.34916593134403
-6.5301067084074
-8.73033395409584
-9.6877234429121
-8.57875532656908
-7.36206422746181
-7.17196890711784
-9.86763925850391
-6.51439878344536
-7.32607129216194
-6.02472585439682
-7.06345852464437
-4.88147582113743
-5.96668018400669
-7.9118562862277
-3.30677151679993
-5.23902880772948
-4.54254025220871
-5.42779439687729
-6.6129586994648
-4.67848885059357
-4.98569951206446
-3.69985934346914
-6.14507391164079
-4.71588755398989
-7.73823472671211
-8.43517652899027
-9.90185086429119
-6.27938282489777
-6.61642938107252
-6.06390970945358
-6.67659565806389
-8.61444072425365
-10.1891623958945
-9.50174272060394
-10.8497636690736
-8.10345441102982
-8.36395066976547
-9.70869376510382
-9.43639975786209
-10.4830917045474
-11.3418366611004
-7.7944034487009
-8.16738438606262
-7.88866326957941
-7.45338441431522
-7.3241174519062
-6.03950394690037
-7.28918468207121
-7.09508199989796
-8.50233963131905
-8.0882344096899
-11.7177063375711
-13.2154642492533
-11.6558078303933
-8.63067664206028
-8.0344570428133
-5.77106676250696
-10.2436879500747
-9.99485603533685
-10.4714159667492
-9.00978198647499
-10.61773827672
-9.51070009171963
-11.4658314436674
-11.7970656901598
-12.4702031761408
-10.2343774139881
-9.39059104025364
-10.5304640904069
-9.94765922799706
-9.32918412238359
-8.72212793678045
-9.34153369069099
-9.27968357782811
-7.42488871514797
-9.78126408532262
-6.94328294694424
-7.9242004044354
-9.17505947500467
-8.35561423003674
-8.39623885974288
-6.16187773644924
-8.07798001915216
-10.0002648234367
-9.11476704478264
-9.64418322592974
-10.6575286351144
-7.81384309381247
-6.54842290095985
-6.85931522771716
-8.22593325376511
-7.7330394461751
-7.63748551160097
-6.96715396642685
-8.54516921937466
-8.29802168160677
-10.6116826795042
-9.7121527493
-10.8207956627011
-6.50200636684895
-7.27235662937164
-6.81563125550747
-7.78094344586134
-8.02329452335835
-8.60703407600522
-7.16773742437363
-7.55718412995338
-7.74270479381084
-5.71648932993412
-6.33760112524033
-7.51599461585283
-8.29140071757138
-8.0245663151145
-7.47926077246666
-6.19122595340014
-6.4316900447011
-7.61306956224144
-7.30132470279932
-7.41934858448803
-7.06459078192711
-5.08016861975193
-7.67827035486698
-6.80552612617612
-8.83204870671034
-8.10207138210535
-7.33445159345865
-9.50957601517439
-10.2268812973052
-7.22021977463737
-6.72425654530525
-7.58768808253808
-8.93859313800931
-6.77411977667361
-6.12749601667747
-7.93112191185355
-5.98864138871431
-3.03146326541901
-3.85598160326481
-3.08341011404991
-4.9428634122014
-3.4503241032362
-4.38980289548635
-5.76451901346445
-6.27837888151407
-8.5701276473701
-9.81546795740724
-9.03473136201501
-5.17465753480792
-6.96265599876642
-6.77712718537077
-7.51188848540187
-8.82789933681488
-6.21488846465945
-6.98940945416689
-7.02772081643343
-3.38389145582914
-5.8178301230073
-5.34189378470182
-4.25660867244005
-6.2600483475253
-4.76330414041877
-7.5740316817537
-7.05060636252165
-8.0575169660151
-6.45678718388081
-8.17980199307203
-5.04646615311503
-6.5773310251534
-6.35484302788973
-6.73745288699865
-8.85651709325612
-5.81697830557823
-6.0513543561101
-8.19550601392984
-10.6517695561051
-8.30699558183551
-7.54319661855698
-11.7304035536945
-9.40885841101408
-10.6481898175552
-10.5908757969737
-9.99149164929986
-10.2757616043091
-9.73726195842028
-9.12603985145688
-8.65831317007542
-7.80169344320893
-10.0558510608971
-9.27976256236434
-7.62534210830927
-5.44120060652494
-7.82068225368857
-7.15102037414908
-9.74810789199546
-9.6583216227591
-10.3895215205848
-10.1433505583555
-11.541024889797
-11.6777314711362
-8.45504896342754
-8.35751597583294
-7.75275275483727
-7.66215091012418
-9.61159228952602
-7.77091680467129
-8.12638112902641
-6.14308898895979
-7.0536779537797
-7.01038892567158
-7.04836021922529
-5.50378003716469
-3.59947526548058
-3.89649317413568
-4.31781401671469
-5.60718335956335
-7.74135389178991
-8.40323502570391
-8.28975560516119
-8.53271147608757
-2.11399997770786
-4.51085685193539
-5.52722572162747
-5.40557631850243
-5.43722795322537
-5.02263640612364
-2.37194713391364
-2.63884769938886
-2.27059744298458
-3.89048247411847
-3.02623418718576
-4.66687479615211
-4.42258087173104
-6.30454920604825
-6.92082884907722
-4.90176790952682
-7.48582428693771
-8.96712041273713
-13.2112831249833
-14.1670545861125
-12.5136826634407
-11.8400428146124
-11.4663364721928
-8.83995820209384
-11.0857069417834
-12.114708326757
-11.4616442099214
-10.7605933919549
-9.20018688961864
-9.34096333384514
-10.6619287207723
-7.19395779073238
-6.07559581845999
-7.6699992865324
-5.42209893092513
-8.45359977334738
-6.50913637876511
-7.60497252270579
-7.0930047519505
-7.13489572703838
-5.57817078381777
-4.94364681839943
-8.35980469733477
-11.053860373795
-7.9032619278878
-9.81536966189742
-10.5549101009965
-10.8403336340562
-9.11003620084375
-8.62660174444318
-9.54042645543814
-8.51943013444543
-12.4503023214638
-7.98495839629322
-8.66044319979846
-9.06751382164657
-7.45482556521893
-10.2524143084884
-11.2979840263724
-9.41266382485628
-8.53553841263056
-8.64858653396368
-8.91943231970072
-6.81830139458179
-6.05448327958584
-6.43989440053701
-5.12038142979145
-4.41844004392624
-5.800532117486
-8.32963403314352
-7.79064177721739
-6.40687808394432
-6.15419210493565
-7.12721087038517
-6.43592821806669
-7.00419694744051
-6.55963677912951
-8.43885716050863
-8.46549620851874
-5.78197376430035
-9.02805951237679
-6.78766821324825
-6.23810203373432
-6.69364315085113
-5.78522434830666
-5.85800245404243
-6.15340177714825
-6.53331622481346
-6.87936393916607
-10.293094791472
-7.17030278593302
-7.5709316432476
-7.52899326384068
-9.0598342269659
-8.60362631082535
-11.7806958854198
-9.00367806851864
-10.2559386342764
-8.45475043356419
-7.3911090195179
-6.47536374628544
-10.4772372916341
-9.54874974116683
-9.36496374756098
-10.1161248423159
-8.44314931333065
-8.29899349808693
-11.1948903352022
-8.08355325460434
-11.8810741081834
-13.2185290083289
-11.2570277750492
-9.66754109412432
-6.55930814146996
-8.96041335910559
-9.40417859703302
-8.83275570138358
-8.84935887157917
-11.1775893718004
-10.3486359491944
-10.7549794912338
-12.096039287746
-11.5106709301472
-9.94799705594778
-11.229492560029
-11.0968468487263
-11.489033550024
-11.3881503418088
-9.7881880402565
-14.0529213659465
-13.7307727187872
-12.607889264822
-15.2805271781981
-13.1411192305386
-13.0137869343162
-12.1599994078279
-11.3015170581639
-12.3301306068897
-9.99478738196194
-8.96574750170112
-7.77235004585236
-12.4068020340055
-11.2572734504938
-10.7565068677068
-13.8708151802421
-9.94147113710642
-13.2690558284521
-10.0114228129387
-12.1937834620476
-15.2923436462879
-11.8953897804022
-12.3695920631289
-13.0323525592685
-12.1329615339637
-13.2455393522978
-12.324887894094
-11.7628197101876
-12.5638138353825
-13.7450613565743
-11.1882490888238
-10.6339979618788
-11.1451102867723
-13.0231213457882
-9.47327526658773
-9.45889042690396
-12.7182850725949
-11.6826774962246
-10.982276044786
-12.064615868032
-10.5221782894805
-11.4319771528244
-11.547540768981
-13.3340944126248
-12.217104524374
-11.7279250025749
-12.2855621576309
-13.775202691555
-10.6555274054408
-11.1937839239836
-11.860568523407
-9.21448002755642
-9.45442047715187
-8.01721309125423
-8.55036017298698
-9.16539139300585
-8.11616229265928
-9.76104578003287
-10.3378999903798
-10.6422514766455
-10.8012205790728
-9.45378218591213
-12.3507388457656
-10.6584216430783
-10.6356638707221
-11.8713520690799
-10.2410003598779
-8.14254452288151
-8.46548323333263
-8.62178653478622
-9.64009308815002
-10.5055397972465
-10.9072045907378
-11.0977259278297
-11.6187499389052
-11.6726446188986
-13.6097905039787
-14.5097646340728
-9.88008544594049
-8.74338385462761
-8.95611446723342
-7.81825663894415
-10.5236655473709
-9.79893476329744
-11.5796034988016
-10.5402207542211
-9.66383966431022
-9.77052234858274
-10.067235764116
-10.2042705556378
-10.2612731531262
-11.7572702541947
-9.54522000253201
-12.4623694717884
-9.46191595122218
-12.5838472768664
-8.06852073967457
-8.91020867228508
-11.0000084489584
-7.71591938659549
-8.95585042610765
-7.92944943159819
-9.5696514248848
-9.46649047359824
-8.51249321550131
-6.81655897200108
-8.17816984653473
-8.08344016224146
-6.93071573227644
-8.50261974334717
-11.1778443418443
-11.4887726968154
-8.37805599719286
-9.99139385670424
-13.284359306097
-12.0026094391942
-8.59909443557262
-6.77575761079788
-7.17910650372505
-6.6328469440341
-8.0733315050602
-9.3103732727468
-9.80227398127317
-8.27187598496675
-7.72152683883905
-10.2410131506622
-9.5715745575726
-8.83502325229347
-10.5794426947832
-10.4229370094836
-11.1027371771634
-10.7635106146336
-11.6208998039365
-10.922387316823
-9.69130302965641
-10.9192339032888
-12.5708800926805
-12.6215872056782
-12.9759593009949
-11.9482892984524
-12.1252760514617
-10.6148697808385
-10.6511324606836
-11.7582404282875
-11.3155094087124
-10.3869656063616
-11.7494533956051
-12.2768429964781
-9.89806742221117
-11.1807006119052
-12.4800959378481
-12.2399730570614
-11.3240112066269
-12.8583936095238
-11.7237326577306
-11.8484735190868
-11.022918254137
-11.8033729644958
-12.9909718073905
-10.5824728384614
-10.0093320161104
-11.20358684659
-10.0668607950211
-10.4242623336613
-10.0906512103975
-8.83543660491705
-10.4073768407106
-10.8824577257037
-11.1011076569557
-10.3259638249874
-9.51468415558338
-9.81627932935953
-10.2755428031087
-11.2846422344446
-10.2391390353441
-8.37167470157146
-10.4033157080412
-12.1801332235336
-10.4378022551537
-11.4625556245446
-12.1485294140875
-11.1587960347533
-14.0057306215167
-12.5962720252573
-12.0460133589804
-13.9348227474838
-12.7782427668571
-13.5792848821729
-14.7875187285244
-14.8045876055548
-16.2970364317298
-15.1976588666439
-10.430564282462
-11.2534407898784
-12.0976845659316
-9.97384023945779
-11.8495518788695
-12.2108097746968
-14.7695451453328
-12.6166699156165
-8.47050699591637
-9.40537565946579
-11.6556937843561
-13.4548663944006
-13.4635927602649
-11.5184567375109
-12.1831873506308
-12.7810303331353
-12.0172463692725
-11.5123906806111
-10.8288422143087
-11.3585128244013
-10.448033740744
-10.2511724159122
-9.56641458719969
-5.94223561882973
-7.89782597706653
-9.59352946653962
-9.10523787885904
-8.12004494667053
-9.52712389081717
-8.05599898472428
-8.55745520442724
-6.54396334663033
-8.03893116116524
-8.21359062939882
-8.820695720613
-7.41283740848303
-5.7396564912051
-6.38572086021304
-8.10512554645538
-5.09062999486923
-6.8948768042028
-8.74531251192093
-8.66115492582321
-9.76499136537313
-10.8072597011924
-9.69053077325225
-11.2821997031569
-10.211930513382
-9.45905142277479
-11.32723523397
-7.52074199914932
-10.16514120996
-10.9530694922432
-12.278671721695
-12.0699333548546
-11.6460609845817
-13.3428296372294
-11.8980009555817
-13.009587097913
-12.2288404814899
-10.0551441990538
-10.2402402758598
-8.17231390625238
-9.55585949867964
-9.39787660259753
-11.5188801232725
-11.2774027436972
-11.0874468460679
-12.9919502139091
-11.4468259513378
-11.3458059970289
-12.3085899427533
-12.1118863895535
-8.24243018776178
-10.1371474266052
-11.3577366247773
-9.35539921373129
-9.99958069622517
-9.67365589365363
-11.8843346312642
-12.154671356082
-12.6216465882026
-11.1306368038058
-13.0698228180408
-12.6138528287411
-11.8894423395395
-10.9650050625205
-13.6708754375577
-9.78990906476974
-10.8029952049255
-12.7008984535933
-12.9624552875757
-14.9384956136346
-11.1416781544685
-9.28550526499748
-10.6179115474224
-10.1448903530836
-11.5230483859777
-11.3190426081419
-11.9370025992393
-12.5363524258137
-12.6549936234951
-11.3857184126973
-13.110584706068
-13.5530456602573
-12.3081455081701
-14.154392644763
-12.7659395933151
-11.6897591948509
-13.1717785075307
-12.2454954609275
-9.53929553925991
-13.4136413410306
-10.2647593915462
-6.67478770017624
-7.86199163272977
-7.19671675935388
-10.6055381596088
-8.6413963958621
-5.64418137073517
-7.48055068403482
-7.13092319667339
-9.07109491527081
-9.40034668147564
-11.6332191824913
-8.59148345701396
-11.0807426720858
-12.9213864505291
-12.0766511410475
-11.0765053480864
-10.8704563006759
-9.77201695367694
-11.9557340219617
-11.4209961891174
-11.281285263598
-12.9023642763495
-12.5853470563889
-12.9560708105564
-12.0433011353016
-11.4031395316124
-14.1314024701715
-11.9381247535348
-10.8096351474524
-8.54939393699169
-10.3914086818695
-10.3165217936039
-8.69266313314438
-10.7947340905666
-10.0202133208513
-12.2750297039747
-10.5860809609294
-12.8908261433244
-12.7337296754122
-10.0142626911402
-8.97902579605579
-8.49946100264788
-10.5371062830091
-8.46511512249708
-7.14578591287136
-9.24743318557739
-9.43839354813099
-9.25025467574596
-6.61260089278221
-10.4421901851892
-7.79101164638996
-8.54326273500919
-7.11627697944641
-6.54100035130978
-9.82750599831343
-5.04491244256496
-5.79767702519894
-6.47117283940315
-7.34164384007454
-8.6093276143074
-8.9687627479434
-11.9712267071009
-9.21703127026558
-5.96847441792488
-7.98057477176189
-8.61122310161591
-9.70668007433414
-7.79351990669966
-9.33511655032635
-9.44664472341537
-9.23480677604675
-10.7006827071309
-10.3138194978237
-11.041676402092
-9.73329117149115
-9.69721220433712
-10.6099946722388
-7.14746654033661
-9.34575660526752
-9.16351633518934
-10.359793253243
-9.09963880479336
-7.42459150403738
-11.2972277030349
-9.85769437253475
-6.67929777503014
-9.83282475918531
-5.09729774296284
-6.10778723098338
-8.24411626160145
-9.39951160550117
-7.71336537599564
-6.83702613413334
-9.78682996332645
-8.77126058936119
-7.13082455843687
-7.68180586397648
-10.4843451678753
-9.82345819473267
-9.56034741550684
-8.49235394224524
-8.93411989510059
-8.6345751285553
-9.03213331103325
-9.59763976931572
-7.87243972718716
-8.43904918432236
-8.74582904577255
-9.22695600986481
-9.21161532402039
-9.33606814593077
-10.6292910426855
-9.91334076225758
-8.77746577560902
-9.91421950608492
-9.88702571392059
-7.28267556428909
-8.71869219839573
-8.64068082720041
-7.98210835456848
-9.25709506869316
-11.7020774334669
-12.3764504641294
-13.4251166880131
-12.2997209727764
-11.1644245237112
-9.17031693458557
-6.69184467941523
-7.59112272411585
-9.33852465916425
-10.1820032149553
-12.6985511239618
-9.94156694412231
-8.75434034317732
-9.22655555233359
-9.32402381300926
-12.4592316001654
-9.78490556776524
-10.4761224016547
-10.4571389108896
-9.17473200708628
-12.3005509227514
-11.8084615170956
-12.3044637590647
-13.0488552879542
-13.838766053319
-13.4426487833261
-12.846975684166
-15.2338529825211
-15.5553126335144
-12.40089148283
-13.0318767130375
-11.0724961236119
-15.4813233688474
-13.435926400125
-10.9740507751703
-12.7751175165176
-12.1132619529963
-11.0626984238625
-9.43311779201031
-11.2670495063066
-9.83383163809776
-8.02082163095474
-9.73470962047577
-7.99017652869225
-9.24078410863876
-12.9444971326739
-13.5827731639147
-12.8103543370962
-11.0495435222983
-12.8863129839301
-14.5752930045128
-14.9023869894445
-13.2867491990328
-11.2352499216795
-11.8159541785717
-12.5006683766842
-9.69582708925009
-10.2320678010583
-9.4190572053194
-9.8444641828537
-11.3499617353082
-10.18685105443
-8.64605692774057
-8.28016117215157
-7.05325665324926
-7.94558672606945
-6.51218070834875
-8.39472299069166
-6.82929930090904
-9.14852477610111
-8.99245701730251
-9.23782780021429
-7.71857780218124
-6.73055751621723
-10.0282978583127
-10.426140582189
-8.49725762754679
-7.62416444718838
-8.49133194237947
-9.47961439192295
-6.32716647535563
-7.95685432106256
-5.38803207874298
-7.58639593422413
-9.41526948660612
-10.9938904680312
-8.84936278639361
-9.15652641281486
-8.4334164489992
-7.94927106052637
-5.04211521148682
-9.10752629116178
-7.82873006165028
-9.20661131292582
-5.17287939786911
-9.47356566786766
-6.29879003018141
-5.95097757875919
-7.28446965664625
-6.96933054924011
-5.07770054787397
-7.14012453705072
-6.55896925926208
-5.83535832166672
-7.9920364394784
-7.30265042185783
-8.60620576888323
-7.28293537348509
-8.16927966475487
-8.59056400507689
-9.82822424173355
-5.57799558341503
-7.94395123422146
-7.50120006501675
-8.65563084930182
-7.07515968382359
-6.56693685054779
-6.91758327186108
-7.72241567075253
-6.0072939991951
-7.36530844867229
-8.06236989796162
-7.73885606229305
-7.58459527790546
-6.35971365123987
-7.1470712274313
-5.58109275996685
-6.99846121668816
-6.06898826360703
-6.53325717151165
-10.0392825603485
-10.9571954905987
-8.81757739931345
-11.0128453299403
-10.681932091713
-10.3061462938786
-7.85612374544144
-9.01820968836546
-9.51839560270309
-9.83481976389885
-7.53016813099384
-10.9183278679848
-11.607484832406
-10.849636092782
-9.28689010441303
-11.221069380641
-10.9810529649258
-10.6894248425961
-10.7393941283226
-9.44421690702438
-9.73779152333736
-8.85123156011105
-8.83469257503748
-10.6373185291886
-12.6107084751129
-11.3910050690174
-12.767915032804
-10.6707988902926
-11.5981923341751
-10.9435853138566
-9.00237768888474
-12.2539429441094
-12.2913064286113
-12.8863715752959
-13.2853995338082
-13.0902908816934
-12.3640539152548
-11.7275148481131
-10.1861628144979
-14.3257974609733
-13.1155758872628
-12.9647376909852
-12.9758720993996
-11.9119227528572
-9.12473905831575
-10.9730627536774
-11.9038165509701
-9.48277844488621
-7.42772357165813
-10.4627432553098
-9.38504268229008
-12.6717414259911
-10.7456460818648
-7.32575492560863
-9.46234740316868
-12.5032018609345
-9.12663645297289
-10.1811861693859
-9.94711135327816
-9.38791935145855
-8.96086071431637
-12.3690402321517
-12.8111772835255
-11.2724155206233
-11.9738031160086
-10.7331903427839
-12.5078708082438
-13.1696100980043
-12.6857709437609
-10.9023305363953
-10.5222401581705
-8.92269380018115
-9.52904556691647
-9.44824812747538
-8.26080625504255
-12.1607515849173
-12.4276668056846
-11.5160395279527
-10.2799055427313
-10.9428328499198
-13.7282912135124
-13.0560448542237
-12.2198534235358
-12.685496725142
-11.1562745571136
-8.17661355435848
-9.47017890959978
-12.0929789170623
-13.002470113337
-12.8226200006902
-13.1726408787072
-14.8216458633542
-12.6570440456271
-12.9093552827835
-14.8137004012242
-12.5388655522838
-11.4412945359945
-15.1116472557187
-13.062466211617
-10.1702744737267
-7.81469574570656
-8.5198608264327
-10.6542182192206
-11.0934997349977
-10.6548138707876
-9.59478361904621
-4.89773129671812
-5.05632638186216
-7.88031399995089
-7.78975465334952
-9.60702340304852
-9.40903352200985
-10.0818575248122
-8.56323681771755
-3.49016520380974
-6.51632189750671
-6.87004183977842
-5.07010370492935
-5.8908327780664
-7.35481131821871
-5.84532323479652
-7.8842381760478
-5.27905055135489
-11.0489080771804
-10.6353586353362
-9.97726571559906
-7.39210289716721
-8.81426524743438
-8.76778445020318
-10.2413263851777
-12.5287491902709
-9.812773860991
-9.01603860780597
-7.8854490891099
-7.92986903339624
-7.8642637366429
-9.54208276420832
-9.42864720150828
-9.0941753052175
-8.10578510910273
-7.54973345249891
-5.47576542943716
-8.36585947871208
-8.7367959022522
-12.3525339514017
-11.6481081172824
-13.6688559949398
-14.4477441348135
-14.0736311152577
-11.7342956215143
-11.275378420949
-9.46618489548564
-8.56007016450167
-9.90678113698959
-7.76569612324238
-7.86761503666639
-6.9659021794796
-5.81534513831139
-9.31160355359316
-10.546509578824
-11.2224420532584
-11.6545087676495
-11.8842078670859
-8.80801852792501
-11.4094064682722
-10.8427144438028
-8.41746870055795
-7.3227214217186
-10.9981148596853
-13.4725177800283
-13.5060882307589
-11.7504115849733
-10.1544168442488
-8.5287778750062
-9.52936513721943
-7.52986197173595
-9.47407738864422
-7.37425391376019
-10.8188730031252
-9.14949341118336
-9.80140942335129
-8.86520665884018
-10.0208476036787
-10.0885275155306
-8.25568473339081
-8.39637468755245
-7.70677424967289
-11.6866768151522
-10.303362339735
-11.3225063607097
-11.3547949157655
-11.5974084734917
-12.9967517256737
-12.8921232968569
-9.44680596888065
-9.25406475365162
-12.7631058543921
-12.2951081395149
-12.8424733132124
-12.1081380099058
-9.28596082516015
-10.1794064305723
-8.35068645328283
-9.90664671361446
-12.3171631842852
-8.93891128897667
-9.5003177523613
-8.26219218969345
-10.4815721809864
-10.8811849951744
-9.37446790933609
-9.37342953681946
-9.96109150350094
-10.0979135408998
-10.3403927534819
-9.94452898204327
-11.3309731334448
-11.8539287447929
-11.817089445889
-14.1626393273473
-13.1085083782673
-14.14427190274
-11.2844872623682
-9.81684613972902
-13.2891035974026
-10.4801498949528
-9.48683878779411
-11.2504984736443
-10.30832862854
-10.3943734914064
-13.1053864061832
-11.0006048679352
-9.37051626294851
-11.1626975126565
-9.87332646548748
-10.185633092653
-10.0792534337379
-10.4328801482916
-10.2140251547098
-8.34338840842247
-9.54683878272772
-11.7041988000274
-10.3479276672006
-7.25450913608074
-7.86201307177544
-7.75222428888083
-6.48877744376659
-5.94218492507935
-7.76866343617439
-9.8605552315712
-9.76888447999954
-8.62994314730167
-10.2409538850188
-12.2529670670629
-6.06482342630625
-7.03703226149082
-8.13330461084843
-4.83941628038883
-3.07559503614902
-4.53497321903706
-6.71053046733141
-3.4464098662138
-3.10740523040295
-4.0187750607729
-5.90747654438019
-6.93152712285519
-6.76967804133892
-7.08208328485489
-7.84844122081995
-8.69395942986012
-10.2742965146899
-7.41774285025895
-8.37996657937765
-9.95504973269999
-10.2659123241901
-9.15362995117903
-12.562608577311
-11.8223439827561
-9.94076381623745
-11.9365856163204
-8.23465831577778
-12.0364760011435
-13.0871209949255
-7.41377766542428
-10.0717024840415
-9.33224895596504
-10.2259321659803
-10.8987876474857
-11.4448496028781
-11.1844952702522
-9.96550869941711
-12.0214765444398
-10.0756202489138
-11.3685954511166
-8.60699125379324
-8.22357133030891
-9.97808895632625
-9.82358703017235
-10.7098244456574
-6.19889262132347
-6.04362513124943
-9.13060957938433
-9.00717339722905
-8.59012313559651
-7.11498319730163
-7.56226917356253
-5.52427457273006
-6.11814421415329
-8.36934654414654
-10.5379171445966
-7.96040023118258
-9.64878237992525
-11.1447554454207
-11.7881916239858
-12.9090945208445
-13.8578320369124
-14.3355527408421
-12.7794658243656
-12.9190552458167
-11.6323416009545
-11.5258862674236
-11.1301289796829
-11.9167900532484
-10.734568297863
-12.5053816400468
-11.585411272943
-11.8159649968147
-8.32850679755211
-10.9840530753136
-10.6521500349045
-10.473778501153
-10.1611389815807
-12.4522731900215
-9.93247765302658
-11.3731809705496
-12.6509477496147
-7.37785911560059
-8.60865297913551
-10.2782016247511
-8.40277971699834
-9.01458172872663
-8.15892495959997
-5.09810484945774
-6.6351040750742
-9.86509600281715
-9.30904866755009
-8.82667570561171
-9.45009768009186
-9.22655167803168
-9.07349045574665
-7.7970063611865
-9.13630962371826
-10.629774607718
-10.2050475999713
-10.43105879426
-8.28383895009756
-10.9175875261426
-12.4143058210611
-11.02069773525
-10.798498056829
-11.8582333549857
-8.41746382415295
-8.10382435470819
-8.4799338132143
-9.16012094914913
-5.81323347613215
-5.80035876482725
-8.76413799077272
-9.03155859559774
-10.2357766330242
-9.0983963906765
-8.87268251180649
-9.47453414276242
-10.4100174978375
-10.4385666102171
-7.69050219655037
-11.6181129515171
-9.122961550951
-11.6839926168323
-10.5160269290209
-10.1950511187315
-7.30339273810387
-8.37306168302894
-7.74703246355057
-9.75550372898579
-8.33598645031452
-5.57968243956566
-7.71537248045206
-11.3283396922052
-10.5775912180543
-8.7395696491003
-6.31759153306484
-8.78166148811579
-9.65222468972206
-9.46966600418091
-10.770411260426
-10.0154042094946
-10.4630406722426
-9.49665136635303
-10.1063816100359
-9.91161055862904
-7.34854879975319
-7.77930381894112
-9.49277646839619
-8.48520100302994
-8.79268955439329
-9.32079319283366
-10.1478547304869
-10.6333427149802
-8.72283867746592
-10.7529455795884
-9.59680806100368
-12.0449749920517
-10.8173411525786
-9.24365767836571
-11.239863332361
-11.0484872311354
-9.04655271023512
-9.80780317261815
-8.89035032689571
-11.8685256391764
-9.34722750633955
-8.62883512675762
-6.71600379794836
-6.41691542416811
-5.39273042231798
-6.62977156043053
-7.97296004369855
-7.34148532710969
-9.92585428804159
-13.0482417084277
-7.28646898269653
-11.7812188379467
-11.6878431998193
-12.4097979664803
-13.0598101019859
-11.4916283786297
-10.1564541719854
-12.5328811258078
-13.7800428085029
-14.0714368335903
-12.3726421575993
-10.7491801902652
-12.2415513917804
-12.7660508453846
-11.3911098539829
-11.1746663078666
-12.9243745803833
-7.26154804974794
-8.26855351030827
-9.77560117840767
-7.22084401547909
-7.15989643335342
-7.24779092520475
-4.68011549115181
-6.36056771874428
-7.34477597475052
-10.5150502733886
-8.29243157804012
-7.23021376878023
-6.68684063851833
-7.58428225666285
-8.09589791297913
-9.99129298329353
-11.5090072080493
-9.95404162630439
-9.10337413847446
-9.05628835037351
-8.51417074352503
-9.85590247437358
-7.10587747581303
-7.08077086135745
-4.87630749493837
-5.76829748228192
-7.46539139561355
-6.80397611577064
-7.02425385080278
-7.36675093509257
-8.49138827994466
-8.11122813075781
-9.8382555488497
-7.99148619920015
-7.67332324013114
-8.89211651682854
-8.12334489449859
-7.22430906444788
-7.18653604388237
-7.36532562598586
-7.4205785356462
-6.30782424658537
-5.73873872309923
-3.38081442937255
-3.86460736766458
-4.99126915633678
-5.93628621101379
-7.86247533559799
-7.22551341354847
-6.4075013641268
-7.15915156528354
-6.10837562382221
-5.88441069563851
-5.3523434936069
-5.21071668900549
-4.21453764289618
-3.28762024641037
-2.3697653003037
-4.4461117181927
-6.0299925096333
-4.58097884058952
-5.34730150550604
-5.27602951228619
-4.46545119583607
-5.68841124512255
-6.99430093169212
-4.02858606725931
-5.80481588095427
-5.19717844994739
-4.54544054716825
-9.29914962500334
-6.68039750866592
-3.64931280910969
-4.05257238447666
-2.26148007810116
-4.39367809146643
-5.04896662384272
-4.15888321772218
-4.81809236109257
-5.78002587705851
-5.80711011216044
-6.99482534639537
-4.44331636279821
-5.64838165044785
-5.72971897944808
-3.95213416218758
-6.12677613645792
-5.75333098322153
-4.78904117643833
-4.70269754528999
-4.82754631340504
-3.38921477273107
-5.17404423095286
-2.28386939875782
-4.24855421856046
-3.26327777095139
-2.67669932043646
-5.70863334834576
-6.30542174726725
-4.8636698871851
-4.79631327465177
-6.03669288754463
-3.65584421157837
-5.68803415447474
-5.52610770612955
-2.42195862531662
-6.26799304783344
-7.79720042645931
-6.09395081270486
-7.5627403780818
-6.34427293390036
-8.53459401428699
-7.5917311264202
-5.29167027771473
-4.96099164942279
-7.02284430339932
-5.517019726336
-8.14620253816247
-5.74345264583826
-6.54216706380248
-6.27006918564439
-6.32919681444764
-5.44491286948323
-6.57736221700907
-6.11102885752916
-3.87708371132612
-5.432722017169
-4.32960863038898
-3.32778006792068
-2.84822138398886
-2.65688873082399
-3.15317354723811
-0.200172692537308
1.16472239792347
0.398639641702175
-4.16697838157415
-5.25199299678206
-7.74118429422379
-5.97405660152435
-4.67127181962132
-4.95220336224884
-5.58842085488141
-6.21630301326513
-5.87543434090912
-5.85256781056523
-8.29233416402712
-6.64229965955019
-7.39453395828605
-6.33573657460511
-10.141015754547
-7.17806674167514
-9.49430594407022
-8.65250790026039
-7.36606331542134
-8.83651191554964
-8.37697594985366
-6.61355800554156
-6.16256729606539
-7.68119137920439
-6.56696222443134
-4.57417879998684
-4.71677731256932
-4.2463061963208
-5.57997570931911
-5.07024470716715
-5.78695101570338
-4.39630849473178
-8.47746945207473
-7.43317356225452
-6.91044316440821
-8.12345704808831
-8.15568958595395
-6.22659985721111
-5.82206589629641
-5.79734577867202
-5.382284745574
-5.27097618579865
-3.89806019049138
-3.20654081739485
-3.89938115701079
-4.4665401391685
-6.83774045482278
-6.34628263488412
-6.91602568142116
-5.18830926832743
-7.45110368542373
-6.09144044667482
-5.99547812342644
-5.87348343804479
-4.69447599351406
-7.38951908051968
-4.83529330790043
-6.49261055700481
-4.37109054066241
-5.29870846867561
-3.00658438168466
-4.03482288867235
-6.3644257709384
-7.26641876529902
-6.54556572437286
-5.8728611022234
-3.67701377533376
-6.59697347506881
-6.47832459956408
-6.32940227910876
-9.24662629514933
-7.2967692585662
-5.27471946179867
-7.01845952123404
-4.73619344085455
-7.20422550290823
-7.00558166205883
-6.79430890828371
-6.26765537261963
-6.10068562999368
-8.23199995793402
-5.7607065550983
-6.02118352800608
-8.71501136943698
-9.27141734957695
-8.62663120403886
-6.8694181330502
-8.1990465298295
-9.14317495934665
-8.25089779496193
-7.76101567130536
-11.2001362545416
-9.42458384856582
-10.9801318719983
-5.78342594951391
-3.84261844307184
-2.6586057767272
-3.27450246503577
-5.96135791391134
-2.2388024488464
-4.03992567025125
-2.1173735037446
-1.56335223466158
-3.5728122740984
-4.14722619112581
-2.70899464190006
-4.98106260597706
-6.64202006533742
-8.53874536138028
-7.13481013011187
-7.62713777087629
-7.8964729718864
-7.03011117875576
-3.56403278931975
-5.28067077696323
-6.61779319308698
-5.468326382339
-6.16289559751749
-2.62817922979593
-3.74222065880895
-5.79859511181712
-6.59439455345273
-7.82023842260242
-5.83908917568624
-3.65054541453719
-4.21020642109215
-6.50825632363558
-6.66017170250416
-7.16127639263868
-7.11797927506268
-4.4075333327055
-4.14315535593778
-1.90243985503912
-4.60064576123841
-6.38611076585948
-5.38453081343323
-5.96460377797484
-5.66316111106426
-5.66733525879681
-7.14162024110556
-7.4442637776956
-5.09472047537565
-6.26475605554879
-6.51891946420074
-7.21231251209974
-6.55652212444693
-5.41408738587052
-5.24787826742977
-7.24808012013091
-8.7571590654552
-8.91619107499719
-6.76981698395684
-6.82635580096394
-9.58031921088696
-7.24422943592072
-8.14246915839612
-6.69861036539078
-6.01527382060885
-6.40882623940706
-5.99626801162958
-8.90007033199072
-6.59206495992839
-3.91026235371828
-5.62142471875995
-8.66086215153337
-7.26107555627823
-8.58494593203068
-8.58906038478017
-6.70723652839661
-6.08099690079689
-5.98307786881924
-5.50173910614103
-4.40717542171478
-6.10078229941428
-8.29078437946737
-12.9249115139246
-10.2920684702694
-8.31330861151218
-11.7140347305685
-8.27297224476933
-10.2312773037702
-8.22261951491237
-8.90389568172395
-8.29376370366663
-9.32581033185124
-6.49071277305484
-7.0530380832497
-4.36367394030094
-3.96246921271086
-7.28527352958918
-6.73081049323082
-3.9204795351252
-3.66698404029012
-6.08906568028033
-8.04156371951103
-7.34035657718778
-6.98048128001392
-7.62039314513095
-7.25343335792422
-7.75242233276367
-5.86068797856569
-4.41442760080099
-4.01237438246608
-6.98382981307805
-7.05915583856404
-6.33402257785201
-6.61242074891925
-7.48717507719994
-7.56462037935853
-5.01942590996623
-4.90710731595755
-6.90555012971163
-6.23398505151272
-7.70720328390598
-8.8346321284771
-8.4314435091801
-8.08787173032761
-11.1147439032793
-10.321382118389
-10.2540894299746
-7.29052010178566
-12.2053449004889
-8.29268082976341
-9.88056344166398
-7.46289300173521
-5.70292606949806
-6.6114905923605
-6.38158731162548
-3.97634429857135
-4.47713411599398
-6.21519519388676
-6.32773403637111
-7.34039328992367
-6.81216788291931
-5.60921906679869
-7.39299665391445
-5.49413853138685
-3.4069986268878
-7.14909490942955
-5.36272966116667
-6.55994225293398
-5.31010141223669
-2.65962337702513
-4.21288509294391
-3.75258856266737
-5.18259391747415
-5.18121956661344
-6.02442861162126
-3.76871735602617
-3.68483861535788
-3.42870369926095
-6.20826680958271
-2.58957352489233
-7.21544277667999
-5.43130658939481
-8.05635673739016
-7.37153932452202
-8.98083879053593
-9.19289257377386
-8.43915221467614
-8.78347492963076
-7.45276153087616
-6.43520383536816
-8.36074844002724
-8.09229113161564
-7.73496134579182
-5.92844384163618
-7.80064126849174
-8.0717710480094
-6.83738415688276
-7.52483124658465
-7.79820930026472
-9.25202758982778
-11.0869916360825
-8.93075476004742
-7.35073716938496
-7.26489559654146
-9.74041040241718
-11.6044501103461
-9.61272147297859
-10.1691095028073
-6.26479202508926
-7.37499874085188
-8.61919557675719
-8.55343413352966
-7.1946058422327
-7.47347663465189
-7.45906776934862
-7.03321934863925
-6.94166107475758
-8.50777583569288
-8.3153890427202
-6.45586873590946
-5.65350371599197
-7.7709893733263
-7.11436311900616
-7.75668792054057
-6.44457030296326
-3.84906176477671
-6.12133407499641
-5.68609378114343
-6.68109074607491
-6.62228757701814
-6.16859231155831
-7.72909457236528
-6.13707043230534
-6.94420769065619
-6.81669770181179
-6.0270632058382
-6.83743421733379
-8.27677138149738
-6.97670082375407
-5.23234007135034
-4.338127840776
-6.64314952492714
-5.01191898994148
-0.448170151561499
-3.31115681678057
-6.27252466231585
-5.70149517804384
-5.66169499605894
-9.56964437663555
-6.53809197782539
-6.51618336141109
-7.09932355210185
-8.03463857993484
-8.88064647465944
-8.07755346596241
-7.21198325045407
-9.39817728661001
-7.90192158892751
-7.62700303643942
-5.65507357288152
-3.12231596559286
-1.85149938613176
-3.47772663086653
-5.7603664919734
-5.20799632370472
-5.09889009781182
-5.29130961000919
-5.75988617166877
-5.8766230493784
-5.6066658848431
-6.30147522315383
-7.25477791111916
-4.54943503439426
-4.19794417545199
-5.22707101330161
-7.46662779524922
-3.87499901652336
-5.37636493518949
-4.13807551190257
-3.49215131998062
-3.08060996979475
-6.88416639552452
-5.48013942316175
-5.41938709607348
-5.90843500010669
-6.79728328995407
-4.5433563888073
-5.86780066974461
-6.34193534357473
-8.50727292150259
-7.323222912848
-5.72656113654375
-6.17642321996391
-6.08116845786572
-6.57456252723932
-6.45395128428936
-5.06997199729085
-6.8747707977891
-6.42542726919055
-4.97162652015686
-3.75401966273785
-5.95144731458277
-2.05826783180237
-6.87382750958204
-8.0060848146677
-5.99469123780727
-6.50332340598106
-7.26633892953396
-7.94735465012491
-6.23117110133171
-7.4234915310517
-7.30607382953167
-6.87268892675638
-4.89838940650225
-5.4539298650343
-5.53815366327763
-4.98154310137033
-5.86566110118292
-6.70263605564833
-6.43476466089487
-5.83216635882854
-7.15132868662477
-6.12652550637722
-5.64430257678032
-6.50121976435184
-5.12339857965708
-7.40224166586995
-9.39711466804147
-9.74301458895206
-10.7453886256553
-10.8720327578485
-9.28375719301403
-8.24010562337935
-6.23614198341966
-6.72214023396373
-3.99222790356725
-5.49007086083293
-5.90047684498131
-7.07823444157839
-3.92907382547855
-7.09404590539634
-6.27874422445893
-5.15176918916404
-0.0756060630083084
-2.92837799713016
-6.29755363613367
-4.19314250862226
-5.83901103213429
-7.7138809338212
-8.11197399348021
-6.52932934835553
-8.66183961927891
-8.11024531722069
-6.6454678401351
-6.58710741158575
-7.67534277960658
-8.09358667954803
-7.63551483489573
-6.45811712183058
-6.65648753196001
-9.73071481660008
-10.6207345165312
-11.2821525298059
-13.6557479593903
-13.378041036427
-11.1249141227454
-11.6219044812024
-13.0317439734936
-10.7828921340406
-10.7198063954711
-11.2462493572384
-9.56846039369702
-7.12640686612576
-7.23951008357108
-7.98332426627167
-7.62410452309996
-5.86202607303858
-5.10391767323017
-8.02511828392744
-6.39141457155347
-6.075409732759
-6.26551374047995
-5.76872802898288
-4.93335143476725
-5.19266643002629
-7.17871198058128
-7.37158042192459
-6.59602813981473
-8.22871829941869
-5.47929222509265
-7.97963529080153
-6.49392124637961
-6.08641664683819
-7.26741260173731
-5.54463010141626
-5.87833499908447
-4.80993564147502
-7.42722348030657
-7.26864462345839
-7.46397984864598
-8.27783396095037
-10.1382649764419
-5.35128060169518
-6.72291686013341
-4.00189687311649
-6.35494903847575
-5.5670427987352
-6.81608512252569
-6.77538506127894
-3.9736020565033
-8.83303451817483
-6.76734102983028
-6.04258718690835
-5.60529114678502
-1.86765065789223
-8.13444083929062
-7.85500104725361
-4.30745661258698
-5.0645208414644
-6.01058901567012
-7.22942082211375
-4.71479131281376
-5.53358136117458
-4.10451542213559
-3.86916819959879
-3.22310721501708
-3.67747889226303
-1.91914194496349
-4.29045517742634
-7.2461497541517
-5.3491164855659
-4.50387042947114
-5.37163659976795
-6.09406574536115
-3.73954345658422
-2.88726073130965
-1.09462854173034
0.118472224101424
-2.69565903767943
0.851788684725761
-2.71769786626101
-1.66258929669857
-3.93838587403297
-6.82915624603629
-7.80141319334507
-8.31742233037949
-8.48914310336113
-10.7762373611331
-8.70764572173357
-8.33126503229141
-5.72694362699986
-6.04140638560057
-4.94402084499598
-5.09122632583603
-7.84873612690717
-4.38850509840995
-5.91479817964137
-7.91987709328532
-9.54810535535216
-8.20919710025191
-12.4386641979218
-12.032408028841
-11.7836927734315
-10.0775191746652
-11.6682561524212
-12.4223193004727
-12.6365229217336
-10.0624732468277
-10.6581482118927
-12.6130198687315
-11.3971826394554
-8.94574084947817
-9.82507034391165
-9.27870514988899
-12.8230168633163
-11.4550162181258
-11.0153327509761
-9.00545635260642
-8.3144954778254
-9.83926863223314
-10.4785731127486
-9.98851223289967
-6.99674027436413
-5.46920548379421
-8.68569364026189
-7.78647944983095
-6.10519775375724
-5.19004357233644
-8.70909599203151
-8.15797081589699
-6.46694359835237
-3.85659119486809
-6.332190990448
-4.12119124829769
-8.23105441313237
-9.05122636631131
-8.64603093266487
-7.18502715229988
-8.48127115890384
-7.83190060779452
-7.54970666952431
-10.9561333879828
-7.51872228831053
-8.2878904286772
-7.68827568367124
-10.845897898078
-7.89991325885057
-8.58089916408062
-8.89152960292995
-8.74317888729274
-8.34223032183945
-8.52828432247043
-6.02966275252402
-9.45290898531675
-7.38016353547573
-7.76097548380494
-8.34583427943289
-8.93911455012858
-6.40196344256401
-9.28266974538565
-9.45789133012295
-8.46030943095684
-8.95044301450253
-14.0310460627079
-6.53723082505167
-4.21960800886154
-9.62633822858334
-7.35963714122772
-9.39509292691946
-10.2372965365648
-9.92058826424181
-10.701286572963
-12.4050421430729
-8.82361680269241
-10.8165333624929
-10.6852887943387
-13.6281407848001
-10.4298522602767
-8.95845745876431
-9.52190004475415
-9.41033555381
-9.87971309386194
-11.3987239524722
-10.874905211851
-9.78901242464781
-10.2358793467283
-8.28136401623487
-8.34987345337868
-9.82630926184356
-7.06950997561216
-10.5638943463564
-8.72197821177542
-8.25496767903678
-8.11054941639304
-10.0258470894769
-11.2274579666555
-7.73323363810778
-9.39521765708923
-10.365673230961
-10.4715090207756
-10.4994340459816
-11.3466999828815
-11.4249554499984
-10.1153181698173
-10.7570251091383
-9.54413322918117
-11.2782480418682
-10.4794158951845
-10.2105739656836
-9.81373883038759
-12.0921341218054
-10.2182036661543
-7.38496301881969
-6.74637446599081
-7.52616703137755
-8.66622499376535
-8.59240569546819
-8.68687047809362
-10.9012668728828
-9.75378609448671
-10.7890389040112
-8.98467535339296
-12.3138867914677
-11.5928370319307
-11.7304620202631
-9.96170241059735
-9.02742061298341
-7.85965639585629
-9.47129176557064
-11.8764859945513
-12.3409440612886
-11.3184304796159
-11.4140840731561
-11.2196172354743
-12.7265018746257
-8.45093384571373
-12.4794375821948
-13.0151470066048
-12.8515263795853
-14.9124241136014
-14.3668242939748
-13.2679917992791
-13.5866271089762
-10.3793775364757
-10.9422111157328
-12.7625439167023
-13.4571069013327
-13.8429730050266
-12.383913859725
-10.9538865238428
-13.3232952337712
-13.984688101802
-12.5506564173847
-11.7122451066971
-14.2312072217464
-13.1721314871684
-11.9212406165898
-8.34956803917885
-8.14428896456957
-7.17937023192644
-8.64998796954751
-9.60960976965725
-10.1807559877634
-9.42001890391111
-9.4118970669806
-9.20297072269022
-8.84624444693327
-8.00169759988785
-8.44957971945405
-7.94042175263166
-9.10505353938788
-7.31935278698802
-7.85506254248321
-6.4300398696214
-8.38783457130194
-6.33833172215964
-9.31858359090984
-8.73390423133969
-9.2651534974575
-9.61882188543677
-11.7626094855368
-11.9929625615478
-9.69891736097634
-8.86891540512443
-10.5772219076753
-10.4642314845696
-9.78626543143764
-9.48979036859237
-8.73253865167499
-8.6162958741188
-10.3774291351438
-10.8508180268109
-11.8014883249998
-12.5299433097243
-8.47305860742927
-8.79680346697569
-9.34678682684898
-10.2422924749553
-9.52081951498985
-6.84233574569225
-8.54033110570163
-7.27575638890266
-10.6610058974475
-10.8307067528367
-8.71165692806244
-9.68013494089246
-7.19980039913207
-7.35289715230465
-6.53341588424519
-7.16737928986549
-7.88337648287416
-9.30709672346711
-7.17857990786433
-5.61043233238161
-6.31430995464325
-6.11318394355476
-3.96371725946665
-6.90930580953136
-7.79583527892828
-5.83621352165937
-7.04761225916445
-7.71951909083873
-8.10977165121585
-8.15253518940881
-7.81257002800703
-9.51927173696458
-9.01039785519242
-7.02635565586388
-8.57027719169855
-7.56822142377496
-8.28191196918488
-6.08584077842534
-7.8040644004941
-6.86845047771931
-8.03460639342666
-7.85115761682391
-6.03525002300739
-5.11590090766549
-5.31593440566212
-6.5566126331687
-6.36897872434929
-6.11418010294437
-5.64940061606467
-5.51700856164098
-9.12309407442808
-7.33463798649609
-6.4627423658967
-6.42243920266628
-6.9865260925144
-7.77509659156203
-6.6007656622678
-6.34699692949653
-7.69133231323212
-8.88217458501458
-8.52509557083249
-8.82060391362756
-9.15816422179341
-9.36001001112163
-10.5564885735512
-8.646579220891
-11.1346077844501
-10.6399986855686
-11.5537721961737
-8.41421787440777
-5.28349150717258
-8.15653843805194
-5.37730183452368
-7.44427622482181
-9.3965555857867
-8.19493075506762
-6.95127712935209
-7.6042329929769
-9.82114452496171
-10.8320566019975
-9.64002920500934
-10.566523162066
-8.95382153615355
-10.6126147508621
-10.7843638770282
-11.1274517290294
-11.6300612874329
-12.1533433124423
-13.0596324652433
-10.7129645831883
-9.45544399879873
-10.6397766247392
-9.04442202299833
-9.61192399635911
-11.4274991154671
-12.6859740875661
-11.1566471010447
-10.0759840682149
-5.9354319665581
-6.29140070080757
-6.30364269018173
-6.16364999115467
-8.01860561966896
-9.32609494775534
-9.46634586900473
-7.81526663899422
-7.17528811842203
-7.26838501542807
-8.19717697193846
-8.73760813474655
-8.65775343030691
-8.63466414436698
-8.00776465237141
-8.25286664813757
-8.53087254613638
-11.7687966157682
-10.3650209754705
-9.96306766569614
-9.57965640584007
-5.90738283470273
-7.5931088514626
-8.64409260451794
-10.1458852365613
-8.95738176628947
-10.5824073553085
-10.4077355610207
-9.91606935486197
-10.1207428765483
-7.20608605048619
-7.61933619901538
-9.49403747171164
-8.22590241208673
-8.48390565812588
-7.83595789223909
-7.45592326042242
-7.9604524448514
-5.97409176453948
-6.53464162349701
-9.2495376104489
-9.00528886541724
-9.52389219403267
-13.0336624607444
-10.8158869454637
-11.2287595160306
-9.4513971991837
-10.6676049544476
-11.6258044838905
-9.39280122332275
-9.0606548897922
-9.71143040433526
-10.3655760921538
-12.4620992280543
-10.7247115112841
-8.76085023954511
-8.26628375425935
-8.93329684901983
-9.85449616983533
-8.6919131949544
-7.20895913243294
-7.51099559757859
-8.62672242708504
-9.37442882359028
-8.49949803948402
-8.55106471851468
-7.09261267259717
-5.6840664036572
-6.91171399503946
-8.78887820616364
-10.4052589982748
-11.3905134126544
-11.046768039465
-11.6084771454334
-13.0267378203571
-11.6714050732553
-8.415970755741
-8.50683886557817
-8.42131733428687
-6.59491419466212
-8.310452779755
-10.1941036581993
-10.6591760516167
-9.80499751865864
-7.65621794387698
-6.86015924066305
-9.27927137538791
-6.7285688444972
-8.29305635951459
-8.00403795018792
-7.95618045330048
-6.58653610572219
-3.28262564912438
-5.11670988798141
-5.96932314150035
-8.80729074403644
-5.85888193920255
-6.13800733536482
-7.9799794331193
-7.46163158118725
-9.86351929046214
-8.10576870199293
-10.0934731140733
-12.3557258830406
-11.3526853211224
-11.0867018923163
-8.65536086540669
-10.0136229079217
-10.4236580664292
-11.5257635135204
-9.1179387527518
-11.8390997238457
-12.0951634002849
-10.6998232672922
-8.86552450247109
-8.4218269623816
-8.15750667080283
-10.5502626486123
-10.2314758987632
-11.3945450931787
-9.59127312805504
-10.4386305958033
-7.6741506755352
-8.49554944783449
-9.10557447932661
-9.02049680845812
-8.99307059496641
-9.81901058554649
-9.63615987449884
-8.59664252959192
-8.80570166185498
-9.441834051162
-8.35594484210014
-7.98146840929985
-8.31053055915982
-7.39908943045884
-9.17711024358869
-8.41227395832539
-13.2701489836909
-11.8890878288075
-11.2652674838901
-9.70780110359192
-6.65596880018711
-10.3444440960884
-11.7900103218853
-12.0898333266377
-12.4563396219164
-12.0312008270994
-9.41671997494996
-9.21678460761905
-9.61740880459547
-9.96852806583047
-12.497477482073
-9.54982199333608
-6.7354207620956
-13.204411695624
-9.66660692170262
-6.86671023070812
-5.01590500771999
-4.61193294078112
-8.36401004483923
-7.8238937407732
-6.85596622806042
-7.89028307050467
-8.05737493932247
-8.8678338304162
-5.87394477427006
-6.69570585340261
-8.30289619415998
-8.27328699827194
-5.62647221237421
-4.68135977908969
-4.68314033746719
-5.83834720216691
-6.13974490761757
-5.12083357572556
-7.19509641826153
-7.72045525163412
-9.95120187103748
-6.57367558777332
-8.41951533406973
-9.19765074551105
-10.0045570123475
-6.71797452494502
-9.10857912898064
-8.97566807549447
-10.50671063154
-6.48803168162704
-7.60422673076391
-7.68087100051343
-9.03290696069598
-7.94911039248109
-5.40608921647072
-5.6262791948393
-5.23180153220892
-7.17964610923082
-5.3573140008375
-8.35735441744328
-7.3265328546986
-9.54545483086258
-6.27971061691642
-6.13855980243534
-5.44116701185703
-5.09325028769672
-5.89334566053003
-5.97251604869962
-6.8365155858919
-8.1515175011009
-9.93658501654863
-8.30675065517426
-9.83903985470533
-7.46876659616828
-7.40234766155481
-6.52647113054991
-9.06903721392155
-6.63804460689425
-7.07087240368128
-9.95671039819717
-10.3585978709161
-9.76462405174971
-8.67382882535458
-11.3863036334515
-9.73845738172531
-12.8782938681543
-11.0542062387685
-10.131683178246
-9.60595331341028
-7.03055280772969
-6.80382595211267
-6.40030967444181
-7.41530252993107
-6.64104430004954
-6.60989000275731
-6.82889081351459
-6.79116321075708
-7.47802048362792
-10.2632401883602
-10.9433643743396
-8.6873987223953
-8.71387322247028
-7.86959416139871
-10.1611361727118
-8.18606017413549
-7.68654507398605
-6.69293896108866
-7.7391389538534
-5.59806191769894
-5.93883169442415
-7.67521716374904
-9.17979977652431
-11.5200518295169
-8.5147234685719
-12.3098430037498
-8.88780122157186
-7.42615786939859
-9.38775847759098
-7.31816909834743
-7.54794985800982
-4.79156748205423
-8.42479145899415
-7.19050621055067
-8.83948929049075
-8.55405342951417
-9.48744552209973
-10.3923756182194
-11.7518654204905
-11.6820367313921
-9.68237498402596
-9.73312485218048
-7.45361740142107
-6.27517235279083
-8.83160577714443
-9.29902549088001
-10.0323706865311
-9.77664683014154
-8.85824858024716
-9.24528251215816
-7.20715571567416
-7.87018971145153
-7.77239192277193
-9.82670421898365
-6.41237037302926
-8.58444698911626
-9.56049293465912
-7.30172126553953
-6.17072419729084
-7.23489315807819
-6.53561573661864
-8.29700466245413
-10.2265935614705
-11.2349270582199
-7.67525984812528
-6.6352347265929
-6.82838362455368
-7.85135228186846
-9.82833061367273
-10.3786493223161
-10.2276087515056
-10.0246507450938
-9.16394521296024
-11.4413316398859
-9.14114697277546
-7.355323581025
-8.04806939233094
-4.11677479743958
-8.84864362049848
-9.89891737140715
-7.55141040123999
-10.3148497194052
-9.71817718446255
-8.51935619860888
-5.91333306021988
-9.00719692185521
-9.21795377880335
-5.89909858629107
-8.8916587010026
-8.47388860583305
-9.09374418482184
-11.3740624189377
-8.30137142911553
-9.54870335757732
-10.9748508110642
-10.5865465775132
-12.7924829423428
-11.9153099693358
-14.6378753483295
-10.3087440401432
-10.8152350857854
-10.4718593731523
-8.72424472123384
-8.04819295369089
-8.4976287484169
-7.21234247647226
-9.84548112750053
-7.12934509292245
-8.91055264277384
-10.0204914100468
-8.87137250229716
-7.52998523972929
-9.6563011482358
-10.069541150704
-8.74819529801607
-9.72885211347602
-9.22034741862444
-9.90379355335608
-8.2229606944602
-11.0990789737552
-10.6858020424843
-10.1509098191746
-10.7613741382957
-9.28268457949162
-8.9800413697958
-11.8267486765981
-8.73810575157404
-9.24123334512115
-10.751118985936
-8.86106002703309
-10.8473290540278
-11.9156842976809
-10.8157409317791
-13.1119074448943
-9.72035358473659
-7.69101138133556
-10.0466639883816
-7.80743946321309
-10.6086226850748
-10.2811018507928
-12.8246178478003
-11.8494113590568
-9.94970848411322
-11.4618743285537
-8.63073883019388
-10.924791008234
-12.3914675600827
-10.3871551323682
-11.2167428089306
-12.3567740637809
-10.1210386753082
-9.35914117097855
-9.40411434089765
-10.1021770174266
-10.735179727897
-8.5937395952642
-9.04557033628225
-10.1353806108236
-8.08279906213284
-10.2494355589151
-9.93471402674913
-10.0590041764081
-10.532844889909
-8.74408459663391
-9.18739704042673
-11.2284177690744
-13.043122023344
-9.06771308556199
-8.23087775334716
-8.89815758727491
-8.43921578675508
-8.85314413066953
-7.65942289307714
-10.4284765273333
-10.0420176889747
-11.7812491741206
-9.04513555020094
-11.5987679809332
-8.35890024527907
-8.89675071649253
-9.02787922043353
-8.81781151797622
-9.59177403897047
-7.82442205026746
-8.81661323830485
-8.88518401421607
-8.58157678321004
-8.22045550122857
-8.86131063848734
-5.22836802154779
-5.96118649095297
-8.80053743091412
-9.22659476753324
-6.93753507174551
-8.98611209914088
-8.8716134801507
-8.93866238370538
-9.01753615215421
-8.88648776710033
-10.0091584892944
-10.704192943871
-10.7124223168939
-9.89393998496234
-7.14310702309012
-10.5872400784865
-10.6992485150695
-11.6106271743774
-9.45595224201679
-13.0899049192667
-11.3912843354046
-9.15442065522075
-11.6094204857945
-9.48162456601858
-8.98348391056061
-12.8891991302371
-11.5444177538157
-7.91676184535027
-9.32599994540215
-8.57651281356812
-10.584366787225
-12.0772061457392
-10.7267028372735
-7.89134773612022
-9.28199376165867
-8.13481056317687
-7.4841728573665
-8.77866086922586
-7.22846899554133
-8.57254184037447
-7.55943255871534
-5.43449298851192
-5.68894151598215
-3.4767005816102
-4.2075056321919
-4.04883871227503
-4.18843429954723
-5.5200994759798
-5.11150347068906
-3.60470765829086
-2.48515762761235
-2.101029984653
-4.13920071348548
-4.48739448655397
-2.47183315083385
-6.32417906075716
-8.17716506961733
-5.47500012069941
-8.95110207237303
-9.8949064835906
-8.62332862243056
-7.26678911224008
-8.69322187872604
-10.3164819553494
-7.00853700190783
-6.04295081552118
-6.3171244058758
-8.30408292564971
-5.60678658029065
-9.80917074531317
-5.37790239416063
-9.41902250610292
-7.86952375806868
-6.53695666790009
-5.23650004714727
-5.72460013162345
-8.61839644133579
-7.58208549767733
-6.91151143540628
-4.57320874370635
-5.40402637794614
-3.24438377842307
-4.61524735763669
-3.80462699010968
-4.70140009373426
-5.77755768224597
-6.18951228260994
-7.34764412418008
-6.9513823390007
-8.56602058559656
-10.4532664492726
-8.96036606095731
-6.99409513082355
-9.34764032065868
-10.85349098593
-8.91864197328687
-8.74237022548914
-7.5676497220993
-9.78811096469872
-10.0886720530689
-9.73897628486156
-9.1448608264327
-8.3250168710947
-7.90604223683476
-8.42958481796086
-7.38700618594885
-10.1539516048506
-9.87370132654905
-10.7636017911136
-10.1085402201861
-7.86499149288284
-7.36520545184612
-6.86429753899574
-7.32784335315228
-8.40585858002305
-6.76103518903255
-7.27294387668371
-8.69996973872185
-8.72977612912655
-8.98605602607131
-8.58597901463509
-9.48359982468537
-9.78086966648698
-9.06795675680041
-6.54356450214982
-7.2016491368413
-8.26591590046883
-10.3264864832163
-11.7126109600067
-11.5274872109294
-13.4001732445322
-10.92528603971
-12.0412797778845
-11.7609709054232
-11.1694338768721
-13.7250388488173
-14.0192213132977
-13.5753849707544
-12.0759951993823
-11.0975060826167
-12.307797965128
-12.1959965191782
-7.81529951142147
-8.76765689253807
-8.07842367421836
-8.62568235956132
-8.05791529361159
-9.90990879060701
-10.6289270669222
-9.08386434661224
-9.86575601994991
-11.5573279559612
-10.3650217503309
-7.43870320916176
-10.9336981810629
-7.6396942269057
-5.22976450249553
-6.98333758115768
-7.75573904812336
-9.89728309214115
-10.4249765500426
-9.76542072976008
-11.6801649332047
-9.52638249564916
-8.24659198708832
-8.77823595702648
-9.78931660577655
-9.66306519508362
-9.20328346639872
-10.5064418315887
-6.96088200807571
-7.21183725539595
-6.83939213887788
-9.37062938511372
-6.99396765604615
-6.28646374866366
-6.72366410121322
-5.78499473631382
-8.33698379155248
-9.17903097718954
-9.17083802819252
-8.60661859810352
-11.0763969384134
-8.25023449957371
-9.40917019499466
-9.29970751330256
-9.02631136029959
-7.14496107399464
-8.52747920155525
-10.2802623063326
-8.34401942044497
-8.56121720466763
-10.9669690802693
-9.98798116669059
-8.8126652687788
-7.47624704986811
-7.65524806827307
-4.61047618091106
-5.16860489919782
-5.50428858399391
-6.95759061537683
-7.70069202035666
-12.8060731515288
-11.6191650815308
-9.16847605723888
-8.71511716477107
-10.6368795074522
-12.2716727145016
-9.8018111474812
-11.5342231541872
-12.2684791348875
-10.7431213185191
-6.22863448783755
-11.0278248339891
-9.35548120737076
-8.40837807953358
-7.9691761918366
-8.1493502818048
-5.50906833517365
-7.11472625937313
-4.40385942719877
-7.56386253237724
-7.5016929730773
-6.14215677976608
-7.21302415803075
-6.71926349028945
-5.27163173258305
-6.24048882722855
-9.36671972088516
-9.5469723418355
-9.25316556543112
-5.37632869184017
-6.96740545704961
-7.31628385651857
-6.94921196252108
-7.24669849453494
-7.69268107041717
-8.23390369489789
-7.93926997482777
-8.4141813274473
-8.38484347611666
-8.53721085935831
-9.38045663572848
-7.53377436846495
-8.74779212102294
-5.42154439818114
-6.36414313688874
-8.2462325245142
-7.77509043365717
-6.83366469666362
-12.322310782969
-11.6688319221139
-11.3218394555151
-7.46889227628708
-4.91309280321002
-6.16780213266611
-6.89793708920479
-6.15966480970383
-6.4942957945168
-7.39606821537018
-7.86979901790619
-6.3004742488265
-6.89100216329098
-9.0051292553544
-6.4918826110661
-6.85574782639742
-7.15370277431794
-9.76636296883225
-8.20358681678772
-5.28301537036896
-6.83828016370535
-7.33938518166542
-9.52097874879837
-7.86404813453555
-6.68219220638275
-3.82307879370637
-5.29162926971912
-5.90815573185682
-7.17936255782843
-9.54825839400291
-8.81818547728471
-10.8282376825809
-13.0033066421747
-10.1640050783753
-13.1326742207166
-10.9234312176704
-9.53253973275423
-6.23457546532154
-9.49605126865208
-7.07356686890125
-7.94660849869251
-7.99131832644343
-7.90949884429574
-8.34350734949112
-9.28131438605487
-6.78103382140398
-9.34569566696882
-4.36970546469092
-4.23755407333374
-7.00084020569921
-6.69861640036106
-8.08967356383801
-10.1853616312146
-10.6557699982077
-10.4636525809765
-8.34259434044361
-9.69272085279226
-10.2043255716562
-7.95730093866587
-10.087882257998
-8.69632556289434
-8.9830147176981
-9.00831860117614
-6.21532571315765
-7.17836304008961
-4.19426245242357
-6.83999260887504
-7.82194823771715
-8.07846643775702
-10.2696381658316
-10.4211584292352
-8.92626425437629
-7.79620092734694
-7.2169675140176
-8.22703916020691
-6.2264264896512
-9.60171576589346
-7.88872401975095
-8.51850809901953
-9.05640955641866
-11.1805802378803
-9.9423043737188
-12.6393156968988
-10.2013086900115
-11.3214408755302
-8.77294163219631
-12.0855785808526
-12.8419779874384
-11.4620208330452
-10.4951679334044
-10.7579060196877
-9.45687768608332
-10.8187131807208
-9.21876852214336
-11.2043967675418
-12.857915148139
-9.81766438484192
-9.09100718051195
-9.15237843990326
-12.1597697995603
-12.5968819856644
-14.1665289197117
-14.087393052876
-13.1305263098329
-11.738739207387
-10.1590996049345
-12.9269292549579
-11.5955814868212
-11.5278601199389
-10.0517423339188
-8.6969691645354
-7.47107825241983
-8.68012778460979
-8.17980381473899
-12.4664600640535
-10.1547678112984
-10.3588814586401
-13.5410238000331
-6.03643031045794
-6.88346897810698
-7.68768355250359
-6.00992558896542
-4.37664189562201
-5.16191792301834
-10.6506989598274
-8.33936299756169
-10.0809780657291
-9.64578336849809
-12.1938173696399
-11.6080866456032
-10.5284272618592
-8.38164306432009
-9.14871883764863
-8.97124327719212
-7.92814700305462
-9.48112070932984
-8.54208834096789
-9.34988279268146
-8.75140974670649
-7.61646111309528
-5.84730004519224
-5.80595181137323
-6.82710273563862
-8.32631282135844
-7.88971776887774
-6.61284967511892
-7.02571242162958
-9.70209614560008
-9.82051412016153
-8.0035034827888
-10.9181765057147
-8.83641165494919
-7.52122475160286
-7.35034903883934
-6.05267068248941
-7.07051879167557
-9.90175018832088
-10.1120229959488
-9.61265480984002
-7.18338444828987
-6.06307302415371
-7.64731794595718
-9.58213311620057
-5.1885565072298
-3.67152344435453
-4.16914464533329
-6.33657102286816
-7.16025274246931
-11.8171003684402
-9.50341692939401
-9.18981952371541
-9.18498706072569
-8.50299020856619
-7.39835600554943
-9.00808697938919
-7.71551564335823
-10.3793798461556
-9.61426026374102
-9.95355964452028
-12.117112044245
-10.0082941390574
-12.247386790812
-10.9023986365646
-10.3530701156706
-12.4074665121734
-10.3265715502203
-8.07359986752272
-8.30193591490388
-9.41093329712749
-7.21056997776031
-7.97240267693996
-10.2111653164029
-7.47609725221992
-7.48389478027821
-6.78045384213328
-9.05469182506204
-6.38982590660453
-8.60701539274305
-10.0960540473461
-8.55382414907217
-8.68572201579809
-6.74851620942354
-5.42991840094328
-8.7922541461885
-8.98838288895786
-8.48076620697975
-11.6829926371574
-10.8165820538998
-7.75289431586862
-6.45831342786551
-9.71015504747629
-9.83064094185829
-10.6398686170578
-9.78672513365746
-8.34292525053024
-11.5857517048717
-12.1497502885759
-12.523456312716
-12.9794487655163
-11.2999778166413
-11.5979749448597
-9.15555773396045
-11.8785635307431
-10.7668322101235
-11.7486672634259
-13.3558929171413
-15.0069794878364
-14.3624923527241
-13.2048389129341
-13.6531433910131
-9.26830351306126
-11.339536854066
-12.136707091704
-12.4420363456011
-11.1664574258029
-10.5101531725377
-10.9433435276151
-9.30448488891125
-7.91872905520722
-7.3775108482223
-7.2296596923843
-5.88961964054033
-6.53569021821022
-8.16650485247374
-9.62895792722702
-10.2445992827415
-11.9184479825199
-9.7358225248754
-8.86072202469222
-8.24238324165344
-7.25133562833071
-7.75656769424677
-7.63097762316465
-10.4672726988792
-10.0600678641349
-10.3715380206704
-10.1148923076689
-9.69089361280203
-8.77758195687784
-9.58136573433876
-10.1711878068745
-9.79407699033618
-9.68066748231649
-9.34881036542356
-4.93591755628586
-7.41459216177464
-9.28295835852623
-9.91461303830147
-7.18211901001632
-7.08399422839284
-7.57694086432457
-9.59122144430876
-7.33139264583588
-8.58103705942631
-6.84730116836727
-6.00516756996512
-7.94905543327332
-6.48631167411804
-5.79986335709691
-5.66542653366923
-4.59386392682791
-6.17543641477823
-8.4775567278266
-7.2920634560287
-7.05770187824965
-9.51020732522011
-9.69421511515975
-8.1201504394412
-8.97550307959318
-8.51266748458147
-8.09427458792925
-9.75676879286766
-8.97560647875071
-7.89570030383766
-8.01181004196405
-5.39961012423737
-9.59554269164801
-9.61646608263254
-8.5439320653677
-9.78774772584438
-7.69676291197538
-9.24756221473217
-9.80426957458258
-9.92981335148215
-12.1292022690177
-8.40328833460808
-10.3126911520958
-10.0609292499721
-9.62504522502422
-10.3935855403543
-11.3766136467457
-10.6167668104172
-8.49820099771023
-10.1513209193945
-7.66459431499243
-8.31569956243038
-9.31013244017959
-8.84448270127177
-12.7785740271211
-8.04497091472149
-8.19404489547014
-5.04121695831418
-8.49267576634884
-6.89652511896566
-4.86343197524548
-6.58205262199044
-5.46764115616679
-6.64918879792094
-7.20286098122597
-4.97663303464651
-2.76288108155131
-5.64732722006738
-5.69038271158934
-4.12857082858682
-5.16244626045227
-6.46749562397599
-8.11567429453135
-7.51912027969956
-7.3443189561367
-9.68799535185099
-9.22056125849485
-8.75479763187468
-8.19087186083198
-10.8262817189097
-6.65383148193359
-9.79128018766642
-6.46963638439775
-6.92317020893097
-9.32260300219059
-7.65747969597578
-8.83690050989389
-7.40416856855154
-8.47256135940552
-7.9621524065733
-4.86983735114336
-7.45830273255706
-6.48245594464242
-9.20913976803422
-8.17646671831608
-8.76121136546135
-7.8886805921793
-7.7841322273016
-10.5295571535826
-8.51214300841093
-7.5704639852047
-7.08911691978574
-8.91998712345958
-7.35025440901518
-11.7036607712507
-10.8466820735484
-4.76457517966628
-6.23621431784704
-6.70713825151324
-8.13213567435741
-4.58874099701643
-7.36974435159937
-7.26121857203543
-6.28856680169702
-7.32615977525711
-7.98000844568014
-9.44049520045519
-11.384983882308
-11.0809556394815
-9.87011512555182
-9.49493697658181
-9.70749706309289
-12.1685964092612
-11.5668591149151
-8.41072504222393
-5.06858118996024
-6.53321974165738
-6.39966473635286
-6.90434241481125
-7.80984479188919
-8.59355150163174
-10.3715207874775
-9.01913826167583
-8.59062863886356
-10.0465881898999
-10.7414138093591
-8.34649533173069
-9.15247730910778
-7.77796286344528
-8.43848375976086
-8.99505668878555
-11.3211875408888
-9.18896692525595
-10.9983759116149
-9.76186565402895
-9.25965268909931
-9.71734894812107
-8.44223005510867
-7.22549872472882
-8.63267588242888
-9.86359095573425
-10.0392540246248
-10.0817801272497
-8.97323346883059
-11.7300232499838
-11.0742392800748
-12.2774945478886
-9.5453041382134
-10.1446939781308
-10.1705278381705
-11.6693775206804
-12.8376492410898
-12.2167035378516
-13.2027316410094
-12.6144170090556
-10.475148268044
-10.4082105904818
-12.864522062242
-11.858826931566
-12.3745746985078
-12.8926785886288
-13.4059382677078
-13.3505444452167
-13.6799739897251
-10.888070974499
-12.5708952173591
-11.3223276883364
-12.7818125039339
-12.0025877533481
-9.70682474970818
-8.08086009323597
-7.23412624746561
-8.70125847309828
-12.4539871588349
-8.93999294564128
-8.47533928975463
-9.01026137173176
-10.892545722425
-7.41779563575983
-8.01217291690409
-1.56066745426506
-3.38028968963772
-2.80296727269888
-3.27262307330966
-3.53542084712535
-4.21445846930146
-7.69481202214956
-6.17059860005975
-6.28983880206943
-8.48118953220546
-9.30576068162918
-12.6605014353991
-11.2662988007069
-13.9094924256206
-10.8345045372844
-12.6716497316957
-13.2146597355604
-11.3745707124472
-11.2271803244948
-12.5307919606566
-11.5136419460177
-10.2094255164266
-9.12581162620336
-9.28615659847856
-7.69528366625309
-8.93354112282395
-9.39773562178016
-11.7841198220849
-10.1829710006714
-8.06889630109072
-9.56118588149548
-6.76983267068863
-10.1226253956556
-8.01697167754173
-8.36570680886507
-8.22190600633621
-7.54216395318508
-7.106625020504
-6.02657256275415
-6.49234818574041
-8.47554607689381
-11.9102126155049
-12.8132420238107
-13.3968321866123
-9.78628163039684
-11.2558613866568
-10.0691350926645
-9.06331197544932
-9.580676227808
-10.7725986093283
-11.6841296292841
-10.0682391673326
-10.2964602559805
-7.20894309133291
-11.052081272006
-13.7899167686701
-12.7189080938697
-12.4012529104948
-11.0028903372586
-9.2244864422828
-7.84212017059326
-6.96500785514945
-8.57761618867517
-6.90730653330684
-8.90098663792014
-9.42871814966202
-10.1446811258793
-9.55304771661758
-7.75684529123828
-10.6030656322837
-9.17813659831882
-11.4733597487211
-12.9362949356437
-13.4247124828398
-14.9228620380163
-17.2502048052847
-13.6680257879198
-10.9229605160654
-10.9206143170595
-10.291784523055
-11.1448406800628
-11.8044541329145
-11.4443851411343
-9.693683616817
-7.21385668963194
-10.179102987051
-10.8118872120976
-13.8458255417645
-13.6263598203659
-12.0506580770016
-11.3597023934126
-12.8472048342228
-14.6996307894588
-13.6192272379994
-13.7546507120132
-12.1118962988257
-11.011879763566
-10.7218827176839
-11.5882880613208
-12.4298177305609
-11.3969484195113
-10.1321289166808
-8.91250002384186
-10.4083204194903
-11.4886942356825
-12.7408585995436
-9.93209886550903
-9.63801752030849
-10.0916145145893
-10.1160237174481
-9.6298892647028
-9.74905071407557
-11.3167701810598
-10.421776778996
-9.58250231295824
-11.2659048885107
-7.86684962362051
-11.725972212851
-12.9693166315556
-11.06458966434
-9.63736902177334
-9.89312195405364
-6.12908372096717
-9.79576078057289
-11.5457906126976
-11.2976974993944
-10.015047647059
-11.2793689668179
-12.3721855506301
-8.61561748385429
-10.8754401355982
-9.03263115882874
-11.6164595410228
-13.9429977759719
-15.1969400793314
-11.2688816785812
-13.4348594248295
-11.7555706650019
-15.5260753184557
-15.4825117886066
-16.1958238631487
-15.8720355927944
-14.5748592466116
-13.459513425827
-13.8934968411922
-13.1918365061283
-11.6750593483448
-15.0570014864206
-16.1578463464975
-15.4419454038143
-13.5241271555424
-16.7494186758995
-15.744867220521
-12.2627825587988
-11.9976367354393
-10.0129955410957
-11.5647300332785
-11.5240090414882
-10.3808465003967
-10.5722252726555
-10.1357678249478
-11.0526866987348
-12.7372987419367
-12.1047335267067
-14.5404908582568
-14.732780367136
-8.54681959748268
-10.2652940973639
-11.7552748471498
-10.5936929583549
-13.3864974416792
-10.8145862556994
-11.0697550401092
-12.037077024579
-10.4779585823417
-11.1262628659606
-10.2576751969755
-10.1928444951773
-8.95752350986004
-10.1004189699888
-8.36030983924866
-8.51540798693895
-10.093429505825
-11.2153396680951
-11.2576182335615
-12.2330712750554
-10.9879871532321
-7.71330341696739
-6.8283998966217
-8.15641012787819
-8.06163742393255
-8.10378630459309
-8.34792944788933
-12.5235923454165
-10.4341350421309
-10.5729889050126
-9.79028624296188
-9.23076383024454
-10.6645425148308
-10.6744072064757
-13.3300705179572
-12.9198929145932
-14.0445841290057
-13.0407308489084
-12.4152599722147
-9.86777736991644
-11.666818279773
-11.9068240746856
-12.7818766124547
-10.8355563804507
-9.75001917406917
-9.32591411471367
-11.3237953484058
-9.77164855133742
-12.0748558491468
-11.8975706771016
-10.7604810521007
-10.3864107895643
-11.3413051106036
-11.1706708744168
-11.6364589035511
-10.7949779778719
-10.7789060994983
-7.80919162929058
-11.6711135283113
-9.5119851026684
-12.8023869022727
-9.54272006452084
-14.339717887342
-12.5022514835
-11.7259006276727
-12.7786350101233
-16.4959435760975
-14.07384519279
-15.3591166138649
-15.5928899347782
-12.3496610075235
-9.06176234036684
-6.57765136659145
-9.49225915968418
-8.06793127954006
-8.29225440323353
-9.87013699859381
-11.525078818202
-10.0656964108348
-9.35877330228686
-11.0261214151978
-8.62485689297318
-10.9226547833532
-11.79996730946
-12.2882412821054
-11.3216507807374
-11.5059149041772
-9.79834573343396
-8.80752660706639
-11.5518412366509
-13.660917237401
-11.5188922397792
-13.7148640602827
-12.3431478645653
-11.6744898688048
-9.39472673088312
-9.04322477988899
-10.5568334199488
-9.56082082074136
-9.81482568383217
-9.0593085642904
-8.89954524114728
-9.55559875443578
-9.07224576175213
-8.50554294139147
-8.23291692137718
-10.6232830602676
-11.4885475970805
-10.5844924673438
-10.6518130525947
-11.1440125498921
-11.5654193684459
-9.47207351028919
-8.08636209368706
-8.31762517988682
-8.29946680366993
-8.71454423666
-8.14937986060977
-9.67733782529831
-9.20216589421034
-10.8713249415159
-8.49506318569183
-8.89755193144083
-8.60780201107264
-8.73294194787741
-7.97020216472447
-9.83072326332331
-7.66337624937296
-8.49385611526668
-8.40277560800314
-7.8482689326629
-6.30322747118771
-6.38886042684317
-3.61658927053213
-7.58783600479364
-10.788903452456
-10.577844440937
-8.16884427331388
-11.1196480095387
-10.1853623539209
-11.5025976672769
-11.1131010577083
-9.96517992019653
-8.88095639646053
-8.09650426730514
-8.05426149303094
-7.61675007641315
-6.92274297121912
-8.92896943539381
-5.09190880507231
-11.1761062890291
-10.0029658824205
-9.81993545219302
-7.65864357352257
-7.05610789172351
-5.64253019029275
-6.83270635223016
-4.7979155741632
-4.99832213064656
-4.92799306660891
-5.1436814032495
-2.99933802522719
-5.65506499819458
-6.58761287480593
-5.66139656165615
-5.76068473979831
-6.88183533400297
-4.13390009850264
-8.2424788326025
-7.9009464494884
-9.10807438567281
-10.2710681995377
-10.2902451530099
-9.02529225219041
-8.12452486157417
-8.38197044283152
-8.82478269189596
-8.75639040768147
-7.95431242883205
-8.98982785642147
-9.8875964730978
-12.6957269906998
-14.0949752926826
-12.4589217975736
-10.3894533291459
-12.4908096529543
-12.1575541645288
-9.68136497121304
-10.1734663546085
-9.08089370280504
-8.54666132945567
-6.68774597719312
-8.23719480633736
-10.4820569129661
-8.34777489304543
-9.161391986534
-6.68071220070124
-6.22353692539036
-8.6062860400416
-5.41999796032906
-8.62105419486761
-7.40605924651027
-10.1197125581093
-10.8061777874827
-10.3341364264488
-9.74019662290812
-7.51345948129892
-6.97904346510768
-7.34061621874571
-7.07015356048942
-9.81650761514902
-9.00333429127932
-8.86279626563191
-8.33495409041643
-8.62212954834104
-6.50369903072715
-5.89289783500135
-6.52967621386051
-6.29470186121762
-5.57064497005194
-6.58117713592947
-7.52901567146182
-10.0314237242565
-6.75633726269007
-4.31773789227009
-6.59878909960389
-5.31069254875183
-6.71354959905148
-7.06878112256527
-7.40661844611168
-7.88882405217737
-6.36689108610153
-6.16656105965376
-5.03284574113786
-7.18423356488347
-8.87097383139189
-9.72296839766204
-5.7692388612777
-9.69668360054493
-9.57952106744051
-10.8816804224625
-10.2235995549709
-9.86826752498746
-9.01757734641433
-9.81730729341507
-9.19792392663658
-9.92159013450146
-7.86510909721255
-10.2298427056521
-11.057990588306
-11.3476609289646
-8.92283762991428
-9.42771158739924
-14.4622975364327
-9.75323403743096
-9.08134219795465
-11.4562825486064
-9.58123866841197
-12.1523179039359
-11.4592124791816
-9.59972302243114
-9.19977518171072
-12.0616226345301
-11.3239490091801
-12.0364623256028
-10.982978194952
-7.51039219251834
-8.4054244980216
-7.86370582133532
-8.6265956107527
-8.35612648352981
-8.92567539773881
-11.0416087992489
-11.3393727988005
-10.8405029624701
-8.95116212591529
-8.87418173998594
-11.1738783679903
-12.0972701851279
-11.6889275349677
-11.4980154763907
-11.010677235201
-8.44952540099621
-10.4113333113492
-8.22021362930536
-9.67367451637983
-9.30395621061325
-9.07446448504925
-6.9330147318542
-6.83327494561672
-4.13593766838312
-8.53652458637953
-8.55213398858905
-7.1978837326169
-8.61140733957291
-7.99151777476072
-5.76103784516454
-7.93009619228542
-7.23339812830091
-6.67662407830358
-10.2026911024004
-8.36027581244707
-10.8010187707841
-8.38278203457594
-9.08073580265045
-8.53156954795122
-8.29924495704472
-10.8900402709842
-9.69728683680296
-11.5018561035395
-11.390078432858
-8.20465230941772
-8.02357199043036
-8.64952419325709
-11.909709667787
-10.4445351660252
-13.093841791153
-11.3389009349048
-11.6201048512012
-14.087623000145
-12.8254986107349
-13.5751853212714
-14.0045860633254
-13.2246997654438
-11.6287795118988
-12.3916395902634
-11.2907400727272
-12.8495023921132
-11.080262966454
-12.6228076815605
-12.7958263866603
-13.4744012928568
-12.1447014510632
-9.6762912645936
-11.3100737780333
-9.96257011592388
-10.8990136869252
-11.2731624916196
-11.421610966092
-9.56836065649986
-7.30254247784615
-7.80429620295763
-9.58913580328226
-14.4480029977858
-11.9009107351303
-11.8320234417915
-11.8838396631181
-12.3903293088078
-12.4166427347809
-11.7144371783361
-10.8061208091676
-11.4222971159033
-10.4095512405038
-11.381955884397
-8.21275413408875
-8.96122051775455
-9.29716033488512
-9.15488690137863
-10.4626368237659
-10.2161585204303
-10.7741765752435
-9.77815430611372
-9.79311243444681
-9.50852949917316
-12.4121522568166
-12.924420200754
-13.7169290035963
-9.97830733656883
-9.10860543698072
-12.2108052968979
-10.6522988155484
-8.12026203423738
-10.4936159029603
-12.5382601246238
-12.2604202330112
-8.9089914355427
-10.1135514583439
-8.98150188848376
-5.52708354219794
-8.49186657369137
-6.83588883653283
-5.47897790744901
-9.31564348936081
-8.66227918863297
-8.39531522989273
-8.80366459488869
-7.69618602097034
-7.86090888082981
-11.0527316704392
-7.66640287265182
-8.5811889693141
-7.01775133609772
-6.74957282096148
-7.93181453645229
-10.1678990907967
-10.5647176541388
-10.6960332393646
-11.284599095583
-11.9336389228702
-11.2708145007491
-10.7335602156818
-9.27834447752684
-8.64942091144621
-10.5496192015707
-7.84275014638843
-6.0831481590867
-7.17348981834948
-7.31980402767658
-7.42748888395727
-7.36525297164917
-8.88102207891643
-8.39748386712745
-5.61020400002599
-5.92988270381466
-3.99606783129275
-7.73069727420807
-6.50266353785992
-6.54461294971406
-5.93362431973219
-5.11179087683558
-8.72449444979429
-8.43658966571093
-7.90292435139418
-6.44767302274704
-7.71512989699841
-8.37179590016603
-6.0080484598875
-8.52375958114862
-7.46431396901608
-4.50202913582325
-6.49340264126658
-8.71017070859671
-8.12766124494374
-8.4960014373064
-7.00956438481808
-6.14205297827721
-9.36413885653019
-7.42579551041126
-10.0442505255342
-9.93715543299913
-8.14463152736425
-7.02380239963531
-7.66027915477753
-5.96488742530346
-5.24690783023834
-6.30942910909653
-5.89113419875503
-7.18874252960086
-6.32865660637617
-4.72130884975195
-5.76431533694267
-5.97928982228041
-5.11508522927761
-4.64005167037249
-4.80284696817398
-2.50796687602997
-1.60538324713707
-4.33023755252361
-7.26267659664154
-6.77586620301008
-7.73151152953506
-8.07022503763437
-7.90955214947462
-8.01787507534027
-8.27536381967366
-8.63006306812167
-8.36906166002154
-9.72086898609996
-9.83808299526572
-7.99463586509228
-6.56334892474115
-6.149986743927
-7.62512496113777
-6.61117148399353
-9.52566761523485
-8.23637586086988
-11.0158246606588
-10.1986308321357
-10.6409462578595
-8.74529189243913
-8.5457891812548
-9.19193255901337
-8.40760050714016
-9.55563271045685
-7.2984656766057
-7.40864674001932
-6.20531316101551
-6.81991891562939
-9.03237967193127
-8.31377996504307
-10.3856573924422
-9.27024229615927
-9.85832770168781
-10.235862582922
-10.2093767821789
-8.9487539678812
-9.5245820209384
-8.51044173538685
-9.02925801277161
-9.48887293040752
-9.82846643030643
-8.56639148294926
-9.40430858358741
-10.4599863290787
-10.5345152318478
-9.07830817997456
-9.39487257599831
-9.41403097659349
-8.71558971703053
-10.052296962589
-9.48070289567113
-9.13376979529858
-8.80559384077787
-9.05049927532673
-5.90002957731485
-7.09545093402267
-5.12046354264021
-6.3780827075243
-9.2162934243679
-7.13462217152119
-6.2678345516324
-9.66135267913342
-8.56200929731131
-9.29565124213696
-9.7345752120018
-10.0100032240152
-9.08574843406677
-8.8518201559782
-10.8459009081125
-10.6130367219448
-9.77890233695507
-8.39242143183947
-7.79587491415441
-8.02966818213463
-7.45385934412479
-8.45157396793365
-9.05984727293253
-10.8039035201073
-9.48188323527575
-11.4437059909105
-10.5084714591503
-11.0599997267127
-8.83820164203644
-9.98497952520847
-7.15349128656089
-6.4160580933094
-6.42449472844601
-6.70544923841953
-8.95528774894774
-6.05505777429789
-6.21249667182565
-9.29678639397025
-7.21857260167599
-6.90673899650574
-8.03730703890324
-7.83387606590986
-10.1691336929798
-9.17773811891675
-7.68740689754486
-8.19824073836207
-7.43833436071873
-8.23426565155387
-10.3823557198048
-10.3564522196539
-9.52880899049342
-7.49713876098394
-9.49036325514317
-7.03190995007753
-4.5494658946991
-7.98294984921813
-6.53887657634914
-4.51996380090714
-6.49761424167082
-7.25485768169165
-7.10151322185993
-8.58443561568856
-7.00065644149436
-8.90374256670475
-10.2564621567726
-9.56331734359264
-9.35769685730338
-9.1786462366581
-8.80302219092846
-11.0918762926012
-10.0074631012976
-10.5679166465998
-10.2300535738468
-10.6776792034507
-11.2686805427074
-11.1615528911352
-11.4446012973785
-11.4705891907215
-10.3615114083514
-12.3191195428371
-10.7193428575993
-11.9422840178013
-11.2479473277926
-12.6122185066342
-11.5712284892797
-10.4529404565692
-10.3412489145994
-10.1781996507198
-10.4253467172384
-11.3071708157659
-10.1500523984432
-11.3185960799456
-10.0393899492919
-9.75247062370181
-11.7298983111978
-11.3569581955671
-14.5879913680255
-10.2212745919824
-13.5144981369376
-10.932111274451
-10.4979841187596
-10.8306246362627
-11.6035678740591
-11.173002332449
-11.7147986367345
-12.1659832149744
-12.0351687669754
-9.77623673155904
-8.10405393131077
-6.1729751303792
-6.64039086923003
-8.28247933089733
-5.8730267137289
-8.50547739863396
-8.64923505485058
-10.5149254128337
-7.87464991438901
-8.47922718524933
-9.33767323195934
-8.52423279732466
-10.295930672437
-7.04416462779045
-7.80818780139089
-10.2387426756322
-9.8576135635376
-10.191252656281
-8.0793092623353
-7.63457935396582
-5.842385022901
-5.91661383956671
-6.38345183432102
-7.31450117006898
-5.89601961523294
-9.66442177258432
-11.3150471765548
-13.5131434388459
-12.1370217055082
-12.3739191740751
-10.8874294627458
-12.2572706341743
-8.44236110895872
-7.17458771169186
-8.46849017962813
-9.98868183791637
-9.69740459695458
-11.1602938324213
-7.99088352918625
-9.1742909103632
-10.2226666286588
-11.9738932624459
-8.83595627918839
-6.73972261697054
-6.78414958715439
-9.70972795598209
-7.25353928748518
-7.01052641496062
-7.92400500178337
-9.76122746989131
-9.03602848947048
-8.42111781612039
-7.05050114542246
-6.50892576761544
-9.32805978134274
-8.62563341110945
-8.80829643830657
-10.2538274154067
-9.45494681224227
-7.53647893387824
-5.92872477974743
-5.89778865128756
-6.66953302361071
-7.47544978931546
-7.12313004210591
-8.5214619114995
-8.46145039796829
-7.43305125832558
-9.45588594675064
-9.43369402736425
-13.1753974333405
-10.6191688030958
-7.27888689935207
-4.70080720633268
-9.33365802466869
-8.59497645497322
-10.0294710695744
-10.8127246424556
-10.0864154286683
-7.54364163428545
-8.00525829195976
-10.4090162366629
-11.0399812683463
-11.5500352829695
-10.1697221472859
-8.92569158226252
-6.73780249804258
-9.15113861486316
-10.4261135831475
-9.58995481906459
-9.7318818718195
-10.8461539410055
-10.3764117993414
-10.7045948598534
-8.2652371302247
-8.96396650373936
-8.06428543478251
-10.9193506203592
-9.80915706092492
-10.4427457116544
-10.0325187835842
-11.3799363151193
-10.4769102521241
-9.45350753515959
-7.29499391466379
-7.84661141969264
-7.43115423247218
-7.51986545848195
-8.52545556053519
-10.0520180081949
-9.44101610733196
-10.017054349184
-8.83736760914326
-11.0737794861197
-10.1929772701114
-11.5169593691826
-7.45413829386234
-6.93489939719439
-9.07689717784524
-5.60322926566005
-7.70593162812293
-8.67325326800346
-7.79781817644835
-4.60566766187549
-9.54633288830519
-6.13630587235093
-7.07704158872366
-5.26202360354364
-9.13173992745578
-8.03715122491121
-7.45711171254516
-8.28794681106228
-7.54804879054427
-7.97243070602417
-8.85271771997213
-7.72690724954009
-7.98203372210264
-9.03841005638242
-9.43351824954152
-9.64518901333213
-9.56041790544987
-8.43431277573109
-10.8349492996931
-10.6583267897367
-9.96773996949196
-7.72835576161742
-7.96157048642635
-7.39865173771977
-7.80477599054575
-8.4238430634141
-7.20546957105398
-9.66379356756806
-10.3037128970027
-7.59788766503334
-9.43300098925829
-11.3381586034084
-9.8297066912055
-11.300640411675
-11.1406396692619
-9.65125734359026
-9.00036190450191
-6.71529032289982
-8.32793351262808
-7.42876733839512
-9.38662488013506
-8.8731505475007
-6.94186131190509
-6.5070032523945
-7.029486740008
-5.84877836704254
-5.42434070445597
-5.50187802314758
-5.9377405308187
-7.83588254917413
-4.63790129264817
-3.63741778023541
-5.30060682632029
-6.44210450351238
-7.4591842899099
-7.88747713714838
-8.81973552703857
-10.9685023874044
-10.7393848001957
-10.2395854741335
-10.4299114979804
-8.8463337123394
-7.79068863391876
-8.50376138091087
-8.4610533118248
-8.44609840959311
-10.2207505702972
-11.0896997451782
-10.7072430513799
-8.72350750118494
-5.14103258401155
-5.20837028324604
-5.23266087472439
-6.2176124304533
-5.7541039288044
-7.59397544339299
-6.53732073307037
-7.35564540326595
-6.14395037293434
-5.62023469060659
-6.70215727388859
-6.13714155554771
-7.87328046560287
-5.9841807000339
-7.30215185880661
-5.86576309800148
-5.46785062784329
-7.34584657847881
-5.38504719734192
-7.47624309360981
-3.78464722633362
-7.09421125054359
-5.64564833045006
-6.46265421062708
-8.3977501578629
-11.6785011738539
-9.10395532101393
-10.5268555358052
-6.0857807174325
-9.02782932296395
-7.02870013564825
-9.76972861588001
-8.76881262660027
-7.9199547059834
-10.221301138401
-10.3329247552902
-11.5093986093998
-8.03062881529331
-7.96925418823957
-11.2277771905065
-8.14632360637188
-7.7970831207931
-8.01613137125969
-9.2851780205965
-9.73777149617672
-10.133597087115
-10.9496126091108
-13.182949334383
-13.513457573019
-11.0519832745194
-11.1138230077922
-7.66746676713228
-9.50737857073545
-9.34184727445245
-8.47007078677416
-7.92638190090656
-8.21590956114233
-8.77997667714953
-9.97674319148064
-7.61108574271202
-5.13820013776422
-6.72058826684952
-6.38856244832277
-7.6499588470906
-6.41872270405293
-7.98277473449707
-12.9652111083269
-8.2431014329195
-10.3425285220146
-8.55415131151676
-7.61922634392977
-9.30770643800497
-11.2911124303937
-9.31197074055672
-9.46684974431992
-8.14686377346516
-8.0854207649827
-5.53405442461371
-5.12925910949707
-6.84944114089012
-8.16156796365976
-8.0555197969079
-9.59793321043253
-9.5963282212615
-8.13477886840701
-7.40824074437842
-6.3058179738
-7.75049071758986
-4.69603901356459
-4.54458240792155
-9.78771364688873
-6.3662110157311
-7.05448810383677
-7.89487466961145
-8.04624407179654
-8.68612628430128
-6.82598638534546
-8.27886947989464
-6.41125853359699
-4.30840069055557
-7.18445375561714
-7.40570279583335
-7.36033354699612
-4.51180516928434
-5.03671938180923
-8.34565801918507
-8.86924810707569
-10.4959749728441
-6.02732958341949
-7.62112067639828
-5.73827540874481
-7.19065996259451
-8.80801491439342
-7.92724807560444
-6.46033902466297
-6.17466639727354
-5.06038762629032
-5.55340962857008
-7.08251671493053
-6.69132117927074
-5.27235794812441
-5.43916034698486
-5.6421929821372
-7.28546081483364
-4.76511813700199
-4.88013323396444
-5.57842757739127
-6.99933990836143
-5.90326599031687
-7.50418991595507
-10.5218884013593
-6.32877511531115
-4.27673035860062
-5.73998825624585
-8.23243238031864
-8.40251559019089
-9.93402030318975
-8.1676874384284
-7.70707870274782
-5.28433488309383
-5.89717102050781
-7.1287022382021
-9.24864090979099
-8.82650592923164
-9.75357753038406
-9.84763433784246
-7.17370416224003
-8.22720639407635
-7.30201028287411
-7.59265138208866
-8.29150995612144
-7.40700678527355
-6.36459602415562
-6.2878388017416
-8.90737360343337
-9.82025618851185
-9.0218470543623
-7.07884694635868
-8.3248332887888
-7.86681984364986
-7.62107035517693
-7.42306873202324
-5.61908805370331
-5.9846184104681
-9.65925142168999
-10.7178038954735
-5.85776145756245
-6.60189284384251
-7.56536412239075
-9.35096260905266
-9.80961926281452
-11.0266166180372
-10.7594306021929
-9.49808556586504
-8.71959258615971
-10.810858272016
-12.2772398963571
-10.0963378697634
-8.14145468175411
-9.06550979614258
-9.99627660959959
-7.94965100288391
-9.65805967897177
-9.98717278242111
-9.6220801025629
-8.90138040482998
-6.61953155696392
-7.30244778841734
-8.05937644839287
-5.54455974698067
-7.22806107252836
-6.78342913091183
-4.05048278719187
-3.89560204744339
-4.37017573416233
-6.10851348936558
-5.54777527600527
-7.19994452595711
-5.25693652033806
-5.89486238360405
-4.93203949183226
-7.90718069672585
-5.672507353127
-7.56036523729563
-4.2184693813324
-5.60167860239744
-6.58611523360014
-8.68293324112892
-8.18759531155229
-7.48092840984464
-6.81685236468911
-4.68255530297756
-4.68978779762983
-3.65872786194086
-7.22848883271217
-5.953478962183
-8.38565815985203
-9.27314702421427
-6.64894391596317
-6.96644759550691
-8.85303557664156
-9.9293510094285
-7.84973494708538
-12.0187735185027
-9.44353011250496
-12.3703017011285
-11.4288738667965
-9.62103642523289
-8.8601520806551
-9.43684820830822
-9.93109994381666
-10.2333261668682
-9.74847781658173
-9.75408400595188
-11.779982984066
-11.0844619423151
-11.1424779370427
-11.4385902434587
-11.198549002409
-9.60598006471992
-12.0456728488207
-10.1053563952446
-9.5459621399641
-5.03389276564121
-8.71960256993771
-8.83989638090134
-8.62574207782745
-8.16181464493275
-6.05594304203987
-10.0251534283161
-8.64547117054462
-8.78796601295471
-8.19704705476761
-10.804150134325
-10.4639413356781
-11.1228075921535
-9.9752639234066
-9.91495597362518
-8.58301137387753
-11.1410165280104
-9.92809894680977
-13.0024426430464
-12.3312200754881
-13.1062666103244
-12.8783852607012
-10.680021867156
-7.0023308545351
-12.2874696701765
-11.4909221082926
-11.331538066268
-12.5032195225358
-12.4282630756497
-11.5933315306902
-9.03951042890549
-10.7388392835855
-8.79235026240349
-11.7022279947996
-11.4648114740849
-10.7880442738533
-11.834242105484
-11.4924312978983
-4.77487130463123
-8.05339050292969
-9.41792671382427
-7.69201788306236
-7.94465494155884
-9.40940293669701
-9.39520685374737
-11.2796450406313
-12.5418522655964
-12.7349385619164
-9.90761689841747
-13.181639097631
-13.2093653678894
-10.5775024592876
-9.05850812792778
-7.85425839573145
-6.67211630195379
-12.0884654819965
-10.4774087518454
-10.2323750257492
-11.5172067582607
-9.08548325300217
-10.6540955305099
-9.34831213951111
-6.93145728111267
-7.75583735108376
-8.87480023503304
-9.08717559278011
-8.79451528191566
-10.4879116564989
-11.0847527906299
-10.1974771693349
-10.3197246491909
-10.9983505308628
-8.51109418272972
-5.83687841892242
-10.1687423437834
-12.0182193368673
-12.9162618666887
-10.237655505538
-5.98122516274452
-8.51639254391193
-9.23087982833385
-6.15140840411186
-6.56920823454857
-5.70993375778198
-5.21301001310349
-5.68795150518417
-10.3525197058916
-8.12075051665306
-7.19789692759514
-9.32615096867085
-8.43283632397652
-7.00140288472176
-4.3697305470705
-5.94000050425529
-8.76330786943436
-7.90524108707905
-6.38798603415489
-9.02855016291142
-7.43696640431881
-5.14834325015545
-4.36297020316124
-4.32216140627861
-5.73435886204243
-7.85371017456055
-7.57420833408833
-9.74961598217487
-9.76728586852551
-8.43733415752649
-5.52370762825012
-5.64442403614521
-6.48094341158867
-7.01846180856228
-7.3969850987196
-7.66256099939346
-6.57307043671608
-8.95982044935226
-6.39583995938301
-6.75202921032906
-7.44840528070927
-9.29908905923367
-8.30534376204014
-6.87248586863279
-7.34410489350557
-6.37967196106911
-6.60867751389742
-9.02245655655861
-11.2578956782818
-10.3676047325134
-7.76084631681442
-6.51560486853123
-7.61394733190536
-9.84459094703197
-6.83847963809967
-8.05323752015829
-8.42733915150166
-10.7385806962848
-10.048824056983
-7.39229944348335
-8.78935430943966
-7.55706663429737
-8.14316742122173
-4.85894052684307
-6.18347944319248
-7.59263770282269
-8.1065227240324
-9.56585694849491
-9.57320363819599
-11.0452443510294
-10.9531630277634
-8.18359137326479
-10.7128182947636
-11.8972832709551
-11.3264058679342
-8.86623525619507
-9.18553668260574
-8.27543273568153
-7.05313889682293
-8.43436960875988
-7.67031173408031
-12.114718310535
-9.7673357874155
-8.56703999638557
-11.2644554451108
-8.99328774213791
-9.56325702369213
-10.4977294802666
-8.4846408739686
-9.25335294008255
-11.1609121710062
-8.5685468763113
-9.58188747614622
-8.3723541945219
-8.63761971890926
-6.21583518385887
-5.7638034671545
-8.73575060069561
-8.35657034814358
-6.7262813821435
-8.75006985664368
-9.92994460463524
-9.17753776907921
-8.57815793156624
-8.78027884662151
-7.9898901283741
-9.10134874284267
-7.09114250168204
-8.46148753166199
-8.88837003707886
-10.0007907897234
-9.94865825772285
-10.2100792229176
-9.88799370825291
-11.3226720839739
-9.51448006927967
-9.78257402777672
-11.1438122689724
-11.0123252272606
-9.91595481336117
-8.61563962697983
-7.05975431203842
-6.4543632119894
-5.70067429542542
-5.78886107355356
-5.11514402925968
-6.51649753749371
-7.12577399611473
-7.73673117160797
-7.40622828155756
-7.61967106163502
-8.52440758049488
-6.89982110261917
-8.88831631839275
-6.06033483892679
-3.75165454298258
-4.60340010374784
-6.05996210873127
-3.54845329746604
-4.226204238832
-5.44151652604342
-8.4743055254221
-7.3669142127037
-6.69453027099371
-3.89528625458479
-6.3455885797739
-5.67937377095222
-6.53608503937721
-7.47532783448696
-7.06664861738682
-8.01709908246994
-5.79620464146137
-7.44545382261276
-6.90786193683743
-5.29523348808289
-5.6427316814661
-6.34742057323456
-4.28856463730335
-5.259845495224
-7.29643926024437
-6.55387787520885
-7.20162780582905
-6.73765584826469
-7.64737129956484
-6.58944932371378
-4.64433474838734
-6.8800345659256
-6.75795094668865
-7.5670435577631
-6.46638745069504
-7.61364482343197
-7.68810901790857
-9.02161610126495
-8.7128747291863
-9.87768410146236
-9.98275823891163
-8.90416190028191
-10.451715439558
-9.13790459185839
-9.77569344639778
-7.66312353312969
-8.68522508442402
-7.884690977633
-9.09506832808256
-7.76109154243022
-8.21650134772062
-7.49056711792946
-5.99376039206982
-9.05408321321011
-6.53142403066158
-5.3513470068574
-5.99240498244762
-8.71782763302326
-5.94075939804316
-8.76437827944756
-7.78060363233089
-8.19123257696629
-11.9832066893578
-8.67030449211597
-8.23659363389015
-7.93839718401432
-12.706872433424
-7.78955253958702
-5.82581959664822
-5.8280233591795
-6.69633330404758
-5.84281632304192
-6.8605230897665
-3.66721820831299
-5.88051944971085
-7.43467243015766
-4.91883656382561
-5.30581229925156
-8.02654445171356
-6.37084433436394
-5.24169370532036
-6.74708068370819
-8.51408106088638
-5.33060368150473
-6.19017824530602
-9.35895989090204
-7.9783103838563
-8.50052553415298
-7.52784439921379
-7.05855828523636
-4.71595457196236
-5.73761770129204
-4.42776563763618
-7.80490931868553
-7.95781859755516
-8.84986919164658
-7.73924764990807
-9.10125158727169
-10.1951518654823
-10.2100047916174
-7.62479314208031
-9.41070592403412
-9.06963767111301
-9.66840124130249
-7.02921186387539
-7.72028142213821
-8.17039772868156
-5.37705510854721
-6.54733930528164
-5.55740390717983
-4.12297973036766
-5.66131784766912
-7.07217362523079
-5.478086784482
-4.90372291207314
-5.34645546972752
-6.34127613902092
-3.82226839661598
-3.60492269694805
-5.27240680158138
-5.38421040773392
-8.39093458652496
-5.55901647359133
-7.65278501808643
-4.8341576308012
-4.09278847277164
-4.75752840936184
-5.64962553977966
-6.63209138810635
-7.50887233018875
-7.85372096300125
-6.34657382965088
-6.5112983584404
-6.77655413746834
-6.24437838792801
-6.37627758085728
-8.15022256970406
-4.60972733795643
-6.70940309762955
-7.40158247947693
-7.84232871234417
-5.21489132940769
-4.48722560703754
-6.77865470945835
-5.88338370621204
-8.06327600777149
-6.87257672101259
-8.14410996437073
-10.4449071213603
-10.4416590481997
-10.1132092252374
-7.98749224841595
-7.28754615783691
-6.25700502097607
-5.27841305732727
-7.01093173027039
-7.70651356875896
-7.40344613790512
-8.99456559121609
-8.89995011687279
-8.54556646198034
-10.8498084843159
-11.4521262049675
-13.9774242192507
-13.8714474588633
-15.0643052011728
-15.9554627090693
-14.9320961385965
-15.6068615913391
-14.0507673025131
-14.5871231108904
-17.4913248866796
-16.6097716987133
-15.2888425886631
-15.1768925487995
-12.1390461623669
-12.3932875692844
-13.2224339395761
-14.8228888809681
-11.9370640218258
-13.6751918047667
-11.1150577068329
-11.0069226175547
-12.6035281866789
-12.7504262030125
-12.4443146586418
-11.9572623670101
-14.1329684853554
-13.7102009356022
-14.2494800388813
-15.311611816287
-12.031679391861
-12.8462743908167
-12.8554879873991
-11.8302627801895
-14.4394943863153
-14.6329748034477
-12.4213855713606
-10.7141873836517
-11.6757691502571
-12.5781183540821
-9.53469932079315
-9.01139077544212
-10.3316829353571
-10.2124559730291
-9.96591666340828
-12.4379709810019
-12.158131301403
-10.9825497567654
-14.0730631351471
-15.424813374877
-12.5439418554306
-10.9558492898941
-13.9480728507042
-13.5899047553539
-13.650876134634
-13.4869804680347
-11.0090775191784
-11.9467287063599
-11.2835704237223
-12.223453015089
-11.9255701899529
-13.2523367106915
-13.4544305056334
-13.6133635640144
-13.5950387120247
-10.796835064888
-9.76497967541218
-10.6857037246227
-12.3607781082392
-11.8324416875839
-10.2420006990433
-9.3650766313076
-9.5059190839529
-10.1807571351528
-10.2741358727217
-9.1239320486784
-8.37570202350616
-10.1050172448158
-7.42590966820717
-7.07861799001694
-9.10838274657726
-6.60422815382481
-8.54294255375862
-9.06429371237755
-9.06326740980148
-8.73541712760925
-9.39389744400978
-9.02293267846107
-9.32344496250153
-10.0165053158998
-7.78857460618019
-9.23548178374767
-10.1674903482199
-10.6662780642509
-11.8832795917988
-11.5270670056343
-10.4779081940651
-9.80407485365868
-9.76060874760151
-9.29710663855076
-9.77606818079948
-8.43977011740208
-9.85198220610619
-8.14150360226631
-9.61170645058155
-9.49424695968628
-11.7790797054768
-9.29049821197987
-11.4391162395477
-10.9818616509438
-14.0709018707275
-13.616283416748
-14.4905308932066
-12.6045757383108
-11.117807880044
-10.0850360691547
-11.2683350741863
-9.40142168104649
-8.32902258634567
-8.38018123805523
-8.89428004622459
-7.40903550386429
-9.47850352525711
-8.90188246965408
-5.33892473578453
-3.79585699737072
-7.4058203548193
-5.80598902702332
-6.94147473573685
-5.56638531386852
-6.84954276680946
-7.33182916045189
-3.87688264250755
-7.51444117724895
-8.1066580414772
-4.44411054253578
-2.68393479287624
-6.67777216434479
-6.88462200760841
-8.32951188087463
-10.456865221262
-9.76956653594971
-11.7696548700333
-10.8614349663258
-12.496079325676
-8.80138647556305
-12.2364441454411
-9.25494964420795
-9.2879184782505
-12.5979863107204
-12.2976340055466
-12.5848904550076
-10.056543648243
-9.41479469835758
-5.94988234341145
-8.65890961885452
-6.90823115408421
-10.6829518675804
-7.00759199261665
-5.53712214529514
-9.58409336209297
-7.68952959775925
-9.00433337688446
-9.15600642561913
-9.59486094117165
-10.9220107495785
-7.34589695930481
-9.58963169157505
-5.99588732421398
-5.21565219759941
-6.32813186943531
-7.21092844009399
-7.70845553278923
-7.20694361627102
-3.86725001037121
-5.84774141013622
-8.9393849670887
-8.79594814777374
-8.89558798074722
-8.56605164706707
-9.24650058150291
-5.98812167346478
-7.22615559399128
-5.52821744978428
-7.53888101875782
-10.3895806074142
-9.64919742941856
-9.01355692744255
-9.78979107737541
-10.017342954874
-10.643360838294
-13.6597166210413
-11.615540355444
-9.84215003252029
-10.5564672648907
-12.6102003455162
-11.8968094885349
-11.2965137660503
-12.1606135964394
-13.2266609370708
-10.2499529421329
-12.2780230790377
-11.580841422081
-10.5985408425331
-12.0178605616093
-10.9182084798813
-10.0505187064409
-9.14003330469131
-8.55973082780838
-12.4864408969879
-10.0311880260706
-7.92972567677498
-9.63280986249447
-10.9039543569088
-11.4649291187525
-12.4212641716003
-12.141870111227
-12.7807102352381
-11.7742599844933
-13.0433311462402
-13.1564799696207
-9.95417638123035
-12.3023220896721
-14.3864659518003
-12.6049537062645
-9.84689843654633
-9.22156828641891
-10.675113171339
-11.3631836771965
-12.3787357211113
-12.1035585105419
-11.5998581200838
-13.1392532587051
-13.4640760272741
-14.5338155925274
-9.35080282390118
-9.36938813328743
-9.88090282678604
-9.83339022099972
-9.28678761422634
-8.82301127910614
-8.16537503898144
-7.97996294498444
-8.12073835730553
-7.99116279184818
-10.7164294421673
-12.1692871451378
-11.1838200986385
-8.83308111131191
-10.7504294961691
-7.13387674093246
-8.75838962197304
-7.9714719504118
-7.94933111965656
-6.52848805487156
-6.93457339704037
-6.5775511264801
-6.07663059234619
-5.77507953345776
-6.82998378574848
-5.88983356952667
-6.25641778111458
-7.31755155324936
-4.79029762744904
-4.14082668721676
-4.90901982784271
-5.08890375494957
-6.2930152118206
-8.4335281252861
-6.77006323635578
-8.73747737705708
-8.29560680687428
-9.38083225488663
-11.0359160006046
-8.74115699529648
-9.16999089717865
-8.70017641782761
-9.09455159306526
-10.0859194099903
-10.7614823579788
-7.36575680971146
-9.08292074501514
-9.02819746732712
-9.96149954199791
-6.31018476188183
-9.56950384378433
-8.4050063341856
-7.32846285402775
-7.36807484924793
-7.97822539508343
-10.5872499793768
-7.81969794631004
-9.35697813332081
-9.8859074562788
-7.68682503700256
-9.44704408943653
-9.57198260724545
-7.96612629294395
-7.75999145209789
-9.25762762129307
-6.17274574935436
-7.36486925184727
-5.51880867779255
-5.85326048731804
-9.53915806114674
-10.8269463628531
-11.5326826572418
-9.98201209306717
-9.0237081348896
-7.42404785752296
-8.76340086758137
-11.4241002053022
-7.40585690736771
-6.61625945568085
-7.85976600646973
-8.05474217236042
-12.411169141531
-6.02000519633293
-8.13203665614128
-7.80679941177368
-7.17788484692574
-9.24141427874565
-12.0553143769503
-11.8506862223148
-8.29503645002842
-9.32586438953876
-9.01434423029423
-8.57149836421013
-5.9275518655777
-8.64305678009987
-7.34162613749504
-7.26304534077644
-7.25099398195744
-9.53668373823166
-9.75826163589954
-9.08947841823101
-10.7797881960869
-9.14984904229641
-8.04376889020205
-8.61542242765427
-9.99549554288387
-9.54333990812302
-12.2845092713833
-8.43007458746433
-8.67805618047714
-8.98881442844868
-10.6760076731443
-6.91970376670361
-7.69294890761375
-6.94215776026249
-6.32180719077587
-6.99201560020447
-7.37074594199657
-7.66769875586033
-6.87729100883007
-5.10107626020908
-12.6135687828064
-7.91688595712185
-5.15774132311344
-6.013403236866
-5.22067442536354
-6.6054929792881
-5.38898693025112
-7.66314581036568
-5.22386619448662
-8.28843270242214
-13.2252873778343
-7.46189089119434
-5.25099503993988
-6.83106018602848
-9.14103533327579
-10.3650906085968
-11.7093710303307
-12.0047311782837
-9.14348456263542
-11.2048315107822
-13.2436965107918
-11.5149605870247
-12.4617672115564
-19.2918793261051
-16.1097042262554
-12.354789018631
-13.5586737394333
-11.6112979203463
-11.6080725342035
-12.8085390776396
-10.846221446991
-8.68782338500023
-12.4974246025085
-11.8928065747023
-12.2621612250805
-10.4796625375748
-10.6648109853268
-10.9737429618835
-9.9566051363945
-10.2517646253109
-9.78153467178345
-9.89665356278419
-8.94527572393417
-8.07912467420101
-11.1711770892143
-13.5320803374052
-12.9752211421728
-9.22013540565968
-10.2505248188972
-8.63299618661404
-11.2653626352549
-11.3047255575657
-5.6269608438015
-9.5529817044735
-7.8600806593895
-8.7948477268219
-7.65384617447853
-8.2659617960453
-11.0470217764378
-6.41727501153946
-7.77411140501499
-10.5051152855158
-8.50516013801098
-6.43661838769913
-7.21083229780197
-8.13693088293076
-9.35751941800117
-10.6203868091106
-10.7560375928879
-10.3265455961227
-9.9342859685421
-7.4003067612648
-7.198935136199
-8.82199674844742
-8.83246383070946
-8.90234132111073
-8.44264364242554
-8.19382916390896
-9.55419519543648
-10.4737751036882
-8.78874658048153
-8.65459622442722
-8.65935629606247
-11.6748802661896
-10.0914615541697
-10.6803752034903
-13.2383094727993
-13.0118467360735
-11.9142182171345
-10.0271988809109
-11.6090714633465
-13.1566239595413
-11.4942781478167
-10.9975615292788
-11.9167135357857
-10.9002221077681
-10.8983870744705
-8.04851490259171
-8.83989495038986
-8.40455228090286
-8.08241952955723
-9.67100581526756
-8.79527786374092
-9.1916651725769
-8.87986655533314
-6.81724663078785
-11.1420374810696
-10.0156343728304
-11.7446756064892
-10.1519395112991
-5.72863698005676
-6.94052928686142
-6.40018893778324
-9.15663360059261
-10.0572861135006
-8.19262869656086
-13.9573447406292
-11.1157204657793
-9.60703824460506
-9.01790733635426
-11.8027233481407
-12.1368658542633
-9.7933257818222
-9.84953711926937
-9.19220542907715
-9.50038400292397
-11.9864368438721
-12.9012792408466
-12.0252884626389
-10.0076352506876
-14.7795315384865
-15.4792683422565
-12.5702938437462
-11.7848248034716
-11.1796487867832
-10.9474101066589
-11.0203771740198
-10.3173581361771
-9.17147228121758
-7.71066451072693
-7.70785100758076
-10.4143358021975
-8.4725391715765
-10.1263587772846
-9.6653439104557
-10.4615967273712
-8.98551248013973
-7.73277126252651
-10.747411236167
-8.91903083026409
-6.59453880786896
-10.8377880901098
-11.3504612147808
-11.0251398831606
-9.61799131333828
-11.6335332691669
-8.97387322038412
-5.68111904710531
-5.02375981211662
-4.90384894609451
-5.00103767216206
-9.32074961066246
-6.26015931367874
-5.97361393272877
-7.12061658501625
-9.20057012140751
-9.24268491566181
-9.13087791204453
-10.8469466567039
-8.67132619023323
-9.11979025602341
-9.43152895569801
-7.37134462594986
-10.1741943508387
-7.25967410206795
-8.72042092680931
-9.1034519225359
-8.38281928002834
-9.69522866606712
-10.074704349041
-8.52165381610394
-6.85670444369316
-8.50006587803364
-8.3932226151228
-7.48409247398376
-8.55225622653961
-7.41284121572971
-5.51260617375374
-8.10071247816086
-6.65485461056232
-7.33226315677166
-8.34122461080551
-9.63823994994164
-9.95392040908337
-10.1065478473902
-9.42166608572006
-8.8961426615715
-9.43051305413246
-10.3421647697687
-9.88259765505791
-9.66560614109039
-8.82608596980572
-5.51238092035055
-5.82827303558588
-5.07395167648792
-6.1457005366683
-6.76584258675575
-9.07790750265121
-10.5774944275618
-10.4683328121901
-9.91894659399986
-10.7058655023575
-12.0668598264456
-10.9163518548012
-12.2514331191778
-12.4608252346516
-11.7017535492778
-10.7121016532183
-10.1468361653388
-12.3134399503469
-11.5780517458916
-8.38341617584229
-8.65871025621891
-11.8792494758964
-11.1295522153378
-10.6829428970814
-12.1733755171299
-9.20285667479038
-9.26298871636391
-7.71713037788868
-7.87334711849689
-5.28372049331665
-6.45315140485764
-9.02816131711006
-8.40338151156902
-10.948239967227
-11.105900734663
-8.00327225029469
-5.79650247097015
-8.7628213763237
-10.8138562142849
-12.0682407766581
-10.5427958667278
-9.32240523397923
-7.19219547510147
-6.72719888389111
-6.90635791420937
-7.79122290015221
-12.1281195282936
-9.94475889205933
-13.1732973754406
-8.43397682905197
-8.78795855492353
-8.90933814644814
-7.16015060245991
-5.46548523008823
-7.34745907783508
-7.1698055267334
-5.56489145755768
-6.79029861092567
-4.13879591226578
-8.02869422733784
-6.79754644632339
-7.74919772148132
-7.65677070617676
-7.26309841126204
-11.5160752683878
-11.2651918530464
-9.96468360722065
-10.912465184927
-8.34032866358757
-9.82355608046055
-10.8214037418365
-8.66246137022972
-4.27115868031979
-7.40926276147366
-5.64895913004875
-5.6672505736351
-6.10348971188068
-6.28333493322134
-7.36058111488819
-6.1299556940794
-6.60239735245705
-7.40956845879555
-7.80069980025291
-5.95436862111092
-6.15483832359314
-5.98260453343391
-6.3747825101018
-8.53163422644138
-4.30180755257607
-6.2945594638586
-6.18621438741684
-5.33492755889893
-7.02697089314461
-6.06221179664135
-6.56977239251137
-5.81153376400471
-6.88278612494469
-5.64785279333591
-10.2380089461803
-8.22173294425011
-9.27160868048668
-10.3202159777284
-12.6790525466204
-11.1653124839067
-12.639326184988
-13.3918163478374
-11.5218871086836
-8.65403339266777
-7.76414789259434
-10.169469922781
-8.8675290197134
-7.71838293969631
-8.95100483298302
-11.425031080842
-12.5417858064175
-12.0430738627911
-12.1201775968075
-13.4762516021729
-13.2638393342495
-14.3749914467335
-14.802485615015
-11.631794065237
-11.8303440213203
-10.720223352313
-3.02348931133747
-6.28991763293743
-4.95973521471024
-6.33557891845703
-7.31863693892956
-7.72325789928436
-9.26215654611588
-12.3425461947918
-13.0039867460728
-10.4977057874203
-13.5115965008736
-12.1158688813448
-10.562205567956
-13.6881542503834
-11.9643545150757
-7.75517266988754
-4.07265532016754
-8.06836658716202
-8.30466678738594
-7.99736922979355
-8.74609866738319
-9.66165679693222
-8.96731817722321
-8.09758564084768
-6.86489482969046
-7.65305446088314
-9.8402411788702
-9.42153106629848
-10.5574343949556
-10.4037113338709
-7.73373158276081
-9.21885079145432
-8.11092022061348
-6.69422459602356
-5.79692225158215
-8.63675674796104
-9.09683726727962
-10.9338374584913
-10.4278369247913
-10.1095459163189
-8.70224621891975
-7.97107489407063
-8.52179104089737
-8.98131772875786
-10.0531961619854
-7.91500334441662
-8.19095495343208
-11.2281981259584
-8.20005097985268
-7.77996677160263
-6.30179622769356
-7.32672297954559
-8.6777508854866
-9.97897531092167
-8.29051874577999
-9.22149765491486
-9.61533546447754
-11.3236872851849
-11.8507389724255
-10.1815077066422
-9.7166768014431
-9.93106211721897
-7.94484914839268
-8.66881094872952
-8.05167964100838
-7.05539967119694
-7.16473802924156
-9.10673750936985
-7.12772849202156
-6.08727926015854
-4.14255765080452
-8.14418417215347
-8.1703487932682
-6.07854135334492
-6.51093363761902
-6.52519746124744
-7.38702072203159
-8.41384080052376
-7.91513414680958
-6.47679510712624
-6.66184082627296
-8.02199549973011
-7.17612433433533
-7.08092722296715
-8.41364046931267
-8.22981959581375
-9.19959111511707
-5.02841050922871
-5.56025464832783
-5.37194335460663
-5.81220218539238
-4.40993484854698
-5.10275402665138
-4.67531703412533
-3.95981433987617
-4.80273509025574
-6.14964371919632
-7.10059306025505
-6.6574963927269
-7.26929301023483
-3.81985634565353
-5.25978131592274
-4.42944402992725
-5.68547397851944
-6.21262948215008
-7.84032168984413
-9.95012472569942
-6.38327629864216
-4.15978302061558
-5.68469619750977
-6.81791449338198
-5.29965731501579
-3.28556667268276
-3.1481326520443
-4.71403127163649
-7.07406023144722
-6.97885321080685
-4.44055395573378
-5.94294419884682
-5.13088680803776
-6.178042948246
-4.97695505619049
-3.82793734967709
-7.50972984731197
-7.30421827733517
-5.92900837957859
-6.83625893294811
-2.67243811488152
-4.76477137207985
-3.94333785772324
-2.86289951205254
-4.68287116289139
-6.45007406175137
-5.34898754954338
-5.55466966331005
-7.30620428919792
-7.84190175682306
-8.03725235164165
-7.22442677617073
-7.38862884044647
-8.4576902911067
-9.36601322889328
-8.40260924398899
-9.3668774664402
-7.55673594772816
-6.66776058077812
-7.08010065555573
-6.71460783481598
-6.89095677435398
-7.59471386671066
-6.22870048880577
-7.04428200423717
-7.17226688563824
-8.42716267704964
-4.69124007225037
-4.17540466785431
-8.37892618775368
-11.638518974185
-11.2767275571823
-10.1095563024282
-10.6399128586054
-7.99577663838863
-9.33465723693371
-8.72988207638264
-10.986246407032
-8.60212165117264
-9.75271426141262
-6.51070618629456
-7.8933115452528
-6.76220959424973
-6.91234999895096
-7.03345149755478
-8.49920672178268
-10.1732715219259
-9.94574919342995
-10.95391972363
-8.90949124097824
-8.65880110859871
-13.3505100607872
-7.27978994697332
-9.53548887372017
-9.83000013232231
-12.0067042261362
-9.02434203028679
-9.70277558267117
-11.7779892683029
-9.33563575148582
-8.71453109383583
-8.11179000139236
-9.97134781628847
-9.09856821596622
-7.53565019369125
-7.51579977571964
-6.68057017028332
-7.61436977982521
-8.66024085879326
-8.16046632826328
-8.35108336806297
-9.33807510137558
-8.2980931699276
-7.83374075591564
-8.68358947336674
-7.54775932431221
-9.04454428702593
-8.42576563358307
-6.57370391488075
-6.33350786566734
-9.06420260667801
-8.04321211576462
-12.4162519872189
-7.93969805538654
-11.4583123922348
-11.5821402519941
-9.56888830661774
-5.99032515287399
-8.09987977147102
-9.83662110567093
-7.96124744415283
-8.39735350012779
-8.91102910041809
-9.35247974097729
-8.59468044340611
-7.61096306145191
-5.5787967890501
-9.35445411503315
-9.38226637244225
-11.0541437864304
-8.85803066194057
-11.2019575238228
-8.47500845789909
-6.53219155967236
-4.65974613279104
-7.37375885248184
-6.64113003015518
-8.94881194829941
-6.71642962098122
-3.4378709718585
-4.95786294341087
-6.72909136116505
-4.90707674622536
-6.43207997083664
-6.56452083587646
-8.68857954442501
-8.72427056729794
-7.56093621253967
-8.33155365288258
-10.7632775455713
-11.5500982105732
-10.7208531759679
-12.6613322794437
-11.9636287540197
-11.2778427153826
-11.9048635810614
-10.0219144374132
-9.49077636003494
-9.1266358345747
-7.93601529300213
-9.72823086380959
-9.83249813318253
-10.6211558431387
-10.256893530488
-8.84420226514339
-11.5250600576401
-10.6559812575579
-8.58857956528664
-11.9269795268774
-11.6819827258587
-11.3002963215113
-13.3685259521008
-13.3008197396994
-13.6701340973377
-11.2454440444708
-11.6665542274714
-6.64848253130913
-9.62801426649094
-8.40177251398563
-8.79129318892956
-12.3514118939638
-13.492734670639
-11.5066501498222
-11.9315053373575
-11.7341840714216
-10.8361838757992
-8.58653122186661
-4.02122217416763
-7.77226796001196
-7.92776142060757
-8.60974030196667
-9.50300924479961
-9.14293608814478
-9.6695301681757
-9.86671108007431
-13.5639740228653
-11.6785721182823
-12.307423979044
-14.6453679949045
-10.8108599931002
-11.3365700393915
-10.6416025906801
-11.11845266819
-10.6466332674026
-11.3814066797495
-9.40985310077667
-8.4185997992754
-8.89977294206619
-10.2540650367737
-10.0340029150248
-10.3904144763947
-7.84826305508614
-8.4558490216732
-8.91592387855053
-12.1728073954582
-11.4980517029762
-11.2920404076576
-11.6507425159216
-9.49432119727135
-10.2803345024586
-9.85263451933861
-8.42386940121651
-8.66795495152473
-8.3276099562645
-7.89760604500771
-10.7724578678608
-11.1249759346247
-10.3546925038099
-10.0451088100672
-9.8590507209301
-9.86912196874619
-6.09265141189098
-9.04646247625351
-5.24783343076706
-6.62013441324234
-5.72269433736801
-7.36504971981049
-8.3440131098032
-8.34785032272339
-8.70755362510681
-7.33161525428295
-8.62481915950775
-7.07881355285645
-8.53538043797016
-8.13268995285034
-9.24847932159901
-7.19248872995377
-8.51538889110088
-10.7397073954344
-8.03231635689735
-10.2971328794956
-10.0712490677834
-11.0069098621607
-10.1666152179241
-9.35964152216911
-8.25550805032253
-6.71119403094053
-6.49619656801224
-5.79971508681774
-7.37887442111969
-5.40573832392693
-5.878368511796
-4.92845016717911
-1.47035826742649
-3.91630131006241
-4.10032775998116
-5.34468567371368
-4.08482892811298
-5.9849661886692
-4.28306875377893
-4.74990001320839
-5.14686253666878
-6.73479080200195
-7.27472770214081
-6.71679580211639
-7.18369413912296
-5.29398693144321
-7.27003657817841
-6.56809218227863
-7.59310565888882
-4.41676729917526
-5.40044720470905
-7.22129034996033
-3.98911541700363
-4.3140311986208
-4.58891656249762
-5.34565342962742
-8.19354054331779
-7.6413930952549
-7.27985648810863
-5.48668372631073
-6.9920019954443
-7.52279490232468
-6.65295849740505
-8.1517041772604
-8.95042395591736
-7.66476191580296
-5.0344509780407
-6.59773695468903
-7.98430167138577
-9.59395785629749
-11.0198395699263
-8.46156668663025
-7.95733657479286
-9.34173925220966
-8.84469130635262
-7.46428969874978
-8.28212913870811
-7.97224655747414
-9.05564785003662
-7.13403335213661
-7.13914486765862
-6.6772455573082
-6.05507683753967
-4.33929412066936
-6.63074749708176
-6.86230276525021
-7.75760588049889
-8.39758962392807
-9.26268477737904
-6.17651139944792
-3.91380670666695
-7.29477447271347
-8.62443992495537
-7.14389246702194
-6.97442618012428
-9.63536567986012
-5.40870155394077
-9.09613931179047
-10.4595876932144
-7.0610926002264
-8.91485615074635
-11.9805511981249
-8.52874328196049
-9.57222057878971
-9.60552161931992
-10.3375313282013
-8.29686649143696
-5.84021340310574
-7.96492901444435
-7.94222569465637
-10.5522074401379
-10.0941472798586
-6.36999724805355
-10.6094717085361
-9.52375683188438
-10.1150735467672
-9.05281481146812
-9.52481755614281
-13.0814670622349
-9.45288972556591
-9.21317532658577
-10.3707593530416
-11.634048178792
-10.5053291469812
-9.42324140667915
-10.8756882250309
-6.49350145459175
-7.38058203458786
-7.79270122945309
-8.3577281832695
-9.5475435256958
-12.3503637909889
-11.535891354084
-11.100126683712
-10.0061882436275
-10.540768712759
-11.2128990590572
-10.2073942571878
-8.41661462187767
-5.79247006773949
-4.65790769457817
-7.3229324221611
-5.6129033267498
-6.70673343539238
-2.9298439770937
-6.87268021702766
-9.60462553799152
-9.1431075334549
-10.1142357438803
-8.70070184767246
-7.53092040121555
-7.73477052152157
-7.08458901941776
-10.1417906433344
-10.4170085638762
-9.52871553599834
-10.281510964036
-9.70490857958794
-8.3634093105793
-8.13037054240704
-11.639913380146
-12.6873095184565
-11.1949308216572
-11.7658332288265
-9.86290320754051
-10.4068164527416
-10.463180243969
-11.6811946332455
-10.2746995389462
-10.7265304327011
-11.6625007390976
-8.06948015093803
-9.29139986634254
-7.94450396299362
-5.51729828119278
-8.59010516107082
-11.1475900560617
-6.53011851012707
-8.69203773140907
-10.3231291174889
-9.50797364115715
-6.77342002093792
-11.37647742033
-12.468388453126
-10.9183263629675
-10.3103241175413
-11.3251932412386
-9.15356786549091
-8.55985957384109
-6.92945109307766
-6.27325689792633
-7.06798657774925
-6.20756731927395
-8.89926521480083
-10.3454836905003
-7.54110082983971
-8.38108119368553
-10.2630096673965
-8.98506283760071
-7.13424633443356
-8.68479408323765
-10.0493939816952
-11.2240733206272
-7.85517191886902
-9.9079961180687
-10.5839599370956
-6.11347216367722
-8.76557958126068
-7.20621451735497
-7.72767622768879
-6.94319090247154
-7.12955349683762
-5.29601901769638
-4.97614105045795
-5.20441369712353
-5.9275808930397
-5.65851776301861
-5.34983325004578
-6.54450756311417
-5.41227555274963
-6.63532961905003
-9.53347682952881
-6.54851624369621
-5.30738154053688
-5.84025739133358
-4.7935506105423
-2.85306905210018
-6.6494263112545
-5.65774187445641
-6.45777885615826
-6.36990466713905
-7.93333533406258
-5.03470247983932
-7.81279733777046
-7.50145855545998
-7.51097951829433
-9.42206764221191
-8.02137714624405
-8.89047363400459
-7.35754296183586
-8.60104957222939
-6.10578966140747
-6.53409004211426
-6.68198394775391
-5.62500257790089
-3.5182124376297
-5.92763656377792
-5.89050880074501
-7.62363997101784
-10.3062808215618
-8.02551248669624
-5.34643027186394
-6.45241165161133
-6.03434175252914
-4.5161360502243
-5.7465538084507
-6.07582335174084
-5.75982701778412
-7.07929369807243
-5.81644171476364
-4.75616747140884
-5.47505417466164
-4.29756300151348
-5.50322283804417
-6.03198491036892
-6.60021011531353
-3.08119757473469
-5.31862822175026
-6.76206430792809
-7.73896451294422
-8.38901340961456
-10.1563780605793
-9.40731738507748
-9.4145955145359
-12.3812454342842
-11.9811491072178
-8.21311591565609
-9.46825368702412
-9.14924091100693
-10.7290695160627
-9.59683182835579
-7.99115516245365
-9.28516770899296
-7.32369701564312
-11.6091486960649
-11.0662494674325
-10.51679264009
-9.90874026715755
-11.1812654137611
-12.1062256097794
-11.5251221060753
-9.6980261951685
-11.9554520249367
-11.5953240990639
-13.3477400839329
-12.6046064049006
-12.0705371201038
-10.7327506840229
-8.84721432626247
-10.5427095293999
-12.2684374451637
-9.46886917948723
-10.8647143393755
-9.36366498470306
-9.28711879253387
-7.94380322098732
-7.1043731123209
-8.18784852325916
-10.4831718802452
-8.93700118362904
-9.61885297298431
-6.51315784454346
-5.83754046261311
-7.73565809428692
-7.12219078838825
-7.65644419193268
-5.58716149628162
-5.76360431313515
-7.06549793481827
-9.37949031591415
-10.3462040126324
-11.7826290428638
-11.5996480882168
-11.6704239249229
-10.0209072828293
-13.983449190855
-10.9276322573423
-8.92889167368412
-7.01616227626801
-8.81932210922241
-11.8760735690594
-7.67725686728954
-6.91665214300156
-9.64641180634499
-8.28555484116077
-7.87407004833221
-6.27824933826923
-8.34335744380951
-9.43526494503021
-8.05592416226864
-12.0393915474415
-11.7184688299894
-13.7643917948008
-11.2703396975994
-11.9228487014771
-9.47224731743336
-10.1078562140465
-9.9092615544796
-9.72601068019867
-10.0481831729412
-9.63319718837738
-9.13245534896851
-8.11825428903103
-10.6100328415632
-10.0795716494322
-11.3197990059853
-10.6565696299076
-12.7118420898914
-10.5891518294811
-11.196625828743
-8.26701186597347
-9.93552926182747
-7.89168417453766
-7.3607415407896
-5.9041505753994
-6.24960280954838
-7.54778030514717
-8.86838513612747
-6.27573151886463
-6.95666274428368
-7.56628128886223
-9.17749881744385
-10.4624844193459
-7.35164412856102
-8.05621954798698
-8.71008925139904
-6.45299336314201
-6.81753705441952
-5.71966920793056
-7.67277216911316
-8.16187490522861
-8.78123673796654
-7.31388379633427
-8.71951873600483
-10.2205280661583
-10.1999794095755
-10.8295932114124
-9.07756359875202
-10.5951749533415
-9.41431692242622
-7.62999971210957
-5.15013098716736
-4.46974174678326
-5.13229863345623
-6.39572255313396
-4.64252102375031
-6.6174291074276
-6.33918043971062
-5.81852173805237
-7.97208243608475
-5.91194948554039
-7.93765038251877
-8.2323522567749
-8.72487846016884
-6.64066478610039
-6.887749761343
-7.97489382326603
-8.12782986462116
-6.91459982097149
-7.82926113903522
-8.56321674585342
-8.27025282382965
-4.96244117617607
-8.89343002438545
-9.81751857697964
-10.2727089524269
-6.40055486559868
-10.2853465676308
-9.05864292383194
-9.09638833999634
-11.0932431966066
-10.6266373991966
-8.92935533821583
-11.4916448295116
-7.57099413871765
-6.10593999922276
-6.73601293563843
-7.40980425477028
-11.7595631182194
-10.3787326663733
-11.4671638458967
-9.75787471234798
-12.4699571877718
-12.0714137852192
-10.9367006570101
-11.0738681703806
-10.6691567450762
-16.5059406757355
-11.8411685228348
-13.7990121617913
-14.4147134125233
-13.2185390591621
-14.0413403511047
-13.0822933316231
-10.0995751917362
-11.848956733942
-14.2277518212795
-12.8989341557026
-11.6002831310034
-11.4792471081018
-10.6922594457865
-10.256833538413
-10.4847084581852
-10.7959880381823
-9.81134681403637
-9.21907520294189
-10.9342369288206
-11.2252354323864
-9.87642222642899
-10.1191366165876
-11.4470053762197
-8.37177467346191
-8.7406260073185
-7.91768833994865
-6.10113659501076
-5.69518609344959
-7.06963700056076
-5.32207183539867
-7.30220626294613
-4.37478265166283
-5.52564266324043
-4.61988538503647
-7.17838169634342
-7.87507644295692
-5.83702871203423
-8.75733718276024
-6.70536394417286
-7.1770054847002
-7.09290932118893
-9.85613149404526
-7.07945612072945
-9.15381869673729
-8.39081270992756
-7.1951055675745
-8.76182188093662
-10.1065784245729
-8.34945979714394
-7.67684832960367
-5.29824575781822
-7.27424813807011
-8.45609197020531
-7.60789787769318
-7.39887945353985
-9.49199277162552
-6.11437276005745
-5.22943742573261
-4.96140846610069
-4.97360001504421
-5.62214797735214
-5.30209505558014
-6.63150069117546
-6.26311886310577
-7.64611253142357
-6.96290457248688
-7.49259288609028
-6.1547474861145
-5.0730507671833
-6.521812453866
-3.37900510430336
-7.54988811910152
-7.58817166090012
-8.99978631734848
-8.77080890536308
-8.82342207431793
-9.97561517357826
-9.38027068972588
-8.54892465472221
-8.76323944330215
-7.98730653524399
-7.25184220075607
-8.42837601900101
-7.94522203505039
-6.37416656315327
-3.94649259746075
-8.63779462873936
-8.18807692825794
-8.64737358689308
-6.78860715031624
-7.03623449802399
-8.48377345502377
-9.20191270112991
-7.38627462089062
-8.64017687737942
-8.43798258900642
-6.62545423209667
-4.83877220749855
-6.83263218402863
-5.51136349141598
-6.27493420243263
-9.04448583722115
-7.06547737121582
-7.84366399049759
-5.58608487248421
-5.74971245229244
-5.9154889434576
-8.92778444290161
-8.49117946624756
-8.94515515863895
-8.41240793466568
-7.97084394097328
-9.40915109217167
-7.87901788949966
-6.95952351391315
-8.83308665454388
-8.1655026525259
-6.72369161248207
-8.46683815121651
-8.17676858603954
-4.97041018307209
-5.61647410690784
-7.91444650292397
-5.49395374953747
-5.18066921830177
-5.92358632385731
-5.7607338950038
-6.77592346072197
-6.15962484478951
-6.76189750432968
-5.55062451958656
-7.21291664242744
-8.0193430185318
-8.1476711332798
-7.92987805604935
-8.12331531941891
-5.71957720816135
-6.63788083195686
-7.74221378564835
-7.72023241221905
-7.26700791716576
-6.86644810438156
-8.13935546576977
-6.94523639976978
-8.38572816550732
-7.93243454396725
-8.00232444703579
-8.22367629408836
-9.97811764478683
-6.90615484118462
-6.93865483999252
-7.31312374770641
-6.32922807335854
-8.99994075298309
-7.18561862409115
-7.97128768265247
-5.98198115825653
-5.41524422168732
-9.1527950912714
-6.1499430090189
-7.90711502730846
-5.68663369119167
-5.14467833936214
-6.004993095994
-5.63790191709995
-6.21260599792004
-4.12143352627754
-2.96472096443176
-5.47273305058479
-5.55485098063946
-5.84102031588554
-5.7652153968811
-4.19826383888721
-5.12971287965775
-6.85624100267887
-6.44274315237999
-6.39289811253548
-5.82626567780972
-3.44685609638691
-4.55770415067673
-3.31471340358257
-4.73633713275194
-7.50547151267529
-6.89612892270088
-6.55766147375107
-5.27343420684338
-6.39799481630325
-6.29322189092636
-6.11013361811638
-7.47860686480999
-6.58276495337486
-6.46945290267467
-4.86001463234425
-5.8268221616745
-4.58279803395271
-4.90981160104275
-5.87890936434269
-6.49971482157707
-6.51109205186367
-6.22813180088997
-5.95189496874809
-6.53950759768486
-4.93593072891235
-6.00555551052094
-6.32594598829746
-4.89701718091965
-6.94591936469078
-7.92965698242188
-7.21814134716988
-9.46276287734509
-6.96905820071697
-7.10615035891533
-7.88852600753307
-7.22211253643036
-5.26752531528473
-4.05401372909546
-5.57049903273582
-6.37970916926861
-5.13921144604683
-7.8340006172657
-6.3612335473299
-7.71567870676517
-7.10483245551586
-7.24971261620522
-8.3250412940979
-6.58099433779716
-8.20292693376541
-6.69241701066494
-6.58797681331635
-6.0923447906971
-3.49278810620308
-2.76637403666973
-3.60927933454514
-5.68821160495281
-5.17061777412891
-8.6195964217186
-8.00375759601593
-9.69456924498081
-9.2496484592557
-7.51337742805481
-9.41598169505596
-7.62993636727333
-6.70754414796829
-8.44706764817238
-6.80370411276817
-6.12287883460522
-8.43729242682457
-6.41464486718178
-6.85325244069099
-8.13891738653183
-9.26337373256683
-8.04057931900024
-6.71193143725395
-8.50447624921799
-5.94387817382812
-6.6254248470068
-6.66845874488354
-6.48741084337234
-9.23902681469917
-9.14141324162483
-7.39311124384403
-8.21937948465347
-7.40873430669308
-8.71039140224457
-7.94582384824753
-8.15679906308651
-6.72304543852806
-7.97495645284653
-6.17661724984646
-4.78372769057751
-5.37213461101055
-4.72072398662567
-4.34801745414734
-7.90836462378502
-6.63772754371166
-5.69674424827099
-5.50337888300419
-6.65179371833801
-2.03256592154503
-4.941356793046
-3.33044968545437
-6.60012462735176
-6.19501231610775
-6.64712129533291
-9.14926065504551
-7.72287446260452
-5.91099879145622
-5.96527990698814
-8.05640168488026
-7.05158075690269
-7.05365136265755
-6.79549719393253
-4.48428517580032
-4.10981506109238
-3.51128742098808
-5.4357128739357
-4.29618245363235
-6.34402713179588
-4.78415763378143
-6.17729668319225
-5.3432529270649
-5.96730808913708
-5.66402818262577
-5.35781554877758
-4.42959195375443
-6.26126055419445
-4.65705916285515
-3.84787015616894
-5.48939549922943
-5.34771513938904
-4.64805254340172
-6.66326588392258
-6.39287748932838
-5.19621348381042
-7.83436089754105
-6.88925985991955
-6.02319391071796
-6.36660146713257
-10.1232115924358
-6.95584404468536
-5.28373059630394
-6.34041425585747
-4.40651150047779
-2.38550946116447
-6.072106808424
-5.91740110516548
-6.71440494060516
-6.92597863078117
-8.69585420191288
-6.09469366073608
-6.88922481238842
-2.88314808905125
-4.42599678039551
-7.37543606758118
-9.55045993626118
-10.3398159742355
-9.82767389714718
-9.72404433786869
-5.90629313886166
-5.41107505559921
-3.72631826996803
-4.56556560844183
-5.59414626657963
-3.92648841440678
-5.45916013419628
-3.93276627361774
-3.05023013055325
-7.48834478855133
-7.61331821978092
-7.77214793860912
-7.83687394857407
-7.63570830225945
-7.32663196325302
-8.60280518233776
-8.42303720116615
-9.63228285312653
-8.5742844492197
-9.59784758090973
-8.21994051337242
-7.18830017745495
-5.49861066788435
-7.67309308052063
-6.46674361824989
-8.96779537200928
-9.91481678187847
-8.98393097519875
-7.44976949691772
-8.14916643500328
-9.30048976838589
-8.06219974160194
-9.43998584151268
-10.6846932321787
-10.1677652001381
-8.05813974142075
-6.93622790277004
-10.3239538967609
-8.94874027371407
-8.09288048744202
-7.95112717151642
-4.0650343298912
-5.23164410889149
-5.66816738247871
-9.49569791555405
-9.1924721300602
-7.60361148416996
-9.55806404352188
-8.29406812787056
-7.04068730771542
-6.08853206038475
-6.64638130366802
-8.64214424788952
-8.38061825931072
-7.26135636866093
-7.97231760621071
-9.41372717916965
-9.66395246982574
-8.33629702031612
-9.2043002396822
-9.80069570243359
-6.68794094771147
-5.63063921034336
-5.49764828383923
-8.17419201135635
-8.65405268967152
-7.20768371224403
-8.1925150603056
-8.82709944993258
-8.53535170853138
-7.11812120676041
-7.89498808979988
-5.65848459303379
-4.10116393491626
-4.60085792839527
-6.45879702270031
-2.87306082248688
-4.94570317864418
-5.22592668235302
-8.57032765448093
-7.77426579594612
-7.52202470600605
-8.0257879793644
-5.81806956976652
-6.61787398159504
-5.63273842632771
-2.8813548758626
-3.3743961751461
-4.47649349272251
-4.36301453411579
-5.42556227743626
-8.09850092232227
-5.12095150351524
-4.83818617463112
-5.35310266911983
-5.65433475375175
-6.12097118794918
-6.59396311640739
-5.74099545180798
-8.12755273282528
-9.00710713863373
-8.57384981215
-6.49704030156136
-8.62495981156826
-5.70819218456745
-7.10983531177044
-9.12792460620403
-6.73651064932346
-9.21490569412708
-8.74595803022385
-6.40578298270702
-8.0114054530859
-7.44657656550407
-7.4617245644331
-8.67345766723156
-7.03460137546062
-6.43868279457092
-6.37246850132942
-4.57146320492029
-7.15191893279552
-6.37431517243385
-7.23725140839815
-5.25982677936554
-7.66737706959248
-7.35335792601109
-5.51168569922447
-5.07488062977791
-4.91514955461025
-5.83430382609367
-6.66016057133675
-3.6315758600831
-3.51430381834507
-4.28797065466642
-3.64899507164955
-4.47447499632835
-6.23597390949726
-7.01331909000874
-5.8308353126049
-4.71066147089005
-4.91901548206806
-5.15127766132355
-3.38165360689163
-2.28734286129475
-5.03065702319145
-6.23711913824081
-4.50701677799225
-3.55377498269081
-4.43797379732132
-1.91967108845711
-3.91500224173069
-3.15044260025024
-4.16882662475109
-4.7703774869442
-3.86659424006939
-5.30103532969952
-5.74941492080688
-5.56715872883797
-7.41016797721386
-8.6395455300808
-9.81033089756966
-7.7767182290554
-8.83271214365959
-6.52263300120831
-8.23762267827988
-7.96265843510628
-5.88393050432205
-3.16462092101574
-5.27600564062595
-5.88890385627747
-7.90408936142921
-7.36157435178757
-6.29692254960537
-7.92124250531197
-7.3097685277462
-8.58059154450893
-10.443186879158
-10.8526036441326
-10.719085752964
-9.03788842260838
-9.80090636014938
-7.83985413610935
-10.3182491362095
-6.29918484389782
-6.14636325836182
-8.70935019850731
-6.44783738255501
-9.17113152146339
-8.61892530322075
-10.3320149332285
-10.3693150430918
-11.151214376092
-8.41811503469944
-9.87767136096954
-7.94965636730194
-4.43635585904121
-7.02021288871765
-6.31338472664356
-8.71167190372944
-6.58694168925285
-8.39021387696266
-8.18271091580391
-6.40223021805286
-6.97821860015392
-8.56166653335094
-7.12197160720825
-5.63308903574944
-7.31507748365402
-6.28585729002953
-7.28058440983295
-5.09450083971024
-5.75221046805382
-7.52104291319847
-4.51775643229485
-6.08023093640804
-6.5929502248764
-5.07281476259232
-4.55758249759674
-6.4736914485693
-7.1570201665163
-5.62754656374454
-3.53762750327587
-5.4461961388588
-2.32251706719398
-4.42320911586285
-4.97996805608273
-3.9748178422451
-5.09508606791496
-4.81223157048225
-6.15279965102673
-7.71163007616997
-6.7235147356987
-8.04005587100983
-6.35943198204041
-6.38562171161175
-6.5125457495451
-9.1294764727354
-10.0367699563503
-9.77766707539558
-9.20790994167328
-9.97119437158108
-9.08910329639912
-7.31851261854172
-5.98980863392353
-7.07776033878326
-8.41538998484612
-7.38980551064014
-8.5725411772728
-6.41977806389332
-7.18737480044365
-8.74885147809982
-6.60948741436005
-7.51772865653038
-6.3220306634903
-6.49540016055107
-6.46624025702477
-4.97996504604816
-5.57459646463394
-5.93840576708317
-6.49434353411198
-5.13104338943958
-5.77958038449287
-5.12728410959244
-6.09553250670433
-7.57366867363453
-6.75101444125175
-8.00351183116436
-7.21574799716473
-5.74776270985603
-8.75042445957661
-4.99595010280609
-7.60201391577721
-6.60028953850269
-7.6047547608614
-6.51220396161079
-8.7478217035532
-9.25747320055962
-4.1250909268856
-4.62856306135654
-6.57910895347595
-7.22614116966724
-5.563207924366
-5.49328845739365
-6.64232766628265
-6.92384779453278
-8.12175489962101
-6.41067804396152
-4.56713110208511
-8.60217303037643
-7.32979261875153
-5.96219711005688
-5.01060917973518
-3.50415487587452
-3.33631516993046
-3.34053480625153
-4.7649108171463
-7.33054085075855
-5.58062651753426
-5.98610240221024
-4.81059557199478
-3.77184429764748
-3.64594966173172
-2.52987872064114
-3.81083849072456
-2.07222589850426
-4.87778680026531
-5.60334956645966
-5.02306601405144
-5.13544091582298
-3.2300460934639
-4.54896378517151
-3.58631207048893
-3.21801576018333
-2.56159125268459
-3.19590379297733
-4.14711138606071
-2.67447364330292
-5.01072384417057
-2.98675455152988
-4.39408934116364
-4.69158263504505
-4.07965378463268
-2.94222973287106
-4.80047297477722
-3.43648577481508
-3.99734410643578
-4.37124840915203
-3.86600486934185
-5.37179239094257
-5.36565719544888
-4.60918256640434
-3.2608297765255
-3.99574458599091
-1.85757733136415
-2.35966070741415
-2.82157796621323
-4.62102550268173
-3.68936495482922
-2.57048273086548
-5.32031087577343
-4.24380820989609
-3.06817069649696
-2.38572715222836
-3.77403347194195
-6.2854401320219
-3.7889799028635
-2.34778009355068
-4.57014705240726
-5.78059875965118
-3.71703891456127
-5.03514528274536
-2.41221936047077
-3.17476741969585
-4.54010131955147
-1.84442421793938
-1.01819851994514
-1.78427578508854
-2.486476957798
-4.25762923061848
-5.98142626881599
-2.40571440756321
-1.89133553951979
-1.71538515388966
-5.13810701668262
-7.63071928918362
-8.05603644251823
-7.45170603692532
-7.99921824038029
-7.69063518941402
-6.00662949681282
-7.20341384410858
-6.25893799960613
-7.66755802929401
-5.18482285737991
-5.64394767582417
-5.57855907082558
-6.58429172635078
-7.70010206103325
-6.63454361259937
-5.57854181528091
-7.22830411791801
-8.98917986452579
-7.59622210264206
-7.48915795981884
-7.73975272476673
-8.35509797930717
-8.25857421755791
-4.74771039187908
-5.67810969054699
-8.09687033295631
-8.66267767548561
-4.99547532200813
-6.02940997481346
-5.42585887014866
-7.17030808329582
-7.03379835188389
-7.40037603676319
-6.982098326087
-8.07536570727825
-7.9648353010416
-6.99079117178917
-6.67308808863163
-4.94327354431152
-6.1910166144371
-5.59422853589058
-3.65860266983509
-5.84957192838192
-5.79751892387867
-6.08342823386192
-7.37206621468067
-10.6113644391298
-8.11952219903469
-9.80125278234482
-8.24246972799301
-8.09519810974598
-11.1403774470091
-11.3977055847645
-10.8989322781563
-11.5571975111961
-7.86033743619919
-6.49516773223877
-7.47728684544563
-7.74056552350521
-6.45729951560497
-9.90426024794579
-10.8088449835777
-11.5136695206165
-9.24573855102062
-10.6685656160116
-11.8335646986961
-7.41093467175961
-10.4472349882126
-9.64180013537407
-5.57440367341042
-5.81271040439606
-6.71233819425106
-5.3386352211237
-4.62606912851334
-5.15918865799904
-7.34945246577263
-8.29562892019749
-8.8211922198534
-9.70129783451557
-9.14225223660469
-9.68704505264759
-10.0316108465195
-11.4934079051018
-8.36771883070469
-11.7393829375505
-11.9936049580574
-9.25927037000656
-8.93344655632973
-7.45231729745865
-10.297753110528
-10.2968337833881
-6.96848028898239
-6.10619932413101
-5.0419944524765
-6.24555398523808
-9.02165395021439
-9.60850045084953
-4.81136602163315
-4.12305775284767
-4.94182692468166
-4.15855869650841
-1.84465199708939
-3.42458695173264
-6.80865794420242
-7.43124386668205
-8.51111826300621
-7.12630176544189
-9.11093713343143
-8.39214378595352
-9.69327698647976
-9.85066911578178
-7.26376233994961
-7.76409155130386
-6.98360230028629
-5.21787160634995
-5.5862430036068
-5.75387400388718
-6.92639777064323
-7.47164435684681
-8.10453464090824
-10.7464246153831
-13.0112937688828
-13.8353958129883
-14.4542965888977
-9.68207991123199
-10.7140363901854
-9.30033046007156
-8.88931302726269
-11.0669228583574
-9.62927110493183
-9.27183540165424
-12.4152224361897
-11.0687581598759
-6.77980394661427
-8.11466403305531
-7.42191386222839
-7.87769278883934
-4.22587852180004
-7.66040527820587
-7.67823624610901
-10.0059417486191
-12.5148690491915
-12.2795963436365
-9.79990938305855
-9.36153048276901
-9.43406029045582
-9.41092868149281
-9.97465749084949
-10.3096648454666
-6.14621396362782
-9.12981435656548
-11.3426002711058
-8.95929606258869
-10.5496277809143
-11.9132454842329
-11.1632409095764
-9.28936669230461
-7.42215213179588
-10.0661875903606
-11.5444111078978
-10.7112777680159
-9.62016762793064
-11.9408592432737
-11.700759857893
-10.9397861808538
-12.3121267259121
-12.3256886452436
-10.604961797595
-9.59384681284428
-8.67979131639004
-10.5373400002718
-13.8851329088211
-12.0825623571873
-10.3628242909908
-10.8726000487804
-7.19239795207977
-8.71374922990799
-11.4113777577877
-13.7992854118347
-8.18242603540421
-7.58500577509403
-10.880051702261
-10.8816024363041
-11.2009638547897
-9.38286529481411
-10.5640298426151
-8.27678743004799
-9.13577349483967
-10.7668871879578
-9.28237752616405
-10.382281690836
-7.78082662820816
-6.48483534157276
-6.5205290466547
-10.0079834461212
-9.29739171266556
-9.46617153286934
-10.4650234431028
-8.94646027684212
-9.39310882985592
-12.5618786215782
-11.364203363657
-12.3445880264044
-9.1041714400053
-8.37783314287663
-6.52932360768318
-8.35523906350136
-7.78186209499836
-7.44935442507267
-7.94621154665947
-8.18457207083702
-6.91240827739239
-6.37848079204559
-9.12160307168961
-7.94288042187691
-4.7337401509285
-7.35501408576965
-7.23544004559517
-6.93670490384102
-5.28443297743797
-9.01815250515938
-8.18513390421867
-10.4884495735168
-8.54274332523346
-9.27218189835548
-9.90358731150627
-7.75251863896847
-5.54147835075855
-6.48444528877735
-3.80849832296371
-7.17261520028114
-8.07571910321712
-8.8588031232357
-8.73070466518402
-9.00454887747765
-7.29369448125362
-8.58021080493927
-7.54927292466164
-7.6650904417038
-6.51547506451607
-5.78484439849854
-4.49709677696228
-7.66824525594711
-7.85846590995789
-8.7499862164259
-9.84359060227871
-8.52317309379578
-9.17308123409748
-8.7467430382967
-7.85467091202736
-7.63014835119247
-5.52745619416237
-4.59743639826775
-7.38468682765961
-7.51453785598278
-5.08139334619045
-5.84242625534534
-6.62760581076145
-8.23548753559589
-4.06735882163048
-6.82599982619286
-7.06199984252453
-6.50846946239471
-5.4162742048502
-6.92095503211021
-6.65502326190472
-4.10735550522804
-7.56546306610107
-6.87623733282089
-6.28407387435436
-9.88468119502068
-8.91427908837795
-9.35337582230568
-9.69241830706596
-8.72181993722916
-9.34455582499504
-10.4083217233419
-6.47369021177292
-8.36921395361423
-12.2171593010426
-8.33088219165802
-8.38557136058807
-10.0264584869146
-6.17463192343712
-6.16008666157722
-6.56875969469547
-5.16448405385017
-8.21840184926987
-8.89972230792046
-7.02725878357887
-8.82904142141342
-10.078499019146
-8.14672124385834
-9.70756281912327
-12.1042941808701
-11.6235789209604
-10.1953395605087
-11.1933177262545
-12.8077693879604
-11.6563872843981
-11.1120403856039
-9.46825760602951
-9.10251155495644
-9.30116358399391
-8.48801022768021
-9.46867489814758
-9.36237075924873
-7.64013783633709
-9.1806578040123
-7.76803296804428
-10.4024457633495
-7.27051252126694
-7.36771890521049
-10.5601955205202
-9.37117505073547
-9.73439852893353
-10.3721899837255
-10.0933656096458
-11.5636976212263
-8.79061642289162
-8.34925343096256
-7.64009557664394
-8.0214552283287
-8.38595545291901
-8.53110188245773
-5.35873115062714
-9.09671646356583
-7.49239127337933
-9.09578135609627
-8.757927313447
-7.84361124038696
-5.3135726749897
-5.51585088670254
-6.20649559795856
-3.9013419598341
-2.39485219866037
-2.59508562088013
-4.49735569953918
-4.18235382437706
-6.39975529909134
-6.88563910126686
-6.21789544820786
-4.2804334461689
-6.6828256547451
-6.05201300978661
-7.03304716944695
-7.3758869767189
-5.81445679068565
-9.37772296369076
-7.55394169688225
-6.87087693810463
-7.47242875397205
-7.7962019443512
-6.88691096380353
-8.12950750440359
-8.90619660913944
-9.24878290295601
-7.71189590543509
-9.47963838279247
-6.76370211690664
-5.77076157182455
-9.12990371882915
-9.13026790320873
-8.04954287409782
-8.1186511516571
-8.63554371148348
-7.19489126652479
-8.13565639406443
-7.27727936208248
-7.89930688589811
-4.65856222063303
-4.35373505949974
-5.65474715828896
-6.46211026608944
-6.84699864685535
-3.11240953207016
-4.3310174793005
-3.92462141811848
-4.42849092185497
-5.40018063783646
-4.39152558147907
-4.07120122015476
-5.21708101034164
-6.77834489941597
-6.75428335368633
-3.77979551255703
-4.71140716969967
-5.39053176343441
-5.9785767570138
-5.33453015983105
-5.77724572271109
-4.1887479275465
-5.62266279011965
-5.56930115818977
-4.93907856941223
-5.76106595993042
-4.75986574590206
-5.51882240176201
-3.59750451147556
-5.24562304466963
-4.97117792069912
-4.94524324685335
-3.40029003471136
-1.59626040235162
-4.35623858124018
-4.59605613350868
-4.56676691770554
-3.9825524687767
-3.77909460663795
-5.26003662869334
-5.22390115261078
-4.23721106350422
-5.66060860455036
-5.9929118975997
-3.05645681172609
-4.52992732077837
-7.61161778867245
-7.31400839239359
-6.55283377319574
-7.59667491167784
-5.9286582916975
-8.97896334528923
-8.78872933983803
-8.9625833556056
-7.67882941663265
-8.30282101035118
-7.77855354547501
-8.64856238663197
-7.83666417002678
-5.96116825938225
-6.91718631982803
-4.20105177164078
-3.9263503998518
-6.62322536855936
-6.55592776089907
-7.54757774621248
-7.82398431003094
-8.60028852522373
-7.65023228526115
-7.93128728866577
-7.1165493875742
-6.95157478749752
-7.7525260746479
-8.57535456120968
-8.42876295745373
-11.2362860143185
-9.35947793722153
-11.1491597890854
-9.86157678067684
-10.7603233754635
-10.4491071254015
-11.4532136023045
-10.5675463154912
-8.84602473676205
-9.31225342676044
-9.30870965123177
-8.94202472269535
-6.00994457304478
-6.4396607875824
-7.981515198946
-7.77188727259636
-7.66055176407099
-8.30853769928217
-8.05633123964071
-7.53213469684124
-8.09211081638932
-6.05254421383142
-8.94853921979666
-9.50487389415503
-7.98149452358484
-5.88935963343829
-6.85209440439939
-6.92271932400763
-8.28143517300487
-7.61014712229371
-7.4978436306119
-7.4163541123271
-7.81167533993721
-5.35037416219711
-3.05047897994518
-4.09414088726044
-6.80789013952017
-4.35600321739912
-5.09605829417706
-5.05214860290289
-4.59664024412632
-8.36221791803837
-7.09304709732533
-4.83195534348488
-4.80022183805704
-3.33009448647499
-3.32360581308603
-4.89194099605083
-6.22352574020624
-4.60328770056367
-4.42127384245396
-4.94391684234142
-4.82841945439577
-8.01706539094448
-4.88152099773288
-3.47208879143
-3.11456994712353
-4.74068240821362
-3.45796552300453
-5.17847719043493
-4.92294683307409
-2.85388820618391
-4.12705981731415
-3.6693521887064
-5.70218073483557
-4.86847161315382
-7.62741800025105
-7.68224198371172
-7.10635726153851
-7.39177917689085
-6.43346642702818
-4.47322688996792
-3.1740685403347
-2.72739516198635
-0.915641687810421
-2.69084054231644
-3.27544119954109
-3.94939582049847
-5.43194402754307
-5.34934569895267
-4.15075605362654
-6.32987895607948
-4.26865893602371
-6.23932562768459
-6.91350764036179
-6.67083498090506
-5.91610512882471
-4.58280469477177
-5.72252759337425
-6.20077343285084
-8.77156948298216
-8.0865641888231
-7.61310485005379
-5.97409175336361
-6.89458335936069
-6.6508923470974
-5.7784331664443
-5.14239522814751
-7.18508080393076
-7.63248883932829
-6.95302693080157
-6.79272896051407
-4.81644004583359
-7.72675371170044
-6.91267929971218
-4.24573357403278
-7.61318571865559
-5.81777770072222
-9.21734821796417
-8.51296631619334
-6.57138624787331
-6.17417034506798
-6.91038184612989
-4.32718079909682
-5.34876029193401
-6.28921036794782
-5.93790180981159
-3.64266675710678
-5.24907225370407
-6.97545675095171
-6.2626755675301
-6.19751459732652
-8.87137839943171
-5.88819516077638
-6.39827029663138
-8.50313865020871
-7.10033303126693
-5.33443499356508
-5.99120195396245
-6.46119586378336
-7.81162208691239
-7.45198360085487
-7.787976433523
-9.02516001276672
-7.47914499789476
-7.92899848520756
-4.78820383548737
-4.56395834684372
-5.27859929203987
-4.84070620685816
-3.1853851005435
-1.02143447101116
-4.60816320776939
-6.88024920225143
-6.44285328686237
-6.11006378009915
-6.2874099239707
-5.11476708203554
-5.3333775177598
-4.99393183737993
-6.93027704954147
-5.88198707997799
-6.66736532747746
-4.41973438858986
-6.48935870826244
-5.77107828855515
-7.31572222337127
-8.06391666829586
-9.60310362279415
-8.9443089440465
-8.48062076419592
-9.60680963099003
-9.04668935015798
-7.57063669525087
-8.69261673092842
-7.91774228774011
-8.30154958553612
-8.11982721090317
-8.43223200365901
-7.72725590318441
-6.28079169616103
-6.22812656313181
-7.43824072927237
-6.16450809687376
-5.56929595395923
-7.45063848793507
-7.19850218296051
-6.70766116678715
-7.99317292869091
-8.49460333585739
-7.88384417444468
-7.39930532872677
-7.4425172843039
-8.56542821996845
-6.75752609595656
-6.31202218681574
-6.44123255461454
-5.07777613401413
-8.31620765477419
-6.08110948652029
-6.47888641804457
-7.06071195006371
-6.42534804344177
-4.10033957660198
-3.27539788559079
-5.73149053007364
-5.92856782674789
-6.55514660850167
-5.40011670440435
-6.71117483079433
-5.16503135114908
-6.9637696146965
-5.52553152292967
-4.78354180604219
-3.39788496494293
-5.14644765108824
-6.47301372885704
-4.33575967699289
-3.49774566292763
-0.652516938745975
-0.840050019323826
-1.18361121416092
-3.10042564570904
-0.644366085529327
-1.50473604351282
-1.51597957313061
-0.860189080238342
-0.196033038198948
0.877281501889229
-0.820252723991871
-2.09576273523271
-3.10673064622097
-3.36382994800806
-3.53889745473862
-3.77843516506255
-2.89030390977859
-3.998635224998
-3.42467385157943
-4.42381800711155
-0.458797201514244
-3.03955994546413
-2.57480753213167
-3.21071104705334
-2.89431451261044
-2.66349510848522
-4.1854537203908
-4.79255054891109
-5.00104379653931
-4.26678651571274
-3.60790908709168
-4.70298428833485
-2.43543014675379
-6.74082261323929
-5.10363653860986
-3.31887281313539
-2.6090934202075
-4.30367290973663
-0.215172171592712
-1.48563398420811
-2.18846019357443
-2.49551444500685
-2.36129461228848
-2.74097591638565
-4.29360647499561
-3.43069912493229
-3.56694483757019
-2.60612419247627
-5.07278789579868
-4.86691632121801
-4.29484800994396
-3.92832019925117
-3.37536443024874
-5.02254711836576
-3.89485787600279
-3.04869349300861
-2.88169728964567
-4.09665754437447
-3.86039513349533
-4.02721431851387
-4.91959996521473
-4.07714015245438
-4.20019944012165
-2.33317526429892
-3.29473325610161
-2.8417077884078
-2.08295121788979
-2.71498732641339
-3.1733233705163
-2.28816414624453
-0.932803645730019
-2.1563238427043
-3.51376095041633
-2.4977611079812
-2.05185610800982
-2.79234501719475
-3.76912007853389
-1.32678373157978
-2.55813060700893
-2.96193413436413
-2.87339795380831
-3.85492946207523
-3.29357732087374
-4.03320771455765
-3.2937945574522
-6.5089558660984
-6.1074675694108
-4.40472310781479
-5.73869430273771
-4.60714227706194
-4.41343142464757
-3.56719032861292
-4.87113479524851
-3.24943497776985
-4.70701411366463
-7.20348160341382
-6.40455676987767
-7.80887013673782
-7.38805539906025
-9.4423645734787
-10.3871901705861
-7.67316792160273
-6.93112769722939
-9.80092794075608
-9.27397429943085
-7.07284574210644
-7.63128142431378
-6.1628532409668
-5.26090634055436
-3.39872442930937
-4.68109286576509
-6.8251500800252
-7.05603186041117
-4.0979413241148
-4.44395066797733
-4.6525899246335
-7.08828121051192
-5.45878665149212
-6.43121334724128
-4.72492593154311
-5.60714633762836
-7.9187328312546
-7.89199786633253
-9.14492210000753
-7.6285026371479
-7.24475497379899
-8.93791857548058
-8.39293578267097
-8.10246267309412
-9.27034202218056
-10.1351899690926
-9.11461433442309
-9.00525072962046
-7.66914634406567
-9.33665026898962
-9.93201467581093
-11.1575401630253
-10.2374889701605
-8.36885941028595
-8.52465011179447
-7.57445533573627
-8.43643402308226
-8.59621547162533
-8.76286385953426
-7.60623088479042
-9.5061957128346
-9.16357257217169
-8.79834639281034
-8.54943503439426
-3.86632944643497
-4.30968700349331
-5.9012940004468
-9.47233337163925
-6.71522156149149
-8.77226422168314
-6.9272532761097
-9.91009415686131
-11.2604489512742
-8.46062684757635
-5.47518545202911
-6.83378679305315
-6.30464660748839
-6.69800564646721
-6.75377298891544
-5.8546719327569
-6.83451738674194
-5.28419340588152
-5.67259657941759
-4.75130034983158
-5.5351248010993
-4.30840994417667
-4.06301240622997
-4.46289839968085
-3.89713831990957
-5.43278265371919
-5.21091903746128
-3.48229720443487
-4.7959137186408
-6.39842728897929
-4.23016156256199
-2.20180281996727
-3.02746909111738
-2.13277998566628
-0.406245157122612
-1.31353242695332
-1.44188471883535
-1.7360015809536
-2.99183017015457
-3.94108339399099
-5.13439967483282
-4.49731594324112
-3.78115265071392
-4.40492821484804
-5.96904305368662
-3.9289452880621
-3.06371534615755
-5.91387388855219
-5.78970744274557
-4.37333045573905
-6.60188705474138
-7.16694253159221
-5.71927781403065
-5.18015965819359
-5.50916288048029
-5.27913735620677
-5.05505946278572
-5.95597725361586
-4.74384196102619
-5.89957940578461
-7.03942535817623
-4.87507931888103
-3.63105357438326
-3.1850094050169
-4.73996172123589
-7.40658676624298
-4.83966758102179
-5.86271765828133
-8.11933266744018
-5.80018025636673
-9.19712970405817
-10.5806598737836
-6.58251203596592
-8.06651774793863
-8.35436287522316
-8.9779591858387
-10.4869991447777
-9.29996101185679
-11.5121344551444
-10.7380368113518
-6.286172170192
-7.50471176579595
-8.28242976218462
-11.3788275271654
-13.0164681971073
-13.2940344335511
-10.8512767478824
-9.43223394453526
-10.8278621509671
-6.26618926227093
-6.09749998897314
-6.37139536440372
-5.61505451053381
-6.40102578699589
-7.27477370202541
-6.54142153263092
-6.58215789496899
-6.41278918832541
-6.42808344215155
-2.77572753280401
-6.81178326904774
-5.37080296315253
-4.74498493224382
-4.966333091259
-7.46313516795635
-4.54487285017967
-7.18239031732082
-6.60288003087044
-7.43739097565413
-5.53823101520538
-6.34316225349903
-6.26091559231281
-7.66034431755543
-8.93104469403625
-9.1832135990262
-10.1367430239916
-10.2443612292409
-9.74797161668539
-7.47711378708482
-7.18921563029289
-5.91352640092373
-4.42368181794882
-3.72556059062481
-3.85264880955219
-5.09637239575386
-5.15602926909924
-8.32533805072308
-9.07809614390135
-9.9496333040297
-7.76676295697689
-8.58155192434788
-8.73029897361994
-9.7368156760931
-7.98366046696901
-10.1069678794593
-11.5673865899444
-10.3153226431459
-9.09620455652475
-6.16403179615736
-5.9337063729763
-7.69972437620163
-6.25202360004187
-4.28789433836937
-5.52256843447685
-5.56066840142012
-5.77325009554625
-6.01636076718569
-6.15939395129681
-5.41885596513748
-3.35852248966694
-5.80500288307667
-5.53094183653593
-5.5441532805562
-3.43820679187775
-3.71268147230148
-3.59860756248236
-2.89963323250413
-4.9921241402626
-6.18354883790016
-7.38771611452103
-8.65358340740204
-5.97013442963362
-6.1982052475214
-8.51406405866146
-8.04818288981915
-8.85856363177299
-5.83708624541759
-8.37248222529888
-8.16599582135677
-10.6829037293792
-8.87991501390934
-8.01645727455616
-10.0784052610397
-9.71439377963543
-9.23669785261154
-9.94360560178757
-11.3587898551486
-11.1254578121006
-10.4027486070991
-10.9538832902908
-11.1215915456414
-11.7159593254328
-9.43100129067898
-10.0743638724089
-10.5815609134734
-10.1917096972466
-10.583688698709
-9.29298707842827
-12.115823244676
-10.503036569804
-11.6425351127982
-10.2019401937723
-12.1509165428579
-10.9054985865951
-10.9505260940641
-11.8486472088844
-11.5052785137668
-10.0342296287417
-10.1768602356315
-11.7963968142867
-11.2239869385958
-9.65264301002026
-8.54801055043936
-6.54413495212793
-7.15643765777349
-5.85425962507725
-8.74915439262986
-10.6768729016185
-9.27408307790756
-10.6015956103802
-10.9753960818052
-8.15467870980501
-10.371074333787
-7.19304353743792
-7.8796509206295
-5.42855679243803
-6.15140129625797
-5.89112009108067
-6.51965846866369
-6.37501960247755
-8.51425992697477
-9.31008350849152
-8.94510091841221
-7.93413818627596
-6.9566565786954
-6.76426154002547
-7.2935794852674
-7.36851395666599
-9.00055124238133
-8.19997850060463
-10.4861588012427
-9.33336429297924
-10.0525495037436
-9.25137437134981
-8.31832357589155
-9.04494637623429
-8.27430907636881
-8.55591360479593
-7.02014535665512
-7.32008661329746
-6.51553310453892
-5.93900834023952
-5.84446718543768
-4.1302924901247
-5.28532131761312
-7.33905595168471
-6.44907221198082
-5.55550985224545
-4.85101674869657
-6.6491602063179
-9.61672873049974
-7.81068361178041
-5.9881409779191
-6.24493990465999
-5.24020855128765
-4.8483679369092
-4.77886368706822
-3.20779240131378
-6.48586136847734
-5.96760261058807
-6.92820930480957
-9.29220073670149
-8.11650313436985
-6.95400013029575
-6.0229437276721
-4.22520753741264
-6.10527160763741
-8.53023010492325
-8.03653892874718
-9.62733190879226
-5.41387716680765
-7.58219535648823
-5.25785461813211
-5.9778893366456
-7.80897885560989
-6.6614211499691
-4.75844835489988
-5.96065379679203
-5.73734919726849
-6.82866731286049
-5.47337321937084
-6.22279448062181
-6.66589199006557
-5.75677773356438
-6.56095094978809
-6.4330789744854
-6.00035861134529
-6.14044851064682
-7.11885746568441
-5.97483386099339
-8.64852251112461
-5.69556056708097
-8.19009232521057
-6.73109757527709
-7.42075556516647
-3.50587099790573
-6.88829877972603
-4.87267935276031
-5.33722815662622
-6.36021848767996
-6.74403192708269
-7.69565630704165
-7.44728824310005
-7.04893556982279
-6.1591612547636
-8.39504587650299
-7.47358947247267
-5.62014883756638
-6.17553803324699
-4.22057943046093
-6.65258898586035
-3.62487018108368
-7.78680495172739
-4.29587918519974
-6.03490823507309
-7.00500800460577
-5.77414351701736
-6.0823463127017
-6.02143117785454
-5.17575921118259
-7.29548573493958
-7.45399711281061
-7.9922132641077
-5.30845478177071
-6.28725422918797
-7.39608203619719
-3.1983165293932
-5.49161031842232
-4.75273703038692
-5.21150459349155
-5.7684790045023
-7.32799468189478
-5.02736081182957
-5.97433073818684
-6.74176082760096
-3.84089001268148
-8.82600418291986
-3.19405362010002
-3.38800874352455
-4.75203135609627
-5.84130178391933
-7.63634984195232
-5.51811642944813
-8.64319969713688
-10.4145846664906
-7.75936116278172
-11.7102088108659
-9.65207931771874
-12.9114032462239
-9.20795442909002
-11.1441517174244
-11.3478217003867
-11.0785561650991
-10.9252278991044
-13.6098130792379
-16.3457625992596
-10.3833648338914
-9.27631907165051
-10.0795751176775
-8.62515841424465
-9.48903176933527
-8.68547695875168
-11.1996917426586
-9.41387469321489
-11.420231577009
-8.39972480386496
-9.55916127376258
-9.78457100316882
-5.48695105314255
-6.2754674628377
-8.09032583981752
-7.66328328847885
-8.68960796296597
-9.01540697365999
-7.09670570120215
-9.07523277401924
-9.6402870491147
-9.06032879650593
-10.6878215074539
-9.39138875901699
-9.20927863568068
-6.77638967335224
-9.28095756843686
-10.0054187178612
-7.54899302124977
-5.64561073482037
-5.42695428431034
-8.23418945074081
-7.85782296210527
-8.70882015116513
-6.68647684901953
-8.07958826422691
-10.6908592656255
-8.3759678080678
-8.07544901780784
-8.90061125904322
-7.96587549336255
-9.17319759726524
-8.31872119009495
-9.9124694019556
-9.28177439048886
-9.10520105808973
-8.89235458523035
-7.4558300152421
-7.18066423386335
-8.20529774017632
-6.3620034889318
-9.0653090775013
-12.1224166096072
-10.3771593458951
-10.6616701306775
-8.85576654737815
-9.89259537681937
-10.4714585617185
-12.2157961130142
-10.9403290897608
-9.49331340193748
-8.6491646245122
-8.1560764759779
-10.8402542695403
-9.52913645654917
-8.19668475538492
-9.64466492459178
-11.7806102074683
-12.4110102392733
-9.96657056733966
-9.33177468925714
-11.9130310206674
-11.1509799771011
-9.56184995174408
-11.3970049731433
-8.4816961362958
-9.55155123025179
-8.3070732280612
-8.4076738730073
-8.43773042410612
-8.24612254649401
-11.2766508636996
-9.19766702875495
-10.9964116523042
-6.05548106878996
-6.2128428556025
-7.66032035648823
-8.18627171963453
-8.15955237671733
-9.9580044336617
-8.99641931802034
-9.76432027667761
-9.73454691655934
-8.12496027350426
-7.2452282384038
-8.17411605268717
-7.25588027387857
-6.45038051530719
-6.66354316473007
-6.27686322852969
-7.29964267462492
-7.19623306859285
-5.68123214691877
-4.61915573850274
-4.06396198272705
-7.78429145365953
-9.03770004585385
-7.75314749777317
-7.56437302008271
-7.19929702952504
-6.70166807994246
-8.98602173477411
-7.21246945112944
-11.0706174038351
-7.19470294937491
-10.2789993104525
-11.7257502116263
-12.4320382289588
-12.3420371580869
-11.8882281444967
-9.87767310626805
-11.1429809778929
-10.0101620405912
-9.7391900755465
-9.01539569161832
-11.3454074827023
-9.6267527192831
-8.99389573931694
-9.84590309113264
-8.37162104994059
-10.3984528332949
-13.0949748661369
-11.5972057878971
-10.0494178542867
-7.77751658111811
-11.0865718368441
-9.43820562213659
-6.7000030502677
-6.96050078421831
-7.44065024703741
-6.5172366797924
-7.65408457815647
-8.270925745368
-8.65404533222318
-9.32018575072289
-9.53565524891019
-7.97766923159361
-7.05206736363471
-6.81101213954389
-6.62581346929073
-5.24524312093854
-3.95229438692331
-3.37659373879433
-5.32512632384896
-7.73613785579801
-4.76128724217415
-5.08694380521774
-3.6040660738945
-5.80373406782746
-7.77358142286539
-6.9711727425456
-6.41680747270584
-6.6874730437994
-7.87731908098795
-6.7605433575809
-6.11170887202024
-4.49115075916052
-4.75368360430002
-2.93753836303949
-3.83714739605784
-2.54492589831352
-2.09631115943193
-3.0207135528326
-4.26820608228445
-3.64966528117657
-3.28370958194137
-2.83824928849936
-4.76522415876389
-6.23229233548045
-5.19870190694928
-5.45522205531597
-6.2267813757062
-6.47923317551613
-2.76260954886675
-4.47882909327745
-6.65008714608848
-9.67265897616744
-8.27067223936319
-11.301409416832
-9.8959448998794
-10.3921819217503
-9.27289410680532
-8.14165780320764
-8.9584972448647
-11.5172993997112
-10.1748999487609
-7.93331134133041
-6.41321198642254
-4.48265274614096
-3.21323623508215
-5.06869495660067
-4.27410338073969
-4.17680432647467
-6.28371778875589
-5.5088941603899
-5.89288364350796
-6.84257813543081
-3.92618711292744
-5.89662903547287
-2.36956144869328
-3.21902521699667
-3.30284952372313
-4.83054694533348
-4.35558427870274
-5.0395195633173
-2.87791310995817
-5.5574424918741
-5.67625588923693
-8.14099033921957
-6.3153764270246
-6.43263857066631
-5.72039130330086
-4.2288389056921
-6.64559657871723
-8.77769094519317
-8.1974495947361
-8.19125583767891
-7.59387294948101
-7.07820472121239
-4.68266002833843
-4.69871059805155
-4.74647466093302
-3.66405674815178
-3.82379139959812
-7.03063414990902
-4.72768169641495
-4.25368496775627
-7.8886563628912
-5.69377480447292
-7.851846113801
-7.5154815018177
-9.56175185739994
-7.11871535331011
-9.28556328639388
-10.383650995791
-8.58915683999658
-8.08747361600399
-7.81294146180153
-6.38508923351765
-7.59279817342758
-8.98146454244852
-7.20513131469488
-5.82054534554482
-5.22018725425005
-5.60109147429466
-2.7474016174674
-4.31562183052301
-4.12377323373221
-3.36045558750629
-2.82714577019215
-4.93003968149424
-3.97730433940887
-0.836526982486248
-1.15163603425026
-1.43316539376974
-2.45217050611973
-2.9240839779377
-0.379874676465988
-1.06295634061098
-2.21079522371292
-2.76593549177051
-0.625030443072319
0.292546346783638
-2.13398486748338
-2.65328072384
-5.79355158656836
-5.93278745561838
-6.30253033712506
-6.68209603428841
-9.14185826666653
-7.00837817415595
-6.42074081581086
-5.87242684327066
-1.41454507410526
-4.6599969342351
-4.28487005084753
-5.06238845735788
-4.41798208653927
-5.0706073641777
-4.53911131620407
-3.87534525990486
-2.69640682637691
-0.961750261485577
-3.77679764479399
-4.54310920089483
-3.56989924609661
-5.59103360027075
-3.17596715968102
-4.31549707055092
-5.49260516837239
-5.63300130516291
-6.2727642506361
-5.51178375631571
-5.03553198650479
-7.14355524629354
-6.19113634899259
-5.17902993038297
-3.05954383686185
-7.06125267595053
-3.04525747150183
-3.66155850607902
-0.259365022182465
-5.22020970284939
-2.04781783372164
-1.88199695944786
-2.33316320180893
0.434906780719757
-1.10555106401443
-1.8333770558238
-2.40699855983257
-1.34643054008484
-0.376844748854637
-0.388362497091293
0.015012264251709
-1.59297665953636
-4.28734964877367
-2.5478141233325
-4.85246309265494
-6.45007879287004
-6.25282047688961
-4.26978461258113
-4.5728250592947
-7.19434102624655
-5.77703822404146
-5.05207336321473
-5.70596443861723
-4.76384276710451
-10.0215737968683
-7.60964588820934
-4.43631738424301
-5.96271395683289
-5.58692397922277
-7.52654930204153
-6.49890571832657
-5.88794358819723
-4.81242275610566
-4.86513870954514
-5.83784481137991
-6.55783651024103
-3.62543961405754
-6.03147095069289
-6.90204217284918
-6.72701418399811
-5.49331838451326
-9.25501663051546
-8.34078075177968
-7.18566688522696
-7.80563091486692
-7.30361157283187
-6.17638178076595
-6.33482671529055
-6.51619998365641
-7.90178357064724
-9.09214261174202
-7.32420204207301
-9.64900135248899
-8.03028316795826
-8.12706372141838
-6.08550582826138
-5.63961590453982
-4.29043275490403
-8.08322178572416
-6.59810572862625
-8.38341971859336
-8.03167065232992
-6.46309913694859
-4.42156755924225
-7.38510880619287
-5.06405561417341
-5.01190948486328
-5.24865990504622
-5.4260357087478
-4.20890326052904
-7.51145105808973
-6.62245163321495
-6.9664618447423
-7.03454737365246
-8.95588427782059
-9.36805322766304
-10.6071821376681
-8.36468568444252
-8.74569126591086
-10.645074121654
-10.1820350959897
-8.36837551742792
-8.05115757510066
-7.15843998268247
-8.74474939517677
-8.15968485176563
-7.81991204991937
-8.97556375339627
-9.92355433106422
-10.0859447792172
-6.76204843819141
-9.30526806414127
-9.24156151711941
-7.98340240865946
-8.8113817460835
-8.98395109176636
-8.65667762700468
-7.39533039182425
-8.95960111171007
-5.49092852696776
-5.3782303002663
-3.18025478720665
-4.91598925366998
-5.31276258826256
-4.26072017848492
-4.45042175799608
-6.72740013583098
-6.57518394291401
-7.86890982463956
-6.20492255687714
-7.08368915319443
-8.69989556819201
-6.01105925440788
-5.90240290760994
-5.64921484910883
-7.54010844603181
-6.82849983125925
-9.59124787151814
-10.5478747189045
-10.3788772821426
-8.75135068967938
-8.04817551001906
-8.33396699279547
-9.9767976552248
-9.01707553118467
-9.31476789712906
-8.85793289542198
-6.93096251785755
-7.40890113264322
-7.99780804663897
-6.40817691385746
-6.61991305649281
-5.95002762973309
-5.31480376422405
-6.18701684474945
-7.2963952422142
-5.72408936172724
-6.91251171007752
-8.13645239919424
-7.18214177340269
-7.66268256679177
-6.31225443258882
-6.81523246504366
-5.49607819318771
-4.85014936886728
-6.1785390265286
-5.82194447811344
-7.30632474273443
-8.28232416510582
-9.34785973839462
-7.83235972374678
-8.77452344074845
-11.5437979726121
-5.47240611165762
-8.10397631675005
-7.35413796454668
-7.85028531402349
-7.44481787085533
-8.11809176206589
-6.33903481066227
-8.08844564855099
-8.0423586294055
-8.49211243819445
-9.2821072191
-10.1174370408989
-7.70722115412354
-10.5010238364339
-8.99950127955526
-10.0458678659052
-9.05207102559507
-7.39487206190825
-7.33805202692747
-2.6619636118412
-6.46708943531848
-7.22657657042146
-4.28272715955973
-8.05958676338196
-7.68260236829519
-6.40385932102799
-7.43764319270849
-8.4921979047358
-7.36765936017036
-9.02506161481142
-9.09007915109396
-7.86996974796057
-9.4877329301089
-10.8856884352863
-9.74770557880402
-8.5468801856041
-6.70509466156363
-7.08933717012405
-5.99292248487473
-5.1764155253768
-6.96350016444921
-6.44190787896514
-4.7411321029067
-6.70490860939026
-8.98394899815321
-7.68250657338649
-7.97548109292984
-8.06192027032375
-6.84643869008869
-6.8172230522614
-6.06867688894272
-6.34755853936076
-8.25265114754438
-9.37935757637024
-7.91493110731244
-7.73788989707828
-6.84267271391582
-5.28903979063034
-4.02150128036737
-8.17887967079878
-7.77147517818958
-6.97322868742049
-6.25611005723476
-6.23789564520121
-6.30956000089645
-5.71629902720451
-6.68476759828627
-5.85853243619204
-5.59542501717806
-7.03152702003717
-5.5542140007019
-6.86404994875193
-5.71654423326254
-5.39062340557575
-6.02607050165534
-6.28386313468218
-3.5795201510191
-4.18537301337346
-4.79674588888884
-3.47976163029671
-2.8154419362545
-3.67360986769199
-4.96023859828711
-5.7719177082181
-4.90890997648239
-4.91558885574341
-5.45305471122265
-4.81420232355595
-4.45448110252619
-7.53174287080765
-7.46421667933464
-7.20233365893364
-7.50856785476208
-8.58887384831905
-5.23132507503033
-8.69026607275009
-7.79259040951729
-9.22584208846092
-9.36867911368608
-7.90502926707268
-7.79441633820534
-8.12154577672482
-5.62615291774273
-5.89214265346527
-4.62270110845566
-7.85737449675798
-8.0775562748313
-7.50039850175381
-7.78054607659578
-9.49531969428062
-10.7159387469292
-9.92587589100003
-8.56370112672448
-7.62286356091499
-5.75553929060698
-7.19835817813873
-6.5039633885026
-6.39254228770733
-6.4606270045042
-6.32419435679913
-6.48884385824203
-6.39961896650493
-6.2733486443758
-7.23603078722954
-6.94302754104137
-6.6807529181242
-7.1967750415206
-8.10339302942157
-5.61591077595949
-4.6202507019043
-5.75851009041071
-4.35343124717474
-3.63136827945709
-6.62954512238503
-6.56489852070808
-4.94304269552231
-6.4961046949029
-8.022435285151
-4.75284956395626
-5.70321540534496
-6.20838093757629
-6.28038755059242
-6.32315915822983
-3.52178344130516
-6.77200908958912
-8.24029974639416
-8.13513796776533
-6.26640359312296
-6.43217690289021
-5.56604005396366
-4.37771029770374
-5.8339870646596
-5.81794477254152
-6.76033978909254
-7.3539849370718
-6.58507633209229
-7.85654111206532
-6.37819866836071
-6.07961520552635
-5.39137651026249
-6.42900164425373
-5.68402887880802
-5.93958640098572
-7.06305025517941
-7.68308012932539
-7.46203957498074
-5.75150011479855
-7.86544898152351
-8.54992392659187
-7.19767266511917
-5.82589613646269
-5.26151658594608
-4.22517183423042
-2.72551229596138
-6.30044810473919
-8.3264969587326
-7.09287096560001
-8.38621085137129
-7.15860144793987
-6.13106054067612
-6.39815497398376
-7.25149733573198
-7.46702679991722
-6.73664128780365
-7.44599058479071
-6.55119322240353
-5.41862799972296
-5.74492681026459
-5.96029908955097
-8.28583841770887
-9.12445027381182
-6.81519161164761
-8.55863758176565
-7.65391810983419
-7.01859687268734
-5.84868988394737
-5.48446469753981
-6.76718337833881
-6.22303924895823
-3.82273001968861
-1.95070746541023
-4.5918248295784
-4.55904246866703
-5.40615989267826
-7.15812239050865
-5.44787358492613
-7.29717375338078
-7.15739557147026
-6.33153963088989
-4.93295703083277
-5.55326559767127
-5.12206383049488
-4.18578457832336
-4.58917590975761
-4.13813039660454
-3.33071361482143
-2.25694411993027
0.651094347238541
-3.38812863826752
-4.33065247535706
-4.85327147692442
-4.94466923177242
-3.01302571594715
-4.06559224426746
-6.85133994370699
-7.19845712184906
-6.27301388978958
-5.0022219568491
-5.02399305254221
-3.89900279045105
-4.07763883471489
-3.38487224280834
-4.0937418192625
-2.41981425881386
-3.91619893908501
-2.8816732019186
-4.11433863639832
-4.43476793915033
-5.11588916927576
-5.03414948750287
-5.32129783928394
-6.14605898223817
-5.15754652023315
-6.94601886719465
-5.86217185482383
-5.65784034132957
-4.31387017667294
-4.09834112226963
-6.02584650367498
-6.62480629980564
-6.91295079141855
-8.43465851247311
-5.04912123084068
-4.44826830923557
-5.69614313356578
-4.37970300018787
-3.73551119863987
-4.99239146709442
-2.8629025220871
-2.00577545166016
-3.72085398435593
-5.07601657509804
-3.95846766978502
-3.70955098420382
-2.6303608044982
-5.26005817949772
-5.34222900867462
-2.93622852861881
-4.1164556145668
-3.644640609622
-3.40311904251575
-3.48440203070641
-4.27313858270645
-5.0179408788681
-4.45782026648521
-6.17491239309311
-5.54967310465872
-4.84211154282093
-6.12317858636379
-3.91047587245703
-4.75606539100409
-6.89717763662338
-5.71297916397452
-5.55731947720051
-6.00518791377544
-6.69434449076653
-7.3714345395565
-8.06084402650595
-8.29239151626825
-7.82665188610554
-8.02293479442596
-7.77031085640192
-9.82850506901741
-7.33368615061045
-7.95478084683418
-9.9087797626853
-9.29761366546154
-9.06817092746496
-9.60023026913404
-8.93700060248375
-7.88878060877323
-8.68044625222683
-7.10076858848333
-7.80293983221054
-7.0836787968874
-6.76381488330662
-9.1069925185293
-7.9217576161027
-8.45388351380825
-5.82029569894075
-6.48239244520664
-6.29691974073648
-7.88784024864435
-7.87125265598297
-7.17730160057545
-5.94922744482756
-8.46981400623918
-11.2921642619185
-11.5755794905126
-11.3158369888552
-9.56888375431299
-10.0368232727051
-6.400519836694
-7.51616998016834
-7.11978737264872
-8.35156124830246
-7.7438927590847
-7.19076877087355
-6.5334274917841
-6.88749604672194
-8.09697413444519
-8.28388112038374
-8.6640345826745
-7.95481514930725
-10.1785518527031
-7.00025377422571
-6.16933247447014
-6.39969808608294
-7.72475837916136
-8.36676082015038
-7.92813801020384
-7.83844763040543
-7.40831212699413
-5.36616669595242
-6.49839483201504
-7.64903428405523
-8.17857088148594
-7.49737298488617
-7.50337724387646
-6.92298911511898
-9.15764409303665
-6.28058402240276
-4.94670827686787
-7.68641971051693
-6.48830707371235
-5.96054754406214
-7.00481401383877
-6.36818163096905
-8.34849116206169
-6.71093887090683
-6.18006770312786
-6.74877381324768
-6.70158597826958
-5.05110696703196
-4.05096083134413
-3.25779259204865
-4.57042899727821
-5.86076813936234
-7.12133907526731
-4.21301335096359
-5.75533148646355
-6.63431413471699
-4.75617462396622
-6.76621057093143
-5.00170899927616
-7.14144380390644
-5.44058756530285
-5.07806977629662
-4.88352903723717
-7.25418704748154
-5.56150358915329
-5.80769537389278
-4.40107153356075
-7.61800203472376
-6.71320716291666
-8.2480366230011
-6.72395280003548
-6.2450902685523
-7.1732145473361
-5.66837227344513
-7.10268393903971
-6.01358860731125
-4.41304824501276
-3.91176717728376
-3.89366623014212
-4.41908369213343
-6.3360556140542
-6.88364381622523
-7.70727787911892
-5.45224891602993
-5.17736854404211
-6.60586366802454
-6.1007616892457
-4.99140983819962
-4.51635962724686
-5.14842785149813
-6.89445757865906
-6.22051653265953
-5.90748776495457
-4.73403422534466
-6.77284333389252
-2.64017201960087
-5.04907363653183
-4.5464835986495
-5.07273177802563
-5.52693451941013
-2.84137930348516
-3.96792120486498
-5.62281414866447
-3.86375473439693
-4.04378835856915
-3.66009996831417
-4.32699940726161
-5.25442889332771
-4.24571979232132
-3.41274054162204
-3.75497631728649
-4.48376049101353
-5.00066192448139
-4.7283868342638
-4.87201466038823
-4.88375472649932
-6.16211230680346
-7.5213570445776
-7.01574967242777
-5.17947118729353
-4.14748978987336
-4.45737662166357
-5.43077722936869
-6.56826518476009
-7.99861612170935
-6.47961062192917
-5.39668921381235
-5.94199182838202
-5.43639890104532
-3.80889439582825
-8.85389302670956
-4.73804027587175
-5.20484586805105
-4.87250099331141
-6.87021979317069
-6.92316063120961
-7.06073249131441
-5.60565768927336
-5.9330826997757
-5.85036584082991
-3.92879985366017
-5.5944646447897
-4.80916655808687
-4.50317437201738
-5.53516266494989
-7.25538435578346
-4.7388025149703
-6.0806832537055
-5.40759380161762
-3.94159971177578
-5.72235949337482
-7.12984513491392
-9.09400080889463
-4.24772418290377
-6.33967187441885
-6.64849726855755
-7.44696353375912
-4.26634534448385
-4.6726318448782
-8.56478640437126
-7.59195303916931
-9.11379241198301
-8.33920389413834
-10.4756597243249
-10.5222088173032
-13.3907610476017
-9.4745644852519
-9.2251865491271
-6.62139972299337
-4.79745561257005
-7.67238080501556
-5.50600785017014
-5.24366521462798
-7.63710436597466
-7.75334840361029
-8.36093207448721
-9.97495571523905
-10.213020991534
-11.2063142433763
-8.98841939121485
-9.02783080283552
-8.74870774894953
-9.58528343960643
-11.7060498856008
-11.9529616609216
-10.1580226942897
-7.75905963033438
-8.38355395197868
-8.72226095199585
-10.4656578451395
-9.21392499655485
-7.5679062306881
-4.68774247542024
-5.67863876372576
-4.96418978273869
-7.52060003578663
-9.40592507645488
-10.7915793731809
-7.83881467580795
-9.4001374989748
-9.47000246495008
-9.09575113654137
-8.20842441916466
-10.2986822202802
-6.32197077572346
-7.05391492694616
-6.07145708613098
-5.14294495433569
-8.0010517463088
-7.29345254600048
-5.07567991316319
-7.090721283108
-5.52193158864975
-5.31617478094995
-6.91567592974752
-7.20832774415612
-6.54348953068256
-4.98640565574169
-3.89547280222178
-4.98482044041157
-7.08514647185802
-5.99223677814007
-7.42201583087444
-3.54007013142109
-4.95756454765797
-3.3118080496788
-3.97606986761093
-7.34433345496655
-5.64223988354206
-4.8190153837204
-4.79869936406612
-5.96293307840824
-2.66829355061054
-4.4067334830761
-6.9439944550395
-6.64921134337783
-4.85682934522629
-3.96992248296738
-2.04608161747456
-2.67631436884403
-1.8703283816576
-2.88219784200191
-0.282025396823883
3.01190896332264
2.34756429493427
-1.78582742996514
-1.75963738188148
-3.76957192271948
-3.92560671269894
-4.05612535774708
-2.43939933180809
-3.71428674459457
-3.03886598348618
0.886890202760696
0.000675246119499207
-2.00454717874527
-5.6299102306366
-2.87176297605038
-3.17413906008005
-0.812905833125114
-0.515529796481133
-2.196125254035
-1.32635861635208
-4.48150432854891
-4.25403613597155
-3.81559970974922
-4.15937190502882
-3.59529067575932
-3.917808778584
-4.25554284453392
-4.76351657509804
-4.2650417983532
-3.41448825597763
-1.74297177791595
-4.7154131680727
-1.80870166420937
-1.54232585430145
-1.84824415296316
-3.23243685439229
-3.7211798876524
-2.97572866035625
-2.71726322034374
-1.73559711873531
-1.77241624891758
-3.47330841422081
-3.13282968848944
-2.23308034986258
-4.05180988460779
-6.03013531863689
-5.90040847659111
-7.72281917184591
-5.76613979041576
-5.5482120513916
-5.2283139526844
-5.78303152322769
-4.73996955156326
-0.98157025873661
-2.4652201756835
-1.67246193438768
-3.06670097261667
-2.35920132696629
-3.68826891481876
-5.38686300814152
-4.30686797201633
-6.06813676655293
-4.8146964982152
-5.84876315295696
-3.50782327353954
-7.2048421651125
-2.65930068492889
-4.32263277471066
-4.92645923793316
-3.15423589944839
-1.64002535492182
-2.92796583473682
-6.21904873102903
-8.03143513388932
-3.45655020326376
-2.58035681582987
-6.09293630719185
-1.02902012318373
-3.56328544765711
-4.87665954977274
-9.7237838357687
-4.8308221809566
-6.63539703190327
-6.70849786698818
-4.63007925450802
-9.07988722734444
-7.47398758307099
-4.95972183346748
-6.51579193770885
-4.75450292229652
-6.75859653204679
-6.79256802797318
-6.48342490196228
-5.99664477258921
-5.770234182477
-4.40494093298912
-5.37655778974295
-8.16500523686409
-6.4126711897552
-6.47556790709496
-8.63936603348702
-6.45165589265525
-6.07638050615788
-7.02520472556353
-7.78755221574102
-4.90975089743733
-6.93212282285094
-2.37709041684866
-3.48131774365902
-0.887085974216461
-4.11866752803326
-6.17020607739687
-5.84725201874971
-5.0154582336545
-3.80821283906698
-5.2344096377492
-7.64673728588969
-6.58402641862631
-5.8186660297215
-5.99151483178139
-5.81945683807135
-4.39300749450922
-3.70425960421562
-5.09561884403229
-5.37163357436657
-5.24553602933884
-4.08388954028487
-5.26912041753531
-4.24146395921707
-6.82222208380699
-6.43523877859116
-8.71492183208466
-6.65413023531437
-7.1925034224987
-5.51919203996658
-6.12077111005783
-6.18214426934719
-5.62097233533859
-8.25367212295532
-6.90548411011696
-4.88080601394176
-6.27594580128789
-7.43610959127545
-7.24034538120031
-6.80399645864964
-8.39233912527561
-4.60474434494972
-4.68729592859745
-7.39517813175917
-8.0225921869278
-8.33284440264106
-8.42358048260212
-10.3907945081592
-7.31180238723755
-7.03831342607737
-4.50724267214537
-6.3037842810154
-6.53958483785391
-6.21507192403078
-3.62670101225376
-4.9584738239646
-5.73739328235388
-5.10580291599035
-8.54975275695324
-9.87868473678827
-5.88508327305317
-9.07948683202267
-7.94043503329158
-7.05586003512144
-5.58551431447268
-6.79787596315145
-5.21578666567802
-3.91108760237694
-5.72914785146713
-4.1677089817822
-5.00252772122622
-5.55665056407452
-5.55942967534065
-7.61307516694069
-7.21371510624886
-5.66797422617674
-5.93476815521717
-7.20413391292095
-8.38068184256554
-8.10532238706946
-7.22936707735062
-7.28508050739765
-7.40628464519978
-4.56811627745628
-5.25158969312906
-5.28677427396178
-5.4518998041749
-6.75331448018551
-5.2402952760458
-5.64032886177301
-1.15373042225838
0.219841174781322
-2.71849442273378
-3.71215246617794
-3.79096969217062
-3.97906370460987
-3.32716365158558
-3.4433481246233
-4.39104834198952
-3.91886070370674
-7.09171302616596
-6.58109581656754
-5.64485191553831
-6.93511537835002
-6.88628046214581
-4.92631575651467
-4.53222350031137
-4.92729202657938
-4.94158230721951
-4.5201470348984
-6.65358144417405
-4.90913113951683
-4.28604548797011
-3.09442238509655
-1.55882244557142
-4.2847404666245
-4.85864017903805
-5.51497377455235
-2.58461325615644
-5.3813041895628
-7.62125530093908
-6.88843251019716
-7.46519059687853
-6.48286041617393
-7.44841055944562
-6.68959981761873
-3.09446128457785
-4.55561074987054
-5.307297706604
-5.17327816411853
-8.68411910161376
-6.35958939790726
-4.55872339010239
-6.27443048357964
-7.67730101570487
-8.16410671174526
-6.04031721875072
-7.41152710840106
-7.57795154862106
-8.49080788344145
-8.95153044909239
-9.40087178349495
-9.88306656479836
-8.02584924548864
-5.82142353057861
-7.55238629132509
-4.51309277117252
-7.0763376057148
-4.5290896743536
-7.27820831537247
-7.33370219916105
-7.50706174969673
-11.4538504183292
-9.55193549394608
-8.06556926295161
-8.28233598172665
-6.43340361863375
-5.74556218087673
-5.45202956348658
-3.66523385047913
-7.07354548573494
-4.86598324030638
-6.26487746462226
-5.77744974195957
-7.90571175888181
-8.41447363048792
-8.15198401734233
-8.55084522254765
-8.43717373535037
-7.79850483685732
-9.04744463041425
-10.0653250198811
-6.98253780324012
-6.492531305179
-6.93879387713969
-4.70523734763265
-5.96309580653906
-6.96859707869589
-7.92970145493746
-5.66555890068412
-7.21024271845818
-8.6694474183023
-9.12220678478479
-9.90232869982719
-10.5461971126497
-7.43279558047652
-5.83113347738981
-7.57836598902941
-9.48346626386046
-6.03133634105325
-7.97978596389294
-7.3394935131073
-7.04816478490829
-7.78304381668568
-9.79455914534628
-9.0433917157352
-11.8387962132692
-10.8176778121851
-10.5143331824802
-9.5133700016886
-4.96260788291693
-6.26861900091171
-8.79392554238439
-4.31908802129328
-5.53952114656568
-8.74346348643303
-5.87438347190619
-7.08679907023907
-9.01827092468739
-5.99628210999072
-8.063531011343
-7.27423683553934
-6.36613332480192
-6.86053141625598
-9.06898342818022
-5.36034070700407
-9.00107049755752
-8.80064852535725
-5.70213712751865
-4.4565274566412
-8.13518323749304
-5.99932835251093
-6.30619490519166
-5.22766114771366
-4.93708697706461
-4.83652715012431
-5.06462000124156
-3.03146209567785
-3.97774881124496
-5.34795981273055
-6.01650288701057
-7.12788335233927
-9.82260588556528
-8.20453895628452
-9.87451437115669
-8.9770919829607
-7.33617855980992
-5.71721229888499
-4.38197816722095
-3.45880841091275
-9.35222315974534
-10.0910209814319
-7.07077924907207
-6.34096137434244
-7.04580260813236
-8.1845250017941
-5.45744159817696
-6.74395799636841
-3.94774589687586
-7.48659125715494
-6.43580573797226
-6.04145486652851
-3.87093399465084
-3.9927495168522
-3.97359352558851
-7.17026933282614
-8.19390530884266
-8.97601705323905
-9.30190606415272
-6.48624399164692
-6.47066210582852
-6.61726615577936
-5.05952212586999
-7.28250131756067
-8.44919621571898
-8.90663630142808
-7.82441127672791
-9.21376462653279
-7.163115657866
-10.1765825226903
-9.48645132035017
-10.340210840106
-8.21828432008624
-9.83333331346512
-9.99641712754965
-10.1412732675672
-11.1560689024627
-10.5447918772697
-7.42659310996532
-9.1198985055089
-6.51923086494207
-9.92296200618148
-11.1945763230324
-11.3016060590744
-11.3758793063462
-12.4799753120169
-11.1862864363939
-9.89681544154882
-9.02544444985688
-10.1017586179078
-11.3795820125379
-12.2664389684796
-11.3441375158727
-8.78658276982605
-7.74358676513657
-9.11600304767489
-8.98878607712686
-8.37947380449623
-12.7266990728676
-10.7349570449442
-12.6871070228517
-13.6307403557003
-11.8021213198081
-8.9807347599417
-11.4650382818654
-13.0592681020498
-15.2584996102378
-13.7087614689954
-12.9353881925344
-13.7709831371903
-13.5871438486502
-13.2767711412162
-10.5791196901118
-8.76310291406116
-8.74747643619776
-6.08087167516351
-7.91016136482358
-5.78574530780315
-6.26747328689089
-7.1049324485939
-6.7289906591177
-11.1036759614944
-10.3468555090949
-9.8495244923979
-7.72357439622283
-8.29091338440776
-7.95414069667459
-7.52032915130258
-6.93016390316188
-11.0607915681321
-9.07666349224746
-9.12628865987062
-5.96303650736809
-4.91445042565465
-5.08148275315762
-3.72053299844265
-5.2514267116785
-6.12484846822917
-7.46805585362017
-8.73693278431892
-8.36724946461618
-6.53668708354235
-6.97667991369963
-7.2876489860937
-7.59008657932281
-7.81286592781544
-7.94881739281118
-5.78209119662642
-6.87432450801134
-10.4367182962596
-7.20179692655802
-7.19750415999442
-7.35423539578915
-6.54512806981802
-7.65273835510015
-6.47828813642263
-8.09951762855053
-8.78622794896364
-6.89654636383057
-6.72947934642434
-7.58329972065985
-7.87471402809024
-7.86334995180368
-5.99475933238864
-7.81975337862968
-6.35811847820878
-6.39623783901334
-8.77036706358194
-5.79461414925754
-8.53572311997414
-4.60599972587079
-3.26227290462703
-5.14010327681899
-3.66043186932802
-2.86240115016699
-5.89850208908319
-5.0276095494628
-5.11172146489844
-1.49482186883688
-5.25532509479672
-4.30473432503641
-4.45238546282053
-5.90129149705172
-8.09218569099903
-5.06930527742952
-6.18878890573978
-7.18237943947315
-5.13577635958791
-2.97402473073453
-5.04984823893756
-4.59523068927228
-6.60742477700114
-7.06167684495449
-7.1944067440927
-8.95700658857822
-8.77837621234357
-5.69883995503187
-4.49889556318521
-5.14405480772257
-5.98691584542394
-6.76424757763743
-8.04610143974423
-9.36389810964465
-7.71482112072408
-7.89145022258162
-8.08468046970665
-6.94284475594759
-7.07741232216358
-4.38699632138014
-5.60781692154706
-8.14110581576824
-9.51727368403226
-9.5861422047019
-10.5404641435016
-7.44441364519298
-7.80556514952332
-6.84202134236693
-8.48655874747783
-7.6967098582536
-7.62201937288046
-8.08201535698026
-6.70953046530485
-7.36578068323433
-7.75598048791289
-7.21773939579725
-5.92139696422964
-8.30037698242813
-9.86262197699398
-8.79448257450713
-8.51998503133655
-8.70303151383996
-9.04126035096124
-8.51593051943928
-5.01575355231762
-5.58857214450836
-3.18553875945508
-4.78994899988174
-6.30107046291232
-7.04091585427523
-7.59458372741938
-8.76882948726416
-8.40646658651531
-8.42215014249086
-7.62147621717304
-6.1608902849257
-6.65037924051285
-8.76764608919621
-8.76803549006581
-7.39766478538513
-8.49769440293312
-9.46736942231655
-10.5064130639657
-10.6840747594833
-10.1350468639284
-9.31792404316366
-8.49872399866581
-11.1832246668637
-7.71331490576267
-6.11554592289031
-10.0913745351136
-7.76106055267155
-9.44086883589625
-10.5064414199442
-8.70849568303674
-8.864980597049
-9.28769029304385
-6.99827333563007
-9.46903540194035
-7.42573892325163
-9.17090461403131
-6.8576463162899
-7.66951107885689
-8.5103246755898
-6.15210116840899
-6.00860425829887
-6.11728643253446
-4.55761922709644
-7.82039629225619
-5.92263806983829
-3.32990050315857
-4.59122014790773
-5.31020291894674
-7.15460155531764
-8.2271917629987
-9.05305375345051
-10.2671442590654
-11.2869479171932
-10.7211852967739
-9.41342914476991
-7.72930530831218
-7.389174900949
-6.25921119004488
-6.12218056619167
-7.02139128744602
-9.89292070269585
-9.15816336544231
-7.8351394534111
-5.48394890129566
-4.15731008164585
-4.74115188419819
-7.6907619535923
-5.54107736051083
-5.28110131621361
-4.90290707722306
-4.27631997317076
-3.62285509705544
-3.19064174592495
-5.58661012351513
-3.96262521669269
-3.27435601502657
-3.01972152292728
-3.18689565174282
-2.74420998990536
-3.79962015151978
-5.4140901491046
-6.35485301911831
-7.68432980030775
-8.6028838083148
-9.85466703772545
-8.9794832393527
-7.91415501385927
-9.660426042974
-8.52038764208555
-8.58007736131549
-7.66570764034986
-7.65992603264749
-8.65574406459928
-8.7647697981447
-8.77312094718218
-9.54814418405294
-7.23492017760873
-8.23764570057392
-8.99494805186987
-7.94502127170563
-7.62069104984403
-10.6104787085205
-7.78521797060966
-9.91245748102665
-7.66237022727728
-7.25016782060266
-6.7730436399579
-7.77414405345917
-8.46496181190014
-9.01742473244667
-8.9179899841547
-9.91331799328327
-9.39131968468428
-10.1507985293865
-8.89513339847326
-9.56798689812422
-7.79022402688861
-8.3365818168968
-6.93829305842519
-7.34750446490943
-8.39291487052105
-7.6241193562746
-8.80361286643893
-10.9915252476931
-8.72510040178895
-7.40101435780525
-8.06583611108363
-7.87152105569839
-7.39998596161604
-7.82504617795348
-7.12257790565491
-6.59027005732059
-8.4510862690513
-8.18596453219652
-8.80270577594638
-6.75364895164967
-7.44595866650343
-4.20151413045824
-4.83394671976566
-6.51844626665115
-2.36739440262318
-5.79921238124371
-5.66711692139506
-5.18074202537537
-5.2418008223176
-8.62503337766975
-9.18008849397302
-7.13516036048532
-7.07040006481111
-7.36349854629952
-6.49750287085772
-5.63513113558292
-5.208810351789
-3.56404767930508
-5.58413298428059
-3.54369108378887
-5.10336573421955
-5.05840257927775
-6.06372616067529
-5.63035177113488
-2.78756180405617
-4.10641619376838
-6.90902337059379
-7.90267402678728
-6.40638525038958
-5.6984701231122
-4.49093341082335
-4.13635151088238
-8.46097024320625
-7.12338207662106
-7.20131520554423
-5.96124428138137
-7.09154487401247
-4.40329237282276
-4.14970068819821
-6.26381315849721
-6.76674111559987
-9.79144843667746
-9.22156422305852
-8.81547340005636
-9.05639023333788
-8.15101139992476
-7.77885251492262
-7.3832850009203
-8.39180591888726
-8.17348267138004
-8.24380197748542
-7.84966696798801
-10.479088580003
-10.6802670322359
-9.13679552357644
-8.61672247946262
-7.85468674823642
-8.16457101330161
-8.89823742583394
-8.77503821253777
-7.29835628345609
-6.4653741531074
-9.20949250459671
-9.68531887978315
-7.89950958476402
-10.3781697042286
-12.4249136387371
-9.39498103968799
-9.6069194059819
-5.84578415751457
-8.02810092456639
-9.1040036152117
-6.49537440389395
-4.81856898218393
-5.54392296820879
-4.95278468541801
-6.77795247733593
-5.9465589299798
-7.77374021708965
-7.37635179236531
-6.63193098455667
-7.23507816717029
-8.0959255695343
-9.11699168384075
-6.32067853864282
-4.41302537918091
-1.69380765408278
-1.73984731733799
-4.11301408708096
-3.81909331679344
-4.14714489877224
-5.84783682785928
-4.88071009516716
-3.52285271231085
-0.117651045322418
-0.98852900415659
-2.9029339030385
0.987230873433873
-0.0547320693731308
-3.33884290605783
-1.60917098983191
-2.79434781521559
-2.88661364465952
-4.13381354510784
-3.08162343874574
-2.16176162660122
-3.55226680636406
-1.75933922827244
-4.32601574808359
-3.43581481650472
-4.11124936118722
-5.27511955797672
-4.82767927506939
-2.98558246716857
-4.04470871202648
-6.36769103445113
-6.11454278603196
-7.72784654423594
-6.60836207028478
-5.04216245934367
-5.88634339161217
-3.6201226785779
-4.03129102289677
-3.57856777124107
-4.63960600271821
-4.18105080537498
-5.34017218649387
-5.55409825965762
-3.1561513915658
-3.88843784248456
-2.68781574442983
-2.45003620535135
-3.51383470743895
-3.16989688947797
-3.35335506498814
-5.53212746977806
-5.56482895463705
-4.37702678795904
-6.23809168860316
-6.07985853776336
-4.60009250976145
-7.03494178690016
-5.10264498740435
-6.52860834077001
-7.07765037193894
-7.10239350423217
-7.17946011759341
-6.03240705281496
-3.46051545254886
-2.73993526771665
-3.69847485423088
-3.20172944292426
-3.13909741491079
0.0241290740668774
-0.415382791310549
-3.65562840085477
-5.26133158244193
-6.71028301795013
-4.42180635873228
-6.3020618930459
-3.32219989597797
-2.33503430336714
-4.12907879427075
-3.98248132318258
-4.82918580621481
-4.93081976100802
-5.77861300855875
-4.78887023404241
-5.25640067458153
-4.86707526445389
-4.78678875230253
-2.91806532815099
-3.36561043187976
-2.91008644551039
-5.97955938801169
-7.22876636683941
-6.05025237682275
-5.8492064983584
-6.53027629852295
-7.10457427520305
-4.83301428612322
-5.49303513020277
-5.98339808823948
-4.28535654395819
-4.3279789313674
-3.53828445263207
-5.54930235818028
-5.18195106089115
-4.55858663842082
-4.91897770855576
-3.81447818130255
-3.2348205242306
-2.60802340507507
-2.95251584332436
-2.56929053086787
-4.64195337495767
-1.60667099431157
-4.34120061993599
-1.10594576597214
-4.67966850101948
-6.22430050373077
-6.01547766290605
-8.73571671266109
-7.3595301322639
-5.31606675684452
-6.52773533761501
-5.95460401847959
-6.6906305924058
-5.71594774350524
-2.95066366856918
-3.1412938204594
-4.39786465466022
-5.1867711301893
-8.0139171294868
-5.23734849877656
-6.92930862354115
-4.8620858984068
-7.50551273301244
-8.29585080966353
-8.65015146043152
-7.88720861077309
-8.18881833180785
-7.02654345333576
-5.82586217671633
-8.15908466279507
-10.617154031992
-7.79606565460563
-8.33023561537266
-7.74396222829819
-7.05388566851616
-7.94323097914457
-8.91807395964861
-8.80011039972305
-8.02533878386021
-9.709632627666
-7.52824077755213
-9.60364698013291
-9.64854176808149
-11.1632524700835
-8.95628110505641
-9.43121294304729
-7.92972719296813
-6.90327745303512
-7.27376008033752
-6.87342956662178
-8.94541877135634
-4.02186774834991
-4.33243118599057
-3.84333027154207
-4.67065254133195
-6.09390206076205
-8.34233228629455
-7.10897247493267
-6.12515037856065
-6.8715206689667
-7.91747566312551
-8.23746827244759
-6.61610243842006
-7.39908798784018
-6.25161080807447
-5.25992145575583
-5.40121546760201
-6.6772384122014
-6.19541767146438
-5.62138862907887
-8.49550526612438
-7.33908949792385
-4.70134295895696
-3.9111845260486
-5.79143461212516
-3.66428435221314
-4.58340124029201
-4.34477558732033
-5.14939150866121
-2.55401560664177
-2.4931001663208
-4.69276927411556
-2.46390901785344
-2.8296084292233
-1.31221607327461
-4.68739035725594
-3.27691591903567
-6.94708872959018
-5.78806755132973
-4.27331878989935
-3.70688294619322
-3.51988100446761
-4.25945173576474
-4.71474049985409
-6.34229702502489
-5.86973087489605
-4.71891550533473
-6.45376018993556
-6.3798685092479
-5.59075428172946
-6.63995757140219
-5.888836376369
-7.97422824800014
-5.97155249491334
-5.54412510432303
-5.7766227517277
-6.78587886691093
-6.94834920018911
-6.84828840196133
-6.40037147700787
-4.82869742810726
-3.93729248642921
-3.21016130410135
-5.85397690534592
-6.14951108396053
-8.38868510723114
-6.29054256528616
-5.91963477432728
-6.83931852318347
-6.42032076790929
-5.76606986066326
-3.50355702638626
-5.84653786383569
-5.01104534417391
-4.25377831608057
-6.80575872771442
-5.65066717937589
-5.83557735569775
-2.85965944640338
-3.65517166815698
-3.98678027838469
-3.32811055891216
-7.09546469897032
-6.28420297801495
-7.44222979992628
-6.8989066183567
-4.65589290671051
-4.97277640551329
-6.25957353413105
-4.1623134855181
-8.07418345357291
-10.4174866341054
-9.26281131524593
-9.94856544956565
-11.6778165772557
-9.80382513999939
-8.22593896277249
-6.74497846886516
-9.1602693120949
-5.29204252362251
-6.3642269000411
-5.89932095073164
-8.35078655323014
-5.23875002376735
-6.35982820391655
-7.03381395502947
-7.41408138908446
-6.99253845959902
-7.30239928141236
-5.34695780510083
-7.52207611314952
-9.06770549016073
-7.43750822171569
-6.49013332277536
-8.94931163266301
-8.38337507098913
-4.66902858018875
-5.23378277570009
-6.34492755681276
-8.03873628936708
-7.71774879097939
-9.08661907538772
-6.80541366897523
-7.34142452897504
-5.45555982273072
-7.07685810560361
-5.72431538999081
-4.19372098753229
-7.5395662880037
-6.88495498523116
-7.78965675458312
-7.39909445028752
-6.96502678841352
-8.37758580036461
-7.7096154615283
-6.63448838004842
-3.73473560810089
-4.74893858656287
-4.02388920867816
-2.30644704715814
-2.78371654264629
-2.97103827446699
-3.58109828270972
-3.61273384094238
-3.73643071763217
-3.74683977290988
-4.15819202363491
-4.1047792583704
-5.13579284958541
-5.43983584502712
-7.55392942763865
-4.64699280261993
-4.68098196387291
-2.39276833180338
-3.76412301138043
-5.58449760079384
-4.04148644953966
-4.25731021910906
-1.99952057376504
-3.24089925177395
-3.37764133512974
-1.24043726176023
-4.66960752382874
-6.33852312900126
-4.93678294867277
-5.7816019654274
-6.65924930945039
-8.79858987778425
-7.17532264720649
-6.57361428067088
-6.51788145117462
-9.00658653862774
-8.80793096870184
-8.63992121114279
-9.03777991048992
-6.43730961158872
-5.0699859559536
-4.48808219656348
-4.2138705290854
-5.09218712896109
-6.00392148084939
-5.41929182037711
-5.81043294817209
-5.70601653400809
-5.62481647590175
-6.41709320596419
-5.23031229898334
-4.35267931222916
-8.28198540955782
-7.00906931236386
-6.6178387850523
-6.17633803933859
-6.8595932982862
-5.76212882250547
-5.3961361348629
-5.39722402021289
-3.69333347678185
-3.6855593174696
-1.66484282445163
-1.4577434360981
-1.55449537746608
-3.18893805891275
-5.2960547208786
-4.19790284708142
-3.84334364254028
-4.69205425679684
-5.79782304214314
-4.74685373902321
-4.81625450029969
-6.32775617018342
-7.11248169466853
-5.21941251121461
-2.41588342189789
-4.16763779334724
-6.4019308462739
-6.40282368520275
-6.35503747314215
-6.54631035774946
-7.49152714945376
-8.32686276454479
-6.30932895559818
-5.70988248707727
-7.38950674980879
-4.98401916585863
-6.18152994289994
-5.83823004551232
-3.52902767807245
-3.26788148656487
-5.16256392002106
-7.38070066459477
-4.85084737092257
-6.0912459641695
-6.33763306960464
-6.54512305185199
-7.90172608196735
-7.8201746083796
-7.01417516265064
-5.43339934200048
-5.28119014250115
-4.96652556955814
-7.1451448444277
-5.36453701928258
-4.1785411760211
-8.420195447281
-7.5458403006196
-5.19560681283474
-6.77422340773046
-4.23094528540969
-4.38004632480443
-4.5017458461225
-6.74052903335541
-1.32882032170892
-1.37594555690885
-2.30982405599207
-2.09395690634847
-2.87754045240581
-2.47254830598831
-3.77773161232471
-3.95457958430052
-2.88531304523349
-3.48823975026608
-4.68247167766094
-6.86559475958347
-3.26316947862506
-5.57376255840063
-4.66409195587039
-5.46122424118221
-4.34937401907519
-6.17569576948881
-9.19313642010093
-7.70682472363114
-5.40769537305459
-6.60325218550861
-5.78738412016537
-7.81787669286132
-6.81308281421661
-7.01064122840762
-6.22160704061389
-8.37856592610478
-7.09922658652067
-6.68522183597088
-6.87790970876813
-5.93106045387685
-6.33900491148233
-4.42806040495634
-6.61841756477952
-3.48283225297928
-3.46376081928611
-2.80454124510288
-3.71203810721636
-2.86954046227038
-3.15476897358894
-1.82247704267502
-2.22214217483997
-2.2278656065464
0.0723717696964741
-2.21906980127096
-2.73104575276375
-3.2001291885972
-3.65490707010031
-3.63297943165526
-3.29483932256699
-2.86227532476187
-5.01363047584891
-5.43589670956135
-3.19902791827917
-2.7156605347991
-1.93301480310038
-3.46310447156429
-1.64639593660831
-3.44686679402366
-3.42209922149777
-3.75375624373555
-2.99769739806652
-2.12753153592348
-5.46734575554729
-1.67788481712341
-5.1289345966652
-3.4623428247869
-2.71192463161424
-1.53062380454503
-3.07047636434436
-2.1527908667922
0.766776528209448
-0.241245299577713
-1.16370464116335
-0.187759594293311
-0.459733583033085
-2.56600927934051
-2.48176443576813
-1.5844516986981
-2.29832103475928
-0.255226969718933
1.34658239036798
-1.14366111252457
-2.85294197872281
-2.79922892525792
-3.01721337577328
-4.805071413517
-3.94843691401184
-4.3033740632236
-4.52029595151544
-3.67599183693528
-3.46591893211007
-2.53044447675347
-5.34864978864789
-3.47200203314424
-5.62397353816777
-4.36005513742566
-5.89971167594194
-5.90420392155647
-4.43745252583176
-2.6809860188514
-1.23819489777088
-1.95570138096809
-4.16686557605863
-5.20411293581128
-0.131920043379068
-1.43842510133982
-4.3529770411551
-1.86357961595058
-2.13610433787107
-2.00314888358116
-2.23842599987984
-3.33073629066348
-2.03720664605498
-3.44790620915592
-2.05826718360186
-4.7631161166355
-1.84651922853664
-3.37818559072912
-4.24714416265488
0.691282331943512
-2.25236423313618
-1.99323583766818
0.236743114888668
-3.75399781391025
-2.18032389134169
-2.41781364940107
-2.25465807691216
-2.8062037229538
-3.06878751143813
-3.68709442391992
-5.86599463224411
-5.56479500047863
-1.39129741117358
-4.13328121975064
-2.35886137932539
-2.8885099068284
-1.7066660374403
-2.82697544433177
-2.2413377976045
-3.08117381483316
-1.79476034501567
-3.79864107444882
-3.9189822897315
-2.35631315689534
-0.962568191811442
-0.911447280086577
-1.81316089816391
-2.09118198929355
-4.23288090899587
-1.6932229353115
-1.11476469738409
-2.32714912481606
-4.74186194315553
-4.88998099789023
-2.14213963225484
-3.39085585786961
-4.1180644184351
-3.04541426803917
-1.31019307672977
-3.79105970263481
-2.36585164815187
-0.418817391619086
-1.08798524038866
-1.81679200381041
-2.67989525198936
-2.36981938034296
-2.82890704832971
-1.53216176107526
-0.514064688235521
-1.50332662463188
-2.37776657938957
-3.06265820655972
-3.18845376837999
-2.86909871175885
-2.49078948795795
-1.74965035030618
-2.62465492170304
-4.34116231650114
-2.67546820640564
-2.88723959028721
-4.65139466524124
-3.9786962158978
-4.27453143149614
-2.71533491648734
-1.58439511153847
-2.62371999211609
-2.5559021346271
-2.41035562008619
-2.63282302394509
-4.30193753074855
-4.42959990166128
-3.31513243773952
-3.21679944815696
-2.83358098939061
-0.566388294100761
-1.71380780637264
-2.12676543742418
-1.59568710019812
-2.74285812675953
-3.62017835956067
-8.63959117978811
-6.95492409169674
-5.20792791992426
-4.65534640848637
-6.53948350995779
-7.99609153717756
-4.03660744428635
-5.17079231888056
-2.85411454364657
-1.23451429605484
-2.99706006608903
-1.53750148415565
-1.39619868993759
-4.94084207713604
-4.89040382951498
-4.8955502063036
-4.41885752975941
-2.80137034505606
0.682946011424065
-2.3583282220643
-1.4276368431747
-0.62781634926796
-2.3916651038453
-3.24888764112256
-2.96272784098983
-3.31312861293554
-2.85940693877637
-4.10279793664813
-3.21151054278016
-6.41186276078224
-4.54189189244062
-9.47254373878241
-6.14360484946519
-6.11764706205577
-8.10787035524845
-6.29538012947887
-6.09513124916703
-8.68394073471427
-5.58914135303348
-5.06455148756504
-7.34527255408466
-6.51886827405542
-8.06912230327725
-8.79918257426471
-8.28239499591291
-6.87809426337481
-8.18309056758881
-7.1087985560298
-10.2042855285108
-10.8368254676461
-10.7811150476336
-8.00004555284977
-10.1575434319675
-8.50727329403162
-8.64802700281143
-7.08596622571349
-6.61375945061445
-7.58736918866634
-6.96426746249199
-6.56402224302292
-5.58402526006103
-6.91440855123801
-4.32748968154192
-4.58927116543055
-8.34803861705586
-6.31381092220545
-9.94278442114592
-8.32669951021671
-4.58801762387156
-5.57018329575658
-5.24000312201679
-7.94550061691552
-7.42226486839354
-9.30462774634361
-7.60466551035643
-10.6756170298904
-8.88969071209431
-7.43192393053323
-6.05452968925238
-7.20094512286596
-6.11825484037399
-8.53098932653666
-8.56761061446741
-7.20023810712155
-8.04899156838655
-4.46151734609157
-8.79974530264735
-11.1289337798953
-9.53616588190198
-8.20435518026352
-9.13800912257284
-6.46715489774942
-7.41208432521671
-7.3651847653091
-8.65365511924028
-8.60539499670267
-8.93440831080079
-6.85420345328748
-6.30978138186038
-9.98413384333253
-9.08389728143811
-8.37775960564613
-6.73184827342629
-6.97570881620049
-5.13455918431282
-3.64858400821686
-5.80583698302507
-6.16529190540314
-7.20046935975552
-6.35357137024403
-5.54106771945953
-6.7587725892663
-6.65241943672299
-5.95577369257808
-5.83208752796054
-6.51259665191174
-6.63828528672457
-4.84041328728199
-5.279234577436
-6.85192497831304
-3.92939299531281
-7.52682464383543
-4.59366731252521
-10.2302649766207
-9.47272806800902
-4.78965803235769
-6.81701428443193
-5.89788472652435
-6.20955397654325
-8.60448922030628
-9.00127094984055
-9.3372030928731
-10.3221517577767
-9.34260996989906
-8.28292663022876
-8.71108644455671
-6.46165610849857
-6.5619633346796
-7.01268322765827
-7.1606123726815
-4.82923785317689
-8.14662003517151
-11.6621754961088
-7.00036543048918
-3.77075501717627
-5.79564605653286
-4.28431640565395
-3.2664136365056
-5.36531555838883
-4.26900770142674
-4.24238691478968
-7.46575517579913
-5.90838996320963
-8.03409168124199
-7.61358776316047
-7.4839323759079
-6.16281780973077
-6.7763978689909
-6.94614473730326
-8.95444837957621
-9.52071818709373
-9.66677672043443
-9.36181810498238
-8.73947867454262
-8.10445971041918
-6.78205529600382
-9.00722945481539
-7.10274074040353
-9.47575050592422
-11.0078298803419
-7.98905250430107
-7.87846342101693
-9.61095108790323
-6.43069152906537
-8.97134141251445
-9.55102710984647
-10.3715111091733
-7.40491502918303
-7.5454121902585
-7.86309607862495
-6.85048343165545
-6.36215756321326
-7.86510537448339
-5.306311449036
-6.28574377298355
-6.1717342515476
-6.90797629207373
-6.10650612413883
-5.19561515748501
-7.72650844603777
-8.1089648976922
-8.4620499573648
-8.12169393710792
-9.54039180651307
-8.58001986518502
-9.14311464130878
-9.47586475685239
-10.7772087678313
-10.3402943424881
-8.9955501081422
-8.92202447727323
-8.34857048280537
-7.38324226438999
-6.34366145543754
-6.10989855229855
-7.08595787547529
-9.96030857414007
-6.66353639215231
-7.61582336388528
-5.2028743326664
-7.44244335964322
-7.1242123413831
-8.83372336160392
-10.1416203696281
-9.83896088600159
-9.73274594545364
-9.3538824073039
-12.4636663133861
-12.6841457542032
-11.4383097551763
-10.3397588357329
-11.4305866807699
-8.84165297448635
-7.9623414427042
-10.6182343438268
-10.0140994675457
-9.63019214943051
-10.9895555973053
-11.1104946509004
-9.01547755300999
-9.04339382052422
-10.5287163890898
-9.27574336156249
-9.01200341247022
-6.97572100907564
-6.3048777198419
-10.6402535624802
-9.41918297111988
-7.89021705649793
-7.79033673668164
-8.53421884030104
-7.37771199643612
-5.52856987342238
-5.83913877420127
-6.25145385880023
-8.51835873629898
-10.0906830355525
-9.07070748880506
-8.3860330991447
-8.3456122521311
-9.17085595801473
-6.74481520429254
-3.46987120062113
-5.32533142715693
-5.84494265168905
-6.34829648700543
-5.87034972663969
-3.13952376879752
-3.99628685042262
-5.558927513659
-5.68127236142755
-5.78462313488126
-4.68529205024242
-4.99769389349967
-5.5119631960988
-6.39194673858583
-7.91394330374897
-8.07443245872855
-6.31239352468401
-7.19733925908804
-6.78241109848022
-5.74533660709858
-6.7647563368082
-7.68025051429868
-7.15274314209819
-6.87360829859972
-5.70093580335379
-5.3806825876236
-5.1294072791934
-4.17025221884251
-3.398128002882
-3.04428383708
-6.54719114303589
-4.20125578716397
-5.2553715815302
-2.76711645536125
-3.21567782759666
-2.15315927565098
-3.55228626355529
-3.38907793816179
-5.27973661385477
-5.42925415560603
-3.79182637482882
-5.31327252835035
-6.69869462959468
-7.0111985579133
-6.92958406358957
-5.46474211290479
-5.8625870719552
-4.69557779701427
-7.07905180752277
-4.93725715950131
-7.39584273099899
-8.18105067685246
-6.88709961622953
-7.71333077177405
-4.93918291199952
-5.99509684368968
-4.55066002160311
-3.62813142780215
-2.41219613701105
-2.59407168067992
-4.99172588437796
-5.49327510222793
-5.50681463256478
-5.10081131430343
-5.6576975658536
-4.82498616725206
-5.1532337134704
-3.15645150281489
-4.19958501610381
-7.44075712701306
-6.69083454459906
-6.0498107727617
-5.12850326858461
-5.40386890806258
-5.64180028438568
-6.91184165328741
-7.51056175958365
-6.44442764937412
-6.55050314217806
-5.22996951569803
-5.96853583492339
-5.26603685691953
-5.25146147236228
-6.85137950256467
-6.82223658636212
-5.80759220570326
-7.12803728505969
-6.83247521519661
-6.95997646823525
-4.01979368925095
-1.63985154777765
-4.4273913577199
-4.12141924165189
-5.66299609746784
-4.30856923758984
-3.84345189481974
-1.4194664247334
-0.345945306122303
-1.05473327636719
-2.3542025021743
-3.58584726974368
-2.3850963562727
-3.24390109628439
-3.66535200178623
-5.09718622639775
-2.87693365104496
-2.61770810931921
-1.0828871326521
-1.30787777155638
-1.71616436168551
-4.70171896927059
-3.80564338649856
-2.91148512065411
-5.58149161934853
-5.90008990466595
-5.47126776352525
-9.18671725690365
-9.14940395206213
-11.2503323256969
-10.424255117774
-6.42184513434768
-5.39582541584969
-8.14722744919709
-8.16882056370378
-7.51206571981311
-8.45908564701676
-8.10184616595507
-6.46330216526985
-6.9828971773386
-6.71123719215393
-8.41404669731855
-3.10467010503635
-2.88763903081417
-3.579594835639
-3.01751525700092
-4.73833446204662
-5.52662786096334
-1.82212210446596
-3.1366401873529
-4.96300243586302
-1.99414352234453
-4.19892793567851
-4.13224243745208
-3.86030554817989
-4.89775237441063
-4.66472213994712
-6.0364298876375
-7.08116491977125
-6.2519989204593
-8.30164511501789
-7.01077713118866
-8.24740026891232
-6.92879173159599
-8.97187905013561
-8.83181968331337
-9.98943853750825
-9.42748404853046
-7.15776924416423
-9.95080250501633
-6.81914456188679
-8.33155108988285
-7.5500909909606
-4.67526560509577
-2.19844114780426
-5.04269509483129
-3.80268925614655
-5.42229799926281
-4.50689072534442
-6.23142027854919
-5.16221681982279
-4.78946614265442
-5.69538813829422
-4.90296312514693
-5.23360724584199
-4.79079921543598
-4.23471892252564
-5.62304211780429
-7.37501126155257
-10.665890827775
-6.65439759846777
-7.83695086091757
-10.1910988390446
-9.73285456001759
-7.74828958138824
-8.11496724188328
-8.53270344389603
-7.51045141741633
-8.72627874463797
-7.0341889411211
-7.91857007145882
-6.80296070873737
-7.26332093030214
-8.36666001472622
-7.54265219718218
-6.75614961609244
-8.77285413444042
-8.27165672928095
-7.30228605121374
-7.71078412234783
-6.86894850805402
-7.37473097443581
-6.93119624815881
-6.27049668878317
-5.83750768750906
-6.51537861302495
-5.73451228160411
-6.60229272476863
-6.37426334992051
-4.84879683330655
-5.28620379045606
-5.2831040173769
-6.88054731115699
-5.12439649552107
-6.96997560188174
-7.78673596680164
-7.82661682367325
-5.46288533508778
-4.39088239148259
-5.58724701032043
-6.7395456682425
-3.57990021910518
-2.88728194497526
-4.24525710940361
-6.61050482839346
-4.23689621686935
-5.8420701213181
-2.44365733489394
-6.07838822901249
-2.85487180948257
-3.19508170895278
-3.05143935233355
-5.04863055795431
-3.20497177541256
-5.63342823460698
-4.41591230500489
-4.36973465234041
-6.55729877529666
-4.81457972154021
-5.38096313551068
-5.27180762588978
-7.82218036614358
-4.55890048295259
-6.20738927274942
-5.11896438337862
-6.35645722597837
-4.4555562697351
-5.50755914580077
-5.67803120985627
-6.64213658869267
-7.5681569352746
-6.7775228433311
-9.15377173572779
-7.98268184810877
-8.00492680445313
-10.5560118556023
-9.21596069261432
-6.98429850488901
-5.98726633191109
-6.79874962568283
-10.1784631796181
-6.9057103395462
-7.82260549068451
-6.66653164476156
-9.88761757314205
-7.05038587003946
-6.87263994291425
-9.48242772370577
-7.43492225673981
-6.06507331505418
-6.60369467735291
-7.04070150852203
-8.337013207376
-7.06837382912636
-6.13170701265335
-6.79565919563174
-8.53511035442352
-7.04146449011751
-10.1726574450731
-10.506255440414
-10.4293897375464
-9.37320765852928
-8.14938989165239
-8.86535945534706
-9.27530409395695
-5.97945860773325
-7.88766479841433
-6.7563584446907
-8.81311453133821
-9.4890810996294
-8.09295602329075
-8.46173568069935
-7.72464700043201
-7.52680073305964
-7.96480146422982
-9.51364189386368
-9.82199622504413
-11.1362446025014
-9.38287179917097
-9.11458614096045
-12.1372456550598
-12.745115775615
-10.3485168367624
-11.7103119343519
-8.17590213567019
-6.18497150577605
-7.05190607905388
-9.23538608849049
-6.48974271863699
-5.461784735322
-7.24961022287607
-7.80825350433588
-7.26922252029181
-10.7899652868509
-7.74666088633239
-9.12145268917084
-7.94017715752125
-4.49536985903978
-7.96288069710135
-6.9316136315465
-5.96040584892035
-7.19916354119778
-10.2042509280145
-7.0856446903199
-8.24780815467238
-8.05078881070949
-8.3628385681659
-5.41614235192537
-5.7276656255126
-5.0142699982971
-4.78510250896215
-5.5396272726357
-4.1185337100178
-2.87750911805779
-3.11819514865056
-6.18323608487844
-5.94322127103806
-6.65144114010036
-6.82897581672296
-6.38956919685006
-7.41675182059407
-7.81765147298574
-9.69748502969742
-6.02815244346857
-6.41580867022276
-8.7958378046751
-9.72620729915798
-11.0383684486151
-8.42364430427551
-9.46850580722094
-5.66495454311371
-4.53690507635474
-5.52014696598053
-5.28394911624491
-7.74068523198366
-4.34585834108293
-4.54717035591602
-7.07666447386146
-5.49445893330267
-5.50320811569691
-4.18224950134754
-2.01239945366979
-1.28463221900165
-2.96509108506143
-3.55147831141949
-6.3056010864675
-5.57133181393147
-5.67678862810135
-7.14863918721676
-5.88221842970233
-8.45607991144061
-7.21137797087431
-5.79030749201775
-7.87691615521908
-6.62149443849921
-6.86440348438919
-7.57496529817581
-8.13776959851384
-7.77312389016151
-6.89487260952592
-6.07213949412107
-6.57541567087173
-7.24123491719365
-5.62617231160402
-6.6938281096518
-7.76770676672459
-9.42765824496746
-8.6385542191565
-7.19339878484607
-9.21158189699054
-6.92271731048822
-5.33686049282551
-5.44420670717955
-3.46722719818354
-2.05959375202656
-4.49372462555766
-4.11213369295001
-6.41389366239309
-5.19127219030634
-8.16147343441844
-5.86118689924479
-5.71253411099315
-6.87531647458673
-8.03906887769699
-6.4982898379676
-9.39092883467674
-10.3528959403629
-9.54373389482498
-8.0952564291656
-7.24390184879303
-8.76937783230096
-8.22345212101936
-11.1394108384848
-8.38028484582901
-6.5011122841388
-8.78975899517536
-6.60103737562895
-7.07890941202641
-6.5191328972578
-5.984310798347
-8.0894535407424
-8.93511954322457
-7.78435392084066
-8.08181523531675
-9.12491270154715
-10.3498607128859
-6.92850428819656
-6.59725192189217
-7.66802225261927
-7.18433100730181
-7.50582099705935
-7.20848071947694
-9.52678683772683
-5.66161332279444
-7.96767192147672
-7.1935409065336
-7.44809017702937
-6.97463664039969
-9.27837233990431
-6.8445050753653
-6.24829654023051
-6.72387373447418
-4.65343581140041
-6.82796037942171
-6.3461495898664
-6.51784463226795
-9.24972550198436
-4.7591052390635
-4.61669548973441
-4.67493417020887
-4.28252550959587
-5.27436228841543
-2.32381930202246
-2.4480594471097
-2.64675008505583
-3.66598075255752
-2.51398570649326
-2.8656465113163
-5.57474535703659
-5.7730630338192
-6.00877848640084
-5.53016420453787
-5.67493919283152
-6.25289025902748
-6.81926333904266
-4.74114665389061
-6.1370741724968
-4.81843679398298
-6.86346155032516
-6.8775994554162
-7.78842398524284
-8.81453279405832
-6.36055057123303
-6.51417599339038
-12.048340447247
-10.5732840076089
-8.02237751428038
-7.4773428644985
-7.4647484049201
-6.3534839451313
-7.99573246762156
-7.53908394277096
-6.16877472354099
-8.97713107708842
-8.54583909548819
-9.45427580177784
-7.64085794612765
-8.38106286339462
-7.46283281594515
-8.59557394683361
-7.91471599368379
-7.09907228010707
-7.73556913528591
-10.5750282327645
-10.9355620443821
-10.8265409395099
-7.56348389387131
-4.76784318685532
-4.04969764873385
-7.75663408264518
-7.69990726257674
-9.30704045295715
-11.8770227506757
-11.5595652833581
-11.6145510599017
-8.95777410268784
-8.06896946020424
-6.56158719211817
-7.22901612892747
-5.77948423475027
-4.61049869348062
-4.13278117775917
-4.75601570680737
-5.47234828397632
-5.86314161866903
-6.49228303693235
-8.07893627882004
-8.83815039694309
-10.6130908429623
-11.4197590649128
-10.2548071127385
-10.4049833603203
-10.2080405652523
-9.9414726421237
-11.9293493032455
-10.9572196155787
-9.05804602615535
-10.3316632173955
-10.6571619510651
-9.42233920097351
-9.43740941956639
-8.7279737405479
-8.83694692701101
-7.50564376264811
-8.57405807822943
-9.80353901907802
-10.3199790045619
-7.36238589882851
-9.70198756083846
-7.57396923750639
-10.0033188983798
-7.86616689711809
-7.73724848777056
-8.09145221114159
-7.06514123827219
-7.35087618045509
-8.34741566330194
-9.85358103335602
-11.7288902029395
-11.1122670546174
-9.30418215692043
-7.79732786118984
-7.69111048430204
-8.52417926490307
-8.85482766479254
-8.26655765995383
-7.76758422702551
-4.17429110407829
-7.15030378103256
-5.77483601495624
-5.29878990352154
-6.51979336887598
-6.89749005436897
-8.96894156932831
-6.04126606881618
-7.54255245625973
-5.93603529781103
-3.45135353505611
-5.00925773009658
-2.61976770684123
-3.53448132425547
-2.17988602817059
-1.13717753440142
-2.08242379501462
-2.71821640431881
-3.70842644991353
-4.00137858092785
-2.48995653167367
-2.32410673424602
-3.817985098809
-3.70905318856239
-4.20104499906301
-3.31740121170878
-6.68841150961816
-9.00839971750975
-10.795503411442
-11.3080551624298
-8.44850701466203
-11.7302277460694
-11.2058149017394
-8.2474556863308
-6.78449241071939
-6.62594579905272
-7.29301136173308
-7.38052764162421
-6.26967256516218
-7.61340045928955
-5.83158484846354
-6.79542965069413
-6.84031975269318
-4.94612862169743
-6.9039758965373
-6.35530690103769
-6.82323022931814
-6.58154106140137
-6.51246349513531
-6.30871493369341
-4.67361473664641
-5.53629372082651
-7.40143579617143
-6.64543558657169
-7.61002823710442
-6.20839990675449
-7.11129306256771
-7.09646837413311
-5.84177576750517
-6.79375633597374
-6.50190674141049
-5.79405967518687
-6.22302233427763
-6.39993123710155
-5.20679044909775
-7.29710071906447
-7.30519405798987
-7.31068868562579
-7.50722770392895
-7.99309699982405
-7.93409686395898
-6.18135263957083
-6.44339535012841
-8.02289515733719
-8.7239783629775
-8.02723807841539
-6.49452577531338
-7.05112899839878
-8.43117126263678
-7.24363378062844
-7.29029697459191
-6.16501250118017
-6.05014740303159
-4.65430776774883
-6.54765757545829
-5.98134367354214
-5.59942803438753
-5.93058657832444
-6.451475918293
-6.64066301286221
-7.53059652447701
-4.5714406222105
-6.70429326593876
-5.70545936375856
-5.88105127960443
-6.05940169235691
-4.28074888885021
-3.90705007314682
-3.73076348006725
-3.60527139902115
-4.36394028365612
-4.53289907705039
-4.43302013387438
-4.52110914234072
-6.98915489017963
-8.97840012609959
-6.62219936586916
-8.04524378851056
-6.92062067613006
-8.23988032341003
-5.63803513348103
-5.97807996626943
-3.26822853833437
-4.46662555634975
-5.18898728117347
-7.71966564469039
-6.84355672076344
-8.16802466660738
-5.39234104007483
-6.39606972038746
-4.28539551794529
-2.98333180323243
-3.48116234131157
-4.69209187477827
-5.90143448859453
-5.35828240215778
-4.6051936969161
-5.41242295131087
-5.1913686171174
-6.81910213828087
-6.17639410495758
-5.14891432970762
-4.52927199006081
-6.31316224113107
-5.70522167533636
-6.373261526227
-7.0778764039278
-6.75800128560513
-5.81317326426506
-4.31665845215321
-4.43847052007914
-4.69814091175795
-4.82639888674021
-4.45864872261882
-5.57494294270873
-7.36659605801105
-9.17950441688299
-10.122003056109
-7.24724648334086
-6.38907974865288
-7.80671109352261
-8.04468818753958
-3.3944978825748
-5.29314107913524
-5.41171265020967
-6.45154782384634
-5.41341600194573
-5.66036750003695
-7.8347013425082
-7.43486243486404
-6.67840380966663
-5.83520224690437
-6.13608305901289
-2.75682442635298
-5.42105130106211
-2.56006459891796
-1.87253914773464
-1.41729625314474
-4.18050690740347
-2.67542182654142
-2.90581471472979
-4.15626387763768
-4.39062780514359
-5.53769089281559
-6.64476091042161
-5.37017729505897
-6.35005257278681
-5.16270446777344
-6.13948632031679
-4.70679716765881
-2.99250680208206
-1.56741659343243
-4.2378588616848
-5.20705354958773
-5.25836545228958
-5.0530930608511
-4.8030132651329
-5.21740565448999
-5.171317092143
-5.92060680687428
-5.60909042693675
-6.75694138370454
-5.95393295946997
-6.74541811645031
-6.05498944222927
-6.61565675633028
-5.22159282490611
-5.8279735147953
-6.41243539750576
-4.77036944404244
-5.33795447647572
-6.23977719247341
-7.74698706716299
-6.73069922626019
-6.29812742769718
-3.74193599075079
-3.77978627383709
-5.98344873264432
-6.41928014345467
-5.42489576339722
-6.81741101905936
-9.22191569581628
-8.60634027048945
-4.91439243778586
-5.55362898111343
-5.46030011773109
-7.00781685113907
-6.63272791681811
-6.04634108394384
-5.18494297191501
-4.66312710940838
-6.0128692612052
-6.94055921211839
-6.02160166203976
-6.52796960249543
-6.8867114149034
-5.38560461625457
-7.5163861066103
-9.66337990574539
-9.43326898664236
-8.57579354941845
-7.30815514922142
-7.36865376681089
-8.87642907351255
-6.70737704634666
-8.42415184527636
-6.20663009956479
-4.50635612010956
-7.77126726508141
-8.8472750633955
-5.49561229348183
-6.19560342282057
-5.84256584197283
-2.39632999897003
-2.66812803596258
-4.78708299156278
-4.55922068841755
-4.87886690348387
-3.30542212165892
-5.4841867312789
-5.11424561589956
-1.37483417987823
-9.90123652666807
-7.38732628524303
-6.77822832763195
-8.83309507369995
-4.95216833055019
-7.3842571079731
-6.01762980036438
-6.52124477922916
-4.47473869472742
-6.34979878365993
-4.49844790250063
-4.87326569110155
-7.22383211553097
-6.88937731832266
-9.07971576601267
-6.47512021660805
-8.04974810779095
-4.83867441117764
-7.02309441193938
-6.80225142650306
-7.7526561319828
-8.33944791555405
-5.13838382065296
-8.92396888881922
-7.66227826476097
-8.76581843942404
-4.90452596545219
-7.67031909525394
-11.4626314640045
-10.69045894593
-10.6127136573195
-7.13301528990269
-8.56865108013153
-8.77678981423378
-9.14241434633732
-7.25093121826649
-10.2238190472126
-9.0342905074358
-10.4927154481411
-10.3535820096731
-9.81942629814148
-10.6101220548153
-11.0790797770023
-10.4776182472706
-11.1144994646311
-9.54718102514744
-8.96965917944908
-9.25545993447304
-8.95725101232529
-7.93475855886936
-10.760064586997
-8.62459844350815
-7.26711493730545
-10.5406659692526
-7.84442787617445
-8.54644727706909
-6.69117563962936
-6.65970934182405
-10.3136844709516
-7.50486113131046
-7.95550495386124
-4.25995659083128
-6.68956938385963
-7.21382227540016
-8.49720384925604
-8.32695873081684
-10.6445896029472
-8.393609944731
-4.0030456520617
-6.72331091016531
-6.52837045490742
-6.90587034076452
-7.2875873669982
-7.17037966474891
-7.61169968545437
-8.35902325809002
-9.17428486049175
-9.94855332374573
-11.2818140462041
-8.63397210836411
-6.82878590375185
-7.14106015861034
-8.18156046420336
-7.47493755072355
-8.62009224295616
-8.80066990852356
-6.96297350525856
-6.46151926368475
-6.98902161419392
-7.4663128554821
-5.05185209959745
-7.73506601899862
-5.62651149183512
-5.56668108701706
-7.65669194608927
-7.57239373400807
-7.2909185513854
-4.46723749488592
-2.46832049638033
-6.10382923856378
-6.55275048315525
-3.98827780783176
-6.18685629218817
-4.94391073659062
-5.94339939206839
-5.9724221713841
-4.47757326811552
-2.00028620287776
-3.02599307894707
-5.8658552467823
-4.29099240433425
-4.78897099196911
-4.01617915183306
-6.06189029663801
-5.27082832343876
-6.04291281476617
-7.19820297509432
-7.21481516957283
-5.16042692959309
-3.60429929941893
-5.36621467769146
-5.93063167482615
-7.13505343534052
-7.52846207469702
-6.32788442075253
-3.30238320678473
-7.75012526661158
-7.70405910164118
-8.67277811467648
-11.3487210571766
-10.5581686943769
-6.3940435051918
-8.65356937050819
-8.44667162001133
-8.37120486050844
-12.3886798471212
-9.40750803053379
-8.61504374444485
-11.277525857091
-9.74749924987555
-9.81864647567272
-9.62524478882551
-8.88885219022632
-6.115064419806
-6.13984531536698
-7.6096574421972
-5.45719196461141
-6.28493775427341
-7.34186104685068
-7.45456431061029
-2.62390177324414
-8.96732427552342
-7.33223769813776
-7.49477000534534
-5.54424233362079
-4.50161008536816
-3.33181082271039
-6.22998036257923
-6.69760034233332
-6.60273548774421
-6.36282173171639
-5.46732163708657
-4.91036668419838
-5.22854045592248
-4.24741177633405
-7.96398927643895
-5.99942176043987
-6.00178832560778
-6.07454642653465
-7.05538001842797
-3.90356544032693
-7.26593329757452
-4.50015880912542
-6.82212314940989
-4.75297754257917
-4.38617940247059
-5.22987529635429
-5.89545883238316
-3.81608410179615
-6.33160394430161
-9.12094033882022
-10.1577293276787
-7.90164022892714
-6.40633241832256
-11.1519082784653
-11.0157035961747
-8.71665630489588
-10.2516425475478
-10.8808500338346
-9.47985313087702
-11.4008330479264
-8.59363047592342
-10.3088978156447
-8.35489506181329
-10.2043228615075
-8.44345494359732
-10.1959476098418
-10.475972391665
-8.43094656616449
-9.21629410982132
-8.93856339715421
-8.54164507985115
-8.70005656778812
-6.72741446644068
-8.07482867687941
-5.3884744644165
-6.904142126441
-8.41788774356246
-6.65446739131585
-10.8816855698824
-4.69580281618983
-9.33510308712721
-8.6372197791934
-6.54269774258137
-6.78222127258778
-6.35463584586978
-4.79591831564903
-4.14988077990711
-5.86671327287331
-6.82843627547845
-4.79537975415587
-3.75882017752156
-3.26696038991213
-2.73107039555907
-1.72004246152937
-0.306086717173457
-0.81345546990633
-2.08372598746791
-4.00478221103549
-2.21021854132414
-4.17524044960737
-6.7680816501379
-6.5657904855907
-4.64933796599507
-5.05117379035801
-6.55856285244226
-5.91726479399949
-4.04470661282539
-6.43981269747019
-7.17958386987448
-7.34020598232746
-9.52809630334377
-7.50871251523495
-7.12609277665615
-8.32462465763092
-6.20487481355667
-7.08546293526888
-6.96970502287149
-10.3680174089968
-4.99566461145878
-4.6647548256442
-6.34996476769447
-4.30649203807116
-6.56705327052623
-5.99358265474439
-8.17262056469917
-7.26196747738868
-8.60168781876564
-3.3950665127486
-5.15457484871149
-2.79346366412938
-4.0963926226832
-5.88547542691231
-4.85228254646063
-6.14162967726588
-3.64090129407123
-6.13554780930281
-8.95887035131454
-7.98813716322184
-7.40381411463022
-7.7569927982986
-7.98917006701231
-5.73086866363883
-9.07647446542978
-6.39424443989992
-8.63157315924764
-6.50383550673723
-6.56281482055783
-9.06156798824668
-5.95555089972913
-4.40067030489445
-7.19792871363461
-8.38425027858466
-6.27676906250417
-7.82382930442691
-5.36645046528429
-6.04192600399256
-6.11102230846882
-6.15697133913636
-6.93346858024597
-6.04484556615353
-7.7026884406805
-5.13005241751671
-5.12107808049768
-6.10832422971725
-4.02340476959944
-6.57572722993791
-5.13676061108708
-6.19149137136992
-4.32549410872161
-3.48962345905602
-5.01228733360767
-4.65590704232454
-6.53050702158362
-1.46995961852372
-5.52622937038541
-5.94085329398513
-4.78550559282303
-2.11759260110557
-1.98652832210064
-6.50451148673892
-4.83791975490749
-1.80333272373537
-4.33029690384865
-4.15820683538914
-6.30034361407161
-5.43678627163172
-2.91432774928398
-2.56214687973261
-3.09965627640486
-8.66910449787974
-3.66534199565649
-5.68889444787055
-5.39444939419627
-4.93043180555105
-4.79683591425419
-6.81749120354652
-4.75118925049901
-6.03375372290611
-6.03307104459964
-5.95043554157019
-7.59262914210558
-7.80693637765944
-3.91066020354629
-5.29411697946489
-7.65686081722379
-4.74955670535564
-5.57244847714901
-3.23693397268653
-4.08404826372862
-6.70488994941115
-5.8111082855612
-8.99814212694764
-6.34878165833652
-6.15534009225667
-7.31348185241222
-9.5314648039639
-8.91377136856318
-6.2806758210063
-7.00739878416061
-7.47624509036541
-9.8694366030395
-10.9095059484243
-10.5572905316949
-10.5250461623073
-11.9993223659694
-12.2942715957761
-8.14526182413101
-8.25273155421019
-4.84406854584813
-6.56619600765407
-6.90725772455335
-6.70464159920812
-4.74877073802054
-5.6622386649251
-1.91867583617568
-4.33539824932814
-3.67694818973541
-7.02209813147783
-5.65050466544926
-7.79393898695707
-4.23041891306639
-6.21587969362736
-6.4474548175931
-7.18676519393921
-3.6695184931159
-7.87390277907252
-5.36601469479501
-3.69788375496864
-1.26584827899933
-4.03116739913821
-5.04518896527588
-3.83832824230194
-5.49772074818611
-4.66347791999578
-5.43144162744284
-3.70886424183846
-4.6477843336761
-4.74134004116058
-5.00360351800919
-4.43272764235735
-4.35361368209124
-3.39934796094894
-4.50452847406268
-1.90654641157016
-2.78954526782036
-3.17982844263315
-2.91934768855572
-5.10246507823467
-6.23979823663831
-7.82568324357271
-5.13187946355902
-6.43180593848228
-5.71095398068428
-6.03058833628893
-6.39659563452005
-4.44057625904679
-5.19372546672821
-8.08813363313675
-6.20732980594039
-5.24814362078905
-4.96755082346499
-5.52933757659048
-7.55965512618423
-4.82072460232303
-5.28436622768641
-7.12027146667242
-5.8437613286078
-4.37935425341129
-3.71619123965502
-5.08164614439011
-5.94039952289313
-4.43825877830386
-4.26045653969049
-5.26295989006758
-4.45629469305277
-4.4860122948885
-4.93495842441916
-4.35116990702227
-4.69838957488537
-6.55008229613304
-7.23724036663771
-7.70620572566986
-7.27794254571199
-8.21134842187166
-9.10293940454721
-6.67201914638281
-8.84945049881935
-7.37661276198924
-8.58260949514806
-7.65860636159778
-7.47587552294135
-5.53866575658321
-5.68470952287316
-9.44878457859159
-10.5308229327202
-9.688700735569
-8.89039808511734
-7.2475737631321
-7.99337668716908
-6.8550895601511
-5.79948965460062
-5.9994097314775
-5.59009771794081
-5.39906513690948
-6.71536738425493
-4.36525140702724
-4.60668845847249
-4.40500057116151
-5.98039889335632
-5.34629133343697
-6.89543997496367
-7.46681698411703
-7.06024087592959
-3.46469434630126
-5.81496685184538
-5.65168571844697
-8.8275624060625
-6.81862846761942
-5.62112642265856
-6.48716004192829
-8.17039307020605
-8.70548343658447
-5.88361702673137
-3.32087282510474
-3.4481549449265
-2.73166388133541
-2.56612975336611
-2.6279548406601
-6.27606622874737
-4.89687020145357
-4.37911038845778
-3.48450730368495
-4.1990580484271
-5.73370976001024
-7.60648041218519
-6.42868918180466
-8.0986714810133
-7.83491159230471
-7.11430780589581
-6.68190786987543
-5.82064293324947
-7.27262611687183
-7.34798876568675
-5.63954397290945
-9.00073959119618
-4.40187187492847
-4.56786249577999
-5.42714914679527
-3.92661406099796
-5.96870751678944
-5.77899125963449
-4.13816852122545
-2.9783119186759
-4.11017286777496
-6.21608197689056
-4.11249069869518
-6.2595626115799
-7.89927572011948
-7.57839196547866
-7.69710911437869
-6.27438395470381
-8.4362455829978
-8.43098852038383
-7.50118523091078
-6.10061560571194
-7.51823360472918
-6.0747829079628
-8.86086165904999
-7.86931297183037
-5.71722857654095
-6.88396632671356
-3.65816634148359
-1.54680984839797
-1.74904958158731
-3.50260143727064
-1.81557059288025
-3.2046994138509
-1.73431612178683
-2.83671851083636
-4.54091827198863
-4.65067836269736
-4.35943488776684
-2.6692608948797
-3.28663492202759
-4.60434058308601
-5.12721991539001
-5.76918167620897
-5.46813540905714
-6.12446628510952
-6.07904913276434
-3.42359315231442
-5.07670134678483
-3.72332447674125
-5.50719392299652
-5.34418545663357
-5.43270075321198
-2.40023417025805
-4.16333452612162
-4.26911540329456
-5.31223468482494
-4.92381863296032
-6.3655864149332
-3.64012249559164
-6.50172527879477
-6.24377854168415
-4.30550321936607
-6.93255421519279
-7.91678489744663
-6.04887019842863
-9.28973765671253
-9.03954529762268
-10.3389572352171
-7.83633901178837
-6.43726159632206
-6.90228107199073
-9.11504518985748
-8.18382820487022
-11.8103562146425
-9.99780741333961
-9.74965567141771
-6.83616228401661
-6.27189907059073
-7.14315130189061
-6.34004144370556
-6.23494183272123
-5.05676825344563
-6.86735478788614
-6.57553583011031
-6.78092687577009
-6.74910826981068
-6.92809543013573
-5.85343845188618
-8.65714729577303
-9.14064173400402
-8.06072565168142
-6.86851768195629
-6.65670770406723
-6.9392062574625
-6.50255084037781
-3.47460524737835
-7.55776251852512
-7.92776116728783
-7.37451772391796
-6.23697776347399
-6.90037997625768
-7.56216797232628
-7.327871337533
-6.80085098743439
-5.08167067915201
-7.96016877889633
-7.4431578591466
-4.56749482452869
-7.61071869730949
-7.98364808410406
-5.06889975070953
-5.85431326925755
-7.7312476914376
-8.00305083394051
-8.91350696980953
-8.16878761351109
-7.37511616386473
-7.30204511713237
-7.07277289405465
-6.28531369194388
-7.20842836797237
-6.16738963127136
-6.72997070848942
-8.35427039116621
-9.46839001774788
-7.04636805132031
-7.32068192958832
-7.26367757841945
-6.44886626303196
-7.33886560425162
-5.95159867405891
-6.10166048305109
-4.00673071481287
-4.80727460235357
-3.79060401022434
-4.84596825391054
-4.32520079612732
-2.49130260571837
-3.96005372516811
-3.29397040605545
-4.70712647540495
-5.10874333232641
-4.8710253983736
-6.43634859099984
-4.69047005538596
-5.98407579958439
-6.66697889566422
-6.89347366988659
-5.45751842483878
-5.47872081398964
-7.02237252891064
-7.84867742098868
-3.57521832361817
-5.15595890581608
-4.09894195199013
-7.03603043407202
-5.79108616709709
-7.90568588674068
-8.599360704422
-8.18073704838753
-3.86405771877617
-8.6556302011013
-9.81979432702065
-8.96434441208839
-8.58379327505827
-10.4041992500424
-8.60112999379635
-8.68996762484312
-7.72466079890728
-10.788105847314
-6.95417676866055
-7.02366299182177
-9.00032553076744
-7.53217144310474
-5.97554526850581
-6.65692437812686
-5.54416546970606
-4.2642500847578
-3.76026524230838
-4.62259075790644
-5.30559482425451
-5.05631781741977
-6.52790851145983
-1.94925671443343
-4.16477469168603
-5.04029044508934
-6.57037086039782
-5.87902499735355
-5.98994314670563
-8.49412174895406
-8.29008527286351
-8.55937010794878
-7.50318097695708
-10.668274924159
-11.9328888505697
-9.05751559138298
-11.9612973183393
-9.91301768273115
-7.36808386672055
-7.25226652622223
-8.74369244277477
-9.38016694039106
-7.02180175855756
-7.63480660319328
-4.63204463198781
-7.65836938843131
-6.84188508987427
-8.14689249545336
-8.79582289606333
-6.4608690077439
-6.59620878007263
-7.34879567474127
-9.49412955343723
-8.64144409075379
-6.46725241094828
-5.50476620160043
-7.62486210651696
-5.95484866574407
-7.1861674040556
-5.95791165530682
-6.06785653717816
-7.004041492939
-8.00569223612547
-5.62355230748653
-6.70681005343795
-2.70709948241711
-5.51592800393701
-5.94692923128605
-6.35676640272141
-4.83097435534
-4.37239111214876
-6.07760629802942
-3.61238783970475
-5.35273063927889
-8.20424216985703
-2.9793891441077
-2.27079006377608
-5.49991964921355
-2.74767109751701
-2.84148846194148
-4.3444486707449
-3.81093910709023
-4.35754994302988
-4.95838293619454
-3.47312270477414
-5.52232902497053
-5.10210394486785
-5.46070273965597
-2.29849940165877
-2.39322179276496
-4.54140235390514
-4.31512654572725
-3.52638507820666
-5.96567653492093
-5.18308087065816
-3.08370775729418
-5.5656960606575
-5.59534993767738
-5.05408579111099
-5.29465594142675
-5.48693469911814
-4.85495619475842
-8.7785831540823
-10.3882337734103
-11.5999763458967
-8.85869410634041
-10.6122852861881
-8.65501742810011
-9.05922426655889
-3.60688311606646
-7.28516122698784
-4.15517388284206
-7.08057203143835
-4.38324956595898
-6.07171542197466
-8.07919500023127
-7.74810790270567
-6.17368681356311
-6.69230983406305
-5.06781336246058
-4.89907766878605
-3.98919793590903
-5.11484802141786
-6.46947551704943
-5.58878067880869
-5.32070983946323
-3.45135775953531
-2.77511643990874
-3.21380155021325
-4.27279474958777
-5.41513196565211
-5.67781076580286
-7.23685230687261
-4.60783302038908
-7.00371936708689
-6.85102168656886
-7.42076299712062
-6.70464128779713
-4.9640198610723
-7.20371230598539
-6.79173937393352
-6.63770321011543
-6.25010497868061
-5.55145110934973
-6.29695256613195
-7.34712046384811
-8.00635387003422
-9.60744673758745
-10.3367686606944
-9.79203770682216
-10.036633932963
-9.28025457262993
-7.74983691424131
-5.41309029981494
-6.0602760836482
-8.04724699631333
-7.92818018049002
-7.98534647189081
-7.41261131875217
-7.63007343560457
-9.65641963109374
-7.72866212402005
-6.83746653422713
-8.01536989212036
-6.53442987054586
-5.71459436044097
-5.41299246996641
-7.59730182960629
-6.53391583636403
-6.47645637020469
-5.20440031588078
-4.57197232544422
-5.23325137794018
-4.77065341174603
-3.22541275620461
-3.68880426511168
-7.08421681821346
-4.10535826161504
-6.2994773760438
-4.87028805166483
-4.73775096982718
-4.03795290365815
-5.85503774136305
-7.91086116433144
-6.43036026507616
-5.88246726582292
-7.43012907356024
-9.36808616667986
-9.05849493201822
-10.4131010249257
-7.4073433727026
-6.13106752932072
-5.84657546132803
-4.62476886808872
-4.1216474249959
-4.73898526048288
-4.16789499949664
-3.98191708792001
-3.72032507695258
-4.58283388614655
-2.68543908931315
-4.14760279655457
-3.90210196003318
-4.37045801151544
-3.65790127357468
-5.93474219925702
-4.48511324264109
-5.51208083331585
-3.91863691899925
-5.19109175354242
-7.53034448623657
-4.85881744325161
-5.50497737526894
-3.03393395245075
-3.0590077675879
-6.07427522540092
-6.33097088336945
-7.2885704934597
-5.78690713644028
-6.48422487825155
-7.66426253318787
-6.31457614898682
-6.47558173164725
-8.98656807094812
-7.06357754021883
-7.47231061756611
-6.82208167016506
-7.26835553348064
-8.71816328167915
-8.12273778393865
-8.22505962848663
-7.29218982160091
-6.83315649628639
-10.3497459515929
-12.5322139412165
-9.62330517172813
-10.6215180754662
-8.37255932018161
-9.08930081129074
-7.54352608323097
-5.2382807158865
-5.77741853892803
-8.31707644462585
-8.15380676090717
-10.5364630222321
-5.96750608086586
-6.31825050711632
-6.62776241451502
-8.50933863595128
-6.07375244796276
-6.15643554180861
-6.8184714987874
-10.5727988258004
-6.26711669936776
-8.14107920974493
-8.53052420914173
-7.8332767188549
-7.33801596239209
-6.40790086984634
-6.22498455829918
-6.9670697748661
-8.59329952299595
-8.54386156052351
-7.81740016490221
-8.40584699809551
-10.2978427223861
-8.72349354624748
-9.80057509243488
-9.48000667989254
-8.59226293489337
-8.3080186760053
-8.77841404080391
-5.68918398674577
-5.63840094953775
-7.16851766034961
-6.36710561066866
-5.35070466250181
-6.90774903073907
-7.0758299306035
-4.77359898388386
-6.8018484916538
-6.05951769277453
-5.9085268676281
-6.26829704642296
-4.06440386548638
-2.52267748117447
-3.98314452916384
-5.64235663227737
-7.21671731770039
-5.2255539894104
-5.19456405937672
-5.12271340191364
-4.3250920176506
-5.88473059237003
-6.54626024514437
-5.76377113908529
-4.44237376004457
-4.46916058659554
-3.85915726423264
-2.23804004490376
-5.40955368429422
-5.83993211016059
-6.08098697662354
-3.91636833548546
-2.06504241377115
-4.27748367935419
-3.45526687055826
-3.41159959882498
-3.60645259544253
-3.21936530759558
-1.45072425622493
-1.35208039730787
-0.760581485927105
-4.09284309670329
-5.13707792758942
-2.10642679408193
-3.03844444081187
-3.63377461582422
-1.46388547308743
-2.54126649349928
-2.90898180007935
-1.1827195584774
-2.65955598652363
-3.00328785181046
-3.67702916264534
-2.74861904606223
-5.01981841027737
-3.55689131468534
-2.27245098352432
-4.13230915367603
-3.15003581345081
-1.59628494083881
-3.44379128958099
-2.76306985318661
-3.16960513591766
-4.6756009683013
-4.24389319121838
-4.0317145138979
-3.61145015060902
-4.05889128893614
-4.43964387476444
-3.7525756880641
-4.88127188384533
-3.46582750976086
-7.93475962430239
-7.77895832061768
-6.57100071758032
-4.39702878892422
-5.62481595575809
-5.34936150163412
-2.7290106061846
-5.49392637610435
-5.14517406374216
-4.26507849246264
-6.71731057390571
-6.32175225764513
-5.00027495622635
-3.37615816667676
-2.39304520189762
-7.43161648511887
-7.26859547942877
-7.64815285056829
-8.45914769917727
-9.31738589704037
-7.05422925949097
-8.78340871632099
-8.09630574285984
-8.47581031918526
-9.04998522996902
-8.74031069129705
-9.38539983332157
-7.85007970035076
-9.26620315015316
-10.9498539119959
-6.9039052426815
-5.42676119506359
-7.15328277647495
-7.66147218644619
-6.94739788398147
-9.15185733139515
-6.2170579880476
-4.30165530741215
-6.75143517553806
-6.21391485631466
-5.88438555598259
-7.18625757098198
-8.18898379802704
-9.17550776898861
-9.51745149493217
-7.79052823781967
-8.29805524647236
-6.30887784063816
-7.95775818824768
-4.73337122797966
-4.25645668804646
-7.11690001189709
-3.03546710312366
-5.73742968589067
-6.71855784952641
-4.22626497596502
-4.51948223263025
-5.4240837842226
-4.92558668553829
-4.16746711730957
-2.30206703394651
-3.83067345619202
-2.56815703958273
-4.10342448949814
-2.80106426775455
-2.54094468057156
-4.05861918628216
-3.37628721445799
-3.58791872859001
-7.48611953854561
-6.14128433912992
-7.33337686955929
-7.80395320802927
-6.44323021173477
-5.8777045160532
-5.6629668623209
-7.0356979444623
-8.87780621647835
-8.169612377882
-7.1473591029644
-4.15448545664549
-4.71125593781471
-5.85815913230181
-3.02780488878489
-4.2323625087738
-3.66998981684446
-3.7904294654727
-4.42585173249245
-3.1083623804152
-2.67068861797452
-4.39481571689248
-3.72350154817104
-4.25442259758711
-2.43838689476252
-5.56483259797096
-6.9537025988102
-4.74615277349949
-5.64193383604288
-6.9364009052515
-8.4070074595511
-8.70520747452974
-7.74934498220682
-9.54928843677044
-6.96476551145315
-5.16334822773933
-4.47995278984308
-3.07302936911583
-7.86148251593113
-6.55409462749958
-7.09705786406994
-6.26110082119703
-7.87915727496147
-6.42756307125092
-8.68789042532444
-8.36182826757431
-7.88724209368229
-6.02870840579271
-5.43767042458057
-5.76514694094658
-6.22804751619697
-8.69694276154041
-8.90923899412155
-9.4454400986433
-11.7328463941813
-10.2918186038733
-10.6007034182549
-6.99677574634552
-8.83259148895741
-8.64828112721443
-8.91344478726387
-9.90155656635761
-8.60879254341125
-8.41108876466751
-10.8349986374378
-11.3717992305756
-11.9636069238186
-10.1005071103573
-8.16454493999481
-10.7001063674688
-8.40998224914074
-9.770014077425
-9.39071778953075
-8.03618375957012
-7.35569965094328
-7.76930303871632
-10.0364509671926
-11.7714539319277
-8.36505107581615
-7.8397714048624
-8.65365777909756
-5.10714951902628
-3.60805547982454
-5.80216713249683
-7.0435830950737
-4.86043132841587
-1.58345422148705
-4.96093122661114
-5.79849877953529
-5.38171321153641
-6.16714262962341
-4.17433847486973
-3.3489615470171
-2.55805373191833
-3.46718280017376
-5.38839754462242
-6.38262367248535
-6.75104007124901
-6.24082843959332
-7.55470235645771
-7.62023857235909
-7.2224377989769
-7.42990808188915
-7.87860145419836
-6.61251544952393
-7.87374088168144
-9.35183069109917
-8.43534932285547
-9.31222011893988
-7.60353353619576
-10.0607398599386
-10.9840697050095
-9.45929202437401
-9.18471306562424
-7.89097440242767
-5.88118815422058
-10.1164577007294
-8.90904846787453
-8.92628052830696
-8.02154611051083
-10.2452618181705
-9.8283361941576
-8.13449739664793
-10.1081264689565
-8.07719764113426
-8.16095104813576
-8.16694077849388
-8.71626102924347
-8.80947606265545
-6.3635977357626
-9.06007690727711
-6.31630454957485
-6.03517451882362
-8.2591131478548
-7.07618956267834
-4.89855596423149
-7.61162480711937
-7.86528730392456
-7.55150192975998
-4.90765899419785
-6.52245111763477
-8.64587697386742
-6.59880492091179
-5.78023393452168
-5.85575464367867
-8.65528491139412
-8.65710647404194
-9.31408688426018
-8.39540797472
-8.52442033588886
-8.62911972403526
-9.55564595758915
-6.21267984807491
-9.11133448779583
-8.64715227484703
-10.6408488452435
-10.7765832692385
-9.64904975891113
-7.57541759312153
-9.13314278423786
-7.97138361632824
-7.43583545833826
-6.59817099571228
-5.27005632221699
-3.45993468165398
-3.30037270486355
-6.06944660842419
-6.14688640832901
-7.73909559845924
-11.0871388316154
-9.45647266507149
-9.88160684704781
-12.1116581112146
-11.067699059844
-11.4881707578897
-11.7356750890613
-11.2711869552732
-12.2912248671055
-8.91181958466768
-7.99518004059792
-9.27854272723198
-9.12210512161255
-11.2856127619743
-11.3354896456003
-9.09692376852036
-10.7746351212263
-9.75469124317169
-11.1861201152205
-9.41495187580585
-9.44962214678526
-11.1070477813482
-10.2497675716877
-11.5546293109655
-9.39994545280933
-9.97511760890484
-10.3374685496092
-11.609117642045
-9.90041176974773
-12.1146914213896
-9.10281850397587
-8.55982168018818
-8.8031035810709
-5.43433940410614
-6.89530325680971
-7.5756508409977
-11.1342703849077
-8.85209690034389
-7.54511499404907
-8.68383437395096
-7.50093331933022
-9.70259062945843
-6.28011421859264
-7.04484491050243
-5.22002350538969
-6.25196875631809
-5.67170479893684
-7.04020560532808
-7.64851731061935
-6.37982396781445
-8.12473982572556
-7.25192765146494
-6.88493567705154
-2.01473452150822
-1.97108970582485
-2.1777882501483
-3.25422804057598
-3.44754479825497
-6.36472472548485
-7.86223934590816
-9.35334913432598
-7.84230433404446
-6.688805796206
-8.77607560157776
-5.1419549882412
-7.59774622321129
-7.25203850865364
-4.68894688785076
-5.90492251515388
-4.36585794389248
-4.80151638016105
-6.44049429893494
-3.93542122840881
-3.64337773621082
-3.96090534329414
-2.41190102696419
-2.67854084074497
-2.70384998619556
-2.89880128204823
-2.36246261000633
-1.78033456206322
-2.39928764104843
-1.71871183812618
-1.53417855501175
-1.70113104581833
-0.106706317514181
0.612242221832275
-1.44251243025064
-4.37112928926945
-3.69851343333721
-2.92307934165001
-4.97861969470978
-5.31568739563227
-1.45787055790424
-6.68080873787403
-2.3587926030159
-1.45639924705029
-3.55783072859049
-3.05491725355387
-1.79634546488523
-4.62024720013142
-2.85811110958457
-6.14991506189108
-5.81476748734713
-6.26103247702122
-6.54318994283676
-5.10862853378057
-2.32583778351545
-4.81873501837254
-3.2035348713398
-4.71208754181862
-6.43139539659023
-5.50434030592442
-2.52061146497726
-4.10542376339436
-4.48607939481735
-5.11045812442899
-4.10237169265747
-4.01475192606449
-6.38531386852264
-4.87761874496937
-5.0007951259613
-3.52392372488976
-4.79312233626842
-7.65410955250263
-5.98930284380913
-7.62193680554628
-6.05218020826578
-6.98612447082996
-6.53797352313995
-6.87903229892254
-7.47317530214787
-6.31790655851364
-7.95763991773129
-6.49539766460657
-4.60780346393585
-5.30487139895558
-7.25669620931149
-8.03545065224171
-6.69368025660515
-6.72022148966789
-3.53968781977892
-10.581834346056
-8.888457223773
-9.03224237263203
-7.55346892029047
-8.71076142042875
-7.2701991321519
-7.32116901129484
-7.24376526474953
-7.25446920096874
-6.64842449128628
-7.48460195958614
-5.40313056856394
-5.58450607955456
-9.94231779873371
-10.7727410569787
-10.5829827487469
-9.30702470242977
-9.37464989721775
-7.10340875387192
-7.04471512138844
-6.40623274445534
-6.40364529192448
-5.98580834269524
-5.74530491232872
-3.99973975121975
-4.94873897731304
-1.57706035673618
-5.20009896159172
-5.05167232453823
-5.50546026229858
-6.57052379846573
-8.18986947834492
-6.6720504462719
-7.33134645223618
-4.96594178676605
-7.02493044734001
-9.30231830477715
-7.69270980358124
-8.13390737771988
-5.97733744233847
-7.70079407095909
-7.96606180816889
-7.82704285532236
-3.78634983301163
-5.20383879542351
-5.27722865343094
-4.31475523114204
-3.35060521960258
-2.27033594250679
-2.77173241972923
-2.83996185660362
-3.83796209096909
-3.78239807486534
-5.77240465581417
-5.87843519449234
-5.55502031743526
-6.91086921095848
-3.34861981868744
-5.48992432653904
-5.77930021286011
-4.05376397073269
-4.83289033174515
-2.87499806284904
-4.53045791387558
-6.84359966218472
-6.97353301942348
-9.43402919173241
-8.50048734992743
-5.57222846150398
-7.91687567532063
-8.17954936623573
-5.73307456076145
-7.10714051127434
-6.82245269417763
-4.76915065944195
-5.09541486203671
-6.36834412813187
-5.78299105167389
-6.05552221089602
-5.19725771248341
-5.75432078540325
-7.95115686953068
-6.59870587289333
-4.78879427909851
-4.65615974366665
-2.50718837976456
-6.31048136949539
-4.30714654922485
-5.24605721235275
-5.94596722722054
-7.41034013032913
-5.12583793699741
-5.21003368496895
-7.14184804260731
-2.62389808893204
-7.0834858417511
-7.51308695971966
-8.30731572210789
-9.98767383396626
-9.22455562651157
-6.33968921005726
-5.5149657279253
-7.34698725491762
-3.85251498222351
-0.930729202926159
-1.59281702339649
-1.6209414973855
-2.08644513785839
-3.36842775344849
-6.96032457053661
-7.9136049747467
-3.0138247013092
-4.83125750720501
-4.10909646749496
-6.19923458993435
-7.60777387022972
-5.87740840762854
-5.73804405331612
-7.86663502454758
-6.57461602985859
-10.0786971002817
-11.6359156519175
-7.42869831621647
-8.17498029768467
-9.58544397354126
-8.99165952205658
-8.2640850096941
-8.9484057277441
-7.56636807322502
-5.57768765091896
-4.28938177227974
-5.42325589060783
-6.0713714659214
-5.73266495764256
-4.53728678822517
-7.4760454595089
-4.98657695949078
-7.16768670082092
-4.62362660467625
-3.98728244006634
-7.68335762619972
-8.56251305341721
-8.80343851447105
-7.19496351480484
-6.45402827858925
-8.54347017407417
-6.33708207309246
-7.18736958503723
-4.51733161509037
-9.35851399600506
-8.11689054965973
-9.41509844362736
-9.80284136533737
-9.66642360389233
-11.2730195522308
-11.9800160527229
-15.0495176613331
-12.9169291257858
-11.1366825997829
-7.85238863527775
-8.4681618064642
-9.65869525074959
-9.4786518663168
-10.8859545588493
-11.153395742178
-7.07734560966492
-11.6718398183584
-9.87796628475189
-8.83466112613678
-7.51240819692612
-9.08595272898674
-12.1413412988186
-7.86278775334358
-9.15664526820183
-7.0258002281189
-10.5106803327799
-9.16605994105339
-12.5512205958366
-11.5254995524883
-8.63062851130962
-7.06730777025223
-7.11489230394363
-8.79439461231232
-10.147972419858
-6.00583073496819
-8.16411377489567
-7.22518861293793
-8.19991981983185
-8.50477561354637
-6.92081175744534
-9.01649817824364
-8.84368543326855
-8.00109069049358
-10.8697377443314
-10.0988832116127
-7.25479999184608
-5.61864274740219
-5.17969183623791
-6.54186214506626
-8.33687928318977
-9.1261804997921
-7.12920445203781
-7.16873240470886
-6.51703444123268
-7.91119256615639
-7.98234856128693
-8.97762687504292
-6.1762470304966
-6.3326483219862
-6.36510787904263
-7.52990835905075
-5.89995220303535
-5.91118460893631
-6.35984951257706
-6.52741679549217
-5.02546651661396
-5.31947173178196
-5.87986275553703
-6.05306567251682
-6.27518948912621
-6.06020334362984
-7.16683979332447
-5.80923652648926
-4.27656200528145
-5.41044421494007
-6.48006892204285
-6.05751901865005
-6.01084423065186
-6.18497657775879
-2.64305178821087
-3.05332265794277
-2.70765568315983
-2.86033228039742
-4.22914239764214
-4.17603100836277
-4.86936634778976
-2.15224449336529
-1.40265735983849
-0.923241972923279
-2.09451061487198
-3.59993892908096
-7.38399395346642
-7.65208439528942
-9.32359980046749
-8.97959685325623
-12.6867206692696
-10.687179133296
-8.84053626656532
-7.33595618605614
-7.9747003018856
-8.2470747679472
-7.75727134943008
-6.54926601052284
-8.98856960237026
-7.83046209812164
-10.3011540472507
-7.69992184638977
-8.37472811341286
-7.39822864532471
-10.4432569742203
-10.6088142693043
-9.74196040630341
-8.12898981571198
-7.85455337166786
-7.75625760853291
-6.80925789475441
-6.31150636076927
-5.02315509319305
-4.91658601164818
-3.32848054170609
-3.4634754806757
-7.92172177135944
-4.72078591585159
-5.52592171728611
-6.53852552175522
-3.00264218449593
-4.63273324072361
-6.39527824521065
-8.0297366976738
-9.26734244823456
-10.5974565446377
-9.1399659216404
-9.3204320371151
-8.79179835319519
-6.52635921537876
-5.96600107848644
-4.4742633998394
-4.87582702934742
-5.76467037200928
-5.23661944270134
-5.09526120126247
-6.64891247451305
-10.3387091606855
-9.90351346135139
-10.7591429948807
-9.95457464456558
-12.6277124136686
-12.4644704759121
-12.7204663008451
-10.1532181054354
-11.3688756376505
-10.9074184447527
-12.1863058805466
-11.5283382833004
-12.9632849395275
-11.786772698164
-9.31025066971779
-9.31309293210506
-12.3423471599817
-10.8770349919796
-10.9090359807014
-9.11321851611137
-7.95244115591049
-10.0586756765842
-10.5761043727398
-10.366405069828
-9.6790859401226
-10.576534897089
-11.4508107453585
-11.0753711462021
-9.22368484735489
-12.2593061029911
-10.3890861272812
-11.0472209006548
-10.0663676857948
-10.165466606617
-9.40588879585266
-10.8419094234705
-9.25448420643806
-9.63635276257992
-8.17305025458336
-10.3060708194971
-9.93532037734985
-11.184636682272
-10.9931097179651
-7.18048375844955
-7.93258380889893
-7.06301368772984
-5.90859504044056
-7.20624560117722
-6.32342950999737
-6.967877805233
-4.79892528057098
-7.36388653516769
-7.16068026423454
-8.50030201673508
-7.90059155225754
-5.70790383219719
-8.25263197720051
-6.58594620227814
-8.04717491567135
-10.699573725462
-7.80624477565289
-11.7533278763294
-10.564481317997
-9.43747328221798
-10.0152374356985
-10.2236479520798
-9.42742376029491
-6.76566278934479
-7.75809416174889
-6.95988704264164
-9.92163535952568
-10.132766187191
-6.89014562964439
-8.69655881822109
-8.80825267732143
-9.1134871840477
-6.3015538752079
-9.58036391437054
-10.5879777222872
-9.98897971212864
-8.70974658429623
-7.21568369865417
-10.8225803375244
-10.81434468925
-9.306779935956
-10.3633881807327
-8.62044289708138
-9.18922561407089
-14.5413957834244
-12.245975241065
-10.6835016012192
-12.3736008107662
-9.43947860598564
-10.5278121829033
-9.47896464169025
-10.6275788098574
-10.8397514373064
-8.92939811944962
-7.96693816781044
-8.73603385686874
-8.47539556026459
-7.54930037260056
-7.55663016438484
-8.22721913456917
-9.17843163013458
-7.84000569581985
-7.42765255272388
-11.6608297228813
-9.94211611151695
-9.10212258994579
-12.6253491044044
-11.3822526186705
-9.23071981966496
-7.92730231583118
-4.63959519565105
-11.5742618888617
-13.1280876100063
-9.1944901496172
-6.70238380134106
-9.53468775749207
-8.97748918831348
-8.95091269910336
-7.84136041998863
-8.32104615867138
-6.73969425261021
-11.9864759892225
-10.1160007864237
-9.8687322884798
-6.49600932002068
-9.12437935173512
-12.9691954702139
-13.0559637546539
-11.7040169835091
-10.0091398060322
-9.18200674653053
-10.1138723641634
-10.9101994484663
-8.47674208879471
-10.8658202886581
-8.1472954750061
-6.45570977032185
-9.25886926054955
-5.79999253153801
-7.55765625834465
-6.43266487121582
-3.80982235074043
-9.77282831072807
-6.9035886079073
-7.56587186455727
-8.64736856520176
-9.50234945118427
-7.73565675318241
-8.9240879714489
-9.78233206272125
-9.56839171051979
-8.09267136454582
-7.69381907582283
-9.11471869051456
-8.59319275617599
-9.19007201492786
-8.35233490169048
-8.88175696134567
-8.7197657674551
-7.41650391370058
-5.0657793879509
-7.08570645749569
-6.32368344068527
-6.59210357069969
-5.42215146124363
-4.47421544790268
-5.81335075199604
-5.34515850245953
-9.00435428321362
-9.53240737318993
-8.12572194635868
-9.08716802299023
-7.59224009513855
-8.66170816123486
-12.3089236170053
-8.95145730674267
-10.5236560255289
-9.63548612594604
-9.39812622964382
-10.2898628860712
-10.5404041409492
-11.9237712919712
-10.7259348928928
-14.4771135896444
-14.7386386692524
-11.2291304767132
-9.30100975930691
-8.88942235708237
-7.33927269279957
-5.55083978176117
-8.62361551821232
-10.8694613128901
-11.5747845172882
-11.7187160849571
-11.873797416687
-11.0319885909557
-11.9087986052036
-11.8169806599617
-10.9172013401985
-8.60810948908329
-9.75469270348549
-8.6473533809185
-13.4644663333893
-12.0085238218307
-12.9617446213961
-14.3493540436029
-13.8899180144072
-10.5161004066467
-9.74693688750267
-11.5471911430359
-13.255312487483
-13.7552385032177
-11.3065897226334
-11.5354011952877
-10.1223483085632
-9.23044604063034
-9.59838709235191
-7.53349733352661
-5.63890591263771
-5.65435880422592
-4.32921670377254
-5.41266888380051
-2.83606712520123
-2.91650603711605
-1.51723869144917
-2.16568261384964
-2.2119692414999
-3.61941064894199
-4.25510111451149
-5.42953643202782
-4.37917599081993
-5.0292734503746
-8.02253603935242
-3.9203077852726
-5.58165469765663
-7.97779932618141
-7.18107515573502
-7.88103975355625
-7.69797350466251
-8.85175018012524
-8.09573704004288
-10.5846936106682
-6.21639722585678
-10.426924020052
-9.13111755251884
-7.46426522731781
-8.37220752239227
-8.22266039252281
-6.37959486246109
-7.26001463830471
-8.46975141763687
-8.62135848402977
-9.80682606995106
-10.1830306053162
-9.88121376931667
-11.2438915073872
-12.683654025197
-10.5547444671392
-12.4163855463266
-7.27145498991013
-9.58018231391907
-8.70375765860081
-8.29497443139553
-7.92917689681053
-9.07249946892262
-7.94281080365181
-10.1639595925808
-9.7977177798748
-9.91250240802765
-6.11710186302662
-4.7921257764101
-5.96716338396072
-5.30107621848583
-4.89582073688507
-4.81385332345963
-5.76634043455124
-7.37791901826859
-5.52973617613316
-4.22204598784447
-4.11743286252022
-8.49799013137817
-8.89300246536732
-11.7525522261858
-10.6589337289333
-9.88367541134357
-10.0686683356762
-10.2533217668533
-8.71761202812195
-8.22608512639999
-3.32472898066044
-3.69646738469601
-7.04973730444908
-7.24768526852131
-6.66098281741142
-6.55403490364552
-8.43842576444149
-6.52911873161793
-4.99561828374863
-10.1699821949005
-10.2429889440536
-9.22474692761898
-8.41986656188965
-8.99690595269203
-9.06085205078125
-10.1041543781757
-9.00233161449432
-7.15913070738316
-6.71097761392593
-10.2874911129475
-8.45352214574814
-8.49673981964588
-7.24194040894508
-7.65510749816895
-7.46308328211308
-7.82673847675323
-6.71709701418877
-6.24838662147522
-5.65252502262592
-4.61502750217915
-7.0221521705389
-4.22044351696968
-6.02885547280312
-7.6193745136261
-5.23887370526791
-6.06378303468227
-4.26241491734982
-8.83747260272503
-9.7639662027359
-13.66875885427
-11.3243601024151
-11.820566251874
-10.3348349183798
-11.3915517628193
-8.52654560655355
-8.43941076844931
-6.93254801630974
-9.9853327870369
-8.12696273624897
-7.9389623105526
-7.24659568071365
-6.17704553902149
-7.34506478905678
-7.39835216104984
-7.18290622532368
-7.75320714712143
-7.78690332174301
-6.50792172551155
-6.48341625928879
-7.28085842728615
-7.10296684503555
-8.50536538660526
-7.56211569905281
-7.95242938399315
-7.92275877296925
-5.83328019082546
-9.09325322508812
-9.4352952837944
-4.87592189013958
-4.53830596804619
-5.05321653187275
-5.30991296470165
-6.52774500846863
-5.01628077030182
-5.53458870947361
-5.37833407521248
-5.55519598722458
-5.4299500733614
-3.33143965899944
-4.20018547773361
-5.72476205229759
-7.23950104415417
-6.13690854609013
-5.88874381780624
-4.66711586713791
-6.90022531151772
-6.8160464912653
-7.04192516207695
-12.5126367807388
-7.42735283076763
-9.60762342065573
-8.8158867135644
-7.1741237193346
-8.60222920030355
-6.22836604714394
-9.40087503194809
-10.8159645050764
-11.8324990719557
-9.83210787177086
-7.45967590808868
-7.79590617120266
-5.67008548974991
-8.46341393887997
-7.42191675305367
-8.22522156685591
-5.3489934951067
-5.78193319216371
-7.81315289437771
-5.8877746462822
-4.6603684425354
-7.03052212297916
-5.14444770663977
-7.37304148077965
-6.25783732533455
-7.4801324903965
-4.42716659605503
-6.33693853020668
-7.18313713371754
-5.70224650204182
-4.33542490005493
-5.06151503324509
-4.67075327038765
-7.55299250781536
-9.12817542254925
-7.87015959620476
-3.87313456833363
-4.77394378185272
-6.24614161252975
-5.99772176146507
-6.85893215239048
-7.21544191241264
-7.47232712805271
-4.93224865198135
-5.53945188224316
-5.07142129540443
-6.89761003851891
-6.03806120157242
-5.13240814208984
-5.85355517268181
-4.63674658536911
-6.34620516747236
-4.70064702630043
-2.59393794834614
-3.87157048285007
-7.47402834892273
-7.58489847183228
-4.54086649417877
-8.64565148949623
-5.17578464746475
-7.64980705082417
-5.76249176263809
-5.25927042961121
-4.32753276824951
-4.0378095433116
-7.05645813047886
-8.3486869931221
-7.83224399387836
-8.82468041777611
-10.9265951812267
-7.04723180830479
-8.90492367744446
-7.97551450133324
-7.89698837697506
-7.48890744149685
-7.01089331507683
-6.1905569434166
-7.27807076275349
-8.78725167363882
-8.75009460747242
-9.64866964519024
-8.9974345266819
-10.7310935556889
-7.11027202010155
-8.59575465321541
-7.35441851615906
-8.00030329823494
-6.95192331820726
-8.86186589300632
-12.5123054087162
-11.9738631099463
-10.7578310370445
-11.0702857971191
-12.9075308144093
-11.5517466515303
-10.6419383585453
-12.2113540917635
-9.56370767951012
-9.85684908926487
-9.86225554347038
-9.17894396185875
-9.58848509192467
-9.19433096796274
-10.3525602370501
-9.55418653786182
-11.8054467141628
-14.7616455256939
-14.8886340111494
-9.58643791079521
-14.0762645155191
-13.0380869805813
-13.4882775396109
-11.8082462400198
-15.5129879415035
-13.6870283037424
-11.7067514359951
-10.4606153666973
-10.6031506955624
-11.2377939224243
-13.2049060761929
-11.155197173357
-8.71187797188759
-8.13065108656883
-8.5665882229805
-8.58234874904156
-6.54788263142109
-6.00917260348797
-8.28434354066849
-9.61914253234863
-9.22747950255871
-9.98451125621796
-10.1089554429054
-10.3319604098797
-12.2646469175816
-12.4861072003841
-12.981375515461
-14.0227168351412
-12.1271889358759
-9.74226477742195
-8.74959564208984
-9.41308254003525
-8.01415121555328
-8.45377117395401
-10.7956412136555
-9.63579887151718
-8.08455768227577
-11.6727280020714
-9.03056585788727
-7.68575855344534
-7.91893192380667
-6.74531577527523
-6.89206717908382
-9.80372653901577
-9.45646698772907
-9.0090589672327
-6.95984490215778
-6.83025139570236
-7.16926696896553
-8.75670123100281
-6.22478823363781
-7.51496252417564
-9.72116874158382
-12.6800799816847
-11.7344966232777
-8.31729623675346
-7.25053313374519
-9.01823695003986
-10.0907388329506
-9.5601312816143
-11.5722477138042
-10.9074445217848
-8.66775491833687
-8.58349616825581
-10.1283442080021
-12.1198067069054
-13.068525582552
-12.8152035474777
-12.4620068669319
-12.9545307308435
-13.9838533252478
-11.6180058717728
-13.2538080215454
-10.6697184741497
-12.0445170104504
-12.557212471962
-12.74778470397
-11.813666716218
-11.6812659651041
-13.295343503356
-10.2926068603992
-10.4937765747309
-8.40272364020348
-11.4831088930368
-8.52095654606819
-11.4616870284081
-8.63018396496773
-9.83275038003922
-8.958765655756
-7.91062362492085
-11.5732548236847
-6.07047648727894
-7.22523368895054
-9.18659451603889
-10.2346355468035
-7.59417095780373
-8.59310236573219
-8.66947121918201
-10.9430973529816
-16.2726453244686
-12.8294214904308
-9.66305953264236
-9.27849622070789
-9.67487533390522
-7.33368022739887
-6.11433255672455
-5.8661844432354
-6.12950691580772
-7.09579601883888
-5.92450068891048
-7.23068502545357
-4.55559754371643
-6.60033732652664
-7.98160836100578
-7.64300721883774
-7.26781576871872
-6.8583545088768
-5.96759267151356
-7.47288723289967
-4.55693489313126
-6.45094554126263
-5.56160750985146
-7.29911468923092
-3.88282330334187
-3.66254939138889
-4.77756547927856
-5.24222470074892
-5.45302245020866
-2.13553439080715
-0.496437638998032
0.402816541492939
-2.46119311451912
-3.33632420003414
-0.479987673461437
-2.92213383316994
-3.38264371454716
-3.34497934579849
-4.43099462985992
-3.25934980809689
-4.84554241597652
-5.96052788197994
-5.99816407263279
-5.45684914290905
-2.75891849398613
-3.82794824242592
-3.05838745832443
-3.2869755923748
-3.47319108247757
-4.38139520585537
-3.60504385828972
-2.59489111602306
-5.22342202067375
-3.76875517517328
-4.39896766841412
-2.99466851353645
-5.16616141796112
-6.00921779125929
-6.03092640638351
-6.40946711599827
-6.79392471909523
-4.03095097839832
-4.5238353908062
-6.6418844461441
-3.19926631450653
-4.3740161806345
-5.09312695264816
-6.02172359824181
-5.58220915496349
-7.76953308284283
-5.99093154072762
-3.34277749061584
-4.63673174381256
-4.0810412466526
-6.75566546618938
-5.9968923330307
-8.57082568109035
-8.47915388643742
-4.75500772893429
-6.96167378127575
-6.46547634899616
-7.66890650987625
-7.55517274141312
-9.25060378015041
-6.70927691459656
-6.57975201308727
-7.1879922747612
-5.7942641377449
-5.41769927740097
-4.36391991376877
-3.66642938554287
-6.94557228684425
-6.38803799450397
-4.56367462873459
-3.88177374005318
-6.35780614614487
-1.21449246257544
-6.44607046246529
-6.17310115695
-6.66864813864231
-4.27355763316154
-5.03610335290432
-5.25008237361908
-3.59429702162743
-4.58610883355141
-5.89306622743607
-6.25333739072084
-7.81872250139713
-7.50870269536972
-5.87175633013248
-4.69651894271374
-5.14377680420876
-6.14283010363579
-7.21439994871616
-6.86456879973412
-7.07495301961899
-3.35728392004967
-4.96309475600719
-5.67801238596439
-7.63341501355171
-8.17451579123735
-8.67940580844879
-8.89572873711586
-9.54554161429405
-10.3782256245613
-6.94262379407883
-10.9535253942013
-8.438376262784
-10.16266477108
-7.40783719718456
-6.22600710391998
-7.03563231229782
-6.37392619252205
-9.25467377901077
-7.85864448547363
-6.58784231543541
-9.33473229408264
-8.16700391471386
-7.852489605546
-8.12260122597218
-8.72675268352032
-9.29890544712543
-12.6119168698788
-11.947682261467
-12.0254529565573
-12.9615457653999
-12.5995363891125
-12.115644261241
-8.59904094785452
-9.10292345285416
-8.21314388513565
-11.6023363471031
-9.96335163712502
-8.34524368494749
-11.1508732736111
-9.74633856117725
-7.50010195374489
-5.01184719800949
-9.25628137588501
-8.06717537343502
-8.12039540708065
-7.80621600151062
-10.6416818648577
-9.35261870920658
-7.99849250912666
-8.89327367767692
-8.26498618721962
-9.78641985356808
-6.9824482947588
-5.80742906033993
-5.24980349838734
-7.55666524171829
-10.8621457070112
-12.2519942969084
-14.7865623533726
-11.0767322182655
-10.2464486211538
-12.1247638612986
-9.66287158429623
-11.257412314415
-13.2285167723894
-9.39117851853371
-12.5670752376318
-10.3456322848797
-9.23228980600834
-6.46815106272697
-5.82727466523647
-7.19634774327278
-7.49654601514339
-7.75519873201847
-10.1276013553143
-9.75169628858566
-11.8880510479212
-11.4057379215956
-10.22127635777
-9.23567461967468
-12.2789689898491
-9.02346910536289
-8.62414340674877
-9.08955225348473
-7.2674418091774
-8.02668505907059
-7.78234639018774
-8.34660898149014
-8.64902214705944
-7.42361585795879
-9.95790038257837
-7.6095616966486
-7.32513135671616
-6.89633572101593
-8.38794082403183
-9.57284870743752
-11.0264943987131
-8.52349026501179
-7.89407421648502
-12.4162245541811
-8.20236122608185
-9.26442158222198
-6.72043074667454
-6.38936293125153
-7.67679615318775
-4.99439984560013
-6.86578464508057
-8.71958221495152
-9.26887917518616
-6.82335832715034
-8.37821611762047
-5.68182019889355
-7.42871254682541
-6.25756794214249
-6.10020166635513
-6.63704489171505
-9.97283205389977
-8.87865737080574
-9.19093331694603
-11.0382368862629
-11.3610654175282
-11.4933728575706
-10.0006891787052
-11.1376359760761
-11.9024837166071
-12.5368776768446
-10.1682510524988
-13.4351625144482
-12.1222576498985
-6.48138336837292
-7.26793998479843
-7.29748409986496
-6.72571140527725
-8.42632526159286
-8.61860024929047
-9.72376717627048
-6.24037742614746
-7.43915677070618
-9.21432475745678
-10.5586055517197
-7.44503116607666
-8.32437427341938
-7.28886413574219
-8.46066804230213
-7.08130317926407
-10.3991655558348
-9.30148069560528
-8.62883964180946
-11.258969694376
-8.60379034280777
-8.08877946436405
-6.33461734652519
-6.69340035319328
-7.03048907220364
-8.6028838083148
-6.49759989976883
-9.6260300129652
-10.6599012613297
-10.4191727340221
-7.91716875135899
-7.21247488260269
-11.3533305078745
-11.1026256680489
-13.4242012798786
-12.0966421365738
-10.4919412881136
-7.5631231367588
-9.01908455044031
-13.4581734240055
-11.9934377968311
-13.0968103408813
-13.7630347013474
-15.6988795995712
-13.3411433845758
-10.4305216223001
-10.8669322729111
-8.38044436275959
-8.38180433213711
-10.6689001917839
-10.9736049920321
-14.4138724803925
-11.8894225955009
-9.82653339207172
-9.91078212112188
-9.19690836966038
-11.0381769835949
-11.6474851667881
-10.1594183892012
-9.54768884181976
-11.0942592471838
-7.46995228528976
-6.79603396356106
-9.37773357331753
-10.7575042247772
-9.43564786016941
-10.2556290328503
-9.3132735490799
-10.4647937864065
-12.4146565943956
-14.0718567818403
-10.7989547252655
-11.082002311945
-10.8157668858767
-8.66179850697517
-7.91597465053201
-10.5115326344967
-9.57827225327492
-9.02054977416992
-12.3066259920597
-10.8674816787243
-8.38958448171616
-12.6393549442291
-9.40477482974529
-12.2221485972404
-12.4225749820471
-13.7031711041927
-12.7695884108543
-14.6869267970324
-13.4417411014438
-9.50106576085091
-11.3005012869835
-11.7741009891033
-13.8544737696648
-12.1260613501072
-12.9818546324968
-11.5113030821085
-15.7646297216415
-12.9808193445206
-12.7304823249578
-13.3499805480242
-12.708479359746
-11.4959197193384
-13.7251718193293
-13.0707735419273
-14.1132347583771
-12.7318688184023
-9.45420418679714
-11.6282123625278
-12.4590175151825
-10.0738377273083
-11.8545413762331
-7.82509253919125
-7.99564209580421
-7.81078800559044
-8.48681007325649
-7.47260555624962
-7.84065160155296
-5.05361357331276
-5.81692390143871
-12.8985295593739
-10.5124133676291
-10.5584809333086
-15.4195757061243
-14.6730802357197
-12.4640671312809
-10.7411558926105
-8.24075907468796
-7.76981066167355
-7.47732037305832
-11.7048301696777
-11.1735058426857
-11.4494808316231
-9.37525027990341
-8.88227447867393
-9.04890164732933
-8.85365089774132
-9.27190937101841
-7.99471911787987
-9.75097665190697
-10.7403709590435
-6.52974289655685
-9.59052965044975
-10.189799040556
-8.72793538868427
-7.08305266499519
-5.24960835278034
-6.93648827075958
-7.25332771241665
-4.25253929197788
-4.64095152914524
-6.16052602231503
-5.18654157221317
-9.79286505281925
-9.98557870090008
-6.03474466502666
-6.00077737867832
-5.25588771700859
-5.50618055462837
-11.7201451510191
-8.70556622743607
-8.53672911226749
-7.40430000424385
-6.7260135114193
-9.56936320662498
-9.81501480937004
-10.6590306162834
-11.1683257520199
-11.1450456082821
-12.1840146780014
-13.0354665517807
-9.90976640582085
-10.2706135809422
-11.7639605402946
-11.2668514847755
-9.76558123528957
-12.3786415010691
-11.2960586994886
-12.9191218912601
-9.55633586645126
-8.44503208994865
-8.39479605853558
-6.5987965464592
-9.45015324652195
-8.95865248143673
-9.99076788127422
-11.3280857354403
-8.98226697742939
-7.74349242448807
-5.1670576184988
-5.43632137775421
-8.74855098128319
-6.78926526010036
-9.03457634150982
-6.6816271841526
-8.53637346625328
-7.76444253325462
-8.60517656803131
-6.16257357597351
-7.4635014384985
-10.4343868643045
-8.82349714636803
-12.5449418127537
-8.44256377220154
-9.60948079824448
-8.65988385677338
-7.65587013959885
-6.80798232555389
-7.65736159682274
-7.43870528042316
-5.74910959601402
-6.27532738447189
-8.65551894903183
-9.62098605930805
-9.56307201087475
-8.13598829507828
-7.93639843165874
-7.87053942680359
-7.93145710229874
-8.51885914802551
-10.6799658685923
-8.75624942779541
-9.38308760523796
-10.431109815836
-9.18532632291317
-12.027520775795
-13.7100777477026
-11.1862157285213
-9.60436329245567
-9.95627348124981
-12.3931528627872
-7.51961186528206
-9.9827544093132
-9.69244220852852
-10.114842325449
-10.3203934282064
-12.4926071166992
-10.533463537693
-9.98448780179024
-10.9733738601208
-13.3913299143314
-14.8563389778137
-14.2987031936646
-12.318332195282
-9.25343342125416
-10.8350468873978
-12.647140443325
-14.963172107935
-12.5299052298069
-10.6470753848553
-8.04425600171089
-11.3120040595531
-9.13715267181396
-7.49767678976059
-6.50615632534027
-7.34984770417213
-6.98335032165051
-9.31416165828705
-7.50787588953972
-12.2013937830925
-11.2670164704323
-9.86606255173683
-5.14040891826153
-9.49303521215916
-7.24440060555935
-8.83374826610088
-9.8197365552187
-6.41674366593361
-4.5920794904232
-5.98565383255482
-7.30563175678253
-10.0761549770832
-10.3574716895819
-9.68172159790993
-6.05728751420975
-6.25035086274147
-4.24297927320004
-6.37759406864643
-6.23547071218491
-6.96204786002636
-7.16368678212166
-6.51336957514286
-3.90244962275028
-8.3616542071104
-5.88021679222584
-10.0792118087411
-9.56964813172817
-11.9303953498602
-10.4778228402138
-11.7598406076431
-11.1836342215538
-13.5403885990381
-11.3764467835426
-11.9597793221474
-10.7940882742405
-10.9617250114679
-7.80617287755013
-6.07490995526314
-6.03176747262478
-7.22574061155319
-9.3309651017189
-5.29701706767082
-4.51993723213673
-4.97376954555511
-7.39536321163177
-5.91494074463844
-4.54784645140171
-4.23103709518909
-5.46411317586899
-6.60016293823719
-7.37696635723114
-7.60884809494019
-7.30653364956379
-5.32365791499615
-6.90966446697712
-6.98238337039948
-9.3041195422411
-10.6066218912601
-9.7041717171669
-9.03857082128525
-10.5251953303814
-11.0426225960255
-10.1025329530239
-11.7196583151817
-9.10730445384979
-12.6745245158672
-10.0202626436949
-9.78660728037357
-9.82932317256927
-8.63585901260376
-10.416849821806
-11.155674263835
-12.7968944907188
-12.1223277151585
-8.21418090164661
-7.12331759929657
-4.25455482304096
-2.22103989124298
-4.82759892940521
-6.81885980069637
-8.8399763405323
-7.25293175876141
-5.41936959326267
-4.96502420306206
-7.11995315551758
-6.35610409080982
-6.09013932943344
-6.9319175183773
-6.69513881206512
-5.61240550875664
-5.99826419353485
-6.74764728546143
-7.19244728982449
-5.53599099814892
-4.22056047618389
-8.58210045099258
-9.74304214119911
-9.30930569767952
-9.14895674586296
-7.46229946613312
-5.69733212888241
-4.94460490345955
-7.21264374256134
-13.3980497568846
-9.90482816100121
-6.31226254999638
-8.03388288617134
-9.42574864625931
-5.59373278915882
-1.91472169756889
-1.05087670683861
-3.98596429824829
-6.96879297494888
-6.65018185973167
-8.49273297190666
-6.85558371245861
-7.49827715754509
-10.7176654189825
-8.06353984773159
-8.03900980949402
-10.3340126425028
-9.54894742369652
-9.71168042719364
-9.41145046055317
-10.1458792090416
-8.28369008004665
-8.70097687840462
-11.9729197770357
-11.3764182776213
-9.42292860150337
-10.2105026990175
-10.090568780899
-9.84821693599224
-9.37458388507366
-12.1395107954741
-12.1630231142044
-12.3405211865902
-12.20634791255
-10.1548688411713
-10.9205139279366
-9.44454607367516
-11.8454772830009
-7.32009696960449
-8.48332706093788
-9.74275276064873
-10.9247618615627
-10.8025572448969
-12.3293236047029
-8.60249607264996
-8.87539847195148
-7.43475824594498
-8.98132574558258
-8.58483001589775
-8.52317455410957
-8.45328079164028
-8.61288744211197
-8.04079267382622
-7.31593042612076
-8.40112739801407
-9.76439714431763
-9.63023336231709
-10.3293170332909
-9.75493116676807
-8.98906227946281
-5.57780623435974
-7.73169721662998
-6.63041114807129
-7.47921553254128
-9.93404546380043
-8.50664328038692
-8.07793407142162
-8.34508250653744
-9.27427752315998
-8.14551475644112
-10.4618080407381
-9.63190402090549
-10.5115181952715
-11.0538008213043
-8.10289871692657
-7.26981446892023
-8.33102849125862
-7.64041501283646
-7.12618112564087
-7.85608416795731
-7.67009606957436
-6.87473121285439
-5.63031396269798
-6.59465101361275
-9.29075096547604
-8.98958875238895
-7.7248450666666
-7.81698082387447
-7.81018462777138
-7.65954060852528
-7.65326671302319
-7.55836629867554
-9.02181951701641
-9.67743155360222
-12.7788813710213
-8.51305656135082
-9.21844492852688
-6.26505613327026
-7.21187368035316
-5.90094658732414
-6.94881573319435
-7.75282092392445
-7.01396721601486
-7.7218506783247
-8.3833114951849
-9.85459098219872
-12.5444920361042
-11.1378864645958
-7.59330679476261
-6.71613565087318
-10.5847418010235
-9.26904067397118
-10.4126922637224
-7.27406759560108
-12.1441421359777
-12.2120694518089
-12.6735737621784
-9.0396371781826
-6.75712282955647
-7.06291534006596
-5.69880832731724
-7.9188667088747
-7.60740676522255
-7.25691453367472
-6.05451664328575
-6.9304628521204
-7.41582831740379
-6.12656891345978
-7.8006533831358
-8.19693642854691
-8.93839314579964
-9.35265882313251
-6.11279472708702
-7.79090844094753
-8.37484019994736
-5.11314213275909
-7.79206654429436
-11.2178102731705
-11.4635001122952
-9.22268307209015
-8.41214187443256
-9.17083692550659
-6.5368540585041
-5.60590840876102
-6.50515142083168
-7.25483511388302
-8.95264595746994
-4.59246629476547
-11.4568030536175
-10.0704351663589
-9.71037641167641
-10.0637023150921
-10.3118631541729
-8.08485990762711
-6.5826787352562
-10.6344763636589
-8.20616561174393
-6.5609742552042
-8.33734233677387
-8.41177003085613
-6.94953407347202
-4.87254138290882
-6.3395337164402
-6.02683880925179
-4.45146286487579
-3.93905280530453
-6.01903182268143
-5.25715617835522
-4.41429291665554
-6.08121445775032
-5.61666993796825
-6.40271416306496
-3.67067611217499
-3.78811787068844
-4.90921059250832
-4.51003673672676
-4.44738101959229
-3.42553931474686
-4.37412312626839
-4.28779695928097
-5.35066865384579
-4.6849799156189
-6.12292385101318
-7.0228209644556
-5.74565702676773
-7.09114137291908
-4.8841810375452
-3.76651030778885
-5.5981047898531
-4.17732731997967
-5.3451696485281
-5.16678538918495
-5.2678339779377
-7.89562396705151
-5.5136092454195
-9.67550559341908
-9.41457000374794
-10.0004435032606
-5.86240664124489
-7.17440648376942
-6.49711113423109
-8.73421594500542
-6.69819954037666
-7.08637517690659
-8.09722152352333
-8.87249639630318
-9.23314344882965
-8.64198818802834
-6.72272378206253
-7.80478094518185
-4.65940846502781
-3.89671662449837
-7.76807123422623
-7.6996258944273
-6.32519492506981
-6.24476450681686
-5.08530597388744
-6.00396843254566
-8.14729861915112
-4.88027714192867
-5.29236017167568
-5.08580455183983
-4.69571083784103
-3.86983916163445
-4.33505910634995
-6.35991625487804
-4.80285468697548
-6.1035441160202
-8.24820111691952
-11.3653749972582
-12.0976332426071
-11.7027641534805
-10.5588543564081
-7.10465396940708
-9.38831333816051
-8.29615603387356
-6.11885522305965
-7.74493850767612
-9.87807716429234
-5.96891884505749
-7.16779616475105
-8.09350442886353
-6.07857945561409
-4.09827224910259
-3.04050824046135
-2.98947215080261
-4.56757612526417
-6.17919903993607
-6.58190895617008
-6.65413698554039
-4.93751433491707
-6.67638765275478
-2.41110403835773
-5.70198982954025
-4.94113127887249
-5.07583994418383
-3.92265801131725
-5.23968628048897
-7.98233503103256
-6.74718813598156
-7.67463618516922
-9.5371145606041
-5.88104054331779
-9.38909594714642
-6.49903473258018
-7.01287703216076
-5.75647421181202
-7.56184089183807
-7.57597830891609
-5.43983565270901
-6.34887529909611
-5.09254595637321
-5.25876651704311
-5.82810214161873
-5.97055885195732
-10.3577544391155
-9.53134059906006
-6.93469274044037
-8.01276601850986
-8.91062134504318
-11.3118580281734
-11.3784146308899
-11.1012170612812
-7.79176191985607
-9.80009476840496
-7.46467038989067
-6.30438332259655
-7.05893075466156
-10.9016410112381
-7.36042165756226
-4.95154866576195
-6.58143942058086
-7.6592963039875
-5.74518349766731
-9.05573780834675
-9.28830434381962
-9.73455123603344
-10.3325912058353
-9.69415426254272
-10.4913375079632
-8.05063992738724
-8.63908563554287
-6.63494575023651
-9.24814227223396
-6.75780037045479
-4.26790134608746
-5.17267316579819
-6.7663766592741
-8.13689060509205
-7.762715280056
-6.46545231342316
-5.96484245359898
-5.53492725640535
-5.32346701622009
-5.06691019237041
-6.69088760018349
-5.88970690965652
-6.64915409684181
-8.59745964407921
-6.0039813965559
-7.9525440633297
-7.50398126244545
-6.03953841328621
-8.39882653951645
-9.07004106044769
-10.2386202812195
-12.2239644229412
-11.5785614848137
-12.7898850440979
-10.6720375865698
-13.1817939728498
-9.91391116380692
-12.3146779835224
-14.3120723068714
-7.79873229563236
-9.66068464517593
-5.97353266179562
-6.20316541194916
-6.12197703123093
-6.67300961911678
-11.8715043962002
-14.7941903471947
-9.32592545449734
-8.1926017254591
-5.20453970134258
-4.90693366527557
-6.8237578868866
-4.04964908957481
-5.85181455314159
-3.10535530745983
-7.01151515543461
-10.4107058048248
-9.34009537100792
-13.1566459089518
-11.0511785596609
-8.85188654065132
-8.70811007916927
-6.64742122590542
-7.05061306059361
-6.9807785153389
-9.2013735473156
-7.79458650946617
-8.32851977646351
-8.48302254080772
-9.33525803685188
-6.92028595507145
-7.24375373125076
-9.43841451406479
-6.78671428561211
-6.501857817173
-6.54664641618729
-9.34653148055077
-10.0092886686325
-8.59156279265881
-12.4419353306293
-12.3208032101393
-10.7302971035242
-10.9392869919538
-7.80095702409744
-7.90950255095959
-8.87125822901726
-8.79630236327648
-12.1686547994614
-12.735958814621
-10.6609052121639
-13.6378318667412
-11.9694575369358
-11.1879165172577
-11.7742074131966
-7.91741089522839
-11.773724630475
-11.5363907814026
-11.6001984775066
-12.8420788049698
-12.5528117120266
-13.8125297725201
-11.2436272650957
-9.3474847972393
-8.88558909296989
-11.0398686230183
-10.9104799032211
-7.05364939570427
-9.21509076654911
-10.0657896995544
-9.00900916755199
-8.06605423986912
-7.96032285690308
-6.42711758613586
-10.1957283765078
-7.27641046047211
-9.98999212682247
-7.50494910776615
-9.09648488461971
-6.72225326299667
-6.98269262909889
-6.35256960242987
-7.98005439341068
-7.06350089609623
-9.41940288245678
-7.28993852436543
-8.12918005883694
-9.07680809497833
-8.96327902376652
-8.41777686774731
-7.83533185720444
-6.73941323161125
-9.90950912237167
-7.73938040435314
-8.96018090844154
-11.4794660806656
-7.18997563421726
-9.8829380273819
-8.33485540747643
-9.31626228988171
-8.68585699051619
-9.47059273719788
-7.2262364923954
-7.36345863342285
-10.799158975482
-10.5319856703281
-9.43156099319458
-10.7944253385067
-11.222377166152
-10.7669564783573
-9.22199210524559
-8.43789471685886
-10.6784463524818
-11.958470761776
-12.2902270406485
-10.5641634762287
-10.8604376614094
-10.2004678249359
-13.7316247224808
-12.7112295031548
-10.5388617068529
-9.63125112652779
-10.6496695876122
-8.46349874138832
-8.68327142298222
-9.00285583734512
-8.00971630215645
-10.5686094611883
-10.1498399674892
-8.35736362636089
-11.6598854511976
-8.92308919131756
-7.90976096689701
-11.3429183065891
-10.7172206789255
-10.1605221033096
-8.81557367742062
-9.14946301281452
-9.3096716850996
-7.45401560515165
-9.91775907576084
-9.87179093062878
-9.61582809686661
-8.87382216751575
-9.14166703820229
-8.80926196277142
-8.87189162522554
-5.02524419128895
-5.9359980225563
-6.00410178303719
-5.85027231276035
-4.98984200879931
-5.28127546608448
-5.21743206679821
-7.31219828128815
-8.25350919365883
-11.2278154343367
-10.7985810190439
-11.430642157793
-11.7403169423342
-12.5657488405704
-10.7368193790317
-9.0495618134737
-8.32604058086872
-10.3823867514729
-10.6917861402035
-10.2408930212259
-10.4875658303499
-11.6852535158396
-9.15860767662525
-7.61508783698082
-7.09115067124367
-8.83046291768551
-9.79179546236992
-13.8167466968298
-11.2128028571606
-12.1072006672621
-8.44236014783382
-7.27024877071381
-7.71643222868443
-8.18141224980354
-6.70385585725307
-6.55573542416096
-8.29142968356609
-6.07450596988201
-8.48712576925755
-8.95155520737171
-7.14012736082077
-8.06965284049511
-6.55035923421383
-6.8856448829174
-7.84006385505199
-9.48471884429455
-9.62360160052776
-9.51665186882019
-10.4168668091297
-12.3859840407968
-12.5146608799696
-9.59205999970436
-11.6987768486142
-11.1287719011307
-10.1423989087343
-10.8596674352884
-10.0363934934139
-8.34133008122444
-7.94546829164028
-11.0636486709118
-9.3148937523365
-6.42069867998362
-8.90708555281162
-8.14436589926481
-7.75305142998695
-7.95733985304832
-10.153565004468
-9.19370849430561
-8.55328223109245
-4.82175642251968
-6.89862067997456
-7.48154842853546
-12.6901763081551
-8.3049431592226
-8.00173971056938
-8.5900005698204
-9.73537170886993
-6.01003256440163
-5.86334449052811
-8.74619486927986
-7.49217475950718
-8.59239172935486
-13.1422930210829
-11.9338119924068
-9.29901878535748
-12.1658539026976
-11.1840319633484
-11.3490491211414
-11.7228696793318
-11.0763903558254
-12.2058501541615
-13.5148888528347
-13.9128484427929
-11.7499155253172
-12.0346135497093
-11.7868066132069
-10.8756454586983
-12.6989186257124
-11.2451332956553
-10.7095067501068
-10.9155634939671
-8.98588436841965
-8.12178455293179
-7.77998092770576
-7.71849665045738
-6.80757127702236
-6.46817171573639
-9.46788188815117
-8.43184381723404
-8.79702462255955
-9.50693434476852
-9.40553463995457
-10.5800470411777
-8.74503330886364
-4.94364976882935
-7.71077498793602
-5.98439982533455
-11.3766082823277
-9.83905050158501
-8.15257920324802
-7.71696509420872
-9.11419941484928
-6.47081984579563
-7.90433943271637
-8.35291230678558
-8.29361751675606
-7.96507287025452
-5.18414755165577
-10.4477444440126
-10.7494477927685
-10.3660210669041
-12.3795912563801
-7.59757848083973
-7.20393757522106
-9.46692375838757
-9.53388547897339
-7.00538489222527
-11.4781619906425
-10.150342553854
-8.89775283634663
-10.0101502537727
-8.96072706580162
-11.376621812582
-10.4829930961132
-9.7050397247076
-9.94572532176971
-9.35874396562576
-10.887420296669
-12.5911035388708
-13.6735773831606
-10.2282951027155
-10.6635969132185
-8.82947736978531
-7.61205068230629
-8.88703148066998
-8.31826113164425
-5.8182187974453
-7.68609043955803
-9.08249714970589
-12.6560864895582
-11.7769701182842
-11.9844452738762
-11.9734236001968
-9.79352450370789
-11.1991612166166
-12.5954300612211
-9.33029167354107
-9.55266007781029
-12.4742431938648
-9.09437882900238
-9.9879542440176
-9.70969255268574
-8.91774243116379
-8.60656268894672
-8.36442530155182
-11.1902923285961
-10.229329302907
-8.58553212881088
-7.21091337502003
-7.14983913302422
-10.2594143748283
-8.90087735652924
-11.3450911939144
-7.89324247837067
-7.15682432055473
-6.3935669362545
-8.55123169720173
-10.5583382248878
-8.9599936157465
-8.89432217180729
-8.04716058075428
-7.34009245038033
-7.53970438241959
-10.886067956686
-8.27786846458912
-10.4806716144085
-9.28220741450787
-8.03957478702068
-7.57553818821907
-8.60596092045307
-11.3228071928024
-12.1359404027462
-8.59037800133228
-6.69589455425739
-7.5969469845295
-8.29519547522068
-11.2795068919659
-8.93803462386131
-10.0092564970255
-7.71399712562561
-7.88306446373463
-8.19664365053177
-7.3647775053978
-6.45815789699554
-8.70415604114532
-5.66463829576969
-6.66724838316441
-4.41154438257217
-7.18187063932419
-6.70005857944489
-6.34679107367992
-3.88643673062325
-5.27654834091663
-4.97910262644291
-5.05136907100677
-5.01840221881866
-5.0158521682024
-6.24722293019295
-7.47283059358597
-6.99253708124161
-6.87160697579384
-7.71595698595047
-10.2577551454306
-9.12842682003975
-8.78184816241264
-8.20066277682781
-10.1800807714462
-11.7946872413158
-10.3286992013454
-7.90419870615005
-8.54689621925354
-7.4713518768549
-5.84747061133385
-9.22131834924221
-6.35812975466251
-7.00581213831902
-6.5832816362381
-7.1751978546381
-7.8374225050211
-7.67617332935333
-8.90327353775501
-5.2960055321455
-5.49031446874142
-7.66624855995178
-5.41410542279482
-6.44032844901085
-6.06724278628826
-7.38860075175762
-6.90388210117817
-7.59485898911953
-9.1544654071331
-8.17963251471519
-10.7194999456406
-9.73352862149477
-7.33679183572531
-7.36920899152756
-8.43198579549789
-9.06430773437023
-6.33318066596985
-8.20828323066235
-9.42866080999374
-5.55231466889381
-8.66999004781246
-8.33337108790874
-9.38362614810467
-10.0790046602488
-9.13125978410244
-10.3603143841028
-9.90776646137238
-10.8151777237654
-10.5145411491394
-10.9143548756838
-13.2376240938902
-12.6963050663471
-10.3171252906322
-8.56588140130043
-5.81681324541569
-7.78085571527481
-10.9790466576815
-10.4346700012684
-8.59712161123753
-7.90973549336195
-9.17117722332478
-7.62486143410206
-7.82630597054958
-9.79933974146843
-7.10405789315701
-8.03839232027531
-6.69646166265011
-7.65247491002083
-10.1384338140488
-7.50622574985027
-7.81787855923176
-6.83824235200882
-8.57947404682636
-6.68698516488075
-10.0907619297504
-8.42812892794609
-9.08217544853687
-6.15283399820328
-8.36237785220146
-8.47736956179142
-8.35545367002487
-9.55701713263988
-10.2260436564684
-10.0476715266705
-8.79095622897148
-3.91235034167767
-8.02512316405773
-7.02377358078957
-7.55188408493996
-9.56681922078133
-7.48899278044701
-6.99631251394749
-6.74514529109001
-4.97334112226963
-7.4406773597002
-6.75762055814266
-6.72114531695843
-6.17518295347691
-4.89149412512779
-4.9345641285181
-2.37544083595276
-5.9735102057457
-7.56337574124336
-6.80329246819019
-6.69520066678524
-7.05104131996632
-6.45776495337486
-8.33216686546803
-6.03148753941059
-6.41382466256618
-8.08686107397079
-7.80623334646225
-8.47679801285267
-7.50291769206524
-7.97734072804451
-7.40021687746048
-9.20601266622543
-8.05716675519943
-9.38896083831787
-8.21879675984383
-10.0722687095404
-9.10804824531078
-9.75342234969139
-10.7389530539513
-9.61071637272835
-8.35258822143078
-6.49645648896694
-6.2327293753624
-7.38472054898739
-5.82169425487518
-10.3741838634014
-8.66818848252296
-7.75577080249786
-7.5231835693121
-6.56243731081486
-8.49447399377823
-10.8390149176121
-13.3203162848949
-14.5829862505198
-13.7332548648119
-11.3126717358828
-14.889492303133
-14.2055682688951
-12.5359987020493
-11.7605282664299
-10.0266333967447
-11.2737390547991
-7.90661698579788
-9.17577332258224
-6.47951140999794
-4.82604366540909
-10.9111564308405
-7.69221904873848
-9.39164417982101
-7.83703476190567
-15.0675333738327
-13.3575363308191
-9.92898064851761
-11.4536952674389
-11.4051923155785
-8.75338640809059
-10.5232106298208
-9.47383722662926
-6.32018250226974
-7.42325085401535
-8.43887549638748
-9.25035998225212
-7.73840507864952
-8.13204431533813
-4.725576415658
-9.04995113611221
-8.4830452054739
-12.6013605296612
-14.0734795182943
-13.2644677758217
-14.108037725091
-9.06671422719955
-8.54870447516441
-7.21485060453415
-8.44524857401848
-8.87945552170277
-7.2270150333643
-10.0236939787865
-10.0554031133652
-10.3314523696899
-11.826199054718
-10.8526254892349
-9.80157892405987
-12.285038292408
-11.376561447978
-12.1488968878984
-8.59198339283466
-10.6598454266787
-10.9961912930012
-11.8291446268559
-11.8714797049761
-11.5781993418932
-12.0886409282684
-12.9150377213955
-11.9580948799849
-14.3140460252762
-12.1477801799774
-11.0705417394638
-11.7891104966402
-12.0429306179285
-10.1762950718403
-8.22728651762009
-12.4254371672869
-10.3334826976061
-9.12230248749256
-10.7631198167801
-8.13431353867054
-8.18984052538872
-8.19632236659527
-8.39251215755939
-6.94641351699829
-6.54521827399731
-8.98370599746704
-11.1479434669018
-10.157844632864
-9.01387092471123
-7.48822586238384
-6.11746768653393
-9.40236558020115
-10.612548276782
-7.34287783503532
-10.7052852958441
-12.3486152589321
-10.4109862297773
-13.38756506145
-11.8479437977076
-11.4965551942587
-10.3751486092806
-11.0046263933182
-10.1645344793797
-9.86238178610802
-9.24831911921501
-12.6555980443954
-10.3150056004524
-11.8220909535885
-11.080949306488
-8.8597531914711
-11.4522724300623
-11.3641205728054
-10.3554393351078
-9.63352286815643
-11.7764581292868
-11.8548833429813
-9.46200719475746
-6.90604050457478
-9.41503477096558
-11.5779221504927
-11.6413072645664
-13.2388487458229
-11.5464450865984
-12.9888179451227
-10.669281244278
-11.4951732754707
-11.5897209942341
-8.72987215220928
-8.45069554448128
-8.85277508199215
-6.03066486120224
-6.11179152131081
-9.71183751523495
-8.40785567462444
-8.8286197334528
-6.92320254445076
-8.21471562981606
-9.44708283245564
-8.62207151949406
-6.34874746203423
-9.28085026144981
-9.60995046794415
-5.22421252727509
-6.66713243722916
-7.88403633236885
-8.56666547060013
-9.74448943138123
-9.80835464596748
-10.6304648220539
-9.32025346159935
-10.7303030788898
-10.2113246619701
-8.79752683639526
-7.96974194049835
-8.76396027207375
-8.17735859751701
-9.26678989827633
-7.44874162971973
-7.65061159431934
-8.09447950124741
-6.37249675393105
-8.12124846875668
-10.9303849637508
-11.2019246816635
-12.5881718099117
-13.2749986499548
-10.9949542284012
-11.9180902540684
-10.8282912969589
-9.47497108578682
-8.7028923034668
-9.05066418647766
-7.98664802312851
-7.89686036109924
-8.69208769500256
-8.58704744279385
-9.71436953544617
-9.11932928860188
-8.2547243386507
-8.74628153443336
-8.80433887243271
-8.85782423615456
-9.80629822611809
-8.65081059932709
-9.35125021636486
-11.2404619306326
-10.7044953852892
-8.75164593756199
-6.33582742512226
-8.65713056921959
-6.0235615670681
-5.14349465072155
-5.38228452205658
-5.7792998701334
-8.81966719031334
-9.83645932376385
-7.59244695305824
-8.28394985198975
-4.23243135213852
-4.59258083999157
-5.72124668955803
-6.83225832879543
-10.1382221281528
-8.399015635252
-9.78495889902115
-10.1567067801952
-7.54593120515347
-10.024333178997
-10.6227492243052
-7.15301135182381
-6.22979986667633
-5.20767199993134
-7.9229786247015
-7.62580665946007
-9.60514882206917
-8.65838219225407
-7.91674426198006
-7.61192220449448
-8.92129251360893
-7.79820242524147
-9.30422776937485
-9.92053526639938
-11.2163380384445
-12.1779807955027
-10.6849054098129
-10.9845789819956
-11.300869345665
-12.8557818681002
-13.0606590211391
-13.8200797587633
-11.9427097886801
-12.5545317530632
-13.4294292032719
-12.7294301092625
-11.2307251095772
-8.06332039833069
-5.69400528073311
-6.42464844882488
-7.82546132802963
-8.40456527471542
-9.75113007426262
-10.927715241909
-10.6891057193279
-9.5052400380373
-8.98665452003479
-8.700624153018
-10.6966528743505
-6.50986522436142
-7.93652276694775
-5.79109564423561
-7.74321533739567
-8.15931306779385
-11.2630009055138
-9.77253973484039
-12.2365614771843
-12.419783949852
-12.9406467080116
-13.6208831518888
-13.4103412926197
-16.1313833147287
-11.9245982170105
-11.9637391865253
-11.819834575057
-9.28092224895954
-10.8010838478804
-9.3128023520112
-11.0055966377258
-10.6250331401825
-9.82190427184105
-12.2031314969063
-9.59704008698463
-9.92051166296005
-12.7660100758076
-9.1499157845974
-11.1438504159451
-11.8934817016125
-10.6313658356667
-9.61271604895592
-10.1298248618841
-12.7486743628979
-11.0808698236942
-11.9982800036669
-10.4949986934662
-7.55528216436505
-7.08532615751028
-9.06508542597294
-10.4299323856831
-10.1222762688994
-10.0941431969404
-8.96110030263662
-6.42614897340536
-9.2474831789732
-9.29040698707104
-11.7401261031628
-11.0093276500702
-8.34604156762362
-5.59837942570448
-12.0186443701386
-11.1253294795752
-10.0069857761264
-10.3197384253144
-9.99247989058495
-14.0800682604313
-12.2100932449102
-13.7890448123217
-10.6005200743675
-8.76262854039669
-7.30917771160603
-11.2487652748823
-9.38184958696365
-10.7435301095247
-12.1616524606943
-11.6766509413719
-13.1168134510517
-12.4460968226194
-9.03284250199795
-6.77029560506344
-7.0771648734808
-7.47251234203577
-10.0246189087629
-9.6984006986022
-6.95360665023327
-6.89588046818972
-5.96159079670906
-7.41659951210022
-8.36738967895508
-10.323393329978
-10.4354812800884
-9.1661349684
-9.74844067543745
-8.37299524247646
-9.47382868081331
-8.32697369903326
-8.63169548287988
-6.17417643219233
-7.1372529566288
-6.92919415235519
-7.59988588094711
-7.76567235589027
-9.30964485928416
-8.80940806865692
-5.91020376980305
-7.17240078747272
-8.57189186662436
-9.00946951657534
-8.92943675071001
-8.85770915448666
-10.1199537888169
-9.62175057083368
-10.1818866655231
-9.06715326011181
-6.74110552668571
-8.95844426751137
-8.61812191456556
-8.14702676236629
-9.94003185629845
-9.59590011835098
-10.4245652705431
-9.89790436625481
-10.2383203208447
-8.22099977731705
-7.77190214395523
-6.49648122489452
-11.0925013199449
-6.2066168859601
-4.83043993264437
-7.20117919147015
-7.33066476881504
-5.63307568430901
-5.15876340866089
-4.0702413469553
-3.86506508290768
-2.88508918881416
-3.84568880498409
-2.36447076499462
-1.3666909635067
-2.56821936368942
-3.86708247661591
-2.86667726933956
-1.92213305830956
-5.10777278244495
-7.31016102433205
-6.94491858035326
-3.77986930310726
-4.78356642648578
-6.12754538655281
-7.42157889902592
-6.70035995543003
-6.3343198299408
-6.50460603833199
-8.63776156306267
-7.04687187820673
-8.19220183044672
-7.20270069688559
-8.32207553088665
-8.18276042118669
-7.88769445568323
-9.67946096509695
-9.09288468211889
-10.8699451461434
-9.79310814570636
-9.54016947001219
-10.2734173182398
-10.8109265975654
-11.1547614373267
-8.67483557015657
-9.09862368553877
-5.76400020718575
-4.62243217229843
-5.75872282683849
-7.69902408123016
-7.97925921529531
-5.70604699105024
-5.40096800029278
-5.59057977050543
-4.4825903326273
-2.85372211039066
-4.62170739471912
-3.103794246912
-5.65722457319498
-5.55818977952003
-4.91941646486521
-3.90955249965191
-7.49752066284418
-5.4261393584311
-5.64766420423985
-4.40308527648449
-6.1819861009717
-6.04151712357998
-8.32254720851779
-9.66503808647394
-8.15370325744152
-5.24689798057079
-5.7361299097538
-6.52265300601721
-10.556157015264
-10.6459161564708
-9.59791696071625
-8.03794373571873
-12.7962001478299
-12.6204380895942
-12.2218880243599
-12.3789015486836
-9.4148461073637
-11.1602384969592
-9.09912871569395
-6.66058288514614
-8.16986307501793
-6.92439924180508
-7.44542851299047
-8.20753079652786
-9.13974788784981
-6.78020589053631
-9.97889436781406
-9.76604367792606
-7.3409191891551
-8.53366914391518
-7.88606435060501
-8.67961131036282
-10.9549619555473
-12.9812984094024
-10.1960261836648
-9.01318408548832
-10.1564327180386
-10.1483089476824
-11.0922624990344
-9.98818600736558
-10.932926684618
-12.19614623487
-10.6866060644388
-10.352924913168
-9.65239795297384
-8.11930534243584
-8.51904753595591
-8.54267799109221
-10.0629612607881
-11.491341650486
-9.76011317968369
-10.325502872467
-7.8851505368948
-12.0150235444307
-14.7326663285494
-17.5447235777974
-14.2311211824417
-12.0746461562812
-10.4653295576572
-7.96561989188194
-10.2367735430598
-11.5845040641725
-11.0890900343657
-12.5447001941502
-8.29198916256428
-7.27472680807114
-11.2169463038445
-10.7690496807918
-10.5050576170906
-12.0224071182311
-10.9559855237603
-12.6635628975928
-13.3118869538885
-11.4092379696667
-10.5796368680894
-11.7423577383161
-11.5466604996473
-12.0359062328935
-10.3105434812605
-10.9108316004276
-9.5468670623377
-8.63454264216125
-9.9503645375371
-7.83387710154057
-9.9900871515274
-10.4428765177727
-9.21288540959358
-7.30061612278223
-9.52605687826872
-9.63304547965527
-8.00482639670372
-12.176303088665
-13.3794639855623
-16.8948137648404
-12.0485536083579
-14.4612345770001
-13.1194216385484
-13.1320706084371
-8.56951349973679
-6.89285658299923
-10.1180408149958
-11.2861131727695
-12.2944448441267
-12.8577610850334
-11.3372399769723
-13.1159500926733
-11.5647830814123
-9.52910298854113
-6.19655361026525
-7.1278653293848
-10.1740506477654
-11.427992766723
-13.8626148998737
-13.6150355692953
-13.5493704397231
-13.7872104048729
-10.2373467497528
-14.9599586352706
-12.8932394348085
-12.1915402784944
-12.2740680798888
-10.6135342046618
-9.86059672757983
-8.39720983803272
-9.39165842533112
-8.98438264429569
-9.44558362662792
-8.3553039431572
-8.96581820398569
-8.42067335546017
-8.34555101767182
-7.17766710394062
-8.69655388221145
-7.63217017799616
-7.12060581892729
-7.0172683596611
-7.88932729512453
-8.7736553773284
-8.07362156361341
-6.94608601927757
-4.64292359352112
-2.03510348498821
-1.97304164245725
-2.40854731947184
-2.51860994100571
-4.1007937528193
-3.34625437110662
-4.45729909837246
-5.44213906675577
-2.66404575109482
-5.12580751627684
-4.86825478821993
-5.20087707042694
-5.54039572924376
-7.2405751645565
-7.03847888857126
-7.80907455086708
-9.16864798218012
-9.6733079329133
-9.90961438417435
-6.89914290606976
-5.75235748291016
-7.98168502002954
-8.3440852612257
-7.41370153427124
-8.39510083943605
-9.11393009126186
-8.03313071280718
-5.07008791528642
-6.1281222763937
-4.51086888462305
-8.22933715581894
-8.54921429790556
-12.0418971180916
-9.53838627785444
-9.86149412021041
-9.3457392603159
-7.8366971462965
-7.18537341058254
-6.63894713670015
-5.16898255050182
-4.69223664700985
-7.61012916266918
-6.66822177916765
-6.45226810872555
-7.78437662124634
-7.9176225066185
-7.07010949030519
-6.1140012294054
-7.50232849270105
-6.0770919919014
-9.93360832892358
-7.64892471209168
-9.43448733538389
-10.9064170122147
-11.0644182562828
-9.03586150705814
-8.71110066026449
-7.39592676609755
-10.4300135225058
-10.1725133061409
-6.14951629936695
-7.25515224039555
-8.65332460403442
-11.3757052719593
-10.7998954206705
-10.5057155117393
-10.5260086506605
-10.1909678280354
-7.90801966935396
-10.6349071189761
-6.84524511545897
-8.81831105053425
-6.86552845686674
-6.38493230938911
-4.73187416791916
-6.5900938808918
-9.35825248062611
-7.76858025789261
-7.61380369961262
-9.97307904809713
-11.4548864066601
-12.7966369017959
-12.3231481611729
-11.1082029826939
-10.0432150140405
-8.06106448918581
-10.5793264061213
-9.6907624527812
-9.25715484842658
-12.0500083938241
-11.1249764636159
-10.8802294433117
-11.9335511736572
-9.81274910271168
-8.07307778298855
-9.22384433448315
-8.0711165741086
-8.0047283321619
-5.98649490624666
-9.23028928041458
-8.10225121676922
-9.56755056977272
-7.36352197080851
-8.23070758581161
-8.00613128393888
-10.0772989466786
-10.3234317488968
-8.07430044747889
-7.97361377626657
-6.80241206288338
-9.34617665410042
-7.21633331850171
-7.65520812943578
-9.41854554414749
-10.7252574712038
-4.64158475399017
-5.15828067809343
-6.04814121872187
-5.78014913201332
-4.20595008507371
-5.98812663555145
-5.62567834556103
-7.68190627172589
-6.87162733078003
-9.02119314856827
-10.9647282287478
-6.39169085770845
-6.173070974648
-6.10918537527323
-6.91916362941265
-3.72796060144901
-7.40637553483248
-6.78592687472701
-2.93765036761761
-8.0935997646302
-9.08611768111587
-10.2982869893312
-10.4845640156418
-8.41958003491163
-7.83564456552267
-9.04167106747627
-11.7431566156447
-10.0637721139938
-14.8943758308887
-9.5011195181869
-9.56034198403358
-9.28318305686116
-9.33937343629077
-12.7645137682557
-14.4929202049971
-16.4209360050736
-15.4045450408012
-14.3787916507572
-12.9428083747625
-12.2260514497757
-12.0868735462427
-8.19338710606098
-8.39609932154417
-6.97376464307308
-9.48844884335995
-13.6084090769291
-12.7172676809132
-13.3920128569007
-11.2438706085086
-11.2996267229319
-11.8288371711969
-14.2070034593344
-13.6209871843457
-16.0564970374107
-14.8052193298936
-14.3493392262608
-13.1704778969288
-12.587056055665
-12.6005253978074
-14.4115164349787
-16.5224361997098
-12.4668381884694
-13.9991017542779
-14.9436092078686
-13.0040176063776
-15.5463914647698
-12.3756760628894
-13.7705634925514
-13.9532834347337
-12.4967579990625
-13.7290396913886
-14.3259422928095
-16.9273212403059
-15.611583378166
-15.0723540410399
-14.9422659911215
-16.833051815629
-17.5185206159949
-13.6986069902778
-13.2096012048423
-12.5078028589487
-12.3862448632717
-15.4756130501628
-14.7318517267704
-14.3224407285452
-14.5846515446901
-12.8752607926726
-12.8955319821835
-12.479249060154
-12.07279869169
-11.3821633085608
-11.0907698273659
-12.2510101050138
-11.1974873617291
-11.4077246561646
-11.521777138114
-13.860279686749
-13.499663092196
-12.1500866618007
-14.7803071555682
-16.5579641535878
-16.5902146644657
-13.4318985491991
-13.3841014802456
-12.4591045156121
-13.3522794079036
-12.3674288094044
-10.4833601042628
-9.57405884563923
-9.18179881572723
-13.1465411037207
-10.0250002592802
-12.5158945396543
-11.3579572886229
-13.1622777956072
-13.0975261926651
-11.0262625440955
-13.0486097633839
-11.1076749525964
-10.3805683255196
-8.32847831398249
-8.8298349454999
-13.6799355894327
-14.0102175846696
-14.2168506681919
-14.8315549194813
-13.5986715462059
-14.1948174647987
-13.2378310188651
-10.0387331843376
-12.3196680732071
-11.7480703778565
-13.3640013411641
-13.2275909930468
-12.9172841608524
-14.928959322162
-12.8064702674747
-15.5272714048624
-13.3526719883084
-11.9001552313566
-13.9409882053733
-15.5536716133356
-14.5586093887687
-14.9366150051355
-13.872229680419
-11.4472070932388
-12.962453648448
-13.3420050963759
-12.7974863275886
-13.0839832052588
-12.5722775012255
-14.0499740485102
-11.4352315142751
-12.1714708209038
-10.5274290293455
-14.0868521630764
-11.259922131896
-11.3858022987843
-10.4662725254893
-7.97671854496002
-11.7962905913591
-11.4365084916353
-7.4169547110796
-9.93688881024718
-9.60909021645784
-12.638766720891
-11.979538269341
-10.8015528544784
-12.07803780213
-11.6685218513012
-13.6747625917196
-13.1861258372664
-13.0648295134306
-11.6656533032656
-11.0438382923603
-10.4219332188368
-11.2845398634672
-9.83164381235838
-9.71098775044084
-13.6698438972235
-9.84901274740696
-8.44236562401056
-7.18302558362484
-7.36515880376101
-11.2949332725257
-9.49068447202444
-7.69575286470354
-6.32778290659189
-8.84532242268324
-7.05899247527122
-8.67744225263596
-6.63094796985388
-6.5822831094265
-4.37905713915825
-6.39906876534224
-5.3262257501483
-7.94129801541567
-6.60640160739422
-5.47322827577591
-6.96703632175922
-7.37090988457203
-9.89500366896391
-8.37372071295977
-7.4721497297287
-7.58226031064987
-9.3820862993598
-7.0825508274138
-3.66108852624893
-4.1630896627903
-2.61130267381668
-4.06773555278778
-2.56544797867537
-2.41926671564579
-2.50340960919857
-4.82878248393536
-3.9336950480938
-4.11977486312389
-1.91420976817608
-4.36873267591
-3.65821453183889
-4.00862099230289
-4.03527994453907
-5.46633946895599
-6.37621800601482
-6.87116259336472
-4.44807690382004
-8.44620650401339
-7.17942385748029
-10.7027287706733
-6.49183571338654
-6.76767060905695
-5.48675085604191
-7.37889109551907
-5.22346369922161
-5.55266648903489
-6.13262289762497
-8.98410698026419
-10.865924090147
-11.7416271921247
-10.7482758276165
-11.6922711357474
-9.86177791655064
-11.4035973213613
-9.93954666703939
-10.8852156158537
-11.1224328000098
-10.7909392574802
-12.2244495078921
-12.0716718658805
-10.6611953601241
-8.62945015728474
-7.80820922553539
-9.23657961934805
-8.84575114399195
-7.8670065626502
-6.61774076521397
-12.1969721950591
-10.0357806012034
-7.2959355711937
-6.44243404269218
-6.73687545955181
-7.21237314492464
-7.48495115339756
-8.07938844710588
-8.08259138464928
-8.77284704893827
-5.46884752810001
-7.07486785948277
-6.7686909660697
-5.38858085125685
-4.08021604269743
-4.80005848407745
-3.84111608564854
-4.42482555657625
-2.82523501268588
-3.60499411448836
-7.46340027078986
-6.29185618460178
-10.7287540622056
-7.56424537301064
-7.39814324490726
-9.28511600196362
-7.33408942073584
-7.76573766022921
-7.33082195464522
-6.53047627583146
-7.8147863522172
-5.10030857473612
-5.55792945623398
-8.62872757017612
-6.08124746382236
-3.94571410119534
-5.80075695365667
-8.40338285267353
-7.82020100206137
-9.28059094771743
-10.3609121739864
-11.9732516277581
-10.6636230833828
-7.05417853593826
-7.28400749713182
-8.79237592592835
-6.71900311857462
-5.4050069861114
-3.69816724956036
-4.25640464574099
-2.69277073815465
-1.7094315290451
-4.49297911673784
-3.55954110622406
-4.32288694381714
-4.36541669815779
-4.46351899206638
-4.6610251814127
-5.06537222117186
-4.34510013461113
-6.45969322323799
-8.2181459069252
-6.00629314780235
-8.22624414786696
-6.46557680517435
-5.09809882938862
-6.6812311783433
-6.37915781885386
-6.72318297624588
-3.18292078375816
-3.99726986140013
-3.40908099710941
-4.81942336261272
-7.57569518685341
-6.86189775168896
-5.09153360873461
-4.12734638154507
-8.05261418223381
-8.38560838997364
-8.45202371478081
-6.97364237904549
-6.21676295995712
-6.02082594484091
-5.27238501608372
-7.49149908125401
-9.40026008337736
-5.12124371528625
-6.54809844121337
-7.0830757021904
-4.78143733739853
-8.28753641247749
-5.23642122745514
-4.09796080738306
-3.79518982023001
-5.77828361699358
-7.25338936597109
-7.2126342933625
-6.49184481054544
-4.79719226062298
-5.55226290225983
-4.68303065747023
-4.12244242429733
-5.96030327677727
-5.44224195182323
-7.10554423183203
-2.40992343425751
-7.96753100305796
-6.13263541460037
-0.976107180118561
-4.97862889617682
-4.1186917424202
-3.51662742346525
-4.53741762042046
-5.35724486410618
-5.84779381752014
-8.21493861824274
-7.404212012887
-5.83390739560127
-5.39508666098118
-6.52730666846037
-5.0779482871294
-3.19924095273018
-4.5065636485815
-3.49350036680698
-6.62246288359165
-4.7489670291543
-4.56038607656956
-4.5248397141695
-6.7287717834115
-6.71356566995382
-10.9416801091284
-5.78038880228996
-4.79412999749184
-5.00748351216316
-7.68442426621914
-9.54672496020794
-6.45425124466419
-8.73346020281315
-7.36678650975227
-7.85954703390598
-10.4414929524064
-7.30648872628808
-10.4321551993489
-9.43684484809637
-8.20556452870369
-8.17883824091405
-9.34557448327541
-11.8088481612504
-10.6463111490011
-12.9341834671795
-10.4366962090135
-9.16243986785412
-9.92820793017745
-9.87290869653225
-10.8208875432611
-10.7353150248528
-11.3012170493603
-9.79523188620806
-10.5035426579416
-8.87792857736349
-8.39888295345008
-8.51213390752673
-3.7707092165947
-6.97196776419878
-7.78937292844057
-7.4930505156517
-7.44494758546352
-7.73564756661654
-7.83108499273658
-8.56725242733955
-9.21859610825777
-8.42013867199421
-10.1915007829666
-9.03597246110439
-8.95767932385206
-6.48847062885761
-8.09878288581967
-6.46793931722641
-3.9862188398838
-4.48654167354107
-4.42283584177494
-3.68320697546005
-6.55004984885454
-7.30480461008847
-6.17833866924047
-8.22875341773033
-7.4820479825139
-5.65374977141619
-6.01676466874778
-6.9999025836587
-8.54744850285351
-6.73232302069664
-6.50788296759129
-8.71901942789555
-9.52742658928037
-9.86524324864149
-8.00799141079187
-7.23447600752115
-7.76702135056257
-6.69128874130547
-7.17871634522453
-7.30329087376595
-10.3202048481326
-9.14522670581937
-7.96799747366458
-7.53990341490135
-8.81001862511039
-9.7002669647336
-8.95873510837555
-7.06383515894413
-5.92445287108421
-6.66810459643602
-5.71650032699108
-8.99142118543386
-7.48135737329721
-7.12795916944742
-8.82733647152781
-9.58483517542481
-10.4116244055331
-7.94474477693439
-7.99619958549738
-9.02581540634856
-7.34300039336085
-9.40202462673187
-8.50178612396121
-8.19523049145937
-5.59032333642244
-6.69113313406706
-6.84679654985666
-8.51469957083464
-6.04866332560778
-9.34308381658047
-9.03304567560554
-7.91536411736161
-6.46727954596281
-7.66223517432809
-5.44223268330097
-7.13225226849318
-6.22201136872172
-5.81922431662679
-4.23333109170198
-4.75070657581091
-7.91831518895924
-3.99530252814293
-3.77215642482042
-3.86929170042276
-6.90590850263834
-4.92005033418536
-6.75687164068222
-7.66850866004825
-7.56665574759245
-9.51810005772859
-6.12661903351545
-5.82087931409478
-4.54245948791504
-4.05152577906847
-6.7564471848309
-6.22879828512669
-7.62368584051728
-9.37582691386342
-5.97975903376937
-6.8911082521081
-6.03551613539457
-5.47650548443198
-4.94420560821891
-6.98978517623618
-8.62926698103547
-5.66490260884166
-7.43424411304295
-9.22652408108115
-11.4733542967588
-10.8057722300291
-12.0369393080473
-11.5534696318209
-9.03057055734098
-9.97513198526576
-7.48549638688564
-9.49612066149712
-9.29491394013166
-9.64308825880289
-9.64018829166889
-9.99801479838789
-6.83727994561195
-8.3180812606588
-8.15748856216669
-9.17283644713461
-9.18131341785192
-9.75415363162756
-10.0460963919759
-9.98265721648932
-7.88227841258049
-7.43200100958347
-8.46058391034603
-7.49184249714017
-6.51792106032372
-7.51832364872098
-5.64753865450621
-7.23862751759589
-8.44403826259077
-7.59494064748287
-6.09610228613019
-7.34238580614328
-9.18552723526955
-9.26510396972299
-7.21614788845181
-9.23637726902962
-8.13302010297775
-9.04993361234665
-8.47291303053498
-10.7201990261674
-10.4607443138957
-10.7000544667244
-11.0621344894171
-8.23273871676065
-7.92051411792636
-8.20750641077757
-7.20230617374182
-10.0702038183808
-9.73812577873468
-8.57608811184764
-11.2248048484325
-12.5962806418538
-13.4515709728003
-10.9158429726958
-12.4537712782621
-10.3027432523668
-7.7038071975112
-6.16931933164597
-9.11856047436595
-9.04478888586164
-8.98846714198589
-7.66367626935244
-5.83256903290749
-8.16463429480791
-8.4999091103673
-6.33424833230674
-7.69245105609298
-9.71980706602335
-9.30683868471533
-7.99679309781641
-7.92218117788434
-9.52414723485708
-7.17481181398034
-7.44387074187398
-8.4554507592693
-6.68553818576038
-9.4018024187535
-7.03123824298382
-8.07175310701132
-7.68220748752356
-5.99991453438997
-6.95988199859858
-8.00444533675909
-8.55927435308695
-6.6727182418108
-7.25134168565273
-5.53360291570425
-6.45995910465717
-6.42338579893112
-5.4656293541193
-6.16157611459494
-6.43785714358091
-3.77949318289757
-4.66713394224644
-2.93862129747868
-3.96915137022734
-6.77224952541292
-3.69772858172655
-4.62311371415854
-6.9327875636518
-7.53756849467754
-7.87982466816902
-6.23574589192867
-4.34251888096333
-6.68633895926178
-3.22559013962746
-2.41957953572273
-1.19790332019329
-5.40466937422752
-4.63597719371319
-3.44910446554422
-4.06400243192911
-4.8926622569561
-3.81677760183811
-2.95495437085629
-4.95342022180557
-5.75526759028435
-3.56762932240963
-6.45837889611721
-5.92510308325291
-5.44327500462532
-5.30903674662113
-8.38675839453936
-6.77463656291366
-6.26265547424555
-6.93887398019433
-5.20493148267269
-4.66239634156227
-8.11369927227497
-5.90391963720322
-9.19707886129618
-10.7914040312171
-10.0539952814579
-9.11425072699785
-7.77837285399437
-8.31099643558264
-9.84494779258966
-9.14760174020194
-6.93345578014851
-8.37903495132923
-8.71574334055185
-8.75329530239105
-10.0630116388202
-10.1801617443562
-10.7341489419341
-9.64744700491428
-8.19549015164375
-8.77702125906944
-8.12272847443819
-7.04033905267715
-8.77317626401782
-9.88531468808651
-8.95765885710716
-6.94047075882554
-8.85779784992337
-8.33534302562475
-8.23476175218821
-6.77520947530866
-6.56073191761971
-5.24239652045071
-6.17995753511786
-8.07145473640412
-8.73975834809244
-8.66078735888004
-7.94891733676195
-5.64387597888708
-5.87739185243845
-4.54371450841427
-4.124527156353
-6.40780419111252
-7.62567284703255
-6.27694438397884
-7.17282950133085
-6.45734988898039
-7.4691589102149
-11.0803066939116
-7.85406746715307
-10.7233518986031
-9.42618528008461
-6.58283038809896
-6.68472335487604
-6.40137343108654
-5.3824669495225
-5.6345229037106
-3.73787292093039
-3.09045385196805
-4.92791031673551
-7.2230193503201
-6.05651911348104
-4.1725040897727
-6.27366172987968
-5.55135762691498
-4.67828045785427
-5.62109363824129
-5.21801862120628
-4.08709973096848
-6.07696211338043
-8.74506944417953
-8.28109388798475
-7.61375634372234
-6.26665830612183
-4.49028454720974
-4.07784548401833
-2.32918260991573
-5.03264901041985
-6.22895044833422
-7.72183608263731
-8.12839540466666
-7.75935966521502
-7.97999523580074
-8.08450858108699
-7.3062349408865
-8.76301702111959
-9.22305978089571
-7.06727350130677
-9.06967531889677
-7.66640586219728
-5.65649963915348
-5.41877369582653
-4.67482990026474
-7.24521613121033
-7.37122144550085
-8.23645397275686
-7.9722643494606
-9.11597188562155
-8.45898819342256
-10.4592854380608
-10.7288112267852
-8.72906348854303
-9.30579230189323
-9.5714699588716
-10.0574419721961
-9.21781647205353
-6.76712066493928
-7.30419856868684
-7.53185321576893
-9.14142164215446
-9.6816236898303
-10.5335100255907
-9.9010259648785
-7.9789512231946
-9.66535035520792
-8.83158169686794
-9.9269452393055
-7.89643095061183
-7.47048734873533
-6.81935615837574
-5.61449572443962
-7.18146024644375
-3.80560792610049
-7.25686484947801
-6.56025683134794
-6.56962615251541
-8.26049491390586
-8.27129372209311
-4.29122938215733
-7.21858513355255
-8.26055464893579
-7.4484950825572
-10.0432958602905
-11.9858973585069
-12.4291928475723
-8.39287609606981
-9.99851685017347
-9.01309236884117
-11.6234514191747
-9.61310677230358
-9.82789069414139
-9.15992334485054
-9.14641439169645
-11.7798124849796
-10.4330730102956
-9.17257808893919
-9.00867713242769
-8.2359921708703
-10.5605073980987
-9.63661133125424
-10.3928550165147
-7.62912102043629
-7.57832441106439
-6.82592271640897
-6.8821567595005
-7.68980325013399
-7.77279205620289
-5.95353390276432
-4.75127278268337
-6.05837694555521
-7.79180567339063
-6.91463327407837
-5.07578840199858
-4.5841474160552
-3.84064549952745
-6.46565281972289
-8.00177547009662
-7.97645148634911
-6.52255997434258
-7.20091137290001
-8.19483654201031
-5.73894495517015
-6.99688608630095
-6.89835126698017
-7.47115420177579
-8.15310418605804
-8.7738875746727
-7.56511563807726
-7.31645867228508
-5.52119305729866
-7.12122927629389
-5.83344388380647
-3.85600594431162
-5.20666868984699
-8.05418899655342
-6.78486835956573
-5.38840274885297
-7.29552334174514
-6.01102473586798
-8.75824315845966
-8.77037142962217
-8.64502626657486
-7.9250839650631
-7.33437533676624
-8.85982505232096
-8.69369370490313
-8.98587991297245
-9.09044881165028
-7.66062991321087
-9.09327714145184
-11.322537779808
-10.3691548705101
-11.3718220964074
-12.963686350733
-10.4117982015014
-12.5103349611163
-12.7647233344615
-9.27236032858491
-10.2944790814072
-8.87800949811935
-8.89793322049081
-8.85309814289212
-9.61770463283756
-9.75986602157354
-10.2703545987606
-6.25030553154647
-7.20131199806929
-9.81411236897111
-8.26031065266579
-9.42414542287588
-9.37705142050982
-11.2336383536458
-10.2739060148597
-10.4259952008724
-7.03280466794968
-9.09155727922916
-9.11516664922237
-9.39668201655149
-8.84070615004748
-7.9460886567831
-8.12691370258108
-9.02686417475343
-9.50803238898516
-9.77732091303915
-8.59156221710145
-8.10713427327573
-7.74096428602934
-7.24096845835447
-6.56401696801186
-6.88944747135974
-10.62297225371
-8.27316562086344
-9.12006592750549
-11.3561911210418
-11.1602517999709
-11.7226869091392
-8.39321127906442
-10.2321398556232
-10.0492582395673
-9.53687079995871
-9.6134289726615
-9.57426838390529
-8.74732745811343
-10.6628428697586
-9.61993163824081
-9.64993890747428
-8.7086837887764
-8.75877302885056
-9.86436899751425
-8.81688895076513
-8.0817747078836
-9.07138045877218
-10.0683977603912
-6.91144066303968
-8.42092038411647
-8.8445788025856
-7.44460879266262
-9.53965549077839
-9.46371696400456
-10.5206589102745
-10.0706510953605
-9.16003029793501
-9.09967827796936
-10.2136838920414
-11.8147789351642
-9.49185169569682
-9.86214178800583
-9.79468081146479
-9.72233384102583
-8.80194268841296
-8.24740337766707
-9.49506936967373
-9.48583380132914
-9.45034140348434
-9.93423840403557
-9.02111136354506
-10.8043689802289
-11.1750511005521
-7.38251636177301
-9.06261873245239
-11.082854308188
-8.64320477098227
-8.82661183178425
-8.82915249094367
-9.55469805747271
-8.66548030078411
-7.81107444083318
-7.9316259548068
-8.07446148991585
-8.30216345191002
-7.24526442587376
-7.19143023341894
-7.18759954720736
-7.97712296247482
-6.77142333984375
-6.78751592338085
-5.30523873865604
-6.40330121666193
-6.96153384447098
-5.39300295710564
-5.63256999850273
-7.60939793288708
-6.83466432988644
-6.03446714580059
-6.12848037481308
-5.90066745877266
-7.66873225569725
-5.91068703681231
-5.17588612437248
-8.87964478135109
-5.60018967092037
-8.76482240855694
-7.28657472133636
-7.76181977987289
-6.81685192137957
-5.94208302348852
-7.23112569749355
-7.29724539071321
-7.72644028067589
-8.64169329404831
-8.62880252674222
-9.06244895234704
-8.01861646771431
-9.96520697325468
-6.90962564945221
-7.85702315717936
-6.51398460566998
-4.80745260417461
-7.32696191966534
-5.87546342611313
-7.1793759893626
-8.35915072262287
-9.27589961886406
-9.13089995086193
-6.9830424040556
-5.58248575776815
-4.41853136941791
-6.05618596822023
-5.07999134063721
-8.26055715233088
-10.7915129885077
-9.05416190624237
-9.3718766272068
-5.93553403019905
-5.1990117430687
-4.75970361381769
-4.28608188778162
-3.83831284940243
-3.92344789206982
-5.71942257881165
-4.61815562844276
-4.33173936605453
-4.98018464446068
-7.7807971984148
-7.26527075469494
-5.76689284294844
-3.89701239019632
-3.15180642902851
-5.49807883799076
-6.79747195541859
-6.14833433181047
-6.68198800832033
-4.96342950314283
-3.43237052857876
-3.6068959236145
-5.23702378571033
-5.45109610259533
-1.21737751364708
-3.66550542414188
-3.31921131908894
-4.1641910225153
-2.46810984611511
-3.32774876058102
-3.86715190857649
-3.13057170808315
-1.5282819122076
-3.74241665005684
-6.39661648869514
-5.50489884614944
-6.67075096815825
-7.29123403131962
-4.65994909405708
-4.79725983738899
-5.7118374556303
-7.49862277507782
-4.16791035234928
-3.76783245056868
-6.48952214419842
-5.4167565703392
-3.41187000274658
-4.52998930960894
-3.57435044646263
-4.44859826564789
-5.26948692649603
-6.11195038259029
-7.88366820663214
-4.22718369960785
-3.69803173840046
-6.63727503269911
-7.72097641974688
-5.14749036729336
-3.94177719205618
-5.66079791635275
-5.13000081479549
-3.88686713576317
-8.29594045132399
-5.24629075825214
-8.01161775924265
-3.82904548943043
-5.03165748715401
-4.68976432085037
-5.12518025934696
-7.65850974619389
-5.64109310507774
-5.26643656939268
-7.17791153490543
-7.57651111483574
-6.43276882171631
-6.64701495319605
-5.63951494917274
-3.19936962425709
-3.54754662513733
-3.84749862551689
-5.61291906237602
-6.81589113175869
-6.21042627096176
-7.80814880132675
-7.8937851190567
-6.09549975395203
-5.44647120684385
-5.34375713765621
-6.82742567360401
-7.29693503677845
-8.31587088853121
-6.89968764781952
-5.88914567232132
-7.24278821051121
-9.5134654417634
-6.82840418815613
-8.88590404391289
-9.46984820067883
-9.4858340471983
-9.26552978157997
-8.6708604991436
-8.44127427041531
-9.17336297035217
-7.75001022964716
-8.34266100078821
-8.24096663761884
-7.67631120979786
-10.9940947946161
-7.08807373046875
-8.06976621598005
-9.20084640011191
-9.14050158858299
-6.83055566251278
-6.36754716932774
-7.99814655631781
-5.69066132605076
-9.43713740259409
-10.3187565654516
-8.55810770392418
-5.92805661261082
-7.00231502763927
-6.40737576782703
-5.92697705328465
-4.79882228374481
-8.13509809970856
-5.74066829681396
-5.70177286863327
-9.01053729653358
-7.74186248332262
-9.99158395081758
-10.3163022622466
-7.90550924837589
-7.4184809923172
-8.60262276232243
-7.3961768746376
-8.63338939845562
-10.422661498189
-9.63952526450157
-9.58828836679459
-10.8718641996384
-9.01729235053062
-9.46503204107285
-11.0906791929156
-10.9812020808458
-9.54279337823391
-9.76355662196875
-9.50638344138861
-13.0216554999352
-12.1496175192297
-9.84713394939899
-10.4585909098387
-8.08670517802238
-9.14605411887169
-7.51648291200399
-8.72076866775751
-7.08646090328693
-8.21942889690399
-7.09718845039606
-9.41349080204964
-7.58501128107309
-7.75220277905464
-8.30253281444311
-8.18649630248547
-6.94119491428137
-7.06587272137403
-8.45747885107994
-9.91897918283939
-8.85822926461697
-10.9372220262885
-9.9081763625145
-7.99192674458027
-11.5064940024167
-12.096888339147
-13.0803579464555
-9.58416305482388
-10.4457978084683
-12.0241347700357
-11.7306379452348
-10.1738161817193
-9.30520498752594
-6.65858955681324
-7.07088004797697
-5.88556212559342
-8.77232402144
-8.7006252668798
-9.70479782717302
-8.88464245945215
-8.85216999053955
-4.6314563639462
-6.67086215317249
-6.61975494772196
-5.30307453870773
-6.22537192702293
-6.21018605679274
-5.62460018694401
-8.33413749188185
-7.35851788520813
-7.33385270088911
-8.39605591446161
-8.50973439216614
-6.29156702756882
-7.72807512432337
-7.19893261790276
-9.05237752944231
-7.86689733713865
-3.93738040328026
-6.62650131434202
-5.89915233850479
-4.58809833228588
-5.43834601342678
-6.66291604936123
-4.31605365127325
-4.35505785048008
-4.05397260189056
-5.87246541678905
-3.95662043988705
-3.7050696015358
-5.37058179080486
-6.40909011662006
-3.44501923024654
-5.42895324528217
-6.79884729534388
-9.43197523057461
-4.05823032557964
-5.77942034602165
-5.30872482061386
-4.43630568683147
-5.84156918525696
-7.34662362933159
-3.92254547029734
-5.87920504063368
-3.38707172870636
-5.75335136055946
-5.85657149553299
-5.40519308298826
-3.54916161298752
-5.16767689585686
-2.49500234425068
-3.78102403879166
-3.86952497065067
-3.05791260302067
-3.18321450054646
-3.82138781249523
-2.78818544745445
-5.20186218619347
-4.94910472631454
-2.75067085027695
0.255587747320533
-1.1103633493185
-1.90239582210779
-1.57424668222666
-3.49969458580017
-2.00113800168037
-5.62916734069586
-2.2767301723361
-4.71845686435699
-5.35598317533731
-3.74449723958969
-6.81073949486017
-5.87414830178022
-6.64288803189993
-7.92065439373255
-8.2331732288003
-7.81707496475428
-7.38414679467678
-5.34639059007168
-8.4818576797843
-8.01571378856897
-7.75860766321421
-4.57122999429703
-5.78447991609573
-6.13033808022738
-4.81208443641663
-5.69396910071373
-5.52776421606541
-5.47195307910442
-8.37157771270722
-6.08147956430912
-6.99839013814926
-5.05782183259726
-5.87108163535595
-2.59159125387669
-6.60724343731999
-5.42848534137011
-6.91580578684807
-5.87954829633236
-4.34457723796368
-4.81234310567379
-6.74487040564418
-8.28918078541756
-5.91882789321244
-6.91010673157871
-6.45383338630199
-6.78355468809605
-6.18347223103046
-7.28718848526478
-7.38648428395391
-6.40035867318511
-7.9391818754375
-6.48746155202389
-6.6714460644871
-4.92037981003523
-7.74194789305329
-7.82171549648046
-6.40159050375223
-6.13359044492245
-5.57124795764685
-6.87536305189133
-8.93191269785166
-6.20617964118719
-7.33594886213541
-7.45214915275574
-4.96571753919125
-5.34402448683977
-5.98679586499929
-2.87854442745447
-4.60926207527518
-6.9690900631249
-4.55304778367281
-4.63758956640959
-4.70066559314728
-6.57705327216536
-5.82574652228504
-4.33536420762539
-2.2620390728116
-4.73515326529741
0.425424836575985
-0.67569300532341
0.993158437311649
-1.26361658424139
-1.77797789871693
-3.02626524865627
-0.677338793873787
-1.44758366793394
-3.38838743418455
-3.26232636719942
-2.00416066683829
-1.96659414470196
-4.10676454007626
-4.5999983176589
-2.59043656289577
2.34653976559639
2.24488210678101
1.76339829713106
3.48560923337936
1.71319127455354
0.122367821633816
-0.022525817155838
1.37394196540117
0.269142962992191
1.4876789227128
0.546396847814322
-0.356151729822159
-1.48563939332962
-5.23453044518828
-1.32355139032006
-3.24061112944037
0.201888300478458
-3.28343407064676
-4.94132680818439
-3.30685106664896
-1.57861600071192
-4.53224869910628
-5.23895881325006
-5.18240801617503
-5.00490566715598
-2.74796149879694
-3.48815470188856
-3.58334418386221
-1.25720307230949
-1.33759164810181
-2.28138507902622
-0.417134575545788
0.172047413885593
-3.04988313093781
-4.24297792464495
-4.54056812822819
-3.93208952248096
-4.41519717499614
-3.30801475793123
-2.59217327833176
-2.71257169544697
-3.32043128460646
-6.19313034415245
-5.58533415198326
-3.01607991009951
-5.93254120647907
-5.18720712512732
-6.47469776682556
-4.68397583812475
-3.21874507516623
-6.58120898902416
-8.74425806105137
-7.12244192138314
-4.50174087285995
-5.05491236411035
-3.53871922846884
-5.24352786317468
-4.65177018940449
-6.15740041434765
-5.68836668878794
-3.18782933056355
-2.58918528258801
-1.79732804000378
-4.16157118976116
-3.57642681896687
-3.10958309471607
-2.84894913434982
-2.59675616025925
-1.90659813582897
-2.73734791576862
-2.62480390071869
-2.00732444226742
-1.7737770229578
-4.74549324810505
-5.24102875590324
-3.28853862732649
-6.4769715629518
-5.44345730543137
-4.65287154912949
-6.40412671864033
-5.36811877787113
-4.27702064812183
-3.30220530927181
-5.80703145265579
-5.15305213630199
-3.98417036235332
-4.46283546276391
-7.10129573568702
-2.47498884052038
-2.95961807668209
-5.13983602821827
-2.46257862448692
-1.67168134450912
0.165665754117072
-1.38646975159645
-4.6972684264183
-2.09238034486771
-3.31782841682434
-5.19440697133541
-0.823972381651402
-4.3546392172575
-3.06475441157818
-2.49786542356014
-2.65263742208481
-4.29031027108431
-6.94984073191881
-7.59979179501534
-6.04599194973707
-5.1571793705225
-6.43749547749758
-7.0158711373806
-8.86031594872475
-8.70490881800652
-7.32764118909836
-6.76727199554443
-5.78168304264545
-5.17057910561562
-7.14956641197205
-6.23708959668875
-6.68505306914449
-7.06965558230877
-9.10954895569012
-7.65131115773693
-5.66263888776302
-9.19484485685825
-7.82255586981773
-8.16608621925116
-7.46673675626516
-8.51518211513758
-9.27828042209148
-10.3377396762371
-9.35048850625753
-7.6651142090559
-4.94313716888428
-6.96404173970222
-7.78624731302261
-6.87832814455032
-6.20034910738468
-7.5169767960906
-9.04266757518053
-9.36474589258432
-5.1953588873148
-6.34018756449223
-8.28703524172306
-8.65553940832615
-6.74744851887226
-3.7334296181798
-4.92710892856121
-3.21633915603161
-2.18836791813374
-5.03731739521027
-3.82370780408382
-4.01510421931744
-6.90294462442398
-6.69285402446985
-6.19040174782276
-5.86443876475096
-7.29465305991471
-5.89479573816061
-8.0328266415745
-7.86100652813911
-8.55850570648909
-8.74048123508692
-8.39642158895731
-8.58024345338345
-6.99693603441119
-7.8216954022646
-7.32866655290127
-8.6396169513464
-8.49002726488106
-7.43350935354829
-6.03334406018257
-5.98138479888439
-4.72954812645912
-2.31509649008512
-0.973953545093536
-2.4644250869751
-6.55099085718393
-5.07881267368793
-7.26614174246788
-6.34973999112844
-6.1136431992054
-6.41190252825618
-6.42249545454979
-4.52181995194405
-5.23211625032127
-5.79301907122135
-7.8993082717061
-6.10346017091069
-6.63488717749715
-3.68601595982909
-5.15965124219656
-4.76038239896297
-3.77994865179062
-5.35315553843975
-4.18295145779848
-4.0702563598752
-2.83253777772188
-2.89234431833029
-4.63453943282366
-5.06160087231547
-5.84621389955282
-6.67367177084088
-4.56545081734657
-7.35964038223028
-6.50692865997553
-6.25370618700981
-3.07429206371307
-6.38411717116833
-5.0200087428093
-5.16451364383101
-1.97949858754873
-1.14852255582809
2.80065694451332
3.3299315571785
2.6070464849472
1.7140968888998
2.27726057171822
1.55699056386948
1.28544586896896
0.313321337103844
-0.357907950878143
2.61125493049622
1.91399285197258
1.63434632122517
1.01484916731715
0.621756624430418
1.923917748034
1.54623793065548
1.26724968850613
0.572174578905106
-0.555305615067482
-1.9930005595088
-0.965575098991394
-2.33716025575995
-1.5993208438158
-0.698852591216564
-3.62956857681274
-2.58551649004221
-3.8061423227191
-1.68489995598793
-2.10604282468557
-1.72948706895113
-1.25349976122379
-1.34280886501074
-1.8158762678504
-2.00323428958654
-1.26470391452312
-3.15840718895197
-1.36104805767536
-3.95523737370968
-6.36956701800227
-8.55147074908018
-7.75207067281008
-6.84338959306479
-9.18331214785576
-4.95771083235741
-4.01047414541245
-5.89709149673581
-5.32883406430483
-4.7338637560606
-3.61962655186653
-4.26238766312599
-5.55645135045052
-7.84037994593382
-6.26656480133533
-2.95605890452862
-5.05839762091637
-4.66542198881507
-3.31064373254776
-6.49136550724506
-5.18268044292927
-7.95533141493797
-9.4958428516984
-7.42998468503356
-6.38754204660654
-5.58585165441036
-4.88020406663418
-6.16326663643122
-8.38431277871132
-8.80534601211548
-6.89944768697023
-8.41634987294674
-6.21094258874655
-5.02483578026295
-6.5918552428484
-7.28713841736317
-6.63369789719582
-4.80641534924507
-6.89507825672626
-8.75452816672623
-7.57184910029173
-6.10483221337199
-7.18525211513042
-5.65079733915627
-4.78339890390635
-3.36604110151529
-5.74189148843288
-7.15896577574313
-7.69183999672532
-5.24372491240501
-4.8120602928102
-5.05127291381359
-5.21986775845289
-5.72301771119237
0.472426190972328
-1.094890370965
-2.37732689827681
-1.28395979106426
-1.79191639274359
-2.27460909634829
-3.68391508609056
-5.69608768820763
-4.0052042491734
-4.64059621654451
-4.37747486680746
-4.48621186986566
-6.04946374893188
-5.94316131994128
-3.21224581822753
-6.8433421254158
-7.22847026586533
-6.28378269076347
-4.85637911781669
-6.03948436677456
-5.60694186016917
-3.36847419664264
-6.64316379837692
-5.79987417906523
-5.99841737002134
-3.42836979031563
-2.36730423569679
-2.50839629024267
-4.10385084152222
-5.50930500775576
-3.9412939697504
-4.17815282940865
-3.19295714795589
-4.36387068033218
-3.75167881697416
-5.64125373959541
-1.58560672402382
-4.65306407213211
-2.96725187823176
-5.10768912732601
-6.11899150162935
-7.52139101922512
-7.55252299457788
-8.18563389778137
-8.46559336781502
-7.08353590220213
-7.20430150255561
-7.67431320250034
-6.41864453628659
-5.62056646496058
-7.14856223389506
-7.13598402030766
-8.76828087493777
-8.47781992703676
-6.8404686935246
-7.77401518635452
-8.88142019230872
-9.15940285287797
-9.71521876193583
-11.0696010179818
-9.17404093593359
-7.30665984191
-7.59341300278902
-6.53857001289725
-11.1919288337231
-10.0074868164957
-8.46190462261438
-8.48184797167778
-8.291164573282
-6.81188398227096
-11.8793078586459
-8.61704558879137
-7.58725225552917
-8.42164424434304
-8.53669457137585
-6.0086658000946
-6.07827371358871
-5.66088958084583
-4.94887318648398
-4.0268688313663
-3.31973464787006
-3.11350758513436
-4.27826302638277
-6.36422439850867
-4.25573828071356
-3.00722807645798
-3.50747253373265
-5.05836776830256
-3.70335095003247
-4.54692551493645
-3.51556804031134
-3.66442887485027
-1.67439027130604
-3.78118515945971
-3.69271358847618
-5.29974666982889
-4.43747245520353
-5.16999777825549
-4.711470477283
-5.00489484518766
-7.00385761074722
-4.91458018124104
-5.09809745848179
-5.97755788266659
-5.15902080386877
-5.79285738617182
-5.48432028666139
-3.43587566912174
-4.09612170606852
-3.02114300057292
-6.72372387163341
-3.91753043979406
0.667496979236603
-1.54798179492354
-0.52161517739296
-0.0166014805436134
1.30297585576773
-0.208681270480156
0.392697870731354
-2.02048821747303
-3.85521079972386
-3.57632742263377
-4.12072624079883
-4.22677420452237
-2.15059828944504
-1.16516951716039
-1.69075410068035
-1.86845699697733
-3.18451096117496
-3.46854184940457
-0.973965436220169
-2.94719433784485
-4.43178377300501
-4.03021375089884
-2.7429022192955
-3.48392303287983
-5.7706668227911
-5.75002438295633
-6.64815335720778
-4.0507834777236
-4.68104262650013
-4.55726867448539
-3.73140640556812
-3.27796771982685
-3.35130213573575
-4.64797017723322
-3.12006995454431
-3.30004320293665
-4.93661963567138
-3.50085884705186
-1.52180183306336
-4.5425557680428
-3.39000049978495
-4.17770833522081
-3.38954680413008
-3.43949763476849
-4.46358318254352
-2.89023405313492
-5.6178046092391
-4.14303899556398
-5.24028931185603
-7.00916880369186
-6.06701116263866
-6.6628090813756
-5.66864731162786
-4.62101631984115
-5.01397377252579
-4.0090993642807
-4.32794286683202
-3.34896740224212
-2.87112330086529
-5.04308571666479
-4.69121974892914
-7.02547707036138
-7.25196179235354
-4.58472157269716
-4.70006212219596
-6.56644803471863
-4.16369985183701
-4.53429652377963
-4.56837067566812
-7.56677353288978
-8.67211933806539
-5.74530441127717
-6.21360152587295
-3.32219500467181
-2.94573942665011
-3.32082098163664
-3.88788197655231
-3.61117182672024
-0.0746503649279475
-1.7769025717862
-2.73135815560818
-4.61655179411173
-5.20054812263697
-5.23236997239292
-6.88311005418655
-3.7307185184618
-2.8895452991128
-3.21929559484124
-1.60488473251462
-3.18867056071758
-5.87448079040041
-4.21523298951797
-0.34921307861805
-2.41758859157562
-2.13010178785771
-2.99822735227644
-2.18693160638213
-2.34588460251689
-4.21487048640847
-1.9064076282084
-4.30468945018947
-6.38318355497904
-5.80648469738662
-6.70096374303102
-5.53174588084221
-6.92895485833287
-3.38771067559719
-4.82739339768887
-5.69033671915531
-8.16979609243572
-6.16086448170245
-3.06514886021614
-2.17732427082956
-4.98284501582384
-5.12024985998869
-4.40632994007319
-6.23324453830719
-7.79377050697803
-4.62191977165639
-6.49343496188521
-5.22092408686876
-4.52698070928454
-2.39239207655191
-6.6423093052581
-3.54429410398006
-5.43381377309561
-6.8839128240943
-5.57814069837332
-3.86435441672802
-2.22472382336855
-5.00714540481567
-7.61614802852273
-6.59342345036566
-5.27335084602237
-3.82689765840769
-5.12194992229342
-5.45256015658379
-4.98598617687821
-3.53003143146634
-4.87757865339518
-4.19369728676975
-2.57081976532936
-5.1483967481181
-4.77843148540705
-3.8005651794374
-4.65202165395021
-4.82161536067724
-4.183274962008
-5.25810357183218
-5.73397202184424
-6.97800859063864
-5.68044354114681
-5.41421709023416
-4.68604902178049
-3.2505964115262
-4.55390472710133
-2.8504608636722
-3.08717752993107
-1.32881911098957
-6.61854346469045
-4.88340516667813
-3.69527284335345
-3.68753491900861
-3.9162369184196
-2.98971901834011
-4.21646332368255
-5.62539829313755
-5.90409862063825
-5.64636068791151
-4.02400771528482
-3.67652384191751
-2.69071723893285
-1.29271463677287
-6.27997909858823
-3.4353292696178
-3.93658830784261
-3.19923716410995
-5.97386208362877
-6.18781841546297
-6.86686773598194
-8.70719581097364
-10.4351885188371
-7.46540610492229
-8.71329571772367
-6.35292639583349
-9.67791913007386
-8.80551622621715
-6.68875053618103
-8.16052424535155
-8.18457205314189
-9.34036086685956
-9.06994350999594
-6.21945460792631
-5.25623332709074
-4.81853804178536
-4.42064857110381
-7.41562252491713
-6.59844230953604
-5.50922212097794
-5.70523758139461
-6.49300657276763
-8.49024565145373
-6.13123605027795
-7.22427235962823
-7.82993684802204
-9.48035030066967
-7.05092680454254
-8.50117372535169
-7.34180599451065
-5.00394369289279
-5.62618864327669
-4.79389450699091
-6.62153639644384
-6.68014441244304
-5.05460263043642
-3.50004415120929
-6.89219731464982
-7.31361585855484
-1.84893824160099
-6.44051607325673
-5.91626667976379
-3.9390415251255
-6.19972501695156
-4.70536192413419
-7.30684506893158
-4.60876121558249
-4.66589262150228
-6.07267142832279
-6.15292452648282
-4.44927157461643
-6.14512413181365
-5.72654022648931
-6.84744437225163
-4.62379787489772
-5.70091993175447
-5.44303757604212
-8.38186063244939
-6.94743169471622
-8.75415273779072
-4.86577631533146
-4.3801556751132
-5.13012597709894
-4.05732998251915
-4.33141207601875
-5.2696339674294
-6.32578958012164
-4.4698631465435
-7.11613868549466
-8.01321281306446
-7.81299148802646
-6.48359454795718
-3.87107801437378
-6.52702689915895
-5.88305076211691
-5.42604921385646
-7.56988413818181
-6.61932791955769
-5.80492072924972
-3.6446272842586
-5.3357969224453
-8.95429504290223
-6.67056278511882
-8.70858617872
-8.62625706940889
-11.6327367872
-10.577242270112
-6.74760457873344
-8.36548834713176
-5.81686228513718
-4.72288246452808
-7.19763476960361
-6.8899794369936
-7.63678970932961
-6.90079854428768
-6.09324225783348
-5.7220942415297
-6.99810218065977
-4.36968365311623
-7.85660491883755
-7.6032302826643
-7.88250346109271
-6.74957073479891
-5.93712665140629
-7.80540852062404
-4.56027291715145
-4.4416811466217
-5.77242087572813
-6.3757670968771
-4.58582239598036
-3.40123557299376
-4.12680849432945
-5.53694783896208
-6.10985136777163
-5.45765294879675
-6.15975426882505
-5.29062433168292
-4.71093421429396
-6.26795062981546
-5.43282936885953
-4.58759904466569
-4.166479177773
-4.20559438318014
-5.45404735580087
-3.2069366723299
-4.15431179851294
-4.71719419956207
-5.03197788074613
-4.75853903032839
-4.45922538638115
-5.10919238626957
-4.47970774024725
-2.86044666543603
-1.51391506940126
-0.615262448787689
-0.608841702342033
0.112804626580328
-1.40328778326511
-1.82190282642841
-1.80713134258986
-4.05774185061455
-4.23157157748938
-6.78484623879194
-6.10408301278949
-9.36318837665021
-7.02841146662831
-9.17204507999122
-4.96954784705304
-6.43114764988422
-7.40191952232271
-6.68852908909321
-4.81450879946351
-6.38295176625252
-7.41563955880702
-7.28066927194595
-4.45086305588484
-6.36635171994567
-4.04890036582947
-3.93996860086918
-4.41029475751566
-4.90780634433031
-5.03967715427279
-7.131447032094
-6.53765540570021
-5.12967575155199
-2.31135012209415
-2.02791029214859
-5.43550057709217
-4.21966402232647
-3.45625452324748
-0.558084011077881
-5.97145084291697
-5.78510427381843
-2.93467733636498
-4.60052100196481
-7.78624135814607
-7.39182315033395
-6.45627123862505
-4.80242039263248
-4.42447140067816
-5.25721608102322
-3.22582180798054
-3.48120801150799
-3.39439709484577
-2.7831631116569
-4.81199905648828
-5.67941736103967
-3.58614555001259
-1.62042006663978
0.51310021057725
-5.02260143309832
-3.83307034522295
-5.56729746609926
-4.65446376055479
-4.6227854937315
-4.31129487394355
-4.35271690785885
-5.35993222519755
-5.65800541266799
-2.90178848057985
-3.57171197235584
-3.02101807482541
-2.53821983002126
-0.917350608855486
-2.70038422197104
-2.84146111179143
-3.62796529382467
-2.53565306216478
-4.33546202629805
-4.5408783480525
-2.34154577553272
-4.7865693885833
-4.02814604341984
-6.81154194101691
-6.47156609594822
-5.35504225431941
-2.42502158507705
-2.7512009171769
-4.00106896460056
-3.57448507472873
-5.47165175899863
-3.85059257224202
-1.80898961424828
-4.88269161060452
-2.38624612614512
-3.57977896928787
-5.44846194237471
-6.77034775004722
-6.26757304742932
-5.27620577206835
-5.77634967677295
-8.81056701950729
-9.59908577799797
-8.64574618823826
-7.16149825556204
-9.18610306829214
-7.27670363336802
-8.51601035147905
-8.84987559728324
-6.53833131492138
-5.75206420570612
-5.96613542735577
-6.62975974753499
-6.68078628927469
-7.78194076940417
-5.58843970298767
-8.27529017627239
-5.72609645780176
-5.29878902435303
-7.74889092892408
-7.67814053595066
-7.087855681777
-9.12588104605675
-8.60813675820827
-10.3950270172209
-6.56994673609734
-8.19871907774359
-5.66830603778362
-5.92755857855082
-8.0004749968648
-7.6171788808424
-4.73210288584232
-3.45437172800303
-5.98873706324957
-5.2344887778163
-3.00554207712412
-6.07653300464153
-6.92923319712281
-4.14967499673367
-5.43265554308891
-4.25186349451542
-6.31538657099009
-6.59886165335774
-5.778385553509
-7.26988913118839
-7.58963024476543
-8.93383848294616
-8.21256445161998
-8.79218291677535
-8.19767362251878
-7.12003080174327
-6.3408487951383
-5.03467897698283
-5.78577509708703
-3.46456909924746
-4.34069348871708
-4.16678026132286
-4.89875889196992
-7.79863646440208
-6.8486689478159
-4.706702362746
-3.85770783573389
-3.87287840759382
-4.75196536257863
-2.91739574819803
-4.43412422388792
-4.21510319784284
-3.75889600813389
-6.93354186415672
-3.99774488061666
-2.89342283364385
-3.77442024275661
-2.68521689996123
-2.61622748710215
-4.43738519586623
-5.95039851218462
-5.27031948044896
-7.02648002281785
-4.09476983174682
-5.0031028483063
-6.02265382558107
-4.92828936688602
-3.84386526420712
-3.49892804026604
-2.65692939981818
-2.70246931165457
-2.86328808404505
-4.28956549242139
-3.48222036939114
-4.90740253962576
-3.15223977644928
-2.38813497964293
-2.19454107433558
-2.83928044140339
-3.0172993466258
-3.62945692613721
-3.81421097368002
-3.85943754762411
-1.90076173469424
-5.59058610349894
-6.52515401318669
-6.29781827330589
-4.69217854738235
-5.54602699540555
-3.0667433924973
-4.4047477953136
-2.32911282032728
-5.2097029350698
-4.41573803126812
-4.75139802577905
-4.75814538309351
-5.29809808731079
-4.71663291472942
-6.02446821983904
-6.08088808506727
-7.30824387910252
-5.583566211164
-6.74305280297995
-5.45833960361779
-6.25106026604772
-7.52049781382084
-7.81128601357341
-7.72416588757187
-4.72200610488653
-6.01491991616786
-7.24551892280579
-7.83487749379128
-2.58104003686458
-5.96505537233315
-5.55699040368199
-7.2438557446003
-5.09815019369125
-6.319634988904
-8.00203382968903
-5.52368879877031
-5.30420149583369
-7.53337733075023
-6.85968925058842
-5.08523665368557
-5.99209915474057
-3.58402363210917
-3.79997551068664
-4.38041530316696
-5.18749433429912
-6.15011294186115
-6.88720676861703
-6.53175179287791
-7.39463561959565
-2.89233943866566
-2.31289251614362
-0.353293109685183
-2.95573860034347
-4.16584703233093
-5.95749822258949
-7.87668788060546
-8.23516590893269
-6.80286002904177
-10.9446900933981
-8.08444872498512
-9.87938961014152
-10.8136187940836
-11.0350136160851
-9.70724746584892
-8.37489496916533
-9.41769916564226
-10.8612981438637
-10.6136456876993
-11.3866116926074
-11.9079924598336
-11.6917998655699
-11.7400935487822
-12.5199934216216
-9.50173131562769
-11.7828641347587
-10.5879260264337
-8.49849992617965
-7.09368777275085
-4.71065738797188
-6.16044371947646
-5.20867275819182
-3.96597658470273
-4.38330877572298
-4.73971334379166
-3.6346284840256
-1.87096492713317
-4.02268473803997
-5.27475231490098
-5.03434005449526
-7.0089954957366
-5.28188946843147
-5.72466490790248
-5.19022759050131
-3.58688335865736
-5.44371213950217
-4.7191814519465
-4.88535160571337
-5.09064748790115
-6.26524133980274
-5.98696988099255
-7.73117171227932
-6.35479106381536
-6.89573237951845
-5.77005371078849
-8.80518448725343
-8.40241912740748
-8.400101095438
-6.93874154146761
-6.61750504374504
-5.63038110733032
-5.2134158462286
-7.17709408979863
-5.35044549778104
-8.59618619084358
-9.66225197911263
-6.64530934020877
-5.42351390048862
-6.03351327963173
-5.7315531000495
-5.36277555674314
-4.37820386327803
-7.18239771202207
-6.60751555860043
-9.19295734912157
-8.33266632258892
-6.59683279506862
-6.96803478710353
-8.01555395312607
-6.51000095531344
-6.55330004729331
-5.4859085008502
-6.7012384980917
-7.16957676783204
-5.37655785121024
-7.17893741466105
-7.09701701998711
-6.05953236669302
-7.03600917756557
-6.63459484279156
-5.41093419492245
-7.1259700357914
-5.01046690903604
-8.72587889432907
-5.14094518125057
-3.92984235286713
-6.37508674710989
-6.83115716278553
-6.66663337685168
-8.03801371529698
-6.76188132306561
-6.80395489931107
-5.47111777029932
-5.0680431202054
-4.23043141514063
-7.18695999495685
-6.88118218258023
-6.26563583500683
-6.68736268393695
-5.95283178053796
-8.43085610121489
-9.45666752569377
-12.1736655160785
-10.5328220576048
-9.72818427532911
-7.45811405777931
-5.50259500555694
-7.49867390841246
-7.77329404652119
-7.79839613474905
-5.21973751927726
-5.61635967716575
-6.17036165017635
-6.64092298969626
-4.88765067607164
-2.07641839981079
-2.74853365309536
-0.82083086296916
-2.2120578805916
-3.15480950474739
-4.52404745668173
-4.63303457759321
-7.83772264560685
-4.56383947841823
-2.77793976664543
-3.68388247652911
-4.52897720970213
-4.41382981091738
-5.64292395487428
-5.82683623069897
-7.39251802675426
-6.32908854680136
-6.55523311719298
-7.56972745805979
-4.94213427975774
-4.44575872272253
-5.05285722017288
-4.63641405850649
-4.96646619588137
-2.58190841041505
-4.45035377144814
-7.69741648063064
-6.40660137496889
-5.88086945237592
-4.72567567508668
-4.95022207731381
-5.58189748227596
-4.52649228880182
-4.71102214814164
-4.81241231784225
-2.99940907582641
-3.8969248412177
-3.19736664742231
-5.87580385990441
-6.98018478602171
-6.44902924308553
-6.57267916202545
-6.7199368737638
-5.20677199447528
-6.71793486492243
-8.26972685568035
-7.68995492905378
-6.30946060456336
-7.1250011920929
-11.3989575635642
-10.5192463509738
-9.80587087571621
-8.9330058246851
-10.0120292883366
-10.842245398555
-9.5603495631367
-9.82663071155548
-8.2023614346981
-9.51079840306193
-10.4108407981694
-11.9967018663883
-10.719612069428
-6.91132957488298
-7.50887897983193
-3.75469796545804
-4.44265021383762
-7.06238054484129
-5.65072286501527
-6.08224413730204
-4.29889356344938
-8.43258100748062
-10.6690487898886
-8.14128320664167
-8.13197481166571
-7.23478380963206
-11.1186495404691
-8.69971893914044
-9.9800768122077
-7.19414951695944
-7.85017786733806
-8.22410045936704
-10.8005538880825
-10.6720598004758
-10.2345848120749
-11.4543101415038
-9.9649762827903
-10.871681060642
-7.87334112077951
-9.68606375996023
-8.94331270316616
-10.3398880248424
-8.26406712457538
-10.0436936020851
-10.2478209808469
-13.4142430908978
-9.02888433635235
-7.4138582572341
-5.92788830026984
-6.89624547213316
-8.62307104468346
-7.47135646268725
-6.75195583701134
-9.57482676208019
-8.70575068425387
-9.08189538121223
-8.9746760558337
-8.09591213613749
-8.10576665401459
-7.90067927911878
-9.67208662349731
-6.48432873189449
-8.46694383071736
-7.97217598557472
-7.14361226931214
-8.36573529615998
-6.34130964800715
-6.01360577903688
-7.85734689235687
-6.77004906348884
-6.01702979952097
-8.02316641667858
-6.89347483962774
-6.013452462852
-5.40113265253603
-3.44036097545177
-4.77449504751712
-8.00762056233361
-7.32282345741987
-7.85102737508714
-6.6379079259932
-7.41440144367516
-8.70549390465021
-8.84961972013116
-7.35530006885529
-8.23477561958134
-8.29612839967012
-9.3713768273592
-8.67949336394668
-9.37634701654315
-8.11560852825642
-8.69610301032662
-7.86475871596485
-8.74215092509985
-5.26797221647575
-2.97842694818974
-2.05765881575644
-2.17468120530248
-2.95978783816099
-1.46288822777569
-4.24525312334299
-5.70158348977566
-8.07532986067235
-9.27962320670485
-9.02990718372166
-8.35720696672797
-9.37207028549165
-8.41761312261224
-10.9299217350781
-10.6119094556198
-10.5219213552773
-9.50869069807231
-7.31245237588882
-6.35332150757313
-8.46872185915709
-10.0128624550998
-7.59531186521053
-4.65000240504742
-4.30041493475437
-8.60402913019061
-9.90864863246679
-9.30743635818362
-9.8081242274493
-10.3497769464739
-8.7698258087039
-7.51910277828574
-7.34043687954545
-6.48563249921426
-5.91677929274738
-5.63504275435116
-7.98287903890014
-5.49851334095001
-2.86846936866641
-6.25831777974963
-3.75843681767583
-4.20513164252043
-3.95249573886395
-5.2302871234715
-5.80932106636465
-4.16920176893473
-6.51048552244902
-7.52164203301072
-7.93979674577713
-7.95796963199973
-8.43933905661106
-9.2148714736104
-10.0150594804436
-7.65288046002388
-5.66246598958969
-7.60127778351307
-6.93384256958961
-4.61403688043356
-4.9961176738143
-7.76282122731209
-6.25073758512735
-4.1729279384017
-3.33168534329161
-4.02497071027756
-5.53288217633963
-6.48762139305472
-4.50668747723103
-5.75495281070471
-5.03980847448111
-5.94185846345499
-5.22697184979916
-5.0503484159708
-4.55262689152732
-3.1709045059979
-5.0991336889565
-2.83574132621288
-3.09560728818178
-6.99756244942546
-7.79916799068451
-5.65469047892839
-4.95518955215812
-5.60254581691697
-10.5073770394083
-8.35963065549731
-7.68159087747335
-8.54265770688653
-7.42309080064297
-9.51866710931063
-11.0086657416541
-7.88952101022005
-9.58010696992278
-7.34626567363739
-8.63194670621306
-7.92023208364844
-9.45233610272408
-9.68286194652319
-7.86808917019516
-6.93133376911283
-6.3437950797379
-8.57189801475033
-10.3024125695229
-9.16989415697753
-6.31677795574069
-10.9429481960833
-11.1391232647002
-6.08952013030648
-8.34733686223626
-8.61767606809735
-6.22233605757356
-7.6856438415125
-9.26134030893445
-10.0442805960774
-9.00716450810432
-9.72156736347824
-8.18904408998787
-10.0931473523378
-8.96900334954262
-9.64770053699613
-6.97891752794385
-9.04082404449582
-8.23274747282267
-8.53004241362214
-7.95559059083462
-8.95139025896788
-10.2813356816769
-9.94982770085335
-8.69553722068667
-9.54712700471282
-10.2648057471961
-7.25428969413042
-9.79657005798072
-8.63927197130397
-9.42632611654699
-9.28980582952499
-9.65139502286911
-11.0752821713686
-10.6138004176319
-10.8553355559707
-11.2222969643772
-10.1717122122645
-10.2719591762871
-9.26934919133782
-10.2479785680771
-13.2127668224275
-11.6455299593508
-9.94631975889206
-9.45032928697765
-8.5391118042171
-7.32716797664762
-9.92385452240705
-9.73700610548258
-5.64766721427441
-8.55938301421702
-9.24606754537672
-9.29789415746927
-10.4008003459312
-7.27067505195737
-7.76372625678778
-9.38731543999165
-9.54205193929374
-7.64408033434302
-8.87958431430161
-10.1436727005057
-9.29585154727101
-10.442141587846
-9.0162333319895
-8.47277090139687
-5.90888083353639
-7.21681329235435
-4.81403275206685
-7.69818026735447
-7.60220672190189
-7.43849211838096
-5.72533656656742
-7.30617305636406
-7.61762023717165
-9.86168657802045
-8.24707265989855
-7.84395932406187
-6.79812654852867
-6.73308894783258
-8.27316287718713
-4.50843327119946
-4.78507955744863
-6.10357877612114
-6.68310424685478
-8.4424294391647
-7.94263229239732
-8.64640574529767
-6.96739919483662
-7.89946245262399
-7.26179090421647
-8.98215591162443
-8.09368443489075
-8.37135948240757
-9.51583844423294
-14.009211409837
-10.0400706008077
-10.8783948663622
-9.80304855201393
-9.54487472958863
-9.8133803717792
-11.9255905672908
-11.2429068423808
-9.8926066858694
-7.85487045906484
-10.1171112642623
-9.09669418158592
-9.23182298615575
-8.35603527724743
-8.67502222955227
-10.803176112473
-11.4128581969999
-10.7338387519121
-9.9579168735072
-12.0183601006866
-11.3996538966894
-11.3409440293908
-10.832208648324
-11.9361962899566
-13.2379633709788
-16.2441722750664
-11.9372532144189
-10.9886512868106
-8.58405357599258
-6.98640895448625
-6.88449493050575
-9.28022688627243
-12.0447448939085
-8.70941933244467
-12.1837648898363
-11.1203350573778
-11.5173041447997
-12.2635162621737
-11.397106527118
-12.6850312761962
-9.54989191889763
-8.65167725365609
-9.90859661786817
-7.13853102549911
-7.04379286617041
-8.07564591430128
-8.90897221490741
-9.6934698857367
-7.28177109360695
-8.16620000172406
-7.3570184931159
-10.7953639971092
-10.2030514581129
-10.6283333450556
-11.0990929743275
-11.6666201064363
-10.2814396284521
-8.77354334201664
-8.69667400419712
-9.4526620041579
-9.88739330228418
-11.597267139703
-8.71208635997027
-11.3280683662742
-12.1880460456014
-9.93230378627777
-9.36620526760817
-9.65746584162116
-11.5087414756417
-8.21562051028013
-11.491582646966
-12.2775528542697
-10.0122676864266
-12.0259261727333
-10.8017569743097
-10.0826963707805
-10.006286367774
-8.38470241427422
-7.88463467359543
-7.56558024510741
-7.63689695455832
-10.9448373988271
-9.52864942699671
-6.6729106339626
-9.30314073711634
-11.1950255557895
-11.1347839981318
-9.17780653759837
-11.8838229365647
-7.19614364020526
-8.02660727966577
-7.2036636415869
-10.3799079358578
-9.08525680750608
-6.06965856812894
-7.29290850460529
-7.28790051210672
-11.4093842729926
-8.78628371539526
-10.1532632708549
-8.93674150854349
-8.88776289718226
-10.4185603841906
-9.15918100625277
-10.5616302611306
-10.4218308739364
-10.330538623035
-8.91778628900647
-9.19068139791489
-9.21702485438436
-9.82279721647501
-9.9737379392609
-10.9348392300308
-12.3848810866475
-14.8523050919175
-11.1145640648901
-12.2785308267921
-13.0465081427246
-9.47980893030763
-10.1072699315846
-11.0206257402897
-12.100867304951
-14.1911977268755
-12.3925457298756
-12.248570561409
-9.69520074874163
-10.8390852212906
-9.65318666398525
-10.8467053920031
-10.0915757417679
-7.51436636596918
-7.73234258964658
-10.6455005221069
-10.4770169369876
-12.7227044552565
-10.7124835327268
-12.5178501158953
-11.8854767573066
-10.2405482159229
-9.31478923745453
-9.76154201291502
-10.996079727076
-7.98846895992756
-8.7057240549475
-11.5876245126128
-9.18679959326982
-13.2487334012985
-13.3418319420889
-11.0106076132506
-12.3083998560905
-12.72214037925
-12.2640634551644
-11.1736532133073
-12.333244394511
-11.0076619908214
-12.9235611110926
-10.4897496849298
-10.9847796708345
-9.9474137108773
-12.1316885100678
-8.84037327766418
-9.43688615132123
-8.35977285541594
-9.3000013474375
-10.4088200181723
-12.2719291299582
-10.9430651143193
-11.1663190145046
-11.3376507945359
-12.792265035212
-13.4223515503109
-12.6573495045304
-12.4215118587017
-11.2717379592359
-10.476243853569
-12.3610056377947
-12.0590488165617
-12.5017959252
-14.5432564392686
-13.1096225678921
-12.2538366951048
-13.2511804401875
-10.5546127230045
-12.3659543469548
-9.43907777220011
-8.92390979081392
-8.97555921040475
-11.3152242302895
-8.7532503362745
-8.98588964343071
-10.4135982133448
-12.0978580932133
-10.677953530103
-11.7173035554588
-11.005175402388
-11.228238709271
-9.90437811054289
-9.01991523057222
-7.04585679410957
-9.11973859294085
-7.27860377216712
-7.74124930682592
-9.48822005651891
-10.3808360695839
-9.15069047408178
-12.5133759006858
-10.7573549896479
-12.9668797105551
-12.0331161692739
-9.62342641502619
-9.24837350472808
-11.2610038202256
-8.49526584520936
-8.83822718635201
-8.84113653004169
-6.16205631569028
-5.18357130140066
-8.83357952162623
-12.059508276172
-10.7170998938382
-9.08256687410176
-12.1161538511515
-11.706287054345
-13.0946249812841
-10.8986533787102
-10.3301911577582
-13.7096608504653
-13.0219350811094
-13.5413891375065
-12.9688916094601
-14.4630657006055
-13.9201415134594
-12.103971214965
-14.6472637653351
-11.3030326962471
-11.9041162482463
-9.60135113546858
-10.7959058936685
-12.4890843294561
-12.4547452554107
-12.525250300765
-10.9540358632803
-9.67872060835361
-14.6711394265294
-11.8050550110638
-11.6312965042889
-13.7670967578888
-14.6265755072236
-12.7502998262644
-12.4853789508343
-9.08606273308396
-9.89920127019286
-9.68222855590284
-10.2419473007321
-9.75004335399717
-9.77248241379857
-10.2714635878801
-9.10051797889173
-8.15528024101513
-8.44527821987867
-9.47289441525936
-6.35609358176589
-9.20362022332847
-8.03070400375873
-9.59151032473892
-11.806191496551
-11.0406228788197
-11.8334951810539
-9.01105757988989
-11.3863358087838
-10.4397996403277
-9.80995336920023
-12.2422897592187
-10.4689770564437
-11.2343333598692
-10.5801008557901
-10.3493249658495
-11.8721060566604
-11.9083432927728
-11.3428400494158
-11.3698301203549
-9.01558665931225
-9.13427483756095
-10.0624941065907
-11.4004659112543
-8.59957887046039
-7.9165573976934
-9.62852559331805
-9.03195210546255
-8.22367191314697
-9.93994672596455
-9.88579382002354
-9.99757992103696
-9.56400851532817
-8.04741019755602
-11.1044253930449
-6.80082046985626
-10.514319293201
-10.8997558504343
-12.2737774550915
-12.2153565585613
-9.79411745071411
-11.724708545953
-9.8738379587885
-10.4718781989068
-11.7210100591183
-12.4324139505625
-11.8115178309381
-11.7938137417659
-13.384780978784
-12.2484456114471
-12.7090231254697
-12.8079953715205
-12.0152491759509
-10.1681156530976
-10.1162457838655
-12.1557173021138
-11.1864119544625
-11.7272979584523
-11.6816085129976
-13.6092923767865
-12.9371349215508
-12.0976394601166
-10.266221396625
-7.94470312818885
-8.91372028458863
-10.538892429322
-10.3171991184354
-11.220753707923
-11.7031819596887
-9.9724510256201
-9.10661550611258
-10.1093038879335
-6.08213392272592
-6.85934622259811
-5.27731359750032
-5.25103444606066
-6.9676491683349
-7.33511880971491
-8.07878213677031
-5.9048245861195
-5.92360212653875
-6.50159109197557
-5.67114538513124
-7.65963863767684
-6.30969512462616
-4.65680625289679
-6.13250189553946
-6.031648795004
-6.06876028329134
-7.35676051606424
-4.94019978679717
-5.84260689094663
-4.85752865299582
-5.53593169525266
-5.76334910467267
-4.52897959202528
-5.96823532506824
-7.16994574666023
-6.49965027347207
-7.62133282423019
-6.90246353298426
-8.93800766021013
-8.98732738755643
-6.40956477727741
-8.26500062644482
-7.20452753454447
-6.72988932207227
-7.85143861919641
-7.20598113536835
-7.22590851108544
-8.98757494613528
-6.94682435691357
-6.97873695939779
-6.35759676992893
-7.53323234990239
-8.69631608016789
-6.11319103091955
-6.4188360767439
-7.26591657847166
-8.19001055881381
-6.99463288299739
-9.70789129222976
-8.54513613879681
-9.53138509392738
-6.0891305655241
-6.37864596024156
-6.4369060844183
-7.53799619525671
-7.11718699336052
-7.00915263593197
-7.40972298011184
-6.71712782979012
-6.32992522217683
-7.5908948816359
-4.77472813054919
-4.78872746601701
-5.25678104907274
-5.97760728001595
-5.0719069391489
-7.77669835090637
-8.78218214958906
-8.6520739174448
-7.23968099057674
-8.60734747350216
-8.82173807919025
-5.26107387244701
-7.68046744912863
-9.89011669903994
-8.84813582524657
-10.3205058500171
-10.0283646946773
-11.1875711050816
-9.53406548127532
-9.23100519226864
-11.0740848481655
-9.4473459077999
-9.01175165735185
-9.38208731357008
-8.85019924165681
-9.91596968472004
-10.2294169818051
-10.5381431430578
-11.7346751391888
-10.691416785121
-7.87122216820717
-9.31101847067475
-10.1535411011428
-10.9581690244377
-9.84548443555832
-9.5222352296114
-10.5252556949854
-10.0536243543029
-9.54398422921076
-10.335023522377
-8.51434521842748
-8.24077934212983
-7.43795637786388
-9.68869633600116
-10.2441351413727
-10.158871807158
-11.2817523479462
-9.6299541592598
-10.6086196536198
-10.0527762903366
-10.0560713559389
-11.0890489853919
-10.4713344685733
-11.7329304777086
-12.0710593611002
-11.5408040201291
-11.3309779986739
-12.1618115007877
-11.3965756446123
-10.67536925897
-9.94185437262058
-12.402561231982
-12.6798029951751
-9.98467870801687
-11.5964953452349
-13.1422157585621
-14.4744046479464
-13.3131680563092
-12.6178425708786
-12.4501834586263
-14.3258889578283
-11.1775591820478
-15.4265639558434
-11.2240180000663
-9.78246419131756
-7.14005856588483
-8.0890306532383
-6.88494256697595
-8.62282117456198
-9.337013207376
-11.2860104031861
-9.68064780253917
-9.75902623764705
-9.86872727051377
-8.71858357265592
-8.59954159334302
-8.18104512989521
-14.2890041135252
-11.5953790470958
-8.17233909294009
-9.25502248108387
-12.985159933567
-10.7805094271898
-9.83113231137395
-12.9275304041803
-10.5920046220999
-9.54110927786678
-8.5492470767349
-8.64112588763237
-6.66490622609854
-5.97709673643112
-7.17938186600804
-8.71932690963149
-6.35856582224369
-6.1540921330452
-7.45560025982559
-7.21409661322832
-4.86277659982443
-3.03377316892147
-4.62971414998174
-4.82448974717408
-4.65572298318148
-5.10170185146853
-6.03066134080291
-7.92091779783368
-8.60757251083851
-7.7829557415098
-9.12398494035006
-8.93244782835245
-8.49802274443209
-10.9238433763385
-11.4966372214258
-9.65042814146727
-8.1984040774405
-7.38442422449589
-10.1583440080285
-6.82082394883037
-9.31098113209009
-8.95995531231165
-10.2551232613623
-13.4122549891472
-11.8839199058712
-9.89236048609018
-10.3104331791401
-9.99521368741989
-10.7123071737587
-13.6231671571732
-11.053799033165
-11.7286258563399
-9.53757236897945
-12.921113409102
-12.4411781318486
-11.7846080139279
-14.3011145975906
-13.5390785373747
-12.0909597873688
-11.7918583154678
-11.1889333352447
-13.7495023310184
-12.8904159665108
-13.6891881339252
-12.7412499189377
-10.7492224399466
-14.6251854449511
-11.8401101157069
-13.8971507772803
-12.4871469438076
-10.2618929434102
-10.9787808954716
-10.8041784912348
-10.5564868822694
-9.74091053358279
-11.4624908566475
-9.76816309243441
-11.3047940284014
-10.636663870886
-8.63599295914173
-7.87765450775623
-9.67598162218928
-13.0288893319666
-10.7716308236122
-13.6729350220412
-13.7893293574452
-15.156212978065
-14.3972161076963
-13.82328748703
-13.5077271647751
-11.5378698259592
-11.5587168186903
-15.4243981912732
-11.7666823212057
-10.9104070365429
-10.8038322478533
-11.8083691224456
-13.268042460084
-8.97895316034555
-8.53793738037348
-10.5433523878455
-10.149919167161
-7.31074732355773
-6.55867898464203
-5.75992698967457
-5.60292238742113
-7.63323506340384
-5.57909078150988
-10.9183054193854
-10.3178311437368
-8.36356126889586
-10.533742396161
-9.74406212195754
-9.16596787259914
-8.16145116277039
-7.13625562936068
-11.7422215566039
-9.47752254270017
-11.144419811666
-9.30485792830586
-9.31024465896189
-9.57535147760063
-7.9383908235468
-8.13100286573172
-8.24850386381149
-6.48632482998073
-8.24089398002252
-8.62278071418405
-12.4593686647713
-11.4282152280211
-10.8178263306618
-9.1701917424798
-10.6401405259967
-8.36673013865948
-9.51977304928005
-10.9212543815374
-9.93510746955872
-12.023304887116
-9.08879697322845
-10.971819665283
-9.22777378559113
-10.0350038800389
-10.6392633989453
-10.7662704046816
-10.3615591078997
-9.83163836225867
-14.4929654793232
-10.7571768313646
-11.7450375109911
-11.4058950133622
-10.7415467631072
-11.2557428833097
-13.7417971342802
-11.2466210983694
-8.71589072048664
-10.1723621487617
-9.35027645528316
-7.6760659905849
-8.21136994287372
-8.77208983153105
-8.61739298701286
-9.10877250134945
-6.84497323259711
-7.24510216526687
-9.64223128557205
-5.60523166134953
-7.74673095345497
-8.70508379116654
-11.299093477428
-14.214239180088
-10.935514587909
-10.0203263834119
-8.91659927740693
-7.65179766714573
-7.65733782947063
-8.61129248514771
-8.78175432607532
-9.16671724244952
-6.7995645776391
-5.89245255291462
-8.50695800036192
-6.8418590798974
-6.586724832654
-7.85188178345561
-7.89446134492755
-7.80636068433523
-6.5616258890368
-8.07518116757274
-7.15884200483561
-5.14456049725413
-7.88720974698663
-8.44588202238083
-6.21701885713264
-8.22396525740623
-8.975225652277
-9.56294947862625
-8.57271729037166
-8.72973787784576
-8.36507428158075
-6.87494042515755
-8.73901163041592
-10.3863378167152
-9.00431043095887
-6.68764241039753
-3.72015272825956
-5.65780545771122
-9.0983040779829
-6.44821756333113
-7.7693098410964
-7.95127860084176
-8.41503925027791
-11.667355529964
-11.1370634660125
-9.07459120452404
-8.67858010530472
-11.1317787468433
-14.7153316512704
-11.3880458548665
-10.4982135370374
-11.600302580744
-10.9989452697337
-11.1489656940103
-9.89219908975065
-8.35640225373209
-10.5581203512847
-10.67328652367
-11.2086329981685
-12.0012052096426
-10.3978364877403
-9.6556488275528
-10.1643682569265
-9.39572037011385
-10.9470998309553
-10.3238033801317
-9.06599919125438
-11.2180152274668
-10.5476675890386
-9.10545327421278
-6.7003011405468
-9.1469189748168
-7.6974588856101
-7.06903470307589
-6.95635520666838
-7.92721193656325
-8.88820321671665
-5.45987120270729
-11.42636936903
-9.62434801459312
-10.5894302465022
-9.48893781751394
-9.90851739794016
-9.653843075037
-9.32952105998993
-7.00000628829002
-7.6887075304985
-9.22978036850691
-8.76985412463546
-11.3814046159387
-11.7084726989269
-8.8997073546052
-7.61506192758679
-5.49558935780078
-7.55163586884737
-6.08215079456568
-6.549789451994
-5.73283555172384
-7.94517328590155
-6.89833572506905
-6.60323826596141
-7.53867910802364
-2.93135321093723
-2.69047731999308
-5.31649758853018
-7.03972263634205
-6.56025434657931
-5.33319651894271
-6.01830375939608
-4.00998143851757
-3.29389642504975
0.754385528387502
-0.982024864293635
-1.78368490142748
-2.72842326760292
0.0960188843309879
-1.77055460214615
-4.09120601415634
-5.900834094733
-3.42034062370658
-5.18347688461654
-2.41604661941528
-1.26866925507784
-4.05239317566156
-3.65795182436705
-8.31962102651596
-8.61068698950112
-8.96003518253565
-6.74019080772996
-7.28732200711966
-6.92230155755533
-6.05659356713295
-7.45148747041821
-5.52979953214526
-6.36087902635336
-4.12951534055173
-4.78937262296677
-4.6772912889719
-5.67399820685387
-5.15334776043892
-5.26600563339889
-6.50004513934255
-8.36981424689293
-11.3658357784152
-6.57836806774139
-9.79992343485355
-8.09359805099666
-7.68784293159842
-10.3390429019928
-7.2689368724823
-6.7562866397202
-3.53057984635234
-6.31508871167898
-7.76111833006144
-11.801695369184
-7.22796795889735
-9.0486166998744
-10.0103971064091
-10.1208899579942
-7.40133511275053
-6.49116622656584
-6.68063194304705
-8.64317137748003
-9.37939795851707
-6.82869104295969
-6.56647953204811
-8.19040272384882
-5.31640633166535
-10.3092248663306
-11.4409461393952
-10.1487341970205
-9.30566631257534
-9.67828928679228
-10.3042247742414
-10.4429834112525
-11.109150853008
-13.3388208374381
-10.2758736312389
-11.4360060095787
-10.8457774631679
-10.435115262866
-8.70104537159204
-10.7827759087086
-10.8647927045822
-10.2437921613455
-12.9153752177954
-11.4432546123862
-14.4440517276525
-13.7418836914003
-13.0847857408226
-15.7808657065034
-10.9058317393064
-9.15519125014544
-6.83749686554074
-11.7975864261389
-11.1549517852254
-10.1035347431898
-11.2233065702021
-8.1223223619163
-10.4100349359214
-11.1789156496525
-8.1706280335784
-6.60945109650493
-6.1825483199209
-8.81017660349607
-5.94113806262612
-4.42392039299011
-8.32881135120988
-10.5968830958009
-10.018636289984
-8.43151959776878
-10.0720008984208
-12.3206484243274
-9.32998531498015
-10.6880613826215
-10.7270356938243
-6.98888683319092
-8.6300996914506
-10.1206702627242
-10.4966069459915
-10.2799632698298
-11.04845803231
-10.5180700197816
-12.8378305062652
-10.5978188514709
-9.56611530482769
-5.63425786048174
-7.7788121663034
-7.17829439602792
-9.67763132229447
-8.42133404314518
-7.58907315135002
-8.15905822813511
-9.09037183225155
-10.3468770235777
-10.3587340041995
-9.55902275443077
-9.00959335640073
-10.7143968753517
-8.85948454588652
-11.8636682480574
-11.5385708827525
-9.14547890052199
-10.6630407948978
-9.91654558107257
-11.7582695931196
-8.03361099213362
-7.79428296396509
-8.96687033213675
-6.865443918854
-8.12692958116531
-10.2041285857558
-11.1245219185948
-10.5221251100302
-9.27750124037266
-9.43401798047125
-11.280853305012
-9.96628135722131
-9.79441752284765
-9.85998712852597
-8.2736438959837
-7.85074337944388
-7.94802896864712
-9.06756339129061
-9.19135785289109
-8.43229657411575
-11.1460922807455
-10.1882245838642
-9.34557907283306
-8.78704263269901
-9.22208429127932
-7.52189991623163
-7.13815564056858
-8.12798456847668
-7.30828207731247
-6.87269739806652
-7.16352039575577
-9.76598219573498
-8.70493047963828
-8.14403631200548
-6.50052455905825
-7.11582572758198
-6.26948775351048
-7.45330602861941
-5.62538008764386
-5.20321821793914
-5.86489653587341
-5.22149021923542
-6.06219404097646
-4.91507125645876
-8.55041681230068
-9.97477677091956
-11.5490027647465
-8.61503489688039
-10.3117548301816
-7.56396331638098
-5.96465273201466
-7.5198263078928
-6.51308071985841
-7.4867921192199
-7.13882534950972
-6.34182602912188
-6.85147698223591
-7.26981695741415
-6.2651031576097
-7.0906515493989
-7.92164501547813
-8.30773937702179
-6.97034930437803
-8.27885952591896
-8.67376509681344
-10.4601946100593
-10.9242411404848
-10.88911421597
-8.00303884129971
-9.03181979060173
-9.1598677188158
-7.41149727255106
-7.40635662525892
-7.60769561678171
-7.49712900444865
-9.63452183827758
-6.22634680569172
-9.85649301856756
-7.70603988319635
-6.88378641940653
-4.73511809017509
-6.09677209053189
-5.71125885099173
-4.58493043109775
-4.71870870608836
-5.30581331625581
-6.10592003911734
-6.19010171666741
-7.80214167758822
-7.27663163654506
-9.01334124803543
-11.6913928538561
-10.6218858063221
-10.1397799775004
-9.34830229729414
-9.83095339685678
-8.03185801208019
-6.52445827424526
-6.29561599344015
-6.46252842992544
-5.42770778387785
-6.28764063864946
-8.17533211875707
-8.71845239773393
-8.61435343325138
-7.37942392006516
-7.66558697447181
-7.01173088699579
-9.18905830383301
-10.5705795362592
-10.2926884144545
-6.56335884332657
-6.44399933516979
-4.43435153365135
-5.24555385857821
-5.76523238420486
-8.39072571694851
-8.56997293233871
-8.26800093799829
-6.05774020310491
-6.43126411736012
-7.76828298904002
-9.2916737254709
-8.11209555331152
-9.85519890487194
-6.79627095162868
-7.98598613636568
-5.14842788502574
-6.59362950921059
-8.05613361299038
-6.18768826499581
-3.01557464897633
-5.39138804376125
-4.26495667546988
-6.8435513228178
-6.72169043123722
-7.59717347472906
-7.25489728152752
-7.83955930545926
-6.86187181062996
-6.13995742797852
-5.14908511802787
-3.1486265398562
-5.0916012339294
-5.06148668751121
-7.51531797647476
-7.39474788308144
-6.71849638223648
-8.64398842630908
-11.671202801168
-11.2261102311313
-11.3474060744047
-9.95925941318274
-10.4711669124663
-11.0442819446325
-11.7182233370841
-9.20046692714095
-9.42540287598968
-11.6607228070498
-9.26764130406082
-10.1084742173553
-8.11093024909496
-10.7547031342983
-9.48434924334288
-12.7889246866107
-11.1180745065212
-12.0436806157231
-11.7281106598675
-7.62038743495941
-9.49675449728966
-9.46985368430614
-8.43746438622475
-10.0632839724422
-7.43844921141863
-8.77329790592194
-8.96168305724859
-7.10933288093656
-5.44329871423542
-4.89294790476561
-4.56127744354308
-6.46463163942099
-8.99994870275259
-5.62876045703888
-3.45283459872007
-4.71525721251965
-3.96816734969616
-3.27254509925842
-6.94592748582363
-5.40108993649483
-6.88250845484436
-5.67994572222233
-6.52840242534876
-6.08661280572414
-5.25945473462343
-9.02982134371996
-7.69437311589718
-5.98944731801748
-5.30769971758127
-6.21919646859169
-6.0388261526823
-4.13936983048916
-4.29917549714446
-5.26752289943397
-6.00881305336952
-5.18166488409042
-5.92752261459827
-2.65993962436914
-3.81532272696495
-4.14229758828878
-5.66621181368828
-8.36996509134769
-8.15321469306946
-9.09100406616926
-7.23023875802755
-7.34634985029697
-10.3110493421555
-6.46311584115028
-7.13830496370792
-7.10265727341175
-7.71734836697578
-8.43904896080494
-10.5994459092617
-11.3049999326468
-9.17543482780457
-11.3245461881161
-10.4424439966679
-10.1972618401051
-10.9462846666574
-12.1105755716562
-11.8614848554134
-10.2165786325932
-10.443198621273
-10.5455244928598
-14.0193009227514
-10.5656384825706
-8.6057556271553
-7.10962520539761
-7.99918585270643
-8.2073769569397
-11.0674197077751
-8.43959701806307
-11.510249145329
-13.6126239448786
-13.6159277558327
-14.0862996503711
-14.1727818548679
-14.4484871923923
-13.5744419321418
-15.3781977444887
-10.4647790789604
-11.1430482305586
-11.048610303551
-11.3791536912322
-11.306234434247
-10.4668444618583
-9.43903847783804
-7.16752817854285
-7.35449276864529
-7.05683343112469
-7.53164903819561
-5.39510750770569
-4.48240608721972
-8.20769113302231
-9.73932553082705
-8.11005525290966
-12.3115949109197
-8.1287981197238
-7.25392803549767
-8.79826092720032
-8.52301302552223
-13.5667581781745
-12.858159378171
-12.110626667738
-12.2024596855044
-11.6807332858443
-10.2873815670609
-9.81808871030807
-10.8452724590898
-9.47958214953542
-9.70896359533072
-12.8755951151252
-12.8712507560849
-12.0274599529803
-13.52830542624
-11.309550896287
-9.42356254905462
-10.4118172116578
-10.4867553338408
-11.9131889827549
-13.3609660789371
-11.88982687518
-10.12720271945
-12.1146326363087
-8.66919722687453
-6.60230307281017
-6.33297545462847
-6.15415685623884
-7.37410409934819
-6.23316082730889
-7.27087200433016
-11.0132870972157
-9.21460135281086
-9.49921154230833
-9.22877733409405
-9.29800943285227
-8.82848290540278
-9.61828961223364
-11.9268047660589
-12.7739153131843
-9.94099412113428
-13.0418061986566
-10.8006296008825
-9.37485459446907
-7.69890813529491
-11.4365454316139
-10.9444171488285
-11.1211005598307
-12.2087206915021
-10.7935384362936
-11.2614280134439
-12.6364613622427
-9.49862094223499
-10.8291251882911
-10.7850037068129
-8.65581768006086
-8.68009002134204
-8.57300881296396
-9.81316656246781
-7.40810934267938
-10.7582678999752
-10.4675215631723
-9.59539250284433
-9.48748419433832
-13.535533118993
-12.0908384509385
-10.7471728101373
-12.0265512019396
-11.8989123813808
-14.8206665962934
-14.1618124153465
-12.2131174933165
-10.5927181020379
-9.48264738731086
-12.72390762344
-9.75683713238686
-11.3151470720768
-10.7717986460775
-10.0310502536595
-8.98388053849339
-10.5598832815886
-9.25265235453844
-10.5763636529446
-10.5984036047012
-9.37861374393106
-8.08236863464117
-12.147286914289
-9.96406374312937
-12.7103034779429
-9.512217476964
-10.0698063075542
-10.3150121122599
-10.0868527442217
-11.2104987502098
-7.83273090049624
-11.9484216570854
-9.19867639988661
-9.09929983317852
-8.40427052974701
-8.53391591459513
-10.2986942306161
-8.78760751336813
-9.3854724932462
-10.5718683972955
-10.8781050816178
-12.777286214754
-7.81905873864889
-10.2474560206756
-6.23334221728146
-10.7426750287414
-10.1368035897613
-12.8070280328393
-13.4769766107202
-12.462311565876
-11.223523190245
-7.62583687901497
-11.4168181568384
-11.3935211673379
-11.3666286990047
-10.8248744010925
-7.98312972486019
-10.8690910898149
-11.9538424485363
-11.3003876954317
-9.74669898394495
-11.0547438189387
-10.4212955161929
-9.45733340084553
-11.0593804866076
-9.67433990165591
-8.42523130774498
-7.27097071520984
-7.84906839067116
-7.26857270812616
-7.78463899716735
-7.37479698797688
-9.45341659337282
-12.9689267836511
-12.7831684295088
-13.4836034160107
-12.7503359392285
-10.6969986543991
-11.5139191262424
-10.2194942161441
-8.8870515152812
-9.98507736623287
-10.7342551462352
-10.7946235723794
-11.740271194838
-11.2137938514352
-10.566273544915
-14.272054463625
-10.5293465033174
-8.75742086023092
-11.5951374322176
-13.4559203237295
-12.9730574935675
-12.7214425653219
-14.2793880701065
-12.2477310299873
-11.4890140369534
-11.3834509029984
-13.7322771288455
-10.8847527652979
-9.82941527944058
-11.0205923616886
-13.2278367951512
-9.12094206828624
-9.6077455766499
-7.97868755459785
-8.85947352368385
-10.2657054960728
-9.90408302657306
-8.17980477958918
-7.55656667239964
-8.48205279419199
-7.02473619580269
-8.36789848655462
-6.69785879179835
-10.3397843507119
-8.55499713867903
-7.40915340185165
-7.82537309080362
-9.85520628839731
-8.26507471129298
-10.5851535722613
-10.1291135214269
-9.78050927072763
-6.23755288869143
-7.29762168601155
-8.86618692427874
-4.41050158813596
-4.56011077389121
-5.63119195960462
-4.37657476961613
-2.58138208277524
-7.38313352596015
-6.49038781784475
-7.63313783332705
-8.9326774245128
-8.64407739788294
-6.92315705120564
-3.39290702715516
-5.96428322792053
-6.08746384084225
-6.564129576087
-8.58371815085411
-11.1076546376571
-11.3111273646355
-11.5483707711101
-9.96286082826555
-11.6643461175263
-11.0828096925979
-12.1449282746762
-13.0321435052902
-10.5243126899004
-11.2355498149991
-9.34778492990881
-9.93649494834244
-12.3675045855343
-5.24486940726638
-4.76950627565384
-6.5944707673043
-8.98936395347118
-7.05584872886539
-7.78815989010036
-10.2464318648563
-7.29365673661232
-11.5237840563059
-10.0296031050384
-9.72060403972864
-12.2870999660809
-11.037976719439
-10.1679591462016
-8.3245438747108
-10.6000899299979
-12.3750793309882
-12.3305894546211
-12.9829630479217
-11.3645734935999
-14.2790452539921
-11.0633559413254
-8.13176283240318
-10.1392164265271
-7.68149700015783
-7.41738338023424
-4.83346950449049
-3.37839907035232
-4.31371784768999
-6.29191206768155
-8.91242043673992
-7.07582448422909
-7.81752946600318
-7.90257357805967
-9.28244560584426
-9.26357381977141
-5.33254373446107
-2.9420550595969
-3.6875091958791
-4.36159758269787
-4.66053890064359
-5.64322779327631
-7.66103737801313
-5.74223965406418
-6.66181914508343
-4.84401498362422
-7.04060040414333
-4.62394521385431
-5.62501745671034
-3.51491637155414
-4.20799792557955
-5.60388618707657
-2.87866400927305
-0.866768378764391
-1.37712721340358
-3.85760896280408
-4.07639624550939
-0.730816448107362
-2.74285442382097
-4.71365600451827
-5.1277080103755
-3.7741984128952
-5.73441321402788
-2.74426587112248
-2.98010002821684
-2.62150310724974
-2.97694064676762
-6.15782964974642
-5.79769039154053
-4.71683981269598
-2.71104977652431
-3.12218854390085
-0.88335707783699
-4.31756472587585
-5.42907990142703
-2.0404017586261
0.885214149951935
-0.432113975286484
-3.28524925559759
-5.93497403711081
-4.5004680454731
-3.09891424700618
-0.996976792812347
-2.95440012216568
-4.60573560744524
-4.18837291747332
-3.07824391126633
-2.38957853242755
-2.87387138372287
-4.27373787760735
-3.66613391786814
-2.95222108066082
-3.54375903308392
-4.00047581270337
-2.90837944298983
-3.7124334720429
-7.47897419333458
-11.2372095882893
-6.75842589884996
-7.09393659979105
-4.25283450260758
-4.86831891536713
-2.3510747551918
-3.34094911441207
-5.61546463519335
-5.63912780024111
-4.8381387507543
-1.66107934340835
-3.14257037220523
-4.11599121242762
-6.58379866927862
-5.42008102312684
-5.84739471971989
-5.31111115962267
-4.88276213407516
-5.82649886142462
-4.92278207466006
-7.19054649025202
-8.73069184273481
-5.36796013265848
-5.97987826168537
-5.7423596046865
-6.02107175486162
-5.804836794734
-5.79170092940331
-6.548653177917
-3.71062886714935
-6.6974924877286
-7.02812422066927
-5.13578251749277
-4.05056800693274
-5.42680922150612
-2.38123951293528
0.216750452294946
-1.08979804441333
-3.17927327379584
-5.9976811259985
-6.78082558885217
-2.51526235416532
-3.158382833004
-7.24704128503799
-7.00461775064468
-11.2565397322178
-12.6770910769701
-13.9311474710703
-12.5911628380418
-12.4722571931779
-9.42027359455824
-10.1615773439407
-9.91813714057207
-7.91649280488491
-8.44649024680257
-8.63068807497621
-7.25095963478088
-9.19523885846138
-8.17037808150053
-7.47373016923666
-6.28832019492984
-6.71604713331908
-4.04015606082976
-4.69068575277925
-8.14548976659717
-7.41759506613016
-7.0196330640465
-5.44418461620808
-10.4054785575718
-12.5795612335205
-10.542741401121
-11.6533594545908
-13.0336487479508
-8.69060200313106
-10.4303048346192
-13.5268226861954
-7.36126320064068
-6.87812764011323
-9.54854779690504
-12.0134761147201
-11.2036728784442
-12.4603285267949
-13.554378323257
-12.0104448199272
-8.91263346374035
-7.12735915929079
-10.2569145411253
-9.54789135605097
-7.1534461826086
-8.09707517921925
-8.94541565701365
-7.46550794690847
-6.88432933576405
-8.79338283836842
-9.24098299443722
-11.1606868207455
-7.68347765505314
-9.49310632050037
-5.93687776476145
-7.7485401108861
-9.42857279628515
-7.55403625965118
-6.86886346340179
-8.45405845344067
-9.23075544834137
-9.19357484579086
-8.9285063110292
-7.35830105468631
-7.74906294792891
-8.38955178111792
-8.63221570849419
-7.95274620503187
-8.47278366982937
-6.00011045485735
-5.98504453897476
-7.83305299282074
-9.60790798068047
-11.3402969092131
-9.15268504619598
-8.93277614563704
-7.10019439086318
-8.69686345010996
-10.0438037440181
-8.85623633861542
-7.94054116494954
-7.68697453662753
-6.11988658830523
-7.81783859059215
-9.02399322018027
-10.6735227555037
-9.1957546826452
-8.22586536407471
-9.88490775227547
-9.66082167625427
-10.3482908681035
-11.303002409637
-11.2286990731955
-12.7448535189033
-11.1661499626935
-11.7881700433791
-14.0410026898608
-13.0184715986252
-11.3015643209219
-11.0409804582596
-12.2911800816655
-12.6632115021348
-12.1143502742052
-13.1144469231367
-11.4065080136061
-11.5556432157755
-10.9043513163924
-10.1958623751998
-10.284718349576
-9.79340824484825
-10.6325773894787
-10.1494537740946
-11.4733105823398
-12.4002847224474
-8.65381741523743
-9.8020052164793
-12.883481040597
-11.6319537311792
-8.01831462606788
-7.94770109653473
-7.48356232047081
-8.84174926578999
-10.2600935995579
-10.1550960019231
-10.9435541182756
-10.5457480810583
-10.5021252818406
-9.44648151099682
-10.8084052726626
-11.2483409196138
-11.1213864460588
-11.3551192842424
-12.021965675056
-10.7393822222948
-10.9681416451931
-9.78757913410664
-9.56174648553133
-11.0690436810255
-10.2986120805144
-10.7935607880354
-12.3246039748192
-13.3049432188272
-12.2613093852997
-12.9297982901335
-13.7185367494822
-10.2332702577114
-10.100591942668
-9.98466367274523
-9.14249928854406
-11.9838579595089
-10.0570430904627
-8.68995440006256
-9.68933812528849
-10.3542374968529
-9.08900661021471
-7.9775266200304
-6.74931046366692
-6.53002574294806
-7.57844793796539
-7.77051486074924
-5.08326843194664
-5.03407672047615
-5.87180326879025
-6.61035980284214
-5.21855145134032
-10.8490169150755
-7.5376834012568
-10.6973105333745
-8.41950081288815
-8.32496237754822
-9.17413403093815
-8.39438384026289
-5.81655076146126
-9.12191765382886
-9.44486606121063
-7.57809160277247
-8.63429535925388
-6.65644964203238
-9.21599105000496
-7.73885225551203
-9.09684506990016
-7.73493363708258
-5.60642112791538
-7.24267626553774
-8.83648037910461
-8.6405464373529
-8.30592159740627
-8.17497926950455
-9.67066035373136
-10.7177783474326
-9.75875981152058
-10.0886184312403
-9.14461357955588
-9.51694943010807
-9.43401247262955
-10.7587156742811
-11.4003680609167
-9.44643321633339
-10.3984125107527
-7.99214961566031
-9.70859206095338
-10.905832067132
-13.0475765764713
-10.4515000805259
-10.8448133170605
-10.5206475108862
-9.11039090156555
-9.60487416386604
-8.13701552059501
-12.9013701379299
-11.9020954668522
-10.7787441313267
-11.6278415843844
-11.9631477668881
-13.4127793163061
-13.5195851251483
-7.98558847606182
-7.79151332564652
-6.36531291902065
-8.48319334536791
-8.20946344733238
-9.72291584312916
-10.3184960894287
-11.2991758696735
-10.3285053744912
-10.1790464371443
-7.86300100013614
-10.7142545953393
-8.3148015961051
-8.68795729801059
-7.1697670891881
-6.52886157855392
-6.44464472495019
-8.28305158019066
-7.79773158580065
-7.81654407083988
-7.83444654941559
-6.03843947127461
-5.35106130130589
-10.0701409056783
-11.1722621880472
-7.73421959578991
-9.73990808427334
-8.87135168910027
-9.43915586173534
-7.94887059181929
-4.93673029768979
-4.58219349384308
-3.74797777831554
-5.64150946587324
-8.7082345969975
-5.8230547606945
-3.93336947634816
-4.41148122772574
-6.59966468811035
-3.10922045260668
-2.99589661508799
-3.04121964517981
-2.89180084969848
-3.06132581084967
-4.6174940019846
-1.91112482920289
-7.28358856588602
-4.46601030789316
-5.8347791749984
-8.97372617200017
-8.16554324328899
-7.00479237735271
-5.88002561219037
-6.88726073503494
-9.94626926630735
-9.14580200612545
-10.31429534778
-11.8184948414564
-11.7637393213809
-10.2774555832148
-6.91669577360153
-10.0310251861811
-11.3369454219937
-9.74946127086878
-7.91088790073991
-9.65253532677889
-9.98480933904648
-8.9677445422858
-3.35698434058577
-5.68823504075408
-4.21455666422844
-7.84322724863887
-5.90577755868435
-7.5981903411448
-8.50309256464243
-8.84523281641304
-8.23872529342771
-9.48716180771589
-8.40980362519622
-7.79489167779684
-9.52920180186629
-9.90707725007087
-9.56077147927135
-11.3829046562314
-9.76017404533923
-7.03511165454984
-6.72746439650655
-8.19689030200243
-8.50428754091263
-7.81592431664467
-6.02920633554459
-5.07587828487158
-4.91309408098459
-5.849026247859
-5.70218811929226
-6.07902061194181
-6.32417564094067
-8.47487929463387
-3.32980647683144
-4.2018743082881
-3.23375310376287
-5.55957562476397
-8.27218362689018
-9.40167199075222
-9.9549268707633
-11.2230384796858
-10.0602088645101
-13.0285348668694
-10.220427505672
-7.8069260828197
-11.9449524655938
-9.96174951968715
-12.2641542106867
-11.7986209057271
-10.8753780163825
-7.68065286614001
-7.48979452997446
-9.76112665235996
-7.11756721884012
-5.95147752389312
-8.94315974647179
-7.25993874296546
-8.391043106094
-7.19822988659143
-6.5063802190125
-8.97582637518644
-7.31145433336496
-6.88562718965113
-5.47817800566554
-6.7631463460857
-9.17617138847709
-9.27576430793852
-10.2875727708451
-14.0620801746845
-11.9098993092775
-9.09009017795324
-6.73801883123815
-5.9117323756218
-5.22236968576908
-4.38479525595903
-5.20461133494973
-7.5599758438766
-9.40613313950598
-7.09963008761406
-6.03889512270689
-6.98734958097339
-9.75037246197462
-9.84733349457383
-8.68224760144949
-7.61271873675287
-5.9802082311362
-4.98917520791292
-7.77480589970946
-6.44062053237576
-5.01575022563338
-6.39698553085327
-6.24231561273336
-7.02297591790557
-8.59313201159239
-5.22166906669736
-4.69502814486623
-3.23009416088462
-5.70127703249454
-10.114717438817
-6.64441852271557
-4.78305022418499
-5.61364069581032
-4.83470427617431
-5.27536462247372
-8.68188585713506
-8.47709206491709
-7.94252649694681
-7.36807342618704
-10.5693111456931
-8.57434182614088
-7.18906131386757
-7.97944111377001
-6.05525207112078
-8.48257210105658
-8.52356369048357
-8.78879297431558
-7.87938100844622
-7.92861078679562
-7.71729113161564
-8.42790337651968
-8.14435781538486
-7.96041543036699
-8.56392737245187
-7.83005301188678
-8.35994762647897
-6.21450337208807
-7.51354277133942
-6.07159231044352
-7.47970414161682
-7.6879002712667
-8.02855051029474
-4.21905468543991
-5.34982036240399
-5.47849665023386
-3.00296323001385
-3.16655385587364
-3.74530503898859
-4.09751796722412
-5.68851409852505
-8.2787849009037
-7.71561677753925
-6.9554384984076
-6.57886525988579
-7.49992716312408
-11.235538572073
-13.2665399909019
-10.9563589915633
-8.92310404777527
-8.68173980712891
-6.99545392021537
-5.41398153454065
-6.55183637887239
-3.55151732265949
-4.79606448113918
-6.63563744723797
-4.96116760373116
-5.13088550046086
-5.87624132633209
-4.74176906049252
-8.38487520813942
-8.93070431798697
-9.35037209093571
-9.97797951102257
-10.4929513335228
-9.65120674297214
-12.4856516718864
-13.1273078024387
-15.6996607207693
-15.7181457728148
-14.3785111904144
-13.6517544537783
-12.951975107193
-11.9449330866337
-9.27938303351402
-8.5921078696847
-6.7163765616715
-11.2514677494764
-9.99897580593824
-8.41550166159868
-10.4389229789376
-8.71959224715829
-7.76135566085577
-6.09947581589222
-8.24248072504997
-11.0619630105793
-9.33648401498795
-7.21717587299645
-10.9522420465946
-8.87168754637241
-8.73676794022322
-7.27600974589586
-6.16600506007671
-4.02565048262477
-6.46218726038933
-5.96408922970295
-8.59882782399654
-6.47094554826617
-9.14821719285101
-7.18252542614937
-7.96542147453874
-7.80929986387491
-5.2645140402019
-5.08204615861177
-5.11462687700987
-5.3272860981524
-6.92378325015306
-7.73257620632648
-7.50438745878637
-8.36338884755969
-8.60571047663689
-7.4314669072628
-8.93765530362725
-9.28200203180313
-10.3277938440442
-9.11232447437942
-10.4917898923159
-7.57615661621094
-8.63642521202564
-7.07586605846882
-6.30677431821823
-6.22289444506168
-6.04288137704134
-8.80896624177694
-8.97723723202944
-10.7152519524097
-8.67467540502548
-11.5124672204256
-8.59624496847391
-7.91586413607001
-8.25095129013062
-10.494475454092
-7.44657067209482
-5.82643196731806
-6.60297624021769
-7.01237102597952
-8.30575646087527
-8.84188313176855
-7.80544651765376
-6.38564496487379
-11.5403812453151
-13.0186605863273
-9.95950663089752
-9.39216335490346
-9.79226629063487
-12.7095838561654
-12.0547804106027
-10.6356874033809
-10.4614582061768
-7.59815248847008
-9.08509857952595
-9.42213064432144
-10.8017599880695
-12.2656094692647
-9.85339890420437
-10.8364649936557
-10.2434249520302
-8.26057787239552
-8.77200384438038
-6.57344241440296
-8.87462868238799
-8.82202504575253
-11.6995795965195
-9.65510889142752
-8.95011048018932
-5.23930080235004
-7.67085309326649
-7.33989094942808
-8.71392251551151
-8.87632470577955
-8.98076204955578
-9.75964765250683
-9.69398594647646
-9.22092723846436
-7.25773682445288
-8.85177789628506
-8.51869441568851
-8.76326330751181
-7.25091149844229
-4.6583898961544
-8.77592758089304
-7.28682322055101
-5.24701657518744
-7.9939047768712
-9.5809605717659
-7.16270964220166
-10.3699636608362
-9.56976622343063
-10.9536612257361
-8.29905893653631
-6.75628257542849
-6.43397830426693
-4.45158290863037
-6.4522672444582
-9.50749577581882
-8.689034730196
-10.3982508778572
-6.19685556739569
-8.94410707056522
-11.1361161917448
-9.1892778724432
-11.8847189098597
-12.6779588162899
-15.9418044537306
-12.6884347349405
-16.2223838418722
-11.6830541454256
-14.8198728114367
-12.4063885658979
-12.7329406887293
-13.3175252825022
-14.3467535823584
-15.5331673324108
-13.2328841388226
-15.4513801336288
-10.3581526130438
-11.2569095790386
-12.8709716200829
-13.1762815266848
-14.2952622324228
-16.0517694950104
-13.9124936759472
-12.0421193391085
-10.6195893734694
-12.2702090293169
-9.85107953101397
-11.6366992145777
-15.1804671511054
-11.4502354636788
-12.5799041539431
-15.0565976947546
-12.3233938217163
-11.3510978147388
-11.0891349315643
-9.65708693116903
-10.7613579630852
-11.9058649688959
-12.3079422563314
-10.4583486765623
-9.03210114687681
-9.77353450655937
-12.1077525913715
-9.89820419996977
-9.61519859731197
-12.5291128531098
-11.3854909539223
-15.4417852312326
-10.7154261022806
-9.81788874417543
-7.96607878804207
-10.7939881980419
-9.46096965670586
-11.521870367229
-6.88314428925514
-7.43512064963579
-6.08566621690989
-7.10842347145081
-7.92009710520506
-6.74888598173857
-8.0767950117588
-7.80948108807206
-13.6111230738461
-9.69678858295083
-11.5001765340567
-10.8918775841594
-6.8634404912591
-6.61709681153297
-10.8214646875858
-9.02416981756687
-9.94487992674112
-7.15443517267704
-6.52275872603059
-8.41198027879
-5.6574741974473
-5.37387244403362
-5.50396534055471
-6.56289532780647
-5.25197169929743
-6.22409614920616
-8.37014855444431
-9.11822684109211
-8.75236563384533
-10.6785927340388
-11.415300577879
-8.36966121196747
-8.92897833883762
-9.40497535467148
-6.74635864794254
-9.48907846957445
-7.04813309013844
-7.59504815936089
-9.06413951143622
-10.1469082385302
-10.6293308138847
-13.2823636978865
-13.6548777967691
-11.3085193485022
-8.82020491361618
-11.360384106636
-8.81320901215076
-8.3996858894825
-8.07847765088081
-8.18300493061543
-8.47978901863098
-8.97262364625931
-7.7490396797657
-8.03358244895935
-8.8107348382473
-7.78944286704063
-9.90502631664276
-8.68324254453182
-9.1329732388258
-7.84668329358101
-5.20940046012402
-6.88839857280254
-5.73893319815397
-6.47821874916553
-4.51665507256985
-5.37432964146137
-4.94179420173168
-5.23184408247471
-2.65639267861843
-2.53686229139566
-5.25483835488558
-8.43157882988453
-7.95219486951828
-8.04151691496372
-9.25502154231071
-7.8548936098814
-6.62793126702309
-5.73489171266556
-6.08834671974182
-3.67497505247593
-6.69331355392933
-5.69603061676025
-8.4118365496397
-7.63021692633629
-8.9691915512085
-8.27913865447044
-11.0559009760618
-10.8591509610415
-10.2496455013752
-9.64595884084702
-9.92255143821239
-5.62983360141516
-8.54671144485474
-7.15549585223198
-9.22380658984184
-9.64070019870996
-10.7496085390449
-9.60617235302925
-7.58558593690395
-4.57800948619843
-7.13821086287498
-6.75886696577072
-5.49969804286957
-6.85741639137268
-7.07836890220642
-9.13557663559914
-7.2091136276722
-5.60649608075619
-6.92931333184242
-7.09810300171375
-3.89437483996153
-5.9085343554616
-6.23275384306908
-5.99845257401466
-4.28630217909813
-7.11226332187653
-10.677216693759
-11.423419341445
-10.9449150115252
-7.92117439210415
-9.99398484826088
-8.29231055080891
-10.8831053227186
-7.84521934390068
-9.01946601271629
-8.38247728347778
-9.2822248339653
-10.3906654715538
-8.48179025948048
-7.11275872588158
-8.05662247538567
-9.07066543400288
-9.7167012989521
-8.32267954945564
-6.25122793018818
-6.02229735255241
-6.67021018266678
-5.41772754490376
-6.4851458966732
-7.40634013712406
-9.56969259679317
-6.21335570514202
-6.87389835715294
-5.99036666750908
-6.78416116535664
-7.21572256088257
-8.36591298878193
-3.41102536022663
-1.10900001227856
-2.25175342708826
-6.27610898017883
-8.95803268253803
-7.96430513262749
-9.14290867745876
-9.2457399815321
-7.25132900476456
-10.050482660532
-9.54554432630539
-12.0250609219074
-13.304446965456
-11.5883340984583
-5.96977578103542
-4.74162067472935
-5.30049061030149
-7.29581702500582
-8.01251593232155
-5.76257384568453
-8.00147858262062
-5.4850170314312
-5.49885654449463
-6.00268906354904
-6.55664910376072
-4.06889170408249
-4.57374553382397
-3.3319970369339
-1.72051128000021
-2.30815847218037
-2.34587883204222
-4.14031003415585
-3.68638780713081
-5.90341757237911
-9.30720825493336
-7.32607166469097
-8.96772329509258
-8.9581853300333
-6.84714524447918
-8.49940745532513
-6.96204949915409
-12.7746864110231
-8.60235132277012
-9.64112746715546
-8.0385317876935
-10.6110440790653
-7.09035606682301
-9.81957946717739
-9.48387956619263
-13.043055832386
-10.5259057581425
-7.72916047275066
-5.14611582458019
-6.9996712654829
-9.58627402037382
-7.52554692327976
-9.44047978520393
-8.32870257645845
-6.3937332034111
-6.99013976752758
-5.8388130068779
-7.34793642908335
-8.07202845811844
-8.8830744177103
-6.81829081475735
-11.0370275899768
-13.0431620329618
-13.5427758544683
-10.473976701498
-7.42238901555538
-6.63889162242413
-7.67847071588039
-9.53242180496454
-10.5979177951813
-9.50418147444725
-6.68735679984093
-8.15199807286263
-8.14505259692669
-13.2755108177662
-15.6022709459066
-13.9337752722204
-13.8949229717255
-16.8608365058899
-16.185495570302
-18.0544493496418
-17.647891074419
-17.3005036264658
-16.4774038344622
-12.6760429888964
-12.2823766171932
-10.191554158926
-9.41583913564682
-12.2857782691717
-14.0726394057274
-11.7961348891258
-10.9611142724752
-11.2532460689545
-12.8904984369874
-12.4477665573359
-13.4783558100462
-11.6191655099392
-10.4434386491776
-10.9687096849084
-12.2621795684099
-11.6581947356462
-10.1132701039314
-9.16739289462566
-8.56645981222391
-12.0415090695024
-15.667666785419
-12.7110641747713
-12.9579593800008
-10.9071253165603
-12.3256250694394
-8.75051344931126
-6.34235233068466
-8.61444785445929
-6.43512742966413
-10.2010601907969
-11.0319891273975
-7.07110062241554
-7.85473142564297
-6.18002285063267
-8.51164692640305
-9.26343257725239
-5.00564354658127
-7.31750511005521
-9.14383482933044
-6.53916980326176
-8.60132014751434
-8.3521866351366
-6.94272494316101
-7.98623523116112
-8.62251143157482
-9.1502481251955
-7.26043197512627
-7.24103070050478
-3.82474008947611
-5.13936705887318
-7.71235239505768
-7.48042266070843
-4.3868940025568
-3.91831821203232
-6.26014016568661
-5.72805223613977
-4.58842766284943
-4.13706477358937
-5.06767319142818
-4.07583256065845
-5.37606951594353
-3.50885578989983
-5.08074087649584
-4.27221301198006
-7.33123724162579
-6.95476205646992
-5.76515267044306
-4.76387678831816
-7.32075722236186
-4.66882907599211
-6.15831604599953
-7.87797670066357
-7.80686937272549
-9.20858906209469
-8.46197179704905
-7.53020004928112
-4.6653369218111
-1.78462884575129
-2.8196072280407
-3.56270717084408
-4.4788688570261
-5.19583743810654
-5.54972095787525
-7.72570458054543
-7.13003613054752
-6.14250847697258
-6.78425106406212
-10.9026123136282
-11.185226842761
-9.51341761648655
-9.71836230158806
-9.00925527513027
-9.29434871673584
-8.18706327676773
-6.95268400013447
-7.80998083949089
-9.11331695318222
-8.53620278835297
-8.5092553794384
-7.84676238894463
-7.4908903837204
-6.7318702340126
-7.75201662629843
-4.9890430867672
-6.18130324035883
-5.36517886072397
-8.31239706277847
-8.95629879832268
-8.34578496217728
-11.2048151791096
-10.6475937068462
-11.0340178310871
-9.32763966917992
-8.38043269515038
-6.92724317312241
-7.25082239508629
-7.51225803792477
-6.71642118692398
-6.95864866673946
-7.30517491698265
-9.28531110286713
-9.31590117514133
-6.66661787033081
-8.81106840074062
-9.96703892946243
-10.1546792685986
-7.43381494283676
-9.34031568467617
-9.31410776078701
-9.63617286086082
-6.32483436912298
-6.62219002842903
-8.09914715588093
-5.62568488717079
-6.40655936300755
-7.32510802149773
-8.89700904488564
-9.63636200129986
-6.01310037076473
-5.6568449139595
-4.05181324481964
-6.36593604832888
-6.17427130043507
-6.77759091556072
-7.07741142809391
-11.6064168065786
-11.347341299057
-8.79006753861904
-7.18997365236282
-7.61254149675369
-10.2894997596741
-8.98341006040573
-8.16973879933357
-7.28550416231155
-6.10757030546665
-6.18677976727486
-9.12357278168201
-8.31038385629654
-9.61659598350525
-8.79988400638103
-9.75905884802341
-8.15241391956806
-6.85230793058872
-10.8484663516283
-10.0357872992754
-6.79695559293032
-7.99661564826965
-11.6490582749248
-10.6784668713808
-11.7185921445489
-10.1817437857389
-11.7281308174133
-11.2096088379622
-7.26573443412781
-8.77796769142151
-6.77459923923016
-7.86075633764267
-8.19793663918972
-6.02851590514183
-6.61195077747107
-7.1163823902607
-8.17756432294846
-9.8768335133791
-8.80949391424656
-8.63471402227879
-7.22995354235172
-7.91252578794956
-7.28736352920532
-7.80402219295502
-8.52899284660816
-7.37874315679073
-9.1691560447216
-9.22443047165871
-10.4211638271809
-13.4852757155895
-12.5110682547092
-10.9795483499765
-10.5500340759754
-9.23995861411095
-10.9250687807798
-9.70688033103943
-10.1878584772348
-9.40903203189373
-8.58134260773659
-9.03654259443283
-8.13986191153526
-10.2698569893837
-10.4074770510197
-8.54501989483833
-9.17368857562542
-8.62577176094055
-10.9550943523645
-9.61582677066326
-10.4150730371475
-8.9969170242548
-7.10115212202072
-8.63327293097973
-8.68503165245056
-8.72324401140213
-7.74229529500008
-11.2919434309006
-10.5185099542141
-10.2185857445002
-11.6670505851507
-12.2778768837452
-11.2024134248495
-10.0807139277458
-9.26479443907738
-9.34627556800842
-11.5888749212027
-13.8766530752182
-16.1085344552994
-14.8924049735069
-10.8504342734814
-12.5714484155178
-12.5251922905445
-12.3952860534191
-12.2035493850708
-11.4470569044352
-11.0127119719982
-10.4521128535271
-10.8952219188213
-14.7577075213194
-12.1366646885872
-13.0775836110115
-11.77683365345
-9.86133797466755
-11.9399523437023
-13.662734284997
-10.9827264547348
-10.3599883317947
-11.1579252183437
-12.3981758207083
-8.64553698897362
-9.66463784873486
[truncated: 43,405 more chars]
