# Supplementary material for: Conformational ensemble-dependent lipid recognition and segregation by prenylated intrinsically disordered regions in small GTPases
Source: Commun Biol. 2023 Nov 2;6:1111. doi: 10.1038/s42003-023-05487-6 (PMC10622456; doi:10.1038/s42003-023-05487-6)
Supplement: Supplementary file 3 — Supplementary Data 1 [file 42003_2023_5487_MOESM3_ESM.zip › Fig2/Rap1B_rmsd.txt]

0 0
1 0
2 0.324843883514404
3 0.271943807601929
4 0.337789177894592
5 0.809634506702423
6 0.47447457909584
7 0.453960299491882
8 0.4300756752491
9 0.680797755718231
10 0.42903208732605
11 0.568172216415405
12 0.747787535190582
13 0.924701452255249
14 0.675508856773376
15 0.932712495326996
16 0.856977164745331
17 0.686031103134155
18 0.719927966594696
19 0.628370761871338
20 0.762478709220886
21 0.707125663757324
22 0.875510573387146
23 0.731302797794342
24 0.733612835407257
25 0.661834120750427
26 0.588837087154388
27 0.726894557476044
28 0.764670431613922
29 1.03950464725494
30 0.958619475364685
31 0.649126827716827
32 0.712299287319183
33 0.710146069526672
34 0.820898711681366
35 0.777022004127502
36 0.828137695789337
37 0.645660221576691
38 0.641365528106689
39 0.831488966941833
40 0.861128151416779
41 0.59670627117157
42 0.709868311882019
43 0.856573760509491
44 0.842686772346497
45 0.696882247924805
46 0.712455153465271
47 0.630197465419769
48 0.738625526428223
49 0.996572494506836
50 0.79974353313446
51 0.661555409431458
52 0.876586437225342
53 0.823829174041748
54 0.929646909236908
55 0.852306306362152
56 0.852174878120422
57 0.963519871234894
58 1.1769608259201
59 1.07599830627441
60 1.06493186950684
61 1.15072762966156
62 0.823775708675385
63 0.752013504505157
64 0.817236006259918
65 0.84937584400177
66 0.911694884300232
67 0.701080203056335
68 0.992251098155975
69 0.746279537677765
70 0.999111711978912
71 0.771498024463654
72 0.790418207645416
73 0.696572780609131
74 0.853201746940613
75 0.798693656921387
76 0.672650396823883
77 0.794253945350647
78 0.823599398136139
79 0.721215128898621
80 0.58230197429657
81 0.699488043785095
82 0.740989148616791
83 0.522694826126099
84 0.485106736421585
85 0.687215864658356
86 0.675807774066925
87 0.742474615573883
88 0.896538496017456
89 0.668533444404602
90 0.638502299785614
91 0.684290051460266
92 0.523312568664551
93 0.815356135368347
94 0.774064838886261
95 0.730872631072998
96 0.767025828361511
97 0.851538836956024
98 0.954814493656158
99 1.0691032409668
100 0.748774230480194
101 0.880290567874908
102 1.22344791889191
103 1.42625880241394
104 1.16104876995087
105 1.24290311336517
106 0.953933238983154
107 0.643914937973022
108 0.890808045864105
109 1.12374520301819
110 1.01574194431305
111 0.845705926418304
112 0.792814314365387
113 1.04368007183075
114 0.786639273166656
115 0.460298925638199
116 0.395210295915604
117 0.433832317590714
118 0.401103675365448
119 0.513183891773224
120 0.522897958755493
121 0.590276002883911
122 0.484081774950027
123 0.541723489761353
124 0.62764698266983
125 0.533102452754974
126 0.655024468898773
127 0.77852475643158
128 0.698675513267517
129 0.547857165336609
130 0.464747786521912
131 0.684199869632721
132 0.750000238418579
133 0.716909766197205
134 0.693027436733246
135 0.933089792728424
136 0.650541663169861
137 0.59859824180603
138 0.796842753887177
139 0.579131901264191
140 0.630861699581146
141 0.494834989309311
142 0.437607705593109
143 0.637876510620117
144 0.410314559936523
145 0.654764592647552
146 0.619407832622528
147 0.845594465732574
148 0.683180153369904
149 0.619367897510529
150 0.530266225337982
151 0.553666591644287
152 0.615091860294342
153 0.614779591560364
154 0.503313601016998
155 0.392179042100906
156 0.560404062271118
157 0.376513183116913
158 0.435489684343338
159 0.495959430932999
160 0.485071659088135
161 0.548034131526947
162 0.541395485401154
163 1.21177875995636
164 1.1213071346283
165 0.496381849050522
166 0.560904979705811
167 0.463681578636169
168 0.764878034591675
169 0.847768485546112
170 0.606964707374573
171 0.884265244007111
172 0.494769752025604
173 0.383969664573669
174 0.586512804031372
175 0.844096601009369
176 0.633502125740051
177 0.598191142082214
178 0.492792099714279
179 0.495929419994354
180 0.502352893352509
181 0.870499789714813
182 0.72160804271698
183 0.672713875770569
184 0.4289730489254
185 0.525373220443726
186 0.510951578617096
187 0.427956968545914
188 0.466087996959686
189 0.463266581296921
190 0.709658741950989
191 0.517569661140442
192 0.447595000267029
193 0.518723368644714
194 0.478677183389664
195 0.506084740161896
196 0.782468020915985
197 0.538534283638
198 0.631549537181854
199 0.435217797756195
200 0.553333878517151
201 0.70089328289032
202 0.669470310211182
203 0.725211679935455
204 0.610671401023865
205 0.719606161117554
206 0.777689397335052
207 0.516428351402283
208 0.537152171134949
209 0.670386731624603
210 0.557501673698425
211 0.828426539897919
212 0.773223400115967
213 0.430233031511307
214 0.63639098405838
215 0.520770847797394
216 0.642140567302704
217 0.581259846687317
218 0.493602246046066
219 0.446969956159592
220 0.577349960803986
221 0.596697688102722
222 0.756985485553741
223 0.618768751621246
224 0.507172763347626
225 0.808930397033691
226 0.484491020441055
227 0.727073550224304
228 1.04652500152588
229 0.729195952415466
230 0.76283997297287
231 0.53391444683075
232 0.641712248325348
233 0.739604234695435
234 0.770325601100922
235 0.823379695415497
236 0.818785786628723
237 0.733363747596741
238 0.715420365333557
239 0.666432559490204
240 0.788961708545685
241 0.608736991882324
242 0.813689410686493
243 0.590727150440216
244 0.662641704082489
245 0.725847661495209
246 0.719518721103668
247 0.661335945129395
248 0.601395487785339
249 0.607862174510956
250 0.970327734947205
251 0.553740918636322
252 0.424321204423904
253 0.60686194896698
254 0.517757833003998
255 0.732329308986664
256 0.64270555973053
257 0.653181731700897
258 0.663391590118408
259 0.696989715099335
260 0.622927367687225
261 0.552978098392487
262 0.632881581783295
263 0.488889664411545
264 0.626059949398041
265 0.865276038646698
266 0.66936069726944
267 0.493132382631302
268 0.578683078289032
269 0.594559371471405
270 0.614080548286438
271 0.691482901573181
272 0.761058747768402
273 0.720311641693115
274 0.613738536834717
275 0.546123802661896
276 0.682088732719421
277 0.536359906196594
278 0.88028484582901
279 0.715767025947571
280 0.644777655601501
281 0.945430934429169
282 0.771145761013031
283 0.769545376300812
284 0.703857064247131
285 1.06811416149139
286 0.853348791599274
287 0.604741275310516
288 0.764116108417511
289 0.550925970077515
290 0.760076344013214
291 0.785582602024078
292 0.639690458774567
293 0.781608700752258
294 0.595727264881134
295 0.583715975284576
296 1.02999031543732
297 0.965082108974457
298 0.472127228975296
299 0.915992021560669
300 0.634848535060883
301 0.628774881362915
302 0.608947455883026
303 0.717796385288239
304 0.520636260509491
305 0.842881917953491
306 0.625240921974182
307 0.791202306747437
308 0.555551588535309
309 0.500553250312805
310 0.509153068065643
311 0.874546468257904
312 0.68629515171051
313 0.622086942195892
314 0.582714259624481
315 1.12587773799896
316 1.11133313179016
317 0.879909574985504
318 0.717019498348236
319 0.804244041442871
320 0.884142696857452
321 0.90800952911377
322 0.739625453948975
323 0.678416550159454
324 0.526260256767273
325 0.604375600814819
326 0.676052927970886
327 0.879981100559235
328 1.1711140871048
329 0.942667961120605
330 0.74862414598465
331 1.27519428730011
332 0.725477695465088
333 0.779730141162872
334 0.794824123382568
335 0.776771128177643
336 0.971429705619812
337 0.789011657238007
338 0.638952314853668
339 0.649467706680298
340 0.542573690414429
341 0.468643456697464
342 0.662863671779633
343 0.574285686016083
344 0.728378295898438
345 0.804125964641571
346 0.775098323822021
347 0.836278021335602
348 0.619085669517517
349 0.405385702848434
350 0.79317170381546
351 0.689513623714447
352 0.650268018245697
353 0.782234251499176
354 0.845796048641205
355 0.597891509532928
356 0.661342978477478
357 0.727316200733185
358 0.552125871181488
359 0.594685971736908
360 0.346914529800415
361 0.508665382862091
362 0.563031733036041
363 0.504727780818939
364 0.494972139596939
365 0.526372194290161
366 0.394452035427094
367 0.57914924621582
368 0.803413212299347
369 0.999020755290985
370 0.861305475234985
371 0.895299315452576
372 1.15041971206665
373 0.891005158424377
374 0.972130298614502
375 1.2743718624115
376 1.40391039848328
377 0.929585218429565
378 1.03396487236023
379 1.13351440429688
380 0.961894571781158
381 1.37050259113312
382 1.09300673007965
383 1.15013551712036
384 0.893081665039062
385 1.14935600757599
386 0.885491192340851
387 1.19622898101807
388 1.31186413764954
389 1.05554616451263
390 1.20714056491852
391 1.49350714683533
392 0.834774553775787
393 1.11228942871094
394 1.06241679191589
395 1.15305542945862
396 1.09985625743866
397 1.19654166698456
398 1.22382497787476
399 1.24533939361572
400 0.985630393028259
401 1.09822154045105
402 1.00130128860474
403 0.956588923931122
404 1.18156611919403
405 1.13976800441742
406 1.45480024814606
407 1.55780243873596
408 1.20114421844482
409 1.32428658008575
410 0.928447723388672
411 1.04404425621033
412 1.1643043756485
413 1.35204601287842
414 1.04665720462799
415 1.26739084720612
416 0.848172426223755
417 0.868568778038025
418 0.97876250743866
419 1.08658611774445
420 0.91230434179306
421 0.87208878993988
422 0.897964656352997
423 1.03438675403595
424 1.00423288345337
425 1.16573441028595
426 1.05933046340942
427 1.38933718204498
428 1.39846801757812
429 1.40494728088379
430 1.47869837284088
431 1.27338576316833
432 0.996196508407593
433 0.905175864696503
434 1.00942933559418
435 0.918472588062286
436 1.3111332654953
437 1.26793777942657
438 1.06119096279144
439 0.964272439479828
440 0.900792896747589
441 1.09589159488678
442 1.20531058311462
443 1.33790838718414
444 0.929298222064972
445 1.05990755558014
446 1.1248197555542
447 0.955286085605621
448 1.0206972360611
449 1.14624691009521
450 0.925915896892548
451 1.00328958034515
452 1.00743877887726
453 1.10631310939789
454 1.13514578342438
455 1.1243292093277
456 1.00247704982758
457 1.29824578762054
458 1.09568572044373
459 1.16003024578094
460 1.00854682922363
461 1.14824378490448
462 0.949442446231842
463 1.16402876377106
464 1.00214862823486
465 1.00444304943085
466 1.21551740169525
467 1.01818227767944
468 1.13309490680695
469 1.18004179000854
470 1.08768498897552
471 1.24532055854797
472 1.2901486158371
473 1.14864146709442
474 1.38659906387329
475 1.36697387695312
476 1.42385220527649
477 1.24483668804169
478 1.23489725589752
479 1.2879581451416
480 0.955387711524963
481 1.39315116405487
482 1.32894885540009
483 1.22628319263458
484 1.29098105430603
485 1.23398506641388
486 1.20297276973724
487 1.10067141056061
488 1.1637978553772
489 1.24937665462494
490 1.11034548282623
491 1.02163767814636
492 1.26136720180511
493 1.23926198482513
494 1.20903027057648
495 1.00419509410858
496 1.23142468929291
497 1.37852501869202
498 1.05653369426727
499 1.08586537837982
500 1.06065225601196
501 1.22304606437683
502 1.27254235744476
503 1.16812443733215
504 1.22089421749115
505 1.22557294368744
506 1.11687982082367
507 1.37889301776886
508 1.27992820739746
509 1.23980152606964
510 1.13662016391754
511 1.09980642795563
512 1.24453580379486
513 1.03804302215576
514 1.2809249162674
515 1.23912954330444
516 1.22545516490936
517 1.33514976501465
518 1.22306787967682
519 1.23293244838715
520 1.17100763320923
521 1.16948640346527
522 1.06303811073303
523 1.07995283603668
524 1.09845232963562
525 1.26137959957123
526 1.08202612400055
527 1.17786741256714
528 1.5521559715271
529 1.29807245731354
530 1.57740461826324
531 1.50702047348022
532 1.53527522087097
533 1.3163948059082
534 1.39032411575317
535 1.01208293437958
536 1.087806224823
537 1.23668110370636
538 1.39687633514404
539 1.25231266021729
540 1.42278504371643
541 1.03818571567535
542 1.27755928039551
543 1.43402516841888
544 1.40671622753143
545 1.50524067878723
546 1.19514286518097
547 1.29118180274963
548 1.26175713539124
549 1.35661268234253
550 1.2601705789566
551 1.10246336460114
552 1.24682462215424
553 1.10549068450928
554 1.1150815486908
555 1.0885134935379
556 1.15360140800476
557 1.21133804321289
558 1.15926456451416
559 1.2212827205658
560 1.17472195625305
561 1.1758838891983
562 0.907737910747528
563 1.03634667396545
564 0.966754376888275
565 1.01179194450378
566 1.14614641666412
567 0.985432028770447
568 0.987253963947296
569 0.978972733020782
570 1.18164813518524
571 1.08570826053619
572 1.0044801235199
573 1.28084170818329
574 1.30646371841431
575 1.35347127914429
576 1.14419949054718
577 1.26574432849884
578 1.01339793205261
579 1.2882627248764
580 1.10710310935974
581 1.08634769916534
582 1.08547711372375
583 1.13462865352631
584 1.27522587776184
585 1.11065018177032
586 1.18133985996246
587 1.19367349147797
588 1.35538029670715
589 1.30019080638885
590 1.38714849948883
591 1.2746764421463
592 1.23185050487518
593 1.36377489566803
594 1.27131354808807
595 1.20226359367371
596 1.30164432525635
597 1.25026834011078
598 1.28108012676239
599 1.30273258686066
600 1.46703267097473
601 1.31439507007599
602 1.3358006477356
603 1.48554027080536
604 1.4023505449295
605 1.41889357566833
606 1.33314037322998
607 1.23873794078827
608 1.2539119720459
609 1.35483336448669
610 1.27082109451294
611 1.2770756483078
612 1.62154829502106
613 1.59391367435455
614 1.52566993236542
615 1.35364139080048
616 1.37559700012207
617 1.51339507102966
618 1.49596679210663
619 1.57438242435455
620 1.50820755958557
621 1.28910422325134
622 1.50831007957458
623 1.53879690170288
624 1.48189830780029
625 1.51966047286987
626 1.57335805892944
627 1.50797402858734
628 1.57816314697266
629 1.35261595249176
630 1.48095345497131
631 1.37198054790497
632 1.42394769191742
633 1.18536794185638
634 1.20138597488403
635 1.2501984834671
636 1.33841252326965
637 1.30845248699188
638 1.44925785064697
639 1.44500362873077
640 1.18491506576538
641 1.25628459453583
642 1.34680378437042
643 1.53741240501404
644 1.58084893226624
645 1.46584916114807
646 1.42587316036224
647 1.33070516586304
648 1.41702210903168
649 1.54959201812744
650 1.32689440250397
651 1.42976057529449
652 1.1460394859314
653 1.46279180049896
654 1.41069841384888
655 1.34485340118408
656 1.36908531188965
657 1.59829711914062
658 1.37995553016663
659 1.34068763256073
660 1.24839866161346
661 1.26226162910461
662 1.25767767429352
663 1.24853539466858
664 1.40313506126404
665 1.50703549385071
666 1.12104988098145
667 1.23675572872162
668 1.39876616001129
669 1.42078244686127
670 1.29471457004547
671 1.24011147022247
672 1.29001379013062
673 1.30378317832947
674 1.3761146068573
675 1.44881057739258
676 1.45334959030151
677 1.29709982872009
678 1.26775312423706
679 1.2833263874054
680 1.20906913280487
681 1.13266801834106
682 1.27869701385498
683 1.40896201133728
684 1.25839173793793
685 1.36321461200714
686 1.07811403274536
687 1.1977653503418
688 1.24191927909851
689 1.32983446121216
690 1.23051476478577
691 1.21746122837067
692 1.41435134410858
693 1.37439846992493
694 1.302938580513
695 1.28773558139801
696 1.07444381713867
697 1.11900436878204
698 1.20816075801849
699 1.1725150346756
700 1.08636450767517
701 1.14446568489075
702 1.2952424287796
703 1.08980870246887
704 1.10257792472839
705 1.28233742713928
706 1.04423773288727
707 1.2083477973938
708 1.28827142715454
709 1.23749721050262
710 1.15356254577637
711 1.05615866184235
712 1.18133652210236
713 1.21101856231689
714 0.995085299015045
715 1.01591658592224
716 1.39480316638947
717 1.25438570976257
718 1.28904974460602
719 1.28273165225983
720 1.24739837646484
721 1.2574508190155
722 1.13426399230957
723 1.01969254016876
724 1.05086779594421
725 1.08062374591827
726 0.922016680240631
727 1.06701898574829
728 1.18843615055084
729 1.16187691688538
730 1.56846189498901
731 1.33932530879974
732 1.30203759670258
733 1.42775726318359
734 1.32577979564667
735 1.3442599773407
736 1.39590001106262
737 1.21936333179474
738 1.06023848056793
739 1.23783898353577
740 1.2373731136322
741 1.26233899593353
742 1.32513129711151
743 1.26312446594238
744 1.15553975105286
745 1.13036608695984
746 1.10598838329315
747 1.0832507610321
748 1.19491112232208
749 1.41267538070679
750 1.47336959838867
751 1.27752721309662
752 1.19750154018402
753 1.56632924079895
754 1.43960297107697
755 1.21579456329346
756 1.31746768951416
757 1.30291402339935
758 1.31803548336029
759 1.05272531509399
760 1.28055703639984
761 1.59566676616669
762 1.38617277145386
763 1.09186279773712
764 1.1628965139389
765 1.25315058231354
766 1.13053214550018
767 1.27754175662994
768 1.25738191604614
769 1.32245755195618
770 1.41858685016632
771 1.40158689022064
772 1.24843168258667
773 1.40684509277344
774 1.3157525062561
775 1.15094244480133
776 1.24433958530426
777 1.41815769672394
778 1.37075245380402
779 1.34950482845306
780 1.40869271755219
781 1.10500025749207
782 1.37397110462189
783 1.49747776985168
784 1.34525978565216
785 1.36388051509857
786 1.4561163187027
787 1.43074297904968
788 1.34838581085205
789 1.55030179023743
790 1.34461510181427
791 1.27024340629578
792 1.22982943058014
793 1.27993059158325
794 1.36025965213776
795 1.43175840377808
796 1.59914135932922
797 1.329909324646
798 1.32548570632935
799 1.16776895523071
800 1.1376416683197
801 1.23493015766144
802 1.12864232063293
803 1.2968841791153
804 1.31181478500366
805 1.35258722305298
806 1.4555549621582
807 1.43336260318756
808 1.32446265220642
809 1.2295857667923
810 1.26929557323456
811 1.27102422714233
812 1.34376513957977
813 1.37595343589783
814 1.30808079242706
815 1.28841805458069
816 1.20549356937408
817 1.15727543830872
818 1.24233388900757
819 1.11761975288391
820 1.19136047363281
821 1.06972968578339
822 1.37157118320465
823 1.09848880767822
824 1.18823456764221
825 1.22046673297882
826 1.16144728660583
827 1.27676284313202
828 1.00791037082672
829 1.20234656333923
830 1.22603225708008
831 1.13477575778961
832 1.07736253738403
833 1.32720947265625
834 1.2955025434494
835 1.10802137851715
836 1.07240760326385
837 1.42444014549255
838 1.28116822242737
839 1.23946285247803
840 1.18814122676849
841 1.11968922615051
842 1.18727326393127
843 1.33241808414459
844 1.09690487384796
845 1.06653785705566
846 1.37056684494019
847 1.33092975616455
848 1.43587601184845
849 1.43093621730804
850 1.39455378055573
851 1.26879906654358
852 1.35128533840179
853 1.33954930305481
854 1.02680349349976
855 1.08577346801758
856 1.17026913166046
857 1.23580980300903
858 1.08519780635834
859 0.985712110996246
860 1.1882449388504
861 1.14274775981903
862 0.9668288230896
863 1.1837944984436
864 1.08553266525269
865 1.19154071807861
866 1.36121463775635
867 1.17855203151703
868 1.19778060913086
869 1.36227190494537
870 1.30906581878662
871 1.16183185577393
872 1.25835633277893
873 1.15058314800262
874 1.06197798252106
875 1.11890625953674
876 1.14257562160492
877 1.3065345287323
878 1.30235433578491
879 1.23679506778717
880 1.31205499172211
881 1.3438355922699
882 1.4189875125885
883 1.41159760951996
884 1.195272564888
885 1.24721240997314
886 1.26726496219635
887 1.39543616771698
888 1.19962167739868
889 1.18361282348633
890 1.30811262130737
891 1.371741771698
892 1.46537959575653
893 1.26611649990082
894 1.28460717201233
895 1.12802350521088
896 1.2662456035614
897 1.24541652202606
898 1.115846991539
899 1.06811499595642
900 1.03721714019775
901 1.19540965557098
902 1.2441201210022
903 1.26536452770233
904 1.23231983184814
905 1.23607456684113
906 1.19344162940979
907 1.51947093009949
908 1.74160170555115
909 1.35984528064728
910 1.29038500785828
911 1.38144075870514
912 1.56573402881622
913 1.57229006290436
914 1.51238751411438
915 1.7722225189209
916 1.72160029411316
917 1.71520984172821
918 1.44946503639221
919 1.51157963275909
920 1.44338405132294
921 1.51948893070221
922 1.50544333457947
923 1.31922435760498
924 1.4812912940979
925 1.63097381591797
926 1.38228666782379
927 1.41343033313751
928 1.45763194561005
929 1.33222317695618
930 1.33350026607513
931 1.30256140232086
932 1.15027320384979
933 1.18525433540344
934 1.34861314296722
935 1.38436079025269
936 1.4936717748642
937 1.68360555171967
938 1.53478610515594
939 1.83460915088654
940 1.19034588336945
941 1.58751833438873
942 1.59076964855194
943 1.84860229492188
944 1.71742582321167
945 1.5266569852829
946 1.57777202129364
947 2.02328991889954
948 1.76038539409637
949 1.79628610610962
950 1.5380494594574
951 1.48832774162292
952 1.44601285457611
953 1.40936553478241
954 1.47779679298401
955 1.30125868320465
956 1.40109550952911
957 1.4473659992218
958 1.61077904701233
959 1.69351005554199
960 1.63631057739258
961 1.54458558559418
962 1.68673169612885
963 1.53464651107788
964 1.64355230331421
965 1.64183163642883
966 1.57454013824463
967 1.57922911643982
968 1.75372314453125
969 1.24741077423096
970 1.74872136116028
971 1.46365320682526
972 1.25727939605713
973 1.58924055099487
974 1.58418595790863
975 1.79875504970551
976 1.36759543418884
977 1.4836345911026
978 1.4284690618515
979 1.43959760665894
980 1.51747250556946
981 1.53529381752014
982 1.79122483730316
983 1.42657613754272
984 1.51414585113525
985 1.33372187614441
986 1.85756278038025
987 1.28146636486053
988 1.4475998878479
989 1.2454127073288
990 1.46086442470551
991 1.63368391990662
992 1.41917383670807
993 1.35349607467651
994 1.3575154542923
995 1.52686214447021
996 1.52159988880157
997 1.36455035209656
998 1.4631130695343
999 1.70273792743683
1000 1.47001254558563
1001 1.2888810634613
1002 1.56444430351257
1003 1.54800963401794
1004 1.4608393907547
1005 1.30922257900238
1006 1.30930602550507
1007 1.62641036510468
1008 1.34569227695465
1009 1.1731950044632
1010 1.37626087665558
1011 1.4818856716156
1012 1.40645933151245
1013 1.57164084911346
1014 1.23338830471039
1015 1.41790926456451
1016 1.33621716499329
1017 1.45193493366241
1018 1.69430232048035
1019 1.58714258670807
1020 1.5178120136261
1021 1.55810558795929
1022 1.70688676834106
1023 1.7532901763916
1024 1.80859100818634
1025 1.94106841087341
1026 1.98428845405579
1027 1.81744968891144
1028 1.87474000453949
1029 1.32381439208984
1030 1.35470378398895
1031 1.37878036499023
1032 1.23931550979614
1033 1.08695042133331
1034 1.22126162052155
1035 1.55776417255402
1036 1.37193310260773
1037 1.3433221578598
1038 1.48288083076477
1039 1.39575552940369
1040 1.5546133518219
1041 1.23172974586487
1042 1.20087492465973
1043 0.854798674583435
1044 0.930984437465668
1045 1.20984017848969
1046 1.00557363033295
1047 1.66550445556641
1048 1.2800201177597
1049 1.16956353187561
1050 1.15195858478546
1051 1.44581532478333
1052 1.62692785263062
1053 1.71448183059692
1054 1.46379911899567
1055 1.54717457294464
1056 1.48230910301208
1057 1.0781831741333
1058 1.44300413131714
1059 0.999013364315033
1060 1.19920313358307
1061 1.34117543697357
1062 1.37804543972015
1063 1.13902342319489
1064 1.0345664024353
1065 1.03918707370758
1066 1.15389835834503
1067 1.10642564296722
1068 1.04941916465759
1069 1.00271093845367
1070 0.988993465900421
1071 1.5095751285553
1072 1.30063211917877
1073 1.00179386138916
1074 1.0160858631134
1075 0.992699503898621
1076 1.06301856040955
1077 1.2767219543457
1078 1.21286845207214
1079 1.28781068325043
1080 0.920233547687531
1081 0.953212320804596
1082 1.00495076179504
1083 1.17437565326691
1084 1.1601585149765
1085 1.04209077358246
1086 1.3118748664856
1087 1.04777312278748
1088 1.21883714199066
1089 0.902999222278595
1090 0.874761581420898
1091 0.866797864437103
1092 0.948494851589203
1093 0.812211036682129
1094 0.906723260879517
1095 0.885872781276703
1096 1.10785281658173
1097 1.15458559989929
1098 1.30215311050415
1099 1.48511755466461
1100 1.02211654186249
1101 0.930644750595093
1102 0.967539668083191
1103 0.858178198337555
1104 0.904211223125458
1105 0.809746384620667
1106 1.05886793136597
1107 0.859714984893799
1108 0.814212739467621
1109 0.8329256772995
1110 0.727032721042633
1111 0.829236686229706
1112 0.923658728599548
1113 0.86758816242218
1114 0.858868300914764
1115 0.899058878421783
1116 0.842224478721619
1117 0.876350581645966
1118 0.840547502040863
1119 1.14936780929565
1120 1.35610389709473
1121 1.04027938842773
1122 1.41009187698364
1123 1.44882333278656
1124 1.63068878650665
1125 1.72331380844116
1126 1.91680216789246
1127 1.84162104129791
1128 2.24542498588562
1129 1.72400200366974
1130 1.53792583942413
1131 1.57591879367828
1132 1.88485443592072
1133 1.65070855617523
1134 1.88706827163696
1135 2.06350302696228
1136 1.90983307361603
1137 1.83243441581726
1138 2.04124140739441
1139 2.07002663612366
1140 1.89144515991211
1141 1.97273278236389
1142 2.01487708091736
1143 1.98869705200195
1144 1.8350555896759
1145 1.96988928318024
1146 1.92871582508087
1147 2.01126480102539
1148 2.18344044685364
1149 2.1022891998291
1150 2.11464762687683
1151 1.99517571926117
1152 1.89908146858215
1153 1.89226508140564
1154 2.45921683311462
1155 2.41369295120239
1156 2.71068429946899
1157 2.2871732711792
1158 2.33425068855286
1159 2.07751059532166
1160 2.10331654548645
1161 2.16401600837708
1162 2.02324414253235
1163 2.40548419952393
1164 2.26748132705688
1165 2.52755069732666
1166 2.37044882774353
1167 2.04382491111755
1168 2.16671681404114
1169 2.27345490455627
1170 2.33540058135986
1171 2.38589978218079
1172 2.53971028327942
1173 2.40846943855286
1174 2.42533826828003
1175 2.37028622627258
1176 2.27822661399841
1177 2.45329284667969
1178 2.63612842559814
1179 2.56563425064087
1180 2.29378747940063
1181 2.33597254753113
1182 2.33605313301086
1183 2.40498733520508
1184 2.62242484092712
1185 2.80313229560852
1186 2.70834469795227
1187 2.33786702156067
1188 2.57205390930176
1189 2.8681845664978
1190 2.73491048812866
1191 2.53494000434875
1192 2.28597784042358
1193 2.38660931587219
1194 2.33868765830994
1195 2.28675246238708
1196 1.9988728761673
1197 2.32663130760193
1198 2.41045546531677
1199 2.65710854530334
1200 2.74006366729736
1201 2.77709603309631
1202 2.939297914505
1203 3.09727716445923
1204 2.76300525665283
1205 2.78438997268677
1206 2.68545341491699
1207 2.67112374305725
1208 2.77088212966919
1209 2.90324187278748
1210 2.79094290733337
1211 2.69568371772766
1212 2.92974495887756
1213 2.83084917068481
1214 2.78057217597961
1215 2.79141569137573
1216 2.7760705947876
1217 2.76759934425354
1218 2.39959073066711
1219 2.86586761474609
1220 2.44928193092346
1221 2.38201308250427
1222 2.38583207130432
1223 2.79543733596802
1224 2.66050291061401
1225 2.72994232177734
1226 2.63677072525024
1227 2.66296768188477
1228 2.99114799499512
1229 2.85160636901855
1230 3.09438371658325
1231 3.04048538208008
1232 3.06922245025635
1233 3.08323931694031
1234 3.08286595344543
1235 2.97479295730591
1236 3.00387620925903
1237 2.948561668396
1238 2.89699006080627
1239 2.98627209663391
1240 2.96956419944763
1241 3.05717420578003
1242 3.01281809806824
1243 2.98157525062561
1244 3.16630983352661
1245 2.77344489097595
1246 2.9725329875946
1247 2.88864970207214
1248 2.92537403106689
1249 3.0923957824707
1250 2.74740314483643
1251 2.46566534042358
1252 2.71654105186462
1253 2.94866013526917
1254 2.86101102828979
1255 2.81925487518311
1256 2.7328085899353
1257 2.70223546028137
1258 2.63065457344055
1259 3.01015472412109
1260 2.95510053634644
1261 2.97956538200378
1262 3.00794196128845
1263 2.76339936256409
1264 2.77424645423889
1265 2.7790162563324
1266 3.05997943878174
1267 2.53703689575195
1268 2.77715253829956
1269 2.97268533706665
1270 2.85605001449585
1271 2.90042328834534
1272 2.83610653877258
1273 3.04370474815369
1274 3.07526922225952
1275 2.85014820098877
1276 3.05218839645386
1277 2.99038434028625
1278 2.71558046340942
1279 2.97814607620239
1280 2.53564524650574
1281 2.57172155380249
1282 2.3772075176239
1283 2.57873296737671
1284 2.64257264137268
1285 2.37194085121155
1286 2.30046415328979
1287 2.38065147399902
1288 2.63973498344421
1289 2.55045604705811
1290 2.41334557533264
1291 2.63210821151733
1292 2.59075856208801
1293 2.68728113174438
1294 2.69388818740845
1295 2.77145266532898
1296 2.61632871627808
1297 2.61142754554749
1298 2.64331603050232
1299 2.63983917236328
1300 2.72411179542542
1301 2.70038866996765
1302 2.72837471961975
1303 2.91071176528931
1304 2.88965320587158
1305 3.04299449920654
1306 2.925612449646
1307 2.72750043869019
1308 2.60135912895203
1309 2.65266489982605
1310 2.52858877182007
1311 2.59099578857422
1312 2.74840402603149
1313 2.68725538253784
1314 2.68867588043213
1315 2.53112244606018
1316 2.54226231575012
1317 2.63869309425354
1318 2.44431114196777
1319 2.59978675842285
1320 2.49489951133728
1321 2.47152543067932
1322 2.62494349479675
1323 2.46535730361938
1324 2.38507103919983
1325 2.47824931144714
1326 2.57876634597778
1327 2.5098774433136
1328 2.44321131706238
1329 2.55959010124207
1330 2.54496502876282
1331 2.45808959007263
1332 2.62030434608459
1333 2.90201735496521
1334 2.84017491340637
1335 2.59784030914307
1336 2.30436658859253
1337 2.1011323928833
1338 2.29385948181152
1339 2.39713335037231
1340 2.34600377082825
1341 2.45632934570312
1342 2.44717025756836
1343 2.7625105381012
1344 2.50659251213074
1345 2.32705879211426
1346 2.63704967498779
1347 2.59788036346436
1348 2.73713994026184
1349 2.77173900604248
1350 2.88101649284363
1351 2.84277033805847
1352 2.67730927467346
1353 2.79963946342468
1354 2.68793535232544
1355 2.65530467033386
1356 2.6708025932312
1357 2.82147717475891
1358 2.93689322471619
1359 3.21976351737976
1360 3.12703728675842
1361 2.91271162033081
1362 2.87414813041687
1363 2.76681709289551
1364 2.91565918922424
1365 2.5600438117981
1366 2.42117214202881
1367 2.78685116767883
1368 2.74310326576233
1369 2.70042181015015
1370 2.71953272819519
1371 2.58433938026428
1372 2.57316780090332
1373 2.59473943710327
1374 2.71217703819275
1375 2.61233305931091
1376 2.90157055854797
1377 2.46680903434753
1378 2.30021595954895
1379 2.67321991920471
1380 2.75587892532349
1381 2.49411129951477
1382 2.9823362827301
1383 3.34948778152466
1384 3.11416006088257
1385 3.16852116584778
1386 3.31540012359619
1387 2.72347688674927
1388 2.82026076316833
1389 2.7488534450531
1390 2.74236130714417
1391 3.01942253112793
1392 2.92370843887329
1393 2.45275640487671
1394 1.85037004947662
1395 2.24525046348572
1396 2.22224259376526
1397 2.40214943885803
1398 2.30947041511536
1399 2.62040424346924
1400 2.54419612884521
1401 2.23956561088562
1402 2.16045260429382
1403 2.18254947662354
1404 2.64326047897339
1405 2.49639797210693
1406 2.48580551147461
1407 2.70927476882935
1408 2.85452365875244
1409 2.68837523460388
1410 2.75506353378296
1411 2.74280524253845
1412 2.65707969665527
1413 2.60682678222656
1414 2.84301781654358
1415 2.71724414825439
1416 2.68645977973938
1417 2.73727893829346
1418 2.82719039916992
1419 2.75544428825378
1420 2.81950712203979
1421 2.65167498588562
1422 2.55893015861511
1423 2.59570050239563
1424 2.44281411170959
1425 2.69797086715698
1426 2.5770092010498
1427 2.53381609916687
1428 2.31168079376221
1429 2.53687262535095
1430 2.38815236091614
1431 2.29361152648926
1432 2.34482502937317
1433 2.52655816078186
1434 2.42379355430603
1435 2.64935946464539
1436 2.4313223361969
1437 2.59054327011108
1438 2.54397368431091
1439 2.56772303581238
1440 2.49254655838013
1441 2.50592303276062
1442 2.55417799949646
1443 2.47625732421875
1444 2.25595641136169
1445 2.45036911964417
1446 2.25122833251953
1447 2.12904620170593
1448 2.43682098388672
1449 2.27734732627869
1450 2.24945449829102
1451 1.99339365959167
1452 2.18906736373901
1453 2.21997785568237
1454 2.4214129447937
1455 2.14717888832092
1456 2.28891348838806
1457 2.41599798202515
1458 2.47420954704285
1459 2.67371511459351
1460 2.48895716667175
1461 2.84105014801025
1462 2.70605111122131
1463 2.52051329612732
1464 2.68656229972839
1465 2.48029065132141
1466 2.65230178833008
1467 2.37661838531494
1468 2.36440229415894
1469 2.38570046424866
1470 2.74826407432556
1471 2.72079420089722
1472 2.63453793525696
1473 2.81594729423523
1474 2.67946648597717
1475 2.70122480392456
1476 3.19513440132141
1477 2.88200855255127
1478 3.18342924118042
1479 3.27379727363586
1480 2.85669326782227
1481 2.78723478317261
1482 2.65666747093201
1483 2.39829778671265
1484 2.54966449737549
1485 2.57817649841309
1486 2.48243474960327
1487 2.34781813621521
1488 2.56762886047363
1489 2.48743271827698
1490 2.29473543167114
1491 2.72119975090027
1492 2.90004897117615
1493 3.0325140953064
1494 2.97338771820068
1495 2.70294332504272
1496 2.81154036521912
1497 2.46908974647522
1498 2.2948477268219
1499 2.46537733078003
1500 2.48213243484497
1501 2.48168659210205
1502 2.81712627410889
1503 2.49293494224548
1504 2.85346722602844
1505 2.82656764984131
1506 2.97179698944092
1507 2.39081811904907
1508 2.56428718566895
1509 2.65381669998169
1510 2.86078286170959
1511 2.82017517089844
1512 2.48643016815186
1513 2.50514984130859
1514 2.44325137138367
1515 2.63632035255432
1516 2.59600591659546
1517 2.68438410758972
1518 2.88650155067444
1519 2.72083449363708
1520 3.20435357093811
1521 2.79596972465515
1522 2.58417320251465
1523 2.86014223098755
1524 2.42357897758484
1525 2.36847233772278
1526 2.36363577842712
1527 2.80646467208862
1528 2.78554129600525
1529 2.43734121322632
1530 2.25218391418457
1531 2.60418224334717
1532 2.44414138793945
1533 2.73017692565918
1534 2.44011783599854
1535 2.68109035491943
1536 2.74871373176575
1537 2.61645150184631
1538 2.49823713302612
1539 2.36598300933838
1540 2.67674803733826
1541 2.69001173973083
1542 2.20668768882751
1543 2.72476410865784
1544 2.80811285972595
1545 2.92081212997437
1546 3.24472165107727
1547 2.88306570053101
1548 3.0001904964447
1549 2.93324971199036
1550 2.87544393539429
1551 2.84059023857117
1552 2.83009958267212
1553 2.64101696014404
1554 2.55663728713989
1555 2.40739965438843
1556 2.58019614219666
1557 2.48949956893921
1558 2.36955451965332
1559 2.18393111228943
1560 2.09685087203979
1561 2.14105796813965
1562 1.95182418823242
1563 1.9679901599884
1564 2.15133690834045
1565 2.09642457962036
1566 2.33899235725403
1567 2.22571706771851
1568 2.20529174804688
1569 2.30608606338501
1570 2.28094577789307
1571 2.22491645812988
1572 2.34901595115662
1573 2.21112465858459
1574 2.45315098762512
1575 2.57532024383545
1576 2.56785583496094
1577 2.34889125823975
1578 2.54162955284119
1579 2.6766369342804
1580 2.64336156845093
1581 2.5237512588501
1582 2.48741888999939
1583 2.55838394165039
1584 2.47821974754333
1585 2.98087882995605
1586 2.61929869651794
1587 2.42875146865845
1588 2.51079630851746
1589 2.63436913490295
1590 2.44278359413147
1591 2.45499444007874
1592 2.44586205482483
1593 2.61215567588806
1594 2.43904519081116
1595 2.49088668823242
1596 2.40339422225952
1597 2.42775321006775
1598 2.50516963005066
1599 2.34732556343079
1600 2.40242409706116
1601 2.57306694984436
1602 2.35697674751282
1603 2.30855369567871
1604 2.26033067703247
1605 2.2692883014679
1606 2.10280561447144
1607 2.09085369110107
1608 2.107661485672
1609 2.05945205688477
1610 2.09073615074158
1611 1.67760813236237
1612 1.54723715782166
1613 1.72250509262085
1614 2.34083771705627
1615 2.32224369049072
1616 2.19400262832642
1617 2.39168858528137
1618 1.82897162437439
1619 2.29076862335205
1620 2.36867809295654
1621 2.23376250267029
1622 2.46322345733643
1623 2.26604747772217
1624 2.49132108688354
1625 2.67080354690552
1626 2.40496134757996
1627 2.36072421073914
1628 2.53656315803528
1629 2.67077112197876
1630 2.52613830566406
1631 2.34696292877197
1632 3.11285996437073
1633 2.93531465530396
1634 2.95936369895935
1635 3.00109720230103
1636 2.50114369392395
1637 2.24402260780334
1638 2.84093618392944
1639 3.15390706062317
1640 2.80420970916748
1641 2.70978093147278
1642 3.37420725822449
1643 3.24769473075867
1644 3.04531979560852
1645 3.15361189842224
1646 3.22229981422424
1647 3.52524757385254
1648 3.86846327781677
1649 3.6461443901062
1650 3.59945702552795
1651 2.94520425796509
1652 3.27474641799927
1653 3.16846942901611
1654 3.17768144607544
1655 2.84298467636108
1656 2.84113645553589
1657 3.15863728523254
1658 3.07387948036194
1659 3.05188584327698
1660 3.13890886306763
1661 2.99058771133423
1662 3.00512981414795
1663 3.52675938606262
1664 2.8966224193573
1665 3.14523720741272
1666 3.08139085769653
1667 3.27727937698364
1668 3.16086030006409
1669 3.25152826309204
1670 3.46307706832886
1671 2.97026538848877
1672 2.93760108947754
1673 3.24409198760986
1674 3.39844441413879
1675 3.37788319587708
1676 3.23116612434387
1677 2.79297542572021
1678 3.03896570205688
1679 3.4209611415863
1680 3.38393592834473
1681 3.07575440406799
1682 2.98462080955505
1683 3.12489461898804
1684 2.95231866836548
1685 3.33056092262268
1686 3.70614123344421
1687 3.90482687950134
1688 3.75376582145691
1689 3.9063618183136
1690 3.81620693206787
1691 3.83020853996277
1692 3.89382910728455
1693 3.93186163902283
1694 3.40047526359558
1695 3.33847999572754
1696 3.37288928031921
1697 3.10045671463013
1698 3.22039914131165
1699 3.58133673667908
1700 2.88787198066711
1701 3.61340546607971
1702 3.31937336921692
1703 3.34400391578674
1704 3.47327971458435
1705 3.56080985069275
1706 3.67851161956787
1707 3.39662671089172
1708 3.5199248790741
1709 3.41283297538757
1710 3.39143466949463
1711 3.53226780891418
1712 3.86575818061829
1713 3.95339941978455
1714 3.89479112625122
1715 4.25652503967285
1716 3.75174880027771
1717 4.02583980560303
1718 3.87600779533386
1719 3.9321346282959
1720 4.12811040878296
1721 3.84465456008911
1722 4.29825067520142
1723 3.93499898910522
1724 3.70741415023804
1725 3.96658158302307
1726 3.8199188709259
1727 3.86335849761963
1728 3.87984704971313
1729 4.05053615570068
1730 4.03818798065186
1731 4.4398512840271
1732 3.99475288391113
1733 4.04399919509888
1734 4.33585786819458
1735 3.66833901405334
1736 3.57935690879822
1737 3.77916121482849
1738 3.93186044692993
1739 3.59848093986511
1740 3.72229695320129
1741 3.7692449092865
1742 3.77547693252563
1743 3.84154725074768
1744 3.72003960609436
1745 3.74985814094543
1746 4.06926870346069
1747 3.97747468948364
1748 3.857577085495
1749 3.46469688415527
1750 3.45203757286072
1751 3.61470913887024
1752 4.12885570526123
1753 3.77848529815674
1754 3.90277981758118
1755 3.6280505657196
1756 3.62381362915039
1757 3.55284643173218
1758 3.37527561187744
1759 3.58168411254883
1760 3.40890574455261
1761 3.54331970214844
1762 4.01223230361938
1763 3.78842902183533
1764 3.76853370666504
1765 3.78888273239136
1766 4.03490924835205
1767 3.94693756103516
1768 3.57299780845642
1769 3.71774864196777
1770 3.75985527038574
1771 3.8064558506012
1772 3.330735206604
1773 3.40068864822388
1774 3.46775960922241
1775 3.24956727027893
1776 3.44645404815674
1777 3.26688480377197
1778 3.50398635864258
1779 3.6303117275238
1780 3.40123081207275
1781 3.53314733505249
1782 3.73880219459534
1783 3.47354412078857
1784 3.46743440628052
1785 3.30781245231628
1786 3.49152278900146
1787 3.52791619300842
1788 3.52775740623474
1789 3.39553761482239
1790 3.27467918395996
1791 3.16570901870728
1792 2.98430418968201
1793 3.66317319869995
1794 3.48621416091919
1795 3.52617049217224
1796 3.45066237449646
1797 3.22210764884949
1798 3.2485203742981
1799 3.2520763874054
1800 3.25215721130371
1801 3.26124143600464
1802 3.41192531585693
1803 3.44607186317444
1804 3.28139615058899
1805 3.23593044281006
1806 3.55560183525085
1807 3.32529520988464
1808 3.81201934814453
1809 4.0456428527832
1810 3.67331194877625
1811 3.7096962928772
1812 3.77492952346802
1813 3.5876669883728
1814 3.24103546142578
1815 3.25398182868958
1816 3.29253077507019
1817 3.40515518188477
1818 3.00396394729614
1819 2.88404226303101
1820 3.23681020736694
1821 3.24217391014099
1822 3.34343099594116
1823 2.98539352416992
1824 2.93966770172119
1825 3.19966864585876
1826 3.1174783706665
1827 3.0616979598999
1828 3.16056609153748
1829 3.26717877388
1830 3.24284243583679
1831 3.08397698402405
1832 2.99681496620178
1833 3.13980937004089
1834 3.05662202835083
1835 3.03996825218201
1836 3.1886727809906
1837 3.22548413276672
1838 3.27623963356018
1839 3.00510883331299
1840 3.16246151924133
1841 3.01116752624512
1842 2.80678963661194
1843 3.02924609184265
1844 3.24556589126587
1845 3.00770401954651
1846 3.10324096679688
1847 2.90440106391907
1848 3.1156108379364
1849 3.27917575836182
1850 3.60412812232971
1851 3.45652532577515
1852 3.55613923072815
1853 3.65358328819275
1854 3.67943716049194
1855 3.80707192420959
1856 3.62266111373901
1857 3.68009805679321
1858 3.61896181106567
1859 3.91517567634583
1860 3.76048398017883
1861 3.51972889900208
1862 3.46197462081909
1863 3.54673457145691
1864 3.6871190071106
1865 3.74987077713013
1866 3.72247195243835
1867 3.90929317474365
1868 4.13507509231567
1869 3.92377066612244
1870 3.91291379928589
1871 4.11459064483643
1872 3.65028762817383
1873 3.77158689498901
1874 3.81609296798706
1875 3.70801043510437
1876 3.68837738037109
1877 3.74039030075073
1878 3.64079117774963
1879 3.71906137466431
1880 3.93986487388611
1881 3.84440302848816
1882 3.36759996414185
1883 3.47652459144592
1884 3.58356928825378
1885 3.08121681213379
1886 3.22407126426697
1887 3.56425976753235
1888 3.25114583969116
1889 3.46357750892639
1890 3.30676603317261
1891 3.43952059745789
1892 3.41147494316101
1893 3.21825528144836
1894 2.85193610191345
1895 3.186119556427
1896 3.42952680587769
1897 3.34416437149048
1898 4.02516555786133
1899 3.76610684394836
1900 3.50318312644958
1901 3.76778173446655
1902 3.86905765533447
1903 3.4845814704895
1904 3.87333869934082
1905 3.90959501266479
1906 3.83364820480347
1907 3.53811192512512
1908 3.65825867652893
1909 3.50354051589966
1910 3.5171537399292
1911 3.35977125167847
1912 3.5325756072998
1913 3.55097317695618
1914 3.44692802429199
1915 3.27855610847473
1916 3.318687915802
1917 3.41863870620728
1918 3.43975687026978
1919 3.13353538513184
1920 3.37948727607727
1921 3.21972966194153
1922 3.25847291946411
1923 3.52369785308838
1924 3.7933087348938
1925 3.91415810585022
1926 4.15991926193237
1927 4.24855279922485
1928 4.36119556427002
1929 3.9135639667511
1930 4.15573883056641
1931 4.28500175476074
1932 4.45039939880371
1933 4.12864303588867
1934 3.66519522666931
1935 3.82689571380615
1936 3.76272797584534
1937 3.88915848731995
1938 3.95822405815125
1939 3.89470267295837
1940 3.62400388717651
1941 3.62820863723755
1942 3.68354797363281
1943 4.03750705718994
1944 3.91348528862
1945 3.81006503105164
1946 3.75748157501221
1947 3.67902660369873
1948 3.76874828338623
1949 3.77906203269958
1950 4.04063987731934
1951 3.70004987716675
1952 3.58323955535889
1953 3.89234709739685
1954 3.72054672241211
1955 4.16517162322998
1956 4.02977848052979
1957 3.61405992507935
1958 4.17213344573975
1959 3.67353391647339
1960 3.83999109268188
1961 3.99861931800842
1962 4.131432056427
1963 3.74413990974426
1964 3.77934765815735
1965 3.6990647315979
1966 3.55103254318237
1967 4.06080341339111
1968 3.68796253204346
1969 3.86016941070557
1970 4.02463817596436
1971 3.86518859863281
1972 3.53985404968262
1973 3.8220911026001
1974 4.01449012756348
1975 4.05517673492432
1976 4.07037401199341
1977 4.00022220611572
1978 3.58759832382202
1979 4.06790733337402
1980 4.14175128936768
1981 4.08349800109863
1982 4.04486703872681
1983 4.04757785797119
1984 4.1213846206665
1985 3.97304773330688
1986 3.6354615688324
1987 3.78926134109497
1988 3.69363570213318
1989 3.69721508026123
1990 3.8592164516449
1991 3.79639267921448
1992 3.94929552078247
1993 3.87906742095947
1994 3.9724748134613
1995 4.11721611022949
1996 3.80598211288452
1997 3.76153564453125
1998 3.67237281799316
1999 3.91537570953369
2000 3.87518954277039
2001 3.7082827091217
2002 3.60307621955872
2003 3.6031231880188
2004 4.07065773010254
2005 3.62523531913757
2006 3.88658285140991
2007 3.57613086700439
2008 3.60405802726746
2009 4.05417013168335
2010 3.63230133056641
2011 3.73483800888062
2012 3.71068930625916
2013 3.87041807174683
2014 3.84755373001099
2015 3.84108352661133
2016 4.24421262741089
2017 3.88642191886902
2018 3.89566278457642
2019 4.1175537109375
2020 4.35807180404663
2021 4.31573152542114
2022 4.02653932571411
2023 3.9484338760376
2024 3.83105421066284
2025 3.92150831222534
2026 3.82392716407776
2027 3.91131114959717
2028 3.87844562530518
2029 4.02482032775879
2030 3.87608504295349
2031 3.61365532875061
2032 4.08525133132935
2033 3.88312602043152
2034 4.21291780471802
2035 3.79713606834412
2036 3.97177290916443
2037 3.83609509468079
2038 3.90309238433838
2039 3.78260540962219
2040 3.5936586856842
2041 3.55171227455139
2042 3.71295619010925
2043 4.011061668396
2044 4.16060829162598
2045 3.81160545349121
2046 3.82857155799866
2047 3.83809900283813
2048 3.80699324607849
2049 3.74251556396484
2050 3.68699049949646
2051 3.69707441329956
2052 3.90829300880432
2053 3.85797715187073
2054 3.81252837181091
2055 3.71967577934265
2056 3.81348252296448
2057 3.95349812507629
2058 4.04595565795898
2059 3.80254530906677
2060 3.88456606864929
2061 4.04296064376831
2062 4.00804853439331
2063 3.95044922828674
2064 3.95249462127686
2065 3.96304154396057
2066 3.98178219795227
2067 3.86782193183899
2068 3.87140917778015
2069 3.86610841751099
2070 3.56941437721252
2071 3.54314136505127
2072 3.67192482948303
2073 3.6251049041748
2074 3.59102320671082
2075 3.56505584716797
2076 3.51093578338623
2077 3.12288522720337
2078 3.28772687911987
2079 3.48638248443604
2080 3.35382699966431
2081 3.44014596939087
2082 3.23506307601929
2083 3.15371990203857
2084 3.51781392097473
2085 3.91511869430542
2086 4.31789922714233
2087 4.43296718597412
2088 4.32686281204224
2089 4.29063606262207
2090 4.11949682235718
2091 4.52620363235474
2092 4.36777448654175
2093 4.64980125427246
2094 4.28681945800781
2095 4.31237602233887
2096 4.45857381820679
2097 4.36111783981323
2098 4.23645162582397
2099 4.17317295074463
2100 4.70865488052368
2101 4.36494922637939
2102 4.44828176498413
2103 4.48430299758911
2104 4.51641082763672
2105 4.41439628601074
2106 4.65456390380859
2107 4.88397789001465
2108 4.48966932296753
2109 4.57379055023193
2110 4.00284767150879
2111 4.2389440536499
2112 4.30651617050171
2113 4.48950242996216
2114 4.27187252044678
2115 4.53128337860107
2116 4.26892232894897
2117 4.58528137207031
2118 4.40295124053955
2119 4.32672071456909
2120 4.59256219863892
2121 4.53029251098633
2122 4.44505214691162
2123 4.67470216751099
2124 4.3616943359375
2125 4.15599918365479
2126 4.28063297271729
2127 4.28733062744141
2128 4.05653476715088
2129 4.23580026626587
2130 3.61754846572876
2131 3.61328315734863
2132 3.66258311271667
2133 3.80682873725891
2134 3.75977301597595
2135 3.42895555496216
2136 3.87191390991211
2137 4.13464641571045
2138 4.03627109527588
2139 4.09197568893433
2140 4.39125537872314
2141 4.39106369018555
2142 4.2930474281311
2143 4.32006788253784
2144 4.41262149810791
2145 4.36369848251343
2146 4.47536373138428
2147 4.25836563110352
2148 4.27229690551758
2149 4.7026047706604
2150 5.06387615203857
2151 4.93657398223877
2152 4.90790891647339
2153 4.77898740768433
2154 4.73828792572021
2155 4.80517339706421
2156 4.99179744720459
2157 4.67168140411377
2158 4.83669567108154
2159 4.8726601600647
2160 4.47835779190063
2161 4.77925872802734
2162 4.6515097618103
2163 4.58691167831421
2164 4.6655535697937
2165 4.35122060775757
2166 4.45346879959106
2167 4.51367139816284
2168 4.97112894058228
2169 4.8887939453125
2170 4.47469663619995
2171 4.91333675384521
2172 4.64665746688843
2173 4.33328533172607
2174 4.46605968475342
2175 4.45696640014648
2176 4.47229146957397
2177 4.58955430984497
2178 4.65848112106323
2179 4.97154855728149
2180 4.76309871673584
2181 4.54322528839111
2182 4.71498203277588
2183 4.75212812423706
2184 4.88097143173218
2185 4.81787300109863
2186 4.71760845184326
2187 5.04075002670288
2188 4.94695043563843
2189 4.88403987884521
2190 4.95583391189575
2191 5.05280828475952
2192 5.05297088623047
2193 4.98943758010864
2194 4.78744983673096
2195 4.62157773971558
2196 4.98216438293457
2197 4.7859525680542
2198 4.62898588180542
2199 4.79402828216553
2200 5.05909109115601
2201 4.95829677581787
2202 5.04887342453003
2203 5.29022455215454
2204 5.17451000213623
2205 5.20057201385498
2206 5.42578172683716
2207 5.04506635665894
2208 4.81609487533569
2209 4.86283588409424
2210 4.80431318283081
2211 4.62494993209839
2212 4.84091091156006
2213 4.81719160079956
2214 4.97990465164185
2215 5.00090932846069
2216 5.10760545730591
2217 5.0221061706543
2218 4.86575889587402
2219 4.85137414932251
2220 4.72644472122192
2221 4.78150749206543
2222 4.73759603500366
2223 5.00113964080811
2224 4.9491720199585
2225 4.93280601501465
2226 5.0140905380249
2227 5.46440315246582
2228 5.08327341079712
2229 5.30520248413086
2230 5.55921030044556
2231 5.52907133102417
2232 5.58035230636597
2233 5.26498413085938
2234 4.91841268539429
2235 4.73459005355835
2236 4.80617475509644
2237 5.29975509643555
2238 4.98985195159912
2239 4.84531736373901
2240 5.298752784729
2241 5.08447408676147
2242 5.30353593826294
2243 5.25898027420044
2244 4.8893780708313
2245 5.29795742034912
2246 5.21949434280396
2247 5.13048601150513
2248 5.1773157119751
2249 5.32596492767334
2250 5.05006742477417
2251 5.40485763549805
2252 5.37959671020508
2253 5.19475936889648
2254 5.56076288223267
2255 4.97565841674805
2256 5.32894277572632
2257 5.43421268463135
2258 5.37788724899292
2259 5.38723039627075
2260 5.418288230896
2261 5.6258864402771
2262 5.28066921234131
2263 5.49545431137085
2264 5.35309171676636
2265 5.30125522613525
2266 5.29909610748291
2267 5.53010606765747
2268 5.77058601379395
2269 5.33580160140991
2270 5.31924438476562
2271 5.38942575454712
2272 5.27758073806763
2273 4.93814897537231
2274 5.19506978988647
2275 5.04465246200562
2276 5.54212093353271
2277 5.13345766067505
2278 5.28834676742554
2279 5.2838282585144
2280 5.25162124633789
2281 5.47977685928345
2282 5.40782785415649
2283 5.52846908569336
2284 5.55256748199463
2285 5.68435049057007
2286 5.50938034057617
2287 5.74126052856445
2288 6.04611587524414
2289 6.09069633483887
2290 5.40485143661499
2291 6.01777076721191
2292 6.31600475311279
2293 6.30171823501587
2294 5.99194192886353
2295 6.19132328033447
2296 6.07510375976562
2297 5.88152027130127
2298 6.30862140655518
2299 6.04715967178345
2300 6.05987596511841
2301 5.7384991645813
2302 5.81846332550049
2303 5.99170827865601
2304 5.89695930480957
2305 5.99634838104248
2306 5.67281246185303
2307 6.17885398864746
2308 5.51343631744385
2309 5.4044828414917
2310 5.47160148620605
2311 5.49906349182129
2312 5.35344982147217
2313 5.42299699783325
2314 5.29131555557251
2315 5.78449010848999
2316 5.35270261764526
2317 6.0074462890625
2318 5.50782155990601
2319 4.9176664352417
2320 4.83882236480713
2321 4.95625972747803
2322 4.77184152603149
2323 4.78745937347412
2324 4.72749614715576
2325 4.80298757553101
2326 4.27762460708618
2327 4.48729038238525
2328 4.93227434158325
2329 4.8454761505127
2330 4.71869468688965
2331 4.57188606262207
2332 4.17993879318237
2333 3.98272514343262
2334 4.47458171844482
2335 4.70874834060669
2336 4.15394496917725
2337 4.01876163482666
2338 4.21163845062256
2339 4.27454996109009
2340 4.31598091125488
2341 4.36449003219604
2342 4.20412826538086
2343 4.39101076126099
2344 4.29880619049072
2345 4.52399349212646
2346 4.45300436019897
2347 4.55097103118896
2348 4.13878440856934
2349 4.10013008117676
2350 4.459388256073
2351 4.70791673660278
2352 4.57046318054199
2353 4.68858289718628
2354 4.59979104995728
2355 4.61121129989624
2356 4.53147792816162
2357 4.32749176025391
2358 4.19845533370972
2359 4.46588087081909
2360 4.31655359268188
2361 4.58304214477539
2362 4.32902002334595
2363 4.96224975585938
2364 4.31638288497925
2365 4.30583238601685
2366 5.04266834259033
2367 4.6356782913208
2368 4.92489099502563
2369 4.8064169883728
2370 5.01561737060547
2371 4.89942264556885
2372 4.9340615272522
2373 4.69814491271973
2374 4.895263671875
2375 5.13759279251099
2376 5.27818870544434
2377 4.83213949203491
2378 4.84225416183472
2379 4.78715753555298
2380 5.44608449935913
2381 5.42819023132324
2382 5.06813907623291
2383 5.39374303817749
2384 5.9304838180542
2385 5.50722169876099
2386 5.53161430358887
2387 5.35348129272461
2388 5.45571947097778
2389 5.55442142486572
2390 5.25911808013916
2391 5.80716276168823
2392 5.61752271652222
2393 5.51985836029053
2394 5.34682750701904
2395 5.38845300674438
2396 5.75208854675293
2397 5.58583641052246
2398 5.11710691452026
2399 5.06447792053223
2400 5.17911815643311
2401 5.20202350616455
2402 4.69347620010376
2403 4.99379920959473
2404 5.12081813812256
2405 5.40300559997559
2406 5.31592178344727
2407 4.75647735595703
2408 4.98415184020996
2409 4.99987411499023
2410 5.39529228210449
2411 4.95930099487305
2412 5.07271671295166
2413 4.62707757949829
2414 5.19043588638306
2415 5.2262134552002
2416 5.43313550949097
2417 5.19647836685181
2418 4.99933958053589
2419 5.22163820266724
2420 4.93356323242188
2421 5.06021595001221
2422 5.6760687828064
2423 5.83626794815063
2424 5.16114902496338
2425 4.65441036224365
2426 5.23851013183594
2427 5.32451868057251
2428 5.71556377410889
2429 5.38086938858032
2430 5.08062410354614
2431 5.03991746902466
2432 5.32952356338501
2433 5.54426717758179
2434 5.73163938522339
2435 5.83248662948608
2436 6.56800699234009
2437 5.78375339508057
2438 5.76000022888184
2439 6.29797887802124
2440 6.74495553970337
2441 6.52541828155518
2442 5.72603225708008
2443 6.10054588317871
2444 5.84103202819824
2445 6.27723741531372
2446 6.27148294448853
2447 5.75418519973755
2448 6.62558650970459
2449 6.13650369644165
2450 6.21268653869629
2451 6.48465728759766
2452 6.39727258682251
2453 6.60924816131592
2454 6.71188497543335
2455 5.95869016647339
2456 5.90570020675659
2457 6.23299551010132
2458 6.10669183731079
2459 5.90085220336914
2460 5.88535213470459
2461 6.40253829956055
2462 6.72918224334717
2463 6.42327165603638
2464 6.13354539871216
2465 6.292893409729
2466 6.36850547790527
2467 6.64070224761963
2468 6.74641704559326
2469 6.49395275115967
2470 6.62138223648071
2471 6.40494871139526
2472 6.35554027557373
2473 6.12163496017456
2474 5.84366464614868
2475 5.99055576324463
2476 6.37386846542358
2477 6.08328199386597
2478 6.40179538726807
2479 6.33536720275879
2480 5.74641990661621
2481 5.87600421905518
2482 5.65685749053955
2483 4.99792385101318
2484 5.90126895904541
2485 5.70083045959473
2486 5.82772254943848
2487 5.19306612014771
2488 5.40903997421265
2489 5.95786571502686
2490 5.25596046447754
2491 5.2133960723877
2492 5.93806409835815
2493 5.5023365020752
2494 5.51796245574951
2495 5.65322875976562
2496 5.42729234695435
2497 5.87634086608887
2498 5.8696084022522
2499 6.03416109085083
2500 6.41147327423096
2501 6.04585552215576
2502 6.28067922592163
2503 5.74374008178711
2504 6.1555347442627
2505 5.98079299926758
2506 5.68959808349609
2507 5.95529413223267
2508 5.62362098693848
2509 6.03151178359985
2510 5.79743671417236
2511 6.20555400848389
2512 5.91788387298584
2513 6.00342893600464
2514 5.94518947601318
2515 6.21465921401978
2516 6.3160572052002
2517 6.51893711090088
2518 6.87089538574219
2519 6.37655448913574
2520 6.54974269866943
2521 6.73360443115234
2522 5.7613525390625
2523 6.4416127204895
2524 6.32921266555786
2525 6.41639804840088
2526 6.38999128341675
2527 6.2210431098938
2528 6.08648538589478
2529 5.95946455001831
2530 5.89882850646973
2531 6.29397201538086
2532 6.55860185623169
2533 5.93168544769287
2534 6.0654935836792
2535 6.16028833389282
2536 6.10546445846558
2537 6.35514116287231
2538 6.69190502166748
2539 6.21780443191528
2540 6.22166872024536
2541 6.02340745925903
2542 6.19668436050415
2543 6.21261930465698
2544 5.90377855300903
2545 5.44143915176392
2546 5.70212841033936
2547 5.46904134750366
2548 5.49678134918213
2549 5.73049783706665
2550 5.89321327209473
2551 5.62960243225098
2552 5.50468683242798
2553 5.70540380477905
2554 5.40124988555908
2555 6.12431621551514
2556 5.2366828918457
2557 5.49827814102173
2558 5.90006637573242
2559 5.38657855987549
2560 5.50026988983154
2561 5.1214599609375
2562 5.9105544090271
2563 5.63940382003784
2564 5.74348402023315
2565 6.04892778396606
2566 5.48190927505493
2567 5.52662372589111
2568 5.85080575942993
2569 5.4109845161438
2570 5.80364465713501
2571 5.56764364242554
2572 5.08322429656982
2573 5.69344758987427
2574 5.44668006896973
2575 5.60579490661621
2576 5.72147369384766
2577 5.31267213821411
2578 5.4296293258667
2579 5.76335334777832
2580 5.48131132125854
2581 5.68566608428955
2582 5.58773899078369
2583 5.26603412628174
2584 5.17444515228271
2585 5.53600263595581
2586 5.4255166053772
2587 5.33421325683594
2588 5.65515851974487
2589 5.6907525062561
2590 5.08994626998901
2591 5.43362092971802
2592 5.41773319244385
2593 5.33282518386841
2594 5.35481643676758
2595 5.56990814208984
2596 5.42401313781738
2597 5.51544809341431
2598 5.53303623199463
2599 5.46543025970459
2600 5.58246803283691
2601 5.31772565841675
2602 5.04003572463989
2603 5.67177581787109
2604 5.41685247421265
2605 5.26584053039551
2606 5.42393779754639
2607 5.73520708084106
2608 5.51100587844849
2609 5.51411485671997
2610 5.23036766052246
2611 5.48147344589233
2612 5.51595211029053
2613 5.52261638641357
2614 5.69931936264038
2615 5.51643419265747
2616 5.6911449432373
2617 5.72977304458618
2618 5.02412033081055
2619 5.42233276367188
2620 5.53432321548462
2621 5.38760900497437
2622 5.44425630569458
2623 5.56336736679077
2624 5.46464729309082
2625 5.60726737976074
2626 5.49555826187134
2627 5.22356605529785
2628 5.6005711555481
2629 5.39811611175537
2630 5.82889795303345
2631 5.91801309585571
2632 5.6164722442627
2633 5.54039669036865
2634 5.489089012146
2635 4.98652029037476
2636 5.39604091644287
2637 4.92666053771973
2638 4.68975734710693
2639 4.71998500823975
2640 4.91466093063354
2641 5.56854915618896
2642 5.37269115447998
2643 5.03450489044189
2644 5.95741081237793
2645 5.67861890792847
2646 5.57153034210205
2647 5.53624439239502
2648 5.55722808837891
2649 5.6992506980896
2650 5.3184986114502
2651 5.6000075340271
2652 5.27790021896362
2653 5.96332979202271
2654 5.30098819732666
2655 5.54373502731323
2656 5.18388652801514
2657 5.33945369720459
2658 5.32043981552124
2659 5.46023273468018
2660 5.50341081619263
2661 5.57357978820801
2662 5.58301830291748
2663 5.17460823059082
2664 5.54935216903687
2665 5.59093904495239
2666 5.55003595352173
2667 5.52693271636963
2668 5.55823945999146
2669 5.46337556838989
2670 5.39830255508423
2671 5.55961322784424
2672 5.26353311538696
2673 5.43154001235962
2674 5.37432241439819
2675 5.40457391738892
2676 5.51110219955444
2677 5.47225427627563
2678 5.94699573516846
2679 5.88727712631226
2680 5.57459020614624
2681 5.81009101867676
2682 5.71364068984985
2683 6.04590797424316
2684 5.73797941207886
2685 5.76450157165527
2686 5.91338109970093
2687 5.99628925323486
2688 6.32329225540161
2689 6.2935266494751
2690 6.45980453491211
2691 6.18296527862549
2692 6.11284780502319
2693 6.04920291900635
2694 6.40320205688477
2695 6.29576826095581
2696 6.47390556335449
2697 6.55401659011841
2698 6.18351221084595
2699 6.18967819213867
2700 6.52867841720581
2701 6.14133501052856
2702 6.22111558914185
2703 6.31009578704834
2704 6.22814989089966
2705 6.58894348144531
2706 6.35533237457275
2707 6.55597400665283
2708 6.69947242736816
2709 6.68263006210327
2710 6.63135433197021
2711 6.68539762496948
2712 6.79700899124146
2713 6.69653701782227
2714 6.71159982681274
2715 6.98713636398315
2716 6.86130428314209
2717 6.67292881011963
2718 6.57353162765503
2719 6.26012897491455
2720 6.49370241165161
2721 6.18901300430298
2722 6.09393358230591
2723 6.210036277771
2724 6.2976713180542
2725 6.6143274307251
2726 6.73007154464722
2727 6.57129907608032
2728 6.3228554725647
2729 5.82065343856812
2730 6.29740619659424
2731 6.0840311050415
2732 6.17578077316284
2733 6.27647113800049
2734 6.00849437713623
2735 6.11409521102905
2736 6.20156478881836
2737 6.07790899276733
2738 6.34329128265381
2739 6.08283948898315
2740 6.13715887069702
2741 5.89067888259888
2742 5.78119707107544
2743 5.966956615448
2744 5.94595813751221
2745 6.15028476715088
2746 5.92755460739136
2747 5.46823740005493
2748 5.35879802703857
2749 5.7457013130188
2750 5.95386505126953
2751 5.84122371673584
2752 5.68450975418091
2753 5.14201688766479
2754 5.57594919204712
2755 5.56938076019287
2756 5.89183282852173
2757 6.41376829147339
2758 6.05035305023193
2759 6.00886249542236
2760 5.88981199264526
2761 5.8186936378479
2762 5.73983812332153
2763 5.94972610473633
2764 5.96101188659668
2765 5.65907001495361
2766 5.79452562332153
2767 6.0150728225708
2768 6.00990676879883
2769 6.29316425323486
2770 6.30044460296631
2771 6.0777063369751
2772 6.2042670249939
2773 6.04677295684814
2774 6.23332262039185
2775 5.93320560455322
2776 5.97186613082886
2777 5.81044626235962
2778 5.42280864715576
2779 5.57708215713501
2780 6.03487062454224
2781 5.57093143463135
2782 6.05052995681763
2783 5.66750812530518
2784 5.88877105712891
2785 5.95073175430298
2786 6.24036502838135
2787 6.8673267364502
2788 6.53060960769653
2789 6.63768339157104
2790 6.17180585861206
2791 6.16428852081299
2792 6.46234035491943
2793 5.94045352935791
2794 6.17578411102295
2795 6.59329271316528
2796 6.21463775634766
2797 6.06665754318237
2798 5.91490840911865
2799 6.33098220825195
2800 6.14724016189575
2801 6.06087064743042
2802 6.08859968185425
2803 6.09049081802368
2804 5.93624782562256
2805 6.07918214797974
2806 6.36513328552246
2807 6.01324605941772
2808 6.18305444717407
2809 6.01913404464722
2810 5.9698314666748
2811 6.04216814041138
2812 6.10052108764648
2813 6.41457223892212
2814 6.12007522583008
2815 6.01537179946899
2816 5.88752937316895
2817 6.20275688171387
2818 6.06364679336548
2819 5.87237119674683
2820 6.08623123168945
2821 5.89393949508667
2822 6.07876539230347
2823 6.45368337631226
2824 6.17615985870361
2825 6.43798208236694
2826 6.4296178817749
2827 6.34246635437012
2828 6.66144609451294
2829 6.45124292373657
2830 6.13038539886475
2831 6.33352184295654
2832 6.34095001220703
2833 6.88036060333252
2834 6.78262138366699
2835 6.71770906448364
2836 6.65350437164307
2837 6.42761754989624
2838 6.79570770263672
2839 6.56167078018188
2840 6.53316736221313
2841 6.31315279006958
2842 6.36965131759644
2843 6.24193382263184
2844 6.3919529914856
2845 6.43932294845581
2846 6.40809154510498
2847 6.24297523498535
2848 6.23711490631104
2849 6.18291568756104
2850 6.63442802429199
2851 6.60111951828003
2852 6.44267654418945
2853 6.67086839675903
2854 6.50430107116699
2855 6.50444364547729
2856 6.89194297790527
2857 6.82262086868286
2858 6.46728897094727
2859 6.70926284790039
2860 6.42755651473999
2861 6.81597137451172
2862 6.63358354568481
2863 6.53197145462036
2864 6.53411436080933
2865 6.67459011077881
2866 6.7666654586792
2867 6.44126033782959
2868 6.59349298477173
2869 6.69832372665405
2870 6.17694997787476
2871 6.0090126991272
2872 6.31024026870728
2873 6.16196584701538
2874 5.73703193664551
2875 6.20820951461792
2876 5.99482488632202
2877 5.95668172836304
2878 5.9533052444458
2879 6.28630447387695
2880 6.57943916320801
2881 6.30713558197021
2882 6.52644205093384
2883 6.14110136032104
2884 6.14487409591675
2885 6.64317655563354
2886 6.62939357757568
2887 5.65079021453857
2888 5.75697040557861
2889 5.63364362716675
2890 6.23622369766235
2891 6.07447671890259
2892 6.51397371292114
2893 6.02273178100586
2894 6.11120319366455
2895 6.21294212341309
2896 6.19912052154541
2897 5.96611833572388
2898 6.33864402770996
2899 5.77640056610107
2900 6.14827966690063
2901 6.06137943267822
2902 5.83761072158813
2903 5.74516773223877
2904 5.52655553817749
2905 5.55174112319946
2906 5.72041749954224
2907 5.78282880783081
2908 5.59822750091553
2909 5.82399845123291
2910 5.69554996490479
2911 5.92100191116333
2912 5.48985862731934
2913 5.62824678421021
2914 5.48050403594971
2915 5.44021797180176
2916 5.58164119720459
2917 5.50041151046753
2918 5.49826955795288
2919 5.73277854919434
2920 5.28569078445435
2921 5.29113388061523
2922 5.47697162628174
2923 5.42871427536011
2924 5.22252082824707
2925 5.48176145553589
2926 5.33969163894653
2927 5.67707347869873
2928 5.99170970916748
2929 6.00934171676636
2930 5.19620513916016
2931 6.03316688537598
2932 5.81391334533691
2933 5.44488430023193
2934 5.61829948425293
2935 5.78215312957764
2936 5.65511751174927
2937 5.90959739685059
2938 5.64324378967285
2939 6.03259181976318
2940 5.93501567840576
2941 5.7242488861084
2942 5.88545322418213
2943 6.11238527297974
2944 5.80918550491333
2945 5.6611156463623
2946 5.52606296539307
2947 5.65908241271973
2948 5.57468318939209
2949 6.31738424301147
2950 6.18960618972778
2951 5.80477523803711
2952 5.78664541244507
2953 5.76512956619263
2954 6.08522462844849
2955 6.16368818283081
2956 6.12791585922241
2957 6.10087823867798
2958 5.34385108947754
2959 5.60779237747192
2960 5.79247760772705
2961 5.82789278030396
2962 5.42374992370605
2963 6.13167428970337
2964 5.88770341873169
2965 6.36655950546265
2966 6.49467372894287
2967 6.55914688110352
2968 5.95949411392212
2969 6.02077388763428
2970 5.88523864746094
2971 6.4766640663147
2972 6.5234055519104
2973 6.01152515411377
2974 6.15439367294312
2975 6.35784149169922
2976 6.47293519973755
2977 6.20590543746948
2978 6.32281494140625
2979 6.46345996856689
2980 5.85482788085938
2981 5.85793685913086
2982 6.0316333770752
2983 6.15249681472778
2984 6.55505084991455
2985 6.22136545181274
2986 6.17208862304688
2987 6.32618045806885
2988 5.63001108169556
2989 6.15053701400757
2990 6.2268762588501
2991 5.75950050354004
2992 5.72273015975952
2993 6.10893392562866
2994 5.79731512069702
2995 5.86514663696289
2996 5.37612295150757
2997 5.50312614440918
2998 5.49118518829346
2999 5.16819190979004
3000 5.48283529281616
3001 5.37112283706665
3002 5.2434720993042
3003 5.33976888656616
3004 5.39116859436035
3005 5.28478050231934
3006 5.81887674331665
3007 5.51215124130249
3008 5.60462379455566
3009 5.42170667648315
3010 5.23291826248169
3011 5.12425804138184
3012 4.90105724334717
3013 4.51847267150879
3014 6.14983081817627
3015 5.49774169921875
3016 5.55757856369019
3017 5.90244579315186
3018 5.57669639587402
3019 5.6163501739502
3020 5.66616630554199
3021 5.55322408676147
3022 5.34366130828857
3023 5.23269844055176
3024 5.16666412353516
3025 5.43926239013672
3026 5.32505893707275
3027 5.61361122131348
3028 5.23080348968506
3029 5.38992786407471
3030 5.87634086608887
3031 5.57618713378906
3032 5.87552213668823
3033 5.62528038024902
3034 6.07709980010986
3035 5.93906831741333
3036 6.45010709762573
3037 6.02948188781738
3038 5.97706079483032
3039 5.75367021560669
3040 6.09571743011475
3041 6.26118946075439
3042 6.11390066146851
3043 6.00836181640625
3044 5.57117414474487
3045 5.68130922317505
3046 6.06477832794189
3047 6.02912998199463
3048 5.93399906158447
3049 6.05634641647339
3050 5.92914390563965
3051 6.01304531097412
3052 5.01450109481812
3053 5.407470703125
3054 5.63015079498291
3055 4.91901779174805
3056 5.86549758911133
3057 4.85633754730225
3058 4.91483402252197
3059 5.28893280029297
3060 6.05860900878906
3061 6.60878992080688
3062 5.98859882354736
3063 6.08121585845947
3064 5.77537298202515
3065 5.63462829589844
3066 6.58798980712891
3067 5.9466233253479
3068 5.42946290969849
3069 5.43848562240601
3070 5.52027177810669
3071 5.50777959823608
3072 5.71841192245483
3073 6.01991128921509
3074 6.1483154296875
3075 6.83203554153442
3076 6.85573816299438
3077 6.45114374160767
3078 6.36327600479126
3079 6.10588502883911
3080 6.22587490081787
3081 5.43669271469116
3082 5.33055686950684
3083 5.49979591369629
3084 5.10588979721069
3085 5.36377716064453
3086 4.75721168518066
3087 4.74957990646362
3088 5.71692848205566
3089 5.10771179199219
3090 5.69970273971558
3091 5.70833969116211
3092 5.96128463745117
3093 6.40421772003174
3094 5.66617107391357
3095 5.88324403762817
3096 5.82025098800659
3097 5.58586168289185
3098 6.16377019882202
3099 5.57216262817383
3100 4.53847217559814
3101 5.19627857208252
3102 5.09604978561401
3103 4.89900398254395
3104 4.895348072052
3105 5.08872175216675
3106 5.33478689193726
3107 5.36234903335571
3108 5.96341848373413
3109 6.00774955749512
3110 5.89593935012817
3111 6.25027370452881
3112 5.95504236221313
3113 5.35221433639526
3114 4.71596765518188
3115 4.26549625396729
3116 4.73820447921753
3117 4.73081350326538
3118 4.80717611312866
3119 4.97442674636841
3120 4.73698568344116
3121 4.84034872055054
3122 4.86135578155518
3123 4.87072658538818
3124 4.64465522766113
3125 4.939866065979
3126 5.0948600769043
3127 5.43345069885254
3128 5.459388256073
3129 5.29294157028198
3130 5.42095947265625
3131 5.2017970085144
3132 5.08375549316406
3133 5.01503419876099
3134 5.26039361953735
3135 5.06683874130249
3136 5.36372470855713
3137 5.0630521774292
3138 5.41076278686523
3139 5.12760305404663
3140 5.43054056167603
3141 4.98582983016968
3142 4.82559442520142
3143 5.08488321304321
3144 4.99595546722412
3145 4.84819650650024
3146 4.81888294219971
3147 4.35729885101318
3148 4.53128719329834
3149 4.4694299697876
3150 4.43305921554565
3151 4.36688709259033
3152 4.47678279876709
3153 4.20841026306152
3154 3.98301649093628
3155 4.07188415527344
3156 4.21014308929443
3157 4.1764440536499
3158 4.36306047439575
3159 4.16344976425171
3160 4.68264627456665
3161 4.3094916343689
3162 4.39932537078857
3163 4.26478481292725
3164 4.14826059341431
3165 4.26888608932495
3166 4.38100910186768
3167 4.1980938911438
3168 4.5257043838501
3169 4.62246322631836
3170 4.79904174804688
3171 4.51087951660156
3172 4.62934160232544
3173 4.63252639770508
3174 4.64108085632324
3175 4.52215147018433
3176 4.51725625991821
3177 4.66250610351562
3178 4.55648469924927
3179 4.28570365905762
3180 4.89844751358032
3181 4.37829160690308
3182 4.48775768280029
3183 4.96179723739624
3184 4.97596263885498
3185 4.74169731140137
3186 5.19405841827393
3187 5.35042715072632
3188 5.75208377838135
3189 5.48079872131348
3190 5.11224174499512
3191 5.20155572891235
3192 5.57868909835815
3193 5.62461805343628
3194 5.35225582122803
3195 5.11767148971558
3196 5.56893730163574
3197 5.87733459472656
3198 5.6486644744873
3199 5.68746328353882
3200 5.56027126312256
3201 5.66576099395752
3202 5.25775337219238
3203 5.29791021347046
3204 5.42010164260864
3205 5.09192705154419
3206 5.35700082778931
3207 5.19589710235596
3208 5.29860782623291
3209 5.98744297027588
3210 5.97610521316528
3211 5.77239179611206
3212 5.84638643264771
3213 5.3314037322998
3214 5.79841804504395
3215 5.58601474761963
3216 5.56344079971313
3217 5.31246280670166
3218 5.55084419250488
3219 5.35253286361694
3220 5.45418262481689
3221 5.57660913467407
3222 5.56896257400513
3223 5.28976345062256
3224 4.99820899963379
3225 5.63529682159424
3226 5.66654109954834
3227 5.5026273727417
3228 6.29013633728027
3229 5.84324645996094
3230 5.92103385925293
3231 5.92243576049805
3232 5.97243738174438
3233 6.24486017227173
3234 5.84888696670532
3235 6.25631523132324
3236 6.17562246322632
3237 6.01574945449829
3238 6.29051733016968
3239 6.05895090103149
3240 5.97383165359497
3241 5.48617792129517
3242 6.14794921875
3243 6.15073442459106
3244 5.97089147567749
3245 6.31649827957153
3246 5.91667413711548
3247 5.9017858505249
3248 6.06108093261719
3249 6.20468473434448
3250 6.00162744522095
3251 6.43021440505981
3252 6.10631799697876
3253 6.26023387908936
3254 5.97661209106445
3255 6.09763288497925
3256 6.21760320663452
3257 6.40252637863159
3258 6.3601975440979
3259 6.80470275878906
3260 6.39641618728638
3261 6.79401159286499
3262 6.8969988822937
3263 6.89891242980957
3264 6.46451425552368
3265 6.48028326034546
3266 6.60195159912109
3267 6.80153179168701
3268 6.4403600692749
3269 6.49269151687622
3270 6.48974227905273
3271 6.37536478042603
3272 6.44058990478516
3273 6.18382930755615
3274 6.34023141860962
3275 6.32366371154785
3276 6.39069604873657
3277 6.18835830688477
3278 6.23005437850952
3279 6.48884725570679
3280 6.78745460510254
3281 6.80479526519775
3282 6.85063743591309
3283 6.83833456039429
3284 6.84651517868042
3285 6.53496408462524
3286 6.6992621421814
3287 6.89911270141602
3288 6.89874362945557
3289 6.9226222038269
3290 7.02730703353882
3291 6.40796375274658
3292 6.39043569564819
3293 6.50260210037231
3294 6.19193601608276
3295 5.99965238571167
3296 6.14822578430176
3297 6.69730567932129
3298 6.48182392120361
3299 6.68499517440796
3300 6.28162813186646
3301 6.49985933303833
3302 6.68618822097778
3303 6.70466327667236
3304 6.70533895492554
3305 6.85202980041504
3306 7.25647687911987
3307 6.82602643966675
3308 6.46360111236572
3309 6.74892377853394
3310 6.78228712081909
3311 6.61186742782593
3312 6.62129402160645
3313 6.76406288146973
3314 5.93155527114868
3315 5.58099460601807
3316 5.59920597076416
3317 4.88553428649902
3318 4.54306221008301
3319 5.20491743087769
3320 4.33661413192749
3321 5.4250111579895
3322 5.40244102478027
3323 5.73235321044922
3324 5.62938928604126
3325 5.4772686958313
3326 4.75581979751587
3327 4.62096548080444
3328 5.38931035995483
3329 5.07774972915649
3330 5.11641836166382
3331 4.89416742324829
3332 5.75235414505005
3333 5.14775085449219
3334 5.26252174377441
3335 5.60800170898438
3336 5.23057842254639
3337 5.24782037734985
3338 6.05545997619629
3339 5.82160758972168
3340 5.94283390045166
3341 5.66714382171631
3342 5.84445428848267
3343 6.35959100723267
3344 6.62525033950806
3345 6.18782949447632
3346 6.56854915618896
3347 6.58890914916992
3348 6.42476654052734
3349 6.64600229263306
3350 6.29677724838257
3351 5.67345476150513
3352 6.48749351501465
3353 6.17992305755615
3354 5.91243553161621
3355 6.36930704116821
3356 6.05186128616333
3357 5.36041450500488
3358 4.97415399551392
3359 4.72568511962891
3360 4.75304365158081
3361 4.57470417022705
3362 5.16896772384644
3363 5.2674241065979
3364 4.52957344055176
3365 4.94412708282471
3366 4.96960163116455
3367 5.3516845703125
3368 6.01431369781494
3369 5.87254047393799
3370 5.85173082351685
3371 5.96092224121094
3372 5.54331874847412
3373 5.8071174621582
3374 6.13087224960327
3375 6.58698272705078
3376 6.73056602478027
3377 6.64350080490112
3378 6.86831760406494
3379 6.55270433425903
3380 6.09615135192871
3381 5.59152555465698
3382 5.29005336761475
3383 6.38487243652344
3384 6.21005201339722
3385 5.9209361076355
3386 6.09245824813843
3387 6.42061042785645
3388 6.64370918273926
3389 6.7907075881958
3390 6.77109527587891
3391 6.7056188583374
3392 6.74667072296143
3393 7.33295249938965
3394 7.24159479141235
3395 7.1801929473877
3396 7.29011821746826
3397 7.32218027114868
3398 7.18412828445435
3399 6.81721687316895
3400 6.70311164855957
3401 7.2061619758606
3402 7.48595476150513
3403 7.51266813278198
3404 7.01711273193359
3405 7.33191347122192
3406 7.05841493606567
3407 6.6505651473999
3408 6.57636308670044
3409 5.81629610061646
3410 5.66406440734863
3411 5.35442209243774
3412 5.49448585510254
3413 5.38388681411743
3414 5.22158336639404
3415 5.74943685531616
3416 5.52979516983032
3417 5.29430723190308
3418 4.80696201324463
3419 4.34940719604492
3420 5.34543943405151
3421 5.62076473236084
3422 5.98104763031006
3423 5.56315517425537
3424 5.81348514556885
3425 5.91631984710693
3426 4.92522859573364
3427 5.48373460769653
3428 5.50231075286865
3429 5.07981491088867
3430 5.09781646728516
3431 5.52058267593384
3432 5.55137252807617
3433 5.85799312591553
3434 5.70465612411499
3435 5.05305671691895
3436 4.95810508728027
3437 5.16342210769653
3438 6.08258056640625
3439 5.98294496536255
3440 6.13084030151367
3441 5.58440017700195
3442 6.11672306060791
3443 5.90031433105469
3444 5.94908428192139
3445 5.5177149772644
3446 6.10192918777466
3447 6.19690322875977
3448 6.38537120819092
3449 7.47204923629761
3450 7.11558055877686
3451 7.34265422821045
3452 7.18376302719116
3453 6.96939516067505
3454 7.03030920028687
3455 6.91312503814697
3456 6.87014961242676
3457 6.56817865371704
3458 6.97355699539185
3459 6.70588302612305
3460 6.79241323471069
3461 6.97667074203491
3462 7.38526964187622
3463 7.09068965911865
3464 7.28620576858521
3465 6.68071126937866
3466 6.74083423614502
3467 6.81441831588745
3468 7.07109308242798
3469 7.25429105758667
3470 6.66633558273315
3471 6.76067686080933
3472 6.5036940574646
3473 6.20862770080566
3474 6.00417900085449
3475 6.4545578956604
3476 6.50136232376099
3477 6.29388904571533
3478 5.99960088729858
3479 6.8191351890564
3480 6.33423137664795
3481 6.37554216384888
3482 7.32890176773071
3483 7.74348115921021
3484 7.51435041427612
3485 7.19277715682983
3486 7.34002113342285
3487 7.15831136703491
3488 7.53625297546387
3489 7.08162498474121
3490 7.0394287109375
3491 7.77627468109131
3492 7.66932916641235
3493 7.52038908004761
3494 7.81804752349854
3495 7.18188571929932
3496 7.46648216247559
3497 6.72338724136353
3498 7.076500415802
3499 6.95314645767212
3500 7.26114177703857
3501 7.01059770584106
3502 7.21502304077148
3503 7.0607476234436
3504 7.30571508407593
3505 7.11574792861938
3506 7.07167625427246
3507 6.81315565109253
3508 7.02669429779053
3509 7.16079521179199
3510 7.37748861312866
3511 7.1746997833252
3512 6.9027247428894
3513 6.88161277770996
3514 6.94628286361694
3515 7.20689535140991
3516 7.06120681762695
3517 6.7042441368103
3518 6.20961952209473
3519 5.8826732635498
3520 6.22112464904785
3521 6.62829065322876
3522 5.66709423065186
3523 5.907301902771
3524 6.54297304153442
3525 6.41461992263794
3526 6.65655517578125
3527 6.33797979354858
3528 6.3235821723938
3529 6.50959300994873
3530 6.01937389373779
3531 6.218430519104
3532 6.33926630020142
3533 6.21926736831665
3534 6.47109746932983
3535 6.34665203094482
3536 6.31452465057373
3537 6.49442481994629
3538 6.24002599716187
3539 6.75430250167847
3540 6.84613609313965
3541 7.07553005218506
3542 7.0810661315918
3543 7.33838653564453
3544 7.42063188552856
3545 6.56786775588989
3546 6.32558393478394
3547 5.85095405578613
3548 6.51147031784058
3549 6.26884651184082
3550 6.40388774871826
3551 6.52783250808716
3552 6.31155824661255
3553 6.95016002655029
3554 6.09816646575928
3555 6.15923357009888
3556 6.08627510070801
3557 6.6056432723999
3558 6.421950340271
3559 6.16514825820923
3560 6.64189720153809
3561 6.24471807479858
3562 6.53769159317017
3563 6.13633108139038
3564 6.43205499649048
3565 6.75602197647095
3566 6.52958106994629
3567 6.88853931427002
3568 6.62615156173706
3569 6.5316309928894
3570 6.90352201461792
3571 6.87257242202759
3572 6.53209114074707
3573 7.10339403152466
3574 6.88907623291016
3575 6.74567556381226
3576 7.3526554107666
3577 6.66979646682739
3578 6.54391479492188
3579 6.45239591598511
3580 6.94478416442871
3581 6.27141666412354
3582 6.25825786590576
3583 6.00461006164551
3584 6.43160820007324
3585 6.03883790969849
3586 6.28445386886597
3587 6.6787223815918
3588 6.90958499908447
3589 6.06720781326294
3590 7.21857070922852
3591 7.37959575653076
3592 6.99191522598267
3593 6.94165420532227
3594 7.9320273399353
3595 7.28641605377197
3596 7.51520490646362
3597 7.25590324401855
3598 7.67954349517822
3599 7.78511142730713
3600 6.93375062942505
3601 6.74612379074097
3602 6.75431728363037
3603 6.09441995620728
3604 5.91015529632568
3605 5.87362480163574
3606 6.77948093414307
3607 7.17644262313843
3608 7.31544256210327
3609 6.62286376953125
3610 6.86648845672607
3611 6.51179695129395
3612 7.63232231140137
3613 7.44185352325439
3614 7.04106616973877
3615 7.34757328033447
3616 7.6332311630249
3617 7.11244201660156
3618 6.81770706176758
3619 7.36763429641724
3620 7.36409664154053
3621 6.85111284255981
3622 6.36028861999512
3623 6.32982540130615
3624 6.94922780990601
3625 6.58640623092651
3626 6.53550338745117
3627 6.56930446624756
3628 7.41499185562134
3629 7.19780540466309
3630 8.22952842712402
3631 8.58054828643799
3632 8.22530841827393
3633 7.81125068664551
3634 7.66558694839478
3635 7.40676975250244
3636 7.2160382270813
3637 7.62598466873169
3638 7.20189476013184
3639 7.07256507873535
3640 7.56829261779785
3641 7.70677137374878
3642 7.87832355499268
3643 7.9341139793396
3644 7.339186668396
3645 7.53448867797852
3646 7.86363792419434
3647 7.21617937088013
3648 7.16067361831665
3649 7.23366594314575
3650 7.39418840408325
3651 7.30919122695923
3652 7.40018892288208
3653 7.48023509979248
3654 6.94521903991699
3655 7.63863134384155
3656 7.70391988754272
3657 7.69393539428711
3658 7.85082054138184
3659 7.1128249168396
3660 6.65885734558105
3661 6.75025844573975
3662 6.95274829864502
3663 7.09909582138062
3664 7.28555917739868
3665 6.8539571762085
3666 6.68182468414307
3667 6.58014345169067
3668 7.0241641998291
3669 6.63148546218872
3670 6.94884157180786
3671 6.86197900772095
3672 6.93590688705444
3673 6.62407064437866
3674 7.00517177581787
3675 6.6719822883606
3676 6.74128341674805
3677 6.61501026153564
3678 6.93445253372192
3679 7.011643409729
3680 6.5390830039978
3681 6.72848653793335
3682 6.8041033744812
3683 6.30786371231079
3684 6.31971549987793
3685 6.11772203445435
3686 6.26663732528687
3687 6.58634233474731
3688 6.6248459815979
3689 6.48645973205566
3690 6.84780263900757
3691 6.94467544555664
3692 6.9807300567627
3693 6.92052268981934
3694 7.09888458251953
3695 7.51257991790771
3696 7.13687181472778
3697 7.34766674041748
3698 7.04464435577393
3699 7.1420259475708
3700 7.2731876373291
3701 7.66321897506714
3702 7.38708305358887
3703 7.24492883682251
3704 7.32935333251953
3705 7.88493728637695
3706 7.53719091415405
3707 7.81642389297485
3708 8.03196620941162
3709 7.95220708847046
3710 7.41317749023438
3711 7.57972431182861
3712 7.44275379180908
3713 7.64009618759155
3714 7.19993162155151
3715 7.3106575012207
3716 7.18903064727783
3717 7.22321224212646
3718 6.76673984527588
3719 7.08768177032471
3720 7.04156064987183
3721 7.05952119827271
3722 7.30888319015503
3723 7.55315923690796
3724 7.31239366531372
3725 7.31213283538818
3726 7.5659499168396
3727 7.48864555358887
3728 7.40387630462646
3729 7.40466833114624
3730 7.35306310653687
3731 7.23128747940063
3732 7.56694841384888
3733 7.46205520629883
3734 7.40914726257324
3735 7.52976942062378
3736 7.40655612945557
3737 7.17399406433105
3738 7.4200177192688
3739 7.31829023361206
3740 7.45524644851685
3741 7.7833309173584
3742 7.69618606567383
3743 7.85805654525757
3744 7.80429935455322
3745 7.36753511428833
3746 7.83908128738403
3747 7.66590213775635
3748 7.3031210899353
3749 6.41787242889404
3750 6.94591379165649
3751 7.64061212539673
3752 7.19300365447998
3753 7.99822378158569
3754 8.08778858184814
3755 8.33854675292969
3756 8.15285015106201
3757 8.02248001098633
3758 8.33619213104248
3759 8.27293014526367
3760 8.44229221343994
3761 8.26992416381836
3762 8.1591911315918
3763 8.47895622253418
3764 8.09232425689697
3765 7.6208233833313
3766 7.76463413238525
3767 8.00870609283447
3768 7.50101518630981
3769 7.30345582962036
3770 7.44889736175537
3771 7.41950941085815
3772 7.55224990844727
3773 7.41083288192749
3774 7.76053237915039
3775 7.08331537246704
3776 7.76559734344482
3777 7.44735288619995
3778 7.01596546173096
3779 7.60957431793213
3780 7.05130100250244
3781 7.06314420700073
3782 7.50976657867432
3783 7.70932722091675
3784 8.0868501663208
3785 7.85926008224487
3786 7.68532037734985
3787 7.3908109664917
3788 8.11455535888672
3789 8.00862407684326
3790 8.69044494628906
3791 8.72198295593262
3792 8.10523796081543
3793 8.47351360321045
3794 8.13847923278809
3795 8.31659507751465
3796 7.79463863372803
3797 8.48947906494141
3798 7.87462854385376
3799 8.19723129272461
3800 8.41385841369629
3801 8.07880306243896
3802 8.32857322692871
3803 7.97873401641846
3804 7.86062288284302
3805 7.81902360916138
3806 8.10603523254395
3807 8.357177734375
3808 7.98855018615723
3809 8.52499198913574
3810 7.89203977584839
3811 7.91200590133667
3812 7.8095965385437
3813 8.3424654006958
3814 8.66379070281982
3815 8.58410930633545
3816 8.49208164215088
3817 8.40366458892822
3818 8.3061351776123
3819 8.26281261444092
3820 8.35001564025879
3821 8.79665565490723
3822 8.54760837554932
3823 8.41040420532227
3824 8.09070014953613
3825 8.3776741027832
3826 8.83035564422607
3827 8.52937412261963
3828 8.52879619598389
3829 8.47118091583252
3830 7.84497213363647
3831 7.70242691040039
3832 7.63781690597534
3833 6.76213645935059
3834 6.91836547851562
3835 7.26004600524902
3836 6.88866424560547
3837 7.44528436660767
3838 6.89004802703857
3839 7.42390298843384
3840 6.91777229309082
3841 7.07887125015259
3842 6.87557888031006
3843 6.30455446243286
3844 6.78105688095093
3845 6.96990203857422
3846 6.67605304718018
3847 6.84210634231567
3848 6.85153102874756
3849 6.93124914169312
3850 7.35763311386108
3851 7.2831768989563
3852 6.81556415557861
3853 7.09665155410767
3854 7.19451475143433
3855 7.53830099105835
3856 7.09134006500244
3857 7.5202112197876
3858 7.48617553710938
3859 7.07873678207397
3860 7.71297216415405
3861 7.61415529251099
3862 7.46979808807373
3863 7.45890140533447
3864 7.34026622772217
3865 7.68475866317749
3866 7.69198608398438
3867 7.76685571670532
3868 7.6115608215332
3869 7.54092168807983
3870 7.63680982589722
3871 7.69680595397949
3872 7.61659908294678
3873 7.64455652236938
3874 7.4934229850769
3875 7.45667934417725
3876 7.47849893569946
3877 7.64672660827637
3878 7.74837303161621
3879 8.06330490112305
3880 7.53956937789917
3881 7.32766628265381
3882 6.72630882263184
3883 6.65789079666138
3884 6.97092008590698
3885 7.10033655166626
3886 6.96129417419434
3887 7.05256175994873
3888 6.77545642852783
3889 6.44986772537231
3890 6.58727025985718
3891 7.22755098342896
3892 6.60139513015747
3893 6.68280363082886
3894 6.62551879882812
3895 6.87370491027832
3896 7.18321847915649
3897 7.11644077301025
3898 6.99476909637451
3899 6.64840888977051
3900 6.52986001968384
3901 6.65989017486572
3902 6.91479730606079
3903 6.72080945968628
3904 6.82941150665283
3905 6.7129340171814
3906 6.82580471038818
3907 6.81190490722656
3908 6.74133682250977
3909 6.60505437850952
3910 6.61197757720947
3911 6.82475471496582
3912 6.78772211074829
3913 6.73398685455322
3914 6.63563013076782
3915 6.58366203308105
3916 6.72293329238892
3917 6.6638388633728
3918 6.75196552276611
3919 6.66558265686035
3920 6.52377080917358
3921 6.62807941436768
3922 6.7347617149353
3923 6.88362455368042
3924 6.71645307540894
3925 6.78567361831665
3926 6.80599594116211
3927 6.80325508117676
3928 6.7796778678894
3929 6.80722045898438
3930 6.77432012557983
3931 6.97388029098511
3932 6.69894599914551
3933 6.32503700256348
3934 7.03656530380249
3935 6.88033533096313
3936 6.77469253540039
3937 6.86837673187256
3938 6.60967826843262
3939 6.77197408676147
3940 6.96049118041992
3941 6.78161191940308
3942 6.74773025512695
3943 6.68519639968872
3944 6.65629577636719
3945 7.09933757781982
3946 7.01875686645508
3947 7.08469724655151
3948 6.93625783920288
3949 7.07583713531494
3950 7.24720335006714
3951 6.91181707382202
3952 7.44781923294067
3953 7.22046518325806
3954 7.27267789840698
3955 6.92434120178223
3956 6.66133451461792
3957 6.84600639343262
3958 7.20566940307617
3959 7.34017038345337
3960 7.47581768035889
3961 7.0573205947876
3962 6.91972970962524
3963 7.13479328155518
3964 7.49262714385986
3965 7.16175079345703
3966 7.30547142028809
3967 7.19053077697754
3968 7.14574527740479
3969 7.47119140625
3970 7.06118535995483
3971 7.36388540267944
3972 7.49755096435547
3973 7.65841150283813
3974 7.41043901443481
3975 7.84703588485718
3976 7.63469791412354
3977 7.19855737686157
3978 7.58581924438477
3979 7.33782005310059
3980 7.51317644119263
3981 7.52954769134521
3982 7.2592077255249
3983 7.11789751052856
3984 7.3011212348938
3985 7.33443546295166
3986 7.25785160064697
3987 7.39297342300415
3988 7.27930164337158
3989 7.77825450897217
3990 7.67323970794678
3991 7.71471309661865
3992 7.79664611816406
3993 7.744957447052
3994 7.98958826065063
3995 7.64036178588867
3996 7.7958517074585
3997 7.75546503067017
3998 7.85344886779785
3999 7.45356416702271
4000 7.50255632400513
4001 7.62056064605713
4002 7.7380838394165
4003 7.79243040084839
4004 7.65190315246582
4005 7.77527713775635
4006 7.59788990020752
4007 7.6156005859375
4008 7.35953092575073
4009 7.32221841812134
4010 7.478590965271
4011 7.27469110488892
4012 7.3362603187561
4013 7.46234321594238
4014 7.39088201522827
4015 7.18064641952515
4016 7.51341247558594
4017 7.17190599441528
4018 7.34198665618896
4019 7.51879262924194
4020 7.7829065322876
4021 7.64191102981567
4022 7.70741367340088
4023 7.91666173934937
4024 7.81889629364014
4025 8.01070690155029
4026 8.0085334777832
4027 8.05380344390869
4028 8.46146202087402
4029 7.93490839004517
4030 8.0889949798584
4031 8.13310623168945
4032 8.19693660736084
4033 8.48431205749512
4034 8.53023624420166
4035 8.24055862426758
4036 8.22250556945801
4037 8.31251621246338
4038 8.18389797210693
4039 7.96209049224854
4040 7.79195594787598
4041 8.20427894592285
4042 7.81658840179443
4043 7.72754430770874
4044 7.93757295608521
4045 8.12525367736816
4046 8.03539657592773
4047 7.94555521011353
4048 8.10667705535889
4049 8.1126070022583
4050 7.91949653625488
4051 7.57414627075195
4052 7.83218145370483
4053 7.96962118148804
4054 8.02403259277344
4055 7.94744873046875
4056 7.85004329681396
4057 7.91301870346069
4058 7.7271671295166
4059 8.02408313751221
4060 7.8053183555603
4061 7.70238924026489
4062 7.50818538665771
4063 7.45043277740479
4064 7.39970541000366
4065 7.58723974227905
4066 7.60081100463867
4067 7.79400253295898
4068 8.00778293609619
4069 7.9158730506897
4070 7.82592391967773
4071 7.84235858917236
4072 7.67086839675903
4073 7.73568105697632
4074 7.8914623260498
4075 7.82339000701904
4076 8.04162216186523
4077 7.59816598892212
4078 7.87961101531982
4079 7.87824726104736
4080 7.88805150985718
4081 7.98699522018433
4082 8.11587333679199
4083 8.42087936401367
4084 8.01830959320068
4085 8.03307723999023
4086 7.89713478088379
4087 8.04937934875488
4088 8.18551731109619
4089 8.17589569091797
4090 8.06960391998291
4091 8.03360557556152
4092 8.0710334777832
4093 8.02660846710205
4094 7.62596035003662
4095 8.14815902709961
4096 8.40957164764404
4097 8.0609245300293
4098 8.1679859161377
4099 8.24024486541748
4100 8.23149394989014
4101 8.27064228057861
4102 8.10340118408203
4103 7.96765995025635
4104 8.41573619842529
4105 8.51055812835693
4106 7.98952150344849
4107 8.33450603485107
4108 8.20297050476074
4109 8.24591636657715
4110 8.10072040557861
4111 8.2603178024292
4112 8.5178394317627
4113 8.260498046875
4114 8.45142650604248
4115 8.54648685455322
4116 8.26146221160889
4117 8.11530113220215
4118 8.42313385009766
4119 8.42525386810303
4120 8.21483993530273
4121 8.25271224975586
4122 8.25015258789062
4123 8.37967872619629
4124 8.53425121307373
4125 8.24641990661621
4126 8.55417060852051
4127 8.73198318481445
4128 8.19224834442139
4129 8.2136344909668
4130 8.29839324951172
4131 8.5143404006958
4132 8.24011135101318
4133 8.4839506149292
4134 8.11081314086914
4135 8.23144435882568
4136 8.39808368682861
4137 8.56998729705811
4138 7.90529346466064
4139 8.42897415161133
4140 8.36293411254883
4141 8.44830513000488
4142 8.57516670227051
4143 8.41853904724121
4144 8.41743946075439
4145 8.29277801513672
4146 8.64623546600342
4147 8.52131843566895
4148 8.64468097686768
4149 8.39183712005615
4150 8.38472843170166
4151 8.50979042053223
4152 8.32715320587158
4153 8.28548717498779
4154 8.27773475646973
4155 8.27890491485596
4156 8.01849365234375
4157 8.13740921020508
4158 8.02834892272949
4159 8.32761001586914
4160 8.13728427886963
4161 8.01775360107422
4162 8.32755374908447
4163 8.43126106262207
4164 8.44457054138184
4165 8.25370311737061
4166 8.13641452789307
4167 8.4305248260498
4168 8.36394596099854
4169 8.02586650848389
4170 8.1551628112793
4171 8.4765510559082
4172 8.57693672180176
4173 8.69197559356689
4174 8.66786670684814
4175 8.46740531921387
4176 8.66000843048096
4177 8.54535484313965
4178 8.97830677032471
4179 8.67899608612061
4180 9.03523540496826
4181 8.60535526275635
4182 8.83743476867676
4183 8.76492691040039
4184 8.63718795776367
4185 8.67123317718506
4186 8.86336040496826
4187 8.71951961517334
4188 8.6355447769165
4189 8.47232151031494
4190 8.6799840927124
4191 8.60495185852051
4192 8.7573881149292
4193 8.96141052246094
4194 8.92001247406006
4195 8.63364887237549
4196 8.90601539611816
4197 8.67667961120605
4198 8.57917308807373
4199 8.46703243255615
4200 8.36544799804688
4201 8.26236057281494
4202 8.0762357711792
4203 8.01395988464355
4204 7.97596025466919
4205 7.82208395004272
4206 7.96968078613281
4207 7.54110097885132
4208 7.22539377212524
4209 7.53761672973633
4210 7.73960208892822
4211 7.42542219161987
4212 7.57868385314941
4213 7.52012205123901
4214 7.64736080169678
4215 7.86598920822144
4216 7.47501182556152
4217 7.25087833404541
4218 7.486985206604
4219 7.25881576538086
4220 7.55202770233154
4221 7.47932052612305
4222 7.43072748184204
4223 7.44858837127686
4224 7.46575593948364
4225 7.60079002380371
4226 7.39871406555176
4227 7.16931676864624
4228 7.60020589828491
4229 7.35543537139893
4230 7.48092889785767
4231 7.3027491569519
4232 7.02686977386475
4233 6.92483043670654
4234 7.09544801712036
4235 7.18332242965698
4236 7.7567663192749
4237 7.47640609741211
4238 7.38781309127808
4239 7.07553911209106
4240 7.20551872253418
4241 7.12412452697754
4242 7.31448554992676
4243 6.83461904525757
4244 7.05281829833984
4245 7.16447067260742
4246 7.05381107330322
4247 7.42270517349243
4248 7.45691204071045
4249 7.17594432830811
4250 7.43121242523193
4251 7.33367919921875
4252 7.66068744659424
4253 7.64469337463379
4254 7.60852336883545
4255 7.55547904968262
4256 7.43124008178711
4257 7.39357471466064
4258 7.07041072845459
4259 7.20034074783325
4260 7.52306175231934
4261 7.46105146408081
4262 7.30903673171997
4263 7.44932317733765
4264 7.2916693687439
4265 7.22043418884277
4266 7.13622570037842
4267 7.26606464385986
4268 7.3520679473877
4269 7.1492486000061
4270 7.2532057762146
4271 7.41199493408203
4272 6.82311820983887
4273 6.83417129516602
4274 7.05669164657593
4275 7.21078729629517
4276 7.16975545883179
4277 7.19669961929321
4278 6.85305118560791
4279 6.83985185623169
4280 7.09241914749146
4281 6.67784214019775
4282 6.63548612594604
4283 6.82358169555664
4284 6.80097484588623
4285 7.21026420593262
4286 7.65876436233521
4287 7.43240118026733
4288 7.13281631469727
4289 7.03814363479614
4290 6.68012189865112
4291 6.93606662750244
4292 6.92796611785889
4293 6.96018409729004
4294 7.37029838562012
4295 6.80296564102173
4296 6.50905084609985
4297 6.35749101638794
4298 6.89234495162964
4299 6.16561794281006
4300 6.25568628311157
4301 6.20637655258179
4302 6.37102937698364
4303 6.33982610702515
4304 6.15674734115601
4305 6.13351392745972
4306 6.19396352767944
4307 6.44846439361572
4308 6.20897150039673
4309 6.20044183731079
4310 6.28766489028931
4311 6.73892164230347
4312 6.36847162246704
4313 6.68141746520996
4314 6.56133365631104
4315 6.83934831619263
4316 6.7827091217041
4317 6.8052134513855
4318 7.14424276351929
4319 7.02194166183472
4320 7.12660217285156
4321 6.80672597885132
4322 6.94614744186401
4323 6.77122592926025
4324 7.18553733825684
4325 7.13114738464355
4326 7.00055694580078
4327 7.03534507751465
4328 7.20387506484985
4329 6.89995622634888
4330 7.04657459259033
4331 6.61254215240479
4332 6.9350414276123
4333 6.47583675384521
4334 6.63552904129028
4335 6.42006969451904
4336 6.39630317687988
4337 6.277428150177
4338 6.67633104324341
4339 6.93496322631836
4340 6.80325984954834
4341 6.70342445373535
4342 6.56395959854126
4343 6.63891172409058
4344 6.56529378890991
4345 6.48135185241699
4346 6.48953151702881
4347 6.40299987792969
4348 6.52232360839844
4349 6.24594449996948
4350 6.42193508148193
4351 6.20929002761841
4352 6.31360960006714
4353 6.78975820541382
4354 6.67249250411987
4355 6.40861129760742
4356 6.08127689361572
4357 6.27737617492676
4358 6.18390369415283
4359 6.13289785385132
4360 6.24750471115112
4361 6.23330640792847
4362 6.10324621200562
4363 6.11367034912109
4364 6.05348825454712
4365 5.90008401870728
4366 5.95810651779175
4367 6.01190805435181
4368 5.8968939781189
4369 5.95687294006348
4370 5.9381308555603
4371 6.16865968704224
4372 5.97674226760864
4373 5.68420600891113
4374 5.96923398971558
4375 6.01799058914185
4376 5.85920190811157
4377 5.84893560409546
4378 5.79607915878296
4379 5.82588291168213
4380 5.84054756164551
4381 5.71797943115234
4382 5.64741134643555
4383 6.23745012283325
4384 6.10154724121094
4385 6.2427191734314
4386 6.08897399902344
4387 6.37399005889893
4388 6.13827896118164
4389 5.8200798034668
4390 5.81607484817505
4391 6.00875520706177
4392 5.91424942016602
4393 5.78134346008301
4394 6.01343536376953
4395 6.2033896446228
4396 6.3533091545105
4397 6.43487310409546
4398 6.47477579116821
4399 6.27923679351807
4400 6.09259796142578
4401 6.00508689880371
4402 6.06153869628906
4403 6.14840078353882
4404 6.093430519104
4405 6.01962804794312
4406 5.95509386062622
4407 5.89520883560181
4408 5.88005876541138
4409 5.86932182312012
4410 5.92994785308838
4411 5.95258569717407
4412 5.81242084503174
4413 6.14560651779175
4414 5.99484729766846
4415 5.8840765953064
4416 6.07027149200439
4417 6.05976676940918
4418 6.02620267868042
4419 6.1201343536377
4420 6.06939125061035
4421 6.07263612747192
4422 6.09175443649292
4423 6.39500617980957
4424 6.14697456359863
4425 6.14252805709839
4426 6.2990608215332
4427 6.03447532653809
4428 6.14626264572144
4429 6.0382022857666
4430 6.14221286773682
4431 5.87203216552734
4432 6.0228967666626
4433 6.02819633483887
4434 6.03995418548584
4435 5.8343071937561
4436 6.18842077255249
4437 6.14956140518188
4438 5.97157335281372
4439 6.09797382354736
4440 6.11642599105835
4441 5.93375682830811
4442 5.92737722396851
4443 5.95743417739868
4444 6.09922361373901
4445 6.1583194732666
4446 5.88209962844849
4447 6.12480449676514
4448 5.97981405258179
4449 5.88448333740234
4450 6.118248462677
4451 6.31417083740234
4452 5.95351982116699
4453 5.71410274505615
4454 5.97434759140015
4455 5.91742181777954
4456 5.86099290847778
4457 5.80760478973389
4458 6.01341438293457
4459 5.91529083251953
4460 5.82319784164429
4461 6.07149744033813
4462 5.91369581222534
4463 5.91661739349365
4464 6.03711271286011
4465 6.0107102394104
4466 5.98887491226196
4467 6.18241786956787
4468 6.20802164077759
4469 6.04481840133667
4470 5.83412170410156
4471 5.93000745773315
4472 5.85911417007446
4473 6.13500452041626
4474 6.07307291030884
4475 5.76149749755859
4476 5.91829633712769
4477 5.83895874023438
4478 5.89708089828491
4479 5.77592182159424
4480 5.93106555938721
4481 5.99416017532349
4482 6.09783554077148
4483 5.81928491592407
4484 5.939453125
4485 5.8672194480896
4486 6.10204553604126
4487 6.07398748397827
4488 6.05853843688965
4489 5.95642566680908
4490 6.02289152145386
4491 6.0720009803772
4492 6.14377403259277
4493 6.01207780838013
4494 6.23666954040527
4495 6.04749727249146
4496 5.87386751174927
4497 6.05734300613403
4498 6.07320737838745
4499 5.88915681838989
4500 5.7038402557373
4501 5.93614530563354
4502 5.95845079421997
4503 6.02867364883423
4504 6.06584215164185
4505 6.02872276306152
4506 6.01111030578613
4507 5.95914030075073
4508 5.93712425231934
4509 6.07270574569702
4510 5.97919178009033
4511 6.11132478713989
4512 6.03696012496948
4513 6.17544174194336
4514 6.05814409255981
4515 5.96467590332031
4516 6.05708312988281
4517 6.05495405197144
4518 6.31382417678833
4519 6.04308891296387
4520 6.16566753387451
4521 5.95335292816162
4522 6.12599039077759
4523 5.96765804290771
4524 6.11286735534668
4525 6.21058416366577
4526 6.28307008743286
4527 6.04952764511108
4528 6.20507764816284
4529 6.03555583953857
4530 6.14474248886108
4531 6.00421285629272
4532 6.2175121307373
4533 6.10582780838013
4534 6.30917835235596
4535 6.1826605796814
4536 6.10632610321045
4537 6.23901844024658
4538 6.0795750617981
4539 6.27277517318726
4540 6.29279613494873
4541 6.16615056991577
4542 6.14015626907349
4543 6.18402576446533
4544 6.12715339660645
4545 6.22153234481812
4546 6.02466249465942
4547 6.22598028182983
4548 6.12239408493042
4549 6.14664220809937
4550 6.17636919021606
4551 6.18463516235352
4552 6.16873931884766
4553 6.1714301109314
4554 6.21910858154297
4555 6.17537689208984
4556 6.13199186325073
4557 6.03124475479126
4558 6.08215475082397
4559 6.13549613952637
4560 6.04058265686035
4561 6.19643354415894
4562 6.36057424545288
4563 6.20980262756348
4564 6.25449371337891
4565 6.08985137939453
4566 6.26153659820557
4567 6.28380680084229
4568 5.95996046066284
4569 6.03516817092896
4570 6.1593017578125
4571 6.03055572509766
4572 6.41191720962524
4573 6.22160530090332
4574 5.99243974685669
4575 6.2386155128479
4576 5.95231199264526
4577 6.1050009727478
4578 5.88204431533813
4579 5.96925020217896
4580 6.03509092330933
4581 5.89315223693848
4582 5.79635858535767
4583 6.0630030632019
4584 6.01828145980835
4585 6.00319194793701
4586 6.12556219100952
4587 6.05227613449097
4588 6.13630867004395
4589 5.96902132034302
4590 6.01790237426758
4591 6.15446329116821
4592 6.04273986816406
4593 6.09675216674805
4594 6.12616205215454
4595 6.1321439743042
4596 6.03421068191528
4597 6.09318208694458
4598 6.20927667617798
4599 6.13879108428955
4600 6.06434774398804
4601 6.18639421463013
4602 6.20444774627686
4603 6.18772125244141
4604 6.02478408813477
4605 5.86978578567505
4606 5.81021928787231
4607 5.78758573532104
4608 5.93755578994751
4609 5.8299126625061
4610 5.89700269699097
4611 6.15480375289917
4612 6.15327405929565
4613 6.19743919372559
4614 6.47738695144653
4615 6.58048057556152
4616 6.26171159744263
4617 5.98655414581299
4618 6.24628782272339
4619 6.16389751434326
4620 5.90896034240723
4621 6.02094316482544
4622 6.06189298629761
4623 6.02563667297363
4624 6.13116073608398
4625 6.32898235321045
4626 6.14698839187622
4627 6.2631311416626
4628 6.24947690963745
4629 6.16944694519043
4630 6.00810289382935
4631 6.11350727081299
4632 6.17011308670044
4633 6.11653900146484
4634 6.15093755722046
4635 6.20124769210815
4636 6.16565132141113
4637 6.33973789215088
4638 6.03810453414917
4639 6.18201351165771
4640 6.22619485855103
4641 6.21194791793823
4642 6.02276468276978
4643 6.11422443389893
4644 6.10158395767212
4645 5.90297412872314
4646 6.2637939453125
4647 5.95867776870728
4648 6.21483135223389
4649 6.18519496917725
4650 6.25009489059448
4651 6.3912091255188
4652 6.66155099868774
4653 6.52308940887451
4654 6.70909070968628
4655 6.63815641403198
4656 6.69491386413574
4657 6.64716625213623
4658 6.65256023406982
4659 6.54619455337524
4660 6.54818916320801
4661 6.58195495605469
4662 7.03424692153931
4663 6.51079559326172
4664 6.67677593231201
4665 6.90682935714722
4666 6.97857236862183
4667 7.15013217926025
4668 6.75005388259888
4669 7.06172561645508
4670 6.81834840774536
4671 6.83498811721802
4672 6.58018398284912
4673 6.87176895141602
4674 6.53468799591064
4675 6.58235311508179
4676 6.24568891525269
4677 6.45880174636841
4678 6.30009174346924
4679 6.28427886962891
4680 6.26800107955933
4681 6.08342027664185
4682 6.45765113830566
4683 6.25004100799561
4684 6.46586132049561
4685 6.47181701660156
4686 6.80094432830811
4687 6.69159936904907
4688 6.5899658203125
4689 6.55401420593262
4690 6.74109792709351
4691 6.52938842773438
4692 6.84361934661865
4693 6.75551462173462
4694 6.63623523712158
4695 6.48999357223511
4696 6.79321432113647
4697 6.66700029373169
4698 6.67790842056274
4699 6.51617765426636
4700 6.66694784164429
4701 6.59414672851562
4702 6.7384204864502
4703 6.75851774215698
4704 6.59299087524414
4705 6.71022701263428
4706 6.65004777908325
4707 6.75221014022827
4708 6.66558837890625
4709 6.31435823440552
4710 6.40153312683105
4711 6.41169595718384
4712 6.09713077545166
4713 6.41575574874878
4714 6.45595788955688
4715 6.51647424697876
4716 6.249755859375
4717 6.6113429069519
4718 6.63309049606323
4719 7.14748525619507
4720 6.836585521698
4721 6.7888331413269
4722 6.92755460739136
4723 6.834641456604
4724 6.8330512046814
4725 6.63751316070557
4726 6.64562654495239
4727 6.56458806991577
4728 6.53365850448608
4729 6.44970798492432
4730 6.24351978302002
4731 6.12049770355225
4732 6.46326541900635
4733 6.16856908798218
4734 6.28926658630371
4735 6.32758235931396
4736 6.40696096420288
4737 6.57992315292358
4738 6.50755786895752
4739 6.53592157363892
4740 6.85039615631104
4741 6.79194402694702
4742 6.87848711013794
4743 6.78833723068237
4744 7.00930500030518
4745 7.13268899917603
4746 7.34267473220825
4747 7.35729360580444
4748 7.3368992805481
4749 7.44934415817261
4750 7.02675533294678
4751 6.70725727081299
4752 6.56758689880371
4753 6.9193868637085
4754 6.69406938552856
4755 6.75980138778687
4756 6.62000560760498
4757 6.57069396972656
4758 6.90750074386597
4759 6.99586868286133
4760 6.98452425003052
4761 7.18994331359863
4762 7.06476449966431
4763 6.61790943145752
4764 6.88839817047119
4765 6.80138492584229
4766 6.7116756439209
4767 7.03414440155029
4768 6.77278232574463
4769 6.66014623641968
4770 6.8054666519165
4771 6.47374868392944
4772 6.62881374359131
4773 6.64929723739624
4774 6.95143795013428
4775 6.93581676483154
4776 6.93826389312744
4777 7.01783990859985
4778 6.82534265518188
4779 6.91380023956299
4780 7.2424488067627
4781 6.98691701889038
4782 7.2275915145874
4783 7.39171457290649
4784 7.28968048095703
4785 7.3391637802124
4786 7.12859392166138
4787 6.91525077819824
4788 6.71586465835571
4789 6.83504438400269
4790 6.95847368240356
4791 6.5896463394165
4792 6.70519971847534
4793 6.66609048843384
4794 6.68521642684937
4795 6.86768865585327
4796 6.60767555236816
4797 6.75048828125
4798 6.56290578842163
4799 6.48003101348877
4800 6.49292707443237
4801 6.41128349304199
4802 6.47286701202393
4803 6.05823373794556
4804 6.16741752624512
4805 6.31288385391235
4806 6.27291584014893
4807 6.80810022354126
4808 6.48710870742798
4809 6.30361080169678
4810 6.47710084915161
4811 6.4483699798584
4812 6.65352630615234
4813 6.76121759414673
4814 6.75117444992065
4815 6.24929141998291
4816 6.42276382446289
4817 6.28557682037354
4818 6.34217262268066
4819 6.20451211929321
4820 6.42292022705078
4821 6.49485731124878
4822 6.45192003250122
4823 6.43531322479248
4824 6.68145751953125
4825 6.37091875076294
4826 6.66058540344238
4827 6.25144004821777
4828 6.33136320114136
4829 6.56767511367798
4830 6.54617309570312
4831 6.47603273391724
4832 6.66728448867798
4833 6.49412298202515
4834 6.49542474746704
4835 6.56413507461548
4836 6.20942115783691
4837 6.42949342727661
4838 6.34298992156982
4839 6.26923894882202
4840 6.57159423828125
4841 6.15711975097656
4842 6.33326721191406
4843 6.40719175338745
4844 6.42490005493164
4845 6.44538879394531
4846 6.77118444442749
4847 6.77231502532959
4848 6.58501577377319
4849 6.49633836746216
4850 6.60402202606201
4851 6.62936210632324
4852 6.83895397186279
4853 6.73164796829224
4854 6.76122283935547
4855 6.47545528411865
4856 6.79494047164917
4857 6.59652519226074
4858 6.7188835144043
4859 6.81827926635742
4860 7.08801507949829
4861 7.20749282836914
4862 6.63050174713135
4863 7.08492088317871
4864 6.69932413101196
4865 6.85851049423218
4866 6.60793447494507
4867 6.82934665679932
4868 6.52519464492798
4869 6.48426961898804
4870 6.73844003677368
4871 6.20568132400513
4872 6.34159374237061
4873 6.49751281738281
4874 6.45772647857666
4875 6.35060214996338
4876 6.21589469909668
4877 6.45857906341553
4878 6.39251565933228
4879 6.46357536315918
4880 6.55065250396729
4881 6.6003942489624
4882 6.6218318939209
4883 6.5358304977417
4884 6.72748947143555
4885 6.61962509155273
4886 6.76466035842896
4887 6.41382026672363
4888 6.46987247467041
4889 6.70445108413696
4890 6.73087358474731
4891 6.88643217086792
4892 6.50706386566162
4893 6.63696718215942
4894 6.49906539916992
4895 6.50066661834717
4896 6.4639310836792
4897 6.64412927627563
4898 6.17666292190552
4899 6.52043199539185
4900 6.64153814315796
4901 6.53683996200562
4902 6.06882810592651
4903 6.51345920562744
4904 6.52644348144531
4905 6.31888294219971
4906 6.58035659790039
4907 6.40667915344238
4908 6.37801837921143
4909 6.1457953453064
4910 6.14331007003784
4911 6.28033208847046
4912 6.1061487197876
4913 6.15722799301147
4914 6.08094501495361
4915 6.31609010696411
4916 6.42959070205688
4917 6.13077735900879
4918 6.21413612365723
4919 6.05975484848022
4920 6.46457672119141
4921 6.73080635070801
4922 6.89077138900757
4923 6.651442527771
4924 6.98793029785156
4925 6.75625085830688
4926 7.03889846801758
4927 6.89490175247192
4928 6.65194988250732
4929 6.84332466125488
4930 6.94319009780884
4931 7.19646549224854
4932 7.12075042724609
4933 7.1065502166748
4934 7.03351068496704
4935 6.94576549530029
4936 7.15287303924561
4937 7.12853240966797
4938 7.00296354293823
4939 7.02584552764893
4940 7.06454038619995
4941 7.21437931060791
4942 7.28254413604736
4943 7.26092386245728
4944 7.10787487030029
4945 7.0539379119873
4946 7.14568758010864
4947 7.32122659683228
4948 7.37506246566772
4949 7.07258319854736
4950 7.47237539291382
4951 7.53008651733398
4952 7.36064529418945
4953 7.12769269943237
4954 7.0649356842041
4955 7.11940002441406
4956 7.0815167427063
4957 7.01044273376465
4958 6.91790390014648
4959 7.287522315979
4960 6.8006067276001
4961 6.97216653823853
4962 7.0361123085022
4963 6.83017826080322
4964 6.82829666137695
4965 7.01745319366455
4966 6.98279762268066
4967 7.16475629806519
4968 6.84112167358398
4969 6.97806549072266
4970 6.80682516098022
4971 7.07672834396362
4972 6.95283794403076
4973 7.02646112442017
4974 7.37485933303833
4975 7.35037088394165
4976 7.16271209716797
4977 7.19308614730835
4978 6.94019937515259
4979 7.07176876068115
4980 6.92387580871582
4981 7.14884901046753
4982 7.21805381774902
4983 7.34405660629272
4984 7.0699725151062
4985 7.38926935195923
4986 7.18174457550049
4987 7.1185417175293
4988 7.25035047531128
4989 6.83453130722046
4990 7.05513715744019
4991 6.95844507217407
4992 6.90409755706787
4993 6.92280769348145
4994 6.82855844497681
4995 6.95513248443604
4996 7.09308338165283
4997 6.94045209884644
4998 6.86330366134644
4999 6.7410740852356
5000 6.85308599472046
5001 6.93637943267822
5002 6.93314599990845
5003 6.83215236663818
5004 6.98194074630737
5005 6.72024059295654
5006 6.60482406616211
5007 6.75018358230591
5008 6.6892786026001
5009 6.79446649551392
5010 6.48632907867432
5011 6.60355854034424
5012 6.59654378890991
5013 6.64380502700806
5014 6.56348562240601
5015 6.61185216903687
5016 6.72374629974365
5017 6.36572217941284
5018 6.60927534103394
5019 6.51809120178223
5020 6.56709337234497
5021 6.67625188827515
5022 6.58621311187744
5023 6.91555738449097
5024 6.84734869003296
5025 6.90205955505371
5026 6.70881843566895
5027 6.75188779830933
5028 6.81948566436768
5029 6.80753612518311
5030 7.12326669692993
5031 7.09072208404541
5032 6.8301887512207
5033 6.97035980224609
5034 6.95814514160156
5035 6.98873949050903
5036 7.09241580963135
5037 6.95240163803101
5038 7.01020002365112
5039 6.95058631896973
5040 6.8201961517334
5041 6.95888233184814
5042 6.75324153900146
5043 6.91578197479248
5044 6.82406044006348
5045 6.70845985412598
5046 6.78009843826294
5047 7.01118087768555
5048 7.03139066696167
5049 7.08553409576416
5050 7.06683397293091
5051 6.98137187957764
5052 7.13823461532593
5053 7.21057224273682
5054 6.77944755554199
5055 7.04236078262329
5056 7.12772512435913
5057 6.91801023483276
5058 7.00929164886475
5059 7.13562631607056
5060 7.02666854858398
5061 6.93949317932129
5062 6.95810842514038
5063 6.93803930282593
5064 6.88372993469238
5065 7.00170183181763
5066 7.12248086929321
5067 7.16085004806519
5068 7.0897421836853
5069 7.03698396682739
5070 6.87672901153564
5071 6.99267578125
5072 7.05174684524536
5073 7.02915143966675
5074 6.97492599487305
5075 6.93304204940796
5076 7.07103443145752
5077 6.92390203475952
5078 6.78309106826782
5079 6.6147985458374
5080 6.68497323989868
5081 6.56270885467529
5082 6.89960193634033
5083 6.74927139282227
5084 6.88722801208496
5085 6.90345573425293
5086 7.08788299560547
5087 6.92145729064941
5088 7.05030965805054
5089 6.91284704208374
5090 6.85211324691772
5091 6.97588348388672
5092 6.83441114425659
5093 6.84342432022095
5094 7.05576801300049
5095 7.07550668716431
5096 6.98652505874634
5097 6.71994590759277
5098 6.90966796875
5099 6.99999475479126
5100 6.84882974624634
5101 7.04171943664551
5102 6.87504196166992
5103 6.90596294403076
5104 6.84663391113281
5105 6.85333156585693
5106 6.64773654937744
5107 6.87490510940552
5108 6.72235202789307
5109 6.67390108108521
5110 6.84790372848511
5111 6.77423286437988
5112 6.79400014877319
5113 7.00017595291138
5114 7.00515031814575
5115 6.93658781051636
5116 6.86284303665161
5117 6.93867969512939
5118 6.78660726547241
5119 6.70677089691162
5120 6.76493644714355
5121 6.75471210479736
5122 6.72421216964722
5123 6.83055353164673
5124 6.82183694839478
5125 6.86306571960449
5126 6.83023500442505
5127 6.86100292205811
5128 6.74223709106445
5129 6.97719526290894
5130 6.91972732543945
5131 7.0514612197876
5132 6.82636213302612
5133 6.97517681121826
5134 6.85956001281738
5135 6.79205989837646
5136 6.96380519866943
5137 6.75095176696777
5138 6.89073753356934
5139 6.75731563568115
5140 6.71696138381958
5141 6.88721179962158
5142 6.84716463088989
5143 6.97662973403931
5144 6.88699531555176
5145 6.69670915603638
5146 6.66742944717407
5147 6.84539604187012
5148 6.7631311416626
5149 6.7324366569519
5150 6.85094499588013
5151 6.83316802978516
5152 6.65832090377808
5153 6.71405982971191
5154 6.84069299697876
5155 6.90152406692505
5156 6.65887355804443
5157 6.80363607406616
5158 6.82715463638306
5159 6.73634958267212
5160 6.81493520736694
5161 6.71453857421875
5162 6.64095640182495
5163 6.74231910705566
5164 6.81099319458008
5165 6.83879089355469
5166 6.81792593002319
5167 6.80289459228516
5168 6.76394414901733
5169 6.70743465423584
5170 6.67597150802612
5171 6.72448253631592
5172 6.57738828659058
5173 6.92080879211426
5174 6.96276092529297
5175 6.88488864898682
5176 6.77988910675049
5177 6.84302568435669
5178 6.83964490890503
5179 6.85597276687622
5180 6.64488124847412
5181 6.68992710113525
5182 6.82615804672241
5183 6.71736001968384
5184 6.67306089401245
5185 6.86595249176025
5186 6.92912721633911
5187 6.85904121398926
5188 6.75680208206177
5189 6.5881929397583
5190 6.73155450820923
5191 6.63398218154907
5192 6.77646970748901
5193 6.80704498291016
5194 6.6377124786377
5195 6.55297756195068
5196 6.56158828735352
5197 6.63182878494263
5198 6.65319776535034
5199 6.64955520629883
5200 6.65298461914062
5201 6.57657289505005
5202 6.66366720199585
5203 6.67408084869385
5204 6.84463405609131
5205 6.67917013168335
5206 6.74646520614624
5207 6.53781652450562
5208 6.82781791687012
5209 6.70499658584595
5210 6.19386863708496
5211 6.38054370880127
5212 6.38207006454468
5213 6.43909311294556
5214 6.48951530456543
5215 6.5540509223938
5216 6.54617214202881
5217 6.51957941055298
5218 6.61115646362305
5219 6.67512559890747
5220 6.52797508239746
5221 6.7863302230835
5222 6.68942880630493
5223 6.61450624465942
5224 6.77636051177979
5225 6.76473903656006
5226 6.67996263504028
5227 6.62951231002808
5228 6.65861225128174
5229 6.61249160766602
5230 6.60164642333984
5231 6.72739791870117
5232 6.85823249816895
5233 6.91006422042847
5234 6.99440383911133
5235 6.81389617919922
5236 6.50902795791626
5237 6.61288022994995
5238 6.51459550857544
5239 6.71731805801392
5240 6.73555707931519
5241 6.70520973205566
5242 6.61888599395752
5243 7.01587772369385
5244 7.15559387207031
5245 6.91044950485229
5246 7.01058530807495
5247 7.17243480682373
5248 7.02211093902588
5249 6.90869331359863
5250 6.75056838989258
5251 6.85127401351929
5252 6.87519454956055
5253 6.81761741638184
5254 6.75364255905151
5255 6.68551015853882
5256 6.89809036254883
5257 6.54373836517334
5258 6.64180517196655
5259 6.40022659301758
5260 6.62120199203491
5261 6.59978103637695
5262 6.62708187103271
5263 6.63360452651978
5264 6.55465793609619
5265 6.65580892562866
5266 6.52177476882935
5267 6.55569791793823
5268 6.8178563117981
5269 6.45595026016235
5270 6.78147411346436
5271 6.83220386505127
5272 6.74879169464111
5273 6.70077705383301
5274 6.77250909805298
5275 6.70359802246094
5276 6.57329130172729
5277 6.51004600524902
5278 6.61729049682617
5279 6.80047798156738
5280 6.82323503494263
5281 6.73001909255981
5282 6.66130828857422
5283 6.73101186752319
5284 6.73799610137939
5285 6.63686513900757
5286 6.66177225112915
5287 6.47965240478516
5288 6.41896152496338
5289 6.64828872680664
5290 6.72084856033325
5291 6.71252632141113
5292 6.79552698135376
5293 6.49014186859131
5294 6.53100109100342
5295 6.75446939468384
5296 6.53642082214355
5297 6.51753282546997
5298 6.62948322296143
5299 6.56159210205078
5300 6.6850061416626
5301 6.67076206207275
5302 6.75492572784424
5303 6.83337879180908
5304 6.49063491821289
5305 6.53105735778809
5306 6.73879194259644
5307 6.77541828155518
5308 6.72625398635864
5309 6.7989330291748
5310 6.985924243927
5311 7.02398061752319
5312 6.88018894195557
5313 6.62252187728882
5314 6.74617958068848
5315 6.85927867889404
5316 6.83004713058472
5317 6.76564311981201
5318 6.69256734848022
5319 6.84658050537109
5320 6.78298854827881
5321 6.66131782531738
5322 6.83691787719727
5323 6.86892127990723
5324 6.90813875198364
5325 6.78331851959229
5326 6.9518837928772
5327 6.84982824325562
5328 7.39066505432129
5329 7.47026681900024
5330 7.17807054519653
5331 6.88731241226196
5332 6.94633769989014
5333 7.26551961898804
5334 7.30202388763428
5335 7.14160537719727
5336 7.13118553161621
5337 7.11020231246948
5338 7.18044424057007
5339 6.99776697158813
5340 7.36866044998169
5341 6.91662168502808
5342 6.93368434906006
5343 7.06912899017334
5344 6.88304042816162
5345 6.84282159805298
5346 7.09847640991211
5347 6.85476016998291
5348 6.86432981491089
5349 7.0338020324707
5350 7.33239555358887
5351 6.9256763458252
5352 7.10095024108887
5353 6.99553966522217
5354 6.91454315185547
5355 7.13692045211792
5356 7.0826563835144
5357 7.00587511062622
5358 7.18959999084473
5359 7.01524591445923
5360 7.02403879165649
5361 6.86546564102173
5362 6.95486116409302
5363 6.9977855682373
5364 6.99012613296509
5365 6.81952428817749
5366 6.72414445877075
5367 6.91343307495117
5368 6.73451995849609
5369 6.79421663284302
5370 6.90456104278564
5371 6.64076566696167
5372 6.71181440353394
5373 6.85449838638306
5374 6.66646289825439
5375 6.82281160354614
5376 6.92714595794678
5377 6.69482374191284
5378 6.64824342727661
5379 6.66647958755493
5380 6.56949758529663
5381 6.6545467376709
5382 6.83110809326172
5383 7.00858879089355
5384 6.71226787567139
5385 6.87453413009644
5386 6.49124574661255
5387 6.98415803909302
5388 7.06705904006958
5389 6.98753261566162
5390 6.77986621856689
5391 6.55306816101074
5392 6.646315574646
5393 6.88783931732178
5394 6.80871438980103
5395 6.64566564559937
5396 6.69477701187134
5397 6.80391979217529
5398 6.36697959899902
5399 6.5137825012207
5400 6.68960285186768
5401 6.78557252883911
5402 6.78254890441895
5403 6.74966907501221
5404 6.61955213546753
5405 6.75466442108154
5406 6.62430047988892
5407 6.69264316558838
5408 6.79577445983887
5409 6.84053087234497
5410 6.66299104690552
5411 6.59114933013916
5412 6.70309019088745
5413 6.70232486724854
5414 6.92378234863281
5415 6.70879936218262
5416 6.76000499725342
5417 6.84830808639526
5418 6.92279958724976
5419 6.66519451141357
5420 6.71170949935913
5421 6.70997190475464
5422 6.75678586959839
5423 6.78972387313843
5424 6.4412202835083
5425 6.45151519775391
5426 6.72309875488281
5427 6.77022171020508
5428 6.78894853591919
5429 6.587327003479
5430 6.67904472351074
5431 6.64449453353882
5432 7.00247049331665
5433 7.00178194046021
5434 6.76226997375488
5435 6.7812647819519
5436 6.63029193878174
5437 6.88235712051392
5438 6.8957200050354
5439 6.75100660324097
5440 6.5347375869751
5441 6.61762189865112
5442 6.60082101821899
5443 6.85497665405273
5444 6.983078956604
5445 6.93155431747437
5446 6.94721555709839
5447 6.87090063095093
5448 6.76723718643188
5449 6.78921175003052
5450 6.93976020812988
5451 6.6988844871521
5452 6.88692188262939
5453 6.91892623901367
5454 6.72952556610107
5455 6.82997465133667
5456 6.99072360992432
5457 6.82387685775757
5458 6.741783618927
5459 6.8017635345459
5460 6.55759811401367
5461 6.63999319076538
5462 6.82603931427002
5463 6.6311469078064
5464 6.80199766159058
5465 6.99197292327881
5466 6.85452699661255
5467 6.73391580581665
5468 6.93096017837524
5469 6.91071033477783
5470 6.58172369003296
5471 6.92761707305908
5472 6.94830799102783
5473 6.93610334396362
5474 6.68329477310181
5475 6.54736757278442
5476 6.89120531082153
5477 6.61384916305542
5478 6.71785497665405
5479 6.66044282913208
5480 6.61391162872314
5481 6.8580174446106
5482 6.76801538467407
5483 6.79041147232056
5484 6.91472005844116
5485 6.89459705352783
5486 6.63862895965576
5487 6.83217287063599
5488 6.85352039337158
5489 6.80384922027588
5490 6.83070755004883
5491 6.83825969696045
5492 6.63620233535767
5493 6.76934623718262
5494 6.82394456863403
5495 6.84922885894775
5496 6.824951171875
5497 6.87212181091309
5498 6.88168239593506
5499 6.92005395889282
5500 6.8669490814209
5501 6.7953052520752
5502 6.62935972213745
5503 6.70046997070312
5504 6.9595308303833
5505 6.83531332015991
5506 6.89454364776611
5507 6.95774936676025
5508 6.80083084106445
5509 6.59611701965332
5510 6.77649593353271
5511 7.0000147819519
5512 7.01955938339233
5513 7.06997299194336
5514 6.95854520797729
5515 6.95489549636841
5516 7.10720777511597
5517 6.909827709198
5518 6.82437038421631
5519 6.78110790252686
5520 6.78371047973633
5521 6.80992031097412
5522 6.91860485076904
5523 6.66718339920044
5524 6.79477405548096
5525 6.87941360473633
5526 6.70207929611206
5527 6.65465116500854
5528 6.68741464614868
5529 6.63557815551758
5530 6.46697616577148
5531 6.69588279724121
5532 6.4996542930603
5533 6.67157125473022
5534 6.83252477645874
5535 6.54034996032715
5536 6.70907783508301
5537 6.68855428695679
5538 6.8715877532959
5539 6.61990261077881
5540 6.56284427642822
5541 6.78705215454102
5542 6.85650873184204
5543 6.88053560256958
5544 6.6878924369812
5545 6.72517585754395
5546 6.67822551727295
5547 6.9255199432373
5548 6.87686538696289
5549 7.02236461639404
5550 7.02536773681641
5551 7.10963201522827
5552 6.95707321166992
5553 6.90761423110962
5554 6.90565013885498
5555 6.98471736907959
5556 6.88830900192261
5557 6.96432638168335
5558 6.66927337646484
5559 6.77288055419922
5560 6.55636072158813
5561 6.88204383850098
5562 6.63576316833496
5563 6.68411302566528
5564 6.49436616897583
5565 6.48891401290894
5566 6.52679061889648
5567 6.680832862854
5568 6.63695621490479
5569 6.65801858901978
5570 6.93235111236572
5571 6.74373245239258
5572 6.86749076843262
5573 6.94770860671997
5574 6.5779824256897
5575 6.85213756561279
5576 6.94048643112183
5577 7.01222610473633
5578 7.07005310058594
5579 7.05968809127808
5580 6.98983430862427
5581 7.03068733215332
5582 7.24877691268921
5583 7.05941534042358
5584 6.91448307037354
5585 6.95659637451172
5586 7.10988187789917
5587 7.19812917709351
5588 7.10834980010986
5589 7.36947870254517
5590 7.5036153793335
5591 7.27225875854492
5592 7.17437648773193
5593 7.53971672058105
5594 7.5040078163147
5595 7.46985673904419
5596 7.45676469802856
5597 7.4603385925293
5598 7.53915023803711
5599 7.50048303604126
5600 7.39054536819458
5601 7.19693374633789
5602 7.22765159606934
5603 7.3601279258728
5604 7.48826789855957
5605 7.61089086532593
5606 7.50928449630737
5607 7.50403213500977
5608 7.39801979064941
5609 7.53880453109741
5610 7.4709677696228
5611 7.32920408248901
5612 7.54541921615601
5613 7.4746618270874
5614 7.79303169250488
5615 7.61947536468506
5616 7.66433572769165
5617 7.77961301803589
5618 7.52126264572144
5619 7.44548177719116
5620 7.66443347930908
5621 7.60278701782227
5622 7.76178216934204
5623 7.76123285293579
5624 7.55506086349487
5625 7.52262592315674
5626 7.7301778793335
5627 7.415123462677
5628 7.44971609115601
5629 7.38400554656982
5630 7.62753391265869
5631 7.5547046661377
5632 7.36052417755127
5633 7.52514839172363
5634 7.63339900970459
5635 7.51846170425415
5636 7.32958793640137
5637 7.10401487350464
5638 7.1743597984314
5639 6.7347149848938
5640 7.06473731994629
5641 7.00881004333496
5642 6.94795274734497
5643 7.04948663711548
5644 6.93618440628052
5645 7.16516876220703
5646 6.7966890335083
5647 6.94881343841553
5648 6.98987150192261
5649 7.1040153503418
5650 7.14174842834473
5651 7.23919725418091
5652 7.39487028121948
5653 6.9603443145752
5654 7.01447010040283
5655 7.19293117523193
5656 7.13568782806396
5657 7.2983455657959
5658 7.43684005737305
5659 7.12057018280029
5660 7.18836975097656
5661 7.0480694770813
5662 7.04895639419556
5663 7.21965169906616
5664 7.2137598991394
5665 6.90770769119263
5666 7.24045324325562
5667 7.10306119918823
5668 7.31022977828979
5669 7.22861480712891
5670 7.15876626968384
5671 7.21930503845215
5672 6.98575162887573
5673 7.11621952056885
5674 7.13809680938721
5675 6.92898178100586
5676 6.96534299850464
5677 7.20073127746582
5678 7.21371173858643
5679 7.21931505203247
5680 7.15354442596436
5681 7.20619010925293
5682 6.99355030059814
5683 7.14765548706055
5684 7.13620471954346
5685 7.09933042526245
5686 7.10938739776611
5687 7.14903831481934
5688 6.97507190704346
5689 7.02561521530151
5690 7.20211219787598
5691 7.14540863037109
5692 7.11017894744873
5693 7.03983449935913
5694 7.0707483291626
5695 7.14678525924683
5696 7.34962558746338
5697 7.20491170883179
5698 7.45436525344849
5699 7.56407928466797
5700 7.5338454246521
5701 7.30073022842407
5702 7.53450536727905
5703 7.39242172241211
5704 7.43025827407837
5705 7.4990382194519
5706 7.53178071975708
5707 7.36325168609619
5708 7.37497901916504
5709 7.32383346557617
5710 7.44574069976807
5711 7.48157024383545
5712 7.54336881637573
5713 7.430504322052
5714 7.45927095413208
5715 7.32229995727539
5716 7.46583032608032
5717 7.38117265701294
5718 7.33810377120972
5719 7.31517648696899
5720 7.19589757919312
5721 7.14010334014893
5722 6.8140664100647
5723 7.08938884735107
5724 7.0539436340332
5725 7.13598251342773
5726 7.31263113021851
5727 7.26592922210693
5728 7.08264589309692
5729 7.02827787399292
5730 7.22849225997925
5731 7.17917060852051
5732 7.01929473876953
5733 7.32358503341675
5734 7.47529745101929
5735 7.38385343551636
5736 7.18324995040894
5737 7.38925409317017
5738 7.46890020370483
5739 7.18679523468018
5740 7.19675922393799
5741 7.58794164657593
5742 7.35574817657471
5743 7.32000017166138
5744 7.40928649902344
5745 7.27572441101074
5746 7.33120250701904
5747 7.19889163970947
5748 7.35690021514893
5749 7.49292802810669
5750 7.62092304229736
5751 7.50713777542114
5752 7.57595491409302
5753 7.41246271133423
5754 7.71788740158081
5755 7.59243249893188
5756 7.5701265335083
5757 7.52385520935059
5758 7.52808904647827
5759 7.38208246231079
5760 7.65108203887939
5761 7.70893812179565
5762 7.26604175567627
5763 7.50169706344604
5764 7.27507829666138
5765 7.20639801025391
5766 7.20590972900391
5767 7.51463937759399
5768 7.48466205596924
5769 7.57450294494629
5770 7.52545833587646
5771 7.14187717437744
5772 7.49718475341797
5773 7.617919921875
5774 7.34233283996582
5775 7.17640256881714
5776 7.2680459022522
5777 7.04978132247925
5778 7.39211988449097
5779 7.38951587677002
5780 7.55141496658325
5781 7.6146821975708
5782 7.59191131591797
5783 7.65534496307373
5784 7.51396751403809
5785 7.66682815551758
5786 7.55184984207153
5787 7.55977916717529
5788 7.34982442855835
5789 7.53521680831909
5790 7.56487464904785
5791 7.40900993347168
5792 7.45761299133301
5793 7.45165109634399
5794 7.59568500518799
5795 7.5565357208252
5796 7.61809539794922
5797 7.42259454727173
5798 7.70063734054565
5799 7.6960391998291
5800 7.45969724655151
5801 7.65489816665649
5802 7.46868324279785
5803 7.67006492614746
5804 7.48167896270752
5805 7.40650606155396
5806 7.1869101524353
5807 7.27971649169922
5808 7.39736175537109
5809 6.81383180618286
5810 7.01546955108643
5811 7.07405948638916
5812 6.75525283813477
5813 6.65855073928833
5814 7.14204025268555
5815 7.12897300720215
5816 7.3964524269104
5817 7.41989326477051
5818 7.27438020706177
5819 7.32907009124756
5820 7.33745622634888
5821 7.38683652877808
5822 7.59548044204712
5823 7.41808462142944
5824 7.39402484893799
5825 7.4696102142334
5826 7.20174312591553
5827 7.31517505645752
5828 7.43768358230591
5829 7.43620204925537
5830 7.48219680786133
5831 7.65186786651611
5832 7.39599895477295
5833 7.46281480789185
5834 7.49336242675781
5835 7.6807222366333
5836 7.73009729385376
5837 7.49414348602295
5838 7.31847095489502
5839 7.24524879455566
5840 7.30674314498901
5841 7.19525146484375
5842 7.12921571731567
5843 7.38096857070923
5844 7.39639568328857
5845 7.37635850906372
5846 7.43812894821167
5847 7.53548908233643
5848 7.44595861434937
5849 7.40392827987671
5850 7.58845376968384
5851 7.60719299316406
5852 7.45676946640015
5853 7.1080470085144
5854 7.17101240158081
5855 7.21728992462158
5856 7.22753810882568
5857 7.38921928405762
5858 7.35976934432983
5859 7.56928014755249
5860 7.30494356155396
5861 7.25256204605103
5862 7.27214765548706
5863 7.25281429290771
5864 7.14630603790283
5865 7.31348943710327
5866 7.5517635345459
5867 7.34870052337646
5868 7.60490989685059
5869 7.40918445587158
5870 7.54935169219971
5871 7.4049243927002
5872 7.47826385498047
5873 7.44533491134644
5874 7.64104175567627
5875 7.46433305740356
5876 7.38565397262573
5877 7.71830797195435
5878 7.43008327484131
5879 7.24568271636963
5880 7.41661357879639
5881 7.45663356781006
5882 7.46050310134888
5883 7.26041316986084
5884 7.13356065750122
5885 7.49149608612061
5886 7.10667181015015
5887 6.96496057510376
5888 7.44114589691162
5889 7.46827459335327
5890 7.39382410049438
5891 7.58342790603638
5892 7.22337055206299
5893 7.17933988571167
5894 7.35780191421509
5895 7.14426612854004
5896 7.69653749465942
5897 7.51490211486816
5898 7.51969003677368
5899 7.39785814285278
5900 7.42474746704102
5901 7.25699663162231
5902 7.35361385345459
5903 7.39494180679321
5904 7.01983547210693
5905 6.98793172836304
5906 6.86924171447754
5907 7.41970634460449
5908 7.29104137420654
5909 7.14063453674316
5910 7.31661128997803
5911 7.14682531356812
5912 7.33391141891479
5913 7.24129152297974
5914 7.4665060043335
5915 7.24962997436523
5916 7.39688110351562
5917 7.32347631454468
5918 7.38205146789551
5919 7.3498854637146
5920 7.11661958694458
5921 7.71624279022217
5922 7.5560245513916
5923 7.34671068191528
5924 7.3543963432312
5925 7.47997283935547
5926 7.58768892288208
5927 7.57393312454224
5928 7.77993297576904
5929 7.78822422027588
5930 7.60278844833374
5931 7.64574241638184
5932 7.6048059463501
5933 7.63074779510498
5934 7.65271806716919
5935 7.55844926834106
5936 7.6638822555542
5937 7.54522085189819
5938 7.5754246711731
5939 7.62950325012207
5940 7.76689052581787
5941 7.74773550033569
5942 7.31914186477661
5943 7.35812568664551
5944 7.57857131958008
5945 7.31022119522095
5946 7.70537710189819
5947 7.14731073379517
5948 7.21607828140259
5949 7.16985845565796
5950 7.28518152236938
5951 7.22632217407227
5952 7.09230852127075
5953 7.21700382232666
5954 7.22311162948608
5955 7.27196931838989
5956 7.34008073806763
5957 7.40750503540039
5958 7.70280742645264
5959 7.67842435836792
5960 7.4499306678772
5961 7.44457626342773
5962 7.39193964004517
5963 7.31748342514038
5964 7.37668132781982
5965 7.46903896331787
5966 7.17407178878784
5967 7.35669708251953
5968 7.41311454772949
5969 7.32009410858154
5970 7.47154855728149
5971 7.27475214004517
5972 7.20732498168945
5973 7.38479042053223
5974 7.02816772460938
5975 6.85865068435669
5976 7.17432069778442
5977 7.00700044631958
5978 6.93575429916382
5979 6.85985040664673
5980 6.85745906829834
5981 6.83044528961182
5982 6.94080352783203
5983 6.80277824401855
5984 7.01233100891113
5985 6.92209577560425
5986 7.15821981430054
5987 6.78705787658691
5988 6.81695127487183
5989 6.92977523803711
5990 6.97088766098022
5991 6.99291133880615
5992 6.83878326416016
5993 6.99393844604492
5994 7.15619134902954
5995 7.20863819122314
5996 6.82293748855591
5997 7.31411504745483
5998 7.18637752532959
5999 6.98245620727539
6000 7.06905889511108
6001 7.02447557449341
6002 7.032639503479
6003 6.89745855331421
6004 6.85766935348511
6005 7.10035276412964
6006 7.17935848236084
6007 7.22879076004028
6008 7.06045150756836
6009 7.28957939147949
6010 6.98792362213135
6011 7.06566619873047
6012 7.21845817565918
6013 7.13517379760742
6014 7.23201990127563
6015 7.13052749633789
6016 7.03862571716309
6017 7.07385063171387
6018 7.32594680786133
6019 7.1872410774231
6020 7.32490062713623
6021 7.09388256072998
6022 7.4030818939209
6023 7.24543714523315
6024 7.24766731262207
6025 7.37135219573975
6026 7.48656749725342
6027 7.70783185958862
6028 7.92892217636108
6029 7.74849224090576
6030 7.85328245162964
6031 7.80846261978149
6032 8.08971118927002
6033 8.15073394775391
6034 7.96320247650146
6035 8.32208251953125
6036 7.97185754776001
6037 7.82937812805176
6038 7.92128038406372
6039 7.49497652053833
6040 7.54300355911255
6041 7.68316459655762
6042 7.61204814910889
6043 7.40324640274048
6044 7.50260305404663
6045 7.73266553878784
6046 7.62870454788208
6047 7.44291019439697
6048 7.50254583358765
6049 7.47378969192505
6050 7.31762456893921
6051 7.55093669891357
6052 7.68280792236328
6053 7.6518406867981
6054 7.50285959243774
6055 7.44158983230591
6056 7.36808204650879
6057 7.5953311920166
6058 7.57718229293823
6059 7.46681070327759
6060 7.83229446411133
6061 7.58004665374756
6062 7.83935737609863
6063 7.43955373764038
6064 7.60924243927002
6065 7.24296426773071
6066 7.30187654495239
6067 7.42582893371582
6068 7.30414438247681
6069 7.52370452880859
6070 7.4996018409729
6071 7.42877578735352
6072 7.27812814712524
6073 7.53206348419189
6074 7.28510046005249
6075 7.19000482559204
6076 7.42317676544189
6077 7.50656366348267
6078 7.46896648406982
6079 7.56345081329346
6080 7.66685438156128
6081 7.560133934021
6082 7.61201620101929
6083 7.48326253890991
6084 7.28834819793701
6085 7.3741602897644
6086 7.2096586227417
6087 7.34565019607544
6088 7.37141752243042
6089 7.41375207901001
6090 7.22818517684937
6091 7.14806842803955
6092 7.14196968078613
6093 7.41305351257324
6094 7.33322238922119
6095 7.41544580459595
6096 7.54617834091187
6097 7.3961353302002
6098 7.43052530288696
6099 7.45978450775146
6100 7.63009357452393
6101 7.4009804725647
6102 7.56745100021362
6103 7.58510065078735
6104 7.20364427566528
6105 7.27929878234863
6106 7.1510763168335
6107 7.1067967414856
6108 7.6200475692749
6109 7.41293430328369
6110 7.23247337341309
6111 6.82072401046753
6112 7.08963775634766
6113 7.10784006118774
6114 7.4851131439209
6115 7.22309398651123
6116 7.29377126693726
6117 7.45512676239014
6118 7.1644082069397
6119 7.60719871520996
6120 7.97787427902222
6121 8.03342533111572
6122 8.10298538208008
6123 8.09799385070801
6124 8.3248462677002
6125 8.00553226470947
6126 7.97587060928345
6127 7.57593154907227
6128 7.35203170776367
6129 7.51641511917114
6130 7.43153715133667
6131 7.71191740036011
6132 7.72281455993652
6133 7.63228750228882
6134 7.44033575057983
6135 7.70047378540039
6136 7.49728584289551
6137 7.40814113616943
6138 7.4622745513916
6139 7.34633827209473
6140 7.14948892593384
6141 7.4759373664856
6142 7.82738304138184
6143 7.45113515853882
6144 7.12755537033081
6145 7.38277101516724
6146 7.40858554840088
6147 7.63734102249146
6148 7.46589612960815
6149 7.12202262878418
6150 7.20099067687988
6151 6.96581363677979
6152 7.20030927658081
6153 7.40282678604126
6154 7.4325532913208
6155 7.38478899002075
6156 7.2714991569519
6157 7.43596887588501
6158 7.34654474258423
6159 7.17360258102417
6160 7.22967338562012
6161 7.02119636535645
6162 6.98857355117798
6163 6.77787065505981
6164 6.87315368652344
6165 7.04386186599731
6166 7.13706064224243
6167 7.38571071624756
6168 7.42182970046997
6169 7.06573104858398
6170 6.96995782852173
6171 6.90889310836792
6172 7.01592874526978
6173 7.15769290924072
6174 7.10921907424927
6175 7.23354148864746
6176 6.91172409057617
6177 6.93994903564453
6178 6.94958925247192
6179 7.16842412948608
6180 7.09531259536743
6181 7.17332744598389
6182 6.75060129165649
6183 6.76518869400024
6184 6.68496942520142
6185 6.63296413421631
6186 6.49342346191406
6187 6.97944498062134
6188 6.96742916107178
6189 6.91738271713257
6190 6.65858507156372
6191 6.66289806365967
6192 7.02085542678833
6193 7.16303491592407
6194 7.18677616119385
6195 7.22727298736572
6196 7.2524356842041
6197 7.06366109848022
6198 7.03498125076294
6199 7.25824213027954
6200 6.70017433166504
6201 7.00053310394287
6202 6.9346170425415
6203 7.30969762802124
6204 7.37867116928101
6205 6.8706841468811
6206 6.88181304931641
6207 6.99770212173462
6208 6.81263399124146
6209 7.08720111846924
6210 7.15229034423828
6211 6.97311019897461
6212 6.86108255386353
6213 7.08421277999878
6214 7.07814645767212
6215 7.06408214569092
6216 6.97921419143677
6217 7.1579008102417
6218 6.84018182754517
6219 6.94551992416382
6220 6.63695096969604
6221 6.70658159255981
6222 6.95327854156494
6223 6.85193538665771
6224 6.8685622215271
6225 6.59087991714478
6226 6.92519998550415
6227 6.8572793006897
6228 7.02465295791626
6229 6.9991307258606
6230 7.03123378753662
6231 7.36866044998169
6232 7.26617813110352
6233 7.35312843322754
6234 7.16599607467651
6235 6.87639999389648
6236 7.15869331359863
6237 6.71138668060303
6238 7.46850442886353
6239 7.43649959564209
6240 7.68572378158569
6241 7.82031488418579
6242 7.05647850036621
6243 7.37061786651611
6244 7.57544946670532
6245 7.27378749847412
6246 7.19622373580933
6247 7.22482252120972
6248 7.25142765045166
6249 7.20133876800537
6250 7.36322498321533
6251 7.42887353897095
6252 7.42187976837158
6253 7.32819938659668
6254 7.14640665054321
6255 7.18712663650513
6256 7.27745342254639
6257 6.99940872192383
6258 7.0851674079895
6259 7.02848100662231
6260 7.28308057785034
6261 7.26348638534546
6262 7.21565914154053
6263 7.02312898635864
6264 7.13687181472778
6265 7.16169214248657
6266 7.03227710723877
6267 7.34742450714111
6268 7.11054182052612
6269 7.15171718597412
6270 7.07309627532959
6271 7.2081127166748
6272 7.12690830230713
6273 7.20678281784058
6274 7.25195598602295
6275 7.36611700057983
6276 7.25218296051025
6277 7.11454629898071
6278 7.16157484054565
6279 6.94243335723877
6280 7.31806230545044
6281 7.32329607009888
6282 7.60638523101807
6283 7.26878643035889
6284 7.48668813705444
6285 7.77453804016113
6286 7.11544227600098
6287 7.64703178405762
6288 7.45483541488647
6289 7.10192394256592
6290 7.11711931228638
6291 6.99624252319336
6292 7.41631412506104
6293 6.97671985626221
6294 7.02233695983887
6295 6.80864381790161
6296 7.01664400100708
6297 6.60629081726074
6298 6.7448878288269
6299 7.45862674713135
6300 7.42157554626465
6301 7.59206247329712
6302 7.70659828186035
6303 7.24434471130371
6304 7.73642635345459
6305 7.62002229690552
6306 7.77535438537598
6307 6.94404888153076
6308 6.87192630767822
6309 7.29435348510742
6310 6.73833465576172
6311 7.17036390304565
6312 6.66620635986328
6313 6.56554794311523
6314 6.66816377639771
6315 7.02880620956421
6316 7.2723913192749
6317 8.01238441467285
6318 7.31049394607544
6319 7.73690128326416
6320 7.64861249923706
6321 7.7002329826355
6322 7.24879932403564
6323 7.67387390136719
6324 7.12604236602783
6325 7.81820726394653
6326 7.80946683883667
6327 7.86069250106812
6328 7.3957724571228
6329 7.55284929275513
6330 7.46620035171509
6331 7.25268983840942
6332 7.16096162796021
6333 7.38269901275635
6334 7.0313892364502
6335 7.23135232925415
6336 7.10341119766235
6337 6.93865203857422
6338 7.29003286361694
6339 7.54848575592041
6340 7.23994398117065
6341 7.28448915481567
6342 6.85198593139648
6343 7.04677200317383
6344 7.28528547286987
6345 7.07223129272461
6346 6.90847778320312
6347 6.74614858627319
6348 7.12810134887695
6349 6.68360376358032
6350 7.46334552764893
6351 7.45777750015259
6352 7.19142055511475
6353 7.78178119659424
6354 7.9077730178833
6355 8.18745613098145
6356 8.22743988037109
6357 7.97523403167725
6358 7.96667432785034
6359 7.92075300216675
6360 8.23857879638672
6361 7.82182788848877
6362 8.40952968597412
6363 8.22789192199707
6364 8.05830383300781
6365 7.89736747741699
6366 7.8831353187561
6367 7.92396402359009
6368 7.84035921096802
6369 7.88012218475342
6370 7.90831136703491
6371 7.87612915039062
6372 7.60217714309692
6373 7.74610614776611
6374 7.78976535797119
6375 7.79453659057617
6376 7.91752481460571
6377 7.88446426391602
6378 7.75840759277344
6379 7.78012275695801
6380 7.74778652191162
6381 7.58951568603516
6382 7.83652782440186
6383 8.41687774658203
6384 7.67632102966309
6385 7.58008146286011
6386 7.57813262939453
6387 7.87168455123901
6388 7.7009859085083
6389 7.69520139694214
6390 7.52324104309082
6391 7.28715991973877
6392 7.45535802841187
6393 7.70788669586182
6394 7.36699962615967
6395 7.47075271606445
6396 7.7075366973877
6397 7.70151805877686
6398 7.97181749343872
6399 7.44330406188965
6400 7.13797616958618
6401 7.47503185272217
6402 7.16578578948975
6403 7.15782070159912
6404 7.10764646530151
6405 7.53511238098145
6406 7.07873868942261
6407 7.42628192901611
6408 7.82434749603271
6409 8.03631687164307
6410 7.55502891540527
6411 7.66189289093018
6412 7.21205568313599
6413 7.80587720870972
6414 7.62852001190186
6415 7.62186717987061
6416 7.68013763427734
6417 7.67212867736816
6418 7.86555290222168
6419 7.63251304626465
6420 7.90217447280884
6421 7.66470432281494
6422 7.63591432571411
6423 7.68265914916992
6424 7.92299938201904
6425 7.87222242355347
6426 8.00651741027832
6427 8.12443447113037
6428 8.16742038726807
6429 8.09937191009521
6430 8.08053493499756
6431 8.24409866333008
6432 8.35886573791504
6433 8.338623046875
6434 8.19100093841553
6435 8.46107292175293
6436 8.34010696411133
6437 8.35220241546631
6438 8.29292774200439
6439 8.12189483642578
6440 8.41099548339844
6441 8.74435615539551
6442 8.43154239654541
6443 8.35151958465576
6444 8.41921234130859
6445 8.38321971893311
6446 8.60198974609375
6447 8.36991405487061
6448 8.14497756958008
6449 8.00374317169189
6450 8.41316509246826
6451 8.29862117767334
6452 8.27983856201172
6453 8.06007099151611
6454 8.1866979598999
6455 8.29719638824463
6456 8.10909748077393
6457 7.89082527160645
6458 7.96855211257935
6459 8.10567378997803
6460 8.12235355377197
6461 8.12296772003174
6462 8.25850296020508
6463 8.09582424163818
6464 8.37819385528564
6465 8.30578327178955
6466 8.1708288192749
6467 8.48983573913574
6468 8.18111896514893
6469 8.29602146148682
6470 8.20154857635498
6471 8.18840503692627
6472 8.25044822692871
6473 8.08404636383057
6474 7.98440551757812
6475 8.05896949768066
6476 8.33500862121582
6477 8.34910106658936
6478 8.22065925598145
6479 8.03303241729736
6480 7.9458909034729
6481 8.01041984558105
6482 8.22821521759033
6483 8.31204032897949
6484 8.23412132263184
6485 8.11135387420654
6486 8.32177066802979
6487 8.3291130065918
6488 8.26585483551025
6489 8.03329944610596
6490 8.07572650909424
6491 8.33870792388916
6492 7.92108678817749
6493 8.08443832397461
6494 8.08552742004395
6495 7.99056005477905
6496 7.95259571075439
6497 7.56753206253052
6498 7.59733247756958
6499 7.49844837188721
6500 7.74958467483521
6501 7.5532603263855
6502 7.94916296005249
6503 8.10371780395508
6504 7.90081977844238
6505 8.10874652862549
6506 8.20910263061523
6507 7.99963855743408
6508 8.34423828125
6509 8.0784740447998
6510 7.81423568725586
6511 7.63044452667236
6512 8.1669750213623
6513 7.303053855896
6514 7.81081342697144
6515 7.56779146194458
6516 7.66875886917114
6517 7.69564342498779
6518 7.30477237701416
6519 7.39247941970825
6520 7.20740842819214
6521 7.76031017303467
6522 8.1079683303833
6523 8.00958824157715
6524 7.91699647903442
6525 7.49554061889648
6526 7.72070932388306
6527 8.10298347473145
6528 8.0045166015625
6529 7.99748277664185
6530 8.17329216003418
6531 8.28845310211182
6532 8.21165561676025
6533 8.07108592987061
6534 8.07240867614746
6535 8.21599674224854
6536 8.3668794631958
6537 8.04451751708984
6538 8.21603775024414
6539 8.21120643615723
6540 8.34794044494629
6541 8.34942436218262
6542 8.36267185211182
6543 8.44556903839111
6544 8.37054538726807
6545 8.32483959197998
6546 8.3308219909668
6547 8.45841503143311
6548 8.19959163665771
6549 8.15130710601807
6550 8.1287841796875
6551 8.38648986816406
6552 7.96705722808838
6553 8.09342479705811
6554 8.01268005371094
6555 8.13598442077637
6556 8.02223300933838
6557 8.12147045135498
6558 8.15567493438721
6559 8.06273937225342
6560 7.93735790252686
6561 8.12313747406006
6562 8.19346141815186
6563 8.36387252807617
6564 8.41021251678467
6565 8.28231811523438
6566 8.66895008087158
6567 8.46298217773438
6568 8.32010555267334
6569 8.67361354827881
6570 8.53499221801758
6571 8.72534847259521
6572 8.61699104309082
6573 8.29001140594482
6574 8.25893497467041
6575 8.60387229919434
6576 8.44062805175781
6577 8.58251571655273
6578 8.55697822570801
6579 8.33476543426514
6580 8.48474884033203
6581 8.60974407196045
6582 8.64459705352783
6583 8.32518672943115
6584 8.42205619812012
6585 8.36426448822021
6586 8.17588710784912
6587 8.47454929351807
6588 8.44790744781494
6589 8.55742740631104
6590 8.40523624420166
6591 8.5702428817749
6592 8.69945049285889
6593 8.35076427459717
6594 8.06128597259521
6595 8.60003566741943
6596 8.68139362335205
6597 8.48737812042236
6598 8.72365474700928
6599 8.48248767852783
6600 8.68121242523193
6601 8.5597448348999
6602 8.5273494720459
6603 8.37877559661865
6604 8.48215389251709
6605 8.73247337341309
6606 8.6757116317749
6607 8.55351161956787
6608 8.47139739990234
6609 8.69678497314453
6610 8.52080154418945
6611 8.49767112731934
6612 8.34020900726318
6613 8.55077457427979
6614 8.65106582641602
6615 8.30853462219238
6616 8.68679618835449
6617 8.5444803237915
6618 8.34046268463135
6619 8.45702648162842
6620 8.58382892608643
6621 8.5598258972168
6622 8.39618968963623
6623 8.50300312042236
6624 8.63495922088623
6625 8.50872802734375
6626 8.34008979797363
6627 8.47843074798584
6628 7.96231889724731
6629 8.30117702484131
6630 8.265380859375
6631 8.36985492706299
6632 8.38751220703125
6633 8.0543212890625
6634 7.94570875167847
6635 7.97322225570679
6636 8.12983703613281
6637 8.20417213439941
6638 8.25240135192871
6639 8.42452812194824
6640 8.46415615081787
6641 8.39887046813965
6642 8.4243803024292
6643 8.58405113220215
6644 8.50366592407227
6645 8.39249515533447
6646 8.50598430633545
6647 8.40010452270508
6648 8.46781444549561
6649 8.25588893890381
6650 8.22564888000488
6651 8.22765445709229
6652 7.64508104324341
6653 8.04822635650635
6654 7.69794988632202
6655 7.87831878662109
6656 7.96587467193604
6657 8.04983615875244
6658 8.23789405822754
6659 8.73086643218994
6660 8.14816093444824
6661 8.19317245483398
6662 8.06076908111572
6663 8.36981582641602
6664 8.26539039611816
6665 8.09463214874268
6666 7.53728437423706
6667 7.60340261459351
6668 7.80226564407349
6669 7.94962501525879
6670 7.6601128578186
6671 7.83743810653687
6672 7.91737508773804
6673 7.67376947402954
6674 7.44322395324707
6675 7.5002121925354
6676 7.64144563674927
6677 7.68293046951294
6678 7.66006469726562
6679 7.23806381225586
6680 7.45235586166382
6681 7.5594801902771
6682 7.67057371139526
6683 7.66197872161865
6684 7.59740209579468
6685 7.56182432174683
6686 7.28906488418579
6687 7.85008478164673
6688 7.7617073059082
6689 8.06074237823486
6690 7.80809116363525
6691 7.98377990722656
6692 7.80325412750244
6693 7.53513622283936
6694 7.84990215301514
6695 7.66148567199707
6696 7.6098952293396
6697 7.67063140869141
6698 7.44972229003906
6699 7.66981554031372
6700 7.15166234970093
6701 7.7066388130188
6702 8.18730068206787
6703 7.80397176742554
6704 7.58851861953735
6705 7.72780275344849
6706 7.16775465011597
6707 7.54354333877563
6708 7.87626647949219
6709 7.56103229522705
6710 7.44326305389404
6711 7.65496206283569
6712 7.62063026428223
6713 7.39180278778076
6714 7.35689735412598
6715 7.34095096588135
6716 7.63577032089233
6717 7.46609830856323
6718 7.77438449859619
6719 7.68981027603149
6720 7.49895429611206
6721 7.36935043334961
6722 7.75962972640991
6723 7.18714237213135
6724 7.63176774978638
6725 7.91379928588867
6726 7.50538158416748
6727 7.66221809387207
6728 7.49458312988281
6729 7.14623498916626
6730 7.33608245849609
6731 7.22401428222656
6732 7.30638313293457
6733 7.84615278244019
6734 7.6354284286499
6735 7.55196475982666
6736 7.19248199462891
6737 7.45704126358032
6738 7.59620952606201
6739 7.47489023208618
6740 7.32093620300293
6741 7.11856651306152
6742 7.42177057266235
6743 7.45635938644409
6744 7.34616947174072
6745 6.96530532836914
6746 6.65450143814087
6747 7.35490894317627
6748 7.0442419052124
6749 6.78832960128784
6750 7.1843056678772
6751 6.94169569015503
6752 7.20939779281616
6753 7.04573011398315
6754 7.27536773681641
6755 6.88587760925293
6756 6.76804351806641
6757 6.93481302261353
6758 7.27005672454834
6759 7.11737632751465
6760 6.98055076599121
6761 7.31031227111816
6762 7.33744764328003
6763 7.20247745513916
6764 7.61085271835327
6765 7.31195592880249
6766 7.51107263565063
6767 7.03399562835693
6768 7.2359824180603
6769 7.54809045791626
6770 7.59703254699707
6771 7.80859518051147
6772 7.47573328018188
6773 7.70423889160156
6774 7.36932134628296
6775 7.57061147689819
6776 7.76379060745239
6777 7.88727045059204
6778 7.5822811126709
6779 7.62416315078735
6780 7.69041967391968
6781 7.73056554794312
6782 7.71386003494263
6783 7.85447072982788
6784 7.7107892036438
6785 7.68279981613159
6786 6.97951650619507
6787 7.05113410949707
6788 6.78082990646362
6789 6.93876504898071
6790 7.31697702407837
6791 7.40269565582275
6792 6.98873329162598
6793 6.63435554504395
6794 6.23597431182861
6795 6.41572570800781
6796 6.65949630737305
6797 6.74265098571777
6798 6.54307985305786
6799 6.74840068817139
6800 6.55918979644775
6801 6.83581590652466
6802 7.25143384933472
6803 7.01035690307617
6804 7.27556991577148
6805 7.34282302856445
6806 7.02375745773315
6807 7.28231906890869
6808 7.25598955154419
6809 7.37660217285156
6810 7.26337718963623
6811 7.42560005187988
6812 7.55534887313843
6813 7.59021759033203
6814 7.58959007263184
6815 7.13509702682495
6816 7.3582067489624
6817 7.49239253997803
6818 6.84407377243042
6819 6.78661108016968
6820 6.94767999649048
6821 6.75145626068115
6822 7.14951515197754
6823 7.05908966064453
6824 7.24759769439697
6825 6.85260534286499
6826 7.36508464813232
6827 7.28046417236328
6828 7.4966025352478
6829 7.91282320022583
6830 8.01242446899414
6831 7.78643083572388
6832 7.7939019203186
6833 7.42693901062012
6834 7.43160820007324
6835 7.69519519805908
6836 7.78629064559937
6837 7.64442825317383
6838 7.83377552032471
6839 7.87551212310791
6840 7.54642343521118
6841 8.0928258895874
6842 7.92803907394409
6843 7.68420743942261
6844 7.82544136047363
6845 7.91165924072266
6846 7.71296453475952
6847 7.71328783035278
6848 7.93001127243042
6849 7.95487928390503
6850 7.76118755340576
6851 8.02184295654297
6852 7.91613054275513
6853 7.77309894561768
6854 8.15331649780273
6855 7.93529033660889
6856 7.72798299789429
6857 7.68205690383911
6858 7.88460254669189
6859 7.65489912033081
6860 7.38721513748169
6861 8.06748390197754
6862 7.79197120666504
6863 7.77358245849609
6864 7.3670392036438
6865 7.68451404571533
6866 7.34378290176392
6867 7.69574975967407
6868 7.57595300674438
6869 7.43497467041016
6870 7.34353733062744
6871 7.30651092529297
6872 7.47172594070435
6873 7.79519462585449
6874 7.67693185806274
6875 7.61825561523438
6876 7.85168647766113
6877 7.77934169769287
6878 7.53841590881348
6879 7.50967931747437
6880 7.55099725723267
6881 7.52623271942139
6882 7.78053712844849
6883 7.24843263626099
6884 7.57545328140259
6885 7.67460155487061
6886 7.59665012359619
6887 7.25700330734253
6888 7.95587301254272
6889 7.74094343185425
6890 7.75777435302734
6891 7.73507022857666
6892 7.79875421524048
6893 7.84623146057129
6894 7.76083374023438
6895 7.5737247467041
6896 7.57726621627808
6897 7.8355016708374
6898 7.77682781219482
6899 7.58474159240723
6900 7.58984518051147
6901 7.63475799560547
6902 7.63889837265015
6903 7.64127016067505
6904 7.68143320083618
6905 7.44323873519897
6906 7.92069149017334
6907 7.75374889373779
6908 7.47536516189575
6909 7.37524652481079
6910 7.52005386352539
6911 7.64569139480591
6912 7.66751956939697
6913 7.74365663528442
6914 7.17824029922485
6915 7.23064756393433
6916 7.21191644668579
6917 7.15881443023682
6918 6.68642854690552
6919 7.11845922470093
6920 7.09451150894165
6921 7.37632369995117
6922 7.48494291305542
6923 7.12365961074829
6924 6.80885887145996
6925 7.42285919189453
6926 7.07740116119385
6927 7.01605176925659
6928 7.09459686279297
6929 7.21393156051636
6930 7.29133462905884
6931 7.16731595993042
6932 7.01980400085449
6933 6.85319852828979
6934 6.85661029815674
6935 6.9703540802002
6936 7.0411901473999
6937 6.88448667526245
6938 6.9194164276123
6939 6.717360496521
6940 6.99405908584595
6941 6.77018976211548
6942 6.84451818466187
6943 7.14630794525146
6944 7.0120701789856
6945 7.14676666259766
6946 7.28864479064941
6947 7.40722179412842
6948 6.98331689834595
6949 7.11189126968384
6950 7.20089435577393
6951 7.43497180938721
6952 7.23192453384399
6953 7.0459041595459
6954 5.94469594955444
6955 6.76543951034546
6956 7.36861515045166
6957 7.41966676712036
6958 7.1526894569397
6959 6.63310527801514
6960 6.81504726409912
6961 6.51693534851074
6962 6.80968189239502
6963 7.16434621810913
6964 6.06448602676392
6965 6.410804271698
6966 6.84504699707031
6967 6.8360743522644
6968 7.01377296447754
6969 6.7273154258728
6970 6.91195392608643
6971 6.79324007034302
6972 6.83321189880371
6973 6.50134420394897
6974 6.96806192398071
6975 6.74571466445923
6976 6.89609527587891
6977 6.65483045578003
6978 6.52282619476318
6979 6.71152782440186
6980 6.75080299377441
6981 6.74434280395508
6982 6.95055246353149
6983 7.00527191162109
6984 6.70387887954712
6985 7.58690595626831
6986 7.53991270065308
6987 7.6842737197876
6988 7.83049201965332
6989 8.37505054473877
6990 8.14824390411377
6991 8.29979705810547
6992 8.27384567260742
6993 8.36472606658936
6994 8.3356761932373
6995 8.55078220367432
6996 8.52889347076416
6997 9.11074638366699
6998 8.25367736816406
6999 8.52958965301514
7000 8.07204914093018
7001 8.23298835754395
7002 7.89089345932007
7003 8.38524627685547
7004 8.19126892089844
7005 7.72003841400146
7006 7.81050205230713
7007 7.26248741149902
7008 7.59453010559082
7009 8.25149345397949
7010 8.1047248840332
7011 8.11498260498047
7012 7.60029602050781
7013 7.76304149627686
7014 8.50931262969971
7015 8.31113624572754
7016 7.83044767379761
7017 7.86614418029785
7018 8.13230037689209
7019 7.49197483062744
7020 6.95835208892822
7021 7.22045421600342
7022 7.24228382110596
7023 7.25600433349609
7024 7.74830627441406
7025 7.64065027236938
7026 7.80635023117065
7027 8.011549949646
7028 7.93600225448608
7029 7.5127649307251
7030 8.11358737945557
7031 8.05054950714111
7032 7.95458173751831
7033 8.56385135650635
7034 7.70904684066772
7035 8.41127872467041
7036 8.46187973022461
7037 8.42788219451904
7038 8.401686668396
7039 8.29555320739746
7040 8.18302822113037
7041 7.84994077682495
7042 7.82877397537231
7043 7.58507108688354
7044 8.00329971313477
7045 8.17300033569336
7046 8.13135719299316
7047 7.87188100814819
7048 8.36711406707764
7049 7.67037343978882
7050 7.89377546310425
7051 7.38651418685913
7052 7.66769647598267
7053 7.51806735992432
7054 7.27407741546631
7055 7.42963600158691
7056 8.25587844848633
7057 7.74561405181885
7058 8.038330078125
7059 7.84716939926147
7060 7.89473867416382
7061 7.80575561523438
7062 8.17759227752686
7063 7.94009876251221
7064 7.29002523422241
7065 7.75717401504517
7066 7.59820365905762
7067 7.74542236328125
7068 7.63376617431641
7069 7.91676759719849
7070 8.25740337371826
7071 8.54298114776611
7072 7.97796535491943
7073 7.92249584197998
7074 8.28289127349854
7075 7.93559169769287
7076 7.63551092147827
7077 7.79782438278198
7078 7.94664144515991
7079 7.80414009094238
7080 7.59427070617676
7081 7.92842960357666
7082 7.8396430015564
7083 7.97583436965942
7084 7.48330211639404
7085 7.65595674514771
7086 7.96896934509277
7087 7.63699913024902
7088 7.43318700790405
7089 7.58899450302124
7090 8.06257438659668
7091 7.45791816711426
7092 7.69943809509277
7093 7.50638341903687
7094 7.97310400009155
7095 7.97902774810791
7096 8.06429672241211
7097 7.54097700119019
7098 7.40120506286621
7099 7.33166122436523
7100 8.20636940002441
7101 7.98389005661011
7102 7.87922954559326
7103 7.86716794967651
7104 8.17212963104248
7105 7.76758909225464
7106 8.05862617492676
7107 7.90973234176636
7108 8.22772598266602
7109 8.03514862060547
7110 8.05433464050293
7111 7.45536184310913
7112 7.81899547576904
7113 8.0900354385376
7114 7.91170978546143
7115 8.23910808563232
7116 7.92335271835327
7117 7.84135293960571
7118 7.74443387985229
7119 7.79650449752808
7120 7.70311164855957
7121 7.67272996902466
7122 7.82736206054688
7123 7.48231077194214
7124 8.09142589569092
7125 7.6678261756897
7126 7.32423782348633
7127 7.5312032699585
7128 8.31482315063477
7129 7.76490211486816
7130 7.86364698410034
7131 7.66536617279053
7132 7.45449209213257
7133 7.41868209838867
7134 7.57253742218018
7135 7.55687236785889
7136 7.39038467407227
7137 7.40355253219604
7138 7.73436307907104
7139 8.01259613037109
7140 7.80268526077271
7141 7.94214820861816
7142 7.73673725128174
7143 7.8051905632019
7144 7.69576835632324
7145 7.3306770324707
7146 7.72679567337036
7147 7.12639141082764
7148 6.87694263458252
7149 7.15697002410889
7150 7.5345196723938
7151 7.9584493637085
7152 7.86796808242798
7153 7.79073143005371
7154 7.98023223876953
7155 7.88332462310791
7156 7.82284545898438
7157 8.08144187927246
7158 7.94283437728882
7159 7.99236297607422
7160 8.03357124328613
7161 8.12632083892822
7162 7.66585969924927
7163 7.71483993530273
7164 7.28828907012939
7165 7.6383638381958
7166 7.83981561660767
7167 8.14989376068115
7168 7.52614498138428
7169 7.61459970474243
7170 7.79678440093994
7171 7.52944421768188
7172 7.33361005783081
7173 7.16204452514648
7174 7.33576631546021
7175 7.88730716705322
7176 8.01644134521484
7177 7.58002233505249
7178 7.57995176315308
7179 7.68515729904175
7180 7.7710223197937
7181 7.83814907073975
7182 8.00718879699707
7183 7.69068145751953
7184 8.10112571716309
7185 7.56139945983887
7186 7.58316230773926
7187 7.62277269363403
7188 8.07619857788086
7189 8.17416572570801
7190 8.12775230407715
7191 8.00364780426025
7192 8.09539413452148
7193 7.96201229095459
7194 8.01784896850586
7195 7.9571270942688
7196 8.00412940979004
7197 8.18068408966064
7198 8.14780235290527
7199 8.17421531677246
7200 8.15262603759766
7201 8.13305854797363
7202 8.07529449462891
7203 8.11543464660645
7204 7.82705688476562
7205 7.80019474029541
7206 7.54458856582642
7207 7.77770090103149
7208 7.92007541656494
7209 8.33750343322754
7210 8.18759059906006
7211 8.02700519561768
7212 8.02487659454346
7213 7.96789932250977
7214 8.09379482269287
7215 8.1613130569458
7216 8.71416187286377
7217 8.03879833221436
7218 7.90277147293091
7219 8.13995838165283
7220 7.94358825683594
7221 8.38062000274658
7222 8.63204288482666
7223 8.58390045166016
7224 8.65007591247559
7225 8.69800281524658
7226 8.88007354736328
7227 8.5341625213623
7228 8.38067817687988
7229 8.05185604095459
7230 8.40044689178467
7231 8.38153457641602
7232 8.50708389282227
7233 8.58342838287354
7234 8.48023223876953
7235 8.0523157119751
7236 8.32385730743408
7237 8.37953758239746
7238 8.13321304321289
7239 8.07676887512207
7240 8.2518835067749
7241 8.15998935699463
7242 8.11325645446777
7243 8.08122062683105
7244 8.29439830780029
7245 8.31277179718018
7246 8.28367042541504
7247 8.56248092651367
7248 8.23476219177246
7249 8.74733257293701
7250 8.43588542938232
7251 8.31602096557617
7252 8.38554096221924
7253 8.42406272888184
7254 8.17757701873779
7255 8.32011890411377
7256 8.50879764556885
7257 8.61861133575439
7258 8.51209545135498
7259 8.58414459228516
7260 8.5830020904541
7261 8.55210018157959
7262 8.69895076751709
7263 8.40105533599854
7264 8.4301815032959
7265 8.52552890777588
7266 8.3051815032959
7267 8.47733116149902
7268 8.34349250793457
7269 8.32183361053467
7270 8.26022911071777
7271 8.17750072479248
7272 8.31625747680664
7273 8.04719066619873
7274 8.26688861846924
7275 8.03701210021973
7276 8.52971363067627
7277 8.18413352966309
7278 8.08611583709717
7279 8.2702465057373
7280 8.32333183288574
7281 8.43551540374756
7282 8.41622066497803
7283 7.94842290878296
7284 8.10641384124756
7285 8.08441257476807
7286 8.07545566558838
7287 8.43650722503662
7288 8.04708194732666
7289 8.35542583465576
7290 8.57798480987549
7291 8.25321388244629
7292 8.05718231201172
7293 7.92588043212891
7294 8.40210914611816
7295 8.250168800354
7296 8.33978366851807
7297 8.23038196563721
7298 8.41309261322021
7299 8.41595077514648
7300 8.31809139251709
7301 8.22368144989014
7302 8.37973880767822
7303 8.27670955657959
7304 7.96183919906616
7305 8.53943729400635
7306 7.95227241516113
7307 7.70972490310669
7308 7.88711738586426
7309 8.06444358825684
7310 7.92887926101685
7311 7.83723211288452
7312 8.01932334899902
7313 8.19368267059326
7314 7.94487476348877
7315 8.11649608612061
7316 7.99464988708496
7317 7.97772884368896
7318 7.80812692642212
7319 7.73720359802246
7320 7.54914474487305
7321 7.86650991439819
7322 7.72432041168213
7323 7.72852563858032
7324 8.03964805603027
7325 7.99747085571289
7326 8.07929420471191
7327 7.8986988067627
7328 7.75217628479004
7329 8.34940433502197
7330 8.16773700714111
7331 8.06566905975342
7332 8.02590465545654
7333 7.81763315200806
7334 8.11325550079346
7335 7.74104166030884
7336 8.20606327056885
7337 7.95327425003052
7338 8.09037208557129
7339 7.96588182449341
7340 8.04554843902588
7341 8.07544231414795
7342 7.79040098190308
7343 7.98370933532715
7344 8.09309101104736
7345 7.71436977386475
7346 7.76241111755371
7347 7.80604219436646
7348 7.6042652130127
7349 7.62302398681641
7350 7.59463405609131
7351 7.70672035217285
7352 7.6329288482666
7353 7.78161096572876
7354 7.82081031799316
7355 7.81937551498413
7356 7.58533191680908
7357 7.79203748703003
7358 7.92495059967041
7359 7.98684310913086
7360 8.13375186920166
7361 8.06550788879395
7362 8.08109188079834
7363 8.10790061950684
7364 8.01168918609619
7365 8.08747673034668
7366 7.95801591873169
7367 7.92565679550171
7368 7.86945724487305
7369 8.11863613128662
7370 8.02302074432373
7371 7.96039295196533
7372 8.29262924194336
7373 8.09749603271484
7374 7.82646226882935
7375 8.02090167999268
7376 7.98303461074829
7377 7.73595809936523
7378 8.02487945556641
7379 7.81914234161377
7380 7.49874544143677
7381 7.96339464187622
7382 7.9730658531189
7383 7.81537580490112
7384 7.85928297042847
7385 7.81200218200684
7386 7.69373083114624
7387 7.72595500946045
7388 7.7160758972168
7389 8.08416557312012
7390 7.89472961425781
7391 7.86522102355957
7392 7.88397026062012
7393 7.72824192047119
7394 8.01244449615479
7395 8.01053810119629
7396 7.98599481582642
7397 8.13912391662598
7398 7.64700412750244
7399 8.14998531341553
7400 8.15152549743652
7401 8.17584037780762
7402 8.09866523742676
7403 8.24499034881592
7404 8.0816707611084
7405 8.15112686157227
7406 7.94357347488403
7407 7.73035287857056
7408 7.94519233703613
7409 7.95658826828003
7410 8.14274597167969
7411 8.5532341003418
7412 8.72629070281982
7413 8.74854469299316
7414 8.75776767730713
7415 8.73875999450684
7416 8.41770172119141
7417 8.77458477020264
7418 8.68765163421631
7419 8.52938747406006
7420 8.48039627075195
7421 7.93418169021606
7422 8.22885990142822
7423 7.93341541290283
7424 8.00997161865234
7425 8.39196681976318
7426 8.61764907836914
7427 8.19507026672363
7428 8.35022926330566
7429 8.67715644836426
7430 8.29120922088623
7431 8.43169116973877
7432 8.41385078430176
7433 8.62655544281006
7434 8.48940658569336
7435 8.46536159515381
7436 8.16714096069336
7437 8.17874622344971
7438 8.29678916931152
7439 8.22866630554199
7440 8.3961009979248
7441 8.00356674194336
7442 8.02395439147949
7443 8.18208026885986
7444 8.25575065612793
7445 8.49505424499512
7446 8.52771663665771
7447 8.37653255462646
7448 8.37578201293945
7449 8.34097862243652
7450 8.25403213500977
7451 8.22375202178955
7452 8.55976104736328
7453 8.23146820068359
7454 7.99382972717285
7455 8.08068466186523
7456 8.12949180603027
7457 8.5439920425415
7458 8.49238967895508
7459 8.41065692901611
7460 8.59549903869629
7461 8.50623321533203
7462 8.39459037780762
7463 8.50901889801025
7464 8.52391624450684
7465 8.70631885528564
7466 8.31748104095459
7467 8.3833475112915
7468 8.39703559875488
7469 8.40554523468018
7470 8.35992240905762
7471 8.29555702209473
7472 8.5782299041748
7473 8.6714973449707
7474 8.46279525756836
7475 8.50384902954102
7476 8.73717021942139
7477 8.97618675231934
7478 8.73430919647217
7479 8.5888729095459
7480 8.35370349884033
7481 8.79054546356201
7482 8.45823860168457
7483 8.37077236175537
7484 8.30276679992676
7485 8.45030403137207
7486 8.52716636657715
7487 8.37503147125244
7488 8.53120613098145
7489 8.50327491760254
7490 8.610595703125
7491 8.10945987701416
7492 8.21773624420166
7493 8.53535461425781
7494 8.47576332092285
7495 8.32637310028076
7496 8.48947525024414
7497 8.5893383026123
7498 8.80457019805908
7499 8.75552368164062
7500 8.62192726135254
7501 8.81287097930908
7502 8.38048839569092
7503 8.46989727020264
7504 8.54077339172363
7505 8.23950672149658
7506 8.17599582672119
7507 8.26003646850586
7508 8.26387119293213
7509 8.34634876251221
7510 8.26733207702637
7511 8.36814498901367
7512 8.21772480010986
7513 8.05068683624268
7514 8.1527271270752
7515 8.27019023895264
7516 8.19249153137207
7517 8.38181686401367
7518 8.17052459716797
7519 8.276686668396
7520 8.24645614624023
7521 8.49192047119141
7522 8.36012935638428
7523 8.09710788726807
7524 8.03849315643311
7525 8.09634590148926
7526 8.27273559570312
7527 8.26361751556396
7528 8.15205955505371
7529 8.46022510528564
7530 8.13062763214111
7531 8.0833911895752
7532 7.99122953414917
7533 8.07729244232178
7534 7.86138868331909
7535 8.17558670043945
7536 8.19319725036621
7537 8.34380626678467
7538 8.53029346466064
7539 8.11525249481201
7540 7.86085653305054
7541 7.68577575683594
7542 7.78609561920166
7543 7.95923757553101
7544 7.80277252197266
7545 7.75828170776367
7546 7.81208276748657
7547 8.15106773376465
7548 8.19912624359131
7549 7.92567920684814
7550 7.88268995285034
7551 7.85380458831787
7552 8.17178058624268
7553 7.80469751358032
7554 7.73123168945312
7555 7.57830286026001
7556 7.65704393386841
7557 7.6257152557373
7558 7.55087327957153
7559 7.88358592987061
7560 7.66178894042969
7561 7.65392589569092
7562 7.88694477081299
7563 7.78676176071167
7564 7.70458841323853
7565 7.40464019775391
7566 7.55334997177124
7567 7.48165988922119
7568 7.45941019058228
7569 7.58504581451416
7570 7.81183910369873
7571 7.48762989044189
7572 7.68304872512817
7573 7.6088719367981
7574 7.6329231262207
7575 7.36458539962769
7576 7.67212104797363
7577 7.65984010696411
7578 7.62684297561646
7579 7.60946893692017
7580 7.85201358795166
7581 7.93120813369751
7582 8.30627918243408
7583 8.00928401947021
7584 7.87945175170898
7585 8.11614513397217
7586 8.29476070404053
7587 7.97001934051514
7588 7.69281721115112
7589 7.45280265808105
7590 7.55027151107788
7591 7.57463979721069
7592 7.59398365020752
7593 7.64459180831909
7594 7.80764293670654
7595 7.89119100570679
7596 7.80698204040527
7597 6.99948740005493
7598 7.27961826324463
7599 7.55754566192627
7600 7.41558456420898
7601 7.39748430252075
7602 7.4365177154541
7603 7.76806449890137
7604 7.41419839859009
7605 7.84074068069458
7606 7.84405994415283
7607 7.67018032073975
7608 7.71644449234009
7609 7.85228109359741
7610 7.49617481231689
7611 7.85888195037842
7612 7.42029762268066
7613 7.18146705627441
7614 7.64276170730591
7615 8.23697948455811
7616 7.63747930526733
7617 8.03701114654541
7618 7.78234338760376
7619 7.8501124382019
7620 8.24679279327393
7621 7.80002403259277
7622 8.03341293334961
7623 7.94549942016602
7624 7.96819400787354
7625 8.22852325439453
7626 8.3127965927124
7627 7.95618963241577
7628 8.05838871002197
7629 8.2124547958374
7630 7.98124742507935
7631 7.95666265487671
7632 8.36272621154785
7633 8.28265762329102
7634 7.91891765594482
7635 7.95204019546509
7636 8.06713581085205
7637 8.08226013183594
7638 8.03713226318359
7639 8.0131254196167
7640 7.79421424865723
7641 8.07693386077881
7642 8.09114456176758
7643 7.93022394180298
7644 7.87352752685547
7645 8.02899742126465
7646 7.86316442489624
7647 7.9815526008606
7648 7.96989870071411
7649 8.07583522796631
7650 8.15016174316406
7651 7.96035146713257
7652 7.84572982788086
7653 7.95391082763672
7654 8.1619758605957
7655 8.50951766967773
7656 8.38909816741943
7657 8.08767604827881
7658 8.24270820617676
7659 8.29637050628662
7660 8.27194404602051
7661 8.30508518218994
7662 8.39210796356201
7663 8.31417846679688
7664 8.02517127990723
7665 8.14688110351562
7666 8.16578197479248
7667 8.3691291809082
7668 8.07266998291016
7669 7.93837547302246
7670 8.21680355072021
7671 8.01438045501709
7672 8.01136016845703
7673 8.07074451446533
7674 8.03841304779053
7675 7.65727090835571
7676 7.88742971420288
7677 8.11872577667236
7678 7.73908519744873
7679 7.99719572067261
7680 7.96340656280518
7681 8.12828350067139
7682 8.05546474456787
7683 8.25578784942627
7684 7.96905517578125
7685 7.74215650558472
7686 8.18538951873779
7687 8.34533500671387
7688 8.09253120422363
7689 8.31936931610107
7690 8.22630310058594
7691 8.28855228424072
7692 8.42803478240967
7693 8.40392875671387
7694 8.59658241271973
7695 8.59976291656494
7696 8.50157928466797
7697 8.49922370910645
7698 8.56844329833984
7699 8.55770587921143
7700 8.48641681671143
7701 8.42959594726562
7702 8.27039432525635
7703 8.38615608215332
7704 8.33980083465576
7705 8.14962768554688
7706 8.17196750640869
7707 8.29018306732178
7708 8.11870098114014
7709 8.08124446868896
7710 8.00316143035889
7711 8.41290473937988
7712 8.36225605010986
7713 8.2699499130249
7714 8.09511470794678
7715 8.03515529632568
7716 8.22250652313232
7717 8.27744007110596
7718 8.19556140899658
7719 8.25869560241699
7720 8.19091129302979
7721 8.26271629333496
7722 8.14398002624512
7723 8.27302932739258
7724 8.43010139465332
7725 8.22134113311768
7726 8.14696502685547
7727 8.21061229705811
7728 8.28680992126465
7729 8.07741546630859
7730 8.13421726226807
7731 8.20289897918701
7732 8.26825428009033
7733 8.55794239044189
7734 8.28891086578369
7735 8.43916511535645
7736 8.48241901397705
7737 8.48355484008789
7738 8.42573642730713
7739 8.35745525360107
7740 8.50887680053711
7741 8.24917984008789
7742 8.22956562042236
7743 8.28109741210938
7744 8.02592945098877
7745 8.21436405181885
7746 8.2758321762085
7747 8.44594383239746
7748 8.00870418548584
7749 8.31480598449707
7750 8.34267425537109
7751 8.37921524047852
7752 8.29832935333252
7753 8.62099075317383
7754 8.31896686553955
7755 8.35470104217529
7756 8.41280460357666
7757 8.2764310836792
7758 8.4440221786499
7759 8.3734712600708
7760 7.86911010742188
7761 7.98296403884888
7762 8.26480197906494
7763 8.14873886108398
7764 8.35714530944824
7765 8.33281135559082
7766 8.33710956573486
7767 8.14111423492432
7768 8.49293231964111
7769 8.02134227752686
7770 8.4197883605957
7771 8.52922344207764
7772 8.09932899475098
7773 8.01877403259277
7774 8.20798110961914
7775 8.07609272003174
7776 8.34331703186035
7777 8.49489974975586
7778 8.56541347503662
7779 8.38211631774902
7780 8.50386619567871
7781 8.46747493743896
7782 8.91132545471191
7783 8.6222972869873
7784 8.67684555053711
7785 8.7580680847168
7786 8.56626510620117
7787 8.64487552642822
7788 8.46477127075195
7789 8.67618274688721
7790 8.36042404174805
7791 8.44156455993652
7792 8.36346054077148
7793 8.66651916503906
7794 8.5939302444458
7795 8.04564571380615
7796 8.42549228668213
7797 8.33987903594971
7798 8.25560855865479
7799 8.49938488006592
7800 8.42451572418213
7801 8.45960521697998
7802 8.45320701599121
7803 8.65821933746338
7804 8.71339225769043
7805 8.36734294891357
7806 8.46547889709473
7807 8.56703186035156
7808 8.64841747283936
7809 8.86510276794434
7810 8.89073657989502
7811 8.58878707885742
7812 8.87893581390381
7813 8.97287273406982
7814 8.61250019073486
7815 8.75090980529785
7816 8.62952709197998
7817 8.65336322784424
7818 8.58183479309082
7819 8.54827499389648
7820 8.52519035339355
7821 8.72501754760742
7822 8.88193130493164
7823 8.86996173858643
7824 8.82652187347412
7825 8.68455505371094
7826 8.68413352966309
7827 8.5024471282959
7828 8.55154228210449
7829 8.45803260803223
7830 8.56999015808105
7831 8.58830451965332
7832 8.77297878265381
7833 8.74357032775879
7834 8.74865245819092
7835 8.88892936706543
7836 9.05255794525146
7837 8.86462306976318
7838 8.49111557006836
7839 9.15287780761719
7840 8.91387939453125
7841 8.69837665557861
7842 8.71753597259521
7843 8.48592567443848
7844 8.86294841766357
7845 8.64553070068359
7846 8.86538124084473
7847 9.02589225769043
7848 8.9041051864624
7849 8.6991081237793
7850 8.42916297912598
7851 8.58808135986328
7852 8.59832286834717
7853 8.67223834991455
7854 8.71020698547363
7855 9.00990104675293
7856 9.16308879852295
7857 8.90969753265381
7858 9.04829788208008
7859 8.91920185089111
7860 8.74261569976807
7861 8.68469429016113
7862 8.67760181427002
7863 8.82818603515625
7864 9.0729455947876
7865 9.01705360412598
7866 8.83589935302734
7867 8.91511058807373
7868 8.81910037994385
7869 8.79207515716553
7870 8.84995460510254
7871 8.88224315643311
7872 8.63599300384521
7873 8.52669048309326
7874 8.6142463684082
7875 8.65914726257324
7876 8.6807746887207
7877 8.47212696075439
7878 8.49163246154785
7879 8.67363548278809
7880 8.77865409851074
7881 8.46560382843018
7882 8.902512550354
7883 8.9061222076416
7884 8.64116764068604
7885 8.8001880645752
7886 8.65430450439453
7887 8.82702350616455
7888 8.52005577087402
7889 8.95517158508301
7890 8.81683158874512
7891 8.41468524932861
7892 8.55964279174805
7893 8.86269187927246
7894 8.86011695861816
7895 9.09097480773926
7896 8.83017253875732
7897 8.64197254180908
7898 8.73147010803223
7899 8.95026683807373
7900 8.71931743621826
7901 8.80622482299805
7902 8.84742259979248
7903 8.60132312774658
7904 8.36880588531494
7905 8.21184539794922
7906 8.26376247406006
7907 8.04160785675049
7908 7.88115835189819
7909 8.30632972717285
7910 8.25415897369385
7911 8.53301048278809
7912 8.24703121185303
7913 8.32096290588379
7914 8.31438541412354
7915 8.34693145751953
7916 8.31768226623535
7917 8.76918792724609
7918 8.57559585571289
7919 8.61913108825684
7920 7.87748432159424
7921 8.74210262298584
7922 7.86983299255371
7923 7.88522672653198
7924 8.10479545593262
7925 7.72976160049438
7926 7.37903738021851
7927 7.70302057266235
7928 8.04086112976074
7929 8.04452228546143
7930 8.20102500915527
7931 8.26305294036865
7932 8.21141815185547
7933 8.59399795532227
7934 8.10721302032471
7935 8.1838207244873
7936 8.29813766479492
7937 8.72735023498535
7938 8.47736740112305
7939 8.60509872436523
7940 9.18661975860596
7941 8.54817771911621
7942 8.45105457305908
7943 8.55205917358398
7944 8.44922351837158
7945 8.73384284973145
7946 8.55580425262451
7947 8.8343563079834
7948 9.21042346954346
7949 9.05602264404297
7950 8.82420349121094
7951 9.265549659729
7952 9.11298179626465
7953 8.71918964385986
7954 8.50607013702393
7955 9.25437068939209
7956 8.82724857330322
7957 9.0839319229126
7958 8.9112606048584
7959 9.02568912506104
7960 8.96579074859619
7961 9.01612567901611
7962 8.73995876312256
7963 8.90080738067627
7964 8.67832183837891
7965 8.76511096954346
7966 8.7880859375
7967 9.0032320022583
7968 9.32256412506104
7969 9.02725219726562
7970 8.91063785552979
7971 9.13132953643799
7972 9.29320335388184
7973 8.95481777191162
7974 9.23963069915771
7975 9.18782997131348
7976 9.37399768829346
7977 9.05698490142822
7978 9.2691011428833
7979 9.15596961975098
7980 9.07592582702637
7981 9.43736839294434
7982 9.02089405059814
7983 8.74491500854492
7984 9.13834762573242
7985 9.10747718811035
7986 8.77588939666748
7987 8.80496692657471
7988 8.40396881103516
7989 8.78297233581543
7990 8.97004699707031
7991 8.91131591796875
7992 8.74513626098633
7993 8.93643474578857
7994 8.99355030059814
7995 9.51883697509766
7996 9.26225471496582
7997 8.65206336975098
7998 9.00025653839111
7999 8.86318874359131
8000 8.88447380065918
8001 8.56681632995605
8002 8.43168067932129
8003 8.54729461669922
8004 8.25691413879395
8005 8.75395679473877
8006 8.51833057403564
8007 8.64460182189941
8008 8.14820289611816
8009 8.84312057495117
8010 8.53589725494385
8011 8.51521682739258
8012 8.27001667022705
8013 8.87254428863525
8014 8.64707660675049
8015 8.80652618408203
8016 8.73431587219238
8017 8.77794361114502
8018 9.00063610076904
8019 8.77254104614258
8020 8.95871829986572
8021 8.7873592376709
8022 8.76522159576416
8023 8.62369823455811
8024 8.91693878173828
8025 8.83885860443115
8026 9.02120971679688
8027 9.01383495330811
8028 9.15338325500488
8029 9.15347480773926
8030 8.97273635864258
8031 9.09407424926758
8032 8.91017436981201
8033 8.94608688354492
8034 9.13671112060547
8035 8.54694175720215
8036 8.68487548828125
8037 8.93991756439209
8038 9.19580936431885
8039 9.06189632415771
8040 9.32615756988525
8041 8.98510360717773
8042 8.84793186187744
8043 8.58409881591797
8044 8.23521995544434
8045 8.65842247009277
8046 8.74338436126709
8047 8.50004577636719
8048 8.35771560668945
8049 8.91045475006104
8050 8.0263500213623
8051 8.50405693054199
8052 8.80401229858398
8053 8.6248779296875
8054 8.74256610870361
8055 8.62133502960205
8056 9.04630184173584
8057 8.75725555419922
8058 8.76402187347412
8059 8.83666038513184
8060 9.07597923278809
8061 8.9364070892334
8062 8.90720367431641
8063 8.93772983551025
8064 8.95772361755371
8065 8.89060688018799
8066 8.56492900848389
8067 8.90056419372559
8068 8.57528495788574
8069 8.74114990234375
8070 8.21439743041992
8071 8.78156280517578
8072 8.66851806640625
8073 8.65103244781494
8074 8.84495162963867
8075 8.89595890045166
8076 8.98306465148926
8077 8.49040126800537
8078 8.80121612548828
8079 8.91480922698975
8080 8.8953914642334
8081 8.79013729095459
8082 8.65767288208008
8083 8.77014255523682
8084 9.08588981628418
8085 8.87355422973633
8086 8.84011363983154
8087 8.92091655731201
8088 8.69543552398682
8089 8.6128044128418
8090 8.79404735565186
8091 8.44744682312012
8092 8.62835502624512
8093 8.86429500579834
8094 8.65454483032227
8095 8.88037300109863
8096 8.79240417480469
8097 8.99985885620117
8098 9.01607322692871
8099 8.83749675750732
8100 8.84926986694336
8101 8.78075122833252
8102 9.03404140472412
8103 8.64727210998535
8104 8.93811702728271
8105 8.76945114135742
8106 8.76990795135498
8107 8.79881954193115
8108 9.24257373809814
8109 9.33255290985107
8110 8.85851287841797
8111 8.40767383575439
8112 7.88491773605347
8113 8.22576904296875
8114 8.40807628631592
8115 8.74191474914551
8116 8.409987449646
8117 8.63526058197021
8118 8.63840675354004
8119 8.58434009552002
8120 9.15320110321045
8121 8.27460384368896
8122 8.97562599182129
8123 8.73537826538086
8124 9.34838199615479
8125 9.24667549133301
8126 9.23384761810303
8127 9.18707275390625
8128 9.29603862762451
8129 9.30116844177246
8130 9.19247722625732
8131 9.48195171356201
8132 9.3028564453125
8133 9.03275108337402
8134 8.69873332977295
8135 8.90298175811768
8136 9.10786533355713
8137 8.90694713592529
8138 8.88761329650879
8139 9.5029354095459
8140 9.30269050598145
8141 9.02395534515381
8142 8.63656711578369
8143 9.09379959106445
8144 8.81583118438721
8145 8.9625940322876
8146 8.9156322479248
8147 8.70135307312012
8148 9.19019889831543
8149 9.11519432067871
8150 9.29299163818359
8151 8.7210111618042
8152 8.49023342132568
8153 8.26778221130371
8154 8.65834426879883
8155 8.31214141845703
8156 8.9028205871582
8157 9.14426612854004
8158 9.02397060394287
8159 8.60442161560059
8160 8.52106666564941
8161 8.46816444396973
8162 8.00598526000977
8163 8.45269298553467
8164 8.86949920654297
8165 8.57913017272949
8166 8.43188190460205
8167 8.6460657119751
8168 8.68658924102783
8169 8.87590599060059
8170 9.17170906066895
8171 8.76527690887451
8172 8.94212341308594
8173 8.87612342834473
8174 8.89071846008301
8175 8.70662879943848
8176 8.64959335327148
8177 8.21504878997803
8178 8.39452743530273
8179 8.16652488708496
8180 8.30397129058838
8181 8.82847499847412
8182 8.16689682006836
8183 8.41236209869385
8184 8.33506011962891
8185 8.2670431137085
8186 9.00747394561768
8187 8.34914112091064
8188 8.42305755615234
8189 8.74653816223145
8190 8.35831356048584
8191 8.45907115936279
8192 8.71222686767578
8193 8.65986919403076
8194 8.2084264755249
8195 8.67044353485107
8196 8.6782341003418
8197 8.28709316253662
8198 8.66312694549561
8199 8.76149272918701
8200 8.11883544921875
8201 8.78198909759521
8202 9.34654712677002
8203 8.64050388336182
8204 8.86362552642822
8205 8.45903205871582
8206 8.75327110290527
8207 9.01614189147949
8208 8.42944526672363
8209 8.3106746673584
8210 8.29814910888672
8211 8.27524280548096
8212 8.25097370147705
8213 8.59158515930176
8214 8.07693195343018
8215 8.66846561431885
8216 8.54788398742676
8217 8.00593090057373
8218 8.37126922607422
8219 8.38986682891846
8220 8.22488117218018
8221 8.70231437683105
8222 8.6934061050415
8223 8.45498847961426
8224 8.61075401306152
8225 8.46689987182617
8226 8.50489521026611
8227 8.45231914520264
8228 8.47642230987549
8229 8.21601867675781
8230 8.17044830322266
8231 8.48343753814697
8232 8.26360034942627
8233 8.44989490509033
8234 8.29114055633545
8235 8.66178894042969
8236 8.46061325073242
8237 8.83488750457764
8238 8.51149368286133
8239 8.95760059356689
8240 8.84069728851318
8241 8.7669563293457
8242 8.79174327850342
8243 8.72723960876465
8244 8.65092754364014
8245 8.95835399627686
8246 9.00560760498047
8247 9.06690788269043
8248 9.18811511993408
8249 9.06419944763184
8250 9.48371410369873
8251 8.68675518035889
8252 8.4573974609375
8253 8.26115226745605
8254 8.39036273956299
8255 8.59134864807129
8256 8.81441879272461
8257 8.69333839416504
8258 8.74568462371826
8259 8.45439720153809
8260 8.6687183380127
8261 8.42949199676514
8262 8.79667854309082
8263 8.46483421325684
8264 8.65708637237549
8265 8.82892608642578
8266 8.41576671600342
8267 8.63435554504395
8268 8.29621601104736
8269 8.46927070617676
8270 8.10236835479736
8271 8.09157657623291
8272 8.14710426330566
8273 7.91994714736938
8274 7.8455810546875
8275 8.09530544281006
8276 8.11416149139404
8277 7.79230928421021
8278 8.22741317749023
8279 8.38523006439209
8280 8.30005550384521
8281 8.54459190368652
8282 8.40163612365723
8283 8.18593120574951
8284 8.95266532897949
8285 8.32848930358887
8286 8.6662015914917
8287 8.38082790374756
8288 8.48984718322754
8289 8.67621517181396
8290 8.85453510284424
8291 9.28198432922363
8292 8.70427322387695
8293 9.26988410949707
8294 9.13905811309814
8295 8.97343158721924
8296 9.69888210296631
8297 9.5482816696167
8298 9.48383045196533
8299 9.26614284515381
8300 9.67057991027832
8301 9.10007572174072
8302 9.22750854492188
8303 8.91346836090088
8304 8.7455997467041
8305 8.89188385009766
8306 8.86593627929688
8307 8.53835105895996
8308 8.21251964569092
8309 8.32352828979492
8310 8.14672565460205
8311 8.18822956085205
8312 8.20712661743164
8313 8.46547508239746
8314 8.69617938995361
8315 8.93330192565918
8316 8.64653491973877
8317 8.77150726318359
8318 8.56006908416748
8319 8.25859260559082
8320 8.63843441009521
8321 8.40564632415771
8322 8.44510936737061
8323 8.42240142822266
8324 8.19357776641846
8325 8.40343284606934
8326 8.17435646057129
8327 8.11675834655762
8328 7.90009307861328
8329 7.96706056594849
8330 8.40824127197266
8331 7.51312732696533
8332 7.6975269317627
8333 7.53123092651367
8334 7.66418743133545
8335 7.05016946792603
8336 8.0469446182251
8337 8.25629901885986
8338 7.97167301177979
8339 7.80976629257202
8340 7.86425018310547
8341 7.80183506011963
8342 7.57308435440063
8343 8.08730983734131
8344 7.96574354171753
8345 7.82797288894653
8346 7.71076917648315
8347 7.81335830688477
8348 7.95290279388428
8349 7.81620740890503
8350 8.23357772827148
8351 8.27008152008057
8352 8.15859699249268
8353 8.711989402771
8354 8.93008708953857
8355 8.8070821762085
8356 8.56117248535156
8357 8.89125156402588
8358 8.53530693054199
8359 8.80510997772217
8360 8.9057445526123
8361 8.54816055297852
8362 8.55861282348633
8363 8.74560642242432
8364 9.04846096038818
8365 8.74339389801025
8366 8.87907981872559
8367 8.90814304351807
8368 8.80831050872803
8369 9.0696382522583
8370 8.99017810821533
8371 8.83760356903076
8372 8.87062454223633
8373 8.97267532348633
8374 9.00174427032471
8375 8.83502864837646
8376 8.87492179870605
8377 8.87509346008301
8378 8.88326644897461
8379 9.06945037841797
8380 8.85380363464355
8381 8.90548992156982
8382 8.8601245880127
8383 8.71985626220703
8384 8.42899799346924
8385 8.7768030166626
8386 8.91207885742188
8387 9.07851696014404
8388 8.76795864105225
8389 8.79752635955811
8390 8.85985279083252
8391 8.59227275848389
8392 8.80227375030518
8393 8.87949085235596
8394 8.69733715057373
8395 8.58998394012451
8396 8.82465362548828
8397 8.73035907745361
8398 8.80171298980713
8399 8.98420906066895
8400 8.88831329345703
8401 9.08993625640869
8402 8.88004112243652
8403 8.67087173461914
8404 8.86013221740723
8405 8.32725811004639
8406 8.5609188079834
8407 8.55364418029785
8408 8.31979560852051
8409 8.62536811828613
8410 8.35721874237061
8411 8.33275318145752
8412 8.2419958114624
8413 8.46252059936523
8414 8.74181842803955
8415 8.65750408172607
8416 8.63472270965576
8417 8.79942321777344
8418 8.46800804138184
8419 8.61762428283691
8420 8.64876651763916
8421 8.6037483215332
8422 8.6801929473877
8423 8.52522850036621
8424 8.22380638122559
8425 8.40444087982178
8426 7.96611070632935
8427 8.10379028320312
8428 8.44447231292725
8429 8.42109298706055
8430 8.33346843719482
8431 8.31821441650391
8432 8.56570148468018
8433 8.44984817504883
8434 8.63229846954346
8435 8.40309619903564
8436 8.6035041809082
8437 8.39209175109863
8438 8.51613426208496
8439 8.59849166870117
8440 8.49039936065674
8441 8.81588459014893
8442 8.83176422119141
8443 8.68947315216064
8444 8.60300350189209
8445 8.78917503356934
8446 8.82470989227295
8447 8.85779285430908
8448 8.89528179168701
8449 8.77591419219971
8450 8.76335716247559
8451 8.6951150894165
8452 8.48637294769287
8453 8.39459419250488
8454 8.67268848419189
8455 8.53061103820801
8456 8.61906814575195
8457 8.62396240234375
8458 8.9089527130127
8459 8.6603946685791
8460 8.80516052246094
8461 8.23670768737793
8462 8.55778408050537
8463 8.44400024414062
8464 8.46063137054443
8465 8.22754764556885
8466 8.44950771331787
8467 8.53077030181885
8468 8.65335655212402
8469 8.4262580871582
8470 8.3975133895874
8471 8.61958026885986
8472 8.49664688110352
8473 8.42199230194092
8474 8.6492919921875
8475 8.13512802124023
8476 8.41165065765381
8477 8.27843475341797
8478 8.68146800994873
8479 8.42599010467529
8480 8.61614322662354
8481 8.38293075561523
8482 8.67761611938477
8483 8.43783092498779
8484 8.58139801025391
8485 8.90322303771973
8486 8.35534000396729
8487 8.3904857635498
8488 8.07522773742676
8489 8.35192489624023
8490 8.47034358978271
8491 8.71799468994141
8492 8.3359842300415
8493 8.41996288299561
8494 8.32556247711182
8495 8.65284824371338
8496 8.25613880157471
8497 8.32768630981445
8498 8.44737815856934
8499 8.84040260314941
8500 8.95889186859131
8501 8.79376697540283
8502 8.76720714569092
8503 8.78287887573242
8504 8.91757869720459
8505 8.92012882232666
8506 8.6194543838501
8507 8.68604850769043
8508 8.7196216583252
8509 8.94371128082275
8510 8.46421051025391
8511 8.79068183898926
8512 8.89700794219971
8513 8.42740345001221
8514 8.51862621307373
8515 8.56187534332275
8516 8.46921920776367
8517 8.45229816436768
8518 8.40444946289062
8519 8.38183116912842
8520 8.37835788726807
8521 8.23172187805176
8522 8.5880126953125
8523 8.74474239349365
8524 8.63268280029297
8525 8.91155052185059
8526 8.53194808959961
8527 8.73052501678467
8528 8.96757984161377
8529 9.03562068939209
8530 8.64859867095947
8531 8.85112380981445
8532 8.9196081161499
8533 8.79633903503418
8534 8.75501441955566
8535 9.10201072692871
8536 8.88236618041992
8537 8.6641321182251
8538 8.95949745178223
8539 8.86961078643799
8540 8.76506423950195
8541 8.90510749816895
8542 8.64542102813721
8543 8.80080032348633
8544 8.75621032714844
8545 9.017258644104
8546 8.80366325378418
8547 8.82499313354492
8548 8.74949359893799
8549 8.37802505493164
8550 8.67496395111084
8551 8.64074611663818
8552 8.6609582901001
8553 8.65458202362061
8554 8.84438133239746
8555 8.73334789276123
8556 8.44471645355225
8557 8.79159069061279
8558 8.54916572570801
8559 8.55558586120605
8560 8.56555652618408
8561 8.3321590423584
8562 8.31728458404541
8563 8.59825801849365
8564 8.72288799285889
8565 8.26139831542969
8566 8.34858226776123
8567 8.29781150817871
8568 8.42074966430664
8569 8.16461944580078
8570 8.29845142364502
8571 7.69456624984741
8572 8.38282871246338
8573 8.47859764099121
8574 8.21064186096191
8575 8.56317520141602
8576 8.23606586456299
8577 8.2699670791626
8578 8.26101112365723
8579 8.11130237579346
8580 8.18771171569824
8581 8.62635707855225
8582 8.0404052734375
8583 8.60433769226074
8584 8.49429130554199
8585 8.46688270568848
8586 8.30020046234131
8587 8.52702713012695
8588 8.52184963226318
8589 8.21815586090088
8590 8.26222801208496
8591 8.46292114257812
8592 8.43234252929688
8593 8.3982458114624
8594 8.04930400848389
8595 8.25373077392578
8596 8.64134407043457
8597 8.86956024169922
8598 8.27309608459473
8599 8.3074951171875
8600 8.40108013153076
8601 8.60667514801025
8602 8.23996448516846
8603 8.45156002044678
8604 8.41102600097656
8605 8.39095211029053
8606 8.76489925384521
8607 8.48048305511475
8608 8.77456378936768
8609 8.88433647155762
8610 8.91847324371338
8611 9.04555511474609
8612 8.94053840637207
8613 9.13747310638428
8614 9.18030452728271
8615 9.10423946380615
8616 8.89585113525391
8617 9.10859966278076
8618 8.89725780487061
8619 8.77027988433838
8620 8.80899810791016
8621 8.81048011779785
8622 8.72598838806152
8623 8.98490524291992
8624 8.89139938354492
8625 8.71326446533203
8626 9.10225391387939
8627 8.80872535705566
8628 8.97127151489258
8629 8.95208263397217
8630 8.99589920043945
8631 8.82293796539307
8632 8.99809455871582
8633 8.90140819549561
8634 8.71802806854248
8635 8.83844089508057
8636 8.86700057983398
8637 8.96018981933594
8638 9.07445526123047
8639 8.77665519714355
8640 8.94661426544189
8641 8.87945365905762
8642 8.94494342803955
8643 8.88269710540771
8644 8.88925075531006
8645 8.96734046936035
8646 8.49182605743408
8647 8.4237642288208
8648 8.72717666625977
8649 8.66742038726807
8650 9.16187763214111
8651 8.86319828033447
8652 8.9542875289917
8653 8.90050983428955
8654 8.87435626983643
8655 9.1300163269043
8656 9.05170345306396
8657 8.99020767211914
8658 8.87558746337891
8659 8.81097412109375
8660 8.61909866333008
8661 9.05516624450684
8662 8.63051414489746
8663 8.496826171875
8664 8.83874607086182
8665 8.90887546539307
8666 8.68934535980225
8667 9.02777004241943
8668 8.74196529388428
8669 8.79108619689941
8670 8.99475765228271
8671 8.95234680175781
8672 8.82535076141357
8673 8.9075403213501
8674 8.8555965423584
8675 9.33760356903076
8676 8.97513389587402
8677 9.13736438751221
8678 9.14910221099854
8679 9.22661781311035
8680 9.29582786560059
8681 9.20648384094238
8682 9.40411376953125
8683 8.91195011138916
8684 8.97373485565186
8685 8.86230373382568
8686 9.11970996856689
8687 9.19488906860352
8688 9.16435432434082
8689 9.29166316986084
8690 8.8715705871582
8691 9.13574314117432
8692 8.91888999938965
8693 9.18145179748535
8694 9.13835334777832
8695 8.89904880523682
8696 8.82081127166748
8697 8.80154323577881
8698 9.1546688079834
8699 9.0867862701416
8700 9.27562618255615
8701 8.98224544525146
8702 8.75409698486328
8703 9.12471771240234
8704 8.71782302856445
8705 8.64604759216309
8706 8.46233367919922
8707 8.49244213104248
8708 8.63046932220459
8709 8.57680225372314
8710 8.55006885528564
8711 8.43652439117432
8712 8.59494400024414
8713 8.7076244354248
8714 8.54262351989746
8715 8.56449127197266
8716 8.85989189147949
8717 8.44442653656006
8718 8.62578010559082
8719 8.34645652770996
8720 8.31593227386475
8721 8.08550930023193
8722 7.86854410171509
8723 7.93356037139893
8724 7.66771173477173
8725 8.24544143676758
8726 7.89716243743896
8727 7.81046962738037
8728 7.84791374206543
8729 7.85231876373291
8730 7.64856195449829
8731 7.40975475311279
8732 7.19452619552612
8733 7.46290397644043
8734 7.30590486526489
8735 6.93700551986694
8736 7.23482751846313
8737 6.95853853225708
8738 6.93017816543579
8739 7.42751836776733
8740 7.27699375152588
8741 7.32587480545044
8742 7.50449180603027
8743 8.09357643127441
8744 7.82544422149658
8745 7.61103582382202
8746 7.48827791213989
8747 7.79602956771851
8748 7.95458555221558
8749 7.82726955413818
8750 8.07047557830811
8751 7.6922664642334
8752 7.38440227508545
8753 7.44257354736328
8754 7.63126134872437
8755 7.25236892700195
8756 7.89519882202148
8757 8.32023239135742
8758 7.52928018569946
8759 7.53534841537476
8760 7.4647045135498
8761 6.9562783241272
8762 6.85166788101196
8763 7.66479444503784
8764 7.8092885017395
8765 7.5071964263916
8766 7.75189304351807
8767 7.72676134109497
8768 7.60963821411133
8769 7.83925342559814
8770 7.89137315750122
8771 7.87023019790649
8772 7.87761402130127
8773 8.02419853210449
8774 7.89814233779907
8775 7.83786058425903
8776 7.87050294876099
8777 7.93576860427856
8778 7.61827993392944
8779 8.01765823364258
8780 7.99751091003418
8781 7.67548847198486
8782 7.74766397476196
8783 7.84175777435303
8784 7.91158866882324
8785 7.71932506561279
8786 7.59941005706787
8787 7.96578788757324
8788 7.88523578643799
8789 8.12229919433594
8790 8.16161727905273
8791 8.06663131713867
8792 8.0077543258667
8793 8.18090438842773
8794 8.24661159515381
8795 8.24868392944336
8796 8.06962108612061
8797 8.14742088317871
8798 7.72094964981079
8799 7.87846755981445
8800 8.11886310577393
8801 8.30434513092041
8802 8.02103137969971
8803 8.13799858093262
8804 7.97392606735229
8805 7.97610998153687
8806 8.06935214996338
8807 8.00114154815674
8808 8.33083629608154
8809 7.84357213973999
8810 7.97336959838867
8811 8.14949226379395
8812 8.22055435180664
8813 8.26890182495117
8814 7.99666166305542
8815 8.00270843505859
8816 8.08411502838135
8817 8.33390045166016
8818 8.38721561431885
8819 8.48705101013184
8820 8.62143516540527
8821 8.30239295959473
8822 8.49999141693115
8823 8.56243228912354
8824 8.22964477539062
8825 8.34566593170166
8826 8.51361274719238
8827 8.1324520111084
8828 8.81685924530029
8829 8.42093372344971
8830 8.72168064117432
8831 8.77257347106934
8832 8.97697925567627
8833 8.35383987426758
8834 8.33486843109131
8835 8.5016040802002
8836 8.15582942962646
8837 8.69136333465576
8838 8.4930305480957
8839 8.62826251983643
8840 8.75346851348877
8841 8.53795719146729
8842 8.83428478240967
8843 8.49132633209229
8844 7.82554531097412
8845 7.76300096511841
8846 8.15127944946289
8847 7.85653591156006
8848 7.84079551696777
8849 8.17503070831299
8850 8.08967590332031
8851 7.65364694595337
8852 7.70721864700317
8853 7.63284969329834
8854 7.85220670700073
8855 7.77594995498657
8856 7.59524345397949
8857 7.63389825820923
8858 7.73544549942017
8859 7.77894163131714
8860 7.71946096420288
8861 8.04182434082031
8862 8.33152961730957
8863 8.2074556350708
8864 8.10985374450684
8865 8.35764026641846
8866 8.11378192901611
8867 8.36498355865479
8868 8.36023235321045
8869 8.25940799713135
8870 8.34341335296631
8871 8.20042133331299
8872 8.15688991546631
8873 8.49918079376221
8874 8.47326850891113
8875 8.47644233703613
8876 8.10756969451904
8877 8.35638618469238
8878 8.05306243896484
8879 7.99335527420044
8880 7.81550121307373
8881 7.96050786972046
8882 7.91793394088745
8883 7.67326259613037
8884 7.5159740447998
8885 7.4271297454834
8886 7.46314907073975
8887 7.89508438110352
8888 7.70517253875732
8889 7.77516078948975
8890 7.92462301254272
8891 8.05779838562012
8892 8.00926876068115
8893 8.4219217300415
8894 8.46612644195557
8895 8.03068161010742
8896 8.07741355895996
8897 7.85555028915405
8898 8.16114616394043
8899 8.4870777130127
8900 8.64455795288086
8901 8.66892623901367
8902 8.20924854278564
8903 8.14425182342529
8904 8.41977310180664
8905 7.94696140289307
8906 8.08935165405273
8907 8.19396209716797
8908 8.07370567321777
8909 8.05611133575439
8910 8.06704902648926
8911 8.33176612854004
8912 8.15192794799805
8913 8.23002338409424
8914 8.41322326660156
8915 8.0158166885376
8916 8.18685150146484
8917 6.97460603713989
8918 6.94876670837402
8919 7.85876989364624
8920 8.16470050811768
8921 7.58875179290771
8922 7.62325620651245
8923 6.83877992630005
8924 7.16153526306152
8925 6.57231998443604
8926 6.4521336555481
8927 6.37076091766357
8928 5.88659477233887
8929 6.6728720664978
8930 6.83069849014282
8931 6.61658573150635
8932 6.74003934860229
8933 6.46921157836914
8934 6.84036111831665
8935 6.81985902786255
8936 6.49274492263794
8937 6.06365442276001
8938 6.36365556716919
8939 5.96692943572998
8940 6.15424871444702
8941 5.80516242980957
8942 6.14574337005615
8943 6.01725387573242
8944 5.52686595916748
8945 5.87715864181519
8946 5.50941753387451
8947 5.75182867050171
8948 6.1706485748291
8949 6.30921840667725
8950 6.41075038909912
8951 6.04786586761475
8952 5.86577033996582
8953 5.91288757324219
8954 5.63194274902344
8955 5.2134952545166
8956 5.22064685821533
8957 5.35890436172485
8958 5.64310121536255
8959 5.39825582504272
8960 5.39588975906372
8961 5.38660573959351
8962 5.52615737915039
8963 5.56851196289062
8964 5.30378341674805
8965 5.06459999084473
8966 4.99943876266479
8967 5.0676794052124
8968 5.09060049057007
8969 5.29588937759399
8970 5.24826097488403
8971 5.46577262878418
8972 5.09084987640381
8973 5.25703382492065
8974 5.55403566360474
8975 5.56680917739868
8976 5.51570796966553
8977 5.42610883712769
8978 5.45077991485596
8979 5.39428043365479
8980 5.41007041931152
8981 5.51914548873901
8982 5.35944938659668
8983 5.45391654968262
8984 5.23511648178101
8985 5.39030694961548
8986 5.56776905059814
8987 5.39784383773804
8988 5.536545753479
8989 5.534095287323
8990 5.47135353088379
8991 5.75109481811523
8992 5.54869508743286
8993 5.59022569656372
8994 5.65349674224854
8995 5.4347095489502
8996 5.23229932785034
8997 5.50048542022705
8998 5.51283121109009
8999 5.77893257141113
9000 5.39109516143799
9001 5.58628273010254
9002 5.62053155899048
9003 5.66540145874023
9004 5.58962821960449
9005 5.7117338180542
9006 5.71305418014526
9007 5.53717947006226
9008 5.23876047134399
9009 5.52394342422485
9010 5.40113162994385
9011 5.63159465789795
9012 5.55210638046265
9013 5.51713800430298
9014 5.66827917098999
9015 5.54614782333374
9016 5.73051166534424
9017 5.68795394897461
9018 5.80510425567627
9019 5.72211980819702
9020 5.40667104721069
9021 5.83760356903076
9022 5.64903259277344
9023 5.65293073654175
9024 5.8303484916687
9025 5.86649513244629
9026 5.81273937225342
9027 5.71913480758667
9028 5.67478322982788
9029 5.46729850769043
9030 5.65141105651855
9031 5.50956201553345
9032 5.22610521316528
9033 5.43610954284668
9034 5.38642311096191
9035 5.50346088409424
9036 5.6367073059082
9037 5.68799591064453
9038 5.67034101486206
9039 6.21192455291748
9040 6.21658277511597
9041 5.91713094711304
9042 5.84843921661377
9043 5.87724447250366
9044 5.8080677986145
9045 6.02685117721558
9046 5.86455059051514
9047 5.85080862045288
9048 5.96542072296143
9049 5.68882703781128
9050 6.22976541519165
9051 6.63953304290771
9052 6.41615104675293
9053 6.51331567764282
9054 5.61445188522339
9055 6.07790374755859
9056 5.8068208694458
9057 5.76028108596802
9058 5.80119562149048
9059 5.73062658309937
9060 6.08473587036133
9061 6.79650974273682
9062 6.87445211410522
9063 6.6408896446228
9064 6.13385009765625
9065 6.27081346511841
9066 6.42193651199341
9067 5.86120700836182
9068 6.58600854873657
9069 6.14047765731812
9070 5.60986709594727
9071 6.18037891387939
9072 6.04595804214478
9073 6.16602945327759
9074 5.86414051055908
9075 6.83392190933228
9076 6.75682210922241
9077 6.80177307128906
9078 6.3980507850647
9079 6.51851940155029
9080 6.03209257125854
9081 6.88462924957275
9082 6.10545825958252
9083 6.96360158920288
9084 6.68155431747437
9085 6.98877716064453
9086 6.56782865524292
9087 7.21316766738892
9088 6.21950101852417
9089 6.29556512832642
9090 6.15488004684448
9091 6.05861139297485
9092 5.99903392791748
9093 5.38058567047119
9094 5.26073217391968
9095 5.25825214385986
9096 4.70264482498169
9097 4.81617212295532
9098 5.31083106994629
9099 5.50728225708008
9100 5.41051864624023
9101 5.63370513916016
9102 5.95621776580811
9103 5.76908683776855
9104 5.1024956703186
9105 5.06322240829468
9106 4.97673511505127
9107 4.74157238006592
9108 4.6792368888855
9109 4.753737449646
9110 5.00629901885986
9111 5.1190071105957
9112 5.1788330078125
9113 5.27798271179199
9114 4.94192266464233
9115 5.03755474090576
9116 4.65563631057739
9117 4.85463428497314
9118 5.13670587539673
9119 5.07698822021484
9120 5.24240922927856
9121 5.28086233139038
9122 4.94823169708252
9123 4.90398597717285
9124 5.13407421112061
9125 5.2690863609314
9126 5.07382535934448
9127 4.89438390731812
9128 4.78585433959961
9129 4.81566715240479
9130 5.02263212203979
9131 4.98635149002075
9132 5.02681827545166
9133 5.04974699020386
9134 4.93210506439209
9135 5.17616987228394
9136 4.97538042068481
9137 5.01149988174438
9138 5.06943082809448
9139 4.69534921646118
9140 4.66665983200073
9141 4.81719446182251
9142 5.39287805557251
9143 5.24598073959351
9144 5.21923780441284
9145 5.70930624008179
9146 5.34789085388184
9147 5.82595729827881
9148 5.86618423461914
9149 5.96381425857544
9150 5.66234159469604
9151 5.54901123046875
9152 5.93353366851807
9153 5.56280374526978
9154 5.89036321640015
9155 5.871337890625
9156 5.58255243301392
9157 4.71370697021484
9158 5.09996271133423
9159 5.46545696258545
9160 5.24015998840332
9161 6.0087308883667
9162 5.58370208740234
9163 5.47344398498535
9164 5.2920093536377
9165 5.20890378952026
9166 5.02163934707642
9167 4.95821285247803
9168 4.80418968200684
9169 4.92342662811279
9170 4.93909549713135
9171 4.84120512008667
9172 5.87591361999512
9173 5.67328071594238
9174 5.53314113616943
9175 5.22642755508423
9176 5.66851091384888
9177 5.68955850601196
9178 5.85791206359863
9179 5.63650417327881
9180 5.47485828399658
9181 5.67536973953247
9182 5.95742845535278
9183 5.82711315155029
9184 5.87077713012695
9185 5.62541151046753
9186 6.02528238296509
9187 5.35113954544067
9188 5.26562309265137
9189 5.37078523635864
9190 5.46760225296021
9191 5.37715101242065
9192 5.46141767501831
9193 5.11160039901733
9194 5.23773336410522
9195 5.32439851760864
9196 5.46181058883667
9197 5.46513366699219
9198 5.42735147476196
9199 5.09517002105713
9200 5.23844289779663
9201 4.80411911010742
9202 5.34058427810669
9203 5.12661504745483
9204 4.72017812728882
9205 5.38205718994141
9206 5.39551830291748
9207 5.19681453704834
9208 4.9914345741272
9209 5.1838207244873
9210 4.97095537185669
9211 5.28158521652222
9212 5.29178714752197
9213 5.10504055023193
9214 4.9332594871521
9215 4.92378187179565
9216 4.63812065124512
9217 4.84460783004761
9218 4.90583610534668
9219 4.95646858215332
9220 4.99733877182007
9221 5.04691076278687
9222 5.1039662361145
9223 4.78533935546875
9224 4.44225311279297
9225 4.13141965866089
9226 4.3856987953186
9227 4.58118104934692
9228 5.05443859100342
9229 4.66761016845703
9230 4.80826950073242
9231 4.68486213684082
9232 4.55121850967407
9233 4.93369388580322
9234 4.9995288848877
9235 4.90420055389404
9236 5.38410711288452
9237 5.9291672706604
9238 5.87739944458008
9239 5.18410491943359
9240 5.12984561920166
9241 5.17557525634766
9242 5.40756940841675
9243 5.48525953292847
9244 5.51078987121582
9245 5.65446090698242
9246 5.32861948013306
9247 5.08798980712891
9248 5.32319211959839
9249 5.55757284164429
9250 5.24348306655884
9251 5.4776611328125
9252 5.31858253479004
9253 5.60657024383545
9254 5.40708208084106
9255 5.69228458404541
9256 5.28832674026489
9257 5.27350664138794
9258 5.16466283798218
9259 5.27314901351929
9260 5.8746166229248
9261 6.13472652435303
9262 5.92905902862549
9263 5.95758819580078
9264 5.72758531570435
9265 5.66677618026733
9266 5.59105110168457
9267 6.15536880493164
9268 5.94302940368652
9269 5.48787641525269
9270 5.55406999588013
9271 5.70051431655884
9272 5.51212930679321
9273 5.66850185394287
9274 5.85645294189453
9275 5.7207727432251
9276 5.99545669555664
9277 5.68571043014526
9278 6.02107810974121
9279 5.91598320007324
9280 5.57431697845459
9281 5.88887357711792
9282 5.39230155944824
9283 5.69121980667114
9284 5.99226856231689
9285 6.01668405532837
9286 5.57677412033081
9287 5.68316841125488
9288 5.63531637191772
9289 5.80485248565674
9290 5.48130178451538
9291 5.79801750183105
9292 5.62966251373291
9293 5.42461347579956
9294 5.52620506286621
9295 5.52802038192749
9296 5.65954494476318
9297 5.81767797470093
9298 5.67286205291748
9299 5.51159381866455
9300 5.74134635925293
9301 5.59929895401001
9302 5.41602659225464
9303 5.58408308029175
9304 5.60410499572754
9305 5.51569747924805
9306 5.15819072723389
9307 5.00201511383057
9308 5.44176530838013
9309 5.28005313873291
9310 5.71854543685913
9311 5.2464656829834
9312 5.43454074859619
9313 5.28839921951294
9314 5.51487970352173
9315 5.35058069229126
9316 5.58037137985229
9317 5.62410259246826
9318 5.6909818649292
9319 5.39430284500122
9320 5.40344572067261
9321 5.78751182556152
9322 5.57537364959717
9323 5.63348913192749
9324 5.35969829559326
9325 5.22493648529053
9326 5.55683994293213
9327 5.47272205352783
9328 5.63041734695435
9329 5.72723531723022
9330 5.5224723815918
9331 5.43974542617798
9332 5.68434047698975
9333 5.80041933059692
9334 5.87953901290894
9335 5.88668060302734
9336 5.72812986373901
9337 5.64739465713501
9338 5.6764440536499
9339 5.68939352035522
9340 5.46197557449341
9341 5.74212169647217
9342 5.62285041809082
9343 5.83796072006226
9344 5.6483097076416
9345 5.79924392700195
9346 5.91294145584106
9347 5.73591661453247
9348 6.04265308380127
9349 6.03494262695312
9350 5.9748969078064
9351 5.88935947418213
9352 5.6048789024353
9353 5.53687143325806
9354 5.50733089447021
9355 5.45242547988892
9356 5.51017332077026
9357 5.34636831283569
9358 5.55627107620239
9359 5.66627073287964
9360 5.47718191146851
9361 5.59636783599854
9362 5.49405956268311
9363 5.49596881866455
9364 5.36698484420776
9365 5.44796943664551
9366 5.50754070281982
9367 5.51483249664307
9368 5.62898063659668
9369 5.6329984664917
9370 5.36344718933105
9371 5.49140787124634
9372 5.57530975341797
9373 5.54590177536011
9374 5.57557153701782
9375 5.45825529098511
9376 5.5572304725647
9377 5.69491386413574
9378 5.61270761489868
9379 5.65871334075928
9380 5.71709203720093
9381 5.31522130966187
9382 5.27177572250366
9383 5.4535984992981
9384 5.68360662460327
9385 5.45250272750854
9386 5.33118009567261
9387 5.2542839050293
9388 5.49214029312134
9389 5.35874652862549
9390 5.45684814453125
9391 5.54506301879883
9392 5.55341720581055
9393 5.49550771713257
9394 5.32824611663818
9395 5.33551406860352
9396 5.40422248840332
9397 5.24234199523926
9398 5.58054065704346
9399 5.58189535140991
9400 5.57851123809814
9401 5.21227550506592
9402 5.2929949760437
9403 5.27514886856079
9404 5.44268941879272
9405 5.44663286209106
9406 5.18288946151733
9407 5.46120071411133
9408 5.37934541702271
9409 5.39107322692871
9410 5.36453294754028
9411 5.43406105041504
9412 5.34022855758667
9413 5.02644538879395
9414 4.95185089111328
9415 5.30547332763672
9416 5.10823583602905
9417 5.31383275985718
9418 5.13245868682861
9419 5.28545093536377
9420 5.18336153030396
9421 5.33991050720215
9422 5.43649530410767
9423 5.34232997894287
9424 5.50954961776733
9425 5.36433219909668
9426 5.37128782272339
9427 4.9839448928833
9428 5.36959934234619
9429 5.28095006942749
9430 5.30553817749023
9431 5.46550703048706
9432 5.62408351898193
9433 5.75341653823853
9434 5.78693151473999
9435 5.76926231384277
9436 5.4084677696228
9437 5.59659624099731
9438 5.58634519577026
9439 5.64901351928711
9440 5.67530393600464
9441 5.57103729248047
9442 5.34634637832642
9443 5.19639825820923
9444 5.32174205780029
9445 5.21698045730591
9446 5.17534589767456
9447 5.16412496566772
9448 5.14210510253906
9449 5.35962915420532
9450 5.16913366317749
9451 5.28895950317383
9452 5.35457181930542
9453 5.29968118667603
9454 5.30301523208618
9455 5.2720890045166
9456 5.28427886962891
9457 5.68844509124756
9458 5.57314205169678
9459 5.65689754486084
9460 5.7383451461792
9461 5.4906792640686
9462 5.61599731445312
9463 5.66306972503662
9464 5.49454259872437
9465 5.18973684310913
9466 5.50176477432251
9467 5.57740354537964
9468 5.61026906967163
9469 5.59891510009766
9470 5.63018274307251
9471 5.4759669303894
9472 5.44585657119751
9473 5.72796964645386
9474 5.45777273178101
9475 5.48317432403564
9476 5.54452657699585
9477 5.33420944213867
9478 5.44244575500488
9479 5.26266813278198
9480 5.23802471160889
9481 5.3185567855835
9482 5.16850137710571
9483 5.49808835983276
9484 5.31550741195679
9485 5.14169645309448
9486 5.22068309783936
9487 5.1051926612854
9488 5.24506855010986
9489 5.3445348739624
9490 5.34155797958374
9491 5.17409086227417
9492 5.30960035324097
9493 5.44698286056519
9494 5.43413066864014
9495 5.39509391784668
9496 5.27954578399658
9497 5.06968593597412
9498 5.23597431182861
9499 5.04793405532837
9500 5.15373420715332
9501 5.28618478775024
9502 5.28852128982544
9503 5.17777061462402
9504 4.99902820587158
9505 5.13826131820679
9506 4.90831851959229
9507 5.25201082229614
9508 5.2675838470459
9509 4.9777626991272
9510 5.20923852920532
9511 5.03861093521118
9512 5.02505588531494
9513 5.05279064178467
9514 5.14289331436157
9515 4.97947311401367
9516 5.10395193099976
9517 5.04754638671875
9518 5.09446477890015
9519 5.26630401611328
9520 5.01607894897461
9521 5.05396270751953
9522 5.14430332183838
9523 4.98573160171509
9524 5.1034722328186
9525 5.15411758422852
9526 5.14167070388794
9527 5.17578172683716
9528 5.33969259262085
9529 5.16098785400391
9530 4.99186706542969
9531 5.10235071182251
9532 5.34874820709229
9533 4.89316463470459
9534 5.03154897689819
9535 5.12991380691528
9536 5.1219277381897
9537 5.19245910644531
9538 5.26583099365234
9539 5.15174531936646
9540 5.45700645446777
9541 5.23404788970947
9542 5.19722986221313
9543 5.00697946548462
9544 5.33477449417114
9545 5.29660081863403
9546 5.27046680450439
9547 4.95756149291992
9548 5.13459253311157
9549 5.23304224014282
9550 5.14905834197998
9551 5.47865629196167
9552 5.36468505859375
9553 5.36444711685181
9554 5.4426212310791
9555 5.6430926322937
9556 5.26819515228271
9557 5.54833602905273
9558 5.28817176818848
9559 5.16695976257324
9560 5.09102535247803
9561 5.19682121276855
9562 5.22183084487915
9563 5.50740432739258
9564 5.13450574874878
9565 5.07057523727417
9566 5.08739805221558
9567 5.1176061630249
9568 5.23361158370972
9569 5.33778619766235
9570 5.15149116516113
9571 5.16048860549927
9572 4.93414258956909
9573 5.28123378753662
9574 5.42929792404175
9575 5.30557250976562
9576 5.27507877349854
9577 5.41760921478271
9578 5.21936321258545
9579 5.25419759750366
9580 5.39952945709229
9581 5.46022176742554
9582 5.38937091827393
9583 5.63570880889893
9584 5.51621389389038
9585 5.68019104003906
9586 5.5999116897583
9587 5.34144878387451
9588 5.55306243896484
9589 5.39894676208496
9590 5.33636045455933
9591 5.32864427566528
9592 5.30129051208496
9593 5.27387046813965
9594 5.3644700050354
9595 5.15880727767944
9596 5.28969383239746
9597 5.27974128723145
9598 5.65874195098877
9599 5.65546989440918
9600 5.75863742828369
9601 5.23345756530762
9602 5.40756177902222
9603 5.44251871109009
9604 5.24772787094116
9605 5.31260681152344
9606 4.98875379562378
9607 5.15135908126831
9608 5.29189825057983
9609 5.26384162902832
9610 5.42460346221924
9611 5.63299083709717
9612 5.41031980514526
9613 5.4985032081604
9614 5.49839973449707
9615 5.48163461685181
9616 5.38182926177979
9617 5.1085729598999
9618 4.9305944442749
9619 5.14527606964111
9620 5.05650758743286
9621 5.00356292724609
9622 5.32222890853882
9623 5.48711252212524
9624 5.40468645095825
9625 5.63370275497437
9626 5.5193829536438
9627 5.50835466384888
9628 5.42354822158813
9629 5.58043956756592
9630 5.29910850524902
9631 5.32962274551392
9632 5.39338874816895
9633 5.5901951789856
9634 5.50134658813477
9635 5.28010988235474
9636 5.47645044326782
9637 5.03539943695068
9638 5.40854930877686
9639 5.32234954833984
9640 5.19627237319946
9641 5.33796453475952
9642 5.35703611373901
9643 5.40934181213379
9644 5.3248028755188
9645 5.31856250762939
9646 5.32520294189453
9647 5.48759651184082
9648 5.21688079833984
9649 5.54670381546021
9650 5.44616365432739
9651 5.43828248977661
9652 5.48402547836304
9653 5.21433877944946
9654 5.19167280197144
9655 5.37306213378906
9656 5.24099397659302
9657 5.44463729858398
9658 5.09032964706421
9659 5.4243631362915
9660 5.44109582901001
9661 5.32706451416016
9662 5.34424686431885
9663 5.3582878112793
9664 5.15792846679688
9665 5.20776414871216
9666 5.28882122039795
9667 5.44164180755615
9668 5.51544380187988
9669 5.34227991104126
9670 5.23311901092529
9671 5.52654361724854
9672 5.60749435424805
9673 5.53755235671997
9674 5.70468378067017
9675 5.50959444046021
9676 5.45414781570435
9677 5.52793025970459
9678 5.46399688720703
9679 5.46372365951538
9680 5.444993019104
9681 5.50429344177246
9682 5.51581144332886
9683 5.59291934967041
9684 5.52181386947632
9685 5.51524353027344
9686 5.5773229598999
9687 5.62626266479492
9688 5.72956943511963
9689 5.39621925354004
9690 5.28684043884277
9691 5.44704914093018
9692 5.61371231079102
9693 5.43659496307373
9694 5.52382183074951
9695 5.55318021774292
9696 5.61683368682861
9697 5.46269989013672
9698 5.54101848602295
9699 5.61169242858887
9700 5.50280904769897
9701 5.37350082397461
9702 5.43693971633911
9703 5.50453519821167
9704 5.465003490448
9705 5.46242094039917
9706 5.79794311523438
9707 5.59231805801392
9708 5.7565860748291
9709 5.79996395111084
9710 5.80755424499512
9711 5.92917966842651
9712 5.3873438835144
9713 5.51639795303345
9714 5.49160957336426
9715 5.32696008682251
9716 5.36670446395874
9717 5.73953771591187
9718 5.33074855804443
9719 5.56133031845093
9720 5.47488451004028
9721 5.13905715942383
9722 5.14816093444824
9723 5.31962156295776
9724 5.10049533843994
9725 5.14061403274536
9726 5.29399871826172
9727 5.23837184906006
9728 5.28138208389282
9729 5.32886648178101
9730 5.24641704559326
9731 5.42247676849365
9732 5.10600423812866
9733 5.0119252204895
9734 5.01653337478638
9735 5.35999298095703
9736 4.72164726257324
9737 4.89910507202148
9738 5.13425874710083
9739 5.14624738693237
9740 5.0979323387146
9741 5.23582553863525
9742 5.22128486633301
9743 5.11921739578247
9744 5.05676126480103
9745 5.14289617538452
9746 5.07497119903564
9747 4.9978723526001
9748 5.22533178329468
9749 5.14563989639282
9750 5.2688455581665
9751 5.05003118515015
9752 5.20741605758667
9753 5.14758634567261
9754 5.28677701950073
9755 5.29700183868408
9756 5.14941501617432
9757 5.21443033218384
9758 5.35077381134033
9759 5.35862970352173
9760 5.35920810699463
9761 5.44064664840698
9762 5.42591428756714
9763 5.36005449295044
9764 5.1997241973877
9765 5.41987228393555
9766 5.2689266204834
9767 5.32870626449585
9768 5.30233001708984
9769 5.29583311080933
9770 5.24806022644043
9771 5.65110635757446
9772 5.13984346389771
9773 5.45603656768799
9774 5.67645692825317
9775 5.27425003051758
9776 5.03767728805542
9777 5.36568450927734
9778 5.19239044189453
9779 5.5024299621582
9780 5.34183931350708
9781 5.16395092010498
9782 5.17362928390503
9783 5.00130748748779
9784 5.09735918045044
9785 5.15908718109131
9786 5.18804550170898
9787 5.30933475494385
9788 5.35479831695557
9789 5.23824691772461
9790 5.28015851974487
9791 5.10046815872192
9792 4.96198558807373
9793 5.27358150482178
9794 5.26875877380371
9795 5.14961910247803
9796 5.24504280090332
9797 4.97874116897583
9798 5.16075229644775
9799 5.17357778549194
9800 5.43919563293457
9801 5.27528142929077
9802 5.45736503601074
9803 5.27005767822266
9804 5.41025543212891
9805 5.29302883148193
9806 5.29127168655396
9807 5.12189865112305
9808 4.88544845581055
9809 4.81903076171875
9810 4.90702533721924
9811 4.93478727340698
9812 5.04453039169312
9813 4.95239210128784
9814 5.09307479858398
9815 4.79721260070801
9816 4.95782041549683
9817 4.87395811080933
9818 4.85636472702026
9819 4.62251043319702
9820 4.57056093215942
9821 4.87526893615723
9822 4.64382076263428
9823 4.71954917907715
9824 4.94267177581787
9825 4.80715322494507
9826 4.60095977783203
9827 4.64238262176514
9828 4.66608810424805
9829 4.80416202545166
9830 4.52357387542725
9831 4.62955331802368
9832 5.02454662322998
9833 5.13818836212158
9834 4.8440990447998
9835 4.99968576431274
9836 4.90607070922852
9837 5.12407302856445
9838 5.13385438919067
9839 5.06673336029053
9840 5.24120998382568
9841 5.1803617477417
9842 5.02692079544067
9843 5.36091375350952
9844 5.01446676254272
9845 5.4168586730957
9846 5.10286569595337
9847 5.02331638336182
9848 4.99471187591553
9849 5.08313751220703
9850 4.99174499511719
9851 4.98296642303467
9852 5.1002459526062
9853 4.96073865890503
9854 5.0564284324646
9855 5.10017108917236
9856 5.09566593170166
9857 5.29462480545044
9858 4.78903198242188
9859 4.74897527694702
9860 4.77506828308105
9861 4.59092712402344
9862 5.11335229873657
9863 4.50319766998291
9864 4.68431854248047
9865 4.68352794647217
9866 4.60622930526733
9867 4.84618759155273
9868 5.1710057258606
9869 5.17624759674072
9870 4.9948468208313
9871 4.97802829742432
9872 5.18256664276123
9873 5.13626670837402
9874 4.75465297698975
9875 5.10785579681396
9876 4.89276027679443
9877 4.79186868667603
9878 5.21199893951416
9879 4.6493501663208
9880 4.41924142837524
9881 4.68570995330811
9882 4.87820482254028
9883 4.54369211196899
9884 4.93259572982788
9885 4.73651838302612
9886 5.16500854492188
9887 5.06994104385376
9888 5.04710674285889
9889 5.15614938735962
9890 5.45896530151367
9891 5.0459156036377
9892 5.14426279067993
9893 5.23263502120972
9894 5.30999231338501
9895 4.84751272201538
9896 4.59915018081665
9897 5.24623727798462
9898 5.17447280883789
9899 4.98121356964111
9900 5.15748310089111
9901 5.54317140579224
9902 5.65285110473633
9903 5.72002220153809
9904 5.63211822509766
9905 5.16830348968506
9906 5.03749465942383
9907 5.28474521636963
9908 5.41244506835938
9909 5.09195947647095
9910 5.3527250289917
9911 5.01157522201538
9912 5.05249118804932
9913 5.16347599029541
9914 5.20566368103027
9915 5.2394585609436
9916 5.29479217529297
9917 5.2600531578064
9918 5.13226938247681
9919 5.36884260177612
9920 5.23107719421387
9921 5.36712837219238
9922 5.13638877868652
9923 5.41420602798462
9924 5.43313455581665
9925 5.33021688461304
9926 5.02220773696899
9927 5.04601144790649
9928 5.29255437850952
9929 5.29571485519409
9930 5.46308326721191
9931 5.16476917266846
9932 5.58003997802734
9933 5.55725193023682
9934 5.90966987609863
9935 5.49888467788696
9936 5.49256563186646
9937 5.4816427230835
9938 5.66523742675781
9939 5.61540269851685
9940 5.39821672439575
9941 5.36614990234375
9942 5.86979866027832
9943 6.1666464805603
9944 6.15506410598755
9945 5.72494554519653
9946 5.75040674209595
9947 5.84403896331787
9948 5.70836114883423
9949 5.75854587554932
9950 5.96460437774658
9951 5.6605281829834
9952 5.58080244064331
9953 5.91227626800537
9954 5.60731744766235
9955 5.56751823425293
9956 5.64836978912354
9957 5.56448364257812
9958 5.62654590606689
9959 5.5429048538208
9960 5.82098054885864
9961 5.87240839004517
9962 5.93230247497559
9963 6.12688589096069
9964 5.77605438232422
9965 5.51569318771362
9966 5.88422775268555
9967 5.79452276229858
9968 5.82464122772217
9969 5.42762660980225
9970 5.20080947875977
9971 5.11511564254761
9972 5.1533989906311
9973 5.45240926742554
9974 5.42927265167236
9975 5.48987197875977
9976 5.54072284698486
9977 5.20655012130737
9978 5.40850019454956
9979 5.29855918884277
9980 5.28110647201538
9981 5.2948842048645
9982 5.35196018218994
9983 5.24254131317139
9984 5.31216526031494
9985 5.45177745819092
9986 5.70979309082031
9987 5.27615785598755
9988 5.691002368927
9989 5.33798551559448
9990 5.33841991424561
9991 4.88541412353516
9992 5.02150678634644
9993 5.24893569946289
9994 5.50302791595459
9995 5.37396955490112
9996 5.70385217666626
9997 5.30867195129395
9998 4.99274396896362
9999 5.30100536346436
10000 5.19515323638916
10001 5.74665832519531
10002 5.50182723999023
10003 5.65452766418457
10004 5.52103042602539
10005 5.2547345161438
10006 5.83419752120972
10007 6.02134037017822
10008 5.83573865890503
10009 5.92557048797607
10010 5.54249382019043
10011 5.68481826782227
10012 5.57554006576538
10013 5.41075468063354
10014 5.63480377197266
10015 5.52356767654419
10016 5.2851676940918
10017 5.53784465789795
10018 5.74644374847412
10019 5.4105978012085
10020 5.38545322418213
10021 5.84261751174927
10022 5.64402484893799
10023 5.82600784301758
10024 5.7789192199707
10025 5.47542190551758
10026 5.7353663444519
10027 6.17986154556274
10028 6.05971670150757
10029 6.1213641166687
10030 6.05663585662842
10031 5.49824666976929
10032 5.45872211456299
10033 5.85233068466187
10034 5.63133001327515
10035 5.92744779586792
10036 5.80578660964966
10037 5.87919998168945
10038 6.06895208358765
10039 6.20085668563843
10040 6.00385522842407
10041 6.02909469604492
10042 5.75030469894409
10043 5.88950109481812
10044 5.62085103988647
10045 5.99792385101318
10046 5.68058252334595
10047 6.24865055084229
10048 5.90126180648804
10049 5.58113384246826
10050 5.86028623580933
10051 6.34070539474487
10052 6.14090633392334
10053 6.17627096176147
10054 5.79566240310669
10055 5.75615072250366
10056 5.46752882003784
10057 5.27224254608154
10058 5.66580677032471
10059 5.62086820602417
10060 5.88337230682373
10061 5.72931909561157
10062 5.92144870758057
10063 5.78387212753296
10064 5.73064136505127
10065 5.62493562698364
10066 6.16645383834839
10067 5.75149869918823
10068 5.29969692230225
10069 4.94401121139526
10070 4.45696210861206
10071 5.21918439865112
10072 5.59263801574707
10073 5.43817710876465
10074 5.3817195892334
10075 5.26456165313721
10076 5.86379241943359
10077 6.43517541885376
10078 6.09256219863892
10079 7.08791446685791
10080 7.10893774032593
10081 6.98865222930908
10082 6.39107179641724
10083 6.56443119049072
10084 6.25937986373901
10085 6.03921222686768
10086 5.58964729309082
10087 5.27061414718628
10088 5.80111026763916
10089 6.36580991744995
10090 6.71172761917114
10091 6.51113367080688
10092 6.53722906112671
10093 6.95786237716675
10094 6.93224477767944
10095 6.84684896469116
10096 6.81778907775879
10097 7.57205820083618
10098 7.13026142120361
10099 7.93498992919922
10100 6.77006721496582
10101 6.11833810806274
10102 6.55691862106323
10103 6.83990669250488
10104 6.74983692169189
10105 7.44818878173828
10106 6.89646148681641
10107 6.42176818847656
10108 6.33066320419312
10109 5.88747549057007
10110 6.47107839584351
10111 6.83133172988892
10112 6.87242650985718
10113 6.76312065124512
10114 6.13679122924805
10115 6.39935207366943
10116 6.29860544204712
10117 6.64903163909912
10118 6.49931287765503
10119 6.36699867248535
10120 7.43474769592285
10121 6.87317276000977
10122 7.72426795959473
10123 7.7600622177124
10124 6.76577377319336
10125 7.00535583496094
10126 7.30368995666504
10127 7.41806125640869
10128 7.25762701034546
10129 7.48151302337646
10130 7.32929849624634
10131 7.59968137741089
10132 7.35836982727051
10133 8.91230392456055
10134 7.95132970809937
10135 9.12299919128418
10136 9.34363269805908
10137 9.21928596496582
10138 9.91836929321289
10139 9.35939788818359
10140 9.69040489196777
10141 9.75973796844482
10142 9.52588748931885
10143 9.35737037658691
10144 9.88770484924316
10145 9.81875610351562
10146 9.89722537994385
10147 10.0275707244873
10148 9.52447700500488
10149 9.87265014648438
10150 9.43660068511963
10151 9.43430137634277
10152 9.60973262786865
10153 9.18768787384033
10154 9.4071216583252
10155 10.0446767807007
10156 9.20048999786377
10157 9.52028560638428
10158 9.36856079101562
10159 9.3441686630249
10160 9.23940944671631
10161 9.48687076568604
10162 9.42350673675537
10163 9.36367416381836
10164 9.83799457550049
10165 9.06263160705566
10166 9.67542171478271
10167 8.53428077697754
10168 9.07859420776367
10169 9.20721054077148
10170 8.97491455078125
10171 10.1964950561523
10172 9.7099666595459
10173 9.61077213287354
10174 10.1674585342407
10175 9.67683124542236
10176 9.38463973999023
10177 9.33957290649414
10178 9.56518173217773
10179 9.63498878479004
10180 9.5015983581543
10181 8.91542339324951
10182 9.22713184356689
10183 10.1130056381226
10184 9.23270893096924
10185 8.91726112365723
10186 8.90765953063965
10187 9.21599769592285
10188 9.1599063873291
10189 9.41549396514893
10190 9.32628536224365
10191 8.72448062896729
10192 8.82400798797607
10193 9.49183177947998
10194 9.29335594177246
10195 8.30628871917725
10196 9.05522441864014
10197 8.71875953674316
10198 9.00199604034424
10199 8.82296657562256
10200 8.63952255249023
10201 8.70449542999268
10202 9.35753154754639
10203 9.78188800811768
10204 9.13378524780273
10205 8.95917129516602
10206 9.1406717300415
10207 9.1566801071167
10208 9.49127864837646
10209 8.98787689208984
10210 8.63585567474365
10211 7.36899280548096
10212 7.47265148162842
10213 7.49054050445557
10214 7.44305610656738
10215 7.75906276702881
10216 7.55450487136841
10217 7.35509157180786
10218 7.37161159515381
10219 7.93830156326294
10220 6.89948987960815
10221 7.12592363357544
10222 7.56423473358154
10223 7.68558073043823
10224 7.57645130157471
10225 7.13068199157715
10226 7.64497852325439
10227 7.33565235137939
10228 7.3426661491394
10229 8.22349548339844
10230 8.30892467498779
10231 8.43442153930664
10232 7.61611461639404
10233 8.07479953765869
10234 8.05491256713867
10235 7.34166288375854
10236 8.0946798324585
10237 7.69312620162964
10238 8.21140956878662
10239 7.91720151901245
10240 7.99290752410889
10241 8.00639629364014
10242 8.06164932250977
10243 7.51442766189575
10244 7.59247922897339
10245 7.29876947402954
10246 7.30747842788696
10247 7.62179470062256
10248 7.58217573165894
10249 7.9136528968811
10250 7.82794189453125
10251 7.86474418640137
10252 7.65697050094604
10253 7.56526613235474
10254 7.14468908309937
10255 7.24037218093872
10256 7.12658452987671
10257 6.96556234359741
10258 7.0011625289917
10259 6.79522180557251
10260 7.17746686935425
10261 7.04741716384888
10262 7.23004913330078
10263 7.18830633163452
10264 7.14067935943604
10265 7.00228261947632
10266 6.90980243682861
10267 6.67734575271606
10268 7.01575613021851
10269 6.67552900314331
10270 6.32360649108887
10271 6.99086761474609
10272 6.92100381851196
10273 6.74187421798706
10274 6.77903747558594
10275 6.99806356430054
10276 6.72731876373291
10277 6.84861946105957
10278 7.0682373046875
10279 7.35083436965942
10280 7.30406427383423
10281 7.28815221786499
10282 7.13262271881104
10283 7.17059516906738
10284 6.66705703735352
10285 6.66419553756714
10286 6.82096147537231
10287 7.50191593170166
10288 6.96160507202148
10289 7.08018589019775
10290 7.01659536361694
10291 7.27836894989014
10292 6.97597551345825
10293 6.92767000198364
10294 6.60835790634155
10295 6.87688493728638
10296 6.93491744995117
10297 6.93715953826904
10298 7.02586221694946
10299 7.13389921188354
10300 6.61086463928223
10301 6.45352125167847
10302 7.32830286026001
10303 6.86382150650024
10304 7.18504428863525
10305 6.84001111984253
10306 6.90538930892944
10307 6.88309812545776
10308 6.65731287002563
10309 7.23683071136475
10310 6.88639068603516
10311 7.17909574508667
10312 7.03301477432251
10313 7.0293755531311
10314 7.39524555206299
10315 6.96526479721069
10316 6.99968814849854
10317 7.07846736907959
10318 7.02219152450562
10319 7.65903949737549
10320 7.62313938140869
10321 6.74850034713745
10322 6.62565135955811
10323 6.41901588439941
10324 6.27642393112183
10325 6.86901378631592
10326 6.18948459625244
10327 6.5896782875061
10328 6.63297367095947
10329 6.85462474822998
10330 6.47773408889771
10331 6.92636156082153
10332 6.74549055099487
10333 6.80585384368896
10334 6.75480842590332
10335 6.80729007720947
10336 6.37541961669922
10337 6.2348837852478
10338 6.36627769470215
10339 6.74691343307495
10340 6.82265424728394
10341 6.79859399795532
10342 6.86130571365356
10343 7.04650926589966
10344 7.06739234924316
10345 6.96993589401245
10346 6.72554492950439
10347 7.08618307113647
10348 6.83648252487183
10349 6.71903038024902
10350 6.93200445175171
10351 6.62669134140015
10352 6.47330522537231
10353 7.02060699462891
10354 7.05994939804077
10355 7.12819051742554
10356 6.83605909347534
10357 7.62475538253784
10358 7.43628787994385
10359 7.64581298828125
10360 7.65431118011475
10361 7.52615594863892
10362 7.98314428329468
10363 7.90490388870239
10364 7.69549322128296
10365 7.67577075958252
10366 7.53153038024902
10367 7.63942337036133
10368 7.92214202880859
10369 7.47638416290283
10370 7.82689809799194
10371 7.80419063568115
10372 7.91895627975464
10373 7.40318536758423
10374 7.8613452911377
10375 8.08223247528076
10376 7.94741201400757
10377 7.85009145736694
10378 7.82475137710571
10379 7.71143198013306
10380 8.0313196182251
10381 8.40525722503662
10382 7.70546865463257
10383 7.65626907348633
10384 7.69771099090576
10385 7.64958763122559
10386 7.63494634628296
10387 7.95271778106689
10388 7.71086454391479
10389 7.52306509017944
10390 7.48033666610718
10391 7.76455163955688
10392 7.75489139556885
10393 7.62492084503174
10394 7.49038743972778
10395 7.71752071380615
10396 7.61870145797729
10397 7.62693977355957
10398 7.65017938613892
10399 7.79222059249878
10400 7.46192169189453
10401 7.96805953979492
10402 7.80024814605713
10403 8.19264507293701
10404 7.57680606842041
10405 7.814612865448
10406 8.38778781890869
10407 8.30522632598877
10408 8.34405612945557
10409 7.79787445068359
10410 7.87054634094238
10411 7.74116230010986
10412 7.98282670974731
10413 7.9415020942688
10414 8.10663032531738
10415 8.18316459655762
10416 7.69941663742065
10417 7.61000871658325
10418 8.06099033355713
10419 8.50012111663818
10420 8.27609539031982
10421 8.27882671356201
10422 7.91957950592041
10423 8.46564769744873
10424 9.07485008239746
10425 8.86592864990234
10426 8.60097503662109
10427 8.51328754425049
10428 8.22208786010742
10429 8.53067970275879
10430 7.73589849472046
10431 7.64491558074951
10432 8.25701236724854
10433 8.20378589630127
10434 8.26015853881836
10435 7.90122842788696
10436 8.43698787689209
10437 8.04247856140137
10438 8.32624912261963
10439 8.39670944213867
10440 8.49662780761719
10441 8.30343055725098
10442 8.28516483306885
10443 8.02296352386475
10444 8.23489284515381
10445 8.74241638183594
10446 8.81899833679199
10447 8.5280294418335
10448 8.43511199951172
10449 8.38845443725586
10450 8.67628002166748
10451 8.5572681427002
10452 8.22868919372559
10453 8.17900371551514
10454 8.25780582427979
10455 8.48575687408447
10456 7.85701894760132
10457 8.07946872711182
10458 7.91445255279541
10459 7.77086400985718
10460 8.00042629241943
10461 7.62180852890015
10462 7.54747867584229
10463 7.22630548477173
10464 7.45632410049438
10465 7.6437840461731
10466 7.50261735916138
10467 7.57772350311279
10468 7.63894510269165
10469 7.42903423309326
10470 7.24625968933105
10471 7.00179052352905
10472 7.58468389511108
10473 7.84120941162109
10474 7.00549030303955
10475 8.16978073120117
10476 8.04223728179932
10477 8.27845191955566
10478 8.1381311416626
10479 8.20754528045654
10480 8.07674598693848
10481 7.95269632339478
10482 7.82633829116821
10483 8.050950050354
10484 8.43876361846924
10485 7.99554777145386
10486 8.22459697723389
10487 8.10419654846191
10488 8.12239456176758
10489 8.28059768676758
10490 8.40101528167725
10491 8.04428958892822
10492 8.43824577331543
10493 8.27998065948486
10494 7.76264047622681
10495 7.9826807975769
10496 8.08856201171875
10497 8.23390293121338
10498 8.15550899505615
10499 7.85609197616577
10500 8.21510124206543
10501 7.76870918273926
10502 8.09135723114014
10503 8.18017959594727
10504 8.49434757232666
10505 8.39276790618896
10506 7.53894758224487
10507 7.66207027435303
10508 8.16691112518311
10509 8.41871929168701
10510 8.06372547149658
10511 8.32258796691895
10512 8.39454936981201
10513 8.46485233306885
10514 8.43992042541504
10515 8.48852729797363
10516 8.38254833221436
10517 8.12565994262695
10518 7.81154537200928
10519 7.92526006698608
10520 8.12436676025391
10521 7.65363502502441
10522 8.09655952453613
10523 8.50944423675537
10524 8.11318874359131
10525 8.40911674499512
10526 8.12633991241455
10527 8.14958190917969
10528 8.83230590820312
10529 8.93258762359619
10530 9.12753200531006
10531 8.98177433013916
10532 8.70794010162354
10533 8.85295391082764
10534 8.35513114929199
10535 9.20805263519287
10536 9.08924293518066
10537 8.52715015411377
10538 8.65057849884033
10539 8.53993225097656
10540 8.37353801727295
10541 7.87044763565063
10542 7.89029550552368
10543 8.42911529541016
10544 8.48367977142334
10545 8.47545051574707
10546 8.57811069488525
10547 8.33129596710205
10548 8.6630802154541
10549 8.64437103271484
10550 8.63934898376465
10551 8.29859256744385
10552 7.76067018508911
10553 7.735191822052
10554 7.65564346313477
10555 7.81865072250366
10556 8.01816082000732
10557 7.66643238067627
10558 7.50235891342163
10559 7.73692226409912
10560 7.51947402954102
10561 7.65202140808105
10562 7.46602344512939
10563 7.02665615081787
10564 7.84296178817749
10565 7.12642288208008
10566 7.68425798416138
10567 7.68215417861938
10568 7.75308179855347
10569 7.53013944625854
10570 7.06157541275024
10571 7.47803449630737
10572 7.35763740539551
10573 7.88331365585327
10574 7.84126091003418
10575 7.23669052124023
10576 7.80590581893921
10577 7.25046110153198
10578 7.1188759803772
10579 6.67457580566406
10580 6.94738578796387
10581 6.73648023605347
10582 6.78383636474609
10583 6.82469320297241
10584 6.62866735458374
10585 6.8673210144043
10586 7.01336145401001
10587 7.65916061401367
10588 7.00259256362915
10589 7.28094387054443
10590 7.57591676712036
10591 7.42513751983643
10592 7.4162130355835
10593 7.66209840774536
10594 7.59835290908813
10595 7.63455057144165
10596 7.66994571685791
10597 7.98688840866089
10598 7.8255729675293
10599 7.97240257263184
10600 7.68910312652588
10601 7.72860956192017
10602 7.57140111923218
10603 7.71544599533081
10604 7.73613786697388
10605 7.74460792541504
10606 7.63087606430054
10607 7.78548336029053
10608 7.86883497238159
10609 7.66701745986938
10610 7.6024694442749
10611 7.62924480438232
10612 8.15530395507812
10613 7.45271253585815
10614 7.83391332626343
10615 7.27515935897827
10616 7.0549693107605
10617 7.2174334526062
10618 7.77085542678833
10619 8.08369731903076
10620 7.46527051925659
10621 7.22588920593262
10622 7.2997031211853
10623 7.71059894561768
10624 7.79697942733765
10625 8.01766014099121
10626 8.01083850860596
10627 7.97387266159058
10628 7.85833597183228
10629 7.562903881073
10630 8.06274127960205
10631 7.13946628570557
10632 7.77445363998413
10633 7.34215784072876
10634 7.72755479812622
10635 7.10759592056274
10636 7.31814575195312
10637 7.25846529006958
10638 7.02361106872559
10639 6.97485733032227
10640 7.01699447631836
10641 7.83213663101196
10642 7.24687004089355
10643 7.82328653335571
10644 7.81179714202881
10645 7.68099927902222
10646 8.15641212463379
10647 7.86583662033081
10648 7.83016395568848
10649 7.91791009902954
10650 7.2339563369751
10651 7.47495079040527
10652 7.55012607574463
10653 7.63830423355103
10654 7.81845474243164
10655 7.4064884185791
10656 7.84190702438354
10657 7.77515411376953
10658 7.61418628692627
10659 7.95228624343872
10660 7.44303560256958
10661 7.29500007629395
10662 7.32224559783936
10663 7.40683460235596
10664 7.51680040359497
10665 7.26010513305664
10666 6.97748327255249
10667 6.89578676223755
10668 6.90979862213135
10669 7.55642032623291
10670 6.99193096160889
10671 7.18358755111694
10672 6.97794628143311
10673 7.46743249893188
10674 7.74441480636597
10675 6.84854936599731
10676 7.0728120803833
10677 6.66661596298218
10678 6.98779249191284
10679 7.96432638168335
10680 7.43445777893066
10681 7.65329933166504
10682 7.62454175949097
10683 7.31147003173828
10684 7.64117622375488
10685 7.26010990142822
10686 7.36769247055054
10687 6.96973896026611
10688 7.11008358001709
10689 7.13760137557983
10690 7.38057708740234
10691 6.64936590194702
10692 7.14607954025269
10693 7.01718854904175
10694 6.4710545539856
10695 6.9229416847229
10696 7.01699066162109
10697 6.63564729690552
10698 7.33192539215088
10699 6.99661540985107
10700 7.27186250686646
10701 6.75811004638672
10702 6.60129594802856
10703 6.73243951797485
10704 6.69663286209106
10705 7.11208581924438
10706 7.13366222381592
10707 6.91298866271973
10708 6.56280708312988
10709 6.84569358825684
10710 6.92512845993042
10711 6.896164894104
10712 6.52233982086182
10713 6.92937755584717
10714 6.80277872085571
10715 6.85087299346924
10716 7.49363088607788
10717 7.37122678756714
10718 7.06912183761597
10719 6.89661026000977
10720 7.08078050613403
10721 7.18555784225464
10722 7.04023742675781
10723 7.24406909942627
10724 6.77824783325195
10725 7.4953556060791
10726 7.69697761535645
10727 8.16622734069824
10728 7.6012921333313
10729 8.29278373718262
10730 7.48964595794678
10731 7.43077087402344
10732 7.71547555923462
10733 7.86827802658081
10734 7.7818808555603
10735 7.86705732345581
10736 7.78089475631714
10737 7.97819042205811
10738 8.06729888916016
10739 8.12927913665771
10740 7.06658411026001
10741 6.91556215286255
10742 7.21464824676514
10743 7.21596813201904
10744 7.46093511581421
10745 7.48742055892944
10746 7.30279207229614
10747 7.2131552696228
10748 7.07375240325928
10749 7.37690544128418
10750 7.18642139434814
10751 6.9454870223999
10752 6.91128444671631
10753 6.91802549362183
10754 6.66470623016357
10755 6.50758934020996
10756 7.00080108642578
10757 6.88939952850342
10758 6.43829822540283
10759 6.94035243988037
10760 7.65510034561157
10761 7.92953300476074
10762 8.03660774230957
10763 8.23148822784424
10764 7.71884965896606
10765 7.83925008773804
10766 7.68136882781982
10767 7.64700078964233
10768 8.0728235244751
10769 8.03983211517334
10770 7.63703632354736
10771 7.24840831756592
10772 8.10733699798584
10773 7.70079517364502
10774 7.42950868606567
10775 7.62269592285156
10776 8.16377830505371
10777 7.86564111709595
10778 7.65450477600098
10779 8.17480373382568
10780 8.28953170776367
10781 8.56729412078857
10782 7.68265914916992
10783 7.6947169303894
10784 7.57428073883057
10785 7.72031545639038
10786 7.94243669509888
10787 7.38305473327637
10788 8.28708267211914
10789 7.94827938079834
10790 8.08947563171387
10791 7.516761302948
10792 7.80011796951294
10793 7.11845397949219
10794 8.15107822418213
10795 7.6964373588562
10796 7.58341884613037
10797 8.04497718811035
10798 8.28889942169189
10799 7.22712469100952
10800 7.52651023864746
10801 7.33955430984497
10802 7.11960029602051
10803 6.67120313644409
10804 6.80632019042969
10805 6.68215608596802
10806 5.97715330123901
10807 6.38252258300781
10808 7.0746054649353
10809 6.93283939361572
10810 7.84197092056274
10811 6.90533351898193
10812 7.58589839935303
10813 6.82305765151978
10814 7.78536128997803
10815 7.74011850357056
10816 8.09802913665771
10817 8.06453037261963
10818 7.85647439956665
10819 7.31074380874634
10820 6.57173585891724
10821 7.31186294555664
10822 7.06816816329956
10823 7.44040107727051
10824 7.53387784957886
10825 7.98390436172485
10826 7.63401699066162
10827 8.19143104553223
10828 7.87104415893555
10829 8.00671672821045
10830 7.63535070419312
10831 7.29625701904297
10832 7.59854793548584
10833 7.55734872817993
10834 7.51486921310425
10835 7.59189701080322
10836 8.17810153961182
10837 8.03173923492432
10838 8.0200309753418
10839 8.06158638000488
10840 8.27537822723389
10841 8.45703315734863
10842 8.18766307830811
10843 8.39803504943848
10844 8.18528175354004
10845 9.0735912322998
10846 8.94634437561035
10847 8.50614929199219
10848 8.32010936737061
10849 8.27849769592285
10850 7.92401599884033
10851 7.75671005249023
10852 8.47000885009766
10853 8.56657791137695
10854 8.38179397583008
10855 9.06171131134033
10856 8.63622188568115
10857 8.69354724884033
10858 8.76320743560791
10859 8.84588718414307
10860 9.19957447052002
10861 8.4246301651001
10862 8.53112125396729
10863 8.76368427276611
10864 8.36324596405029
10865 8.84890651702881
10866 8.94165229797363
10867 9.09389877319336
10868 9.27892971038818
10869 9.28415298461914
10870 9.10928249359131
10871 8.84203147888184
10872 9.07579040527344
10873 9.54959964752197
10874 9.22208499908447
10875 9.07215976715088
10876 8.72037506103516
10877 8.90828514099121
10878 8.62632465362549
10879 8.33164310455322
10880 8.75966548919678
10881 9.15942001342773
10882 8.9600076675415
10883 8.66336631774902
10884 8.18759250640869
10885 8.58310413360596
10886 8.30985164642334
10887 8.35730743408203
10888 8.7309741973877
10889 8.88722229003906
10890 8.61546421051025
10891 8.0767879486084
10892 6.88921737670898
10893 7.50163888931274
10894 7.44479417800903
10895 7.23937559127808
10896 7.83286476135254
10897 7.7539234161377
10898 7.67208814620972
10899 7.84604120254517
10900 8.61076736450195
10901 9.37286376953125
10902 8.67151546478271
10903 8.58252143859863
10904 9.26787281036377
10905 9.06774997711182
10906 8.54330348968506
10907 9.57065200805664
10908 7.96414041519165
10909 8.29594135284424
10910 8.26498508453369
10911 8.50399017333984
10912 8.397292137146
10913 8.06929206848145
10914 8.48200988769531
10915 8.91674137115479
10916 8.63861083984375
10917 8.85017681121826
10918 9.44025993347168
10919 9.734787940979
10920 9.31169414520264
10921 9.35536766052246
10922 9.34988307952881
10923 9.78207397460938
10924 9.18769264221191
10925 9.51006698608398
10926 9.32858180999756
10927 8.7598819732666
10928 9.2895622253418
10929 9.36715221405029
10930 9.75579738616943
10931 9.46013832092285
10932 8.98218154907227
10933 8.55459117889404
10934 8.81799983978271
10935 8.84447193145752
10936 8.89237117767334
10937 8.28346729278564
10938 9.03713035583496
10939 9.05370616912842
10940 8.87388801574707
10941 8.32193565368652
10942 8.89495086669922
10943 8.42944812774658
10944 8.41856002807617
10945 7.63695096969604
10946 8.44031238555908
10947 8.4303503036499
10948 8.26570796966553
10949 8.13287544250488
10950 8.0283317565918
10951 8.12026691436768
10952 7.78460311889648
10953 8.06919956207275
10954 7.7631893157959
10955 8.17131900787354
10956 8.03670692443848
10957 7.91773319244385
10958 8.51574993133545
10959 8.42342662811279
10960 8.27346992492676
10961 8.06635284423828
10962 8.60309791564941
10963 8.17399120330811
10964 8.32601451873779
10965 8.54856967926025
10966 8.43907833099365
10967 8.52095127105713
10968 8.39667987823486
10969 8.51459121704102
10970 8.37728023529053
10971 8.54445648193359
10972 8.35739803314209
10973 8.65657615661621
10974 8.58292198181152
10975 8.92902278900146
10976 8.89241027832031
10977 8.67398357391357
10978 8.65469074249268
10979 8.83460807800293
10980 8.80076885223389
10981 9.09720802307129
10982 8.9282169342041
10983 9.31357097625732
10984 9.05933284759521
10985 9.12658786773682
10986 9.40626525878906
10987 9.36491775512695
10988 9.57151985168457
10989 9.03558349609375
10990 8.98560428619385
10991 8.29694080352783
10992 8.72390079498291
10993 8.59428787231445
10994 8.80333709716797
10995 8.7423791885376
10996 8.7310152053833
10997 8.17599773406982
10998 8.74102592468262
10999 8.35691452026367
11000 8.6201639175415
11001 8.93417739868164
11002 8.47912979125977
11003 8.42872524261475
11004 8.30954647064209
11005 8.57885074615479
11006 9.15436458587646
11007 8.59032440185547
11008 8.50912094116211
11009 8.51932239532471
11010 8.80914974212646
11011 8.95531368255615
11012 8.58951854705811
11013 8.2757511138916
11014 8.0106315612793
11015 8.09063053131104
11016 8.52865791320801
11017 7.50495958328247
11018 8.42952442169189
11019 8.31095123291016
11020 7.98376941680908
11021 7.60556697845459
11022 7.78702831268311
11023 8.15774250030518
11024 8.12507343292236
11025 8.12624454498291
11026 8.09510612487793
11027 8.33162307739258
11028 8.56021308898926
11029 8.02386379241943
11030 8.20363521575928
11031 8.71225357055664
11032 8.67809581756592
11033 8.9605598449707
11034 9.22756671905518
11035 9.04974269866943
11036 8.58539867401123
11037 8.28664970397949
11038 9.32024478912354
11039 8.86093902587891
11040 8.88006401062012
11041 8.79629898071289
11042 8.9272403717041
11043 9.20251941680908
11044 8.97382926940918
11045 8.71534442901611
11046 8.74271392822266
11047 8.77445125579834
11048 8.78568077087402
11049 8.5391902923584
11050 8.90409660339355
11051 8.97042179107666
11052 9.06110286712646
11053 8.83408832550049
11054 8.86679935455322
11055 8.642578125
11056 8.52241706848145
11057 8.38684558868408
11058 9.0338134765625
11059 9.07150268554688
11060 9.11326789855957
11061 9.16344261169434
11062 9.08152675628662
11063 8.83638858795166
11064 8.71744537353516
11065 8.82000732421875
11066 8.88463687896729
11067 7.99432277679443
11068 8.31373596191406
11069 7.96675682067871
11070 8.87346649169922
11071 8.61079216003418
11072 8.83693981170654
11073 8.6055793762207
11074 8.60638904571533
11075 9.08880043029785
11076 8.86571311950684
11077 9.07600593566895
11078 8.80327129364014
11079 8.88504600524902
11080 8.90944194793701
11081 8.94571590423584
11082 8.99906921386719
11083 8.80731391906738
11084 8.80190086364746
11085 8.6347188949585
11086 9.0027551651001
11087 8.92681312561035
11088 9.01858997344971
11089 8.99024295806885
11090 8.51406288146973
11091 8.61529159545898
11092 8.71828365325928
11093 8.4903392791748
11094 8.42050743103027
11095 8.33358192443848
11096 8.04344081878662
11097 8.51070022583008
11098 8.73426342010498
11099 8.39553165435791
11100 8.03324127197266
11101 8.87570381164551
11102 8.09842967987061
11103 8.21068572998047
11104 8.10844039916992
11105 8.48029613494873
11106 8.71853065490723
11107 8.18641090393066
11108 8.45731925964355
11109 8.44899559020996
11110 8.50933265686035
11111 8.7498254776001
11112 8.41501712799072
11113 8.24843692779541
11114 8.54052448272705
11115 7.99909830093384
11116 8.49191379547119
11117 8.14629554748535
11118 8.03932094573975
11119 8.48265171051025
11120 8.35762023925781
11121 8.54317760467529
11122 8.43936061859131
11123 8.49124145507812
11124 8.52666187286377
11125 8.57631015777588
11126 8.19155216217041
11127 8.07621288299561
11128 8.30828380584717
11129 8.5388879776001
11130 8.47260189056396
11131 7.93131971359253
11132 8.38206768035889
11133 8.04288864135742
11134 7.9920916557312
11135 8.18842697143555
11136 8.61387252807617
11137 8.51795482635498
11138 8.38198184967041
11139 8.62234783172607
11140 8.80968761444092
11141 8.74350929260254
11142 8.45073699951172
11143 8.46882247924805
11144 8.06993293762207
11145 8.1966609954834
11146 8.28148078918457
11147 8.35646057128906
11148 8.2875394821167
11149 8.14270877838135
11150 8.67057418823242
11151 8.56533145904541
11152 8.67260646820068
11153 8.42686176300049
11154 8.26929950714111
11155 8.61186504364014
11156 8.56366729736328
11157 8.56373882293701
11158 8.66051197052002
11159 8.6075382232666
11160 8.59844589233398
11161 8.39156913757324
11162 9.046630859375
11163 8.76163578033447
11164 8.47588729858398
11165 8.50034999847412
11166 7.42122268676758
11167 8.30704975128174
11168 8.29117298126221
11169 8.13863849639893
11170 8.35530185699463
11171 8.27157497406006
11172 8.07895374298096
11173 7.60475254058838
11174 7.99000692367554
11175 7.72504758834839
11176 7.768967628479
11177 7.16011428833008
11178 7.05298471450806
11179 7.42674446105957
11180 7.54801225662231
11181 7.54646015167236
11182 7.22965908050537
11183 6.95825672149658
11184 7.27939462661743
11185 7.32873249053955
11186 6.52429962158203
11187 6.98275423049927
11188 7.3038592338562
11189 7.05432939529419
11190 6.74102687835693
11191 6.67999029159546
11192 6.90959072113037
11193 6.4013500213623
11194 6.28924179077148
11195 6.41038465499878
11196 6.04812479019165
11197 6.71361017227173
11198 6.85131216049194
11199 6.5338830947876
11200 6.81674242019653
11201 6.72683143615723
11202 6.61308526992798
11203 7.21953201293945
11204 7.39877939224243
11205 7.18641424179077
11206 7.91097354888916
11207 7.44739294052124
11208 7.54467535018921
11209 6.92963075637817
11210 7.15376281738281
11211 6.18912792205811
11212 6.44611835479736
11213 7.07724094390869
11214 7.51761436462402
11215 7.49727916717529
11216 7.18351888656616
11217 7.3598952293396
11218 7.57812976837158
11219 7.55786228179932
11220 7.10921621322632
11221 7.42781162261963
11222 7.2564868927002
11223 7.01135873794556
11224 6.64296722412109
11225 7.27915573120117
11226 7.38566255569458
11227 7.40573692321777
11228 6.84118986129761
11229 7.14345359802246
11230 7.33076190948486
11231 7.44322109222412
11232 7.42892456054688
11233 7.46843099594116
11234 7.63741683959961
11235 7.31694078445435
11236 7.30238199234009
11237 7.63296508789062
11238 7.11649703979492
11239 7.41680574417114
11240 7.35436630249023
11241 7.20502805709839
11242 7.18141651153564
11243 6.86515331268311
11244 6.65019655227661
11245 7.15608835220337
11246 6.83842277526855
11247 7.43687534332275
11248 6.53882455825806
11249 7.25765991210938
11250 6.89696216583252
11251 6.89947032928467
11252 7.14523220062256
11253 7.54621982574463
11254 6.94494819641113
11255 7.34110832214355
11256 7.49040174484253
11257 7.6659460067749
11258 7.42114162445068
11259 7.18546581268311
11260 7.49303150177002
11261 7.40234375
11262 7.57468366622925
11263 7.42289018630981
11264 7.34404516220093
11265 7.66408491134644
11266 7.70843315124512
11267 7.6152720451355
11268 7.65439558029175
11269 7.90233993530273
11270 7.57307720184326
11271 7.81085014343262
11272 7.30879068374634
11273 7.63578510284424
11274 7.68231105804443
11275 7.79455804824829
11276 7.81639289855957
11277 7.86045360565186
11278 7.77187967300415
11279 7.89623546600342
11280 7.26041460037231
11281 7.29134273529053
11282 7.17707538604736
11283 7.328932762146
11284 7.3815450668335
11285 7.26248550415039
11286 7.39879751205444
11287 7.19739770889282
11288 7.67451238632202
11289 6.83728837966919
11290 6.71785163879395
11291 6.85704040527344
11292 6.55847501754761
11293 6.61127662658691
11294 7.40708780288696
11295 7.20141983032227
11296 6.50385808944702
11297 6.65042114257812
11298 7.14652347564697
11299 7.1448130607605
11300 7.60753202438354
11301 6.92244720458984
11302 7.01536464691162
11303 6.81717252731323
11304 6.99005556106567
11305 6.98158597946167
11306 6.50559425354004
11307 6.44809675216675
11308 6.4207878112793
11309 6.7015209197998
11310 6.94069147109985
11311 6.77547407150269
11312 7.30632925033569
11313 7.00674962997437
11314 7.07660675048828
11315 6.53665971755981
11316 7.39669847488403
11317 6.96063423156738
11318 7.81679344177246
11319 7.36225128173828
11320 8.04755687713623
11321 7.97150993347168
11322 8.39522743225098
11323 7.44749736785889
11324 7.86922264099121
11325 7.64794158935547
11326 7.37453079223633
11327 7.50799417495728
11328 7.55204105377197
11329 7.81759691238403
11330 8.19862651824951
11331 8.25533199310303
11332 8.28989696502686
11333 8.06314659118652
11334 8.00791931152344
11335 8.30467700958252
11336 8.90509986877441
11337 8.40097236633301
11338 8.00357341766357
11339 8.22696399688721
11340 8.44694900512695
11341 7.88875246047974
11342 7.99939727783203
11343 8.23577213287354
11344 8.41482543945312
11345 8.10360145568848
11346 8.14557266235352
11347 7.98917675018311
11348 7.69886636734009
11349 8.0579719543457
11350 7.91620635986328
11351 8.19663715362549
11352 8.24582290649414
11353 8.10198974609375
11354 7.80843257904053
11355 8.25585746765137
11356 8.50538349151611
11357 8.44778919219971
11358 7.83422136306763
11359 8.25304794311523
11360 8.52631664276123
11361 8.09200859069824
11362 8.66667747497559
11363 8.58734226226807
11364 8.4472074508667
11365 8.44517707824707
11366 8.43618965148926
11367 7.85358476638794
11368 8.1309928894043
11369 8.30071830749512
11370 8.68163108825684
11371 8.21011734008789
11372 8.50879192352295
11373 8.1793966293335
11374 8.06216526031494
11375 8.51672649383545
11376 8.92816257476807
11377 8.51937007904053
11378 7.79335641860962
11379 8.33477306365967
11380 8.39705848693848
11381 8.15983963012695
11382 8.49454116821289
11383 8.37481689453125
11384 8.1866455078125
11385 8.1787223815918
11386 8.27325820922852
11387 8.13138294219971
11388 8.36186981201172
11389 8.44100475311279
11390 8.00641822814941
11391 8.20719718933105
11392 8.07468795776367
11393 8.18758010864258
11394 8.33776187896729
11395 7.95168685913086
11396 8.2127857208252
11397 7.94392824172974
11398 7.27283620834351
11399 8.0334587097168
11400 7.21879196166992
11401 7.96662044525146
11402 7.87070369720459
11403 8.14432048797607
11404 7.97741937637329
11405 7.75447463989258
11406 8.17798328399658
11407 8.14437198638916
11408 7.6432318687439
11409 8.59332942962646
11410 7.76717185974121
11411 8.0522346496582
11412 9.1059684753418
11413 8.90634727478027
11414 8.37997055053711
11415 8.17838573455811
11416 8.08051109313965
11417 8.02655982971191
11418 7.91535711288452
11419 8.34366512298584
11420 8.31473827362061
11421 7.99312973022461
11422 8.46929836273193
11423 7.97275066375732
11424 8.2807149887085
11425 8.00437641143799
11426 7.94940042495728
11427 8.04618358612061
11428 7.88624572753906
11429 8.26885890960693
11430 8.45351028442383
11431 7.72617387771606
11432 8.44340801239014
11433 8.54673385620117
11434 8.12649917602539
11435 8.4097728729248
11436 8.05516338348389
11437 7.65436840057373
11438 8.34228992462158
11439 9.04956531524658
11440 8.26138019561768
11441 8.09663963317871
11442 7.88176202774048
11443 7.87090682983398
11444 8.34028244018555
11445 8.69147682189941
11446 8.48804473876953
11447 8.04991149902344
11448 8.19120121002197
11449 8.27475547790527
11450 7.84252071380615
11451 8.05114364624023
11452 7.52429389953613
11453 7.74558162689209
11454 7.91160774230957
11455 8.11293506622314
11456 8.18766498565674
11457 7.75861787796021
11458 7.40271091461182
11459 7.78222990036011
11460 7.5077977180481
11461 8.22850036621094
11462 8.04625415802002
11463 7.64306163787842
11464 7.51730012893677
11465 7.83425903320312
11466 7.83816766738892
11467 7.84843730926514
11468 7.71045446395874
11469 7.27310180664062
11470 7.54276275634766
11471 7.94276523590088
11472 7.96665477752686
11473 7.33202743530273
11474 7.29936265945435
11475 7.31458330154419
11476 6.94258737564087
11477 7.03403377532959
11478 7.21906232833862
11479 7.42780876159668
11480 7.19443941116333
11481 6.87616872787476
11482 7.42693996429443
11483 7.5011568069458
11484 7.50868320465088
11485 7.66184759140015
11486 7.45224094390869
11487 7.38256978988647
11488 7.50274991989136
11489 7.81078243255615
11490 7.37945985794067
11491 7.74742126464844
11492 6.99000692367554
11493 7.20785236358643
11494 6.99302673339844
11495 7.17823266983032
11496 7.51077461242676
11497 7.1504979133606
11498 7.44549608230591
11499 6.99609613418579
11500 7.07178068161011
11501 7.45130014419556
11502 7.46773242950439
11503 7.04605293273926
11504 7.20846319198608
11505 7.04539680480957
11506 7.60308599472046
11507 7.03780651092529
11508 7.206871509552
11509 6.62035703659058
11510 6.84273719787598
11511 7.03565740585327
11512 6.40495586395264
11513 6.83921384811401
11514 7.18943166732788
11515 7.20653867721558
11516 6.45333051681519
11517 6.85107183456421
11518 6.62451362609863
11519 6.70614671707153
11520 6.90212440490723
11521 6.45218324661255
11522 5.93076086044312
11523 6.57741928100586
11524 6.18360137939453
11525 6.29105281829834
11526 6.54695558547974
11527 6.93419981002808
11528 6.89897298812866
11529 7.16205835342407
11530 6.83633279800415
11531 6.66007614135742
11532 6.79972743988037
11533 6.82609415054321
11534 6.41750526428223
11535 6.53016519546509
11536 6.25279378890991
11537 6.38827466964722
11538 6.40094089508057
11539 6.66918325424194
11540 6.61445188522339
11541 6.45283699035645
11542 6.65932083129883
11543 6.89357995986938
11544 7.03006982803345
11545 7.0777268409729
11546 6.4471869468689
11547 6.58222818374634
11548 6.46689510345459
11549 6.55389022827148
11550 6.41003894805908
11551 6.93436050415039
11552 6.91117858886719
11553 6.5876579284668
11554 7.10356712341309
11555 7.06227588653564
11556 6.86363458633423
11557 6.89940500259399
11558 7.14302206039429
11559 7.36720657348633
11560 7.56112146377563
11561 7.66414880752563
11562 7.92795991897583
11563 7.17426204681396
11564 7.44597482681274
11565 7.29209756851196
11566 7.42080736160278
11567 7.24553108215332
11568 7.36520719528198
11569 6.86795282363892
11570 7.25759696960449
11571 7.58365964889526
11572 7.79451465606689
11573 7.77807998657227
11574 7.75941562652588
11575 7.49748516082764
11576 7.53591632843018
11577 7.70355987548828
11578 7.44368362426758
11579 7.33981800079346
11580 7.36584377288818
11581 7.6763482093811
11582 7.31992959976196
11583 7.21860313415527
11584 7.53199291229248
11585 7.24108934402466
11586 7.60812950134277
11587 7.93138217926025
11588 7.38223457336426
11589 7.9804162979126
11590 8.08243942260742
11591 8.12399864196777
11592 8.27567481994629
11593 8.03126525878906
11594 8.26356792449951
11595 8.31264495849609
11596 8.22011947631836
11597 7.50933074951172
11598 7.26120328903198
11599 8.02829647064209
11600 7.6003041267395
11601 7.38556671142578
11602 7.6383113861084
11603 7.2810378074646
11604 7.78558683395386
11605 7.77279472351074
11606 7.29083681106567
11607 7.6036524772644
11608 7.44323921203613
11609 7.0823450088501
11610 7.24179887771606
11611 7.30241107940674
11612 7.58807182312012
11613 7.43472051620483
11614 7.43383550643921
11615 7.9994649887085
11616 7.23610782623291
11617 7.97105360031128
11618 7.69881248474121
11619 7.4674859046936
11620 6.91017293930054
11621 6.83091735839844
11622 7.01377105712891
11623 6.90095520019531
11624 7.41836214065552
11625 7.15897846221924
11626 6.97914886474609
11627 7.12437582015991
11628 7.42542123794556
11629 7.14455032348633
11630 7.42477178573608
11631 8.28284740447998
11632 8.00938606262207
11633 7.87449979782104
11634 7.10260963439941
11635 7.48118019104004
11636 7.41430425643921
11637 7.45133209228516
11638 7.65923309326172
11639 7.41345834732056
11640 7.16238069534302
11641 7.44976234436035
11642 7.34113264083862
11643 7.07289409637451
11644 7.09534215927124
11645 7.36586284637451
11646 6.98721027374268
11647 7.5040864944458
11648 7.80605220794678
11649 7.99526500701904
11650 8.44903659820557
11651 8.63369464874268
11652 8.26241207122803
11653 8.11003684997559
11654 7.86960363388062
11655 7.45637083053589
11656 8.12511539459229
11657 7.96232604980469
11658 7.68142700195312
11659 8.16397094726562
11660 7.67019510269165
11661 8.0835018157959
11662 8.0284481048584
11663 8.1343297958374
11664 7.66692066192627
11665 7.54839944839478
11666 7.24908351898193
11667 7.10900735855103
11668 7.35921573638916
11669 6.9377064704895
11670 7.38195991516113
11671 7.73182010650635
11672 8.13460540771484
11673 7.47783613204956
11674 6.87759065628052
11675 7.06732702255249
11676 7.14937162399292
11677 7.82729816436768
11678 7.35523176193237
11679 7.84479188919067
11680 7.06266927719116
11681 7.38001918792725
11682 7.3942551612854
11683 7.64218711853027
11684 7.16771984100342
11685 7.36381673812866
11686 7.09986639022827
11687 7.33406829833984
11688 7.85707950592041
11689 6.88462781906128
11690 7.09040069580078
11691 7.38238906860352
11692 7.01101207733154
11693 6.87285184860229
11694 6.66949367523193
11695 6.4965672492981
11696 6.64275169372559
11697 6.57629299163818
11698 6.7039155960083
11699 6.40463876724243
11700 6.37705707550049
11701 6.33214282989502
11702 6.75696134567261
11703 6.59330224990845
11704 6.72466135025024
11705 6.82730960845947
11706 6.51925086975098
11707 6.97200775146484
11708 7.20313167572021
11709 7.16854953765869
11710 6.92184209823608
11711 7.13353109359741
11712 6.93092918395996
11713 7.17074966430664
11714 6.65904569625854
11715 6.43675374984741
11716 6.85058689117432
11717 6.22804594039917
11718 6.74581384658813
11719 6.8186731338501
11720 6.77970552444458
11721 6.67877101898193
11722 6.90319061279297
11723 6.92097282409668
11724 6.88091945648193
11725 7.02859926223755
11726 6.82102346420288
11727 6.73107242584229
11728 6.74151659011841
11729 6.87522125244141
11730 6.88621187210083
11731 6.6016640663147
11732 6.17974042892456
11733 6.55151128768921
11734 6.40911674499512
11735 6.54536533355713
11736 5.91985464096069
11737 6.21384334564209
11738 6.40895891189575
11739 6.53417444229126
11740 6.48704195022583
11741 6.66384077072144
11742 6.45964050292969
11743 6.54700708389282
11744 6.44575643539429
11745 5.91566896438599
11746 6.37844848632812
11747 6.19148540496826
11748 6.35858392715454
11749 6.22089338302612
11750 6.34669733047485
11751 6.33812046051025
11752 5.92428302764893
11753 6.51627397537231
11754 6.52416896820068
11755 6.40839052200317
11756 6.69386911392212
11757 6.37132787704468
11758 6.37449836730957
11759 6.32289934158325
11760 6.61263990402222
11761 6.62645149230957
11762 6.53323459625244
11763 6.54000568389893
11764 6.63680553436279
11765 6.93365430831909
11766 6.49394273757935
11767 6.57640743255615
11768 6.29587316513062
11769 6.11424255371094
11770 6.42799854278564
11771 6.56469440460205
11772 6.11475563049316
11773 6.34320020675659
11774 6.33460140228271
11775 6.56930923461914
11776 6.31333637237549
11777 6.23924207687378
11778 6.25805854797363
11779 6.30296087265015
11780 6.23498392105103
11781 6.41914653778076
11782 6.47108602523804
11783 6.66104412078857
11784 6.34526920318604
11785 6.15025568008423
11786 6.32557439804077
11787 6.34921836853027
11788 6.75013017654419
11789 6.37401676177979
11790 6.51403045654297
11791 6.74329948425293
11792 6.81978273391724
11793 6.55273389816284
11794 6.56435108184814
11795 6.40063905715942
11796 6.87056589126587
11797 6.55818033218384
11798 6.27212238311768
11799 6.21520233154297
11800 6.16866827011108
11801 6.19861555099487
11802 6.03974676132202
11803 6.39410638809204
11804 6.08097887039185
11805 6.09449195861816
11806 6.19423723220825
11807 6.35293483734131
11808 6.40593004226685
11809 6.01591014862061
11810 6.29110717773438
11811 6.05170631408691
11812 6.30359268188477
11813 6.26691722869873
11814 6.3640251159668
11815 6.49494600296021
11816 6.58618211746216
11817 6.1956901550293
11818 6.23436260223389
11819 6.22393655776978
11820 6.06532001495361
11821 6.12011337280273
11822 5.78000068664551
11823 5.9496955871582
11824 6.24726247787476
11825 5.88164472579956
11826 5.94440984725952
11827 6.15958213806152
11828 6.05739212036133
11829 6.10721683502197
11830 6.37824773788452
11831 6.49365711212158
11832 6.43353700637817
11833 6.28051376342773
11834 6.57065105438232
11835 6.8262414932251
11836 6.76969957351685
11837 6.60454368591309
11838 6.6283016204834
11839 6.44132137298584
11840 6.46337699890137
11841 6.62389802932739
11842 6.52158737182617
11843 6.51826047897339
11844 6.53617572784424
11845 6.24048900604248
11846 6.36011171340942
11847 6.27968883514404
11848 6.68000650405884
11849 7.03813457489014
11850 6.61396884918213
11851 6.58289575576782
11852 6.32175636291504
11853 6.29874897003174
11854 6.29713106155396
11855 6.63168573379517
11856 6.60081911087036
11857 7.23232889175415
11858 7.23642301559448
11859 6.86320114135742
11860 6.77981328964233
11861 6.99647188186646
11862 7.03243350982666
11863 6.78511953353882
11864 6.97685098648071
11865 6.44125652313232
11866 6.85910797119141
11867 6.99295854568481
11868 7.33951950073242
11869 7.07502746582031
11870 7.28846120834351
11871 7.5615611076355
11872 7.17735910415649
11873 7.03323316574097
11874 7.05453634262085
11875 7.32727432250977
11876 7.08491468429565
11877 6.8574481010437
11878 6.66259956359863
11879 6.74402952194214
11880 6.69429445266724
11881 6.49132680892944
11882 6.37270450592041
11883 6.22920322418213
11884 5.82808685302734
11885 5.79867601394653
11886 6.26962089538574
11887 6.35805320739746
11888 6.24252891540527
11889 6.08930730819702
11890 6.13008594512939
11891 6.47359704971313
11892 6.58252239227295
11893 6.52768278121948
11894 6.29974603652954
11895 6.67412757873535
11896 6.53589820861816
11897 6.93865203857422
11898 7.15390825271606
11899 7.14166498184204
11900 7.33593416213989
11901 7.15813732147217
11902 7.28924751281738
11903 7.35170698165894
11904 7.02938890457153
11905 6.93811511993408
11906 6.892165184021
11907 6.76108598709106
11908 6.83006763458252
11909 6.98489618301392
11910 7.02538585662842
11911 7.03553485870361
11912 6.63033390045166
11913 6.58949565887451
11914 6.64936685562134
11915 6.85425329208374
11916 7.09455347061157
11917 7.70241165161133
11918 7.27625322341919
11919 7.65478992462158
11920 6.91021728515625
11921 6.59636306762695
11922 6.59541988372803
11923 6.57325649261475
11924 6.53711414337158
11925 6.55878496170044
11926 6.8649320602417
11927 6.42672443389893
11928 6.70396614074707
11929 6.44905757904053
11930 6.26723051071167
11931 6.44848012924194
11932 6.52318286895752
11933 6.50224447250366
11934 6.67770481109619
11935 7.23724985122681
11936 7.25181674957275
11937 7.16311550140381
11938 6.81458711624146
11939 6.77183532714844
11940 6.77577972412109
11941 7.04572629928589
11942 7.59576463699341
11943 7.38902425765991
11944 7.32148551940918
11945 7.1261887550354
11946 7.46826791763306
11947 7.70194435119629
11948 7.58256053924561
11949 7.37517070770264
11950 7.50831890106201
11951 7.31908702850342
11952 8.01742649078369
11953 7.8204140663147
11954 7.79076671600342
11955 7.778724193573
11956 8.46290969848633
11957 8.20060062408447
11958 7.78896951675415
11959 7.57416915893555
11960 7.36151027679443
11961 7.12722253799438
11962 7.3423900604248
11963 7.06868696212769
11964 7.05902338027954
11965 6.92780065536499
11966 7.49914455413818
11967 7.86189985275269
11968 7.28788948059082
11969 7.74188089370728
11970 7.7758412361145
11971 7.26237440109253
11972 7.42412900924683
11973 8.04245376586914
11974 7.92788076400757
11975 7.80034303665161
11976 7.52032852172852
11977 7.97718954086304
11978 8.27082061767578
11979 7.78484964370728
11980 7.93517780303955
11981 7.94608211517334
11982 8.23588943481445
11983 8.36422634124756
11984 8.01712989807129
11985 7.49416637420654
11986 6.91629838943481
11987 7.52436971664429
11988 7.97227478027344
11989 8.35457801818848
11990 8.34382438659668
11991 8.52242565155029
11992 8.18828868865967
11993 8.50161075592041
11994 8.3227710723877
11995 8.13848781585693
11996 8.69386386871338
11997 8.13423156738281
11998 8.59807777404785
11999 8.30983734130859
12000 9.37294864654541
12001 9.73718357086182
12002 9.45538425445557
12003 9.1113109588623
12004 9.35779285430908
12005 8.63887214660645
12006 9.58436298370361
12007 9.45040798187256
12008 9.61152267456055
12009 9.13069248199463
12010 8.1728048324585
12011 8.18626403808594
12012 8.05228710174561
12013 7.87031984329224
12014 7.26762437820435
12015 7.64158487319946
12016 7.13300895690918
12017 7.56388235092163
12018 7.31189966201782
12019 7.20244169235229
12020 7.9175009727478
12021 6.63639545440674
12022 6.95031929016113
12023 7.92573690414429
12024 6.79639387130737
12025 6.76153612136841
12026 6.55472660064697
12027 6.4452919960022
12028 6.61837339401245
12029 6.8581109046936
12030 7.37752103805542
12031 7.30437088012695
12032 6.96886396408081
12033 7.26136922836304
12034 7.13274717330933
12035 6.99985361099243
12036 7.31714057922363
12037 7.16707324981689
12038 7.48460578918457
12039 7.8109769821167
12040 7.73705530166626
12041 7.24522066116333
12042 7.28103351593018
12043 6.67466878890991
12044 6.78202724456787
12045 7.33184385299683
12046 7.14184713363647
12047 7.96355247497559
12048 7.96958303451538
12049 8.05435371398926
12050 7.90180969238281
12051 7.14325284957886
12052 7.20225763320923
12053 7.29573488235474
12054 7.45249557495117
12055 7.38050746917725
12056 7.186936378479
12057 7.84255599975586
12058 7.93781137466431
12059 8.28224563598633
12060 7.90281534194946
12061 8.02710056304932
12062 7.86845922470093
12063 7.26692819595337
12064 7.75354099273682
12065 7.59010601043701
12066 7.87943172454834
12067 7.60605096817017
12068 7.31117010116577
12069 7.49044513702393
12070 7.40270709991455
12071 7.40825033187866
12072 7.23150491714478
12073 7.35081577301025
12074 7.25466775894165
12075 7.25375699996948
12076 7.51467752456665
12077 7.19825077056885
12078 7.10542440414429
12079 6.91753101348877
12080 6.6808385848999
12081 6.80303621292114
12082 7.10881948471069
12083 7.20600891113281
12084 6.9521107673645
12085 6.62189722061157
12086 6.96517705917358
12087 6.47982597351074
12088 6.59092283248901
12089 6.57594776153564
12090 6.41419267654419
12091 6.75407934188843
12092 6.2095832824707
12093 6.16152477264404
12094 7.11112070083618
12095 7.51202630996704
12096 7.10399580001831
12097 7.60110092163086
12098 7.49553442001343
12099 7.32320642471313
12100 7.37883377075195
12101 7.28272342681885
12102 7.43454551696777
12103 7.2014331817627
12104 7.01054668426514
12105 7.3070912361145
12106 7.2611517906189
12107 7.65632820129395
12108 7.5527229309082
12109 7.27899837493896
12110 8.04124355316162
12111 7.41892242431641
12112 8.37236213684082
12113 7.65789127349854
12114 7.59754133224487
12115 6.9399471282959
12116 6.60355567932129
12117 7.10026931762695
12118 7.13886117935181
12119 7.38299465179443
12120 7.37229204177856
12121 7.47661447525024
12122 7.37544775009155
12123 7.68510055541992
12124 7.28954410552979
12125 7.05251455307007
12126 7.04340839385986
12127 7.07279920578003
12128 6.67325401306152
12129 7.10936307907104
12130 7.07478809356689
12131 6.80621862411499
12132 7.0578408241272
12133 6.58692598342896
12134 6.59130525588989
12135 7.074866771698
12136 6.81300449371338
12137 6.89786434173584
12138 7.06475925445557
12139 6.95201349258423
12140 6.82712507247925
12141 6.5624098777771
12142 6.38047504425049
12143 6.6188268661499
12144 6.94846534729004
12145 6.63691520690918
12146 6.62158584594727
12147 7.29362058639526
12148 6.7791600227356
12149 6.7952094078064
12150 6.8073787689209
12151 7.34304285049438
12152 7.17444849014282
12153 7.24392366409302
12154 7.30299615859985
12155 7.26942014694214
12156 6.90231370925903
12157 7.14834356307983
12158 7.41399765014648
12159 7.15514707565308
12160 7.08274507522583
12161 7.14109516143799
12162 6.82267284393311
12163 6.68903112411499
12164 5.85067367553711
12165 5.76520156860352
12166 5.85061883926392
12167 6.2511887550354
12168 6.70429277420044
12169 6.6046404838562
12170 7.12368822097778
12171 6.49505949020386
12172 6.91630983352661
12173 6.83971691131592
12174 7.29255819320679
12175 7.58460283279419
12176 6.87013721466064
12177 7.02111482620239
12178 6.64580726623535
12179 6.50601053237915
12180 6.47949409484863
12181 7.07284879684448
12182 7.03291130065918
12183 6.93525695800781
12184 6.58490371704102
12185 6.73294687271118
12186 7.14120531082153
12187 7.02081298828125
12188 6.94649076461792
12189 6.91376447677612
12190 7.27228212356567
12191 7.11100149154663
12192 7.12284564971924
12193 7.17649126052856
12194 7.20640516281128
12195 7.33839893341064
12196 7.13213777542114
12197 7.28848505020142
12198 7.34048414230347
12199 6.84262943267822
12200 6.9993839263916
12201 6.57434272766113
12202 6.65855693817139
12203 6.51900100708008
12204 6.83132410049438
12205 6.64609527587891
12206 6.40209007263184
12207 6.72072267532349
12208 6.55763244628906
12209 6.59317588806152
12210 6.49372911453247
12211 6.78394889831543
12212 6.66740369796753
12213 6.76491785049438
12214 6.53576135635376
12215 6.61495447158813
12216 6.6626935005188
12217 6.20912027359009
12218 6.12173414230347
12219 6.37693405151367
12220 6.5214581489563
12221 6.40658330917358
12222 6.56155109405518
12223 6.66804599761963
12224 6.59454298019409
12225 6.07781076431274
12226 6.52228498458862
12227 6.38066911697388
12228 6.98282098770142
12229 6.25990343093872
12230 6.44499683380127
12231 6.45346593856812
12232 6.06376647949219
12233 6.14894819259644
12234 6.07328462600708
12235 5.97037076950073
12236 6.03434896469116
12237 5.96339511871338
12238 6.4249472618103
12239 6.44354915618896
12240 6.34321308135986
12241 6.89462900161743
12242 7.027663230896
12243 6.69456434249878
12244 6.68100643157959
12245 7.05327939987183
12246 6.80668163299561
12247 6.7661075592041
12248 6.69977426528931
12249 6.24807357788086
12250 6.12287664413452
12251 6.77562952041626
12252 6.98468446731567
12253 7.15391826629639
12254 6.53022766113281
12255 6.58699369430542
12256 6.68733215332031
12257 6.45910787582397
12258 6.48080062866211
12259 6.61197710037231
12260 6.6490740776062
12261 6.36905574798584
12262 6.60165739059448
12263 5.96806144714355
12264 6.00051546096802
12265 6.05214166641235
12266 6.21900224685669
12267 6.12370491027832
12268 5.92274284362793
12269 6.08128118515015
12270 5.75526857376099
12271 6.04829931259155
12272 5.73540163040161
12273 5.84756326675415
12274 6.31572246551514
12275 6.06213521957397
12276 5.9452657699585
12277 6.11366271972656
12278 5.81730699539185
12279 6.14616298675537
12280 6.06430387496948
12281 6.28394460678101
12282 5.97803068161011
12283 6.22185039520264
12284 5.73059940338135
12285 5.91772079467773
12286 5.90761423110962
12287 6.18190574645996
12288 5.851637840271
12289 5.83202123641968
12290 6.18382263183594
12291 6.16535472869873
12292 6.07798862457275
12293 6.00792503356934
12294 6.06615447998047
12295 6.22040557861328
12296 5.78956031799316
12297 5.49053287506104
12298 5.67717599868774
12299 5.56047773361206
12300 5.89146184921265
12301 5.82847738265991
12302 6.02697801589966
12303 6.01150131225586
12304 5.89256381988525
12305 6.05165863037109
12306 5.91755533218384
12307 5.98548936843872
12308 6.07163763046265
12309 5.9753360748291
12310 5.86221933364868
12311 5.86590671539307
12312 5.72092199325562
12313 6.09832096099854
12314 6.4630708694458
12315 6.03752899169922
12316 6.27088117599487
12317 6.39869213104248
12318 6.03915548324585
12319 6.18505525588989
12320 6.25692415237427
12321 5.99752140045166
12322 6.01980066299438
12323 5.98042869567871
12324 6.00874328613281
12325 6.01507186889648
12326 5.75754928588867
12327 6.41179323196411
12328 6.40683126449585
12329 6.67329168319702
12330 6.56471824645996
12331 6.56205272674561
12332 6.78998947143555
12333 6.6191258430481
12334 6.7024450302124
12335 6.54191875457764
12336 6.42666625976562
12337 6.28746271133423
12338 6.76893043518066
12339 6.52616882324219
12340 6.44807863235474
12341 6.44788885116577
12342 6.43822526931763
12343 6.36981010437012
12344 6.02264356613159
12345 6.07574987411499
12346 6.44687461853027
12347 6.49929475784302
12348 6.5254225730896
12349 6.23353099822998
12350 6.02327823638916
12351 6.04643630981445
12352 6.2473521232605
12353 6.28059720993042
12354 6.41220140457153
12355 6.35480976104736
12356 6.07819414138794
12357 6.47019863128662
12358 6.43202686309814
12359 6.53259515762329
12360 6.54897451400757
12361 6.40990734100342
12362 6.57894086837769
12363 6.29325199127197
12364 6.34552621841431
12365 6.68297719955444
12366 6.29955196380615
12367 6.66677904129028
12368 6.27428865432739
12369 6.17534160614014
12370 6.29597997665405
12371 5.96222066879272
12372 6.36931037902832
12373 6.47281265258789
12374 6.75210237503052
12375 6.66500282287598
12376 6.47690725326538
12377 6.39023637771606
12378 6.16568660736084
12379 6.01467132568359
12380 6.06460762023926
12381 6.21981000900269
12382 6.53913068771362
12383 6.52224922180176
12384 6.56319761276245
12385 6.42905807495117
12386 6.35588598251343
12387 6.41055297851562
12388 6.48948097229004
12389 6.48696517944336
12390 6.69979238510132
12391 6.81849527359009
12392 6.7097225189209
12393 6.83040046691895
12394 6.84217405319214
12395 6.84890365600586
12396 6.45217418670654
12397 6.59170532226562
12398 6.80622959136963
12399 6.79843235015869
12400 6.78856420516968
12401 6.66904401779175
12402 6.61446952819824
12403 6.75815010070801
12404 6.70585632324219
12405 6.74072360992432
12406 6.75884103775024
12407 6.63536643981934
12408 6.60758590698242
12409 6.55839538574219
12410 6.53037405014038
12411 6.62453031539917
12412 6.41664409637451
12413 6.56989622116089
12414 6.51563167572021
12415 6.71978235244751
12416 6.60648155212402
12417 6.65409660339355
12418 6.46084022521973
12419 6.53577518463135
12420 6.82421445846558
12421 6.75939846038818
12422 6.84026861190796
12423 6.64162015914917
12424 6.53303718566895
12425 6.7187328338623
12426 6.43597412109375
12427 6.57705354690552
12428 6.55082273483276
12429 6.86505794525146
12430 6.85023164749146
12431 6.90142583847046
12432 7.20989608764648
12433 6.88015985488892
12434 7.07185888290405
12435 6.98220205307007
12436 6.84201955795288
12437 7.07062721252441
12438 6.59889078140259
12439 6.84678792953491
12440 6.95054912567139
12441 6.88779449462891
12442 6.79735231399536
12443 7.09329605102539
12444 6.8272819519043
12445 6.81847429275513
12446 6.9847469329834
12447 6.86332559585571
12448 7.11894798278809
12449 6.99027824401855
12450 6.79963445663452
12451 6.58496713638306
12452 6.60819578170776
12453 6.73454189300537
12454 6.60038089752197
12455 6.4652738571167
12456 6.75843095779419
12457 6.71515798568726
12458 6.923659324646
12459 6.67979526519775
12460 6.51199388504028
12461 6.60064935684204
12462 6.672203540802
12463 6.54621410369873
12464 7.08424425125122
12465 7.06658363342285
12466 7.10430955886841
12467 7.34096717834473
12468 7.07654190063477
12469 7.23481416702271
12470 7.42146492004395
12471 7.46466016769409
12472 7.29614782333374
12473 7.4339337348938
12474 7.78548145294189
12475 7.58699131011963
12476 7.67313671112061
12477 7.62064027786255
12478 7.61808013916016
12479 7.64843559265137
12480 7.40605401992798
12481 7.389573097229
12482 7.53076362609863
12483 7.09608459472656
12484 7.31535863876343
12485 7.44675207138062
12486 7.38196516036987
12487 7.35357141494751
12488 7.56519269943237
12489 7.45718908309937
12490 7.32638835906982
12491 7.45435285568237
12492 7.46095561981201
12493 7.4793004989624
12494 7.42176866531372
12495 7.71440696716309
12496 7.60531997680664
12497 7.61678409576416
12498 7.72516012191772
12499 7.56328344345093
12500 7.75333309173584
12501 7.59059572219849
12502 7.6158299446106
12503 7.80375385284424
12504 7.87092304229736
12505 7.98170804977417
12506 7.77436256408691
12507 7.53922605514526
12508 7.61556005477905
12509 7.57695198059082
12510 7.7505316734314
12511 7.71850442886353
12512 7.6908974647522
12513 7.5042610168457
12514 7.63322877883911
12515 7.73239135742188
12516 7.6103949546814
12517 7.6004581451416
12518 7.58477830886841
12519 7.44397497177124
12520 7.72336912155151
12521 7.54490518569946
12522 7.19976043701172
12523 7.24384117126465
12524 7.57014465332031
12525 7.16273498535156
12526 7.33056354522705
12527 7.43963479995728
12528 7.0700831413269
12529 7.32279825210571
12530 7.34753799438477
12531 7.25828075408936
12532 7.15345096588135
12533 7.17796754837036
12534 7.46538782119751
12535 7.33038139343262
12536 7.65683698654175
12537 7.21268033981323
12538 7.2441987991333
12539 7.26535558700562
12540 7.25218152999878
12541 7.38631534576416
12542 7.29016971588135
12543 7.29892444610596
12544 7.2313289642334
12545 6.93920040130615
12546 7.24783325195312
12547 7.10933113098145
12548 7.0653510093689
12549 7.16669225692749
12550 6.93879842758179
12551 7.01153564453125
12552 7.29414463043213
12553 7.39893198013306
12554 7.15285110473633
12555 7.02944231033325
12556 6.99629354476929
12557 6.90313100814819
12558 6.90932035446167
12559 7.16588163375854
12560 6.99304866790771
12561 7.00443267822266
12562 6.80330896377563
12563 6.96036100387573
12564 6.93696403503418
12565 6.87528991699219
12566 7.0059757232666
12567 7.08551836013794
12568 6.81635856628418
12569 6.8882007598877
12570 7.02007293701172
12571 7.24452972412109
12572 7.01165390014648
12573 7.07191944122314
12574 6.88601779937744
12575 6.9156379699707
12576 6.9999361038208
12577 6.75029325485229
12578 7.10721063613892
12579 6.93135929107666
12580 6.80447196960449
12581 6.72208166122437
12582 6.95741271972656
12583 6.8186821937561
12584 6.73903512954712
12585 7.11593437194824
12586 6.84186029434204
12587 7.12150478363037
12588 6.9762282371521
12589 7.05174779891968
12590 6.95285081863403
12591 6.83754873275757
12592 6.99207258224487
12593 6.79781246185303
12594 6.86307621002197
12595 6.99438667297363
12596 7.04869270324707
12597 7.12065935134888
12598 7.16360139846802
12599 7.1115574836731
12600 7.1880464553833
12601 7.21594142913818
12602 7.14409351348877
12603 7.00992107391357
12604 6.86079025268555
12605 6.98016309738159
12606 7.14610958099365
12607 7.19509315490723
12608 7.09067916870117
12609 7.05107927322388
12610 7.25723552703857
12611 7.22562217712402
12612 6.83458614349365
12613 6.86220645904541
12614 6.8355450630188
12615 6.60420322418213
12616 6.90917348861694
12617 7.09610557556152
12618 6.91712236404419
12619 7.07572555541992
12620 6.8115496635437
12621 6.66419982910156
12622 6.99971103668213
12623 7.12299966812134
12624 6.88420724868774
12625 6.94934368133545
12626 6.87530899047852
12627 6.94082832336426
12628 6.9538722038269
12629 7.1552529335022
12630 6.83505249023438
12631 6.97072076797485
12632 7.05549335479736
12633 6.94283676147461
12634 7.16371631622314
12635 7.02742052078247
12636 6.91091060638428
12637 6.80044651031494
12638 6.89742708206177
12639 6.88908290863037
12640 6.80821990966797
12641 6.89738798141479
12642 7.04718828201294
12643 7.15208292007446
12644 6.9344334602356
12645 6.98005104064941
12646 6.93119716644287
12647 6.93993282318115
12648 7.04744148254395
12649 7.24987983703613
12650 7.05811023712158
12651 7.10600328445435
12652 6.96937799453735
12653 7.01403522491455
12654 7.18915939331055
12655 7.10235548019409
12656 6.87711668014526
12657 6.99989986419678
12658 7.06700372695923
12659 6.90417623519897
12660 6.86863946914673
12661 6.94939708709717
12662 6.92680215835571
12663 7.10849094390869
12664 6.9179515838623
12665 7.00288534164429
12666 6.99471759796143
12667 6.9749698638916
12668 6.87290382385254
12669 6.76790285110474
12670 6.99872350692749
12671 6.86030054092407
12672 6.80925226211548
12673 6.93752145767212
12674 7.1360764503479
12675 6.99606513977051
12676 6.73840141296387
12677 6.80796670913696
12678 6.82457542419434
12679 6.93750286102295
12680 6.80603790283203
12681 7.25779247283936
12682 7.03182363510132
12683 7.1335563659668
12684 7.01146221160889
12685 7.08687305450439
12686 7.29269933700562
12687 6.94471788406372
12688 7.10219383239746
12689 7.1927547454834
12690 7.13786697387695
12691 7.0608024597168
12692 7.10770320892334
12693 7.05153179168701
12694 7.10987043380737
12695 6.83713865280151
12696 6.91074180603027
12697 6.99522924423218
12698 6.91694974899292
12699 6.8551230430603
12700 6.98214673995972
12701 7.06089353561401
12702 7.08643674850464
12703 7.03777170181274
12704 6.9441876411438
12705 6.91383028030396
12706 6.86084127426147
12707 7.10182094573975
12708 6.98632764816284
12709 6.86365175247192
12710 6.82238578796387
12711 7.05726861953735
12712 7.10270595550537
12713 7.06452083587646
12714 6.88774967193604
12715 7.11828947067261
12716 7.03721284866333
12717 6.94688367843628
12718 6.93289566040039
12719 7.05868244171143
12720 6.92192792892456
12721 7.08552026748657
12722 6.81273889541626
12723 6.7383451461792
12724 6.87036991119385
12725 6.75819158554077
12726 6.73790216445923
12727 6.95781421661377
12728 6.90946435928345
12729 7.04113578796387
12730 6.83680820465088
12731 6.98517465591431
12732 7.01111173629761
12733 7.07996463775635
12734 6.92442226409912
12735 7.0424633026123
12736 6.9484395980835
12737 7.11763620376587
12738 6.98304557800293
12739 6.98697423934937
12740 6.90074157714844
12741 6.92319488525391
12742 7.03715133666992
12743 7.01437139511108
12744 7.09938669204712
12745 7.15920782089233
12746 7.15646886825562
12747 7.20250701904297
12748 7.15558099746704
12749 7.0488338470459
12750 7.1538462638855
12751 7.06085968017578
12752 7.02833127975464
12753 7.00548887252808
12754 6.97494792938232
12755 6.89951801300049
12756 7.03907203674316
12757 6.98913717269897
12758 7.06108617782593
12759 6.99048614501953
12760 7.01264572143555
12761 6.9807825088501
12762 7.0455265045166
12763 6.90641069412231
12764 6.85964584350586
12765 7.03838443756104
12766 6.75956392288208
12767 6.97896909713745
12768 6.96079397201538
12769 6.84841728210449
12770 6.73654508590698
12771 6.89953422546387
12772 6.84372425079346
12773 6.90804386138916
12774 6.76994609832764
12775 6.97192621231079
12776 7.19303941726685
12777 6.89300680160522
12778 6.90883016586304
12779 6.90932846069336
12780 7.02778387069702
12781 6.95545101165771
12782 7.15299987792969
12783 7.07218503952026
12784 6.84306669235229
12785 6.69025325775146
12786 6.95379877090454
12787 7.04134607315063
12788 6.97820711135864
12789 7.00943613052368
12790 7.16182947158813
12791 7.01552391052246
12792 6.81792593002319
12793 6.95805692672729
12794 6.79557323455811
12795 6.81065845489502
12796 6.78860521316528
12797 6.89506244659424
12798 6.97595024108887
12799 6.98465204238892
12800 7.17565202713013
12801 7.16376543045044
12802 6.98571252822876
12803 6.94192409515381
12804 6.96807479858398
12805 7.05175924301147
12806 6.94046115875244
12807 6.99439144134521
12808 6.80630445480347
12809 6.90621042251587
12810 6.80385112762451
12811 6.87408399581909
12812 6.80451965332031
12813 6.96474456787109
12814 6.92397117614746
12815 6.77955198287964
12816 6.72280597686768
12817 6.61705875396729
12818 6.51752662658691
12819 6.59081840515137
12820 6.54056167602539
12821 6.66021347045898
12822 6.60668706893921
12823 6.53859853744507
12824 6.51937389373779
12825 6.46192646026611
12826 6.36386489868164
12827 6.37060499191284
12828 6.54620313644409
12829 6.59206628799438
12830 6.53977537155151
12831 6.5154013633728
12832 6.70583581924438
12833 6.48628187179565
12834 6.57905864715576
12835 6.52010059356689
12836 6.24633026123047
12837 6.4918212890625
12838 6.52910900115967
12839 6.56250858306885
12840 6.70930767059326
12841 6.50050973892212
12842 6.67099285125732
12843 6.74227714538574
12844 6.90250301361084
12845 6.75502014160156
12846 6.85618782043457
12847 7.20324516296387
12848 7.044020652771
12849 7.01053476333618
12850 7.2094874382019
12851 7.11462926864624
12852 6.95722675323486
12853 6.86161184310913
12854 6.91832399368286
12855 7.10489177703857
12856 6.88596343994141
12857 6.96462774276733
12858 6.89975643157959
12859 7.07821369171143
12860 6.87832927703857
12861 6.68096685409546
12862 6.88073110580444
12863 6.8637752532959
12864 6.82908582687378
12865 7.02849817276001
12866 6.91742563247681
12867 6.83287286758423
12868 6.94153881072998
12869 6.98237895965576
12870 7.15923023223877
12871 7.1684513092041
12872 6.99622535705566
12873 7.1119236946106
12874 6.9701099395752
12875 7.21399068832397
12876 6.96200084686279
12877 6.82395219802856
12878 6.74298095703125
12879 6.86543703079224
12880 6.67432832717896
12881 6.69055938720703
12882 6.7831768989563
12883 6.94980049133301
12884 7.02467012405396
12885 7.04895401000977
12886 6.8560152053833
12887 7.02649593353271
12888 7.16995859146118
12889 6.89241933822632
12890 7.16259527206421
12891 7.26195335388184
12892 7.06335020065308
12893 7.0169997215271
12894 7.00291013717651
12895 7.20196151733398
12896 7.21685695648193
12897 7.00451612472534
12898 7.02561473846436
12899 7.23493623733521
12900 7.08399391174316
12901 7.44385671615601
12902 6.90949535369873
12903 6.9670238494873
12904 7.10646963119507
12905 7.10612487792969
12906 7.01667261123657
12907 7.18451404571533
12908 7.0435996055603
12909 7.20374345779419
12910 7.19913482666016
12911 7.33086824417114
12912 7.37319326400757
12913 7.32962369918823
12914 7.25544357299805
12915 7.19203424453735
12916 7.09888410568237
12917 7.14519357681274
12918 7.16076374053955
12919 7.15124177932739
12920 7.14674949645996
12921 7.1622200012207
12922 7.34899711608887
12923 7.22224998474121
12924 7.16316938400269
12925 7.35078191757202
12926 7.33489179611206
12927 7.26821422576904
12928 7.13522243499756
12929 7.49658679962158
12930 7.40332984924316
12931 7.16680908203125
12932 7.49260663986206
12933 7.41816186904907
12934 7.21094083786011
12935 7.12730073928833
12936 7.44210243225098
12937 7.32271671295166
12938 7.50459909439087
12939 7.52345752716064
12940 7.43165826797485
12941 7.29453182220459
12942 7.67772912979126
12943 7.56067609786987
12944 7.62415456771851
12945 7.42670440673828
12946 7.58868503570557
12947 7.43792963027954
12948 7.34036064147949
12949 7.41772508621216
12950 7.38382625579834
12951 7.53138208389282
12952 7.47450923919678
12953 7.29109239578247
12954 7.30948686599731
12955 7.54616498947144
12956 7.34134960174561
12957 7.5286226272583
12958 7.23724460601807
12959 7.25569343566895
12960 7.44576406478882
12961 7.31151437759399
12962 7.37982702255249
12963 7.3279504776001
12964 7.50827312469482
12965 7.2780442237854
12966 7.27934217453003
12967 7.18219900131226
12968 7.16163444519043
12969 7.23421287536621
12970 7.47434329986572
12971 7.57858085632324
12972 7.14803314208984
12973 7.28823041915894
12974 7.37927579879761
12975 7.43622350692749
12976 7.15093660354614
12977 7.49644088745117
12978 7.41980504989624
12979 7.57855463027954
12980 7.88769578933716
12981 7.51692295074463
12982 7.34916734695435
12983 7.32752799987793
12984 7.56448411941528
12985 7.66704273223877
12986 7.84905529022217
12987 7.58594369888306
12988 7.78421211242676
12989 7.59039735794067
12990 7.62684440612793
12991 7.67611742019653
12992 7.56477403640747
12993 7.42229461669922
12994 7.3611912727356
12995 7.78815221786499
12996 7.59214544296265
12997 7.40485572814941
12998 7.27682733535767
12999 7.353346824646
13000 7.322105884552
13001 7.32271718978882
13002 7.37664651870728
13003 7.2186107635498
13004 7.33192586898804
13005 7.60580825805664
13006 7.4898829460144
13007 7.4135365486145
13008 7.30906009674072
13009 7.2914571762085
13010 7.2534761428833
13011 7.38094329833984
13012 7.37931203842163
13013 7.58652591705322
13014 7.68774223327637
13015 7.37520551681519
13016 7.45474815368652
13017 7.65193223953247
13018 7.3920841217041
13019 7.54637718200684
13020 7.36976766586304
13021 7.39000368118286
13022 7.40903615951538
13023 7.57119846343994
13024 7.64592933654785
13025 7.31010866165161
13026 7.56077671051025
13027 7.71590280532837
13028 7.37917995452881
13029 7.52742481231689
13030 7.34834814071655
13031 7.55293321609497
13032 7.43353414535522
13033 7.71350002288818
13034 7.52710628509521
13035 7.50380039215088
13036 7.80994176864624
13037 7.70295190811157
13038 7.70552158355713
13039 7.63072299957275
13040 7.68054151535034
13041 7.5278377532959
13042 7.60917139053345
13043 7.61139917373657
13044 7.42699098587036
13045 7.49407863616943
13046 7.8161563873291
13047 7.94233989715576
13048 7.84640550613403
13049 7.59457969665527
13050 7.98673152923584
13051 7.69677114486694
13052 7.88611507415771
13053 7.72553062438965
13054 7.5240626335144
13055 7.85487985610962
13056 7.54318618774414
13057 7.51356935501099
13058 7.6285548210144
13059 7.41109752655029
13060 7.25855255126953
13061 7.40088987350464
13062 7.37551355361938
13063 7.53545904159546
13064 7.59414672851562
13065 7.62129735946655
13066 7.69939231872559
13067 7.3373966217041
13068 7.37295484542847
13069 7.58498573303223
13070 7.33285522460938
13071 7.34941339492798
13072 7.46911668777466
13073 7.64728116989136
13074 7.43817710876465
13075 7.42998743057251
13076 7.53426313400269
13077 7.58704376220703
13078 7.81542015075684
13079 7.63282299041748
13080 7.76706886291504
13081 7.66959285736084
13082 7.63585662841797
13083 7.54688787460327
13084 7.51096248626709
13085 7.65146160125732
13086 7.48647499084473
13087 7.89134788513184
13088 7.67232990264893
13089 7.67920637130737
13090 7.71121311187744
13091 7.74254417419434
13092 7.62331485748291
13093 7.68052673339844
13094 7.5820484161377
13095 7.56533241271973
13096 7.68756484985352
13097 7.55107402801514
13098 7.41623592376709
13099 7.78919792175293
13100 7.70754432678223
13101 7.77588319778442
13102 7.65161657333374
13103 7.75985383987427
13104 7.67416286468506
13105 7.67960929870605
13106 7.65510940551758
13107 7.71268653869629
13108 7.78404331207275
13109 7.70425891876221
13110 7.67720603942871
13111 7.64735078811646
13112 7.79429817199707
13113 7.50280332565308
13114 7.70038747787476
13115 7.68429231643677
13116 7.86462593078613
13117 7.69811916351318
13118 7.68265342712402
13119 7.73431539535522
13120 7.64178800582886
13121 7.58491945266724
13122 7.74837017059326
13123 7.61189937591553
13124 7.58061695098877
13125 7.50294876098633
13126 7.62046957015991
13127 7.84246206283569
13128 7.85491418838501
13129 7.71384477615356
13130 7.70437288284302
13131 7.56726741790771
13132 7.71275234222412
13133 7.81815767288208
13134 7.76254081726074
13135 7.81140995025635
13136 7.72426509857178
13137 7.79672336578369
13138 7.80337381362915
13139 7.85014820098877
13140 8.00402641296387
13141 7.92857933044434
13142 7.59868955612183
13143 7.79447412490845
13144 7.89291143417358
13145 7.87569665908813
13146 8.07132911682129
13147 7.90948724746704
13148 7.82910060882568
13149 7.80377244949341
13150 7.80557775497437
13151 8.09675025939941
13152 7.75141143798828
13153 7.38428354263306
13154 7.53994655609131
13155 7.83821105957031
13156 7.6739706993103
13157 7.5440731048584
13158 7.66625165939331
13159 7.63316869735718
13160 7.7157678604126
13161 7.70226097106934
13162 7.71417331695557
13163 7.62186861038208
13164 7.75034856796265
13165 7.82240152359009
13166 7.68642663955688
13167 7.58014535903931
13168 7.65856981277466
13169 7.7103590965271
13170 7.9096474647522
13171 7.73720121383667
13172 7.66612720489502
13173 7.61157321929932
13174 7.74664354324341
13175 7.63438892364502
13176 7.61272621154785
13177 7.48078918457031
13178 7.58476972579956
13179 7.69965696334839
13180 7.83374929428101
13181 7.70773077011108
13182 7.66480493545532
13183 7.66794538497925
13184 7.87373876571655
13185 7.88130187988281
13186 7.80524110794067
13187 7.78282022476196
13188 7.63246774673462
13189 7.69478607177734
13190 7.70025253295898
13191 7.78950214385986
13192 7.61601781845093
13193 7.84481620788574
13194 8.05151844024658
13195 8.06261920928955
13196 8.0280704498291
13197 7.90873193740845
13198 7.74511051177979
13199 7.92667770385742
13200 8.0797176361084
13201 7.8403525352478
13202 7.68508529663086
13203 7.73725175857544
13204 7.90302276611328
13205 7.66786432266235
13206 7.73747587203979
13207 7.59901714324951
13208 7.71590805053711
13209 7.94018363952637
13210 7.81454133987427
13211 7.83469247817993
13212 7.83967638015747
13213 7.96199464797974
13214 7.93734788894653
13215 7.73459482192993
13216 7.83609008789062
13217 7.82410478591919
13218 7.92144393920898
13219 7.4571533203125
13220 7.72860908508301
13221 7.70645952224731
13222 7.68395376205444
13223 7.53050088882446
13224 7.76907253265381
13225 7.64066076278687
13226 8.00376796722412
13227 7.78799152374268
13228 7.78215456008911
13229 7.49059009552002
13230 7.80091333389282
13231 8.00606918334961
13232 8.13942623138428
13233 7.84461641311646
13234 7.93853092193604
13235 7.68882036209106
13236 7.99040794372559
13237 8.03601360321045
13238 7.93375301361084
13239 7.9510817527771
13240 7.67432498931885
13241 7.73896551132202
13242 7.93587589263916
13243 7.77976179122925
13244 8.12351989746094
13245 7.93793487548828
13246 7.65966653823853
13247 7.93462324142456
13248 7.75373888015747
13249 7.56773138046265
13250 7.71202945709229
13251 7.55141115188599
13252 7.41087102890015
13253 7.37889862060547
13254 7.43477582931519
13255 7.52420234680176
13256 7.56759166717529
13257 7.61050271987915
13258 7.56386470794678
13259 7.32036828994751
13260 7.63020181655884
13261 7.85915327072144
13262 7.52836847305298
13263 7.86773586273193
13264 7.63416242599487
13265 7.71771955490112
13266 7.78178071975708
13267 7.81159591674805
13268 7.66891384124756
13269 7.67808246612549
13270 7.57922410964966
13271 7.81029891967773
13272 7.67646265029907
13273 7.66452932357788
13274 7.60836362838745
13275 7.53514814376831
13276 7.66743183135986
13277 7.84065389633179
13278 7.62124538421631
13279 7.41573715209961
13280 7.45321273803711
13281 7.75088405609131
13282 7.67954206466675
13283 7.58717632293701
13284 7.61933374404907
13285 7.61123704910278
13286 7.70121049880981
13287 7.63926839828491
13288 7.52238416671753
13289 7.90693235397339
13290 7.83335971832275
13291 7.6761155128479
13292 7.67723560333252
13293 7.74248886108398
13294 7.51666688919067
13295 7.80674505233765
13296 7.50353097915649
13297 7.70673799514771
13298 7.57522869110107
13299 7.29306507110596
13300 7.83882188796997
13301 7.63990020751953
13302 7.72010850906372
13303 7.56629467010498
13304 7.38494443893433
13305 7.4886999130249
13306 7.54955339431763
13307 7.59120655059814
13308 7.63673543930054
13309 7.51945400238037
13310 7.69926404953003
13311 7.93104362487793
13312 8.01448535919189
13313 7.69424533843994
13314 7.66911840438843
13315 7.70449209213257
13316 7.72920656204224
13317 7.99315643310547
13318 7.730064868927
13319 7.54244709014893
13320 7.62859725952148
13321 7.43344211578369
13322 7.47834825515747
13323 7.80734825134277
13324 7.56136655807495
13325 7.42498350143433
13326 7.5927209854126
13327 7.76994705200195
13328 7.83262491226196
13329 7.75444412231445
13330 7.72399520874023
13331 7.79323148727417
13332 7.59593868255615
13333 7.43006706237793
13334 7.72412967681885
13335 7.68526220321655
13336 7.62371873855591
13337 7.61977672576904
13338 7.35958480834961
13339 7.62203311920166
13340 7.5137038230896
13341 7.65491771697998
13342 7.6532621383667
13343 7.66139698028564
13344 7.47623872756958
13345 7.39990043640137
13346 7.4934253692627
13347 7.41597366333008
13348 7.81149244308472
13349 7.66139841079712
13350 7.76578617095947
13351 7.73820972442627
13352 7.80618238449097
13353 7.6985878944397
13354 7.71199369430542
13355 7.51508045196533
13356 7.43896102905273
13357 7.77873659133911
13358 7.53966522216797
13359 7.32228422164917
13360 7.55928134918213
13361 7.48172092437744
13362 7.66892099380493
13363 7.59638690948486
13364 7.5750789642334
13365 7.62547540664673
13366 7.73678827285767
13367 7.56072092056274
13368 7.66435241699219
13369 7.76402425765991
13370 7.74647331237793
13371 7.82046890258789
13372 7.48496913909912
13373 7.53786373138428
13374 7.2313551902771
13375 7.88226318359375
13376 7.67924308776855
13377 7.6297664642334
13378 7.60014152526855
13379 7.88098621368408
13380 7.71586275100708
13381 7.43154239654541
13382 7.66464900970459
13383 7.42769813537598
13384 7.43066215515137
13385 7.86216354370117
13386 7.91585779190063
13387 7.48771619796753
13388 7.09442234039307
13389 7.15817880630493
13390 7.34246253967285
13391 7.44378757476807
13392 7.25622701644897
13393 6.95296859741211
13394 6.81471490859985
13395 7.51745271682739
13396 7.0017147064209
13397 7.45582294464111
13398 6.75287771224976
13399 7.23597192764282
13400 7.40060520172119
13401 7.19866704940796
13402 7.25205135345459
13403 7.09512996673584
13404 6.88319396972656
13405 7.45398902893066
13406 7.54113149642944
13407 7.59799432754517
13408 8.05245685577393
13409 7.63171768188477
13410 7.72775650024414
13411 7.59397077560425
13412 7.59636735916138
13413 7.34309577941895
13414 7.74994039535522
13415 7.48765754699707
13416 7.48696374893188
13417 7.03154468536377
13418 7.43626499176025
13419 7.20224857330322
13420 7.78243398666382
13421 7.43429946899414
13422 7.37310361862183
13423 7.12852144241333
13424 7.66328239440918
13425 7.49762725830078
13426 7.69372797012329
13427 7.44434642791748
13428 7.3803539276123
13429 7.73093795776367
13430 7.78246927261353
13431 7.44393014907837
13432 7.35003042221069
13433 7.28704643249512
13434 7.49913644790649
13435 7.4664568901062
13436 7.31625556945801
13437 7.38938331604004
13438 7.47382354736328
13439 7.74310207366943
13440 8.30133438110352
13441 7.48135805130005
13442 7.68999290466309
13443 7.38599824905396
13444 7.27776670455933
13445 7.4626669883728
13446 7.82436418533325
13447 7.25746774673462
13448 7.78454923629761
13449 7.63593292236328
13450 7.72308540344238
13451 7.40176582336426
13452 7.71194696426392
13453 7.59952688217163
13454 7.40336608886719
13455 7.3281397819519
13456 7.4570951461792
13457 7.58605909347534
13458 7.13473320007324
13459 7.50982904434204
13460 7.48555707931519
13461 7.39514684677124
13462 7.56107950210571
13463 7.1964898109436
13464 7.30274152755737
13465 7.42191791534424
13466 7.6098313331604
13467 7.31846952438354
13468 7.70161581039429
13469 7.7313346862793
13470 7.56614303588867
13471 7.65650033950806
13472 7.73094987869263
13473 7.67875480651855
13474 7.54973936080933
13475 7.80520868301392
13476 7.76206016540527
13477 7.92363691329956
13478 7.65666961669922
13479 7.95274448394775
13480 8.12933540344238
13481 7.93786191940308
13482 8.04366207122803
13483 7.66649675369263
13484 7.93271255493164
13485 7.85046863555908
13486 7.23847675323486
13487 7.63122510910034
13488 7.72108936309814
13489 7.77729463577271
13490 7.8058648109436
13491 7.8699107170105
13492 7.51176118850708
13493 7.64854907989502
13494 7.34432077407837
13495 8.02763366699219
13496 7.61640453338623
13497 7.71003007888794
13498 8.05893230438232
13499 7.56824159622192
13500 8.26147174835205
13501 8.3911714553833
13502 7.97059631347656
13503 8.3357048034668
13504 8.37571811676025
13505 7.86488628387451
13506 8.10442733764648
13507 8.72861671447754
13508 8.18367862701416
13509 8.31461620330811
13510 7.71413087844849
13511 8.19930171966553
13512 8.40359973907471
13513 8.37658309936523
13514 8.48503875732422
13515 8.36355686187744
13516 8.69515514373779
13517 8.82997512817383
13518 8.18739318847656
13519 7.89075136184692
13520 8.38677406311035
13521 8.47138690948486
13522 7.99962854385376
13523 8.50664710998535
13524 8.48459339141846
13525 8.46728229522705
13526 8.12121295928955
13527 9.02816867828369
13528 9.03007030487061
13529 8.72909164428711
13530 8.68233203887939
13531 9.13573169708252
13532 8.81907272338867
13533 9.26401042938232
13534 8.47564601898193
13535 9.05142688751221
13536 9.49585628509521
13537 9.4055814743042
13538 9.21476459503174
13539 9.29571342468262
13540 9.31284046173096
13541 9.29371070861816
13542 8.53144073486328
13543 8.87587833404541
13544 8.89990329742432
13545 8.52755641937256
13546 8.87092304229736
13547 8.6254711151123
13548 8.03335189819336
13549 8.50855731964111
13550 8.62896728515625
13551 8.27284622192383
13552 8.63110637664795
13553 8.50449466705322
13554 8.91120433807373
13555 8.57074356079102
13556 8.13623142242432
13557 8.00534629821777
13558 7.89379453659058
13559 8.0097484588623
13560 8.43705368041992
13561 7.88377141952515
13562 7.72703218460083
13563 7.77710008621216
13564 7.6262674331665
13565 7.61357021331787
13566 7.88718461990356
13567 7.99835729598999
13568 8.56317138671875
13569 8.63742828369141
13570 8.55324840545654
13571 8.80106258392334
13572 8.66883563995361
13573 8.73622035980225
13574 8.608962059021
13575 9.05042552947998
13576 9.58596897125244
13577 9.44627285003662
13578 9.54989051818848
13579 9.90220928192139
13580 9.89224243164062
13581 10.0554666519165
13582 9.65478515625
13583 9.72052669525146
13584 9.82302570343018
13585 9.9704418182373
13586 9.74871349334717
13587 9.89581966400146
13588 9.92434883117676
13589 9.84774494171143
13590 10.0999212265015
13591 9.81517028808594
13592 9.75415325164795
13593 10.1520586013794
13594 9.44527530670166
13595 10.1456203460693
13596 9.45968723297119
13597 9.96249771118164
13598 9.71978378295898
13599 9.75023460388184
13600 9.87347221374512
13601 9.53376960754395
13602 9.49950790405273
13603 8.88623142242432
13604 8.65812015533447
13605 9.24222755432129
13606 8.69354915618896
13607 7.4703516960144
13608 7.21563053131104
13609 6.93373394012451
13610 7.29721307754517
13611 7.649329662323
13612 7.75445461273193
13613 8.20367431640625
13614 8.09488391876221
13615 8.3176212310791
13616 8.43134593963623
13617 8.85225582122803
13618 7.97039127349854
13619 7.32048845291138
13620 7.2473349571228
13621 7.5348539352417
13622 7.65771341323853
13623 7.31923007965088
13624 7.14174461364746
13625 7.01720237731934
13626 7.25873422622681
13627 7.24033880233765
13628 7.27405166625977
13629 7.33730411529541
13630 6.93413734436035
13631 7.45589923858643
13632 7.56650352478027
13633 7.56994485855103
13634 7.73463296890259
13635 7.94469785690308
13636 7.15226554870605
13637 7.20050954818726
13638 7.12695455551147
13639 6.86910390853882
13640 6.64441919326782
13641 7.01148319244385
13642 7.0183482170105
13643 6.78920841217041
13644 6.54327344894409
13645 7.15473747253418
13646 7.46945571899414
13647 7.039306640625
13648 7.43945217132568
13649 7.50488233566284
13650 6.97351789474487
13651 6.85159873962402
13652 6.55406188964844
13653 6.37778234481812
13654 6.7479248046875
13655 6.63280391693115
13656 6.58056306838989
13657 6.48429870605469
13658 6.4794282913208
13659 6.64167594909668
13660 6.6931357383728
13661 6.57527494430542
13662 6.5811014175415
13663 6.47992563247681
13664 6.13109350204468
13665 6.3527250289917
13666 6.1567120552063
13667 6.30456113815308
13668 6.32263088226318
13669 6.36342000961304
13670 6.64882898330688
13671 6.64187669754028
13672 6.80001735687256
13673 6.55089712142944
13674 6.63373851776123
13675 6.82007932662964
13676 6.78180551528931
13677 6.72159576416016
13678 6.8538556098938
13679 6.75972127914429
13680 6.78801488876343
13681 6.8092679977417
13682 7.0307469367981
13683 6.94921255111694
13684 6.87270069122314
13685 6.95298528671265
13686 7.360107421875
13687 7.07509088516235
13688 7.39989328384399
13689 7.25920295715332
13690 7.44400596618652
13691 7.29830169677734
13692 7.2430853843689
13693 7.22081565856934
13694 7.03683996200562
13695 7.05923080444336
13696 7.3096284866333
13697 7.06320381164551
13698 7.53845119476318
13699 7.42987966537476
13700 7.56874752044678
13701 7.72181081771851
13702 7.6825795173645
13703 7.5992259979248
13704 7.70971059799194
13705 7.91121006011963
13706 7.60436677932739
13707 7.73547267913818
13708 8.06192588806152
13709 7.94280338287354
13710 7.38483285903931
13711 7.61349534988403
13712 8.06692600250244
13713 8.21210956573486
13714 8.07668113708496
13715 7.98104524612427
13716 8.20818901062012
13717 8.17165470123291
13718 8.24386692047119
13719 7.54795694351196
13720 7.9230751991272
13721 8.05838680267334
13722 7.96284532546997
13723 8.01328754425049
13724 8.24965763092041
13725 8.59750652313232
13726 7.94783592224121
13727 8.07230472564697
13728 8.03725814819336
13729 7.6362133026123
13730 7.31416749954224
13731 8.00965881347656
13732 7.98335313796997
13733 7.86349105834961
13734 7.86031627655029
13735 7.94234180450439
13736 8.1467170715332
13737 7.707275390625
13738 7.75589513778687
13739 7.68772792816162
13740 7.84245872497559
13741 7.7772741317749
13742 7.99207639694214
13743 7.74436807632446
13744 7.6619291305542
13745 7.97145462036133
13746 7.76239490509033
13747 7.57695722579956
13748 7.69191074371338
13749 7.58721399307251
13750 7.70671463012695
13751 7.67160940170288
13752 8.14500522613525
13753 7.84252500534058
13754 7.8813362121582
13755 8.01895618438721
13756 8.03894996643066
13757 8.1639347076416
13758 8.18010330200195
13759 8.11390018463135
13760 7.89311027526855
13761 7.61739730834961
13762 7.74990749359131
13763 8.01938533782959
13764 7.75657033920288
13765 7.93207836151123
13766 7.98173046112061
13767 8.19509315490723
13768 8.04716205596924
13769 7.9075608253479
13770 8.01733207702637
13771 8.33250617980957
13772 8.56620407104492
13773 8.83945369720459
13774 8.62802791595459
13775 8.97392654418945
13776 8.56491565704346
13777 8.5945520401001
13778 8.57548427581787
13779 8.40952301025391
13780 8.50056457519531
13781 8.25099086761475
13782 8.49834632873535
13783 8.03137683868408
13784 8.33895492553711
13785 8.61826229095459
13786 8.22434139251709
13787 8.70837593078613
13788 8.62951374053955
13789 8.49021434783936
13790 8.43301105499268
13791 7.93406343460083
13792 8.48421382904053
13793 7.97504425048828
13794 8.26357269287109
13795 8.10560703277588
13796 8.00608921051025
13797 7.94008159637451
13798 7.55677080154419
13799 7.87731075286865
13800 7.61769962310791
13801 7.59135961532593
13802 7.81365633010864
13803 7.76277303695679
13804 7.94646263122559
13805 7.72002840042114
13806 7.43692398071289
13807 7.65523052215576
13808 7.67645597457886
13809 7.33613395690918
13810 7.39946174621582
13811 7.62599515914917
13812 7.99161577224731
13813 7.9878044128418
13814 7.6318678855896
13815 7.75950050354004
13816 7.40189027786255
13817 7.41488409042358
13818 7.69719219207764
13819 7.13995552062988
13820 7.17447566986084
13821 7.08922529220581
13822 7.00089311599731
13823 7.06693410873413
13824 7.54037046432495
13825 7.8715672492981
13826 7.64880895614624
13827 7.66500854492188
13828 7.45552015304565
13829 7.34952259063721
13830 7.04636335372925
13831 7.14483499526978
13832 7.31490898132324
13833 7.2649040222168
13834 7.25879764556885
13835 7.30171728134155
13836 6.75482892990112
13837 7.07286262512207
13838 7.17170095443726
13839 7.20025825500488
13840 7.67297410964966
13841 7.38776111602783
13842 7.20480537414551
13843 7.04052877426147
13844 7.27742624282837
13845 7.36738586425781
13846 7.50430011749268
13847 7.35532903671265
13848 7.48404026031494
13849 7.39625310897827
13850 7.60173416137695
13851 7.61992073059082
13852 7.8349175453186
13853 7.97854328155518
13854 7.93258571624756
13855 7.70131683349609
13856 7.56905603408813
13857 7.7623233795166
13858 7.91640138626099
13859 7.92304468154907
13860 7.68662738800049
13861 7.67594432830811
13862 8.05886840820312
13863 7.3130669593811
13864 7.89894580841064
13865 7.26993989944458
13866 7.67726945877075
13867 7.56421947479248
13868 7.78451776504517
13869 7.2873010635376
13870 7.35722255706787
13871 7.726731300354
13872 7.35992813110352
13873 7.6255030632019
13874 7.59124755859375
13875 7.21673631668091
13876 7.64509439468384
13877 7.97327375411987
13878 7.75204610824585
13879 7.38668060302734
13880 7.56637191772461
13881 7.6184606552124
13882 7.73817729949951
13883 7.62308883666992
13884 7.83877849578857
13885 7.73850440979004
13886 7.95403957366943
13887 8.16218280792236
13888 8.34109973907471
13889 8.03054809570312
13890 8.2616605758667
13891 8.00372123718262
13892 7.86559295654297
13893 7.68288564682007
13894 7.10111856460571
13895 7.09237194061279
13896 6.80206918716431
13897 7.30753707885742
13898 7.24512720108032
13899 7.00430202484131
13900 7.31555795669556
13901 7.25064706802368
13902 7.1273021697998
13903 6.93050384521484
13904 7.08618640899658
13905 7.28003168106079
13906 7.01782035827637
13907 7.00730609893799
13908 6.94703197479248
13909 6.80232381820679
13910 6.80730438232422
13911 7.03748226165771
13912 6.86905384063721
13913 6.94156980514526
13914 6.62699413299561
13915 6.89342451095581
13916 6.48712062835693
13917 6.63713693618774
13918 7.0433521270752
13919 6.91737270355225
13920 7.16326999664307
13921 7.08141326904297
13922 6.76545572280884
13923 6.66131734848022
13924 6.79838705062866
13925 6.74731826782227
13926 6.53720092773438
13927 6.74922323226929
13928 6.85397148132324
13929 6.78739356994629
13930 7.30464553833008
13931 7.07687377929688
13932 7.13468885421753
13933 7.15687561035156
13934 6.99079513549805
13935 7.15287685394287
13936 7.09018230438232
13937 7.08760070800781
13938 6.96389865875244
13939 6.96184873580933
13940 6.98741006851196
13941 7.04229164123535
13942 7.37249517440796
13943 7.36081123352051
13944 7.34933567047119
13945 7.45578289031982
13946 7.61850118637085
13947 7.66946887969971
13948 7.12295579910278
13949 7.01870250701904
13950 7.43979644775391
13951 7.18206596374512
13952 7.49230575561523
13953 7.1155481338501
13954 7.39545011520386
13955 7.66571950912476
13956 7.64119625091553
13957 7.72575378417969
13958 7.82866811752319
13959 7.84395694732666
13960 7.5449161529541
13961 7.18499088287354
13962 7.08744096755981
13963 7.36977624893188
13964 6.63032150268555
13965 6.86253786087036
13966 7.15274858474731
13967 7.29574871063232
13968 7.08792924880981
13969 7.0281662940979
13970 6.64422655105591
13971 6.96129512786865
13972 7.31808519363403
13973 6.68157720565796
13974 6.86982774734497
13975 7.00012731552124
13976 7.15463399887085
13977 7.56376504898071
13978 7.25590801239014
13979 7.37619829177856
13980 7.16272497177124
13981 7.24897384643555
13982 7.06360626220703
13983 6.80150890350342
13984 6.96851634979248
13985 6.590012550354
13986 7.47736740112305
13987 6.72108745574951
13988 7.11975526809692
13989 7.09010648727417
13990 6.84399652481079
13991 7.55105781555176
13992 7.43684196472168
13993 7.76963663101196
13994 7.49394798278809
13995 6.92509126663208
13996 7.39232587814331
13997 7.06233692169189
13998 7.04370498657227
13999 7.24781322479248
14000 7.18294715881348
14001 7.33774471282959
14002 7.00488376617432
14003 7.52501010894775
14004 7.64812231063843
14005 7.32096576690674
14006 7.246826171875
14007 7.04526376724243
14008 7.38560152053833
14009 7.53006219863892
14010 7.57628870010376
14011 7.39412546157837
14012 7.35178565979004
14013 7.73894643783569
14014 7.02239084243774
14015 7.5542950630188
14016 7.44741630554199
14017 7.95278835296631
14018 7.55559730529785
14019 7.67445087432861
14020 7.96882581710815
14021 8.02000427246094
14022 7.85337734222412
14023 7.93569278717041
14024 8.02261829376221
14025 7.8781795501709
14026 7.90220260620117
14027 7.59148740768433
14028 8.08696460723877
14029 8.28122138977051
14030 8.06575965881348
14031 7.98519563674927
14032 7.82801961898804
14033 7.94579553604126
14034 7.9000039100647
14035 8.2041072845459
14036 7.99094772338867
14037 7.94523525238037
14038 7.98555850982666
14039 7.72257947921753
14040 8.08821964263916
14041 8.12260818481445
14042 8.36625957489014
14043 7.88194847106934
14044 8.2501220703125
14045 7.70197725296021
14046 7.70416736602783
14047 7.44635820388794
14048 7.38819694519043
14049 7.54903221130371
14050 7.42227363586426
14051 7.1603217124939
14052 7.48306226730347
14053 7.32312870025635
14054 7.67632722854614
14055 7.32417106628418
14056 7.19752597808838
14057 8.10920906066895
14058 8.12287616729736
14059 7.68765592575073
14060 8.08874893188477
14061 8.22449779510498
14062 8.23643684387207
14063 8.02515125274658
14064 8.20124435424805
14065 7.66662740707397
14066 7.71434450149536
14067 8.0228271484375
14068 8.11803436279297
14069 8.194580078125
14070 8.34468936920166
14071 7.83545207977295
14072 8.19012069702148
14073 8.31408786773682
14074 8.36002922058105
14075 8.1776065826416
14076 8.48855209350586
14077 8.45349407196045
14078 7.96653461456299
14079 7.85748338699341
14080 8.33573722839355
14081 8.40220737457275
14082 8.143310546875
14083 8.08246326446533
14084 8.36268520355225
14085 8.55796527862549
14086 8.66771697998047
14087 8.31597518920898
14088 8.60958576202393
14089 8.55007553100586
14090 8.3714771270752
14091 8.57610130310059
14092 8.39267158508301
14093 7.68709754943848
14094 7.8750901222229
14095 7.71404027938843
14096 7.77143239974976
14097 7.64370679855347
14098 7.71738290786743
14099 8.11091613769531
14100 7.61164855957031
14101 7.96366786956787
14102 7.65411424636841
14103 7.71292638778687
14104 7.31709003448486
14105 7.78830194473267
14106 7.73824119567871
14107 7.88637256622314
14108 7.80187654495239
14109 7.79729413986206
14110 8.00629711151123
14111 7.80740022659302
14112 8.0700044631958
14113 7.93817472457886
14114 7.76918315887451
14115 7.99510049819946
14116 7.84247398376465
14117 7.7356219291687
14118 7.67703485488892
14119 7.19111680984497
14120 7.51520395278931
14121 7.38369607925415
14122 7.45395660400391
14123 7.48920488357544
14124 7.5566987991333
14125 7.56008195877075
14126 7.51334095001221
14127 7.60512638092041
14128 7.75364589691162
14129 7.46021127700806
14130 7.49291610717773
14131 7.1288104057312
14132 7.56689119338989
14133 7.64881086349487
14134 7.62445116043091
14135 7.83563137054443
14136 7.9489312171936
14137 7.79577541351318
14138 8.00006771087646
14139 8.18270111083984
14140 7.99194431304932
14141 8.20885944366455
14142 8.18460655212402
14143 8.09231662750244
14144 7.9980525970459
14145 8.03037166595459
14146 7.9281177520752
14147 7.84939384460449
14148 8.08785820007324
14149 7.93310451507568
14150 7.87609386444092
14151 7.88778352737427
14152 7.42247438430786
14153 7.81521940231323
14154 7.71266794204712
14155 7.85795640945435
14156 7.58652210235596
14157 7.64371585845947
14158 7.64884185791016
14159 7.76367425918579
14160 7.64490175247192
14161 7.30278158187866
14162 7.73618078231812
14163 7.9263710975647
14164 7.9123067855835
14165 7.85903358459473
14166 8.01078128814697
14167 7.99045419692993
14168 7.88128471374512
14169 8.41609573364258
14170 8.09871673583984
14171 8.04293155670166
14172 8.2126636505127
14173 8.33068561553955
14174 8.16493225097656
14175 8.01328659057617
14176 8.27631950378418
14177 7.71220636367798
14178 7.41888427734375
14179 7.51042556762695
14180 7.50274515151978
14181 7.47377777099609
14182 7.75280380249023
14183 7.58293199539185
14184 7.94916248321533
14185 8.03380584716797
14186 7.64143562316895
14187 7.86686134338379
14188 7.81040906906128
14189 7.61547422409058
14190 7.79991102218628
14191 7.76880645751953
14192 7.82438898086548
14193 7.63815450668335
14194 7.86525106430054
14195 7.87090635299683
14196 7.75309610366821
14197 7.8014063835144
14198 7.64817523956299
14199 7.74450397491455
14200 8.00595855712891
14201 7.98388004302979
14202 7.81322240829468
14203 8.21775436401367
14204 7.97233057022095
14205 8.22659015655518
14206 7.88175249099731
14207 7.97932815551758
14208 7.86585474014282
14209 7.51261472702026
14210 8.26128578186035
14211 7.84562921524048
14212 8.20562934875488
14213 7.98188447952271
14214 7.96136283874512
14215 7.80747413635254
14216 8.04544448852539
14217 7.88177061080933
14218 7.89215612411499
14219 8.15229606628418
14220 7.91458368301392
14221 7.97617340087891
14222 8.19112873077393
14223 7.91988897323608
14224 8.04825305938721
14225 7.82668018341064
14226 8.00948715209961
14227 7.99896097183228
14228 8.19476509094238
14229 7.8041205406189
14230 8.00032424926758
14231 7.75558710098267
14232 7.76116752624512
14233 7.79378080368042
14234 7.92391395568848
14235 8.05419254302979
14236 7.92087173461914
14237 7.75108003616333
14238 7.90878963470459
14239 8.27950954437256
14240 7.89163541793823
14241 8.08886241912842
14242 8.20314502716064
14243 8.23916530609131
14244 8.22504234313965
14245 8.3818359375
14246 8.40370845794678
14247 8.39523887634277
14248 8.38222217559814
14249 8.32030868530273
14250 8.19546985626221
14251 8.18931007385254
14252 8.06070995330811
14253 8.02825164794922
14254 8.15649318695068
14255 8.16401195526123
14256 8.17260074615479
14257 7.8799843788147
14258 7.9385027885437
14259 7.96194982528687
14260 8.01112365722656
14261 8.06003475189209
14262 8.14881610870361
14263 7.88353395462036
14264 8.28890037536621
14265 7.8054723739624
14266 8.03618335723877
14267 8.13741207122803
14268 7.77196168899536
14269 8.16720294952393
14270 7.61068964004517
14271 7.7454514503479
14272 7.33337163925171
14273 8.18661880493164
14274 8.19991302490234
14275 8.28568077087402
14276 7.89989852905273
14277 7.29350090026855
14278 7.5198917388916
14279 7.89405298233032
14280 8.11731052398682
14281 8.13958549499512
14282 7.63808488845825
14283 8.05236053466797
14284 7.4868335723877
14285 7.83923482894897
14286 7.95617246627808
14287 8.08624744415283
14288 7.9665322303772
14289 8.0849084854126
14290 8.07722282409668
14291 8.28534603118896
14292 7.81558036804199
14293 7.86635446548462
14294 7.95627927780151
14295 8.06586360931396
14296 8.2904109954834
14297 8.24111175537109
14298 7.95926427841187
14299 7.4672064781189
14300 7.99431657791138
14301 8.11103916168213
14302 7.95380687713623
14303 8.14007186889648
14304 8.16701030731201
14305 8.56688117980957
14306 8.58506965637207
14307 8.26679515838623
14308 8.4655933380127
14309 8.3146800994873
14310 8.50621604919434
14311 8.20133113861084
14312 8.19455051422119
14313 8.49587535858154
14314 8.13302516937256
14315 8.27126216888428
14316 8.41894435882568
14317 8.76200675964355
14318 8.6305685043335
14319 8.54247665405273
14320 8.2790994644165
14321 8.40104198455811
14322 7.88141345977783
14323 8.13916873931885
14324 8.2912015914917
14325 8.27642059326172
14326 7.8217453956604
14327 8.04320430755615
14328 7.94143438339233
14329 8.4240837097168
14330 8.13614368438721
14331 8.55623340606689
14332 7.98725557327271
14333 7.771568775177
14334 7.89655208587646
14335 8.16361618041992
14336 8.18306255340576
14337 8.21892738342285
14338 8.32305240631104
14339 8.47738838195801
14340 8.26498413085938
14341 8.55308818817139
14342 8.86835670471191
14343 8.48261165618896
14344 8.15504550933838
14345 8.22574424743652
14346 8.56404781341553
14347 8.27841472625732
14348 8.17279148101807
14349 8.43962287902832
14350 8.30356597900391
14351 8.36169242858887
14352 8.37056541442871
14353 8.44369983673096
14354 8.17696666717529
14355 7.94836568832397
14356 7.46094036102295
14357 8.0290060043335
14358 7.88365888595581
14359 7.73488140106201
14360 7.76397275924683
14361 8.21624183654785
14362 7.85089159011841
14363 7.42895936965942
14364 8.06507968902588
14365 8.44288921356201
14366 8.2316312789917
14367 8.95211219787598
14368 8.46642971038818
14369 8.85245323181152
14370 8.84237575531006
14371 8.54760265350342
14372 8.4829216003418
14373 8.13752555847168
14374 8.39919281005859
14375 8.41148948669434
14376 8.12772941589355
14377 8.53080940246582
14378 8.6413631439209
14379 8.45879554748535
14380 9.01830673217773
14381 8.88836097717285
14382 8.7807092666626
14383 8.71267986297607
14384 8.62148666381836
14385 8.76302433013916
14386 8.52661609649658
14387 8.64271831512451
14388 8.00883007049561
14389 7.86627388000488
14390 8.03288745880127
14391 7.9465503692627
14392 7.75405025482178
14393 7.65727519989014
14394 7.63539934158325
14395 7.51554679870605
14396 7.4522123336792
14397 7.73643589019775
14398 7.93486976623535
14399 8.56381416320801
14400 8.27597236633301
14401 7.95392322540283
14402 7.98008155822754
14403 8.22604179382324
14404 8.24835205078125
14405 7.87257242202759
14406 8.05393314361572
14407 7.98467111587524
14408 8.19765567779541
14409 8.22424411773682
14410 8.37938499450684
14411 8.36432647705078
14412 7.8542218208313
14413 8.24105644226074
14414 7.96802663803101
14415 8.4760570526123
14416 9.2677526473999
14417 8.72121334075928
14418 8.33542251586914
14419 8.46338272094727
14420 8.44466114044189
14421 8.74641227722168
14422 8.61709976196289
14423 8.61292171478271
14424 8.2820987701416
14425 8.43852424621582
14426 8.49593257904053
14427 8.51171207427979
14428 8.74009990692139
14429 8.65034866333008
14430 8.45888233184814
14431 8.97510242462158
14432 8.97173500061035
14433 8.35031604766846
14434 8.46732711791992
14435 9.00044250488281
14436 8.78455924987793
14437 8.56063175201416
14438 8.83212089538574
14439 8.68030738830566
14440 8.97563362121582
14441 8.81592559814453
14442 9.12070751190186
14443 8.7918529510498
14444 8.98652744293213
14445 8.75670433044434
14446 8.31352233886719
14447 8.25751399993896
14448 8.40864372253418
14449 8.71030044555664
14450 8.50419235229492
14451 8.33946228027344
14452 8.60508251190186
14453 8.68404483795166
14454 8.73234367370605
14455 8.69545459747314
14456 8.62531852722168
14457 8.91794109344482
14458 8.71455097198486
14459 8.76379585266113
14460 8.81013965606689
14461 8.52220821380615
14462 8.73488998413086
14463 8.60221099853516
14464 8.4194278717041
14465 8.57824993133545
14466 8.70432281494141
14467 8.80917453765869
14468 8.48174381256104
14469 8.69615364074707
14470 8.21639251708984
14471 8.27585792541504
14472 8.20649528503418
14473 8.15376949310303
14474 8.29003047943115
14475 8.35141086578369
14476 8.31954669952393
14477 8.53135108947754
14478 8.23653030395508
14479 8.50857162475586
14480 8.52379417419434
14481 8.56498718261719
14482 8.48394203186035
14483 8.37478637695312
14484 8.29607677459717
14485 8.49289035797119
14486 8.43131828308105
14487 8.40564632415771
14488 8.53839302062988
14489 8.24371528625488
14490 7.72848701477051
14491 8.09202480316162
14492 7.90319967269897
14493 8.20259094238281
14494 8.57099437713623
14495 8.20757293701172
14496 8.13427829742432
14497 8.2394437789917
14498 8.44923782348633
14499 8.05769920349121
14500 8.19416332244873
14501 7.94815540313721
14502 7.94416570663452
14503 8.24031448364258
14504 8.1124439239502
14505 8.13822269439697
14506 8.08732509613037
14507 8.24236965179443
14508 8.09593772888184
14509 8.10255336761475
14510 8.38839149475098
14511 8.12435340881348
14512 8.50384521484375
14513 8.12368965148926
14514 8.15828895568848
14515 8.20158767700195
14516 8.17799377441406
14517 8.12420749664307
14518 7.96801424026489
14519 7.9142951965332
14520 8.06192779541016
14521 7.93739223480225
14522 7.9998574256897
14523 8.15347003936768
14524 7.85864353179932
14525 7.8259129524231
14526 7.86909818649292
14527 7.77965593338013
14528 8.40251445770264
14529 8.45910835266113
14530 8.25103569030762
14531 8.19340133666992
14532 8.51216125488281
14533 8.43407535552979
14534 8.30834484100342
14535 8.35405349731445
14536 8.22646617889404
14537 8.2534008026123
14538 8.31309986114502
14539 8.36174488067627
14540 8.3412036895752
14541 8.19943809509277
14542 8.23552417755127
14543 7.93771600723267
14544 8.36742401123047
14545 7.98896741867065
14546 8.0246467590332
14547 8.3338737487793
14548 8.34533786773682
14549 8.59450435638428
14550 8.57128238677979
14551 8.60426330566406
14552 8.22685718536377
14553 8.30524730682373
14554 8.40822219848633
14555 8.39887809753418
14556 8.60474300384521
14557 8.09759140014648
14558 8.49943447113037
14559 8.35812568664551
14560 8.37162113189697
14561 8.41364479064941
14562 8.50315189361572
14563 8.48808574676514
14564 8.27517032623291
14565 8.34022998809814
14566 8.39846611022949
14567 8.11429500579834
14568 8.7657527923584
14569 8.44631195068359
14570 8.45530414581299
14571 8.4990816116333
14572 8.60722923278809
14573 8.70028877258301
14574 8.64601516723633
14575 8.609450340271
14576 8.4812479019165
14577 8.22816371917725
14578 8.3153772354126
14579 8.4329948425293
14580 8.24519920349121
14581 8.4913272857666
14582 8.40316772460938
14583 8.33799362182617
14584 8.37539100646973
14585 8.49487590789795
14586 8.39063262939453
14587 8.51325988769531
14588 8.4293212890625
14589 8.64195251464844
14590 8.42153739929199
14591 8.4263916015625
14592 8.38347339630127
14593 8.15606498718262
14594 8.4855432510376
14595 8.30759143829346
14596 8.11786270141602
14597 8.29862594604492
14598 8.17811870574951
14599 8.06224632263184
14600 8.27047920227051
14601 8.2584114074707
14602 8.21803092956543
14603 8.28258991241455
14604 8.16999435424805
14605 8.01879501342773
14606 7.8672456741333
14607 8.40913200378418
14608 8.22928047180176
14609 8.15216445922852
14610 8.15835952758789
14611 8.08161354064941
14612 8.19565773010254
14613 8.28081512451172
14614 8.12908935546875
14615 8.09068202972412
14616 7.91957950592041
14617 8.50892353057861
14618 8.20621585845947
14619 8.66415882110596
14620 8.58205413818359
14621 8.24672794342041
14622 8.27038288116455
14623 8.35514163970947
14624 8.34936809539795
14625 8.30733013153076
14626 8.16762638092041
14627 8.47918510437012
14628 8.55960845947266
14629 8.22513103485107
14630 8.28786849975586
14631 8.45178318023682
14632 8.66407299041748
14633 8.61386394500732
14634 8.54232311248779
14635 8.62743377685547
14636 8.78324699401855
14637 8.46182155609131
14638 8.64886474609375
14639 8.3403205871582
14640 8.28864860534668
14641 8.53434562683105
14642 8.52585315704346
14643 8.21698951721191
14644 8.25239849090576
14645 8.43517875671387
14646 7.78902053833008
14647 8.27835083007812
14648 8.14898586273193
14649 8.03165054321289
14650 8.1480073928833
14651 8.59557914733887
14652 8.21380138397217
14653 8.08304691314697
14654 8.64425659179688
14655 8.21412944793701
14656 8.33246231079102
14657 8.34856986999512
14658 8.52614784240723
14659 8.34541988372803
14660 8.28725337982178
14661 8.09908962249756
14662 8.12318801879883
14663 8.46335506439209
14664 7.86938571929932
14665 8.05678939819336
14666 8.2437801361084
14667 8.2265567779541
14668 8.17537784576416
14669 7.96379947662354
14670 8.19030094146729
14671 7.73611974716187
14672 7.76335334777832
14673 7.90849113464355
14674 7.54556751251221
14675 7.83921766281128
14676 7.85565662384033
14677 8.14427471160889
14678 8.23484134674072
14679 8.26436042785645
14680 8.12235832214355
14681 8.22235679626465
14682 7.87169599533081
14683 8.49242782592773
14684 8.23493099212646
14685 8.35361576080322
14686 8.52082920074463
14687 7.71629428863525
14688 7.79601287841797
14689 8.0605583190918
14690 8.32097721099854
14691 8.82922267913818
14692 8.8354320526123
14693 8.28058528900146
14694 8.13525199890137
14695 8.31342601776123
14696 8.7877721786499
14697 8.91982364654541
14698 8.99679088592529
14699 8.98313426971436
14700 8.92387199401855
14701 9.16732883453369
14702 8.62813377380371
14703 8.64961814880371
14704 8.54927158355713
14705 8.55682182312012
14706 8.6915807723999
14707 8.76225662231445
14708 8.79059219360352
14709 8.77133846282959
14710 8.78267002105713
14711 8.54954719543457
14712 8.9099702835083
14713 8.42420959472656
14714 8.47517776489258
14715 8.36868858337402
14716 8.22077655792236
14717 8.44605350494385
14718 8.87550830841064
14719 8.44915676116943
14720 8.88294410705566
14721 9.18813133239746
14722 8.91674423217773
14723 8.63541793823242
14724 8.68343734741211
14725 8.85331630706787
14726 8.26300239562988
14727 8.66262817382812
14728 8.35556221008301
14729 8.43551635742188
14730 8.35813426971436
14731 8.17951202392578
14732 8.26836967468262
14733 8.29406642913818
14734 8.30639362335205
14735 8.35333347320557
14736 8.1338939666748
14737 8.58070278167725
14738 8.49011516571045
14739 8.53302192687988
14740 8.69913101196289
14741 8.50188446044922
14742 8.33403778076172
14743 8.19766712188721
14744 8.13263607025146
14745 8.40993309020996
14746 8.42674541473389
14747 7.8318042755127
14748 7.96831846237183
14749 7.88665246963501
14750 7.92159700393677
14751 7.88168096542358
14752 7.6378812789917
14753 7.90156173706055
14754 8.84552001953125
14755 8.87290477752686
14756 9.19250392913818
14757 8.7841739654541
14758 9.15159130096436
14759 9.02725982666016
14760 8.52535438537598
14761 8.79845523834229
14762 8.61591720581055
14763 8.06901454925537
14764 8.42994499206543
14765 7.95115852355957
14766 7.94029474258423
14767 8.12073230743408
14768 9.10713481903076
14769 8.73861408233643
14770 8.85800170898438
14771 8.66525554656982
14772 9.19851684570312
14773 8.88867950439453
14774 8.64808368682861
14775 8.04736328125
14776 8.2086124420166
14777 8.48099040985107
14778 8.41445159912109
14779 8.72804832458496
14780 8.56766223907471
14781 8.75966548919678
14782 8.41969108581543
14783 8.62464046478271
14784 8.65013027191162
14785 8.19166564941406
14786 8.44748878479004
14787 7.88643312454224
14788 7.83826684951782
14789 8.05422687530518
14790 7.91184329986572
14791 8.33625984191895
14792 8.00561904907227
14793 8.07382774353027
14794 7.90435409545898
14795 7.98623704910278
14796 8.21691799163818
14797 8.04413032531738
14798 7.96012878417969
14799 7.73031377792358
14800 7.78859519958496
14801 8.17355728149414
14802 7.96157932281494
14803 7.6324725151062
14804 7.94391393661499
14805 7.78383016586304
14806 7.99535989761353
14807 7.88964223861694
14808 7.62847661972046
14809 8.21175098419189
14810 8.04892349243164
14811 8.001953125
14812 8.30406475067139
14813 8.13077163696289
14814 8.22166633605957
14815 7.98224544525146
14816 8.05423450469971
14817 8.19949722290039
14818 8.18262958526611
14819 8.20536136627197
14820 8.45299530029297
14821 8.29905605316162
14822 8.63719367980957
14823 8.22624397277832
14824 8.22747421264648
14825 8.3879337310791
14826 8.15255737304688
14827 8.36524772644043
14828 8.17957019805908
14829 8.30494976043701
14830 8.58669281005859
14831 8.09095191955566
14832 7.76457595825195
14833 8.20944023132324
14834 8.3245906829834
14835 8.37479114532471
14836 8.09067344665527
14837 7.72678804397583
14838 7.26681661605835
14839 7.65264844894409
14840 7.06986713409424
14841 7.3527717590332
14842 7.64837837219238
14843 7.34018421173096
14844 7.881760597229
14845 7.49377584457397
14846 7.31892967224121
14847 7.34444379806519
14848 7.40033006668091
14849 6.95850849151611
14850 7.11629247665405
14851 6.91842460632324
14852 7.02623558044434
14853 6.8207859992981
14854 7.20258092880249
14855 7.4446120262146
14856 7.81644582748413
14857 7.49861669540405
14858 7.35632514953613
14859 7.24894142150879
14860 7.89917087554932
14861 7.46195650100708
14862 8.19399547576904
14863 7.84157085418701
14864 8.04700183868408
14865 7.83741664886475
14866 7.72277355194092
14867 7.43713188171387
14868 7.39581918716431
14869 7.03353691101074
14870 6.95812273025513
14871 7.05486869812012
14872 7.13889455795288
14873 7.22016572952271
14874 7.58685827255249
14875 7.46546602249146
14876 7.41960430145264
14877 7.2205982208252
14878 7.34303951263428
14879 7.18387079238892
14880 7.26204872131348
14881 8.06281089782715
14882 7.46297883987427
14883 7.64304208755493
14884 7.20392417907715
14885 7.42038869857788
14886 7.83741855621338
14887 7.79450511932373
14888 7.80637979507446
14889 7.85726451873779
14890 7.77833032608032
14891 7.58063745498657
14892 7.9402379989624
14893 7.63586139678955
14894 7.58077907562256
14895 7.70713472366333
14896 7.60648822784424
14897 7.88836622238159
14898 8.37724113464355
14899 8.12406730651855
14900 8.125732421875
14901 7.99008989334106
14902 8.11157131195068
14903 8.05552959442139
14904 8.50172138214111
14905 8.28910446166992
14906 8.34800434112549
14907 8.22885227203369
14908 8.35981750488281
14909 7.95012331008911
14910 8.08237934112549
14911 8.3950252532959
14912 8.19332695007324
14913 8.35975646972656
14914 8.44531536102295
14915 8.1219425201416
14916 8.4139289855957
14917 8.37440872192383
14918 8.45002460479736
14919 8.15561199188232
14920 8.12222480773926
14921 8.91243457794189
14922 8.53603267669678
14923 8.8820629119873
14924 8.56051445007324
14925 8.99671840667725
14926 8.77388191223145
14927 8.6564884185791
14928 9.01066303253174
14929 8.55117416381836
14930 8.50783538818359
14931 9.15352344512939
14932 8.9776496887207
14933 8.5798511505127
14934 8.72807693481445
14935 9.10333442687988
14936 8.72500991821289
14937 8.73239803314209
14938 9.03399181365967
14939 9.11937141418457
14940 8.93029975891113
14941 9.08913898468018
14942 8.8810453414917
14943 8.86274433135986
14944 8.8005313873291
14945 8.84246921539307
14946 8.94388580322266
14947 9.01112937927246
14948 9.09119033813477
14949 8.94988441467285
14950 8.95075225830078
14951 9.21656227111816
14952 8.96047782897949
14953 8.76839351654053
14954 8.6219654083252
14955 8.59616088867188
14956 8.52303886413574
14957 8.4690580368042
14958 8.83087253570557
14959 8.98618030548096
14960 8.6172924041748
14961 8.76947498321533
14962 8.6216869354248
14963 8.41276168823242
14964 8.79563999176025
14965 8.36606979370117
14966 8.14831733703613
14967 8.20703983306885
14968 8.31136417388916
14969 8.51220226287842
14970 8.17978572845459
14971 8.0556812286377
14972 8.27535820007324
14973 8.16400814056396
14974 8.39658641815186
14975 8.19640254974365
14976 8.31206321716309
14977 8.04633903503418
14978 8.33521270751953
14979 8.17536354064941
14980 8.03348922729492
14981 8.13308143615723
14982 8.08317375183105
14983 8.13855075836182
14984 7.85855388641357
14985 8.45883655548096
14986 8.10433387756348
14987 8.26942443847656
14988 7.97907781600952
14989 8.1216402053833
14990 8.02720546722412
14991 7.84491062164307
14992 7.65500259399414
14993 8.2095365524292
14994 8.43699169158936
14995 8.18420028686523
14996 7.95652198791504
14997 8.12908458709717
14998 8.00880718231201
14999 7.89457321166992
15000 8.25716018676758
15001 8.5423698425293
15002 7.83564186096191
15003 7.84211540222168
15004 7.90899848937988
15005 7.88249588012695
15006 7.96886920928955
15007 8.11815357208252
15008 8.41181468963623
15009 8.52751922607422
15010 8.51330375671387
15011 8.19131851196289
15012 8.52343940734863
15013 8.52782726287842
15014 8.77101707458496
15015 8.43179988861084
15016 8.5310697555542
15017 8.34527778625488
15018 8.76093101501465
15019 8.4617280960083
15020 7.84581804275513
15021 8.12730979919434
15022 8.67124271392822
15023 8.18748950958252
15024 8.93537330627441
15025 8.3599796295166
15026 8.77141761779785
15027 8.75139331817627
15028 8.25276470184326
15029 8.81770801544189
15030 8.83502101898193
15031 8.93556785583496
15032 8.61890602111816
15033 8.63390445709229
15034 8.47201442718506
15035 8.69347953796387
15036 9.05373001098633
15037 9.12259769439697
15038 9.41186904907227
15039 9.45451927185059
15040 8.72995185852051
15041 8.5979175567627
15042 8.74088096618652
15043 8.88642597198486
15044 9.52889728546143
15045 9.3124828338623
15046 9.24281120300293
15047 9.65847969055176
15048 8.98356151580811
15049 8.9251184463501
15050 9.37925148010254
15051 8.96728897094727
15052 8.72607612609863
15053 8.86088943481445
15054 9.01819133758545
15055 8.8442907333374
15056 9.40901660919189
15057 8.91893482208252
15058 9.03875255584717
15059 9.00579357147217
15060 9.12502098083496
15061 8.91619682312012
15062 8.97011756896973
15063 9.31696224212646
15064 9.50917339324951
15065 8.85592079162598
15066 8.63883590698242
15067 9.07240676879883
15068 9.00267601013184
15069 9.1002836227417
15070 9.4429874420166
15071 9.01956176757812
15072 9.09570121765137
15073 9.12436866760254
15074 9.1944580078125
15075 8.44412612915039
15076 8.70207214355469
15077 8.4038257598877
15078 8.71185970306396
15079 8.615647315979
15080 8.76504135131836
15081 9.00131130218506
15082 8.95450496673584
15083 9.00442409515381
15084 9.42014026641846
15085 9.23876094818115
15086 8.52103710174561
15087 9.01249504089355
15088 9.03986549377441
15089 9.082350730896
15090 9.23004627227783
15091 8.96139621734619
15092 9.24794769287109
15093 9.15519618988037
15094 8.96011829376221
15095 8.84125709533691
15096 8.92526912689209
15097 8.95805263519287
15098 9.04893493652344
15099 9.43124103546143
15100 9.3642406463623
15101 9.31350517272949
15102 9.38061714172363
15103 9.46942615509033
15104 8.90335655212402
15105 9.08578491210938
15106 9.39342403411865
15107 9.43400096893311
15108 9.39222812652588
15109 9.03865242004395
15110 9.38082027435303
15111 9.01345920562744
15112 8.82440376281738
15113 9.19786548614502
15114 9.63004302978516
15115 9.29858016967773
15116 9.29844665527344
15117 9.62622928619385
15118 9.57830619812012
15119 9.48287200927734
15120 8.70694637298584
15121 8.97958946228027
15122 9.04168128967285
15123 9.73916912078857
15124 9.59337043762207
15125 9.83525943756104
15126 10.1544027328491
15127 9.34431743621826
15128 8.86770057678223
15129 8.42307662963867
15130 8.94993782043457
15131 8.79532623291016
15132 9.2457160949707
15133 8.70230102539062
15134 8.31087970733643
15135 8.35200309753418
15136 8.39759349822998
15137 8.06376266479492
15138 8.14986610412598
15139 8.27542877197266
15140 7.83155202865601
15141 7.94997119903564
15142 8.09330654144287
15143 7.932213306427
15144 8.3795862197876
15145 8.58071517944336
15146 8.44946765899658
15147 8.46079635620117
15148 7.93382692337036
15149 8.03736114501953
15150 7.8176474571228
15151 7.49506330490112
15152 7.64290046691895
15153 7.78414440155029
15154 7.69165182113647
15155 7.748459815979
15156 7.65346813201904
15157 7.76075649261475
15158 7.72395277023315
15159 8.04412841796875
15160 7.5886082649231
15161 7.54213047027588
15162 7.74557638168335
15163 8.20353889465332
15164 7.79397964477539
15165 7.80559921264648
15166 7.46312093734741
15167 8.01348686218262
15168 8.09073162078857
15169 8.02745819091797
15170 7.48217964172363
15171 7.60450029373169
15172 8.06751823425293
15173 7.65338373184204
15174 7.56026840209961
15175 8.21344470977783
15176 8.28893089294434
15177 8.24967956542969
15178 8.16326427459717
15179 8.11855411529541
15180 8.17024898529053
15181 7.68225860595703
15182 8.0105619430542
15183 7.95052194595337
15184 8.13178157806396
15185 7.94840288162231
15186 8.05040550231934
15187 8.16256046295166
15188 7.96056842803955
15189 8.30233764648438
15190 8.95615673065186
15191 8.53757953643799
15192 8.35939884185791
15193 8.47914123535156
15194 8.68136787414551
15195 8.26607227325439
15196 8.20411014556885
15197 8.14408779144287
15198 8.45982265472412
15199 8.18795585632324
15200 8.35711765289307
15201 8.15033721923828
15202 8.20950126647949
15203 8.47335433959961
15204 8.67355918884277
15205 8.51620674133301
15206 8.90548133850098
15207 8.76690483093262
15208 8.52855968475342
15209 8.96688175201416
15210 8.61664867401123
15211 8.42147064208984
15212 9.06744861602783
15213 8.47776222229004
15214 8.66305351257324
15215 8.46314144134521
15216 9.06833648681641
15217 8.6858491897583
15218 8.9916467666626
15219 8.86290073394775
15220 9.20459651947021
15221 8.97567272186279
15222 9.48270320892334
15223 8.94616031646729
15224 8.5832347869873
15225 8.92301082611084
15226 8.9436731338501
15227 8.72225570678711
15228 8.78932571411133
15229 8.84276962280273
15230 8.7052526473999
15231 8.67596530914307
15232 8.74162578582764
15233 9.18928241729736
15234 9.28978824615479
15235 9.23333930969238
15236 9.20453548431396
15237 9.3447322845459
15238 9.32495880126953
15239 9.39673805236816
15240 9.01468372344971
15241 9.21923828125
15242 9.42918300628662
15243 9.42576789855957
15244 9.53715038299561
15245 9.66675186157227
15246 9.56911468505859
15247 9.17092323303223
15248 9.16919422149658
15249 8.48664093017578
15250 8.6155424118042
15251 8.35808753967285
15252 8.56868934631348
15253 8.52592468261719
15254 8.52686214447021
15255 9.26601314544678
15256 8.77545261383057
15257 8.46858596801758
15258 8.67931270599365
15259 8.12545108795166
15260 8.35812377929688
15261 7.95443105697632
15262 7.88965797424316
15263 7.92032384872437
15264 8.53042030334473
15265 8.30410575866699
15266 8.68235015869141
15267 8.43081760406494
15268 8.0240592956543
15269 8.08890533447266
15270 8.52903747558594
15271 8.5459041595459
15272 8.93109798431396
15273 8.66385555267334
15274 8.90414428710938
15275 8.50155639648438
15276 8.73441219329834
15277 8.13695335388184
15278 8.17442989349365
15279 8.69162464141846
15280 8.50388526916504
15281 8.51763820648193
15282 8.71423530578613
15283 8.81893444061279
15284 8.43956470489502
15285 7.75533294677734
15286 8.44734954833984
15287 7.73055124282837
15288 8.30156135559082
15289 8.4015588760376
15290 8.44901847839355
15291 8.38383102416992
15292 8.583176612854
15293 8.4760046005249
15294 8.69929313659668
15295 8.76717090606689
15296 8.31814193725586
15297 8.67535209655762
15298 8.57392311096191
15299 8.13815212249756
15300 8.06668758392334
15301 8.32310771942139
15302 8.07163619995117
15303 8.28176212310791
15304 8.14982891082764
15305 8.37570095062256
15306 8.08938121795654
15307 8.30759525299072
15308 7.98777341842651
15309 8.57685470581055
15310 8.25578689575195
15311 8.17673110961914
15312 8.04144191741943
15313 8.12122440338135
15314 8.31992816925049
15315 8.13334083557129
15316 8.02882480621338
15317 7.9680609703064
15318 8.17763805389404
15319 7.51914024353027
15320 8.16097640991211
15321 7.55687618255615
15322 8.14309692382812
15323 7.9308443069458
15324 8.04838085174561
15325 8.08531093597412
15326 7.79815292358398
15327 8.52598857879639
15328 8.34897041320801
15329 8.47979640960693
15330 8.54691314697266
15331 8.15054512023926
15332 8.5572566986084
15333 8.48890018463135
15334 7.7178053855896
15335 8.0295467376709
15336 8.40708065032959
15337 8.30055809020996
15338 8.27560043334961
15339 8.39285659790039
15340 8.56425476074219
15341 7.93267011642456
15342 7.942955493927
15343 7.80452442169189
15344 8.14874744415283
15345 8.00769519805908
15346 7.78882312774658
15347 8.05968475341797
15348 8.07436656951904
15349 8.14222526550293
15350 8.27386379241943
15351 8.2723913192749
15352 7.92527484893799
15353 7.59523868560791
15354 8.36487102508545
15355 8.47644138336182
15356 8.75506401062012
15357 8.54666233062744
15358 8.36839771270752
15359 7.97466707229614
15360 8.48779010772705
15361 8.63765048980713
15362 8.32402420043945
15363 8.05291843414307
15364 7.88513469696045
15365 8.26566886901855
15366 7.98487234115601
15367 8.06729412078857
15368 8.53467750549316
15369 8.72162532806396
15370 8.95291805267334
15371 8.5151252746582
15372 7.83775424957275
15373 8.0709867477417
15374 8.32632923126221
15375 8.5975227355957
15376 8.23866176605225
15377 8.27245998382568
15378 8.60782051086426
15379 8.37394428253174
15380 8.10730075836182
15381 8.20490264892578
15382 8.0634126663208
15383 7.97287750244141
15384 7.85183143615723
15385 8.08580017089844
15386 7.64985418319702
15387 7.61620807647705
15388 7.96716594696045
15389 7.15548944473267
15390 7.23354387283325
15391 7.86738634109497
15392 8.12149333953857
15393 7.61550092697144
15394 7.73349475860596
15395 7.67734098434448
15396 8.09443855285645
15397 8.1977071762085
15398 8.42948055267334
15399 8.35736274719238
15400 8.68055057525635
15401 8.51955604553223
15402 7.98923826217651
15403 8.45651245117188
15404 8.65109539031982
15405 8.46431350708008
15406 8.36415958404541
15407 8.25009441375732
15408 7.98357391357422
15409 7.98281955718994
15410 8.11259841918945
15411 8.26756858825684
15412 8.5059700012207
15413 8.11828327178955
15414 8.18300628662109
15415 8.58285427093506
15416 8.63312721252441
15417 8.8694896697998
15418 8.34566783905029
15419 8.56443214416504
15420 8.56516647338867
15421 8.4022159576416
15422 8.51912689208984
15423 8.73860359191895
15424 8.4018611907959
15425 8.34476757049561
15426 8.30914497375488
15427 8.34896087646484
15428 8.368483543396
15429 8.39830589294434
15430 8.44698047637939
15431 8.44710540771484
15432 8.17290496826172
15433 8.04830551147461
15434 8.29467678070068
15435 8.30115222930908
15436 8.05318069458008
15437 8.10975933074951
15438 8.06866550445557
15439 8.2927942276001
15440 7.99003458023071
15441 7.8226580619812
15442 7.79235410690308
15443 7.949378490448
15444 8.11945724487305
15445 8.07415008544922
15446 8.34811210632324
15447 8.4032678604126
15448 8.41000366210938
15449 8.32397174835205
15450 7.94162464141846
15451 8.31851291656494
15452 8.22527027130127
15453 8.10806655883789
15454 8.6916618347168
15455 8.66430282592773
15456 8.34755611419678
15457 8.40440559387207
15458 8.45713043212891
15459 8.59911632537842
15460 8.01572704315186
15461 8.22170925140381
15462 8.59179592132568
15463 8.38790130615234
15464 8.13344383239746
15465 8.24672031402588
15466 8.35659980773926
15467 8.15478134155273
15468 8.35062599182129
15469 8.08422470092773
15470 8.68335247039795
15471 8.13944149017334
15472 8.26978302001953
15473 8.22157096862793
15474 8.2596960067749
15475 8.41505908966064
15476 8.76979160308838
15477 8.66255378723145
15478 8.57743263244629
15479 8.34229469299316
15480 8.41197109222412
15481 8.22119808197021
15482 8.72156238555908
15483 8.47365474700928
15484 8.77718925476074
15485 8.59059143066406
15486 8.92269515991211
15487 8.70023727416992
15488 8.69515514373779
15489 8.56722450256348
15490 8.08303737640381
15491 7.8516263961792
15492 7.96770715713501
15493 8.2999210357666
15494 8.32717895507812
15495 8.48186016082764
15496 8.15688323974609
15497 8.42249011993408
15498 8.19155120849609
15499 7.90930938720703
15500 8.07003211975098
15501 8.17198753356934
15502 8.18916511535645
15503 8.45471286773682
15504 8.3470401763916
15505 8.08088779449463
15506 8.37052059173584
15507 8.52198314666748
15508 8.32024955749512
15509 8.25175952911377
15510 7.80741691589355
15511 7.70505094528198
15512 7.78186750411987
15513 8.01387882232666
15514 7.57481145858765
15515 7.82582330703735
15516 7.87899589538574
15517 7.8316330909729
15518 8.08117198944092
15519 7.97621726989746
15520 7.93775272369385
15521 7.9238076210022
15522 8.09519386291504
15523 7.94209480285645
15524 8.04455471038818
15525 7.895339012146
15526 7.28303813934326
15527 7.95437431335449
15528 7.67281484603882
15529 7.97934246063232
15530 7.30350828170776
15531 6.90156841278076
15532 6.83049535751343
15533 7.17698907852173
15534 7.26598215103149
15535 7.50352716445923
15536 7.67585134506226
15537 7.43368625640869
15538 7.21789598464966
15539 7.31978225708008
15540 7.27226543426514
15541 7.50711870193481
15542 7.38700246810913
15543 7.5336799621582
15544 7.12737131118774
15545 6.80247688293457
15546 7.08416891098022
15547 7.07825326919556
15548 7.07864952087402
15549 7.44122648239136
15550 7.85042428970337
15551 7.05999517440796
15552 7.35379552841187
15553 7.3914647102356
15554 6.56134843826294
15555 6.59931468963623
15556 6.48575496673584
15557 7.03962421417236
15558 7.02002620697021
15559 7.22111177444458
15560 6.79508304595947
15561 6.91075086593628
15562 7.17574596405029
15563 6.64457750320435
15564 6.99998712539673
15565 6.88320589065552
15566 7.25905704498291
15567 6.95640468597412
15568 7.09754943847656
15569 7.12278652191162
15570 7.23242139816284
15571 7.25940942764282
15572 7.70811653137207
15573 7.24233436584473
15574 7.11088943481445
15575 7.34879398345947
15576 6.58476114273071
15577 7.14937496185303
15578 7.52839517593384
15579 7.52474308013916
15580 7.59808540344238
15581 7.32481813430786
15582 7.43672513961792
15583 7.53050947189331
15584 7.46725988388062
15585 7.42884540557861
15586 7.31365966796875
15587 6.88521957397461
15588 7.33998107910156
15589 7.00414800643921
15590 7.29799318313599
15591 7.26417636871338
15592 7.27391481399536
15593 7.00476932525635
15594 6.90718746185303
15595 7.40980005264282
15596 7.47576904296875
15597 7.22900247573853
15598 6.86191415786743
15599 7.24757623672485
15600 7.30382204055786
15601 7.34362602233887
15602 6.88797664642334
15603 7.23007440567017
15604 7.43779468536377
15605 7.07246828079224
15606 7.35284042358398
15607 6.63189888000488
15608 6.80422925949097
15609 6.87209558486938
15610 7.19265222549438
15611 6.93391895294189
15612 6.48726606369019
15613 6.41862058639526
15614 6.91546201705933
15615 6.79755640029907
15616 7.06913566589355
15617 7.18733501434326
15618 6.9012336730957
15619 7.04628801345825
15620 6.7945032119751
15621 6.98510360717773
15622 6.86828517913818
15623 6.73877716064453
15624 6.71869897842407
15625 6.4869122505188
15626 6.70539283752441
15627 6.49369239807129
15628 6.65004062652588
15629 6.90517997741699
15630 7.06818342208862
15631 6.88023567199707
15632 6.55125856399536
15633 6.74700736999512
15634 6.930908203125
15635 6.9803638458252
15636 6.73215961456299
15637 6.29379749298096
15638 6.77184200286865
15639 6.68034505844116
15640 6.55675506591797
15641 6.27214193344116
15642 6.37572002410889
15643 6.49885606765747
15644 6.40050220489502
15645 6.39742517471313
15646 6.64295482635498
15647 6.60702514648438
15648 6.63031578063965
15649 6.45753622055054
15650 6.29387140274048
15651 6.7242546081543
15652 6.80033397674561
15653 6.7919397354126
15654 6.83164978027344
15655 6.83483123779297
15656 6.79471349716187
15657 7.03039026260376
15658 6.81206130981445
15659 6.98362731933594
15660 6.76959609985352
15661 6.549232006073
15662 6.52879285812378
15663 6.67354488372803
15664 6.66712379455566
15665 6.64771461486816
15666 6.76844072341919
15667 6.72537803649902
15668 6.53613185882568
15669 6.68508195877075
15670 7.00683879852295
15671 6.55161237716675
15672 6.54745864868164
15673 6.95992612838745
15674 6.95109367370605
15675 6.77141952514648
15676 6.83478689193726
15677 6.81911277770996
15678 6.73148345947266
15679 6.62602376937866
15680 6.55474376678467
15681 6.64578914642334
15682 6.80329322814941
15683 6.75472545623779
15684 6.58999443054199
15685 6.62808704376221
15686 6.93018388748169
15687 6.81001138687134
15688 6.62918519973755
15689 6.35115957260132
15690 6.40006303787231
15691 6.74996137619019
15692 6.48473787307739
15693 6.47470474243164
15694 6.40757751464844
15695 6.23951292037964
15696 6.18792581558228
15697 6.89946746826172
15698 6.49879169464111
15699 5.97457599639893
15700 6.27401685714722
15701 6.45679998397827
15702 6.59513568878174
15703 6.04869174957275
15704 6.00351810455322
15705 6.06717920303345
15706 5.81950235366821
15707 5.69324636459351
15708 6.14174032211304
15709 6.23633480072021
15710 5.9630560874939
15711 6.26720666885376
15712 6.53206205368042
15713 6.01992750167847
15714 6.41229009628296
15715 6.06511402130127
15716 6.20659923553467
15717 5.68671369552612
15718 6.23496341705322
15719 6.00803804397583
15720 6.20250844955444
15721 6.05260610580444
15722 6.0778226852417
15723 6.10115337371826
15724 6.32897663116455
15725 5.8837251663208
15726 6.01278734207153
15727 6.06929922103882
15728 5.99814176559448
15729 6.13748741149902
15730 6.57379770278931
15731 6.51039361953735
15732 6.72798633575439
15733 6.6910252571106
15734 6.405601978302
15735 6.29346656799316
15736 6.36689853668213
15737 6.47631883621216
15738 6.21135807037354
15739 6.47388124465942
15740 6.77950620651245
15741 6.3861255645752
15742 6.49582290649414
15743 6.61330318450928
15744 6.71647119522095
15745 6.5999608039856
15746 6.40014791488647
15747 6.53850555419922
15748 6.53940963745117
15749 6.48904800415039
15750 6.501051902771
15751 6.58288860321045
15752 6.58620977401733
15753 6.61855268478394
15754 6.54080200195312
15755 6.24104976654053
15756 6.7289023399353
15757 6.29235649108887
15758 6.53213691711426
15759 6.12230014801025
15760 6.08925724029541
15761 5.83608436584473
15762 6.39450025558472
15763 6.41023111343384
15764 6.42891120910645
15765 6.53887891769409
15766 6.37255048751831
15767 6.31128835678101
15768 6.6178035736084
15769 6.34533500671387
15770 6.439293384552
15771 6.24373483657837
15772 6.29735040664673
15773 6.27251672744751
15774 6.07586574554443
15775 6.06107425689697
15776 6.2897047996521
15777 6.39000415802002
15778 6.40568876266479
15779 6.47478008270264
15780 6.58740282058716
15781 6.43102979660034
15782 6.11538457870483
15783 6.67329549789429
15784 6.31271886825562
15785 6.35535860061646
15786 6.49631404876709
15787 6.16367244720459
15788 6.25389003753662
15789 6.29121589660645
15790 6.14416885375977
15791 6.44868612289429
15792 6.48604011535645
15793 6.55888319015503
15794 6.44428062438965
15795 6.52674055099487
15796 6.74426460266113
15797 6.81503200531006
15798 6.54144096374512
15799 6.57136821746826
15800 6.79625988006592
15801 6.63806295394897
15802 6.74703931808472
15803 6.76797962188721
15804 6.79848766326904
15805 6.59417104721069
15806 6.55781412124634
15807 6.4309229850769
15808 6.49674272537231
15809 6.29557371139526
15810 6.0906834602356
15811 6.66809177398682
15812 6.68131446838379
15813 6.62841987609863
15814 6.71156024932861
15815 6.55764436721802
15816 6.65133380889893
15817 6.44207525253296
15818 6.12294483184814
15819 6.08439064025879
15820 6.34875535964966
15821 6.57251787185669
15822 6.59193420410156
15823 6.83492946624756
15824 6.80265140533447
15825 6.64552736282349
15826 6.53635549545288
15827 6.36120271682739
15828 6.23843908309937
15829 6.7304048538208
15830 6.83743190765381
15831 6.75393486022949
15832 6.83437061309814
15833 7.07287931442261
15834 6.9583854675293
15835 6.93987655639648
15836 7.15667104721069
15837 6.8123197555542
15838 6.83491802215576
15839 6.86895322799683
15840 7.03240299224854
15841 7.65737199783325
15842 7.60918188095093
15843 7.35995244979858
15844 8.11897850036621
15845 7.67720317840576
15846 7.0875096321106
15847 7.22598361968994
15848 7.36410427093506
15849 7.18782520294189
15850 7.25864219665527
15851 7.39433145523071
15852 7.28324747085571
15853 7.11296844482422
15854 7.48735952377319
15855 7.77656412124634
15856 7.13532400131226
15857 7.16169452667236
15858 7.08156871795654
15859 6.86089897155762
15860 6.95908737182617
15861 7.07249546051025
15862 6.76001071929932
15863 6.97413301467896
15864 6.81113433837891
15865 7.16161823272705
15866 7.43192529678345
15867 7.15698385238647
15868 7.12138795852661
15869 6.71810340881348
15870 7.038245677948
15871 6.72463512420654
15872 6.84439945220947
15873 7.20637273788452
15874 6.83591890335083
15875 6.71386671066284
15876 6.80046701431274
15877 7.30617094039917
15878 6.99708890914917
15879 6.5584602355957
15880 6.65810394287109
15881 6.89543771743774
15882 7.03423261642456
15883 6.91567420959473
15884 7.28318119049072
15885 6.92151880264282
15886 7.24064588546753
15887 6.76885843276978
15888 7.07711267471313
15889 6.46082019805908
15890 6.84787034988403
15891 6.38093328475952
15892 6.91209030151367
15893 7.5812349319458
15894 6.96427917480469
15895 6.9695200920105
15896 7.20360994338989
15897 7.06571674346924
15898 7.08793354034424
15899 7.09087085723877
15900 7.08696603775024
15901 6.7287802696228
15902 6.44234466552734
15903 7.03381776809692
15904 6.93183708190918
15905 7.15439224243164
15906 7.32838678359985
15907 7.56629467010498
15908 7.74963665008545
15909 7.90846633911133
15910 8.23764419555664
15911 7.90364789962769
15912 7.98965311050415
15913 7.62601566314697
15914 7.32693862915039
15915 7.30513906478882
15916 8.17727470397949
15917 7.56571960449219
15918 7.53094434738159
15919 7.31190872192383
15920 7.33935451507568
15921 7.39240074157715
15922 7.34751653671265
15923 7.63142251968384
15924 7.45017623901367
15925 7.98982381820679
15926 7.87950325012207
15927 7.63692569732666
15928 7.83078241348267
15929 7.77389907836914
15930 8.16020584106445
15931 7.99214839935303
15932 7.69035720825195
15933 7.76230525970459
15934 7.70865154266357
15935 8.19722080230713
15936 8.41306209564209
15937 8.00808525085449
15938 8.14150238037109
15939 8.31502342224121
15940 8.11650466918945
15941 8.2182559967041
15942 7.84362125396729
15943 8.63471984863281
15944 7.91534423828125
15945 7.91418838500977
15946 8.42132186889648
15947 7.71093893051147
15948 8.58730220794678
15949 8.84530925750732
15950 8.71209144592285
15951 9.02270793914795
15952 9.02868366241455
15953 8.8463306427002
15954 9.02392578125
15955 8.95718669891357
15956 8.77114295959473
15957 8.9149112701416
15958 8.97694396972656
15959 8.90364837646484
15960 8.66304016113281
15961 8.76691627502441
15962 8.14563083648682
15963 7.83100557327271
15964 7.86517477035522
15965 7.43415117263794
15966 7.45653438568115
15967 7.25674629211426
15968 7.22661066055298
15969 7.10780572891235
15970 6.7914514541626
15971 7.04825019836426
15972 7.47456741333008
15973 7.70673084259033
15974 7.79888486862183
15975 7.58224153518677
15976 7.54742813110352
15977 7.54960870742798
15978 7.19429111480713
15979 7.67909669876099
15980 7.13267087936401
15981 7.33203792572021
15982 7.3086142539978
15983 7.35212802886963
15984 7.333420753479
15985 7.00559568405151
15986 7.44553470611572
15987 7.57224988937378
15988 7.92755174636841
15989 7.79873371124268
15990 7.73588275909424
15991 7.36241865158081
15992 7.76150798797607
15993 8.04587459564209
15994 7.64975357055664
15995 7.31017541885376
15996 7.64731597900391
15997 7.44455289840698
15998 7.45084714889526
15999 7.64702987670898
16000 7.50923728942871
16001 7.2598671913147
16002 7.1245231628418
16003 7.61159706115723
16004 7.42511892318726
16005 7.58740329742432
16006 7.13720846176147
16007 7.62268924713135
16008 7.81962060928345
16009 7.65016031265259
16010 7.83905410766602
16011 7.72439670562744
16012 7.83310556411743
16013 7.69127511978149
16014 7.73737668991089
16015 7.88374805450439
16016 7.51370048522949
16017 7.41339302062988
16018 7.53253698348999
16019 7.85996961593628
16020 7.48305463790894
16021 7.94416475296021
16022 7.67366647720337
16023 7.96775150299072
16024 7.6784462928772
16025 7.98966836929321
16026 7.74911594390869
16027 7.45145702362061
16028 7.53389692306519
16029 7.20104169845581
16030 7.08632898330688
16031 7.73431253433228
16032 7.34849405288696
16033 7.59929466247559
16034 7.42543649673462
16035 7.59121179580688
16036 7.69496631622314
16037 7.60274124145508
16038 7.60501909255981
16039 7.59990787506104
16040 7.55660438537598
16041 7.91165542602539
16042 7.85308218002319
16043 7.8719367980957
16044 7.53885984420776
16045 7.62836217880249
16046 7.76991987228394
16047 7.79428720474243
16048 7.99131727218628
16049 7.89490461349487
16050 7.61763858795166
16051 7.98806047439575
16052 7.97711753845215
16053 8.18560409545898
16054 8.02360725402832
16055 8.26970672607422
16056 7.57445192337036
16057 7.88380432128906
16058 7.8895115852356
16059 7.70706987380981
16060 7.24734687805176
16061 7.74101305007935
16062 7.84365558624268
16063 7.76700019836426
16064 7.64660263061523
16065 7.42663240432739
16066 7.5369725227356
16067 7.46269369125366
16068 7.83131313323975
16069 7.43564224243164
16070 7.84677648544312
16071 7.59411478042603
16072 7.70428133010864
16073 7.74119472503662
16074 7.61115646362305
16075 7.69050025939941
16076 7.69033193588257
16077 7.53557300567627
16078 7.62156391143799
16079 7.57332897186279
16080 7.39288568496704
16081 7.5132098197937
16082 7.32327032089233
16083 7.56973314285278
16084 7.4623589515686
16085 7.73022937774658
16086 7.85458564758301
16087 8.04686164855957
16088 7.62915992736816
16089 7.75567197799683
16090 7.47373056411743
16091 7.31691980361938
16092 7.84751319885254
16093 7.61820936203003
16094 7.53835821151733
16095 7.44966888427734
16096 7.39630603790283
16097 7.48670244216919
16098 7.80769491195679
16099 7.63165235519409
16100 7.76609373092651
16101 7.45968151092529
16102 7.5270619392395
16103 7.27542304992676
16104 7.50641012191772
16105 7.61640167236328
16106 7.50045490264893
16107 7.79172229766846
16108 7.59169244766235
16109 7.96760511398315
16110 7.90872526168823
16111 7.89537000656128
16112 7.7932710647583
16113 8.03031253814697
16114 7.91519641876221
16115 8.15375232696533
16116 8.17215061187744
16117 7.84465169906616
16118 8.2583179473877
16119 7.99405670166016
16120 7.6812686920166
16121 8.09150123596191
16122 7.79168081283569
16123 7.88670873641968
16124 7.86080121994019
16125 8.43619537353516
16126 8.20692920684814
16127 8.40623188018799
16128 7.95329809188843
16129 8.02762508392334
16130 7.82544088363647
16131 8.17642498016357
16132 8.28124809265137
16133 7.91330432891846
16134 7.94870615005493
16135 8.16853713989258
16136 8.11231517791748
16137 7.95161247253418
16138 8.06125164031982
16139 8.10677337646484
16140 7.92014217376709
16141 8.00494003295898
16142 8.01006889343262
16143 8.31333637237549
16144 7.95672035217285
16145 7.89358282089233
16146 8.1005392074585
16147 7.78054714202881
16148 8.02202224731445
16149 8.13001537322998
16150 8.05486679077148
16151 8.13057804107666
16152 7.93927907943726
16153 7.83761978149414
16154 7.94166994094849
16155 7.93836832046509
16156 7.85683536529541
16157 8.20306015014648
16158 8.16200923919678
16159 7.85626554489136
16160 8.15118026733398
16161 7.95609474182129
16162 7.77626466751099
16163 7.61539220809937
16164 7.76522779464722
16165 7.72095203399658
16166 8.12794876098633
16167 7.78159427642822
16168 7.2910041809082
16169 6.91132974624634
16170 6.83989238739014
16171 6.58799028396606
16172 7.01692008972168
16173 6.53819561004639
16174 6.64941263198853
16175 6.35633659362793
16176 6.57406997680664
16177 6.5497465133667
16178 6.51847743988037
16179 6.63538980484009
16180 6.85916996002197
16181 6.52629327774048
16182 6.41647624969482
16183 6.71991586685181
16184 6.83053541183472
16185 6.85011053085327
16186 7.02754354476929
16187 6.67417240142822
16188 6.8022346496582
16189 6.73508024215698
16190 6.7283182144165
16191 6.51770734786987
16192 6.5923433303833
16193 6.62809038162231
16194 6.95268630981445
16195 6.59446573257446
16196 6.8173713684082
16197 6.72542953491211
16198 6.82305669784546
16199 7.33126783370972
16200 6.71183395385742
16201 7.00304937362671
16202 7.17678833007812
16203 7.27817153930664
16204 6.69207000732422
16205 6.88714075088501
16206 6.60672855377197
16207 7.21449995040894
16208 7.04421758651733
16209 6.9927659034729
16210 6.96894836425781
16211 6.74004888534546
16212 6.62036991119385
16213 6.93082427978516
16214 6.96960353851318
16215 6.81414985656738
16216 6.77541828155518
16217 6.74234104156494
16218 6.51599025726318
16219 7.15756177902222
16220 7.26598262786865
16221 7.36744499206543
16222 7.11308717727661
16223 7.64020156860352
16224 7.62304782867432
16225 7.74504804611206
16226 7.35496711730957
16227 6.90864181518555
16228 7.25908660888672
16229 7.42191076278687
16230 7.02187728881836
16231 6.91492748260498
16232 6.61886548995972
16233 6.76240539550781
16234 7.00440073013306
16235 6.69652462005615
16236 6.58942413330078
16237 6.58701610565186
16238 7.12501668930054
16239 7.37374305725098
16240 8.11979198455811
16241 7.71324396133423
16242 7.96277379989624
16243 7.87930965423584
16244 7.23234701156616
16245 7.60515260696411
16246 7.94727182388306
16247 7.53584003448486
16248 7.46887350082397
16249 7.56910037994385
16250 8.02754592895508
16251 7.42534255981445
16252 7.27509117126465
16253 7.46911191940308
16254 7.46543502807617
16255 7.29915761947632
16256 7.82785558700562
16257 7.98952865600586
16258 7.84721755981445
16259 7.99115371704102
16260 7.61032581329346
16261 7.90221500396729
16262 7.00586414337158
16263 7.4613881111145
16264 7.03319358825684
16265 7.14127063751221
16266 7.30170488357544
16267 6.99542808532715
16268 7.31528902053833
16269 7.02301692962646
16270 7.50979328155518
16271 7.2600884437561
16272 6.91708993911743
16273 7.11407470703125
16274 7.52769804000854
16275 6.99725198745728
16276 6.85526752471924
16277 7.43389940261841
16278 7.11598634719849
16279 7.17611074447632
16280 7.6019868850708
16281 7.41766691207886
16282 7.50046491622925
16283 8.14058017730713
16284 7.61631965637207
16285 7.57368850708008
16286 7.49115610122681
16287 7.7342791557312
16288 7.56197071075439
16289 7.54092407226562
16290 7.81465244293213
16291 7.27451992034912
16292 7.13894653320312
16293 7.34666728973389
16294 7.29864168167114
16295 7.60400056838989
16296 8.01854515075684
16297 7.85336494445801
16298 8.04533863067627
16299 7.88402414321899
16300 8.03114604949951
16301 7.42574739456177
16302 7.68889856338501
16303 8.04210567474365
16304 8.12418842315674
16305 8.09400463104248
16306 7.93765878677368
16307 8.04272937774658
16308 7.98430013656616
16309 7.7389349937439
16310 7.58369731903076
16311 7.87984085083008
16312 7.90186357498169
16313 7.81990814208984
16314 7.82986736297607
16315 7.73853158950806
16316 7.74631786346436
16317 7.83350324630737
16318 8.00622367858887
16319 7.73455190658569
16320 7.77834606170654
16321 7.81763076782227
16322 7.6544337272644
16323 7.49416637420654
16324 7.47300815582275
16325 7.43396615982056
16326 7.58467531204224
16327 7.63735008239746
16328 7.49369478225708
16329 7.33034992218018
16330 7.53228330612183
16331 7.73884534835815
16332 7.65920925140381
16333 7.64029455184937
16334 7.62825202941895
16335 8.02421760559082
16336 7.94852733612061
16337 7.72080707550049
16338 7.59657573699951
16339 7.67344045639038
16340 7.85277986526489
16341 7.53061008453369
16342 7.66339111328125
16343 7.79499959945679
16344 7.74826526641846
16345 7.58593511581421
16346 7.09350442886353
16347 7.24550867080688
16348 7.27935838699341
16349 7.04925012588501
16350 7.29311370849609
16351 7.26201629638672
16352 7.17605924606323
16353 7.57402563095093
16354 7.64898729324341
16355 7.77223205566406
16356 7.71583795547485
16357 7.34243822097778
16358 7.64258098602295
16359 7.07535028457642
16360 7.23886060714722
16361 7.20445489883423
16362 7.32708740234375
16363 7.44055461883545
16364 7.09932088851929
16365 7.33954572677612
16366 7.45195007324219
16367 7.42021608352661
16368 7.29889488220215
16369 8.09323883056641
16370 8.23034954071045
16371 8.13331604003906
16372 8.09214782714844
16373 7.79774379730225
16374 7.79042434692383
16375 7.95195388793945
16376 7.69008111953735
16377 7.4093804359436
16378 8.05682277679443
16379 8.29729557037354
16380 8.18371295928955
16381 8.08880233764648
16382 7.84950685501099
16383 7.68452262878418
16384 7.5655779838562
16385 7.96285390853882
16386 7.29229688644409
16387 7.407142162323
16388 7.3798246383667
16389 7.67607879638672
16390 7.70643091201782
16391 7.8690505027771
16392 7.6706976890564
16393 7.84338283538818
16394 7.64304304122925
16395 7.71816825866699
16396 7.32851886749268
16397 7.68153619766235
16398 7.81504011154175
16399 7.68903684616089
16400 7.71567630767822
16401 7.92652416229248
16402 7.82788562774658
16403 7.81190872192383
16404 8.08595943450928
16405 7.75460624694824
16406 8.0080738067627
16407 8.05325126647949
16408 7.97939777374268
16409 8.32561588287354
16410 8.12000942230225
16411 7.95752859115601
16412 8.07217025756836
16413 8.02944469451904
16414 7.43476295471191
16415 7.52743530273438
16416 7.56079721450806
16417 7.95923089981079
16418 8.04854202270508
16419 7.60749816894531
16420 7.36579990386963
16421 7.65365552902222
16422 7.5114951133728
16423 7.42806911468506
16424 8.1287899017334
16425 8.03459453582764
16426 7.71463298797607
16427 7.75384902954102
16428 7.75953006744385
16429 7.26552248001099
16430 7.45147323608398
16431 7.95822429656982
16432 8.59571170806885
16433 8.46760272979736
16434 7.6820330619812
16435 7.92603302001953
16436 7.96101713180542
16437 7.59561157226562
16438 7.81005096435547
16439 8.06037139892578
16440 7.61168050765991
16441 7.83115863800049
16442 7.84297180175781
16443 7.55032205581665
16444 8.16018295288086
16445 7.6691575050354
16446 8.07410335540771
16447 8.07671356201172
16448 8.44353866577148
16449 8.33200359344482
16450 8.00481128692627
16451 7.29665040969849
16452 7.03036260604858
16453 8.2689905166626
16454 8.43370723724365
16455 8.27620792388916
16456 8.56317043304443
16457 8.62676048278809
16458 8.79640769958496
16459 8.45229530334473
16460 9.15065479278564
16461 8.90418434143066
16462 8.33239364624023
16463 8.3858528137207
16464 8.27072620391846
16465 8.7723503112793
16466 8.3013391494751
16467 8.24103832244873
16468 8.4055004119873
16469 8.76148128509521
16470 8.32715606689453
16471 7.74543857574463
16472 8.05698585510254
16473 8.46080493927002
16474 7.92323541641235
16475 8.15153312683105
16476 7.76225090026855
16477 7.36082363128662
16478 7.26597356796265
16479 7.9013786315918
16480 7.10967063903809
16481 8.10922622680664
16482 8.54801750183105
16483 8.42469787597656
16484 8.51329326629639
16485 8.27539825439453
16486 8.25714206695557
16487 8.74653244018555
16488 8.49283218383789
16489 8.05575847625732
16490 7.69149208068848
16491 7.79155349731445
16492 8.2750768661499
16493 8.51272201538086
16494 8.0781135559082
16495 8.30835914611816
16496 8.2035436630249
16497 8.45316600799561
16498 7.91406679153442
16499 7.57787752151489
16500 7.57331085205078
16501 7.13795232772827
16502 7.32342529296875
16503 8.00315189361572
16504 8.14926910400391
16505 8.48304176330566
16506 8.7825231552124
16507 8.62223625183105
16508 8.31923770904541
16509 8.40015125274658
16510 7.60799741744995
16511 7.69318771362305
16512 7.84708261489868
16513 7.88726377487183
16514 7.73604488372803
16515 8.32257270812988
16516 7.93151187896729
16517 8.01486778259277
16518 8.04044246673584
16519 8.25862884521484
16520 8.5081672668457
16521 8.54057884216309
16522 8.64157676696777
16523 8.41797924041748
16524 8.03899478912354
16525 8.5224084854126
16526 8.42446041107178
16527 8.37921619415283
16528 8.45688533782959
16529 8.58363151550293
16530 8.36564064025879
16531 8.72203922271729
16532 9.1399450302124
16533 8.84214305877686
16534 8.9771728515625
16535 9.74042987823486
16536 10.1691455841064
16537 9.65048503875732
16538 9.36712074279785
16539 9.37445163726807
16540 8.74950408935547
16541 9.39731597900391
16542 9.33751106262207
16543 9.6400671005249
16544 9.45557975769043
16545 9.25417613983154
16546 9.43403434753418
16547 9.6535177230835
16548 8.98896026611328
16549 9.23255825042725
16550 9.06377029418945
16551 9.14272022247314
16552 8.99196910858154
16553 9.35992240905762
16554 9.24563503265381
16555 9.31304168701172
16556 9.80045413970947
16557 9.23794078826904
16558 9.23974323272705
16559 9.24238014221191
16560 9.34415626525879
16561 9.08639812469482
16562 8.72035694122314
16563 8.52177333831787
16564 8.53873252868652
16565 8.5912914276123
16566 8.89779567718506
16567 8.49240207672119
16568 9.47324848175049
16569 9.30393695831299
16570 8.83637046813965
16571 8.88336658477783
16572 9.19911098480225
16573 8.99439144134521
16574 9.07300090789795
16575 9.01177024841309
16576 9.2105073928833
16577 9.36573219299316
16578 9.4389533996582
16579 9.08456230163574
16580 9.23421478271484
16581 8.93320846557617
16582 8.9838228225708
16583 8.87102127075195
16584 8.9143009185791
16585 8.68054008483887
16586 8.34351253509521
16587 8.30960083007812
16588 8.1389799118042
16589 8.72439289093018
16590 8.58462047576904
16591 8.50323104858398
16592 8.46964836120605
16593 8.87544918060303
16594 8.86677932739258
16595 9.07731342315674
16596 9.21500110626221
16597 9.14999771118164
16598 9.56147956848145
16599 9.21607398986816
16600 9.59550762176514
16601 9.22724723815918
16602 9.50972366333008
16603 9.18456077575684
16604 9.45623397827148
16605 9.34698104858398
16606 9.43090629577637
16607 9.84103775024414
16608 9.62094020843506
16609 9.61262512207031
16610 9.90896797180176
16611 10.0631475448608
16612 9.52579689025879
16613 9.9055118560791
16614 9.61325359344482
16615 9.7609338760376
16616 9.4934139251709
16617 9.37818431854248
16618 8.87148475646973
16619 9.25199413299561
16620 9.64779090881348
16621 10.2373456954956
16622 9.78597259521484
16623 9.67876148223877
16624 9.68338871002197
16625 9.25504398345947
16626 9.08814525604248
16627 9.63510131835938
16628 9.70071792602539
16629 9.89935111999512
16630 9.7583122253418
16631 9.67897605895996
16632 9.68255043029785
16633 9.72021675109863
16634 9.82762432098389
16635 9.48282909393311
16636 9.98880004882812
16637 9.90781402587891
16638 9.37242317199707
16639 8.70186233520508
16640 8.75802803039551
16641 9.17463207244873
16642 9.27444076538086
16643 9.30929183959961
16644 9.72503089904785
16645 9.60288047790527
16646 9.56372547149658
16647 9.47165203094482
16648 9.73196315765381
16649 9.35247135162354
16650 9.31666851043701
16651 9.75983428955078
16652 9.72485065460205
16653 9.69213390350342
16654 9.55015850067139
16655 9.23794937133789
16656 9.51884460449219
16657 9.99084758758545
16658 9.8209114074707
16659 9.89369964599609
16660 10.3581352233887
16661 9.75591278076172
16662 9.89532661437988
16663 9.6288480758667
16664 9.50657272338867
16665 9.5015115737915
16666 9.58204460144043
16667 9.53798007965088
16668 9.28135299682617
16669 9.69214344024658
16670 9.24078273773193
16671 9.21513652801514
16672 9.50448131561279
16673 9.05354690551758
16674 9.28305625915527
16675 9.15958786010742
16676 9.55342102050781
16677 9.06614971160889
16678 8.73003482818604
16679 8.72079849243164
16680 9.20324325561523
16681 8.71075248718262
16682 9.39967155456543
16683 8.80101203918457
16684 9.09470462799072
16685 9.28892040252686
16686 9.04199981689453
16687 9.03127288818359
16688 8.58937168121338
16689 8.81385231018066
16690 8.84955310821533
16691 8.89455223083496
16692 8.33674049377441
16693 8.08288955688477
16694 8.20004177093506
16695 8.22765827178955
16696 8.60740089416504
16697 8.26485347747803
16698 9.00429153442383
16699 8.34541797637939
16700 8.84528064727783
16701 8.65511417388916
16702 9.05454730987549
16703 8.71541118621826
16704 8.82638359069824
16705 8.83023929595947
16706 8.53569221496582
16707 9.13981533050537
16708 8.96427917480469
16709 9.03124618530273
16710 9.08843898773193
16711 9.40204906463623
16712 8.98178863525391
16713 9.1270809173584
16714 9.4943265914917
16715 9.66909694671631
16716 9.42212772369385
16717 9.26581478118896
16718 8.9272518157959
16719 9.2777214050293
16720 9.18646812438965
16721 9.23742771148682
16722 8.87956619262695
16723 9.3105001449585
16724 8.65206718444824
16725 8.71137046813965
16726 9.19003391265869
16727 8.72098541259766
16728 9.10712814331055
16729 9.45806980133057
16730 9.2868070602417
16731 9.42772769927979
16732 9.37697219848633
16733 9.61242961883545
16734 9.77767181396484
16735 9.41860580444336
16736 9.39057540893555
16737 9.32201766967773
16738 9.11785507202148
16739 9.66098690032959
16740 9.2866153717041
16741 9.14183902740479
16742 9.19697666168213
16743 9.13465404510498
16744 8.65490627288818
16745 8.91401100158691
16746 9.24938774108887
16747 8.75582313537598
16748 8.69708061218262
16749 8.71380043029785
16750 8.17898654937744
16751 8.57278919219971
16752 8.98217964172363
16753 8.48318004608154
16754 9.12098503112793
16755 9.02795600891113
16756 8.75357055664062
16757 8.71249198913574
16758 8.82650852203369
16759 8.84221744537354
16760 8.39118671417236
16761 8.324294090271
16762 8.34515285491943
16763 8.41168785095215
16764 8.25340461730957
16765 8.27212524414062
16766 8.60000896453857
16767 8.24987125396729
16768 8.44923877716064
16769 8.4475736618042
16770 8.65638542175293
16771 9.08856773376465
16772 8.98483180999756
16773 8.49996471405029
16774 8.68774795532227
16775 8.24462032318115
16776 8.59738063812256
16777 8.23559665679932
16778 8.2163143157959
16779 8.31512928009033
16780 8.34759044647217
16781 8.7165355682373
16782 8.29082107543945
16783 8.39125919342041
16784 8.66124057769775
16785 8.23215675354004
16786 8.41191005706787
16787 8.77339553833008
16788 8.58909225463867
16789 8.59057426452637
16790 8.5792179107666
16791 8.80366992950439
16792 8.5708589553833
16793 8.86952209472656
16794 9.03608703613281
16795 9.19622039794922
16796 9.30624294281006
16797 9.2074499130249
16798 9.83777523040771
16799 9.53310489654541
16800 9.58793544769287
16801 9.01301765441895
16802 9.3537483215332
16803 9.3682861328125
16804 9.6129035949707
16805 9.54391288757324
16806 9.75381183624268
16807 9.72160053253174
16808 9.64732360839844
16809 9.32024955749512
16810 9.62852382659912
16811 9.8710241317749
16812 9.90424060821533
16813 9.91084671020508
16814 9.73860740661621
16815 9.32508182525635
16816 9.01354503631592
16817 9.37493324279785
16818 9.31019496917725
16819 9.66545677185059
16820 9.63821792602539
16821 9.47556686401367
16822 9.71853446960449
16823 9.37741756439209
16824 9.52660655975342
16825 9.50273132324219
16826 9.77220344543457
16827 9.80701351165771
16828 9.72912406921387
16829 9.33545780181885
16830 9.87492656707764
16831 9.59449672698975
16832 9.6345272064209
16833 9.46818065643311
16834 9.75647258758545
16835 9.673171043396
16836 9.56387138366699
16837 9.5588846206665
16838 10.051025390625
16839 9.7356481552124
16840 9.81179046630859
16841 9.54869651794434
16842 9.49079895019531
16843 9.59645748138428
16844 9.61664009094238
16845 9.57131290435791
16846 9.59711647033691
16847 9.19682788848877
16848 9.33066463470459
16849 9.06857872009277
16850 8.72866916656494
16851 8.94374847412109
16852 8.85490894317627
16853 8.99578666687012
16854 9.28275585174561
16855 8.73550796508789
16856 8.66520404815674
16857 8.91550159454346
16858 8.87186717987061
16859 8.58137512207031
16860 8.47990131378174
16861 8.8496618270874
16862 8.91499805450439
16863 9.28877544403076
16864 8.76798439025879
16865 8.66864776611328
16866 9.06801414489746
16867 8.40052032470703
16868 8.0643196105957
16869 8.64756965637207
16870 8.79495906829834
16871 8.55845737457275
16872 8.7928991317749
16873 8.65425109863281
16874 8.73786449432373
16875 8.85278701782227
16876 8.95648574829102
16877 8.90120410919189
16878 8.738600730896
16879 8.70419120788574
16880 8.51712417602539
16881 8.58699798583984
16882 9.11684703826904
16883 8.74350738525391
16884 8.54360389709473
16885 8.8763952255249
16886 8.97354221343994
16887 8.89486503601074
16888 9.0012731552124
16889 8.84903335571289
16890 9.11017417907715
16891 8.58171272277832
16892 8.99739360809326
16893 9.15231609344482
16894 9.19060802459717
16895 8.91911792755127
16896 9.09138965606689
16897 8.99963665008545
16898 9.25691318511963
16899 9.85636234283447
16900 9.9046106338501
16901 9.61238384246826
16902 9.69439888000488
16903 9.50302410125732
16904 9.41116237640381
16905 9.36107730865479
16906 9.23170471191406
16907 9.24955463409424
16908 9.03130340576172
16909 9.23806095123291
16910 9.33750438690186
16911 9.17397499084473
16912 9.17931365966797
16913 9.11851119995117
16914 8.8852071762085
16915 8.93478584289551
16916 9.2682991027832
16917 8.89664745330811
16918 8.89409923553467
16919 8.85486030578613
16920 9.34632015228271
16921 8.90086841583252
16922 8.6651554107666
16923 8.46451377868652
16924 8.82524967193604
16925 8.63580417633057
16926 9.01994228363037
16927 9.12352561950684
16928 9.23180103302002
16929 9.22923851013184
16930 9.03212738037109
16931 9.17955780029297
16932 9.19124698638916
16933 9.07046604156494
16934 8.99441623687744
16935 8.52609634399414
16936 8.88926219940186
16937 9.04338073730469
16938 8.97211456298828
16939 8.6032772064209
16940 8.99329566955566
16941 9.00764083862305
16942 9.03092765808105
16943 9.10749435424805
16944 9.12349605560303
16945 9.08375549316406
16946 9.08238697052002
16947 8.9876070022583
16948 9.055983543396
16949 8.85945606231689
16950 8.87690544128418
16951 8.62721538543701
16952 8.55461883544922
16953 8.8590259552002
16954 9.12263965606689
16955 9.13416481018066
16956 9.13211631774902
16957 9.1705493927002
16958 9.09245681762695
16959 9.31109142303467
16960 9.32769584655762
16961 9.26869487762451
16962 9.19345855712891
16963 8.92727279663086
16964 8.82256412506104
16965 8.90817451477051
16966 8.79391860961914
16967 9.01852226257324
16968 8.81968784332275
16969 9.21574115753174
16970 9.1448392868042
16971 8.91782760620117
16972 8.97779655456543
16973 9.04061126708984
16974 9.151123046875
16975 9.39295768737793
16976 9.34470367431641
16977 9.40689086914062
16978 9.35469055175781
16979 9.31216049194336
16980 9.12725162506104
16981 8.86824703216553
16982 9.04420757293701
16983 9.41415405273438
16984 9.07129573822021
16985 9.3509635925293
16986 9.30879211425781
16987 9.15330219268799
16988 9.24294853210449
16989 9.71861743927002
16990 9.05744743347168
16991 9.11343288421631
16992 8.97336006164551
16993 9.03423690795898
16994 9.2007474899292
16995 8.94889736175537
16996 8.99262237548828
16997 9.03290557861328
16998 9.1538257598877
16999 9.10928916931152
17000 8.96077156066895
17001 8.92068290710449
17002 8.71135330200195
17003 8.86253070831299
17004 8.95516490936279
17005 9.13192272186279
17006 8.83874130249023
17007 8.65310859680176
17008 8.86262035369873
17009 8.95591449737549
17010 8.9264030456543
17011 8.83421611785889
17012 8.81815624237061
17013 8.46386051177979
17014 8.4079008102417
17015 8.89961338043213
17016 8.68297100067139
17017 8.83006763458252
17018 9.17239189147949
17019 8.92841911315918
17020 9.20141410827637
17021 9.0393590927124
17022 8.96786022186279
17023 8.94884204864502
17024 8.87632942199707
17025 8.75515747070312
17026 8.94874477386475
17027 8.79928874969482
17028 8.83908462524414
17029 8.73005294799805
17030 8.93180084228516
17031 8.92472457885742
17032 8.85638236999512
17033 8.82181549072266
17034 9.00242233276367
17035 8.72038078308105
17036 8.89062595367432
17037 8.71075630187988
17038 8.99488353729248
17039 9.1392297744751
17040 8.83040332794189
17041 8.96121120452881
17042 8.82618713378906
17043 8.96195697784424
17044 8.93784046173096
17045 9.09742832183838
17046 9.36747932434082
17047 9.17611885070801
17048 9.42435646057129
17049 9.15765380859375
17050 8.830078125
17051 9.25449275970459
17052 9.30655288696289
17053 9.37678623199463
17054 9.14807891845703
17055 9.07513904571533
17056 8.92234802246094
17057 9.10966968536377
17058 8.87350559234619
17059 8.81964874267578
17060 8.8884744644165
17061 8.8847074508667
17062 9.04953289031982
17063 9.22671890258789
17064 9.03241729736328
17065 9.2147159576416
17066 9.27730751037598
17067 9.07647228240967
17068 9.50025844573975
17069 9.26550769805908
17070 9.08385276794434
17071 9.03871059417725
17072 8.9895544052124
17073 9.02876377105713
17074 9.10371589660645
17075 8.86477184295654
17076 8.73632526397705
17077 8.54436683654785
17078 8.57731628417969
17079 9.10120105743408
17080 8.70163917541504
17081 9.0269718170166
17082 8.81408882141113
17083 9.08004379272461
17084 8.52925777435303
17085 8.35298538208008
17086 8.197096824646
17087 8.11035346984863
17088 7.95153760910034
17089 8.16043281555176
17090 8.41107559204102
17091 8.17897415161133
17092 8.39130973815918
17093 8.54941844940186
17094 7.93911743164062
17095 8.23521614074707
17096 8.23658561706543
17097 8.0588436126709
17098 7.94807434082031
17099 8.15745544433594
17100 8.09003162384033
17101 8.25189208984375
17102 8.16920375823975
17103 8.34713745117188
17104 8.02855396270752
17105 8.14269828796387
17106 8.08384990692139
17107 8.54165458679199
17108 8.23182487487793
17109 8.23093128204346
17110 8.44496250152588
17111 8.06476211547852
17112 8.12088298797607
17113 8.8271312713623
17114 8.30508899688721
17115 8.37771511077881
17116 8.21963787078857
17117 8.29346656799316
17118 8.05614280700684
17119 8.21216011047363
17120 8.05452537536621
17121 8.10309886932373
17122 8.25381851196289
17123 8.09250736236572
17124 8.32866859436035
17125 8.08292961120605
17126 8.23550891876221
17127 8.13848304748535
17128 8.16927433013916
17129 8.30778884887695
17130 8.30253314971924
17131 8.13810253143311
17132 8.26965808868408
17133 8.07594299316406
17134 8.01910305023193
17135 8.05163764953613
17136 8.18195056915283
17137 8.26077938079834
17138 8.15130424499512
17139 8.01944446563721
17140 8.34348201751709
17141 8.33784294128418
17142 8.45361137390137
17143 7.91245079040527
17144 8.10115814208984
17145 7.76898145675659
17146 8.22863674163818
17147 8.2973690032959
17148 8.36703491210938
17149 8.23597717285156
17150 8.1711893081665
17151 8.34814357757568
17152 8.20376014709473
17153 7.96310329437256
17154 8.02213001251221
17155 8.02019786834717
17156 8.12761306762695
17157 8.01747226715088
17158 8.01419734954834
17159 8.22105598449707
17160 8.1771240234375
17161 8.11809825897217
17162 8.15505313873291
17163 8.4439811706543
17164 8.30290412902832
17165 8.01290512084961
17166 8.06144618988037
17167 7.85450887680054
17168 7.99780797958374
17169 8.02787590026855
17170 8.57227516174316
17171 8.01504135131836
17172 8.36424541473389
17173 8.21795463562012
17174 8.19995975494385
17175 8.12325954437256
17176 8.08640003204346
17177 8.19053936004639
17178 8.14075946807861
17179 8.24289035797119
17180 7.99101257324219
17181 8.09284782409668
17182 8.09482669830322
17183 8.25816822052002
17184 7.90299081802368
17185 8.13153457641602
17186 7.84620475769043
17187 7.85475206375122
17188 8.11654186248779
17189 7.89037036895752
17190 7.99446058273315
17191 8.0565767288208
17192 8.31709766387939
17193 8.42356777191162
17194 8.20143508911133
17195 8.17659568786621
17196 8.17639064788818
17197 8.03927040100098
17198 7.78802013397217
17199 8.38386631011963
17200 8.33002281188965
17201 8.51307392120361
17202 8.31339645385742
17203 8.35031223297119
17204 8.42934513092041
17205 8.52309036254883
17206 8.19341278076172
17207 8.20976734161377
17208 8.0935640335083
17209 8.07535362243652
17210 8.02550411224365
17211 7.8557710647583
17212 7.98466777801514
17213 8.13123416900635
17214 8.62132835388184
17215 8.4503173828125
17216 8.62657165527344
17217 8.28595733642578
17218 8.44109630584717
17219 8.4463415145874
17220 8.41381072998047
17221 8.16861248016357
17222 8.15891551971436
17223 8.43398952484131
17224 8.38217258453369
17225 8.34683227539062
17226 8.24215221405029
17227 8.3933572769165
17228 8.50478935241699
17229 8.52670288085938
17230 8.28247451782227
17231 8.59076118469238
17232 8.46326637268066
17233 8.4484167098999
17234 8.67688941955566
17235 8.32863521575928
17236 8.48444843292236
17237 8.6013240814209
17238 8.34050178527832
17239 8.56849002838135
17240 8.54540252685547
17241 8.86032676696777
17242 8.83519554138184
17243 8.6566162109375
17244 8.79224395751953
17245 8.57733154296875
17246 8.62368679046631
17247 8.8065824508667
17248 8.81504344940186
17249 8.69498443603516
17250 8.68409824371338
17251 8.42712211608887
17252 8.5719690322876
17253 8.31669616699219
17254 8.81959438323975
17255 9.22279262542725
17256 9.01774406433105
17257 9.07627487182617
17258 8.92483711242676
17259 8.84255123138428
17260 9.05641651153564
17261 9.03761005401611
17262 9.02703666687012
17263 9.11154270172119
17264 9.22220420837402
17265 9.43880081176758
17266 9.05844211578369
17267 8.88621234893799
17268 9.1508617401123
17269 8.95913314819336
17270 8.44182682037354
17271 8.87571430206299
17272 9.11861515045166
17273 9.12425327301025
17274 8.48717021942139
17275 8.45371437072754
17276 8.79305076599121
17277 8.56333351135254
17278 8.84888553619385
17279 9.26595783233643
17280 9.20264148712158
17281 8.78781604766846
17282 8.48464202880859
17283 8.64581394195557
17284 9.05887126922607
17285 8.93257331848145
17286 9.04019641876221
17287 9.25901412963867
17288 8.84717750549316
17289 8.95916938781738
17290 9.03865623474121
17291 8.85089111328125
17292 9.07022953033447
17293 8.95916938781738
17294 9.24969005584717
17295 9.20637607574463
17296 9.17800998687744
17297 8.92752361297607
17298 8.94441509246826
17299 9.24321556091309
17300 9.12418746948242
17301 8.96131324768066
17302 8.62903213500977
17303 8.67027473449707
17304 9.35536861419678
17305 8.89588642120361
17306 9.03506755828857
17307 8.9341983795166
17308 8.8909330368042
17309 9.08310317993164
17310 9.20655345916748
17311 8.57503604888916
17312 8.94596576690674
17313 8.75201892852783
17314 8.6289119720459
17315 9.07578468322754
17316 9.14286327362061
17317 8.80301094055176
17318 8.66333103179932
17319 9.19537544250488
17320 9.09615039825439
17321 8.95040321350098
17322 9.28481578826904
17323 9.32744121551514
17324 9.23802375793457
17325 9.45667743682861
17326 9.1962947845459
17327 9.33368301391602
17328 8.9461498260498
17329 8.99963855743408
17330 9.196608543396
17331 9.05157947540283
17332 9.20661449432373
17333 9.45134830474854
17334 8.9210033416748
17335 8.85657691955566
17336 9.15240383148193
17337 8.61676120758057
17338 9.0070333480835
17339 9.27871608734131
17340 8.81064796447754
17341 8.97437572479248
17342 9.07307243347168
17343 8.98916625976562
17344 8.99450016021729
17345 8.64511966705322
17346 8.58996486663818
17347 8.43397426605225
17348 8.3246021270752
17349 8.20623302459717
17350 8.51048564910889
17351 8.19967746734619
17352 8.03760433197021
17353 8.25361824035645
17354 8.334716796875
17355 8.29859447479248
17356 8.27698421478271
17357 8.63248920440674
17358 8.90155220031738
17359 8.77816104888916
17360 8.94283294677734
17361 8.86761379241943
17362 9.04343128204346
17363 9.00714015960693
17364 8.81282043457031
17365 8.79155349731445
17366 9.09951972961426
17367 8.77584075927734
17368 8.77504825592041
17369 8.92176246643066
17370 8.69951820373535
17371 8.48343944549561
17372 8.44836044311523
17373 8.25900459289551
17374 8.08622932434082
17375 8.33584117889404
17376 8.41946983337402
17377 8.03739261627197
17378 8.18760204315186
17379 8.2961597442627
17380 8.34292984008789
17381 8.64966297149658
17382 8.41277980804443
17383 8.52742290496826
17384 8.42730236053467
17385 8.18725299835205
17386 8.11236667633057
17387 8.20706176757812
17388 8.11319828033447
17389 8.35174465179443
17390 7.99755096435547
17391 7.41593360900879
17392 7.92552995681763
17393 8.06032371520996
17394 8.29952335357666
17395 8.12245464324951
17396 8.28259086608887
17397 8.24752712249756
17398 8.37554740905762
17399 8.38465690612793
17400 8.30386638641357
17401 8.33495807647705
17402 8.28970527648926
17403 7.99199533462524
17404 8.46066188812256
17405 8.21083545684814
17406 8.77409744262695
17407 8.4716796875
17408 8.53055667877197
17409 8.23960494995117
17410 8.79638004302979
17411 7.96752309799194
17412 7.70391464233398
17413 7.5366644859314
17414 7.88854074478149
17415 7.46665048599243
17416 7.72308158874512
17417 7.9154839515686
17418 8.05099105834961
17419 8.11246490478516
17420 7.49752855300903
17421 7.96824884414673
17422 7.80608463287354
17423 7.47125959396362
17424 7.04710626602173
17425 7.77574396133423
17426 7.81245040893555
17427 8.16096210479736
17428 7.6904296875
17429 7.84691762924194
17430 7.7503399848938
17431 7.64948892593384
17432 7.93666458129883
17433 8.04708194732666
17434 7.9821891784668
17435 8.08567428588867
17436 8.17924118041992
17437 8.38486480712891
17438 8.39749813079834
17439 8.53539276123047
17440 8.18984985351562
17441 8.27333354949951
17442 8.13942813873291
17443 8.02345085144043
17444 8.0991096496582
17445 8.15295600891113
17446 7.8525710105896
17447 7.99685764312744
17448 8.22014427185059
17449 8.08069801330566
17450 8.33258724212646
17451 7.88335132598877
17452 8.26132678985596
17453 8.15599727630615
17454 8.05668640136719
17455 8.42932415008545
17456 8.01880073547363
17457 8.29294776916504
17458 7.96681070327759
17459 8.58984470367432
17460 8.18866157531738
17461 8.60405540466309
17462 8.12743663787842
17463 8.37292957305908
17464 7.95454120635986
17465 8.03889846801758
17466 8.12037944793701
17467 8.11103630065918
17468 8.17420482635498
17469 7.97969388961792
17470 8.11474609375
17471 8.14929676055908
17472 8.28528118133545
17473 8.17550277709961
17474 7.88787841796875
17475 7.91300964355469
17476 8.19861125946045
17477 8.37237739562988
17478 8.00872135162354
17479 8.1225471496582
17480 7.71968460083008
17481 7.84408283233643
17482 8.05459785461426
17483 7.99313354492188
17484 7.62692642211914
17485 7.92183971405029
17486 8.04341125488281
17487 8.05092620849609
17488 8.0772762298584
17489 7.55003643035889
17490 7.81342887878418
17491 8.1960620880127
17492 8.13021755218506
17493 8.20559787750244
17494 8.1467752456665
17495 8.3826789855957
17496 8.45921993255615
17497 8.56818008422852
17498 8.13600730895996
17499 8.34521865844727
17500 8.17147922515869
17501 8.09228992462158
17502 8.29606342315674
17503 8.56027412414551
17504 8.59903812408447
17505 8.38228702545166
17506 8.00732040405273
17507 8.22009468078613
17508 8.17512893676758
17509 8.10915851593018
17510 8.28797626495361
17511 8.28561782836914
17512 8.03742504119873
17513 8.02670288085938
17514 7.87970924377441
17515 7.93668222427368
17516 8.04600811004639
17517 7.78481769561768
17518 8.61411190032959
17519 8.65588760375977
17520 8.43085479736328
17521 8.79590797424316
17522 8.73109531402588
17523 8.29134368896484
17524 8.20255279541016
17525 8.02736377716064
17526 7.6814341545105
17527 7.92162895202637
17528 7.89188623428345
17529 7.263756275177
17530 7.93967723846436
17531 8.19475364685059
17532 8.28275680541992
17533 8.28177070617676
17534 7.98771095275879
17535 8.25828742980957
17536 8.3508472442627
17537 8.168212890625
17538 8.27232837677002
17539 8.70204448699951
17540 8.52049255371094
17541 8.42506408691406
17542 8.41677093505859
17543 8.7029972076416
17544 8.79760074615479
17545 8.91780185699463
17546 8.55553340911865
17547 8.82531547546387
17548 8.55651187896729
17549 8.44423294067383
17550 8.84730243682861
17551 8.98725986480713
17552 8.62307071685791
17553 8.67674922943115
17554 8.88471031188965
17555 8.8447208404541
17556 8.80839061737061
17557 8.94638156890869
17558 8.62688064575195
17559 9.07998180389404
17560 9.16468715667725
17561 9.23924922943115
17562 9.27031803131104
17563 9.20142269134521
17564 8.82669067382812
17565 8.86551380157471
17566 9.03472805023193
17567 8.68646717071533
17568 8.23105335235596
17569 8.44913959503174
17570 8.6560754776001
17571 8.60315036773682
17572 8.77064323425293
17573 8.69333171844482
17574 8.67129325866699
17575 8.5841760635376
17576 8.50510406494141
17577 8.85658931732178
17578 8.61322212219238
17579 8.3427619934082
17580 8.43424415588379
17581 8.66715145111084
17582 8.35371398925781
17583 9.1058349609375
17584 8.85438346862793
17585 9.03743457794189
17586 9.2709264755249
17587 8.92570877075195
17588 9.05814361572266
17589 9.04124927520752
17590 9.17408752441406
17591 8.91317367553711
17592 8.89894676208496
17593 8.63070869445801
17594 9.00923442840576
17595 8.94940662384033
17596 9.15644645690918
17597 9.18407917022705
17598 8.83765888214111
17599 9.02340698242188
17600 8.62147903442383
17601 8.57953262329102
17602 8.41012477874756
17603 8.4957971572876
17604 8.372971534729
17605 8.31918430328369
17606 8.56661701202393
17607 8.59079837799072
17608 8.68985080718994
17609 8.718918800354
17610 8.70517539978027
17611 8.61871147155762
17612 8.45114707946777
17613 8.22177410125732
17614 8.40788078308105
17615 8.77549743652344
17616 8.67825794219971
17617 8.56011009216309
17618 8.80744361877441
17619 8.81033325195312
17620 8.80107593536377
17621 8.85408973693848
17622 8.53253078460693
17623 8.60884952545166
17624 9.1495418548584
17625 9.44209671020508
17626 9.00496578216553
17627 8.76609230041504
17628 8.8495512008667
17629 9.02926063537598
17630 9.04373645782471
17631 8.76461791992188
17632 8.67149066925049
17633 8.78735446929932
17634 8.48074150085449
17635 8.65035820007324
17636 8.86431789398193
17637 8.81107521057129
17638 8.59166812896729
17639 8.89562034606934
17640 8.69726657867432
17641 8.64857578277588
17642 8.70335388183594
17643 8.72326946258545
17644 9.20929527282715
17645 9.10409164428711
17646 9.51873207092285
17647 9.26390171051025
17648 9.1291332244873
17649 8.90821933746338
17650 8.93820190429688
17651 8.99326229095459
17652 9.01112079620361
17653 8.80669975280762
17654 8.92070388793945
17655 8.70771312713623
17656 8.88801383972168
17657 8.68870258331299
17658 8.45565032958984
17659 8.56218242645264
17660 8.11948394775391
17661 8.31601715087891
17662 8.68820858001709
17663 8.55044174194336
17664 8.62873268127441
17665 8.2663459777832
17666 8.40249061584473
17667 8.39815616607666
17668 8.67724514007568
17669 8.51901626586914
17670 8.54339981079102
17671 8.75166034698486
17672 8.89566040039062
17673 8.85937309265137
17674 8.80222225189209
17675 8.67132949829102
17676 9.14266777038574
17677 8.61645984649658
17678 8.39898109436035
17679 8.94727420806885
17680 8.41016864776611
17681 8.58305263519287
17682 8.42704486846924
17683 8.31681156158447
17684 8.37857437133789
17685 8.3884973526001
17686 8.62644958496094
17687 8.10937976837158
17688 8.62227153778076
17689 8.45041370391846
17690 8.64711952209473
17691 8.42879772186279
17692 8.3260440826416
17693 8.32869529724121
17694 8.57569789886475
17695 8.89855098724365
17696 8.89716720581055
17697 8.20767974853516
17698 8.5013256072998
17699 8.60065078735352
17700 8.88235855102539
17701 8.62622451782227
17702 8.70513439178467
17703 8.6822509765625
17704 8.5502233505249
17705 8.8015022277832
17706 8.89206409454346
17707 8.58751106262207
17708 8.93169975280762
17709 9.1045970916748
17710 8.9345817565918
17711 9.01941776275635
17712 8.99989986419678
17713 9.38628673553467
17714 9.25622463226318
17715 8.97239112854004
17716 9.38074111938477
17717 9.49016571044922
17718 9.13929462432861
17719 8.86903762817383
17720 8.85932636260986
17721 8.6234884262085
17722 8.73422050476074
17723 9.5285120010376
17724 9.40697288513184
17725 9.5088996887207
17726 9.6066837310791
17727 9.24172878265381
17728 9.31419467926025
17729 9.5664234161377
17730 9.73373222351074
17731 8.95684909820557
17732 8.884446144104
17733 9.20542430877686
17734 9.44891929626465
17735 9.25965404510498
17736 9.33848094940186
17737 9.11954975128174
17738 9.40190029144287
17739 9.29949855804443
17740 8.83817291259766
17741 8.50866985321045
17742 8.85173988342285
17743 8.91823577880859
17744 9.2017240524292
17745 8.94447422027588
17746 8.92810916900635
17747 8.91480255126953
17748 9.13441371917725
17749 9.221755027771
17750 9.33259868621826
17751 9.43682670593262
17752 9.08030986785889
17753 9.01920986175537
17754 9.16545677185059
17755 9.06985664367676
17756 9.06651973724365
17757 9.16354370117188
17758 9.04800415039062
17759 8.87359619140625
17760 8.89999008178711
17761 9.01881408691406
17762 8.61328220367432
17763 9.0658655166626
17764 8.98913955688477
17765 9.09952735900879
17766 8.91212844848633
17767 9.29869365692139
17768 9.01190376281738
17769 8.68823337554932
17770 8.98971271514893
17771 8.88612747192383
17772 9.70795726776123
17773 9.26782035827637
17774 9.61218643188477
17775 9.30764865875244
17776 8.98406028747559
17777 9.0034875869751
17778 8.79450702667236
17779 9.00033664703369
17780 8.78532695770264
17781 9.25730228424072
17782 9.31691837310791
17783 9.24221038818359
17784 9.15153121948242
17785 9.16301822662354
17786 8.99149417877197
17787 8.9911994934082
17788 8.89210796356201
17789 9.14921855926514
17790 9.09810161590576
17791 8.94048690795898
17792 8.7992467880249
17793 8.94744968414307
17794 8.90933036804199
17795 9.33623504638672
17796 9.28512954711914
17797 9.1156587600708
17798 9.35173988342285
17799 8.63984394073486
17800 8.95615482330322
17801 9.395094871521
17802 9.13486099243164
17803 8.66450691223145
17804 9.4575777053833
17805 9.44540214538574
17806 8.82067203521729
17807 9.31115341186523
17808 9.0905122756958
17809 8.99234867095947
17810 9.18142223358154
17811 8.79170227050781
17812 8.87117099761963
17813 8.78712272644043
17814 8.90429496765137
17815 8.93948745727539
17816 9.40016555786133
17817 9.25469779968262
17818 9.65249919891357
17819 9.69659519195557
17820 9.27151870727539
17821 9.51155376434326
17822 9.52671909332275
17823 9.34083461761475
17824 9.3115234375
17825 9.11968803405762
17826 9.49470329284668
17827 9.55937385559082
17828 9.4837818145752
17829 9.46561622619629
17830 9.31048965454102
17831 9.57207775115967
17832 9.34275150299072
17833 9.48808193206787
17834 9.20330810546875
17835 9.54605388641357
17836 9.39156150817871
17837 9.20826244354248
17838 9.52769088745117
17839 9.23870182037354
17840 9.22048473358154
17841 9.56863021850586
17842 9.11960124969482
17843 9.21294498443604
17844 9.01556873321533
17845 9.46769905090332
17846 9.19012451171875
17847 8.75217437744141
17848 9.03934001922607
17849 9.06094551086426
17850 9.20813083648682
17851 9.38378047943115
17852 9.39498233795166
17853 9.43748664855957
17854 9.2703218460083
17855 9.18879413604736
17856 9.03267765045166
17857 9.02047920227051
17858 8.80083179473877
17859 8.90342330932617
17860 9.05602931976318
17861 8.89384651184082
17862 8.75194263458252
17863 9.26010894775391
17864 8.71409606933594
17865 9.33191585540771
17866 8.99965476989746
17867 9.0659294128418
17868 8.9659252166748
17869 9.20738410949707
17870 9.25962734222412
17871 9.37720012664795
17872 8.92364025115967
17873 9.10721683502197
17874 9.16708469390869
17875 8.9332914352417
17876 9.01843452453613
17877 9.14742183685303
17878 9.08454322814941
17879 9.15641212463379
17880 9.16191482543945
17881 8.72450923919678
17882 8.8409423828125
17883 8.88528251647949
17884 8.56597423553467
17885 8.64929962158203
17886 8.65859222412109
17887 8.45337963104248
17888 8.42547607421875
17889 8.79685020446777
17890 8.62047100067139
17891 8.59665298461914
17892 8.76995277404785
17893 8.8109188079834
17894 8.84960460662842
17895 8.47709560394287
17896 8.5643196105957
17897 8.55977821350098
17898 8.80132865905762
17899 8.9598217010498
17900 8.72761631011963
17901 8.66647815704346
17902 8.21876430511475
17903 8.15574836730957
17904 7.94758558273315
17905 8.31747150421143
17906 8.00107097625732
17907 8.31363487243652
17908 8.11779022216797
17909 8.52962493896484
17910 8.52028942108154
17911 8.01875972747803
17912 8.46395111083984
17913 8.53337574005127
17914 8.79799938201904
17915 8.49736976623535
17916 8.8060245513916
17917 8.46786785125732
17918 8.68662166595459
17919 8.66146183013916
17920 8.46289348602295
17921 8.52171421051025
17922 8.68909168243408
17923 9.08302402496338
17924 9.06672191619873
17925 8.80680274963379
17926 8.82145881652832
17927 8.80369281768799
17928 8.99488830566406
17929 8.82757377624512
17930 8.55725193023682
17931 8.72952938079834
17932 8.49790859222412
17933 8.9172248840332
17934 9.10336017608643
17935 8.97209930419922
17936 8.89684677124023
17937 9.05246543884277
17938 8.9158411026001
17939 9.28019332885742
17940 9.20859432220459
17941 8.9749755859375
17942 8.20528793334961
[truncated: 5,925,390 more chars]
