# Supplementary material for: Conformational ensemble-dependent lipid recognition and segregation by prenylated intrinsically disordered regions in small GTPases
Source: Commun Biol. 2023 Nov 2;6:1111. doi: 10.1038/s42003-023-05487-6 (PMC10622456; doi:10.1038/s42003-023-05487-6)
Supplement: Supplementary file 3 — Supplementary Data 1 [file 42003_2023_5487_MOESM3_ESM.zip › Fig2/Rheb_APL_timeevolution.txt]

61.1761211825088
61.4200564516073
61.8818429273256
62.138215106295
62.3536586764365
62.7657909470172
62.7487931065433
63.0375472151579
62.5769263551523
62.4106577581505
62.3328638474446
62.1936756844656
62.72273223869
62.8075389736708
62.696414814115
62.7513597106087
62.4486704551943
62.5787417225468
62.31631185194
62.2020518347403
62.2105678091466
61.9613798431502
61.8836638198992
61.9930984239136
62.0608755591534
62.3639120457837
61.701313199132
62.1584264399123
62.6995230510249
62.7980028906049
63.0496433302677
62.9427284975367
63.5400116243357
63.8581612359537
63.9929306007662
63.7549882967538
63.8995518629767
63.2036249984627
63.7193814550119
63.3576670672747
63.4184599268536
63.9597950704569
64.2470605282497
64.3305433442366
64.3501176053357
64.2137732877666
64.1722792743967
64.3667762382861
64.0982577652123
63.8735003583133
63.2737681679884
62.9550067675385
63.0099688107182
63.306444716575
63.8592738371237
63.5374790861962
63.5643991336223
63.6617796798787
63.3303111285601
63.8139425371615
64.3977934165831
63.9209919627031
63.8580014562626
63.1059305765899
62.8287370101752
62.9236431612133
62.9460249982948
62.7824092966123
62.9401718293
63.0396953427941
62.7085223801048
62.4438461522619
63.158829103093
63.3757454669643
63.0229712047985
63.4957250594415
63.6101722225081
63.9885667985265
64.0238856053198
63.8713240674808
63.8688104808481
64.2574319923981
63.9097191299889
64.1308205848662
63.8846243288372
64.181713709626
64.3578682312348
64.0124425977103
64.0312199088966
63.7889497198425
63.4845283964564
63.2289678359161
63.7639898897154
62.8689094504828
63.1088424013826
63.3492385406665
63.2598234479902
63.478285013958
63.8105253903021
64.2232603337563
64.174098959789
64.3490994824708
64.643558651873
64.9023616193323
64.2068945707732
64.3422268052527
64.0923471261439
64.2856803855692
63.9879131351661
63.8548080661276
63.9335451950836
63.1620217093282
63.1966826684059
63.5475047093554
63.7918386547081
63.3527799192088
62.8856731207131
62.6121902699117
62.7833233410334
62.6628464271288
62.6211712870726
62.3534457848479
62.2718838949593
63.0796605875599
62.4477979237674
62.7006523294089
62.4539110016184
62.1765529226841
62.2087620749177
63.0074208976704
62.4944835776946
62.6263254621382
62.7169607897904
63.1979700516124
63.0501394378593
63.7774495313219
63.6697021950043
63.5782176025183
62.8757045805606
62.9848463714193
63.3510234655069
63.2148407346749
63.6951746081581
63.9097040543544
63.9246104055945
63.5070557123219
63.5601778110913
63.4410293971358
63.5990056123099
63.5845392735209
64.281604285221
64.0000154902758
64.1900337695343
64.1227414800701
64.4411845492202
64.5285574323101
64.5397383031626
64.233056109601
64.7795893546427
64.2641376450781
64.453354342725
64.2072154417244
63.9791021515581
63.9826008216936
64.1953370420029
64.2590367719266
63.4487750088386
63.6949578499019
63.8073879299539
63.583937792941
63.9148323327609
64.1854784462788
64.1125070884255
64.0181475672864
64.9421411395782
64.5612785386448
64.5388746788238
64.3880863301185
63.8069112627936
63.8155192433393
63.9619387606836
63.8850657064944
63.7912931237425
64.0646370775797
64.2422754054721
64.2241562701534
64.7406134790566
65.1180904865731
64.9711356252072
65.4057336341971
65.6992329068475
65.8506064876581
65.7621659752722
65.1777214175752
65.3813436644406
65.3817825361025
64.9816217778121
65.3491409382762
65.4853073629254
65.6782904290737
65.6655475812625
65.1983203811555
64.9793960715479
65.3519971734466
65.4160066121491
65.141701952985
65.4136177456305
65.5743743783649
65.2667596807481
65.3848117222479
65.8529175525124
66.4899808407634
66.3868696370704
66.1513693401921
66.4515454035785
66.4193688159491
66.3202783249882
66.2612675039563
65.7936476683469
65.7202442525986
66.0808055804018
66.070356030979
66.6564584458506
66.5853271900004
65.9687944115393
65.7856744054588
66.044800916003
65.5936744851166
66.4840302075259
66.553056156758
66.4344080582113
66.0509637538344
66.1417955566949
66.2286511105025
66.2344758950671
65.4666224188016
65.4716893100211
65.2663785688203
65.2467312426947
65.7288554723697
65.894514600657
66.0234381856349
65.9939794506175
66.1786060574728
66.1198551659438
66.3904646847269
65.7461221724637
65.9202096649857
65.5367668505991
65.2753029765604
64.7581993133979
64.5614852773856
64.3750616074274
64.9146279730093
64.6663238009724
63.7519780399848
64.1207097396794
63.8781366276036
63.9376149232584
63.8879713277965
64.0434473758771
64.5993578430682
64.885839703732
65.2067325164654
64.9959957051607
65.2972492852682
64.8261926941658
65.2600741648401
64.9121865434532
64.6946668288173
64.3727689571893
64.5592981825685
64.2797281708738
64.4469806729436
64.6797633004272
64.2014996166587
64.1466434936738
64.2683767461906
64.1635273065136
64.151873627957
63.8790114639851
63.2410626615005
63.3054272057908
63.3054949520645
63.4456095581561
63.6702112717109
63.8219005195911
63.3826170084962
63.7856722230473
63.7293260425522
63.1374876790382
63.4983557029418
63.2704300502261
62.9569024331868
63.4657570800146
63.2098061536365
62.6348612435046
63.0119635521625
63.5358727226626
63.8717050443369
63.5175288151591
63.6781350147065
63.779335900442
63.5461527532739
63.656570482059
63.1724490377621
63.2413459229495
63.6613949186046
63.4443629922263
63.7409782391228
63.1947155370582
63.5785819636789
62.9429979781107
63.4470703943807
63.0185906755188
63.0638490958658
63.3365450479786
63.2758293107082
63.5628009151129
64.0002093436015
64.0819179284206
64.1330848371937
63.9322807757119
63.9836321154842
63.8926931134266
63.5575024771054
64.3468886334359
63.9901927558451
63.9185714949007
63.7939051755167
63.4005191963505
63.0428969937542
63.1401448325299
63.1624783151827
63.0575495140119
62.6629757572955
62.2866698720981
61.9709653814161
62.1567050041319
61.6528944258962
61.9146375643264
62.2244438808258
62.4058411612629
62.7808599910085
62.8283167480988
63.0251843185661
62.6464500779879
63.2847101784061
62.5924272185535
62.5612849656609
62.844122848256
62.5763621365223
63.4971771356815
62.5785136465039
62.716833006842
62.7076524499678
62.7968304729633
63.5010202563011
63.2889469440264
63.1349481724629
63.4836593746673
62.7844792805263
62.4543516877134
63.3625725471629
63.3502843253012
63.3583410825874
63.9330340056302
63.7286798322848
63.9944182713664
64.1432784153122
63.605692096294
63.649388431908
63.7590325006306
63.6477048158122
64.4027327724939
63.8061070832542
64.4062151776395
64.4239795689908
64.6545311404174
65.1380437983136
64.8445532412469
64.9522916743845
64.5535087301061
64.2732627331167
64.5853771336789
64.5354402879405
64.6930355890866
64.7616259842669
64.0038515923987
63.5525807315653
63.3813169442609
63.6057958472229
63.5902970908114
63.774948324534
63.6126999567705
63.5599523541195
63.5259112057636
62.8924701181545
63.1886698426634
63.6862915285731
63.8871561037998
63.3294462325226
63.0930994036322
63.2621116143987
63.3607880378997
63.4126079836278
63.2531729057177
63.931289085438
64.0785509278278
63.6930893147814
63.7277984373926
63.4801293082026
63.5643310682205
64.0020109080649
63.431600356955
63.117380273093
63.2461729884466
63.5654162153805
63.68955099663
64.3974437310297
64.6300488164151
64.9587711498832
64.6297186771809
64.6079473836697
64.3340554130687
64.624909087048
64.3547105220728
64.1571809592456
64.1544592865341
64.0286162828164
64.0940929883435
64.1329558620433
63.9440483096881
63.0805095852252
63.3855854696177
63.4562024376167
63.3140540793186
63.0451392062654
63.1257593039833
62.2950193912227
62.4238380706171
62.7127705720158
62.8312888733458
63.0919121200335
63.3897845841902
63.6291282599972
63.5471009088549
63.8473426813039
64.2982701318047
64.1074452005511
64.152595371012
64.6040332324536
64.3998389380387
64.4118185463245
64.4943770459086
64.8339618521944
64.7401526907136
63.918359439783
63.5127078270758
63.1253204528449
63.222116080637
63.4873119530985
63.4451033783873
62.9781626725493
63.1382299560112
63.296172912632
63.3712432735047
64.0067225177684
64.1710642030957
63.7032611097807
63.8578644724616
63.882931677786
64.6368493909904
64.5805785901314
64.2320479412949
64.5078642000206
64.4210395406424
64.8955980874333
65.2044547865712
64.8396331538536
64.6880095847083
65.3495070705029
65.1949227863546
65.2485238133066
65.3498418248343
65.5939782095619
65.0839465427427
65.7078797365565
64.9494505048482
64.7555484350902
64.7925410923451
64.9058132710925
64.5185177328499
65.0120036100297
65.006671240367
65.0936166205789
64.9679763373548
64.6499112439675
64.9775454994524
64.0018051612248
64.0616204720091
64.256375919898
64.0795987877937
64.5517787968426
64.2133034296032
63.8344756510166
63.7138028185471
63.8803703378873
63.7854774208602
63.6727717256893
64.1525339100691
64.4350377250488
64.330659289124
64.0165953450074
64.0582930645797
63.5674815552889
64.0485885526551
63.5443066950249
63.3296177707714
62.9672116160298
63.1642382004912
63.3665936956998
63.83009068748
62.7027457186543
62.6456388016522
63.0540304831637
62.4299348917399
63.0940164216577
63.5449976406962
63.5894977830106
63.5627597600906
63.5572589614915
63.6628979318831
63.7068178520496
63.6147157302384
63.8809068627867
64.2775982233989
64.2065350233064
63.9515866717641
64.6691010042327
64.4875660395541
64.4300207740426
64.6956642284239
65.1315768752829
65.0135707521666
65.264096951109
64.8864965925241
64.8294902593347
64.3063738466431
64.390367957303
64.6569126316879
64.5675766608253
64.1999052346437
63.831983499428
63.9644846937532
64.8686045781593
64.9579008377622
64.9588242213782
64.6535463784275
64.7380475247959
64.2246300584057
64.508080131696
64.470041005379
64.5653141442083
64.7819929154929
64.8726549385412
65.5892553519304
65.1541380858369
65.0956421585714
65.2609866201474
64.8895320337461
64.5814139887853
64.7493302343306
64.774045556404
64.2386116094713
63.7151996282621
63.8901640913013
64.0392309421774
63.7051889873877
63.4727804347787
63.8337654805356
63.6243473141162
63.7717558151116
64.0025610460302
64.211807145475
64.0339354880265
63.9199204915883
64.2226584867662
64.4029567781592
64.5262625120853
64.7858346020717
64.4391982475999
64.5427543829116
64.3818610698872
64.858425446305
64.6432201282056
64.6477399254727
65.0173930659163
64.4963611747927
63.8990425383062
64.2355621288647
64.1556190316089
64.1716877837766
64.295502863999
64.3749294089066
64.1267935783186
63.8376995479
63.8917338129027
63.7074732629212
63.6181907054587
63.7274404166602
63.6609319574979
63.6524410024054
64.2860531559795
64.2690263873833
64.9982622066601
64.207330832963
64.3041987337532
63.9416359713878
63.8949726811896
63.9746703995001
63.6300126044053
63.8974096627956
64.158591948777
64.1556607153285
64.5307735397967
64.8637234694219
64.9870183419726
64.3268223061089
63.8126113605146
63.9460943155086
64.4133382393841
64.3400251721768
64.0680928323656
64.2728376096599
64.3028760803063
64.6626263827441
64.2235763975088
64.1163591723744
63.9432175431202
63.9358095508471
64.5840624974425
64.6914984166585
64.9542663742496
64.9965520728914
65.0702101772062
64.8095331688464
65.1450628145831
65.1037751944302
64.9059273337808
64.9161957621253
64.2929604881759
63.663847019374
63.9492188670966
64.1786674505243
64.3659756539519
64.6881925896969
64.6055627579015
64.5762471702341
64.3511334536736
64.2701430712636
64.4032808281422
63.5855151399695
64.1701968295881
64.5722140088079
64.7206903066372
64.4567858079941
64.1549644766373
64.3910993371712
65.0245841611558
65.0248638526591
65.2121163571383
65.4646156353062
65.0400710080258
64.8331392624393
64.700409849304
65.0220941927863
64.3500274492494
64.7156080836906
64.437745836955
63.9087125408385
63.9241065082122
63.6907215771977
63.7317817268955
63.3281661303957
63.1898258283755
63.623612779408
63.5772218256199
63.459982754188
63.498149401322
63.4953770661041
63.8647066350688
63.5071593473972
63.5376517467957
63.397899802072
63.5776510795335
63.5246995447786
63.4067350739007
63.2010616343214
63.6592459117189
63.6321239728126
63.9948582094893
64.0851202166086
64.1555041894798
64.5212162415975
64.3481439488279
64.935537658864
64.9618983346149
64.9670870016475
64.4223765884897
64.7232577444411
64.089067239948
63.4745356426251
63.3520777687524
62.8179842294482
62.917659112281
62.8230833305784
62.7541349012463
63.2408314498925
63.1277484191
63.2411865588455
61.8108902768412
61.2358571793739
61.9322563875255
62.1377055658279
62.0161538854453
61.5070883221819
62.0367568343536
61.6132535996209
61.7140536634971
61.1060541863421
61.6623400342079
61.7456582802746
61.7481363554027
62.3981990264868
62.6752976300957
62.8363950697511
62.9404460634618
62.4602551019192
62.4009239631821
62.4752775461791
62.4508912015881
61.6666122460824
62.1304562403
62.3762271650633
62.6164662599869
62.2013160724264
62.437072499289
62.124086215129
62.6154401983785
61.8018565248164
61.7341607792345
61.865527863364
61.4644722947408
61.88679739008
61.6114520626467
61.538909637864
61.7270137806591
62.0107018662172
61.9028911548554
62.2245064289285
62.115497453198
62.239438465553
62.4546468264194
62.4864862564726
62.5536094275781
62.6451450679388
62.3524095679991
61.5757778853304
61.5737335254303
62.0701960863965
62.5724993907788
62.6332559214497
62.1242815243136
62.3348437468463
62.1267134569112
62.7039778540752
63.2229144861219
62.6269343573888
63.0206185875617
62.623424418587
63.6125404094987
63.4741394599124
63.1157927604272
62.4419458850361
62.5254611215681
62.7723543166195
62.3811479114445
62.782278586911
63.2124458101561
63.9300779266639
63.7656923569608
64.4991440932478
64.3530278393902
64.5356797179432
64.3841353207446
64.6564728883923
64.5754753583387
64.792788277563
64.0247349560742
63.793242067501
63.8221301848917
64.264136005134
64.3110709209545
65.0684966107624
64.9530524621117
64.6197522567823
64.8338841515085
64.2324032676196
63.8672566910268
63.9169874792299
63.6049211668491
63.1326997237682
62.5014883775497
62.1437257317652
62.0303060209683
62.2302160774416
62.1253105283678
62.6749682586144
62.8175011864329
62.8774314843613
62.7176535633584
63.5638893555859
63.2392360405473
63.0637713945608
63.3562099536114
63.5509435687156
63.5281581077852
64.240303996488
64.1854711391736
64.1390184822277
63.8450477678444
64.57011758018
64.6197177757596
64.7482940327548
64.6343915565376
64.056149621043
64.2673439447126
64.6605166653351
64.5314874634906
64.4525665656029
63.797462798782
64.3730215612902
64.021223802828
63.6155821016585
64.6649936001204
64.3371594688665
64.5744725674945
64.9324695710701
64.7840563877962
64.3914408861207
64.4468882654578
64.7750711859378
64.3671566077217
64.3532066129754
63.4931269933376
63.4124295170038
63.4105059638264
63.0085781499001
63.1717935074928
63.3553320525106
63.9376520170751
63.838007079395
64.3352578276368
63.6688879150995
63.6646834473763
63.6940465741553
64.0203421272083
63.6261075350834
63.6346547255785
63.1426637235447
63.1030724498807
63.1836914958157
63.2809382123386
63.975872145922
64.0506907056563
63.9859477140736
63.8471704008309
64.1726356466322
64.4595324331159
63.9994166013877
63.5469828232938
63.2521291582887
64.0796389500952
64.1386424338315
63.812623268133
63.4848356431214
63.8314086179117
63.9477979344506
64.1029670658217
64.0650371096584
64.5000721051276
64.1339491757079
63.6764066022939
63.4236621074273
63.2737141410556
63.14178236452
63.2224491819353
62.3068750549531
62.8514499664161
62.80713971062
62.1217357676445
62.7254579170656
62.5225497102378
62.8367603152936
62.9120073381081
63.4869005024796
64.0393375782121
63.6325474377224
64.0923528811408
63.9517098714669
64.0751519976184
63.6952191096478
63.9237919415457
63.6432888258394
63.8068016669554
63.7137391731122
63.6183627573753
63.4790267961229
63.8898239293115
63.744823424108
63.6382076225868
63.5326537885936
63.6013832160827
64.0443244997658
64.2158820208014
64.2554521241342
64.4317938150514
64.6400746134671
64.5328168019419
64.5023076691188
63.8373631366674
64.4004876055993
64.0826920944502
64.7066542287794
63.707283097693
63.1784894965118
63.3554175347558
63.5502001567558
63.4720667741318
63.370336274989
64.0340005942665
63.9860312177481
64.2861450326375
63.9153147958063
64.2042611109315
64.2684995043965
64.7105359908027
64.9745055732934
64.8240977293095
64.5551477042424
64.787287300532
64.7711080239324
64.7150417288767
65.2321706369178
65.7900767125934
65.9679364297539
65.3222977542352
65.2847103076056
65.4379296250067
65.3054367835443
65.2590534160795
65.4514272069162
65.0039214417719
65.0903367524443
64.7937456801534
64.5420904308913
64.2292996440876
64.1605256195716
64.4023702401848
63.731009743942
63.8628491746608
63.7410572221606
63.623943248425
63.6615545353932
64.3496312825488
63.5417488463734
63.8511415783686
63.7997827512407
64.5822427238725
63.9669723956601
64.0125644897471
64.6288900188821
64.364398202172
63.9816525073117
64.4162578388297
65.3008337236639
64.912064239076
64.711579778247
64.8517943117602
64.615746789465
64.5406310388411
64.5587238236476
64.8259597102418
63.9777274400869
64.5158567869274
64.6438923638912
65.1595736863854
64.8431759277869
65.1454785056412
65.5921341690653
65.6805121100042
65.559481286674
65.6199477338748
66.2952543891056
66.0531980339198
66.0203444178868
66.4502947813487
66.3892511377574
65.9594249351556
65.9907470745486
65.2311657327053
65.5925478740566
65.7031522459341
65.1893679030057
65.2484316735777
65.5205409896655
64.8615188258566
64.8037676351484
64.6036133821376
64.8350266384752
64.0488327266688
64.052781165791
64.4365894789807
63.9435640492117
63.1345193913312
63.2613847406301
63.944719580633
63.4559541487159
64.0569323881491
64.5062581305696
64.4071588406019
64.1564942530716
64.0042382413815
64.3959273790415
64.0416771485989
64.4825702778507
64.3864851384028
64.5257978279371
64.7412310839202
64.4871040167173
64.2088930176476
64.0225334475977
64.5337988904458
64.3455259104337
64.2030714244095
64.2235894458136
64.1510853995648
64.2443457314528
64.7452120014943
64.2489016071108
63.9989020202351
64.152864587824
64.7413903427936
64.4887722971775
64.4558910375715
64.4172284336476
64.2099995605589
64.9752307901482
64.505707992444
64.8506603387141
64.7967339366504
64.7668840288757
64.6031477716548
64.6532548410892
64.7916508865985
64.9041912462285
65.3164576827432
65.1769179711132
64.6629987206908
64.7837550875662
64.883951778576
65.2371313707646
64.5801222310322
64.6132412681678
64.6197824321185
64.487078237651
63.8139044297515
63.8795487327006
63.5871127940725
63.7414595337774
63.4967392834964
63.4928203346672
63.4519440790841
63.2424925168675
63.2102898995781
63.2258858747059
62.8156160978746
62.0747707856285
62.7933831028025
62.8434431460034
62.6498543357156
63.1626096919478
63.0832240842342
63.4490981295864
63.5286177012006
63.4917404533697
63.4888991953604
63.5796987147332
63.2867845902081
63.4860708926535
63.5029727574734
63.0747316448857
63.5715300259151
63.6332616766042
63.4609380213224
62.5547536294061
62.0288297793178
61.8882222945765
61.9769303907987
62.0005938290315
62.0020681327036
62.4678567472335
62.1169208390876
62.3309221860169
62.1937366807992
62.5406128352667
62.6252248802426
62.732563516414
62.5280542020421
63.0604698307421
62.5602947354909
62.7141723653704
62.6897430073205
62.3274216341746
62.0667466491863
62.2323111216728
62.3189114202949
62.6340104500935
62.1186540343611
62.5056656720967
62.7107458852919
62.1738778337764
62.2403361925118
62.6885065549749
62.0584929297448
62.3295921236192
62.1478313643303
62.3475503313588
62.9366136810012
62.5611305885895
63.0790193559071
62.9737579135412
62.165121462666
62.7467987699795
62.7549392950167
63.0581239985727
62.8084765631515
62.7290785154624
63.3383474050238
63.2226443550571
63.1052042058844
63.1505686297621
62.7322552558564
62.302281546018
62.5192249040373
62.9494029026727
62.5879632511809
62.5184855741863
62.3276344340165
62.5351689894057
62.2133101454118
62.1914689484097
62.3172034616437
62.460622928698
62.65522886802
62.8348496353944
62.5342250884583
62.7424926767483
62.4076248871067
62.530901650517
62.6192959392552
62.8831373468327
62.9983402174335
62.9830474529175
62.7790893642118
62.515776280047
62.266315308373
62.5130002535655
62.0540603909028
62.6967379773423
62.3747129318191
62.7555844890112
62.7810325133064
62.3302828005232
62.1313434516577
62.0774972155255
62.4280290140715
61.8488258672997
62.5300892335275
62.6069280090107
62.7635953225796
62.6473046708429
62.6580574563711
62.222622622758
62.5319502785008
62.9590282819873
63.25846939558
63.4560463930757
63.7317709311293
63.6378927103694
63.3163569005503
63.7125640718608
63.5378008903223
63.6739725542978
62.8535740988678
62.8874845942989
63.0609858134351
63.0625319453626
62.691612911319
63.2049474787572
63.3092966971797
63.500684416184
63.608507724082
63.2450163663365
63.5821161998902
63.8841810734535
62.9890308891328
62.651220087552
62.4530722224963
62.6340211260802
63.2819500286148
63.0191133542566
62.4830484167771
62.5918209988705
62.7289034594178
62.9215448564559
63.3152608291579
63.0901620491014
62.9576401806638
63.6805942803435
63.614995345546
63.691951975654
63.1790135069925
63.3885125652347
63.880305503465
63.9100138362243
64.0926335675769
64.0471879211635
64.3338260635429
64.203267867367
64.6632717720087
64.3924437503489
64.5209261650029
64.1403914838643
63.6905790226275
63.4186649060992
63.613668178586
63.7666908925669
63.7974151841005
63.9825120215643
63.4643067703335
64.105192805738
63.8112286139975
63.5330773644401
63.3731684371789
63.1017409454056
62.9958582811793
63.1987935840413
63.4341920712047
63.6231893066009
63.4009655311958
63.2600540718381
63.1399403774444
63.6242108802326
63.7540349328376
63.6471909557746
63.3579315961417
63.4523540432161
63.3462293593401
63.5448917531504
63.4128202464093
63.3577190556817
63.4165358303498
63.9794819780868
63.7149352771958
64.1659009311004
64.1860255362828
64.2015658128161
64.2843796162265
64.1858613374516
64.0064360059818
64.376672753453
64.3747535123774
64.5061870009511
64.8727016534831
64.6482258731372
65.4768607454535
65.3171198493759
65.4641342933541
64.2576892854746
64.556939675238
64.2979812973891
64.2825216911527
64.1262113105272
63.5956538706241
63.1424690482593
63.4451122440742
63.6501481474064
63.8925104802249
63.8979093478146
63.5431570691726
63.5424187323198
63.3900977473035
62.8168293209895
63.5524979251667
63.7827790651079
63.3830565857759
63.3909090446185
63.1345421648161
63.3346474912412
63.3282185538693
63.4643996223016
63.4605267472248
63.4264173152777
63.7647683846444
64.2069685285887
63.3718300034477
63.6022169629623
63.3791653110303
63.2210996782993
63.3983351933728
64.0123385257753
64.1614861285621
64.1181051767587
64.2815561691585
64.8864496586971
64.5442698475926
64.3464143192978
63.9005153080454
63.2772493370216
62.9853071304846
63.083779489712
63.2841957041846
63.316778038026
63.8690596797683
64.2735912946529
65.0952507766461
65.2330951636666
65.2318703519503
64.7842874363216
64.863382221996
64.7042962136686
64.4872339579752
64.962264984563
64.1483161360316
63.7014760860401
63.5972998138856
64.0810633949988
63.533151619228
64.1308834109761
64.3760073558972
64.0846626425686
64.1365903057773
63.9710863413472
64.8418900835042
64.0706671586387
64.3202349809541
63.9018041068244
64.0299683636054
64.069587744202
64.3297227977824
64.7453727054304
64.4887787006321
64.1567014947694
64.0120486934585
64.4700197372137
64.375709748129
64.6349864578777
64.646825144722
64.5744841109252
64.7391182013721
64.3666644823888
64.6523943418167
65.0906448038983
65.1335773665342
64.4885739191655
64.8525423628479
64.9350824062797
64.5326354818397
64.685773991375
64.6785078702489
64.4879022015666
64.5141943410548
64.2017556755141
64.3547716596775
65.3209448163956
64.6390934703923
64.4069371631157
64.8002028655143
65.0775132408319
64.6913503928517
63.6762537325981
64.0013821540517
64.0174413017462
63.9114005477075
63.8528299129018
64.0511093984334
64.0588110986068
63.7973973111556
63.6908645541561
64.6657172426747
64.5959219842493
64.587372806146
64.1584986835861
64.120452739957
63.8613519110573
63.2812554548767
63.3461010719316
62.8615560096107
63.3538559380675
63.1701718545122
63.6415870356395
63.7695992345624
64.4488783506039
64.9367800025283
64.929126365736
64.7360088442537
65.2681648266327
64.767573868614
64.8446459091135
64.6724894395879
64.8623907405648
64.6070491345798
64.7843692601444
64.6074270727285
64.2406589003047
64.0525477547902
64.1345047704677
64.5648394627751
64.3057565656845
64.1528217890533
64.1121822247057
64.4247726678084
64.4770669364479
64.3442601749781
64.9968499551882
64.7162317009161
64.8423080457433
65.0956459451263
64.4840486960205
64.2870050611825
63.936997112966
64.0328241996627
63.4936001750228
63.0940051704338
63.1312815714971
63.8161960061145
63.2757898166286
63.7722322031715
63.8433693909671
63.9714982260675
63.8569869303021
63.6381579557325
63.731339504978
63.6270028881104
63.5276939665219
63.9034651064487
63.8246110252846
63.8685579811157
63.6154019749234
63.6186439815364
64.1240916980912
64.1470040182206
64.2137985498705
64.3841600689717
64.4488530291703
64.2327577687779
65.0867438717325
65.1299809661175
65.0674857776685
65.5455029793782
65.3176579599324
65.2571903913737
65.1274847603451
64.9445094023764
64.7020009257421
65.0762044102202
64.7577720429777
64.1220730198791
64.2851719146248
63.8187098000248
64.1413498709105
64.0525523317639
64.1095772223343
63.954969592545
64.4148824305219
64.3983069874034
64.3295785061211
64.6064047991108
64.7210578484836
65.0883641480579
64.9247681181001
64.4321169735684
64.2904060267187
65.3695303461385
64.8826173962086
65.0243323089109
64.2878802992505
64.2172249700947
63.840652391686
63.6170563449109
63.4927676765609
63.6971267569699
63.7014205748935
64.06014240067
64.0405289056393
64.0174839783862
64.2262115857904
63.4639211995977
63.7874011609272
63.7978977710998
64.1175224359015
63.6795130181444
63.7632988894422
63.420735348266
63.4057205100372
64.0591365885013
64.0906486234628
64.1406219237413
63.6078546848487
64.0757707834797
64.2027332940118
63.7870363992946
63.9807387146681
64.1584306341427
63.5105076422624
63.6410344929553
63.951826363539
63.8229971092078
63.9522162662642
63.9137056293792
64.4172566962791
64.2639944329138
63.6563022827735
63.5659953137973
63.8460346454667
63.8167162133248
64.0037032874105
64.2613737481138
64.342973945157
63.5391594192193
64.3089371447687
64.6713566406119
64.1462501729743
63.9279655267437
64.4008330767128
64.1243685536407
64.411371209928
64.3221995573491
64.2311196227726
64.366069934165
64.3456299633952
64.2426235055424
64.3618666462055
64.4691434312726
64.6936370781327
64.7909765735708
64.3822784010191
64.2375658271507
64.4620411965033
64.6370895168659
64.5884896805277
64.3008279172675
64.1969337753486
64.6692836602593
64.3912897909272
64.6554018950817
64.5775764679901
64.5277736727979
64.6780021351122
64.3764777687341
64.2638610214029
64.1297589283442
64.3559109544672
63.7546979274705
63.6130860076638
64.2261605141393
64.5527242116908
64.4503882672185
64.460464436493
64.4355683626268
64.6176043905737
64.8464783270614
64.3573997536251
63.8204979401473
64.1316066789832
63.7976773438986
64.0156132114268
63.9816551074109
64.4829230037761
64.4724284426418
64.0083143288459
63.8600483889967
63.7068977390456
63.9431697781818
63.3420111492594
64.357451648807
64.1920188998792
63.868324536064
64.0294540073699
63.5543838599464
63.1392914035823
63.6248291981174
63.0800210173518
62.7092491392914
63.0731118799116
62.9623240312241
62.9615152708382
63.5039061450381
63.021018464976
63.710397852281
63.3927612913235
63.265839310492
63.5845189252044
63.363507520254
63.8838197297255
64.2554391415522
64.2592839800411
64.5659761702629
63.9488004699787
64.0297905523388
63.6621783005635
63.9835334735842
63.9781237559248
64.1435027951963
64.519495302625
64.2571115172542
64.0595810765377
64.4748022246815
64.360954370573
64.080603504648
64.2559834173073
64.549270294542
64.6861212641847
64.6550620732239
64.6304316074079
64.4433660685503
63.9947617054472
63.5976077109663
62.7159836996265
63.1435088363368
63.5703570173092
63.7350485772506
63.4982821921913
62.9419703629498
63.3490205871728
63.5379861294525
63.1729205463096
63.2052812956483
63.2644709408487
63.8125903655574
63.9313468962125
63.9785137442638
64.1842756691225
64.4262464528734
64.8660838282318
64.3411477612972
64.5611216401957
64.4447426648436
64.3909850415162
63.9783894837501
64.5954865938857
64.543539786083
64.5094601195091
64.8240851914232
64.6075810485652
63.8102269411108
63.780741564442
63.8631279960312
64.2331552571658
64.3213870176561
64.2197780144832
63.8112692748019
64.3713116791798
63.2446141107841
63.160930271761
63.3818569164088
63.5580637459831
63.7587698901784
63.6547961274075
63.3238769926795
63.353596446713
63.6277750213628
63.3628550143243
62.8380415635301
63.107348854826
62.9578079535811
62.5106426284511
62.929274677022
63.4061163477277
63.5321853967587
63.2639067046983
62.9581068755426
63.4100917249874
63.4475383202291
63.308946296978
63.3184728589681
63.5089169242644
62.9938178008801
63.2571421065861
62.4333321168398
62.234192732917
62.3162864500657
62.5115502802708
62.7741107784664
62.7231662957157
63.2604322164899
63.3797420456349
63.7582249388652
63.5541622579521
63.5231769847959
63.0942028835945
62.9027848089892
63.0280147520652
63.4201348210367
63.0156973332844
63.1799123990614
63.2535183254582
62.8453018188539
63.5260438741217
63.9697664311223
63.1348888486968
62.7521497004331
63.4050500250834
62.8275546172005
63.4625210778838
63.7011052359144
62.7927677028819
63.231151549621
63.3874328121595
62.8615889182645
62.924163984687
62.8618218451024
62.2626234720233
62.1407400786719
61.7163316871241
61.9260877274154
61.5843607861096
62.1988622153173
62.3062193222124
61.9305835228859
62.3633531831358
62.4934632763735
62.2149155056997
62.6349617128991
63.0730734115212
62.5508539719549
62.0090048601734
62.2977921161092
62.4229636355176
61.9508352309495
62.0486457203656
62.3976510342457
62.5108745721752
61.947599766827
62.5769861070497
62.5586719909459
62.9082043977707
63.1694677356329
62.573405439092
63.4555772326884
62.7551958425285
62.8527705722184
62.7327240566746
62.8162258532208
63.5431423764115
62.8403429903071
63.4790983165847
62.7258937272145
63.184343736441
62.9376325536575
63.1391171675874
62.6524249348477
62.7555747085578
63.1062437999499
62.8166498947932
63.2980424153747
63.1212680745195
62.6732478043436
62.8147638393631
63.4618614170642
63.2035612164683
63.6233757330602
63.1824860748581
63.0543271536632
63.1488988550367
63.1179239568168
62.7778706647498
63.1363251865631
63.6054134808481
63.0625367215573
63.1660518431191
63.1789198456417
63.0143802086547
63.2011856624637
63.2982273275453
63.5991330959458
63.4321468494179
63.4244775759613
63.7731346498188
63.410086979227
63.1157006895741
63.3262019050228
63.12181908203
63.2296413473745
63.5148640387322
63.2690098933098
63.381182781801
63.03242420843
63.4184309578583
63.4165995985284
63.5899386813771
63.5547992236091
63.2324477159413
63.3036588146663
62.9377656309241
62.5040588253594
62.6867174400627
63.2052288743622
63.4699303744756
63.0001261963004
62.4203132407266
62.544696055235
62.7269799830403
62.1047031490155
62.6492714559739
62.4498395937262
62.4850137485263
62.7280504360892
62.57276445299
62.1593052419114
61.8816466383049
61.7498325226843
61.6993213265594
61.9736745771031
62.1823399195323
62.6558477231651
62.9565715771374
63.7064907464619
63.4888228856368
63.1558716627522
63.2416029026174
64.4172701639227
63.7926142497593
64.115313606043
64.1351366704784
63.808983677518
63.7479752859532
63.4243115228839
63.5937926952189
63.7248848162722
63.9506220025902
64.1705654553122
63.8515609852053
63.8161774334061
63.7677975033598
63.5127870813684
63.9242056337664
63.9880191100674
64.011596954026
63.6673637845188
63.452591430437
63.7467212499687
64.2227897452937
64.2725134034232
64.0187014009134
64.724027414197
64.2898087171351
64.4615701449945
64.5461340480582
64.5758328651131
64.7286583179354
64.7405422082671
64.3498312089629
63.7433585225098
64.2950621903557
64.2271273523993
64.3739687772441
64.792377957376
64.8720816475659
64.5562380672511
64.855070590369
64.3460824185439
64.7764360449467
64.6276823285569
64.6904618339057
64.1359119819518
64.2746067063444
63.9899293803319
64.2532671652188
64.7910973053076
63.9143025403969
64.0834353530441
63.7616122390871
63.5585359160931
63.4570941569215
63.7822989818267
63.8861938939171
63.4899481003342
62.9694325120564
63.4942913097216
63.4600258084316
63.3541258131217
63.2738016503591
63.6260705858252
63.6673131571516
63.8525018891277
63.7839259008456
63.671616242015
63.3071353996609
63.1121862975415
63.1068103693456
63.3053556038994
62.8029760790391
62.4595706339414
62.4935177959274
62.0853339546656
61.7722127570484
61.9041563088191
61.2247444352855
61.3735844158512
61.3813230658193
61.4159183261165
61.5426948980866
61.8258095586286
61.5728893174544
62.0178676951565
62.4897209123195
62.6872779410504
62.457829741007
62.5954582837791
62.7134304727925
62.5101045774989
62.7721964442214
62.9251562469501
63.0949196854862
62.2466658237475
61.9203644030858
61.947294752099
61.6449432592652
62.3772537911856
62.0855088860152
62.1948685336142
62.4483826927018
62.3345267439221
62.2518227129921
62.5450984293963
62.6088276325648
63.1276264454889
63.0822895740257
63.1406390588646
62.501583955898
62.7016915041636
62.7774936740093
62.9948674602439
62.7049089891417
63.4330339650077
62.5540382499484
62.6174043392416
62.897819927391
63.0886249974878
63.6394910137242
63.269799713299
63.3751343851711
62.9714999327431
62.5538546922529
62.4655470873811
62.4197967695721
62.3899439546366
62.649829515737
62.9933428086348
62.8643678226581
62.887195392152
62.7632585336893
63.2137944888408
63.4190812412443
62.965626393566
63.5633381475679
63.7278934370049
63.655094343358
63.3368318150955
63.566128814624
63.3402628214734
63.9001590054096
64.3540255352167
64.3572616046347
63.7406128552364
63.3818923217975
63.1578577579952
63.315969759319
63.9024730789443
64.0926622818732
63.9240516196936
63.3924508277958
63.2739441477071
63.575313119488
63.6769216959926
63.8638413550416
64.4206450098796
64.6116309769346
64.4169570477124
64.757695104731
65.0508383259731
65.0982068557329
65.3288858253091
65.5124359937909
65.241729117416
65.3763299612805
65.0375983624582
65.0221877194161
65.1442824909649
65.3117068270137
65.4395508104613
65.3117567639663
65.4042715541304
65.2267964666572
65.0718382268864
65.0860605877401
65.4548748300716
65.8230715972793
66.251381191534
66.2773994936891
66.5694262454407
66.0093015530664
65.9882152745691
65.5777549631838
65.5542246827672
65.6714559716438
66.1051762444171
65.6075667495475
66.0828906476495
66.1045409116354
66.1100720046183
66.2254708715503
66.2779374144006
66.3222012457167
66.4234405919102
66.5650762497839
66.3991929735179
66.6367070086374
66.5867117205575
66.2884730945073
66.710694552836
66.4051407996839
65.9666401425519
66.5059354449622
66.6505926956375
66.5335966696396
66.3469511855658
65.9810337519804
66.1205725455657
65.9260379031428
65.1229351221991
65.3612395929601
65.0928999841716
65.2816438691871
65.7979237650854
65.6914084985795
65.4573927390581
65.5895138188236
65.2904756444803
64.511503180358
64.5647794041656
64.2760040113298
64.1224423063498
64.0754827101184
64.0877656547679
64.7192960090659
64.4926183433259
64.4409082626363
64.9169313975188
64.3902021940878
64.5000338667087
64.4203683349153
64.9512703857591
65.3598848173913
65.8940063808709
65.9033457204274
66.1222453619353
65.3404657549198
65.6922971923719
65.2393789765089
65.8429760330095
65.3146889765563
65.4515160639705
65.1165645185538
65.6894802266524
65.4938478630778
65.2280296755097
65.4502427002358
64.8319603415919
64.8820360464044
64.7285533362166
64.2753033106649
65.247039902868
65.1037884918974
65.3259732846898
65.1009214043806
65.2154076385725
65.207503026182
65.5978987540401
65.9473062306493
65.4677988697875
65.489118317197
65.6820489093026
65.7629465704244
65.6605347599715
65.3540700559924
65.6627872052788
65.7932545062403
65.6025545080973
65.6340144254529
65.0039944040896
65.2501533792714
64.762316520542
64.9497156878907
65.0400601772761
65.3567665502953
65.5669169747977
65.1444087377617
65.0030495645134
65.1265668631735
65.1971716373323
64.8951922684442
65.3123288695329
65.4395495351166
65.3548756544567
64.7396148684038
64.7401117316824
64.4806622950238
64.7114526963056
64.5708505272687
65.1893199666705
65.3901560482336
65.8655747334383
66.2275270271488
65.4495160721906
65.2621139994547
65.4813399285376
65.3165669959378
65.6429398414438
65.8503084037933
65.7626525004643
65.7610470891236
65.4698731669943
65.4971215211415
65.7104802465421
66.1564168139255
66.2549901112435
66.1830929807021
65.9386809146161
65.3406331118334
65.6293865567641
65.3208893058804
65.3204059280298
65.087626283138
65.6184813385956
65.6248203849669
65.3065273076552
65.4279821749632
64.9340673114619
65.4784580482069
66.2071571939302
66.0352109033011
66.5023940952114
66.225630054335
65.6017989266
65.9107456168752
66.185653068828
65.5867213191308
65.9275472270653
65.6956530270161
65.237023396004
65.360087581344
65.1741899420314
65.8430411311557
65.8424071669539
65.4968573612157
65.9231801523488
65.4360778241736
64.9791255473752
65.2976333030641
64.8972459225111
64.8107640813417
64.9202574072576
64.7075094996356
65.3331965970778
64.989004052829
65.2776576701957
65.0690419285238
65.0323820164507
64.9644022494851
64.6656058231496
64.8134013926572
64.7768578515203
64.7713616535978
63.8856563420752
64.2524505088897
63.7121426171361
64.1127206431536
64.0428706511404
64.1733711872524
64.5862261152166
64.5253349156788
64.5849736070808
64.0363474998475
64.1386948683225
64.4952580514136
64.7366403343021
64.3368502277817
64.3439498540982
64.2082804523792
63.9498265243397
63.8394759939171
64.195976923349
63.3373549689429
63.6412156170018
64.2290786896647
64.2982138911175
64.0402754232287
64.7447230289799
64.0015210873942
63.9451843569062
64.0315091196863
63.6146216564304
63.3056502048183
63.4876777179563
64.0451422068036
63.6188611338135
63.4691798063555
63.3018101876653
63.2898604638922
63.3370447167412
63.6803072943266
63.5227397817523
63.7609767078258
63.3602483989253
63.5506306260239
64.0024779651854
64.2945151900489
64.3233048705702
64.4320610768855
64.4775924929047
64.5376209738592
64.3918941357655
64.3082722852684
64.485385223168
64.7558674637601
64.3019052803142
64.9146032447898
64.3198620111131
64.2624926894059
64.0832925955686
64.0803215255117
64.2315466587553
64.1786192088044
63.9715850186966
64.5239792846921
64.4678548648728
65.0673401932158
64.5920397972316
65.1933533496427
65.0299709217059
64.5455249440704
64.5232954214269
64.7864101655679
65.0204686661808
64.8543227073533
64.5715978975748
64.6164376514681
65.2767144578866
65.0393189876952
65.534978583953
65.6369752384283
64.8793502312122
64.4878218270262
64.5458916229154
64.7577101397176
64.8714390699
65.0355415391162
64.1898385685834
64.5945097364595
64.7617341135925
64.8686656567341
64.56937314022
64.8446896520808
64.995653035746
65.0487850158256
65.2149306534272
64.7746318804436
64.6326285521801
64.2513407723518
64.7918886212318
64.7761960327937
64.682550167241
64.6934023730004
64.2108091878389
64.4352132906206
64.4831721118911
64.4435385868628
65.1919451340927
65.1730201120421
65.3933030757847
65.2824501663087
65.0213945801537
65.0003148927927
65.1097242534433
64.871054526859
64.5275598010196
64.57284884104
65.0772952563711
65.3054574793488
65.0800797074287
64.7034965124193
64.6467389405251
64.4578197837521
63.9132391536047
63.9059751853775
63.9633849242247
64.0920281501942
64.258192095269
64.5331845244427
64.4274228011378
65.0256726774722
65.2700157892653
65.3745704609927
64.7728504295752
64.4336389939613
64.1404556458477
64.7103527403352
64.5761965222284
64.3451551234037
64.5183084394815
64.3310530773703
64.1550991226157
64.116445734341
63.8135598757706
63.6799920822375
63.4436030551656
63.6678775986175
63.7518347746325
64.3930363958953
64.4973824058285
64.6428619177567
64.3360254267075
64.3668749494647
65.0791985933211
64.9716635003563
65.110724218385
64.7557228540851
64.7044207782022
64.7107789392123
64.5834176617304
64.5125160090882
64.8350792753912
65.133484167812
65.1059557671626
65.4197591900947
64.3434095632575
64.5312114865524
64.2865083516497
64.4257908603527
64.0850112666143
64.1756156065459
63.6835196232037
63.4991988302473
63.4358118567507
63.7725525349892
63.9407219400509
63.6705070301001
63.2702018059519
63.7581985763291
63.9102114367833
63.9909407402222
64.0357429576964
63.5557396613935
63.3705375865126
63.1411542913371
63.0391989453328
63.2086686874381
62.7276414250309
62.967566383593
63.8531832031673
63.7516919731618
63.6836846479564
64.2914995256822
64.415030300897
63.9247977651037
63.6685239304762
63.5939810299566
63.742204259163
63.3585786723945
63.124672885228
63.7504951592741
63.2798358195866
63.4302589395025
63.3390318713617
63.3016920101279
63.2607447276503
63.2363279781262
63.7604516260622
63.3889955719553
63.5852568960753
62.9476580131112
63.6473994795214
62.7408944923317
62.8891326352361
62.9243924094891
63.4158115344388
62.973047848611
63.4550351293681
63.5068556683601
62.6485738636587
62.3305638338865
62.728180089183
62.3460815570963
62.345408450439
62.4283567099467
62.2956763820039
62.0327164525812
62.3700347768397
62.4251274861268
62.6291896076524
63.1376331537539
63.4778639284182
63.362644242399
63.2966752152497
63.5712166675761
63.2614257624465
63.0437004263661
62.7707995925157
63.2480403787848
63.4441733486692
63.0576569285862
63.1854181759644
63.1524148407003
63.142216598072
63.1034556828729
63.0134489210995
63.3341433297094
63.0166684841798
63.5286193024605
63.2844668832608
62.7548377438581
63.2558262767778
63.1704854758548
62.9306289405237
62.7581757784752
63.3169406738458
63.4070268744505
63.8612647701539
63.531410749195
63.3057833422102
63.7867323237077
64.1126236560911
64.5969921951076
64.3372972641316
64.3271956273193
64.6813076868479
64.9321757681371
64.4250825722675
64.2928425914724
63.9437247714306
63.8173730297209
63.399153369705
63.3863388336921
63.5866873809443
62.9552556843748
63.410843739275
62.9398794821071
62.7808778254916
63.1420288904806
63.2774350235175
63.4625899837396
63.6206788926872
63.0390253961492
63.0737273822771
63.0451493305805
63.1222380500112
63.2455832829982
63.3776904053637
63.0558892821945
62.9965631880221
63.4357921427499
62.6854031445884
62.8255188117554
62.7586665896958
63.0340349984435
62.6368265513077
62.5461892257228
62.353959838023
62.1433329318897
61.9667855935232
62.6122716063033
62.9349996812811
63.6150636538874
63.2741105683405
63.1896982674867
63.0272638284022
62.8879006384775
62.9194778509729
62.9453951232299
62.7569659037108
62.3313757228198
62.8316487572664
62.6927520528256
62.2096091789913
62.2339265711079
62.060624811009
61.6631931450942
62.0533440751156
61.6994839359215
61.72838065648
62.0129289120801
62.5139687961571
62.4293551069092
63.0579251349065
62.9565340905485
63.0212474065933
63.2386525372809
63.4571407372965
63.3368722751852
63.4973812916909
63.791159823124
63.7042121536969
63.905871391762
64.1762480369324
64.129819282646
64.117613374551
63.7529468517716
63.5750813892016
63.9609319185563
63.9691033505865
64.1760514658602
63.8670627917825
64.1380035891366
64.3884784987977
63.9493573404827
63.7583526665615
63.9493168834311
63.2165097514628
63.8326301565465
63.529287062507
63.9328030656108
63.302804263098
64.258925363567
64.1280454699305
64.4895469167971
64.8030417685532
64.0603294273838
64.4068984115154
64.0691435486922
64.5753257052015
64.874237302448
64.3159476595009
64.0650282739402
63.776375979025
63.5725811299593
63.4064484755837
63.1689989504594
63.2684385056565
63.0175341455266
63.4685791748469
63.0548487403007
63.0981014730146
62.899638684693
63.0759112286684
63.0627603967425
63.021605958039
62.8442003997024
63.1571965090698
63.2641808053513
63.4025870883398
63.2905937630916
63.1916901407889
63.1877879121161
62.4454598706791
62.3376924571862
63.2555966103222
63.1401689280482
63.0338822578962
63.4421419720136
63.2506858941142
63.9195300489823
63.6872303143795
63.6604887861362
63.2033708934912
63.2844545612557
63.6972436295022
63.6056151467704
63.8172173912917
63.4254158549773
63.5079438681872
63.9183996846524
63.6875393012987
63.9491369803365
63.8629806810715
63.640499145188
63.3746532724165
63.5378254348867
63.6758432460314
63.4454147562385
63.1122796427493
63.183081761512
63.1555406106117
62.8871898181807
62.564740592118
62.8094750671396
63.1213106783041
63.13646436407
63.1435589663217
62.9563256216569
62.5946002465011
62.5052604516561
62.4750481189246
62.5127517451306
63.1949516540126
62.832856414012
62.6240769016465
63.3063924537822
63.4206863407453
63.117975772036
63.0611595275992
62.7991572497606
62.8512041217003
62.6252565317009
62.635881147145
62.5754176815718
62.452110848867
62.7297170454602
62.4672305102965
62.4181487690181
62.0300934032204
62.0369944329424
62.2483033322748
62.4259685521162
62.852057316699
62.8671926747161
62.6864693669499
62.3035019627291
62.2406601529351
63.0090178734671
63.7943349957813
63.7467901343029
63.528872400515
63.284504547993
63.6204425320103
63.6510510810603
63.5077534757925
63.827883284711
63.6054365215285
63.591819547242
63.1602057800205
63.0859795402458
63.6283754837284
63.3624102109641
62.5645782944979
62.6722206160341
62.6508067001401
62.8730614982772
62.6062329689872
62.9908287900182
62.7804360984956
63.4009115118745
62.8316907774197
62.8002134608567
63.0423946638621
63.0871901074885
62.6577047284693
63.0925572430704
62.7201182080973
61.9870365301443
62.3151643826711
62.1189828468381
62.100006377765
62.161676252282
62.2151823909715
62.4432066599256
62.6803987951939
63.1440498643729
62.6638286286173
63.3415118317977
62.7795897154349
62.9506381280255
62.5751691296081
61.8225955030955
62.1846485627805
62.2161284378955
62.207106330314
62.0671460736532
62.4152024295096
62.4698791129464
62.3906776736936
62.2438687479616
62.3120195938995
62.3193232735997
62.3254008218096
62.7948377147881
62.8991670827519
63.3756077582183
63.3599680720119
63.4027406711645
63.4068864188321
63.0116827448333
63.1301305715698
63.2574019730725
63.2103760817142
63.1286000077654
62.0859915574843
62.3303819236072
62.9224402855642
62.7680601358123
62.4197255880784
62.6404141387873
63.0934468661895
63.0307487016324
62.964856739628
63.3411376122443
63.4045922699542
63.5306018195512
63.2490412684449
62.9611195123101
62.873083522986
63.2037957930623
63.3491387757687
63.344430519488
62.9629371905996
62.9979812975471
63.0811780255859
63.4622871977065
63.7140157027673
64.4701325728099
64.8831865232434
64.8234609616074
64.9338661566191
65.1454141191556
65.5246677294557
65.2174998315644
64.8154882829767
64.7358682842063
64.9195325876315
64.5867175817283
64.1316267079938
64.1637580516505
63.4674894331236
63.5342035427065
64.0089170548636
64.0157026956723
64.264514113316
64.0869920558987
63.2776350776181
63.9127536890915
63.2108890793868
63.4341919422078
62.9337783883209
62.3407579554549
62.6369257775057
62.8659679700573
62.2380745055163
62.9155322210567
62.2206427031718
62.0814750825244
61.7308216149048
61.4026226552748
61.6501671744481
61.3318328962251
61.8014088648541
61.8293193091607
62.2372169911316
62.5875079570571
62.6758370567404
62.3575083868822
62.6405913560855
63.0302300221883
62.3169437961017
62.4025657190502
62.107126651738
61.787523283248
62.1240620750892
62.6303737684595
62.3626736716087
61.8112531991916
61.8881552998199
61.7355162142072
62.0474936711276
61.8405982209055
62.0594637123688
61.8249794027506
61.6998542938381
61.9801570268484
61.3646188660012
61.0178857049309
61.313370194053
60.9416152018495
61.093975468962
60.9046781169473
61.1210379747587
61.4719379093436
61.2690718939639
61.6362231781567
61.1052762744369
61.1682704723948
61.3963519041315
61.1105895611611
61.4945720654955
61.4976091766386
61.5850513726909
61.6401605783253
61.6010172578259
62.042552451068
61.7979735177881
62.1018281791628
62.2235701823758
62.5046023155941
62.598302481194
62.8142504265775
62.145443163963
62.223075683271
63.2493460737915
63.0936367274685
62.850296441176
63.2183934317288
63.3253834323852
63.5770580201997
63.0476656061417
63.147732891939
62.8427526743818
62.729074150345
62.3860748257401
62.3684228670879
62.9128084509546
63.1994529454188
62.835856121661
63.0166269305951
63.0226189243232
63.2652132280273
63.4937746126432
63.2362680695881
63.5480693253445
63.9237628768857
64.3946384890756
63.5881736487936
63.8446563732051
63.734632763379
63.4915267467245
64.3006452618363
63.8546674633224
63.5930530430712
64.7791407258546
64.0420535636195
63.6785013115467
64.2705978963561
64.0174627712758
64.4477097872941
64.284604418843
63.8489192616234
64.344590590883
64.2527139200213
64.3010640151323
64.1292441650984
64.2948699394302
64.3281675904457
64.6414426824734
63.8541005410741
63.9737467900772
63.794268700699
63.3908084535863
63.2916117901844
63.659208977935
63.8363303478659
63.3245727241439
63.6882193900776
63.7613169703078
63.7748354716023
63.4882151623254
63.7335158808622
63.589483472603
63.8294274611911
63.8461030094036
63.5869956070761
63.6540385030305
63.8936230681233
64.229392940297
63.6716401670118
63.618478117678
63.495678205436
63.3356849021424
63.5810619478918
63.553249378477
63.3063852493995
63.8359492545799
63.6214432200795
63.2564999850529
63.5852052753426
63.0348477563362
63.2461311833569
63.4265289724484
63.2317499900282
63.3220960347601
63.3702593821196
63.6302322075046
63.7087390960872
64.3084942093066
63.967412655201
63.8823170100381
64.0055277892965
63.2490302537803
63.6485491531266
63.4086428445046
63.3967944723815
63.2588658271495
62.9099835795591
62.4349601103115
63.07696881331
62.8147824401458
62.1732593951304
62.0100907574514
61.7970870318553
62.0299637825578
62.0228232740919
61.5045976370192
61.6946781188805
61.6178826711664
61.9830362542006
61.7933273203331
61.921396650058
62.5056040220582
62.6100957247332
62.3787689119027
62.8389040855065
62.8059628383309
62.5792895583605
63.0307646219806
62.6740672934975
62.3424995614922
62.2062614348255
62.605579793232
62.6268457858532
62.536240159862
62.354504419097
62.6618470071791
62.6745231957775
62.5911803515972
62.1702578018716
62.4797053754458
62.3894371030439
62.9315777124139
62.9977277117169
63.1838541597594
62.9338213715702
63.2320695395252
63.1512560814011
62.9312804739864
62.924535147936
63.2751547730401
63.0963645181682
63.2796158839594
62.4954843646243
62.9565731131927
63.3281943344768
63.3173362986481
63.0794519555903
62.7883118196967
62.5165489668143
62.5035508226241
62.4582999462653
62.5439639693295
62.1940337265379
61.9776683226598
62.2155427062741
62.4279542884111
62.2750526252975
62.5275686015417
62.8374779055747
62.8306146279911
62.2805707835307
62.5139532752183
62.0005856184871
62.1461000173527
62.1764106149415
62.0820146563743
62.2427344304279
62.9755321326425
62.4936613944206
63.2798216280009
62.671012413093
63.423498840761
63.5736990213087
63.9957159254319
64.242425598384
64.4726629906032
64.5237037115466
64.0054119063326
63.9351453798431
63.4667054515687
62.9623550069501
63.2920034470682
63.197082585657
63.5669776706427
63.5683494535973
64.0532512045231
64.2701085897348
64.5675507139511
64.7612069969005
64.0233926776797
64.0778955137146
64.2794273729457
64.8889068580349
64.0792340847461
63.7938439368225
63.640541188902
63.9469136232256
63.5988099270352
63.8403933119703
63.8189975203609
63.7199925077545
63.5472978281905
63.442053435391
63.4886903138884
63.3799041725087
63.9289479458609
64.0289067246761
64.1417856661727
64.1737537110108
64.49765236617
64.0189379923581
63.9765049192414
63.8343822061645
63.8307573108811
63.9777390900854
64.1696934684606
64.3025876070897
64.1519507914539
63.9975018876459
64.176167230234
65.1357488073208
64.9669415926212
64.8365835976968
64.9188661416668
65.0563018892079
64.9255105804356
64.8648885511559
64.9838621946386
64.3295419549461
63.6100342187102
63.9965884339623
64.0042576127088
63.503278488368
63.4661124271712
62.9455299657296
63.014224868864
62.887376581742
63.5610100505371
63.8736452530519
63.7496533112644
64.1363061378034
64.0349624840811
64.4602264959216
64.4957970575385
64.3293989104815
64.2011897390454
64.1645400537562
63.9725886693981
64.3784995702095
64.1038745266538
64.3895113421505
64.8644305894237
64.4549601616624
64.9529757846176
64.6040745175007
64.0714729422259
64.7896662499658
64.9045374133465
65.1179613395172
65.3131553708491
65.7581863126125
65.1808847898845
65.1522233835922
65.5441648252308
65.6057021025855
65.6213105356489
65.3910383064067
64.8775069219596
64.6732902569508
65.0394905156017
64.5153162542384
64.8576264101595
64.142577389742
64.3968737248724
64.5443854346078
64.2734468219934
64.3393151135442
64.3604460567389
64.6014508417131
64.5472836183216
64.6642921540148
64.9561206858621
64.7455364594135
64.4796119830317
64.8011367562984
64.585471295372
64.5026159394382
64.8281846556615
64.7864973718552
64.793244304525
64.4869348031627
63.6761707268516
64.5954655192676
64.2870402535175
64.6969344061775
64.4637972557999
64.4941559282729
65.0764340273451
64.8669986577501
64.817122874464
64.8235385969535
64.6278926106257
64.7316360177541
64.7187593779934
64.9386053498919
64.4563959930509
64.0739744764705
64.7759888621841
64.2573354880135
64.0772952630058
64.7263062745187
64.1475895142431
64.2223532904966
64.1197355871017
63.8618396679262
63.8857638778371
63.8755162274649
64.5237798687421
63.9027803173289
64.0998836201184
63.780859392348
63.2325397808787
63.4889320728755
63.3025120698566
62.8785910122487
63.1238807168715
63.1648547886289
63.6741758844715
63.5115376936102
63.8982252603429
64.1455312958672
64.1134159073223
64.1922430015513
63.9854778363846
63.8923174131486
64.0139419416535
64.0080625354339
63.7504168945869
62.7160735818462
63.2956759019559
63.2882985738119
63.6732819372026
63.4117064998998
63.7530425397534
63.2760478469099
63.1646070373245
63.2254199667527
63.2643979952726
62.7713858786288
62.4671838259441
62.8923101505853
62.4419745425588
62.5461073299494
62.5652621036565
62.380779636614
62.6284301486761
62.1827798292824
62.5240108968462
62.1856828111742
62.5278548354472
62.2083522265827
62.7802199415878
62.711263880135
63.0678856768159
63.6544540848811
63.9112144523956
63.6461839861681
63.7649709636639
64.2860653797334
63.7493944011819
64.1196649777745
63.7295343423961
63.7840012114254
63.3140605335738
63.5201889821672
63.1683619003955
63.3758159868895
63.0697130950422
63.1702960733674
62.7266110355376
63.1916320872318
62.5745773350573
62.9160725652089
62.9288835774589
63.1401815917137
63.7269513028258
63.2776764605686
63.0635664332446
63.1396163910223
63.1741989623208
63.1678650059956
63.6337633347806
63.5713377304164
63.197435576384
64.1689878089999
64.6789960479799
64.2654396179784
64.2378275111318
64.5043142779545
64.7370842444685
64.637247979553
64.643509985705
64.7689247326322
64.6066339524046
64.2283908468576
64.386810361197
64.3684264503851
64.0547738618545
63.5524224976586
63.6957804205206
63.4198525629472
63.4797182731394
63.484480244234
63.4866624912644
63.8919148876246
63.7636315386613
63.5581532142017
63.3677437433058
63.3138269050938
63.3749311445712
63.3157862441699
63.3067928531759
63.2818675984105
63.6159099998978
63.6210949732816
64.1469651323632
63.9695748758666
64.270505674749
64.1327297465497
63.9867281018508
63.5630910711768
63.1633038023574
63.304175606607
63.134529177134
63.5576844384195
63.5913825789275
63.8426904503177
63.8416818299462
63.7741740874521
64.0057943093294
64.2122237789983
64.1353849112998
64.820637972569
64.8681306142566
65.2464909860457
64.7158154572175
64.6107862940393
64.623231030945
64.5897087395898
64.1101128355308
63.6335365693389
63.3197592537072
63.8554428699747
63.8137514152273
64.0065273751314
64.2599582422982
64.779235778168
64.1701779037857
63.7756746556677
63.5791658776997
63.3724636703507
63.0694515784567
63.4963988996529
62.8828927494306
63.1926729893259
63.687506252432
63.9819244971976
63.8219864694392
63.7647241443553
64.2507357640414
64.7652343068783
64.3111735580828
64.4092680023143
64.5102938345951
63.9128921368837
63.4910685275443
63.4213820880903
63.590768207214
64.1050860844896
63.8840112686706
64.3075955017041
64.2529135968564
64.3344355617486
64.3052289788102
64.5213198636182
64.0489325344283
64.8661699018452
64.3327171920375
64.5370762860171
63.9505659276717
64.0465886671313
63.9428259000362
63.7375730283307
64.4540112005721
64.490867612802
64.5273386640194
64.3040964014278
64.557157010004
64.3605440453086
64.6287729585543
64.4245223842858
65.4704005867206
64.9086686921814
64.5482406902593
64.1077523738889
63.7905991418732
63.5784021681824
63.5447203212943
63.4982129960818
63.4136367095419
63.2873656229727
64.0890138308163
63.908753371933
64.0334182616294
64.2772409239492
63.8667624440399
63.9818227759791
64.1483927538563
64.3172392287355
64.3120195508882
64.7493422462675
64.1765633041277
64.3324622178
64.0336551812664
64.2674312857707
63.670206633498
63.6930087157419
64.0378601009576
64.4955476215625
63.9219861830451
64.1517224722166
63.6520539061955
63.6203314836341
63.5555121201649
63.3191757989893
63.3771558920617
63.6909402651138
63.6110675028262
63.630975329169
63.3999601714191
63.1390000221977
63.066668611503
63.3879989149255
63.7597651322053
63.8080088198563
63.3482283671593
63.5810625831935
63.3889755759345
63.5119161403156
63.7190399451417
63.707060631043
63.857934842654
63.7314212145329
64.3894600994403
63.9421072254743
64.344061809248
63.9452341264962
63.6709194536736
63.3523937654253
63.7389930385456
64.0463569796602
63.5824061290147
63.6692780242892
64.0578144713654
64.5307084653138
64.1162143412201
64.2085013607498
64.366380577377
63.916170153179
64.4517750428161
64.2545703870591
63.6756262692594
63.8397141173514
64.1087306757426
64.4959340320626
63.8720557272322
64.8943330476018
64.7393391321751
64.83770982407
64.2531475290442
64.1979900355162
63.8883761141298
64.7584443084742
64.5131771996374
64.7539625662919
64.336975770594
64.2141331778438
63.8038148834613
63.9445964831155
63.5531609864567
63.6255393895321
63.9122223987412
64.0817410400032
63.8052831616253
64.0283366441176
64.3030395611115
64.00870703274
64.3744531672384
64.0422121989541
64.2775092810996
64.1358621032607
63.7941404922754
63.6988905902472
63.9260219573275
64.2809935012298
63.6552009769154
63.9843334721227
63.5218759171781
63.3844721094171
62.9028744814218
63.6124291127509
63.1806018774562
63.5612070420454
63.8756408933332
63.4001600904025
63.1440893249033
63.0574326403635
63.6639901661084
63.6132699187804
63.6812458816281
64.0043159913737
63.8733711210334
63.5780116787358
63.1418728418513
63.5860477413516
63.5259349869786
62.9914619124476
62.7514645196233
62.7298188341612
62.5815422093018
62.5246791075419
62.8704810033505
62.4851177035437
62.6535001306859
62.6581959669536
62.4098158223446
62.3352532314941
62.8626444243483
62.41154980823
62.4557356695699
62.5239488603795
62.9149064666151
62.3189905499785
62.1505327465711
62.3261030072143
62.5195437882066
62.3195497728286
62.4112698797437
62.9224316204907
62.9141633596483
62.6664927754213
62.6815974834904
62.7164010024897
62.8395687162993
62.6329056164715
62.5440292702776
62.3440184516176
62.6212980205038
62.3359946089612
62.5752898786736
63.2508508574837
63.1757951005616
62.668943922178
62.3943270513726
61.7999435064838
61.8715326933917
61.9206270631601
62.2864473234907
62.4237962250124
62.2090636169149
62.7964071481499
62.8064234404602
62.5617189977143
62.991544130921
63.1600419944824
62.865515416625
62.7896414523973
63.2065526263622
63.3851844821885
63.7238009525942
63.9325522764771
63.6484061250447
63.3881189255701
63.5337770437152
63.012360579165
63.2146624877582
63.3217849246243
63.3127596974304
63.3728594834345
64.0344788760267
63.486718748911
63.23629068314
63.2860008478794
63.9022408102557
63.0486930552506
62.9778505405659
63.1571473413388
63.8697360721737
63.8925289173716
63.581748927806
64.0126064293031
63.993229652383
64.2037602704327
64.3444223109948
64.5888025462724
64.358616738643
64.1391570072748
64.6980227614245
64.8198685896932
64.4892812208476
64.8751237628225
65.2083710547539
65.4524032011652
64.7144977086369
64.3656340773466
64.0516221938014
64.2793509441597
64.434054117154
64.1306208145986
63.5030304728161
63.1390009857205
63.0350636376434
63.0502229430657
62.8923693576402
62.8102573856965
63.1486647531197
63.1599317145206
62.9791722457316
63.0598573713386
62.8964762879663
62.6869593776744
62.7355816867459
63.1294070142758
63.0173584097435
63.4560407231766
63.3920205537415
63.9504541832386
64.1128640646361
63.8481045628845
64.0972731531386
64.1613789734216
63.6554252362773
63.8874982746097
64.1910778382834
64.6651700126511
64.8175555777625
65.0719835731595
65.0630764320065
65.1524769997446
64.7775241898009
64.4394442055612
64.1482440987602
65.2241760919675
64.9785230413854
63.9566524341036
64.2635485470905
64.2851010510091
63.5479310078246
63.768285660452
63.6818864236266
63.4305185870746
63.7152970425774
63.1400898849889
63.8742389478483
64.0162668332628
64.4488194844413
64.3171924131631
63.9455162532628
63.7236105739087
64.2189162086283
63.6580259572824
63.8287617302711
63.594792870506
63.4241878844491
63.4856809825327
63.1506773913343
63.0671381358426
62.6177717065677
63.0968527917867
62.6779582369998
63.5300505120818
63.8274257023077
63.4949648649675
62.9551862047808
62.4707184918415
62.9475306338948
63.441284311563
63.5825918395197
63.79665576608
64.414300906988
64.4175784729993
64.4857509903071
64.5311115225407
63.6867957656388
64.0679899195453
63.4667620558949
63.543563907202
63.9871578021631
64.3117010172355
63.7453892058264
63.9339736677529
64.0703157268372
63.5423852255203
63.471524097916
63.4986148203702
63.4147655399654
63.2315200605782
63.034399332011
63.1652259836799
63.6876291277596
63.0039927761073
62.7467099497601
62.558946555792
62.5738879458767
62.7744763325076
62.6799388714409
62.9985514573471
63.0105471303697
62.7347439046939
62.3918255318874
62.6274792625681
62.6859385023073
63.0351906547836
63.0789652004943
63.4813720133752
63.2086221091396
63.9106146938679
63.463195777948
63.424180603597
63.376543595127
63.5463598641363
63.6392181120233
63.8717990261864
64.229585716467
63.7184887556927
64.4060533326135
64.4078974115431
64.1654033879685
64.4445836437606
64.4574952537177
64.2444424229359
65.1724714389798
64.8479340205033
64.4221933552212
64.8211857646598
64.6782307287083
65.2531841439127
65.2738867386107
65.0105601926818
65.1123066780081
64.7606794015519
64.1134717463537
64.0175321376382
63.9586490838349
64.288373810437
64.4186518777749
63.4300392902567
63.3841623844515
63.7197164224815
63.7627133933806
64.3801861400769
64.0113580851921
64.1319944545325
64.0204336657718
64.4807282789187
64.2886646576702
64.1919258579592
64.1915538156305
64.2354616223582
64.0630644172742
64.2310460227489
64.0696274985575
63.8390519034424
64.0962986976064
64.5692618803632
64.2890063501095
64.3709575474389
64.2440338379735
64.3607268106807
64.9135715548129
64.678146911515
64.6749496156805
64.4056323428027
64.5824437187049
65.0896714500384
65.359515458946
64.493393361324
65.1721500268746
65.0050248578932
64.9725830632751
64.7069900173969
64.9221416942291
64.8250172405493
64.4307260945347
64.373938104187
64.8434456005322
64.6777938961651
65.0473201587483
64.9697786416589
65.2581610631141
64.6624177953001
65.3916527629075
65.5583296576193
65.9548607421166
65.7340171550703
65.9430829926607
65.3036486686522
65.5085506223307
65.3974104166376
64.9814624456363
64.5721238235579
64.8900777433667
64.6885824617565
64.8240079798934
65.6969012141602
65.64232863843
65.5774399087748
65.4761792235979
66.2079040649929
65.8759070598647
65.8920020003578
65.5930004100979
65.3363043117854
65.3188494898818
65.6861256605173
65.7089569286189
65.7610148683624
65.5550975566719
65.5854503911774
65.1528858528896
65.1390661602665
65.1534505979558
65.5138495570742
65.3685065182458
65.5445173837673
65.3957984492296
65.4315288198503
65.2962308802732
65.3279674982688
65.5104803641926
65.8351429105679
66.3865293731437
66.2840960391511
66.0115746639759
66.6705036544861
66.9782153661679
66.5796932210511
66.407617501479
66.5077365497622
66.2385874516532
66.3360724282578
66.1818324444532
65.453294015344
65.074765335594
65.363512622383
64.7238386850693
64.7512437053461
64.9128743093165
65.1021649153117
64.9384900602496
64.9707051082439
64.6510371782056
64.3913158371944
64.9247813628476
64.7480109351076
65.2310996064996
64.9122530355022
64.6633061208876
65.1770173775827
64.6182059526182
64.142155461153
64.17246999292
64.0570624424568
63.622413952565
63.9707803638885
63.4114476914962
63.3189421073403
63.2438775326586
63.241326933308
63.7627941803261
63.7839550278165
63.4774042564148
63.4478327822231
63.5147958477484
64.1680393623421
63.8492244513256
63.8990890933811
64.0910801206024
64.7282128498256
64.2877728507545
64.1311371598395
64.6599661948403
64.2733210975495
63.7794255219294
63.6718827859917
63.4858432353894
63.7088070152886
64.1006742743778
63.9864672019846
64.2654357512504
64.0108537339369
64.1771635827307
63.8969270145226
64.4894185881613
65.0305528284209
64.8244686084609
64.5113453464392
64.7522863566708
64.7657845070279
64.794113974887
63.7266143840439
64.4568765944579
64.3930189145824
64.4306117203322
64.6882183120261
64.7948077125099
64.4927805760383
64.4209787817977
64.4283705081746
63.8565300192885
63.7916874190613
63.2882061365927
63.2068754654888
63.5083581833121
63.4872110762411
63.3139037569744
62.932182512832
63.1430917857839
63.1748825651005
63.7194235107438
63.7259032826929
63.8173525228824
63.3133819771624
63.9342359096653
63.7331761721289
64.5693740595016
64.0032134422546
63.9157354556142
63.8540138311742
64.2895202848044
64.5348604790866
64.1578008249669
64.6203209205611
64.8803695678481
64.4360290703913
63.8903766137363
63.8972982623556
64.0977360925702
64.6198665460144
64.7638481709265
65.0882283585583
64.6659262965476
64.8726977267935
64.7887297705275
64.7060415318585
65.1727228369405
64.7413265642006
64.7072642714886
64.7674883031442
64.431038744237
63.9597668984905
64.5364149207016
64.4009687184097
64.1885481263664
64.9314211256249
65.2020408326114
65.3250345716896
65.3681224237756
65.1568886335923
64.9439065974494
65.2323547364926
64.9949732243622
64.5160293730039
64.5456137813969
65.3852319538551
64.599342456347
64.3189300712243
64.559389428451
64.0683822482415
64.5662730502106
64.0735402980102
64.0568439732573
63.7307729960012
63.854267908927
63.6722871452512
63.9950372636759
64.0269734263351
64.3073908415542
64.8003725650868
64.9678399128904
65.2381569045149
65.4890660567093
65.0773612432997
64.945100974386
64.5568232542421
64.1657035017397
64.2241603391594
63.6188215904298
64.0335076452902
63.9438035699645
63.8431376018588
63.8102926569144
64.1645682747138
63.7628323522793
63.4795774880782
63.4363799299078
63.9061316275216
64.2017844240976
64.3321734219604
64.1158829544904
63.9069336637724
64.3738034544854
64.2575213214326
64.5391019676801
63.925446706205
64.8030620946058
64.3163215091732
63.7518914457479
63.7282821201779
63.5032861991103
63.8372828713385
63.3651015601116
63.5649068727576
63.9185703037782
64.0265963108538
63.8767409065041
64.2174366847658
64.3020240872522
64.3881831300401
64.3357628738619
63.7357154575351
63.7212087699012
63.6296918487264
64.0156015792317
63.4992327050535
63.9225152394417
64.272843619273
64.2488653601295
63.72935203952
64.1064656883404
64.8658504933119
64.826416088547
64.9281606528341
64.8808706038273
65.5937819834702
65.7665776900241
65.4588751953931
65.5435095494978
65.0496287449305
65.1612016219406
64.8757586122467
64.4672003744305
65.0807054335445
65.2293455677147
64.7601847633618
64.7460166917137
64.5552807108885
64.0397276962233
63.8904394454671
64.2328162596246
64.1653942219881
64.5830905474479
64.2560864010811
63.6633692297063
64.5400424306585
64.4665573688756
63.9222847583565
64.0706126458303
64.3301485728764
65.0997133675176
64.781694011559
64.5015778174486
65.2676959559583
64.3805371128531
64.5944367785646
64.6639496325409
65.0283881768121
64.8914818673797
64.4838210420858
64.4435443056864
64.1020362118002
64.4525709860085
64.9238650106308
64.5821600767935
64.0259777568238
64.2671999867695
64.4029463062259
64.5043297041843
64.5145301921502
64.2641120030021
64.3110530654393
64.1615324162608
63.9124355292835
64.1253910830317
63.7205273049585
63.2760150315125
62.990630575143
63.5707146410091
63.1441750345138
63.8620240167785
63.7625829640088
63.7405975568926
63.351830773863
63.2432146516725
63.3264039839065
63.37959309001
63.7721961682625
63.2408440452906
63.4571243857089
63.5025480862067
63.8338570699805
63.9481542158348
63.8333225836157
63.6393285731319
63.5585907359258
63.6927599313119
64.0384177883613
63.8550677465233
64.4768978241762
63.9843866001353
63.8169091259447
63.4731173345734
63.6835485068668
63.3829179627562
63.8130589871159
63.6816487193287
63.5994548926515
62.9965965650277
63.409520101584
63.5029001388953
63.7578495014792
63.6912978921869
64.367703846082
64.4186395212246
64.1982410692624
64.458184582929
64.4573102696979
64.5175560321971
64.7413752354191
65.0740376110146
65.0590149402302
65.3077910840018
65.0959244358601
65.4099295884895
64.8932687897489
64.4939234388483
64.4914002832782
64.7721523577541
64.3050418888915
64.1908701487351
64.2654297527175
64.4615842160565
64.0631972520979
64.1769100825066
64.1906250378146
64.2215156448475
64.4139179086003
64.2385974721094
63.4735499021528
63.6332899121205
63.7714348615548
64.238762336623
63.9381852761006
64.4931029583174
64.5968537221239
64.9523628296394
64.7163005008246
64.4310581335113
64.64647359081
65.0868905142762
65.371766092215
65.5359241951229
65.5482820314273
65.1361934283407
65.1155663778282
65.3385137632768
65.7659251306168
65.5060555832714
65.7660498409011
65.9928617546783
65.7955508158525
65.8908450561811
65.5602600662797
65.2444410620956
65.6730619115403
65.2794179580444
65.1510149157991
65.2646578851939
65.5848897154411
65.0558277731669
65.5057069766408
65.4649493445198
65.5205570605102
65.2881676787245
65.5410672286695
65.2016416793188
64.8841019108837
64.5244330541965
64.638106964664
64.8883559305414
64.6814340081541
65.4483492110903
65.4697445421913
64.9077709497287
65.3163179635158
65.6088269218805
65.0176759040441
65.4123361923033
64.6176639230498
65.2154641010113
65.4013221304964
65.643984580826
65.3546841018098
65.8294780270416
65.9877870311659
65.6884841014659
65.3986262066433
65.5992626751846
65.8169137041161
65.580710419963
65.6959073270684
65.8370679490348
65.5438555201822
65.7474924805407
65.3882697758059
65.8748316796907
65.890709117047
65.5623468194955
66.0317006322657
66.5039885352323
66.6655154717417
66.8272555104123
66.5424724044371
66.3968492568383
66.5867023778423
66.4681371785608
66.8033292908518
66.5751276065356
65.9072550779039
66.063062643176
66.1970914238508
66.4341246145698
66.0894952546652
66.5248584610038
66.4141864588601
66.4629272768274
66.2658230227409
66.3629328925393
66.0265996852916
66.1948661017867
66.374775674412
66.5111015851377
66.1126797314805
66.15812456064
66.077329682491
66.1903665134609
65.8768528994231
65.5536793733614
65.6146316492407
65.0263000007167
64.7271585732898
65.1720558936795
65.1327019547705
64.9462704407541
64.9868681166938
64.2951052736516
64.0893412395666
64.1761204121772
64.0069378169679
64.1533494329091
63.5991276825619
63.8399999656111
63.5408881021494
63.8216348486712
64.0770272477504
64.0476558418751
63.9839835961085
64.1738694116795
63.79916870423
63.9978221553256
63.9818013290279
64.0201282869781
64.0828590116692
63.5833932929717
64.3439701113687
63.6320187978818
63.2342146294062
63.195124286198
63.4578709041292
63.3153175038234
63.2921088495456
63.3620444034173
63.4377038614394
63.9267949595677
64.3653985010777
64.2379837069913
63.766503180009
64.1480763894843
63.7863046448614
63.795462270342
63.8054152883124
63.6732741290348
63.6968729414141
63.3126398197359
62.6522271671803
63.1291806235185
62.4163008328006
62.7691313821596
63.3512879574997
63.1202153207126
63.8249547192602
63.9720493767178
63.8452280348801
63.5958235045499
63.9016220047927
63.3124629982307
63.680547325284
63.4429621294401
64.312511218866
63.8457496626767
63.3595471492207
63.3024903524348
63.5496447671969
63.6453776828962
64.0997386002889
63.7818137265146
63.5475863709111
62.9714750331398
63.5587755920154
63.6848060814631
63.638063195207
63.5480315821768
64.0722155011755
63.5355980296201
63.7239708413391
63.7136259666528
63.9032451575357
63.5999358718997
63.9035916975919
64.3232550989434
63.9865744592179
63.8318715042366
64.0108796511355
64.1916079502029
64.3293696469278
64.3516500597132
64.1437779633021
64.3342831795752
63.7601628042668
63.7335625646689
63.4712631788114
63.8655507164625
63.7331706709546
63.943601351465
64.0600009102034
63.5501839535479
63.7147169633156
63.3527314783233
63.4142081380885
63.281505444088
62.5725267025769
63.0445127705779
62.8387883929882
63.3204795083293
62.8287377294142
62.6123440476813
62.3738094087121
62.7885520985044
63.0944084417496
63.1160598084325
62.985154498082
63.1332039707777
62.6989744459596
62.3225590689446
62.7137627983349
62.9312626926198
63.1289111673086
63.3384734049781
63.5721757872869
63.2109846327163
62.9492028195707
63.1601701700801
63.6621398235773
63.2040427404865
63.8606734263425
64.2080565093366
63.7694333991848
62.9741370107701
63.3147520978845
63.5107367417172
64.126840696675
63.9182812633365
64.345547628843
64.001639691091
63.7572124708433
64.0769553732738
63.9579119434347
64.2731627099318
64.6582603831826
64.8138619183036
64.6124930077021
64.4327221294536
64.2732926272486
64.218501468351
64.4347415202525
64.1791507361393
63.9671025082477
63.5721430312908
63.5913968283974
63.5207842444424
63.5408110212177
63.6405753989556
63.2680275727348
63.0142355414478
63.5641446714711
63.1968197212484
63.2490781838217
63.120531417321
63.0424815705356
62.6037796245729
62.6241264396601
62.5337752212866
62.1601712055577
62.2387279290534
63.2640948119166
63.1854175835661
63.7990642282673
63.2374647761015
63.4918941618684
63.5227265666298
63.4665080408902
63.6016795600001
63.8077464415692
64.2441270060947
64.3462204417044
64.1498091234643
63.9465520531197
63.7230745622149
64.1130282316272
63.9357317157939
63.8620959731336
63.2438621506113
63.8172464435259
63.788509983948
63.3429418504859
63.1666208302356
63.6905566143425
63.5072533963255
63.5467003928332
63.3527440465762
63.391003217417
63.0802579069082
63.6405042493656
64.0757813763754
63.9197856974047
63.9184712003917
63.2216186872683
64.0663582432052
64.134363714623
63.6107296238844
63.890956296457
63.5142739003006
63.4910497313261
63.2739211074066
63.2358329041723
63.089945243887
63.2402496617066
63.0244561773976
62.5911354272531
63.1662116967898
62.7251160973983
62.7647915884954
62.4203080784947
61.9309815905504
62.8422313046398
62.4849647083849
62.3944996176592
62.1793526168384
62.6062493199956
61.991379920215
62.4044333946707
63.2392438914467
63.249244215912
63.3737684812705
62.6106459563307
62.6353783604414
62.4578639658052
62.773600623799
63.1297381654329
62.975830976284
62.9899522014968
63.1890401730164
63.4942769542479
63.7062141330365
63.5187726413178
63.9155015030152
63.7864711427286
63.944645561847
63.2143446685061
62.9571933172953
63.346271784193
62.8560127284705
62.8477652899672
62.7398579027082
62.424002687728
62.8196943850489
63.0269462383958
63.279075672781
62.9784479745606
63.4145917255691
63.2173040121205
62.9569467782858
62.5989413188262
63.1263081207631
62.9194642345802
63.2722664098671
62.9737937703672
62.832414501135
63.4986864626386
63.0483941094767
63.2481790585277
63.0508234782303
63.0513708807664
62.9900697439689
63.2076790144544
62.7623859222351
62.9715492905393
62.7468454364655
62.3396608590352
62.881416908696
62.6433873051647
62.4055098815641
62.3589127041798
62.2981600009582
62.2387191954258
62.5001484684022
62.2097471801671
62.7224218759336
63.5580088525487
62.794657186477
62.8753852021309
63.2780952911682
63.0308395145024
63.0969874380832
62.6100749732243
63.179814991157
63.7985416734398
63.5514032150677
63.3791097565487
63.5405370362935
63.3305871421113
63.7063531790542
63.2621878665787
63.2435449320984
63.5662216380426
63.6017635923064
63.3732248488888
64.0729838252745
63.9884642959699
63.9525183156797
63.9429223889906
63.734749915754
63.4621175045159
63.7576026902878
63.2696451449687
63.7305395601506
63.1129779838838
63.4896769259622
62.8030699468369
63.2921057402611
63.3131691345889
63.6427034179384
63.9545240767159
63.3599693415635
63.5290310562911
63.0659890430031
63.7240322056023
63.874915903445
64.0833854739697
63.9889484848729
63.8149007367524
63.714057843629
63.4115393616619
63.7845167321189
63.6853061255242
63.4167293419154
62.9444233238995
63.1825400255388
62.90454595419
62.5845573683928
62.1512946199287
62.7282153186535
62.3594115078416
61.9912436325357
62.7635582889561
62.8787325339209
62.5252906431918
62.891397560722
62.7727283869881
62.8523986829896
63.2297658122407
63.3169554777602
63.5253044860438
63.1131853171596
63.1826600806002
63.0602562400655
62.9907567544756
62.8025162300402
63.3398026112263
62.9574968633721
63.3505347726987
63.1258770346671
63.1520938264584
63.4843506892822
63.8145007030795
63.5837557321838
63.5667462439537
63.4361825889137
63.895953816237
63.9745489826894
63.8773461528724
63.3960409739876
63.4892008465051
63.4364576813289
64.0537233910365
63.8519383854873
63.2911230563304
63.3883592071415
63.4631276108007
63.7948540341519
63.2605419831418
62.6276109124691
63.1641049247756
63.097888408578
63.2878221919279
62.7578662947508
62.5623720120191
62.9119314100806
62.5906106803109
62.8134351832924
62.573346407576
62.7898070571389
62.2058462095455
62.4421487610139
62.3285740932876
62.9163772127301
62.9713881902628
63.1845053593311
63.112272734299
63.4629161957789
63.3763635342433
63.107078617865
62.9785740861235
63.0931064358758
63.3522139009337
63.5013421459274
62.9483513744606
62.8928845401073
62.9725588536316
63.2057310877374
62.9165087144068
63.177745711899
62.6944221987135
62.274554350102
63.0966800463668
62.7753516460217
62.9526413439903
63.6656556077534
63.3624898523812
63.6803184348712
63.4918406828333
63.5430236957807
63.768142396402
64.0737246825641
64.0901027226778
64.1624498814344
64.4384814155463
64.1454817960235
64.1652042617636
63.7101716254198
63.9999963159287
64.1096989763393
63.9978585830376
63.9574408984435
64.2541337319941
64.4539333985941
63.9997041419986
64.2177233507795
64.1471301856965
64.0109018736025
64.5106957296137
64.077247296112
64.7007669152147
64.8470131985994
65.1601116094804
64.7082509597176
64.8883199206247
64.8223454715121
64.242192571586
64.4656718335411
64.1933617043735
64.4123699303653
64.2086392260146
63.8781478543189
64.4804526731435
64.3794427763267
65.1225105604208
65.1634376976099
65.3763670908221
65.630833190765
64.7527070529359
64.5604394811571
64.5127919810213
64.8050188961026
64.8911242746403
64.8335490581307
64.7729618908704
64.7199216600381
65.0557237916668
64.4657404305472
64.3855472698903
64.1889475426716
64.4276099673119
64.3890137984477
64.8544502779434
64.9658889561825
64.9038080926821
65.2108638272818
65.1154345225879
65.4558559821585
65.3458449681462
65.2338823462715
65.3716545425526
66.288703636732
65.9108201742052
65.5864840096103
65.1014070077045
65.8209082877095
65.5875837854612
65.8714961602691
65.7244128352931
65.4864584772826
65.7585038978466
65.2435166497936
65.1023259374009
64.82652973992
64.6654016603355
64.0765778136254
64.2047978374141
64.1689706643523
64.1219598869539
63.8267921913897
64.2387947944829
64.6872254277332
64.5402784494442
64.7433019551618
65.1440038298722
64.6596092394204
64.7390564095348
64.5063886909908
64.927134181964
64.922297255992
64.6359152409238
64.2908563124609
64.8558759215808
65.1365705074713
64.8729394968599
65.2184276269294
66.0115588454149
66.1133065388153
65.7601297834862
65.245954578935
65.2483579289969
65.4556047307972
65.60821248955
65.3725096263158
65.9592376872977
65.4115568528695
65.3072741309948
65.4831830085599
65.2902858086024
65.4753259107096
65.4033079509033
64.9006142530278
64.7397121599418
64.8979969033612
64.5063246246229
64.6375559007977
64.7879604355321
65.1040254389308
64.8156036864866
65.1925593176704
64.8609936561043
64.6777152097259
64.4852273991816
64.424224559541
64.8235639081024
64.440938798499
64.9039356856985
65.1156676409724
65.0639562255756
65.5439197598972
65.589123412554
65.4964699733264
65.1597089166555
65.3634126737444
64.9589902662587
64.9114791597832
64.6085819718718
64.894535378944
64.7058059041708
65.2701512124638
64.6841961133663
64.2883934391125
64.6318505950144
65.0028530411655
65.3296834761245
65.1394088646266
65.0075966787788
64.4057251335022
64.3435965271696
64.5096677285451
64.0362664685206
64.2171094285087
64.1755701040126
64.4767568182843
63.8254886806284
64.0110356772762
64.1976651238439
64.4287073656147
64.0706884118249
63.8695534237748
64.7815606961032
64.7060531236116
64.739931330315
64.6640907072719
65.0030807766386
64.5408635643247
64.7996579997203
64.2807840621292
64.3828594339747
65.0555423198092
64.9975575443565
64.5621072378901
64.9916503970581
64.96935039438
65.5378330545753
65.8879767595215
65.4676774992196
65.4523701503366
65.5721795265986
64.8776800185077
64.7744861835778
64.9217060353944
64.0250545935494
64.2160160785108
64.1669953624845
63.8784050560366
63.7853007296526
64.2905134998177
64.0985388650781
64.2143181758023
64.0513446797166
64.4692524089659
64.9766089456353
64.4469147370983
64.6946046787183
64.5956230997349
64.2519184639946
63.6327808883536
64.0886219410459
63.9396344369807
64.354204686208
63.9664257065491
64.1300806128441
63.8398320030801
64.6356725593031
63.9477771761707
64.4666321630373
64.956757930946
64.7792786374207
64.4005011770763
63.7614338045169
64.0275829964423
63.5574258677968
63.7759107991381
64.2904412419244
64.3662883439683
64.2149222209491
64.2550959015331
64.5458438988819
64.0226034710644
63.8823122749622
64.3645884453306
64.265027465821
65.0055433466538
64.9436789223811
64.8372343454932
64.6998108283427
64.7389809641103
64.6498058395725
64.1177363009552
64.0093619868858
63.671152633257
64.2966285604767
63.8504783896039
64.1820893459006
64.6310113370633
64.3019373072197
63.6322035658296
63.8900204289789
64.1256252591149
63.9828459140001
64.0113723887956
63.9783606517924
63.2086790613146
63.413349505788
63.3962854205836
63.7959617602907
63.9861077844999
64.5260644609192
64.0644998530536
63.9684055536046
64.0448047092883
64.4635158527137
64.7239526340513
64.2635213465553
64.3312543445615
64.4439624759051
64.823115095946
63.9105795334319
64.006118171763
64.2011117868331
63.3573741395799
63.713984222236
63.5186518125458
63.740772244266
63.3690838617119
62.85996938499
62.7569811074315
62.4243952220555
62.2424439534069
62.0616689057071
61.6574554253729
61.8632534646167
61.9195932941921
62.3024870966749
61.7092148079295
62.0918577118401
61.8245916086686
61.4411575931291
62.4553338711891
62.8704322797479
63.1150313916357
63.1790107046878
63.4301658801084
63.4249876462854
63.1173423585205
63.1390860735428
63.9718637924379
63.3138479560266
63.0157624588761
63.4104933956672
63.4990680464444
63.4333136502074
63.8153255753691
63.3170975893167
63.2324935304263
63.164739988496
63.3183969238016
63.4796051496629
63.1259441624362
63.4808282524208
63.2497546434233
63.1716971938263
63.4630470167331
63.276490048832
63.4617770373999
63.6894992802916
63.7149209616605
63.7332785036357
63.4158429451112
63.7396677088152
64.3096799476189
64.0252493921278
63.7374048600331
64.1761438337783
63.6483947006869
63.3888946591044
63.9775232469328
64.1955733306367
63.7667882216745
64.1285949685764
63.5400809521554
63.5795455032206
64.2845115071956
64.4773465288389
64.3181049586049
64.0609324808398
63.4727390861628
63.7736021649966
63.8334035007082
64.2696990238357
64.079475287746
63.6733706114908
62.7615744335013
63.0505548498069
63.2415649526813
63.0513504804213
63.4399510191051
63.6373115908249
63.7358944014018
63.6765020165373
64.3238696086333
63.9617397052948
64.2391441896325
64.3872459183516
64.077141486961
64.1910508415593
64.0527160411677
64.0275318826668
63.91128809324
64.3550757587998
65.2207740894434
64.8456392039821
64.6458829974269
65.1096017767104
64.9428132947915
65.257746782586
64.7662633909399
64.4163808094295
64.5699093905055
63.9952414587987
63.6647886323195
64.0470992491665
63.6592566301882
63.8002214782019
63.3644150743319
63.0494517939776
63.0890120519744
63.4659873174568
63.0804623017287
63.3588605013835
63.4299121765335
63.7045943101857
63.4244762877333
62.9244127001867
63.2382431028792
63.4038781416245
63.4752821266516
63.7509538419836
63.4734812521479
63.4504607710674
63.130091880532
63.3817582175403
63.2564066721201
63.2105421060553
63.5939806100968
63.4208829398528
63.7176346876079
63.9465319567334
64.0916590880321
64.0108349894302
63.6328759589452
64.3949073005358
64.1867420631676
64.1081179701123
64.6112375121544
64.4622384256276
64.3873596396281
64.5937136659289
63.8670449822615
64.5412102983524
64.0906219002494
64.4446740442079
64.4510684013684
64.5724175905475
64.0115553098916
64.818679081456
64.3555148149141
64.4033395350503
64.6798609655525
64.8963179876941
64.6089397774372
64.479769555749
64.7897421076281
65.0064769566306
65.3559380779122
65.3511708968761
64.9219827200461
64.7317114566104
64.4719979493498
64.5127963959605
64.5366967327435
64.7874968776793
64.1206455090239
63.2282090842012
64.0253697853726
64.1325887042079
64.0060211459032
64.1684837932172
63.9784920755962
64.2149155924463
64.3280963583945
64.5726930889709
64.6863796510456
65.2278668565268
64.7997464305922
64.7857728179163
65.0260450041863
65.053818635418
65.2389012760991
65.6146298936833
65.7905479158915
65.6944819394101
65.8408475905466
66.0841652415587
66.2620933201007
65.2785329925129
65.7165907958851
65.4524036853042
66.3386357834953
65.9684326270108
66.1591842305984
66.3997455204315
65.8478622490392
65.7729105641438
65.7803623024242
66.1378340426954
66.1489690405413
65.4214804689391
65.7292530008388
66.2967975360238
66.2519109712406
65.9502334561819
66.2103060138602
66.1867624130682
65.9037555902741
65.731123815043
66.1706170084004
65.9755674149107
66.4913316294114
67.0916188055242
66.8088160212265
66.8601999302937
66.1777859826861
67.0596064297345
66.2229952873263
66.3612404277751
66.1955477729683
65.9531953275967
65.8016011344311
66.0464793296229
65.835144753493
66.3447001701712
66.2679034090048
65.7528843090319
65.6631615986289
65.4921335718298
65.4794845547117
65.5139377782862
65.4806046118914
65.0627263542254
64.6870736832998
64.5577690169986
64.8319367724645
64.9910700814282
64.5746436874554
64.5108486409598
64.883891172016
64.5834510802376
64.4999545625824
64.2869947997229
65.2937579039603
64.9412819372942
65.1635798425436
65.1151990448178
65.3027944714613
65.9661476950998
65.4322440448896
65.3079444554751
65.1601510893469
65.6818821068131
65.0337990365041
64.6354594962007
64.6943593326333
64.4962865248438
64.618593240633
64.9668116436905
65.0416742101137
65.0301451625287
64.6458387970377
65.1216905925381
64.9206737231371
64.3652961022834
64.6716994782637
64.8916091916436
65.059455577882
65.2350686340154
64.5320939710705
64.5356760733603
64.7021204834465
65.0827666389793
65.1479757983391
64.8906573543412
65.2591357308705
65.3224847373859
65.32819922194
64.9869720544481
65.2211381973117
64.1892272822167
64.8338741245719
64.7516680711954
64.7643717236999
64.6939131274269
64.2951725127568
64.3361188847139
64.5831051901131
64.5049523969911
64.2397301570068
64.3803641745228
64.8430761636376
64.774812328683
64.4650499660522
64.5443642361
64.4549890548352
64.6421773631274
64.6776847957992
64.0893712914934
64.866002154436
65.4024937946815
65.7805148290686
65.540044548989
65.7978080617039
65.5277066807621
65.6285980254847
65.8254252093385
65.5895046055562
65.4787165803491
65.7421904373915
65.635178936632
65.3372124299161
65.4429715706528
65.5833125536539
66.4703715297302
65.8923317234737
65.9995744445947
65.5921488012146
65.4137697172457
65.1473462324992
65.9209501885177
65.9056361775893
65.8238916135943
65.8746479200009
66.0600048858355
65.7624815403768
65.415832066297
66.1244601547295
66.0533455601875
65.5286887966213
65.7317404300324
65.8890763868192
65.2534927342561
65.0586482701117
65.2329587110235
65.5467817995956
65.733707280021
66.0008047749422
66.0458420552165
66.2600766719361
65.8783155430354
66.1486675855995
66.0171867050231
66.0308739391746
66.389074325588
65.8498929313731
65.6112286055429
66.2409702051248
66.1132081664982
66.1119421332916
66.8669054293497
66.5215512817726
66.7249246940548
66.4834083982604
66.880868103588
67.0701640893917
67.0562252286039
66.9723667559636
67.393596756331
66.5265530417896
66.4826202027381
66.9050116263474
66.2865318986198
66.1577341146992
65.8701770096792
66.0592962999754
66.3631830981488
66.7028873345402
66.7755493396824
66.4091542854331
66.6060354784356
66.5137192683927
66.0784831022967
66.0764304047839
66.0779822908808
66.5790130892692
66.847789560156
67.1035085816521
67.5178470103005
66.8220453272619
66.9355107991627
66.6066220020836
66.7282715171459
66.3961963864151
66.4942460975808
66.1717443419779
65.9578737370003
65.8091428137326
66.488313489769
66.0221193361473
65.7293341463242
65.3714071298567
65.2686183087306
65.5686835745159
65.707541834146
65.9018250155771
65.946996778949
65.4705893191207
65.4349625342306
65.1138843633335
65.0878878650626
65.2818497787878
65.2630431113257
65.6358216245938
65.536029955463
64.9576939688401
65.4189448890268
65.3196448367162
65.2162231263134
65.8122650715708
65.509859179817
65.0984131131772
65.6375306617315
64.9283637232737
64.3704136035384
64.3513962858846
64.1551272572947
64.4301484975982
64.7868953089752
64.5488353839193
64.7655151007057
65.2857624532679
65.8732804793438
65.6937224730691
65.5369880857793
65.9523852373373
65.8808312539031
65.9513599818672
65.9247926068598
65.6531555216082
65.7165195207519
65.9278739563519
67.2266523320842
66.8984775708988
66.8676512060385
66.7050966656541
66.9439954171486
67.2543516452509
67.1241343062099
67.3022890972835
67.2566351594427
66.9019343249098
66.6603498343823
66.7496452819614
66.864409980076
66.6501637514165
66.6312307075105
66.4435499173915
66.7140167364494
66.6835264649774
66.2249684578326
65.5961141205927
66.1465642330024
66.4167445981431
66.5010968208257
66.268554339338
66.3371251138323
66.3645742079191
66.4729579310465
66.1028599989868
66.364268401508
66.5214231063378
66.242022229348
66.0114406093389
65.2047908710611
65.6711275748405
65.4211654973216
65.5214866529335
65.8077389490092
66.0229442391571
65.3804041030662
64.6553918570082
64.3775369586629
64.604000125764
64.6181056674131
64.4523662416645
64.6128052496634
64.1368236198717
64.0981128527846
64.5218631549142
64.5487581906912
64.3389005582523
64.1404242377026
64.4773608643346
64.5285882328399
64.1650776880189
64.2014313646111
64.4151289723325
64.273795584439
64.3635634458551
64.3392963965217
64.3383336184983
63.9292095770234
64.2874348519617
64.3566226084557
64.3582148245109
64.400185010732
64.1509843397864
64.3193863178019
64.2453276875437
64.1413460768778
64.9113135817249
64.4828735159012
64.7224351824698
64.4681980235927
64.3511935377837
64.6877337403277
64.9966207933374
64.8774682211594
65.1884090311889
65.4501274105709
65.0702110479173
65.6116550811138
65.3172599972366
65.4531435632631
65.2413854087618
65.2628610000177
64.9371785913927
64.7333023280268
64.6631129287096
64.5464676337909
64.5025863665677
64.610745521571
64.2128078482008
64.590451883821
64.4390092150382
64.4011979086356
64.6778115249612
65.1655591600262
65.8861092451222
65.7147480268
65.2568523908177
65.1505343313202
64.5310253465432
64.3947271328919
64.7171204485232
65.2365250673119
64.8864383816342
65.4046440653495
65.7106583818869
65.777944959761
65.5115032964132
65.9254546668089
65.5539226931651
65.6423191502458
65.852943693072
65.7963548514809
65.591410006079
65.0802609833611
65.3728679833995
65.5715217677568
65.0661208358154
64.9941642438159
65.175608643212
64.9039133403799
65.5136340601645
65.4648323668167
65.1310477246372
65.2059628258941
65.0338294811438
64.6200103202618
64.5198645699485
64.6492714446702
64.7876430532058
64.9218984152394
65.4527004934666
65.4525115779384
65.0196804034697
64.6258746360963
64.7701539493831
64.7524409595631
64.8237097838768
64.6454876327421
64.9945495905412
64.4921500691398
64.8055137180464
64.5982553265047
64.7009480582021
64.5956469967508
64.743663365778
64.9962421363077
64.5942285771196
64.8522975243919
65.023934805527
64.7598554903583
64.9509116639595
64.9534649307432
65.0364518576778
64.2543944841884
64.9857933611974
64.219700300865
64.7139884350881
64.7063087854087
65.0615679785354
64.9082901838552
64.9703124361723
64.2848181225242
64.7956835759786
64.1880868058556
64.2030908643869
64.3460735473497
64.1719498790869
63.5880261560656
64.1140095131123
64.0371760857101
64.1891838765396
63.9577137987815
63.9327244822591
63.851157436949
64.3602699416078
64.3002308978394
64.6020847300646
63.9872337413515
64.4187607212327
64.4888391159554
64.957531739043
64.5952194094997
64.3144747210111
64.6032329054084
64.1606911800659
64.7221158907982
64.1510026899976
64.4009509797861
64.7489435411255
64.0214149933945
64.3676998277532
63.8875883103645
63.8798022655795
64.1070333781298
64.0821998344777
63.5994202332666
63.9986295266722
63.9818835231991
63.5057732974928
63.2038231666692
63.0143589756715
62.4606171747077
62.8825494736057
63.0697732506324
63.2579942671738
62.5477838445725
62.8589982063606
62.7045324392779
62.5529744720288
62.4828548676517
62.5813783345051
62.583478073421
63.2391035130435
62.9111924086232
63.0605395318443
63.1247161391699
63.1697246899926
62.3267362326806
62.7857319546779
62.5183483541966
62.6723904030899
62.800166284204
62.5147509575689
62.7083911001715
62.6653135176931
62.2914044439592
62.4901524076771
62.5955111342654
62.7912830527964
63.0866563202162
63.1518255039281
63.3468021116714
63.1647647445812
63.2978733403764
63.2191794614175
63.4806149199489
63.1580670215335
63.7578537489198
63.3511624920261
63.1498608562005
62.749581309568
63.1603275484998
62.6278234417366
62.3239784727029
62.7581649087244
63.1569214127323
63.0334854017687
62.9849086898554
63.5511174483444
63.8149861550721
63.375882646313
63.421600659421
64.002364769925
64.0457663401989
63.9804810281671
64.2012651939663
64.1830597062094
64.5115999371962
64.5845449995112
65.1763079065337
64.5497613427293
64.4861612058933
63.9633652129414
64.6693719440807
64.1905269877752
64.0464318420233
63.5547516808059
63.9319853508993
63.9531507277237
64.2488486922894
63.8513390577652
64.0321692040033
63.905737466994
63.7506654079601
64.0717509282652
64.4509731065007
64.2006069800917
64.3843644739224
64.0751959752101
64.1594128543627
64.2956156186643
64.396622679318
64.0700531357854
64.2729683238557
63.9023423207508
64.1226600897049
64.3871444272601
64.7088635116167
64.1215732745739
64.1535349222421
64.0522856276247
64.3543995884102
64.6681722361602
64.0140439871852
64.5852429274873
64.3766543239673
64.3935581217652
63.9613714438687
64.149571917922
64.1713923213046
64.0970782022302
64.4419605048209
64.0767395757107
64.7875045217734
64.645668404643
64.6115851837189
64.9011688829823
64.6827462874907
64.3022350929942
64.4440842170647
65.0077681093642
64.5317848938962
64.678374379786
64.5504554807022
65.1202860889462
65.7209374651311
65.4635360571492
64.9407242156492
65.5316927317093
65.4985161270451
65.9227767703362
65.8189679043664
65.7988461719836
65.2486876438935
65.3110481775193
65.2983432639274
65.3722959030129
65.3632148246766
66.0073346518981
65.5919817389984
65.8536798467062
65.4284108909084
65.0573157742626
65.0759152410838
64.5728658803768
64.9464511289261
65.3948556826777
65.3633564856041
65.5424582139565
65.3839333240334
65.5885618012715
65.4199888443876
65.7814432988942
65.550176075973
65.0221367220938
64.2704617358752
64.6769521977186
64.4319202111597
64.4735442936799
64.283402898615
63.5727492110029
63.9872958825711
64.6067039345951
64.2102316779009
64.7365725621388
65.2438992421619
65.2699870636687
64.4730330563965
64.3519098643875
64.1613484083599
63.6738158834421
64.1860888912324
64.0269551900268
62.8945438145837
63.2259570833015
63.7218073826113
63.5608131041762
63.3485603889249
63.0670452124862
62.9516657453522
62.630793372992
62.5452668558065
63.1945934667075
63.2006858137832
62.8210007820278
62.8447453537691
63.2970694600855
63.8841376100972
63.5811764139342
63.4406483099342
63.6545147455282
62.8661045718605
63.2695938141096
63.5370287602409
63.7638603499773
63.7227464333177
63.8333111142536
63.8416888581937
63.703536859147
63.8707354872825
64.0182729902688
64.3076892559869
64.567753558445
63.5862570248434
63.8276965902565
62.9773295500165
63.4153275241988
63.5164810276881
63.4910990174988
62.8692480932896
63.0368726971475
63.4992924758328
63.9631798621948
63.7597211995199
63.546863960098
62.9306760699474
62.9739826931385
63.2068779480857
62.611064990888
63.1548272007118
63.2811811801816
62.776967104355
62.7505030308695
63.2715699297461
63.0991996414782
63.7601761619116
63.4674760908521
63.5547117757315
63.8324597114292
63.7305973112743
64.1359350619287
63.8539354681428
64.0453808487531
64.8844737792657
64.4867215715201
64.1487294103395
64.0665325613696
64.2958497549512
64.3360072992686
64.4864201777858
64.5694216917405
64.9720457960469
65.3977483994243
65.2573797128616
64.8905506657631
64.5241959704647
64.8941440840908
64.7178994994399
64.7695771820536
64.1529762888327
64.6632679710363
65.0164995395409
65.2424738236719
65.3552690529074
65.4024570250882
65.190621560976
65.1353373914503
64.4528650675411
64.6866377978475
64.7423585921126
64.8859180723944
64.9160935440668
65.1709167120735
64.6568386770706
64.7959876033303
64.434876740762
64.9963027603303
65.0399754606478
65.6085456866303
65.568671378397
65.3881588790593
65.4029851695904
65.513665944594
65.124074076928
65.836716469615
65.3114742593342
65.503551380143
64.8482066031281
64.8551232282084
64.9032317829054
64.8250154054131
65.0638768863084
64.8176838694251
64.9837478248778
64.6209045671734
64.941312126157
64.8968317829461
64.9435866320228
64.8580306286283
64.4036898827477
64.3815638791127
64.8599188188226
64.8410287192118
64.5040769856165
64.6486096220641
64.4622079815213
64.1872129961454
64.6002529974609
64.5914808199704
64.4753891880828
64.2866890163903
64.7785451594497
64.8247970898064
65.0817505331033
64.6863887757358
64.6518261125716
64.7330019799103
64.4220319534409
64.4365786852484
64.6239093973021
64.7369415133399
64.6572401616156
64.5537096555924
63.7985382492598
63.5745006415574
63.2305621607327
63.6574350965577
63.4245937536762
63.730045061245
63.9369633857231
64.1458270552251
64.4101258428143
63.9535850643958
63.6954626442563
64.1865449344924
64.6413700966506
63.7883716074252
63.3493813843777
63.4577820559501
63.6160425878764
63.6364965284665
63.7199101712088
63.6872978231032
63.4971161616063
63.6295313196499
63.4528641930247
63.1879360123134
63.4825223739656
63.6436717091391
63.7026901641215
64.1316439153584
64.2047202198499
64.2076943052968
64.0449445709994
64.167583468106
64.148442212939
63.6570898633487
64.1925554128343
64.0590186646904
64.6702571279128
64.4152807913297
64.7182128622604
64.8909251873632
65.1877945364276
65.0071507015005
65.4350990028555
64.6420221450786
64.50959177654
65.0247518271668
65.0154921205544
65.142603040622
65.2313432997107
65.9689522776602
65.3699636580104
65.3334178524212
65.2674150328395
65.4378416796945
65.3986756739832
65.3641594038742
65.3491277586965
65.6849985030064
66.5629150047062
66.093517639881
65.8153654980389
65.6270484937354
65.3920149407045
65.3506735603627
65.6552815212265
65.6104920784922
65.5265070369324
65.1582655549727
65.3371513614262
65.1106821945864
65.2079063770774
65.3358707670109
64.9639408231479
65.5616381880531
65.5350336748559
65.169179643632
65.2835232857152
65.4650478690893
65.2821626287874
65.6956259939021
65.6748801701387
65.663701897068
65.7882064425684
65.8815735145091
65.4207212077962
65.2733472639761
64.7949308262367
65.290633327881
65.0805621594207
65.2378709755563
66.1672741025395
66.0332783410222
65.9059470462671
66.4602244779931
66.1906545891364
66.4207015150952
66.6205111808996
66.2211970555313
65.7889358599564
65.7371799768351
65.7538838351147
64.9052556983928
65.0592554498018
64.4394900669497
65.0683078713408
64.8557972183718
65.2315952884943
64.851825968111
64.8992885405219
64.6644944040203
64.9558817202034
65.0376589857185
65.0664920099302
65.7638670314798
65.4769109449811
64.7635180006619
65.3426627750292
65.4662174377358
66.1728381030209
66.2417993538927
65.9990414411586
65.9714226215993
65.6573529503836
64.9729557325831
65.0301423915814
64.9777095939202
64.6913529115651
64.8085652015288
64.9233001076874
65.2705397642865
65.3688392671349
65.109683545809
65.236741478811
65.1023343441443
65.4225178281681
64.9584535265332
64.241734319936
64.4937444538328
64.4117689999191
64.553893110422
64.6381325453261
64.1755578704856
63.6610864738415
63.7999826268572
64.2396056247219
64.0535153314877
63.9681488707577
64.653049360419
64.7192257176313
64.4395256650425
64.9977644874161
64.7868458464403
65.0853724252665
65.4638752872224
65.1968912451941
65.079315043798
65.053568316574
64.9848320426165
65.1916979504261
64.915223487332
65.225963029766
65.1359504181773
65.0525522940211
65.0749434177086
64.6216106655404
64.2922157308542
64.5998337406701
64.1078470405152
64.2289391543198
64.3959965772969
64.7287408811358
64.1655161799092
64.5903463276765
64.0857520260699
64.2870608449884
64.6950210955269
64.9011768244937
65.866669308583
65.5534670474008
65.6025789490032
65.7619640674879
64.8883847462048
65.0237096304409
64.9245127321086
64.9576953296835
64.6909570018221
64.4736677364616
64.4015759108403
64.6112036184867
64.9168699315945
64.4303948104921
64.4953547996773
64.5875753603308
64.8352692013125
64.1379034070844
64.3784765870903
63.985872049354
64.2410339011409
64.1104411347431
63.6658230370026
63.7704959365894
63.9098113769161
63.4279063645655
63.8139217133648
63.5857631211084
63.9558128730811
63.87925525925
64.2445776039716
65.0386707095689
64.5326232599002
64.7286160686257
64.8466609966374
64.9545461708913
64.0292174174016
63.2818286333944
63.0372456325557
63.5528669525429
63.542964280583
62.8046083643477
62.7907312295579
63.0940832800454
63.0228263530732
62.8070874172792
62.4444942536677
62.7900672627315
63.3726535191664
63.3815455271225
63.1883509902739
63.3961464664216
63.482471905332
64.0179276023676
63.7542882752256
63.2144559547432
63.1055948815499
62.875199366617
62.5558181802192
63.0384134627508
63.3333801855439
64.1282922415985
64.2425835341175
63.5742138947854
63.8246783472014
64.248247371093
64.0576609087457
64.1922537302826
64.3451128370414
64.0933063832789
64.272385685239
63.7568061904103
63.8551890504544
63.6686553673618
63.5026664911936
64.1863718096658
63.9473128322345
63.8317759701109
63.9025654920086
63.7240605417679
64.1344951749494
63.9998676143441
64.0343920501189
64.7225971252012
64.149603274177
64.1276354645307
64.429284534014
64.225056650052
63.7461181290733
63.4695452001718
63.3918840815169
63.8874849811634
64.2908915133778
64.1437183639262
64.9385243567031
64.4174157268717
63.9776941276417
64.0814954842176
64.5197326212392
64.7665898444267
64.4694255051092
64.6831896575866
64.2866663519357
64.2726987412112
64.4113782366222
64.1848199978387
64.3493923448198
64.5886961776141
64.7997432961668
64.4121214781306
64.3310708945011
64.3562262264784
64.2078203436326
63.8636235718275
64.4465283246886
64.5455059405308
64.9278750272701
65.2319143900406
65.1930179327097
64.8239563689398
64.9341612038267
64.56404521787
65.5773444186663
65.3691326479914
65.2029549192611
65.1999931039536
65.0428506220151
64.6954597438881
64.4233417873693
64.5047222117105
64.4955683910222
64.4268866306761
64.653380073027
64.7366456946527
64.2737897616367
64.1364320499791
63.7564721836656
64.0903608536546
64.0898967777294
64.2466070990082
63.7047319936463
63.8222460485225
64.0797665002216
63.5802917652105
64.1629076631528
63.9296459861565
63.9178092784357
64.2154327579049
64.1894915662716
64.3201653871373
64.6166305387415
63.6805342690133
64.1399154896919
64.3052198273343
63.9784531328526
64.5020680241657
64.2549459267073
63.9097186683852
63.8272349991918
63.9821497197137
64.1662834320347
64.1480814080453
64.1644391977898
64.9284371205247
64.550070992736
64.2118604567389
64.5902493592606
64.9044479891868
64.139716513438
63.6407264139366
63.9318756042842
63.7359361926739
63.9817080264811
64.0447026335208
63.9284679429148
63.8752717411521
64.0584384443865
64.1685369133023
64.3692276982958
64.2853757107648
63.7163552000648
64.3993770413566
64.637296436168
64.9323097276732
65.2498607291115
63.9466320217471
63.8910029352628
63.7246342022255
63.7815465790153
64.3354021677951
64.5780436937147
63.9749962716549
64.0860964894538
64.3689000048864
64.7376863245061
64.4061723960479
64.568723270371
64.2220703304216
64.4035730869143
64.4007142561598
64.5736705768319
64.7557897860024
64.4774015289354
64.6590547737972
64.3975419918349
64.5401857269221
64.5079029151807
64.3436027636328
63.5816618577069
63.4209570455099
63.3064265135173
63.0213089690925
63.4996506237054
63.765972481596
63.1087631514717
62.6501396220066
63.1568760225987
62.9262022542077
62.2904285622208
62.5914809814937
62.8261900058831
63.3739196433104
63.2674666561864
64.0799716196832
63.6018229776136
63.9411256085526
64.175001113888
64.8093415046703
64.9156373671171
65.065184651906
64.9620901877709
65.1131140948554
65.0879392631548
64.9693717431632
64.9000183218217
64.4518516109477
64.2118431180417
64.3382259158529
64.6672953543751
64.2918926473704
64.5932470514182
63.7648070117475
64.0509087464
64.0795476069756
63.8817690802817
63.2608549452516
63.4351794818247
63.2128625992873
63.4784779147371
64.0442548107873
64.6553465581816
64.9458509223651
64.7126613140466
64.7769508891937
64.4050734161182
63.9346840376542
64.4425431089423
64.6611458917805
65.0012499621111
65.2766263733578
65.6873058458358
64.718038666606
64.360199166469
65.0731620014942
64.669777472469
65.0490307679332
65.2976544272569
64.9674054279688
64.6502043561878
64.5967248702475
64.9568836221413
64.6266620662704
64.5429376111875
64.4732761890819
64.3749172170033
64.5517286423112
63.9838982832442
64.1318466903335
64.2340769580915
64.7887497921878
64.9901141842668
64.9195357171755
65.0173634620066
64.5862114801728
64.4474254078479
64.2129762071841
63.6964987468515
63.7699926497957
63.2979719742008
63.0458079848144
63.0617443221367
63.672685346709
63.7918144933947
64.0816654917215
63.7825929103424
63.9540179351017
63.9545749759751
64.0704662597699
64.1692568473081
64.7519169312447
64.5630928884853
64.7684963414795
64.6642159307706
64.5073712965881
63.9464071358338
64.3439846868317
64.8283383704389
64.5194106267854
64.6878808302622
64.4498479675424
63.5903464977587
64.2240973349031
64.1809136094375
63.5446786069854
63.647295727413
64.1099774614036
63.422894003565
63.5134701200004
63.6565108764503
63.4580170307291
63.3052895577434
63.8106254687254
63.8424793634701
64.0935864688131
64.1063175772334
63.9786312973592
64.2127375608966
64.4927738616976
64.4254307347106
64.2761327091025
63.695413208222
63.9743301355555
63.3223679350194
63.4372249974205
63.7976493263384
63.9493533149176
63.912567495628
63.993117103384
63.3792356228321
63.5288948025511
63.4950930702643
63.1312757610281
63.0840806343852
63.6711473976087
63.6193306565709
63.8849229101279
64.10466033396
64.0030668328929
64.2164173811484
63.9129664959274
63.9999841895632
63.8753929625567
63.4430071744179
63.6347004436049
63.6783967603834
63.6656511025057
63.9950725632344
63.8280351951908
63.9532524315786
64.1512306216813
63.8806440316077
64.1207955716532
64.1785068858444
64.4036873767481
64.1631039508327
64.2988536877833
64.3305399830211
64.3145311056142
64.9416768787709
64.6529744518488
64.0557683813429
63.5514051689385
63.4422349080004
63.4931064146169
64.0769390674442
63.7876755499601
63.4094009144828
63.3512274636043
63.5187295218988
63.433042525572
63.4302464715262
62.994164113112
62.712765733393
62.9668109424523
63.140073622966
63.3821501427585
63.4856291823322
63.7003364226813
63.6094108415482
63.4695577271777
63.99382293055
64.2732227798707
63.8283287802825
63.3960587202708
63.8023055898954
64.131586209284
64.6726018033288
64.2990587649997
64.5224799918942
64.4868995421836
64.6634604019712
64.3439911299502
64.335145917647
63.7060164014819
63.8072643309133
63.678333084848
64.0361254417512
63.554781097551
63.7963103029536
63.9071188835343
63.8556759797084
64.164750349589
64.3878579992481
64.1861102630052
63.2981426903471
63.9948557985612
63.7012850542529
63.851669148651
64.036043359435
63.7344338247407
63.8818514359046
63.4280772538663
63.6550282882328
63.9589453328415
63.3848351313984
63.3633355388395
63.197533661489
63.5501891538998
62.9415392076851
63.1161136657465
63.0586718691656
63.0845570942525
63.2765308918939
63.0307837891014
62.7267941594314
62.9520882036241
63.0331816623497
62.6260019966993
62.004386917853
61.9863453922316
62.512196585456
62.5491798301925
62.2143513984098
61.5688985534893
61.9718815569179
62.3618181651565
62.3560057468716
62.4493774825972
62.2954515706806
62.2959857224947
62.8006380974987
62.6598869613352
62.8083484462425
62.5707907901273
62.5627897101751
62.877029947365
62.7476065364357
62.6049297742403
62.0081072395646
61.4618990483003
61.0182063698425
61.1787026369209
61.5737470669872
62.0805086726283
62.2633418697356
62.4198134525624
62.5703545850169
62.7142167431099
62.3790605440228
62.5095723818189
62.648632913594
62.6270971334399
62.2211463121954
63.2262429359369
63.0875410685509
63.2944278040459
63.0008003686999
63.0186223239323
62.8290097085635
62.6490292120566
62.4971245350279
62.9597547440525
62.6909006910868
62.6897168547317
63.0345438689853
63.3437908460465
63.5711730583849
63.6486283369685
63.975358758204
63.7758460006084
63.4604647737433
63.1524941959405
63.3064239769539
62.962796081132
62.5653297617812
63.6286343686336
63.626853869394
63.4511812044148
63.0796439281956
62.4303465829051
62.494773016191
62.1937906407775
62.1727374048855
62.953227709134
63.0753600953507
63.1928004782784
62.7524364011741
62.6538421246156
63.1344054848793
62.8575942798078
63.0268818377619
63.2609299869464
63.2678041031923
63.0102916362986
62.8990742592817
62.7328903963412
62.4668234004224
62.4357878549933
62.3702301323276
61.7312544513446
61.8271095952351
62.0290435034665
62.5747257938077
62.7717201584709
62.76633144797
62.7443122071431
62.6762857388758
62.3171180765315
62.8993582461871
62.3603263711891
62.1994985581132
62.2912278715905
61.6447241569929
61.3399755072447
61.1152870795658
61.2529852670691
61.6077893961602
61.9353164318274
62.0865175255871
62.484829539445
62.5755462454676
62.8220317978724
62.4086978505561
62.822829096849
62.895303593885
63.1666761737724
63.1841632677706
63.6872082437219
63.4299924272562
63.5209007917034
63.1013585785489
64.021273171399
63.8629389548113
63.7837466553381
63.9786023719744
64.4198778760527
64.5023307277091
64.8148508301965
65.0991227174381
64.1673551247595
64.4576710917714
63.9029935288795
63.6582325792349
63.6384468445557
63.851738185277
63.9927550529888
64.5482857114404
64.300594709925
64.0258390397823
63.8156359770499
63.6512851809615
64.2017460345497
63.8820463276987
63.5374636249393
64.2209791078078
64.1940000538577
64.4618845730591
64.3167534558789
63.7944649925548
63.9144098582593
63.4724387718724
62.835904002394
62.9197319801282
63.5960241712847
63.6982769634151
64.2086975487962
63.8926597539316
64.374736072671
64.1975759049815
64.3015568839815
64.4281017623532
64.97972974267
65.2167424738928
64.5326292217713
64.4740706841562
64.0705486971104
63.9674186658551
63.8852836012592
63.8472156739127
64.5690599095833
64.7565557562857
65.0291684322496
64.2586575701187
64.1389088839925
63.9071406920455
64.4082960420067
64.3444824080136
64.0533318940532
64.4532848889963
64.0867879452734
63.5862974731261
63.6860531133405
63.4079258923845
63.2823086098979
63.5795657349851
62.9355957292175
62.9206449926032
62.8514055076379
63.0231386607891
62.8466055196212
63.1537792910398
63.3884088231186
63.4611212255666
63.8533695770766
63.8851968357765
64.1884034761969
63.6499850563268
63.9643256560725
63.9143038712257
63.6368451964896
63.5346111262037
63.8455774435986
64.3042058553391
64.2981296774571
64.2127158140088
63.8490326979766
64.4838085987174
64.5984224986146
64.3969355323068
64.1874556692739
64.2273193607623
63.8940593032219
64.5945285811166
64.2162728431475
64.0739000743932
64.301362487986
64.0600722491791
64.0147574623711
63.7850889389013
63.6952100071633
64.0415973509986
63.6445477073197
64.1877462735214
63.8682169569527
63.8898780918913
63.7712785738569
63.9519736423985
64.2177671159382
63.9509359790867
63.6465511355142
64.1723995357671
64.0667244704599
63.8527410578025
63.5514739414135
63.9476930279094
63.7104169167962
63.7371321895668
63.8593413387981
62.944968078168
63.125131246319
62.9791020525319
62.8907720647764
63.5004605236252
63.5664581623231
63.4551991729542
63.6061998496536
63.6233171974211
63.8157283610827
64.0347862166067
63.9904026975776
63.942510791904
64.4011488182523
64.3096872248052
64.3082082007572
64.0357228979521
63.7554964574637
63.8125625751214
63.2516305313544
63.370831029635
63.4521096487768
63.4068685883108
62.9446094324204
63.7304300010788
63.1817338788416
62.8238740002472
63.6799976609033
62.9733167153185
62.0821393495557
61.8191228941485
61.6572436445403
61.3809395534277
61.5784519466648
62.0664526588993
62.3467852523603
61.8510263544126
62.1722489198085
62.0048352416488
62.3453377505473
62.048528245215
62.0446785662504
62.1299380000353
62.3243281527712
62.1584820933574
62.2083402786487
62.2769422629808
62.1862184769823
62.1772303922614
62.65538530312
62.2283828486334
62.5288422189437
62.4971764643891
62.5300492829146
62.3016453939543
62.4464128805348
62.4289652363705
62.5294647102313
62.8211124195802
62.8415999658682
63.1834200211002
62.9038863396018
62.947005206981
63.231843879929
63.1229980060029
63.9871723131068
64.2685163681316
64.4189992098922
63.9329981324573
63.7423487423032
64.2138844764446
64.541776220133
64.408675921571
64.352401285
63.8632238235387
64.2435515730097
64.1605084183029
63.6910473863232
63.6726966905672
62.9063627733961
63.4117450179606
63.5395659721587
63.80015808998
63.5078969693597
63.8840905866829
63.723296071494
64.2382364597926
64.0431049389997
64.1980993249569
64.7438911114459
64.4357143657855
63.4500697090301
63.9638303729319
62.9644802734323
63.1526250025539
63.0473771154502
62.9175235818482
63.8930304915475
63.595724150549
63.4596312005134
63.538688001351
64.0039774074435
64.3200048574486
63.9705872161113
64.5685837315163
64.2449420452027
64.5554377230034
64.7220019999573
64.8961168974913
64.6854480851789
64.7344096764017
64.3655848548965
64.3520906348168
64.2327434336896
64.413935709093
64.1267566772982
64.4562342744744
63.6570157827485
64.2852925706909
63.9821328869338
63.9761559104335
64.4039810609514
64.4064072843277
63.9856216500508
64.4100889162864
64.7040527153268
64.153787354854
64.0247404842088
63.7322849559037
63.5606089951957
63.7690039814905
64.2021086647755
63.9889898907573
63.3491344197484
63.4342987360286
63.3885217361544
63.4285374946358
63.5845771229453
63.4968070184465
63.4392383589526
63.3788279684545
62.8595401074272
63.1768316352571
62.8182907802768
63.3726637752457
63.3178094844301
63.2073386542404
63.3548912515049
63.8197208919121
63.7953202741
63.8132040219032
63.5536172515506
63.3911843074718
63.5239168616586
63.8632257658581
63.6742303893383
63.9648572084507
63.8302361717141
63.8595435020171
63.8844786804508
63.9398490812615
63.8283973659719
63.6520821548484
63.8489976386735
64.0363133758842
63.703100972053
64.4606627498605
63.9672145243181
64.0928574545531
63.7731873365553
64.0060502747465
63.7642017547082
64.1147579654522
63.8147701567809
63.9425802313446
64.05586577749
64.1992582798125
64.7881838474751
64.7211168890864
64.8515663743514
64.0452277470497
64.7158823626194
64.4376856214528
64.3789063858958
64.3701659303053
64.2589120474021
64.2176043523124
64.2719297447236
63.6135678714657
63.9447857739986
63.8579874266563
63.9771228798283
63.9454817630896
64.2728089751882
64.9009260080915
64.9734299940046
64.5724002825123
64.8375750274387
65.1340575120422
64.8185455313079
64.8768098117881
64.372511227362
64.5062221859804
64.5243584390748
64.1444419693403
64.2537242876494
63.8852730352082
64.2157488530662
64.1174508545468
64.1725048855826
63.8102716200858
63.8733378427365
63.4976867655774
63.6735222734402
63.8969124251916
63.7349881072873
64.1997902525197
63.7513163063129
64.07999536607
64.0830664693833
64.3140867622495
64.4833833025279
64.5724961353372
63.9667097502321
63.4815968745265
63.2825578129604
63.8579921279632
63.474222141789
64.1168274577532
64.0436193163803
64.0107695150451
63.9956146066146
63.7908886596078
63.8972400785986
64.2296336878361
64.0930156464703
63.4554783148289
63.470154751095
63.4218382264364
63.5659209691534
63.600764697067
63.5588048839471
63.8206262341277
63.8813584434986
63.7414508441913
63.4767856892067
63.8505109923426
63.9750427672803
63.6156175004549
63.601327721469
63.8850830735619
64.1592718227907
64.1651025016729
63.7931239289251
63.1246893638238
62.9250160011976
63.4846547795227
63.2043011692781
63.4568302055964
63.1151870530773
63.1308031790466
62.6827515412528
62.9063066527669
63.1458051288772
63.3298827948853
63.2363870751227
63.1439496155528
62.9365055360977
63.1760877311902
62.9186737779938
63.3079039455045
63.2613503274201
63.2764594471
63.3338241967574
63.7789630802809
64.2201751715758
64.4694432308748
64.4305812806005
64.6329131928865
64.6396347495039
64.6741772853857
64.7004117655272
64.9903869726108
65.2385854238062
64.3914522869639
64.6869866606306
63.7342634189146
63.8662565690053
64.1258132367379
63.8757986097221
63.691911874881
64.3585101559983
64.2501813179046
64.5431412186601
64.4807809910536
63.8749150645673
64.2944256502024
64.2764713237651
63.9644116013938
63.7837051224786
63.5748677419627
63.7937191328537
63.7199242913126
64.0835009381772
63.6704178096838
63.9287954643461
63.6164194333311
64.0234694890481
63.8660104018985
64.1739815651778
63.4925665596939
63.4642576318684
63.3156176662864
63.044623103323
62.643672920587
62.9301040303315
63.2576856973134
62.8914153985904
62.9685868995825
62.2899381912628
62.5620582618748
62.7600744316918
62.9551784210542
63.278591993833
63.3194206231221
62.5484068031042
62.4436249354219
62.9494657081999
62.6629695162489
62.9563598820356
62.0408452295669
62.2736358550502
62.7104130731954
62.7744287912128
62.96706644852
63.1638622408474
62.5764111382093
62.3359821965278
62.2684531175142
62.3886949128719
62.4015252316572
62.4986670361927
62.134036644418
62.204220893614
62.4847547163703
62.8938705377553
63.7948114272997
63.6593726917797
63.6644175145487
64.2308222522975
64.4732467506726
64.2399681829424
64.4165705717486
64.4388463905391
64.5805911790646
64.5966759974894
64.3551285986143
63.9128274086725
64.514472964297
64.6700954055879
64.2070389474684
64.0180059164757
64.1486482775969
64.0477277914877
64.090918860031
64.2356399156322
64.5621850509328
64.0481466591853
63.8645255158735
63.8177202371047
63.8012373567928
63.5892536663723
63.3313764497786
63.567506739126
63.440412086554
62.6527852100738
62.905078887913
63.0141990305463
62.7285808328214
63.0026857125102
63.3601087626349
63.1313806863985
63.3731445963965
63.2983332176314
63.5808374796994
63.3983067151135
63.2688225159481
63.0893041095702
63.0659200817183
63.2080827122966
63.1411209658201
63.2208851124171
63.4770673036088
63.0906648781529
62.9113861069844
63.6454363670137
63.3373691720269
62.9468319170112
62.7388258704429
62.9245071579665
63.3936919930617
63.2450213941661
63.2212631833509
63.6294867007993
63.5871383895944
63.0649883358401
62.559586378464
62.5777191961322
62.7993060955459
62.645422488451
63.0526344448484
63.3394944087922
63.2885761638667
63.0272110062863
63.0415392708918
62.9171473978048
63.1869839130369
63.1247449620252
62.9215572055436
63.1445094342797
63.2631048488547
63.3080857972108
63.5232320789645
63.0122149633085
63.0915391637526
63.0749510515365
62.7241745512081
62.8824223876239
63.2176286556263
63.6501477483684
63.2166787704452
63.6370048774467
64.0690057527602
63.1966132628459
62.7509855192387
62.7698055888442
63.1856543106048
63.339459946255
62.7740341967354
63.202728695387
63.2556417132156
63.4893563925754
63.533104726368
63.644193403503
63.7518030923131
64.0153589017091
64.5093488877967
64.2996721136868
64.2631605822229
64.1442453695947
63.8371528389499
63.8740161211135
63.3790272482332
63.9386937830423
64.1829155719417
64.4448635197673
64.7483049698091
64.5360425163812
64.1328616037473
64.2153477817276
64.431671085704
64.2649182956969
64.3798317689994
64.668276543402
65.0259309264551
64.5059737599735
64.9339595164605
64.6632831018479
64.8662727481694
64.9284264420545
65.0224332352058
65.5960446042538
65.8815965894297
65.4964689272699
65.5434769678555
65.8512526549378
65.8835238114036
65.4452640161101
65.2503516775429
65.2672497051462
65.0352992947533
64.722397918978
64.4881552165996
64.341750721744
64.0592286856486
63.863490490942
63.9382976231128
63.6758577357263
63.1067566738174
63.3053658319108
63.1156375331974
63.1359995008113
63.5277395303227
63.4094568365627
63.2430427779994
63.2634270653303
63.0082395725767
62.4976097652947
62.2319775430565
62.3484544618919
62.6054847758857
62.0882569853418
62.0170847981808
62.3443544487633
62.1676579044603
61.6760234152048
61.9295547137471
62.1755548660789
61.9389132529296
62.1655486873616
62.3909642799136
61.9965100246896
62.0903575489933
61.959955733543
62.4423568330871
62.3953698834679
61.6485530986511
62.1230925305433
62.0700785304536
62.1779722183518
62.5367890850612
62.4843442818904
62.3008711198755
62.3050758980975
62.8993059865395
62.7765503723291
63.2968742637472
64.1645148084201
64.5500949853121
64.3103601723994
64.8188571803597
64.670880877257
64.6536057937165
64.5429869963343
64.046101225053
63.8310482579344
62.6148593371734
62.5544933663424
62.429607249209
63.0122668084567
63.5194964482203
63.3143861672248
62.6623260134442
62.5211657144735
62.5623652582046
63.0013258733787
63.2080904918433
63.1076843095806
63.2865993932286
63.069857938362
63.2819381027366
63.3654786693296
63.2962877891517
63.2291693480352
63.9393710860776
63.7885331442093
63.5545056331839
63.9924947944621
63.9962855757119
64.0270355379755
63.9768380022026
63.3313535765025
62.8053722230839
63.5076589436283
63.0240350234084
63.4906220729674
63.3716855536363
63.5384651884459
63.1354516149385
62.9025176070752
63.4089256237929
63.0388154322943
62.805300729394
63.2232799207632
62.6801655453545
62.4863832332376
62.7757790245835
62.5902965422209
62.7126176431061
62.7041508735083
62.6060026871919
62.6328051844388
62.5359117133781
62.0170433250842
62.5761874090452
62.4932725485676
61.8854936159289
61.8174837134525
62.2350127226705
62.4063660494795
62.0523831750523
62.0121493778185
61.6577638995707
61.8982051290836
61.8271842347299
62.0487524120386
62.1551871586295
62.2994538053965
62.6295659745959
62.5949311559538
62.3969982225072
62.3660306530679
62.4855615947747
62.6305765527703
62.5478930542079
62.9480958175263
62.857982234864
63.1750129329684
62.713606863679
63.0616748761429
62.4664868553975
62.8953284976641
63.4459589446401
63.1962562345589
63.810893289729
63.592733170269
63.2375803473609
62.9805469961308
62.5905308061428
62.3410585895881
62.7616370127726
62.9142902747029
62.5748384836532
62.0235813673644
62.2937453845361
62.6335563308123
62.9525730780612
62.8185895545427
63.4777075198984
63.8733109931784
63.5377922836448
64.1231401809306
63.7662666773805
64.0247339063995
63.9556058172851
63.9287475313379
63.3018014032367
64.1431555190011
64.2656490373576
63.6016367297524
64.1094442923233
64.0847666257347
64.341865008716
64.1710015088273
64.7840350790537
64.8215365727549
64.8478762509595
65.1794490295423
64.7944355723791
64.3552940077105
63.6373059206991
63.8421262522702
63.6813732026272
63.9538426036544
64.1916979271913
64.0470923383175
64.5779957069988
64.5821934288946
64.4741678216524
65.0009094947188
64.5634002540341
64.0708786389007
64.4903770475416
64.4617479155113
64.6616891641747
64.5443261003926
64.4538531852514
64.788594660074
65.2502159951489
65.4536744678324
65.5046879133838
65.2291555777097
64.9967940766253
65.3633174738746
65.1583730432385
64.2313093967987
64.659067513018
64.9823145130031
64.3878928271313
64.9215527830454
64.4869320850608
64.7936180494654
64.3770907336904
64.5147548585975
64.0737389006682
64.495436175454
64.0463578226264
64.5324881374042
64.3476789900335
65.1246050361729
64.4505365794638
64.5810793768879
64.9961319725579
65.0279659504817
65.07970610875
64.7475444257195
64.1969146157725
64.2796245172313
65.0536675931732
65.1384985398782
65.3326983675784
65.0967493539194
65.514526479178
64.7357438704626
64.6438620212985
64.9258353512335
64.3893710243468
64.3274600659045
64.4580356837667
64.5882732675993
64.8566780665941
64.349040811944
64.4025089203699
64.3132793234317
64.7134525076327
65.4730308191495
65.1076597299437
65.3911447560214
65.5257388258321
65.3830877163301
65.5480930916145
65.4293692331052
65.225342961301
64.8291477248282
64.712743025172
64.8993889992322
64.8255640525355
64.8364887519263
64.9329631017743
64.7404230576744
64.5939844875279
65.3021415782807
64.7912703353983
65.2966676472332
64.8437697691049
64.4098351324379
64.3633964211775
64.6139844703985
64.6143586410997
64.7569908881396
64.9797428333568
64.7687745382999
64.4736287298702
64.4944665933536
64.3749947437247
64.0697785330603
63.4025977274763
63.5408835114098
63.3229705288046
63.4230904061464
64.0448293127724
64.0002956214567
64.1822918270884
64.0570521459343
63.9678402804054
64.2720450470991
64.5930047307142
64.3861398088366
64.2778039341365
63.7216007267599
63.3093910089231
63.7597637180453
62.9432796050159
63.0836490139281
63.1685963101502
63.07334054656
62.4611565164931
62.2341642362821
62.7090143726014
62.4332385984805
62.4215689603345
62.90564037078
62.1779337265722
62.6091792198152
63.1331539820933
63.5008786603576
63.3154278827461
63.7152045193044
63.5316870227713
63.4156483685006
63.3465296709491
64.2423267634347
64.2185365690762
64.1686377818172
63.7787271974756
63.6106792971303
63.4000067552049
63.8404994284713
63.9892757490379
63.630754628963
63.438024867181
63.000870361014
63.1763052884235
63.1749127072184
62.8083317547433
63.0965087908097
63.0116644159235
63.156363327135
62.996837567465
62.6270222212315
62.9371344838528
62.615032521353
63.0102343842578
63.1394103809569
63.4473725074235
63.3083501183792
62.9271396877752
63.8110561335117
63.7550957872737
63.3821823895811
62.7353133651491
62.5269886526017
62.1381712609287
61.9677400151225
61.8360091351422
62.0250766046705
61.9623677176693
61.9695070252166
62.4288533315999
62.8702959808319
62.9926288774159
63.0488061874051
63.0820175542856
63.324010379504
63.0195805654356
63.1724624367137
62.6514350930963
62.4371795194792
61.8981813454541
62.0094834411863
62.1137289050142
61.7570607413423
61.9258550787347
62.0154523676674
61.9488416795449
61.5742203980787
61.5502467057509
61.8285029655232
61.9248306409567
62.3733463610623
62.1136798916418
62.7100092578681
62.427063874096
62.7141903302332
62.978097877562
63.1537318843875
62.8905338593461
63.0373162641439
63.6794376896558
63.2156105620068
62.8431329505726
62.7499454815727
62.3871499748776
63.0436877755041
63.1653382417038
63.1501019592513
63.0673060639449
62.5862844041316
62.4774501203485
62.5084927439774
62.6877291271099
62.3650895833136
62.6017863495701
63.0262484298364
62.6931080250985
62.6613925007616
62.1463898189898
62.2049009826488
62.0588196379133
62.8539733333485
62.8766801751232
62.4225731479011
62.1997281604108
62.0737682843377
62.2152694866459
62.2967813810384
62.4168697971382
62.5935917309726
63.1410998350147
62.8643113736532
62.4451651796138
63.2093562133258
63.4364589769573
63.6308206005124
63.5060424524486
63.8386290784355
63.9255765463551
64.0833271966586
63.4318301146446
63.6031681450975
63.7002672565188
63.3610380387458
63.7293685735676
63.3749111712175
63.1834152223357
62.8228458801583
63.3270449024392
63.2960645259337
62.4507468614545
62.082893261013
61.4630917241838
61.3139167895572
61.5714885819489
61.4255366477359
61.5268435999733
61.2764892852458
61.2398317195286
61.5996446026944
61.7002782569799
61.3083432995757
60.9762297307177
61.0872010628177
61.1675470154919
60.8554043272603
60.5760707216104
60.8620187947908
60.9067871229173
60.6849138431423
61.2966060009774
61.014342868276
60.8884553659722
60.9526690492492
61.1636033096671
61.0563376419934
61.3445589105759
61.9985108714245
61.7494274351279
61.6415245378946
61.395706001304
61.2042361588159
61.3812179367299
61.590452291765
61.3350874198851
61.1678389093696
61.6350804373254
61.6162286401099
61.4252017751394
61.6817373689316
61.374711974897
61.8289234590768
61.9021111447682
62.4889331991414
62.4197616411038
62.7752064608919
62.4855216947379
63.0171567661264
62.2155505085322
62.6363029639866
62.8874369981021
62.6510009524936
63.1795599650016
63.1188040169756
63.1462296214463
63.2319911842016
63.6939545651961
63.8640221617863
63.8204489721565
62.994333155341
62.4265663468561
62.3113123305986
61.9456854412114
61.7763824021221
61.7571512641007
61.2588539183722
60.8306401302937
61.5982397794607
61.873038343238
62.2165162957326
62.4734295484523
62.1406975575239
62.0910271330901
61.8797707437646
61.9181343909702
62.3075056520968
62.4909122411707
62.3939554295955
62.1771589330013
62.5193905337384
62.379749833209
62.4758008977774
62.5875186289893
62.2111290371104
62.2140834424391
62.4534343106032
61.8641159826419
62.2652197807732
62.479701915505
62.2025402236686
62.1441832712247
62.2728110359283
62.3346359668096
62.6980046133408
62.9514324328625
62.9017165963777
63.0899309622375
63.192325797854
63.958880168541
63.3734680966837
63.7999773092362
63.6778804103595
64.0573165520396
63.5387960040786
63.5095863096556
63.280828926735
63.4292441737285
63.4725953178057
63.4109576332702
64.0613501935807
63.8504035178672
63.95635522063
63.8479318778951
64.1706919547091
64.2179579704546
64.8028141925815
64.6894004780033
65.2430134309196
64.9914309919075
64.6348064886518
64.4371373873225
63.7852361205117
64.2121700451306
64.4788297119329
64.91080346198
64.5536012684474
64.7691017117574
64.9392382953508
64.7958751590753
64.8173148247229
64.690791673107
64.8920784568021
64.8042312163841
64.9258830411444
64.9822689342049
64.5789990493303
64.522938070986
64.2598151308797
64.8977306683595
64.4773777083192
64.1370625827133
64.8183693666461
65.2220327071734
65.4987688612592
65.7764580131843
65.2795079900552
65.3993034729435
65.7079545877166
64.4737037173833
64.1195151483017
64.2603372164028
64.9660482799798
64.6768291775846
64.6227025413907
64.9236153769132
64.1438571682229
64.6739857516945
65.088717247546
64.9202744412125
64.2746434386043
64.3604880597757
64.3538276763055
63.8637254291733
64.0422231473887
63.7033593367206
63.3514857538812
62.8873986700899
63.3899496406587
63.5259431347161
64.0048604968086
64.0021553596926
63.5956040378083
63.3147071769781
63.5548061951011
63.8498341007494
63.7398870528919
63.7307059608474
64.0937096425671
64.2011494010105
63.9835946686686
64.1096322434446
64.2183086647895
64.4415283062336
64.3719325383956
64.2847769429505
64.5371430066351
64.1889617481007
64.4811812521181
64.3213073902024
64.7603724307234
64.2102243035571
64.0505001570458
63.7005178025487
63.7220709539897
63.866911219957
63.747391483534
63.77264389643
63.3790147746895
63.7927140565833
64.3640652803285
64.4000266109257
64.2220402321264
63.4178897780657
64.2966346885216
63.9171383686858
63.5308982292971
64.0967688447683
63.8833670695494
63.6330548153812
63.5854299780235
64.1395804579347
63.779138454952
63.4955085889324
63.9953737000365
64.0819688626745
63.7411238959162
63.8180193439031
63.2771908036595
63.7201498769838
63.7546358506746
64.2451551605289
64.1686326981746
63.9839531132658
64.369252910628
63.9602440319082
63.2334632015438
63.5188886968165
62.8213363213072
62.9157912431862
63.7421147781975
63.7414676178843
64.0843065682473
64.1735908095053
64.135583811998
64.2642283918527
64.0967594693076
64.5778852935341
64.1804003401166
64.1331470786636
63.9712881315111
64.0276002010373
64.1153202009699
64.1775563653569
63.856236802323
63.4679047908033
63.9704124348282
63.8767989279387
63.4852780509253
63.4596353661346
62.9517043746968
62.9780939495677
62.6394141137494
63.2510934838434
63.431645307615
63.0514362691933
63.5418403686601
63.4561852778763
63.3315523833146
63.8757438100028
63.7695702305847
63.8151994491853
63.2898295138345
63.1994982686083
63.1713563906418
63.0312759388021
62.9152942574492
62.8940772157948
62.8543622811227
63.7676754328623
63.72295115228
63.3418933169027
63.2417907306924
63.5519128267651
63.682659816779
63.2478050290826
62.9898017350135
62.990065878016
62.2058327054256
62.4556750725198
62.1906112172829
62.4794730580528
61.9194079538135
62.203938713747
62.2252032688067
62.4144130134009
62.4869977518636
62.0512325378164
62.5673620676452
62.8923434058974
62.491127419224
63.0359772432701
63.0532863441802
62.8955371401852
63.2733501499905
63.516872314061
63.028779956428
63.4932764559132
63.640672930671
63.4072518038424
64.0536550136114
64.5699618254198
63.9808838685858
64.3330521484833
64.0837815958521
64.1821806787608
64.0097455094506
63.8861791044222
64.2911129896383
64.2912147628367
65.0296671962492
64.7418910311412
64.478430430684
63.6487246205983
64.1629776169239
64.3211592318787
64.1827799058054
64.2391773950625
64.4621597509916
64.2685727614433
64.2314210766344
63.7963346579874
63.5183608539455
63.6284547176998
63.2551408385411
63.3247767027568
63.1962354409445
63.1679431607034
63.2962702607662
63.2665732832852
62.8870481031219
62.4506200907125
62.5198470657638
62.427952376052
63.1708395140637
63.0728927798372
62.7543929490763
63.1915633298033
63.0404876012338
63.2373349010246
63.3471847306791
63.3804384218493
63.2768300922921
63.2664840212684
63.345271869797
63.3227257986095
63.5165204020664
63.9410666023601
64.3010396532017
64.1204225175618
64.4300317753878
64.5281345200188
65.01514098634
65.0770387582436
64.9885826500838
65.0333962884183
64.9767701273086
64.6082567431937
64.5571700505501
64.3970716229755
64.4524696553364
64.5126601783585
64.8220935875899
65.1817934674531
65.1326722938128
65.6225188409179
65.0190510346279
64.7019908601377
64.8555830142536
64.7193848988897
64.170592529731
64.4717993691871
64.7741341654562
65.0055328258133
65.1087695893395
65.2183368743662
65.6019831963884
65.2757241373485
65.0312116412591
64.8700780048453
64.4711575408641
64.6008296620836
64.8132662718221
65.0721177580576
64.1304226095555
64.6268748933878
64.453369034019
64.2973195736318
63.7247555030407
63.8718226607397
64.5206648585471
64.276359654328
64.1516642563045
63.9034332310752
63.6634346176526
63.5608175249842
63.8304915412652
63.7058182309763
64.0909747417487
63.7117304383864
63.7773239437432
63.3615009711555
62.8533153187484
62.8948411837229
63.1638133876465
62.8561124814124
62.3313704694075
62.6961112902189
62.6352787333083
62.5672981892305
62.6733142212576
62.4714222805024
62.1200896762946
62.4162929136655
62.3284136623519
62.4890816724704
62.2193977094869
62.668681890502
62.2433225513052
62.0072213396501
62.556734346866
63.1676601044453
63.2061383337649
63.387942147426
63.1022989210601
62.7570313224931
62.8479794109394
62.5862420181215
62.530154550723
62.4419994739159
63.0224620984136
62.9965957963088
63.4951810243809
63.4997833795393
63.1234293074045
63.4195470956482
63.5059981966068
63.7236391749519
63.5953923678841
63.3283237044583
63.1129523391108
62.371290975735
62.5669379644318
62.9587804720002
63.0972841582194
62.6981150660958
62.6226400992531
63.1781004089145
62.7850732692724
63.2162806490858
63.3726877260734
63.2937015620187
63.2210092283131
63.4485899209751
63.1336667342318
63.0661747155071
63.6635943370141
63.4928061304658
63.8641444004878
64.0190425571372
63.7310556518667
63.009149244407
62.6922631398821
62.68066546836
63.0982370229281
62.5859341398903
63.1109949437002
63.2443222956478
63.6679907111982
64.4659260643142
64.7648518938206
64.0649367699234
63.7163883412531
63.2525225834371
62.9077907783265
62.7096929297031
62.3204726206241
61.9980142377117
62.4195300199631
62.4422169161542
62.4738784434701
63.1760597596051
62.9204519139111
62.8223808623545
63.0210991229515
62.6492892136738
62.4673900688336
62.5085799512803
62.7376617732589
62.4676253878199
62.9214888451415
62.1320069087775
62.6509884904081
62.8117031092552
63.5210996758582
63.6854250119623
63.2471865695709
63.5448102290038
63.3197649977993
63.7688937161023
63.7897099203168
63.3779776820593
63.6095127449794
63.5920994094758
63.5795011028153
64.2683873132919
64.6379952936165
64.3920055830895
64.1062240897577
64.1165874725335
63.6906321582195
63.2195594056622
62.8401073306749
63.1910940184316
62.7096952761037
62.9448199825486
63.5103047492565
63.3741855443773
63.3621694101055
62.9261160873349
63.325575051147
63.0534717292882
62.8746050719081
63.0368801660359
63.4122111644776
62.9260220174752
63.1220575166602
63.7102404288249
63.3528380349907
63.6528571215609
63.4235457459178
63.2848584896022
62.9385776501678
63.6727428002479
63.6347780001891
63.8429791008556
63.4197078796715
63.3922160249375
64.191724664656
64.4153618599448
64.3868174613326
64.6563417275944
64.3915857535091
64.1412630033818
63.8926883715423
64.8200750209112
64.6567079050771
64.5634527746384
64.7053046429071
64.8142970495689
64.0482135514189
64.0342551024946
64.2660248383403
63.8870629702208
63.9469862066701
63.9337234026578
63.4020406760551
63.7826370475332
64.2844682130929
64.0021539149406
63.9658716301122
64.0296440841969
64.247708890225
64.3106438749688
63.7210772305621
64.186750332403
63.6429356846158
63.4316466198817
64.2056849840686
64.4583772052389
63.7910435429446
63.9646048268338
64.519741822884
63.7107377548554
64.2987381713948
64.4122739982003
64.1190337662598
64.2638554262099
63.7078276513068
62.9554018466952
63.2495090846062
63.1390468986329
62.9001500790109
62.67137383802
62.7132673505449
62.521510281495
62.997234337225
63.3979510791687
63.2412017691701
63.4188928229388
63.2560340899479
63.4172205013014
63.3913253069023
63.418478278904
63.2807598995939
63.0835891084974
63.6220292020518
63.782300878876
63.5615596902713
63.6762340214098
63.4788505415951
64.2201679425052
64.3329139610204
64.2763786016498
64.7878219238906
64.2323643808125
64.2134293368815
63.9654196229041
64.2056792333606
64.5365725364181
64.4544856230364
64.1956985877201
63.8750000585252
64.3160868054203
64.806842716374
64.5202130138808
64.6328782992998
64.5821032644813
64.5248163931552
64.4617012696904
64.6584640822543
64.2473118035731
64.3767797683176
65.0418613789206
65.1596360636943
64.2135423543114
64.1461223844354
64.7117830155184
64.883916046728
64.9909710807535
64.7913722170288
64.427443126806
64.6260094219932
64.7533985005488
64.1193096505985
64.7643154151844
65.3271095935488
65.3064598504369
65.6027811481445
65.5987303369308
65.6360953595841
65.8784645681015
65.7120743799658
65.7065363569884
64.6280814122467
65.0204140015087
65.0308267806244
64.9016870964826
64.8916135657319
65.1787313728419
65.1182912170363
65.6336194843805
65.9032838424054
65.4777384930698
64.9175833522828
64.8449808874517
64.6028067429862
64.5995903661199
64.8184570063689
64.5066110091694
63.8153627028916
64.0939626719307
64.1979810524864
64.1108933940361
64.5326146609838
64.0547616746593
64.1689381242031
63.7766311321569
64.5590033990797
63.7546755676276
64.3850945671428
64.3991713017921
64.3098243086604
64.7991573909607
64.352786401585
65.1119257513603
65.2497933175632
65.3775420241797
64.4385064211724
64.7009689021111
64.3069672078408
64.6494499003128
65.3733233432413
65.2244047060376
65.3185708372917
65.3164535324216
64.3685971910298
65.1171571724605
65.1200940373092
64.8337028202551
64.8199886002853
64.670193339192
64.5016590053919
64.6065492269078
64.3536905450289
64.7900115571945
64.7558557110341
64.1861955764957
64.8244721150203
64.3720972353131
64.4344846863271
64.970482119621
64.819842253629
64.6206548627127
65.2486465910292
64.8930469129577
65.359793795687
64.6383743074344
64.4864644686332
64.5046527829996
64.6978761820243
64.5853961558518
64.5955591083098
64.1878757612403
64.1393983271682
64.2495159534472
64.0996374725163
63.9365289304584
64.0333465498943
64.2889980463237
64.28171683878
64.5089539554068
64.6372853284384
64.5055818564288
64.5433430950856
64.4278863106262
64.6001968004178
64.737044171313
65.2464640630408
64.9638039488398
64.4872776130896
64.3963998032628
64.3595184887939
63.7761776454482
64.0648929156948
64.4526941641787
64.1696765812819
63.8773818170706
63.8313764269929
64.2678683156783
64.1410473940643
63.3479112988401
63.7373123448712
63.5581488237653
64.0629146913899
64.122862098095
63.8984939678858
63.7801694087073
63.9331307957036
63.9237557697541
63.9646909194882
64.0946309923115
64.4692167806913
64.1339076855871
63.9242352626252
63.9005217462789
64.225264516749
64.8183514422323
64.9524348707758
65.1464282077148
65.3198700328557
65.3535869535831
66.0418821944879
65.6906103513058
66.5048952953213
65.9650519151026
65.8468578087232
65.9990447612392
66.6579395398954
66.668451185155
66.9067946578073
66.0886865131414
66.090224574936
66.3171343484843
65.9718869275189
66.2684347412082
65.8008791231648
65.647672965331
65.2227561418681
65.1493998032819
65.8429261271027
65.3022924500272
65.3200845490247
65.2139873276806
66.0444096038647
65.8747930968381
65.6514963954687
65.5851675981168
65.2621927190223
65.557517732818
65.4106330774039
65.3186024169415
65.4073980877144
64.9080519236012
64.9512460174334
65.1587182170211
65.139092717234
65.1926117989745
64.7025839359463
64.4800742527217
64.3895780195329
64.2972354020086
64.1585656437851
64.5423114373857
64.4603543598906
64.6912404170548
64.886855118539
65.1195537967876
64.741037344896
64.5270426107428
64.8290911215659
65.0531680900561
64.7427061021553
65.3377991851963
65.9378420536412
65.7738830249206
65.6252365408484
65.3598889562537
66.3107471555249
66.2257078063574
65.6692491345867
66.0111897198314
65.71363374685
65.2255062358892
65.114566383103
65.5558429102226
65.2326163469671
65.6033764352302
65.9582025170969
65.8529606810022
65.6167846013268
65.3450670403115
65.0648816960373
64.3001493651026
64.5905936162982
64.7011200177731
64.9516409619922
64.5694095907934
64.7044227246432
64.5401651591846
63.925584595098
64.0034488863713
63.658228883284
64.0691712966904
64.0727425125491
63.9077296302032
64.0668577948122
64.0482393128496
63.7138265583562
63.7521016965382
63.5556403067524
63.8696094235897
63.7540820539478
63.43013221708
63.0264980942491
63.7245095902467
63.7899166351911
64.2145096052226
63.9443212094632
63.6535322954401
63.9356255384802
64.4343115474075
64.7509236743746
64.3605644916633
64.7677858962482
64.5887947141415
64.8040089649275
64.5875353418719
64.9467357308404
64.3100143665908
64.6522996553778
64.5022582114818
63.9118465181813
64.1413554467281
64.5618948016407
64.4368792868996
64.5409536188394
64.4159438933069
64.4913363603101
64.7408240513008
64.9478865205824
65.2320180637325
64.7356502112619
65.3266070894553
64.7586228844957
65.3066843793581
65.3766034866739
64.786960950647
64.6480854522379
64.6107183699443
64.9436022001235
65.1778553727252
64.9824916670861
64.594891394906
64.8910979805557
64.6367642690347
64.6726795108741
64.7750639822703
65.0525962219277
65.0094876110525
64.6903478239496
64.5951490910811
64.5757585563173
63.8143575290332
63.3974009304744
63.9025843312474
64.5436044652512
64.8233434289006
64.6983225905728
64.6458761982879
64.9119068448876
65.0572315493843
64.8439884387877
64.0682629327573
64.3600070324195
64.7808039205297
64.9943119608476
64.668390361152
64.8766057489035
64.5964407055344
65.0466881043463
65.2004938212186
65.1741382928388
65.1670632123767
64.8277740180635
64.8824085942311
64.4496110059691
64.4496239374582
64.7900219342671
65.0989713709132
65.3558211273969
65.7276146586729
66.0929311961121
65.8045308793096
65.7515172496774
65.3780140984348
65.7179382468404
65.8724094717144
65.4815378488301
65.754675406661
65.2876927569695
65.396452089848
66.0078074018601
66.3044488431944
66.5239053019404
66.2106911580228
65.9060434225539
65.7588175222521
65.1659837194814
65.5150647602197
65.5489120432297
65.3353883784619
65.5402377531937
65.2718825845656
65.3377542224774
65.784582593869
64.5128034212699
64.9952150533751
64.4179934453862
64.2998889406212
64.0676240287951
63.9622385346476
63.9521223511276
63.2598955527107
63.8060762392977
64.1315253594832
63.9025296315516
63.8309736018253
63.6097537137221
63.4905690851689
63.6959106034655
64.0276881600442
64.1121995542198
64.3281269936124
64.2437131898187
63.8247067821635
63.3008658195441
63.2626611130823
63.0451302916296
63.5305821776887
63.2484140947503
62.9710085132056
63.6326984908155
63.6896275190282
63.7712930525959
63.7112270536123
63.8937088773435
63.5897961483226
63.1224810021702
63.367119971453
63.3124592215627
63.1497461608844
62.5445534609346
62.6431685217995
62.6469074047247
62.4631805076404
63.0190195082777
62.6785034474233
62.8494994917182
63.048085708799
63.2829897078807
63.6475974699334
62.9800087055628
62.940199195694
62.9567138765727
62.738353990094
63.2299348369434
62.9740890139675
63.3858500911338
63.7434867905343
63.3443342833171
62.8680436146203
63.1411167401977
63.2253593571491
63.1792801065713
63.1581085149633
63.3023065015557
63.7048300811809
63.6080359346207
64.0585073384454
63.7362907553572
63.5368138291986
62.8344440844288
63.2189329413057
62.8942965900055
62.7568269551012
62.6763898340445
62.8649780683525
62.8154809298364
63.5242321793511
63.8731808565728
63.4221817876644
63.6561940252526
63.3438472120964
63.6520168521714
63.3331933507259
63.5890373898977
64.357410671638
64.3379886216395
63.7841915498542
63.639244677554
63.9862763140136
64.6703172061349
64.055230915775
63.9081408606109
64.0984602104396
64.2354050909883
64.2648733204739
64.443765788864
63.959624119643
64.1081214298247
64.7745741062225
64.9303053442272
64.8415066278899
64.69894793109
64.3265752711614
64.3064957447242
64.5348389798953
64.4426133103923
64.5909565857859
64.5849872878672
64.2533481113886
64.5722895681796
64.7882072056183
65.2542582839815
64.6084452839235
64.431634619834
64.2540947229046
64.9078049196561
64.1802415643522
65.0949491979332
64.4776991684866
64.9176680603487
64.3320163296041
64.8228994787782
65.1747575604002
64.4622787138344
64.6710541502442
64.8506900743043
65.3521478872097
65.4705890852237
64.9711654300849
65.533770863701
65.6457479434568
65.7915223184014
65.7697953700279
65.0113838022424
65.0911371934127
65.0252322345121
64.6440109388427
64.3841280731072
63.9695975085627
63.8959930638943
63.9688399520406
64.1142407460429
63.7528833989954
63.4250960735828
63.8899331017138
63.5991362257919
64.1147244541446
63.965477395313
64.3120929795571
64.5575299442878
64.5658540331527
64.522023735168
64.6674801006088
63.5958490613933
64.2579186397361
63.6618182973709
63.7192103222378
63.0108223530379
62.6068413471287
62.914529123752
62.7185129436535
62.5145845724436
62.5146319125038
62.3428611218506
61.6450914062824
62.7278575471034
62.4554000747898
62.3249250019826
62.5953009999648
62.1111530249499
62.1535763734637
62.1880785440243
62.255750572174
62.5668009240011
62.9869129684225
63.3714105845138
63.8922530293719
63.5483516201059
64.1002122577394
63.9659024417812
63.981288480415
64.2448374532809
64.1833776602514
63.6015595245463
63.6867176723879
63.8926927027351
63.4819046049866
63.7351794927348
63.7691498843064
64.0205817576321
63.9528083210288
64.3159726548321
64.1179282173165
63.6712569987007
64.0432742451622
64.2411793303862
64.1994965431622
64.5229340790121
63.7833401964944
63.4438064814376
63.2093188347257
62.3941150872778
63.2226715502483
63.4146031985843
63.7415240297755
63.9990350830649
63.493650390578
63.4818928471631
63.2277928928367
63.1475645949467
63.3023661486642
62.8275513191389
63.3547700781989
63.4340683168378
63.7379167849252
63.1483607391149
63.6460870899417
63.1380351470847
63.38088505103
63.5078440466498
63.1217956508393
62.6876859437419
62.6472406165901
62.7496173614025
62.8988990091282
62.7404713194405
63.202926360938
63.4556584689883
63.4372692949871
63.7637948778069
63.6048139929045
63.3511622790451
63.3648757213327
63.152368365938
63.0135890729659
63.1076297371193
62.9922021052811
63.8696097994682
63.5482701176598
63.5955539208488
63.2762561759737
62.5969005259479
62.9399630236561
63.5497576509973
63.5489913222948
63.7989909373663
63.9936680198269
63.7608017304156
63.9615576375056
64.0535393772873
63.7312395862682
63.82465853481
63.7943946023732
63.5936043014866
62.9074526717434
63.1060956748382
63.5673217183794
63.5117714651109
63.4126648321134
63.6618458049351
63.5086732103836
63.6088945145571
63.8183139962953
63.9290622962708
64.0397471633547
63.6538618881385
64.1702230185028
63.2739165520318
63.8324904064893
62.9523075164976
62.544211233256
62.7726828559339
62.8629895655428
62.693917983999
63.1321226239247
62.8409170160059
63.5381628950226
63.3719235901861
63.0093736129101
62.9393254392682
63.3584708198789
63.0878723321059
63.3723813593419
64.2521104619502
63.8297042645731
64.2340395273527
63.6283279176907
63.9040147211211
64.1590142666283
64.0118031397885
64.3990843553123
63.8807507700784
64.0926081069807
64.2966459986635
64.2681446799262
64.5125964133651
64.0993573083542
63.4828853536832
63.3653412584427
63.2634231274627
62.6163622242483
63.5995662656007
63.5613802842603
63.0993656726813
62.9251904678269
62.475533802525
62.5839118502947
62.8208315364813
62.4351148685329
62.8568761414459
63.1065331248381
62.9744590301019
62.8091089753148
62.9595486401959
62.7310486368454
62.3421947188165
61.9499399493152
62.1317791106763
62.5389887064997
62.0541777897743
61.2400466089147
61.708667727878
61.6659509422972
62.2399904169816
62.1936878541383
62.613857370914
62.0653049271538
61.8762712426563
62.1878183806893
61.8765201448812
62.2090794769547
62.0699861529124
62.2207945136324
62.7607314971614
62.7993092570789
62.8195325229291
62.5833833311684
63.193645499599
62.9013912815315
63.3206792265041
63.4098536400294
63.5237023746079
63.0359541912563
62.7122151937778
62.707368331694
62.6563113247351
62.6947291023238
62.6449808786512
62.7444190935189
62.6558407652022
62.4553567609366
63.2704135633709
62.8897796674733
61.9543311836489
62.189068614673
62.380062299643
62.5845697712344
62.4998332893875
62.1615530523641
62.7139637264664
62.6768518952007
62.8744653653232
63.1581816931595
63.4501846485948
62.8058192162862
62.8245577520495
63.0933958704758
62.6237394557681
62.9109612134079
62.8978837527972
62.6673751118077
62.8130267352919
62.9137339102813
63.2485303079011
63.2246696517766
63.4209816263518
63.2476281294123
63.3501721913847
63.6347484831648
63.81721664447
62.8898986970739
63.4369519629498
63.2909033652977
63.2197203494333
63.1246584264439
63.3399533974524
63.4205728321069
63.2087408871919
63.6676959678216
63.6923070791924
64.0604848251742
63.440964488671
63.7036044392208
62.8947814905881
63.2015172232536
62.5551561107538
63.0490102416926
62.4354875734483
62.5974622760672
62.9372922842515
63.295174526269
63.2876098830338
63.8739862034361
63.5842526698748
63.3975462045637
63.6798994339706
63.507666542026
63.5321241237747
64.3628697916435
64.1895900989634
64.0047740205204
64.1405070293267
64.6133610222462
64.9416098331149
64.5941457057587
64.7202473161263
65.3204070899308
65.3253542629543
64.8199730814353
64.9790844690256
64.1651303737017
65.049657597541
64.9205248255312
65.347496936406
65.2005459743364
65.0896311625324
64.5700050769665
64.2125641137616
63.9700938427593
64.7710712774808
64.6036961429027
65.1656069909437
64.8832254325011
64.650195846241
64.3631866540162
64.2939799626974
64.1441509542167
64.2177862469004
63.4358164181085
63.5419154286673
63.9466502946161
64.0010503337652
63.8235843289935
64.1640811611411
63.5336387806962
63.9935108802337
64.398896550466
64.7869065725668
64.8689852173735
64.7495110660051
65.3096097498204
65.3823665812739
64.8342223963647
65.1096490182332
65.4403652829118
65.4263821795974
65.4423774168319
64.5588968141721
64.9386638938846
64.8551245340894
64.8116427798023
64.9630783014506
64.8258272423306
64.3173789053269
64.0918899309905
64.4201710857705
63.8008773601818
64.3145080668446
64.2963475235379
64.3493183774064
64.2980910796479
63.8113843473415
63.9328223395966
64.2148608338257
63.7385665649814
64.1622431172934
64.1599594693292
64.4617045971397
63.9886221700085
63.998088554485
64.7626490490751
64.423646967794
64.6129053469689
64.3148549539249
64.083920917986
65.0404907531756
64.852474596909
64.4173476655428
64.3639096584833
64.4462867683395
64.840912133528
64.4496983211506
63.7212195386644
64.0952411291274
63.9366731205987
64.0050174635736
63.9386069729276
63.7157179231269
63.78839142045
64.2308786766992
63.2875433688305
63.4067032572943
63.9308583267901
63.8883267090776
63.8696762696411
63.8939438845905
64.3954217227298
64.2690546201834
64.2993195063015
64.4492446174032
64.6875164868395
64.4586728195697
64.1995449780784
64.7154377108605
64.0169853417309
64.5818923814
64.1952426578733
64.2652161449765
64.6017547592537
64.0472370804809
64.475271138948
64.4606125036695
64.720957744587
64.8202473020858
65.1408061468429
65.1139664272061
64.5102308499045
64.4093894067849
64.1064867960112
63.6614922689937
63.8388249447905
63.6998375494859
63.8461159270761
64.0928732054129
63.8999652880863
63.898055696233
63.4623193274398
63.8647589385875
64.0133395552039
63.6858302459438
63.979957899174
63.5231838516665
63.4779727619111
63.9972258409464
64.0338352553856
64.0146927885494
64.0853883480124
64.032192273343
63.8496449128787
64.0520957756915
64.0161681734872
64.2077112830589
64.1772415358088
63.9924404511654
63.8173752950031
64.0207279572205
63.4261994492088
63.2986278319335
63.2659602353193
63.5175486352528
63.4241802514719
63.323955109621
63.2890228236461
63.2570640796248
63.3385222710116
63.2924518434707
62.9085422486936
63.1598834588502
62.8790894901679
62.6691716811469
62.9736696485257
62.3295929386296
62.7147175812681
62.4421691481373
62.9713312175421
62.8573345601985
62.3238082137192
61.9570046345616
62.694295571179
63.0559185418401
62.9823988468721
62.950103008888
62.5926468139303
62.8875933971232
63.0251106667885
63.52184232563
63.1985645679683
63.2169944153517
63.6090789230677
63.4154626290692
63.802237102451
63.4788946542368
63.8382845777021
64.2175739730739
63.8062079075429
63.8404842647955
64.1321351996223
64.2800004353577
64.0846559118772
63.8329792715376
63.8500189469101
64.0361745029741
64.1511135576139
64.1823523657518
63.9254119920132
63.9890676352853
63.7396475401792
63.8177726282161
63.4588966588721
63.3492152278775
63.8563494348863
63.891995664152
63.7339177021029
63.6782840571455
64.1002674846563
64.1252383586935
63.8773276816657
63.9656528162148
63.8695835206414
63.6447446212067
64.3698757386825
64.2458527509451
63.5727953812778
63.837151029747
64.4392525253458
64.266831300105
63.9769590973031
64.3589239706076
63.7671045911967
64.3325789979072
64.0453777955464
64.0226273087959
64.3638581822167
64.3296741968893
63.9959496436138
64.0193981886835
64.3557716895523
64.0314170481679
64.254165749413
63.7303370917478
63.6484188742993
63.988951055501
63.9651037151743
63.8789349030269
63.4542497954416
63.3567435719538
63.5290021667213
63.784452860559
63.5099228708282
63.5607050355458
64.3202860803439
63.7284621795581
64.104342626564
63.9254150034724
64.1891236350414
64.2603769785177
63.5209614415746
63.3290451105814
63.3598330854332
62.8024552346041
62.7345566048964
63.4660634399777
63.5987069683528
63.2239199660343
63.3552192994997
63.2121971434623
63.2832427694437
63.3791276866296
63.1898452239942
62.9637032498672
62.9208101124175
62.7142326688394
61.9996305567025
61.5742498694934
61.9125308125146
61.6890959013799
62.1605726113557
62.2077149041164
62.5726291660018
61.8259858060993
62.2677301179487
62.5628854981522
62.3405569375887
61.9090159382407
62.4423368629947
62.4026610427405
61.8122272827631
61.9251624295705
61.4703754635464
62.1375751073136
61.8864715722804
62.4480292572804
62.1801780402113
61.5084011042596
61.5135633074678
61.9102470970455
61.7771617415254
61.5318234505914
61.7742190353165
61.6620077306037
62.212346733225
62.2103258700248
62.3456668928631
61.7821362584787
61.7137456395596
61.7861442112374
61.6550263764802
62.0104238785585
62.9431787069818
63.041698730093
62.4133751218096
62.0643349407148
62.431797448478
62.3313489882275
62.0653578542318
61.9307176713017
61.7108157359564
62.05194786428
62.3548921526627
62.7530034015159
63.2325124981284
63.1143430098629
63.5676690163149
63.8970691540599
64.0273383614196
63.7088325256588
64.201816109666
64.0409941472411
63.5820051782537
64.1236773232464
63.9462300869882
63.3659534862253
62.8869787884905
62.6319425811425
62.9397637120885
62.4771351072904
63.1649409930134
63.6995826530593
63.3490661896675
63.6728804388225
63.0819194992888
63.904953652127
64.27028126969
64.2512385513854
64.1592392132414
64.5618040876606
64.7085318791318
64.3800774548623
64.2765749506557
64.2481334997172
64.1109474941932
64.6144286703199
64.4019821529791
64.6725287494325
64.4642574935458
64.5181488095738
64.8443109800056
64.7969032225281
64.6233422979506
65.0547150269775
65.1581323579909
65.0991021815941
64.8674355679815
65.1792644629419
65.4176284420219
65.4026896664148
65.1768206112624
65.3048602678718
65.0619783245957
65.1608101968377
64.6669134481766
64.9759169843409
65.23724029585
64.8833907160346
64.9648712051223
65.1977684426944
64.8268816019266
64.4997245809049
64.3231631866288
65.0365700450959
65.0136990870484
64.7247024578433
64.4111804011529
64.9154514825953
65.0434624222869
65.0915361279329
64.8456573576894
64.9667890166573
64.4931977564903
64.4875301634771
64.2342025449431
63.9715758664881
64.0604502585808
64.4785385605355
63.992003947217
64.49486710154
64.8846180856186
64.7870675743485
64.7922483410279
64.8599988056699
65.0149679000606
64.8892065311724
64.7323302515327
65.0244665872438
64.8288881022745
64.489591921812
64.3528414308088
64.4072201924938
64.4952951493572
64.4023711350082
64.5174194568866
64.5140878809285
64.0265139032153
64.1862548178235
64.284189701854
64.6602937210817
64.6091388911873
64.8565626683222
64.2086006955413
64.2115152631312
64.0453983142391
63.5486381367477
63.9307582227185
64.0403812201114
63.5490260027222
63.956362741326
63.7353528813427
64.4696256097004
64.2550178403167
64.4822619120453
64.7871015286893
64.6025616873855
64.4711253090169
63.96396955014
63.9091281536265
63.521619078749
64.2004289168703
63.5967124234832
64.0170830578929
63.9701274071485
64.5477864667317
64.305010300363
64.0168022965937
64.5293440083796
63.6866835247318
63.3992490670408
63.6581452780403
63.3972065003857
63.4735482356776
63.1613007153521
63.2274427828718
62.8632165051551
63.3317929295689
63.6004063016222
63.7595523325083
63.8921275938119
63.6311230507801
63.5767185951414
63.6913178449374
64.0513499046849
64.3129973430179
64.7986589135375
64.6878006450583
64.4751672102793
64.6697684393905
65.1054777404776
64.9573545254468
64.6382024892327
64.2648043172376
63.9159265548435
64.0493560609713
64.4239763691486
64.2621530094417
63.9133440673923
64.0890758418788
63.5617900912932
63.2234844273353
62.0872073388375
62.434048859846
63.4176688748428
62.6615759867016
62.6073243392306
62.7509646821973
63.0450524343122
62.5984632367701
62.5964385406104
62.8854769357266
63.3249770320515
63.5652938573085
63.7057942018578
63.2827591282048
63.5505015835224
64.2798750424927
63.7080946048347
63.8182779069863
63.7054450481234
63.766222152279
63.3231564055864
63.8481294710866
63.6930513491134
63.388924341552
63.8199541239989
63.5444573637413
63.5065424772098
63.2968485903852
63.3455236844311
63.4673332579868
64.0470169632305
63.6965305643323
63.6951285247168
63.8706631236434
64.2152546402998
63.901739350954
64.0372889713061
63.7233053562129
63.7798229158877
63.3092007437954
63.4137406020404
63.3904247426592
63.1398817366558
63.8246839220837
63.5520632178083
63.4725299962328
63.6563479392493
63.5777927697181
63.4723710786509
63.7852820760676
63.8309834845039
63.1481182339353
62.7715732646355
62.9292041275466
63.0214205572793
62.7734079874412
63.0206827887931
63.0447123250924
62.842952201632
62.8725787663908
63.5189473733772
63.5800665810987
63.0843658599013
63.1509374045916
62.859803679891
62.3821033949448
61.577006409716
61.6818026520486
62.195581755793
62.2499013659035
62.2872847996044
61.3687720863429
61.2118401300571
61.2127412970608
61.4924360952949
61.5697573262078
61.6529601663139
61.5982702334755
62.3097283846995
61.9113749672648
61.9958481490451
61.9914910360357
61.9999981358986
61.861738280622
61.8903648904152
62.0594713667217
61.9308639828356
61.8865600099876
62.4181676970885
62.1799302507114
61.9914355977215
61.935799763618
62.3560186461895
62.3168232817086
62.0166935658511
62.5588075124381
62.5791839440168
62.505836768901
62.7073872079419
62.3605096300487
62.3696109445186
61.9949447149677
62.2649243465125
61.9897310328168
61.2265400514697
61.7820517341818
62.2982953668867
61.9721893216274
62.2002869570141
61.8893359311758
62.3469428922407
62.3016144537642
62.2934189514388
61.8823950624543
62.4481544656459
63.133563720291
62.8122830842563
62.9888478585326
63.0926752820567
63.0662539900381
62.9383359474146
63.2133760205699
63.2922554645994
62.9340057767499
63.3340357994809
63.3240148000067
63.6370562380782
63.3554723729459
62.924776134572
63.1930451454018
63.7497489116316
63.8595790052354
64.1220554430538
63.498537087059
63.9325293368639
63.634485696566
63.90366209287
63.5828289492281
64.1409181149642
63.3503289487833
63.5750315183979
64.000511060916
63.8575739470916
63.3470226097886
63.6493459648693
63.312143652536
63.7873568295692
64.2640584432774
63.9735049607994
64.0952795676369
63.6635854880617
63.3400200582125
63.445667984114
63.3014934010949
63.1790346497754
62.7168272631623
63.210591384515
63.1821936994325
63.1530199269195
62.8447745887153
63.0565199923426
63.0228039666145
63.1461093550633
63.3648948409015
63.567792358876
63.8092042368153
63.606871157139
63.2125200129559
63.4769928042092
63.6013601167244
63.2960561729004
63.433731790959
64.093830127734
63.87033725726
63.84092061179
64.1874226857908
64.0153074340565
64.5734777481393
64.0617610613983
63.3489419504709
63.0006119503801
63.2546826504793
63.3370740651534
63.3648587221493
62.9992722100405
63.398684901497
63.363449131726
64.015317544186
63.8346855882621
63.4968309785181
63.8200431171781
64.3191652680238
64.053048216115
64.3852102210833
64.336256743164
64.1808351926979
63.4823423788216
63.9653315485878
63.7525375154899
63.5522741703983
63.7187053688125
64.1740793288381
63.7453201237881
63.9912637009222
64.1395676866343
64.1281952832254
64.4569826453623
64.1000718607567
64.0699208751802
64.5440308736619
64.7907794935512
64.7881247768944
64.666354507446
65.0921174186651
65.2692834875873
65.0109516300403
64.8559678463063
65.2327360044603
65.4696682502255
65.4684368235599
65.3118563813015
65.0412909917473
65.1987256362386
64.893880567096
64.5698999289854
65.2054329944891
65.090333843826
64.8666449283694
64.8517088328665
64.6914639508913
64.3919638721676
64.2015546842274
64.2489790349738
63.7967881497673
63.604127599232
63.8312361911389
63.9262622820621
63.5687463000888
63.9760393585777
63.7417260301135
63.9308431305245
63.9434117571882
64.2321467301385
64.2068460157243
64.1513569486203
64.0293206354656
64.140286084962
63.9515907840207
63.9141238345341
64.1397895004054
63.6743161185221
63.835698974799
63.7780649927942
64.4814844895075
64.3991100495102
64.6709616696072
64.1533848500546
64.3437330974798
64.2516796157833
64.2009886202868
64.395594867104
64.1175724902592
63.9220183172729
64.2741235622729
64.0915600910497
63.6552213247959
63.9024190514671
63.3592253062895
63.6295822320718
63.5205615017516
63.6063186140235
63.3261171664498
63.7298943734453
64.0232996150174
64.1878450071439
64.4413141021068
64.1249758902479
64.4210143422687
64.7250342065677
64.727533792754
64.7542251143353
64.6685345968064
64.357420142432
64.7767368128269
65.3738172140848
65.2094535232289
65.5073935987322
65.7042997852428
64.9384541622149
64.7688553368817
64.6559917961291
64.6091278484886
64.4047929719264
64.1804480711711
64.039939508124
64.2070450764022
64.5167433687663
64.5969856444935
65.2099774050918
65.1256428361503
64.742217725804
65.1904442637156
64.8099845160751
64.6487472418112
64.2701215424354
64.1367698754515
63.8397605336557
63.7804511525697
64.2077287995137
63.7445424806496
63.7112971388105
63.7181266755673
64.5301871444099
64.0711132982685
64.23827739035
64.3156959771094
64.8166088884114
64.8243995039365
64.4142813619472
64.059496351605
64.2597772496665
64.2625613784645
63.9875479223384
64.444697037191
64.4713008520988
64.8106319441418
65.110459218973
64.9052724589795
64.8055746912377
64.4571453665669
64.3015054255406
64.5624492175623
64.1300679386346
64.4876047248322
64.3047018539921
64.6179348154746
64.0355953806604
64.8090778674219
64.5275898376215
64.946159715609
64.7898745966721
64.7684038858419
64.6808283372068
64.8832533825078
65.1258745091533
65.1774432231102
65.0932514597138
65.0396764543238
64.7970179395078
64.7471256796879
65.443834444454
64.8479884726744
64.8938858699655
65.1738824831724
65.2221059122001
64.7430383960273
65.3896805591892
65.4956996992166
65.8705107775571
66.2523620235734
66.3366860429979
66.4029802745662
66.2061641298742
65.8609939964511
65.9457026501144
65.5212579453457
65.0411172544742
65.1168753242731
65.1057563857525
64.8973706294571
65.3965117425225
64.8953147143878
65.0084386165852
65.2271599312722
65.0364283833432
65.3065112176013
65.1829443197531
65.3874280271266
64.6924477770431
65.5914246195164
65.6024628088067
65.4257667705988
64.9206922055508
65.0524948931541
64.8852965413656
65.1547314183998
64.9052348031692
64.4690348785138
64.3680392184284
64.9252853028159
64.9291981048877
64.4792102646976
64.6472690834743
64.8325661740833
64.1794595114145
64.0521924815403
63.5402896421946
63.5907631581109
63.3008182684935
63.1709109824827
63.5133179092505
63.2401202049458
63.2509103442606
62.7638349416815
62.6452833211958
62.7985638712956
62.9889133419312
63.5645327747499
63.1435337724386
63.2034960622735
62.4955617433348
62.3254240085338
62.2644256070869
62.7335118939207
63.4082865625064
62.6805341765041
62.7842733942816
63.0969537939278
63.0127699903703
63.4074254118956
63.1637412379311
62.9017990180554
62.6771198059068
62.8487433688543
62.6041673480014
62.6961785665893
62.6449585736391
62.4845982497304
62.8078412970697
62.2395372235184
62.7673330802767
62.1006496298974
61.9541678391875
62.2918971611917
62.3577396619824
62.4295031034536
62.4276584769663
62.2306856563557
62.6268828181928
62.599254741053
62.7431680451825
62.2605382197929
62.9386622552159
62.5920287212935
62.1186999448812
62.4103941580606
62.5805537663466
62.4018186879571
62.6525927817753
62.310428895546
62.1786945075874
62.0468084259954
62.348444858822
62.9630854346514
62.9565630789923
62.8013552634903
62.5389006801484
63.1397577055418
62.7163865065414
62.5445718776059
62.3419816421562
62.2413592173366
62.2166536772105
62.5471634671578
62.6814721558317
62.6927409112985
62.4631900580605
62.9992997554049
62.6609509716141
62.993457245492
63.048917672812
63.2009150954307
63.1803182691449
63.1279912618722
63.1300119439952
62.2834831748319
62.5731686146471
62.948238725141
63.3286678305906
63.7894123870666
63.4857290657848
63.6964989665234
63.7505081447968
63.9807640516929
63.8605636305231
64.1852041654294
64.0253936249062
64.227915363454
64.1181823668142
63.6584069506075
63.8661431739722
63.91187171269
64.3479066002691
64.6156565797333
64.7614850867315
64.7634751968045
64.7368040285116
64.8621280308527
65.4198780014391
65.2668188658014
65.1214238881525
64.0577410838894
64.898482028914
64.1677004956417
64.3662859105389
64.3563968771516
64.5904289294135
64.3814232460062
64.1350755718134
64.442963443428
64.06068036827
64.3792464750353
64.0476687624638
64.3313877313456
64.1988061200527
64.3414655973816
64.406861198952
64.4938592999369
64.3371449625702
64.1177478897089
63.6718560252216
64.0099751906443
64.1500364924178
64.7729438346005
64.9946437681301
65.3772541332926
65.2981269915367
65.2672797131492
65.2344873001984
65.095285828879
65.3536321288491
65.4223013199046
65.533690836696
65.623728508774
65.8388498952457
65.7037853512574
65.4021189578228
64.9083251197005
64.4744621483514
64.8407169095219
65.2186398541351
65.0474012988866
65.0301360938002
65.4835069853812
66.2817619552913
65.7128102464059
66.1014179589465
66.1905817942243
66.3947797471366
66.5130817330061
66.4720331329432
66.4918698583392
66.8085015240215
66.3694084587536
66.6738218222433
66.0278361946477
66.3548473957687
66.0200168762201
65.3258059729547
65.6931565796272
65.3428754151129
65.5500031619118
64.9548943950967
65.0101011501015
65.3056778498128
65.0897682321724
64.7057245159813
64.4251658131768
64.5416987459211
65.0197521647569
65.3005460719446
65.0003344396034
64.3121304065026
64.2896750256073
64.9375530768794
64.7915722281524
64.6683679686973
65.4440967024918
65.4091022604129
65.6971654374065
65.7914226384245
65.0323913970493
64.8926254689651
64.9389104726913
65.0319618827039
64.5885125288618
64.5595872941579
63.9001912999903
63.5357413076801
63.7689965638742
63.3432276012749
63.5459831859206
63.7172986580006
63.8994421926949
63.7532864979521
64.0855447398512
63.6744173886461
63.5296420841999
63.6197138762873
63.8238126009592
64.0661180956091
64.5559444666692
64.3954875573452
64.3705645847583
64.3877097717653
64.1712882315088
64.4404263797041
64.780347799498
65.1821146790229
65.2837685176293
65.1367967474057
64.8881312719419
65.4115429134763
65.4061307642273
65.2509701709385
64.9473883915534
64.9338131628888
64.2752143403797
64.4835065507647
64.4125707536354
64.2108231196061
64.2157621516582
64.6860900982657
64.3141437205847
64.6166598480258
64.3222641470853
64.4985477733819
64.4094019489575
64.2794675202141
64.4154809796589
64.2124566538884
64.7450773942665
64.7090692966343
65.240371432883
65.3515066989828
65.9132557820762
64.8114050560769
65.6768868660933
65.5863546739885
65.4354865387892
65.1838486818155
65.0484571806154
65.3274467658252
64.8562499079478
65.1917779119884
65.5238074039966
65.214701748652
65.3026358569041
65.8749776082041
65.7113060234368
65.6618736673345
65.2025288109609
65.3919844273832
65.5454844033674
65.2019506272852
65.1209654800181
64.9392948602623
64.873124990786
64.4513574925116
63.6601944777257
64.1804749172342
63.8984105951184
63.905034103961
63.5030176645124
63.7793429051555
63.9279885483705
64.3174679777929
63.4664725995797
64.0927679825701
63.9729836061535
63.6314463007993
64.3287394386113
64.7734738572035
63.8751066246155
63.9163067597402
63.5276529848041
63.6024136125314
63.8642432547505
63.6253839755571
63.6614668666389
63.5150084965573
63.7292590876729
64.0473558032353
63.420452736642
63.9624325932075
63.8401067614558
63.6088311127056
63.4624505217633
63.3704899158159
63.6630853923038
64.0176488707689
63.9237455219726
64.1583830869332
64.5531737427439
64.5638384132805
63.8312111682059
63.758620627648
63.3061743808348
63.8647420594303
63.9753476857758
63.9203803155397
64.5594165681594
63.5898744970327
63.5996121493121
63.5681478422677
62.8627453611952
62.4563093228566
62.6178118658048
63.193059847386
63.7132117250212
63.3014193711919
62.7617014215692
62.8354120150605
62.7749650044512
62.7434181425879
62.7394258382622
62.5811967888115
63.0394621718089
63.1988667136736
62.9561285817535
62.6013914918158
62.8791870249955
62.2876023212617
62.8904055173916
62.7693137356036
62.9198485615825
62.9473062788294
63.6967008619467
63.2431229792048
63.0483523760951
63.228750314496
63.1916917772673
63.6816254907224
63.5080148746752
64.1782568332739
63.9316261849365
63.5565473464353
63.5716427531925
63.706458089884
63.5656144221944
63.576175779078
63.6712940060044
63.2507961926859
63.5556661570246
63.2128743168067
63.3592416572422
63.1980932840147
63.8161000062508
63.2750683865667
63.4363959327113
64.5152070187005
64.4668383058281
64.6548411014604
64.7975950548955
64.4850486223872
65.1478990407056
65.2109905863212
65.4406163044254
65.7419710220156
65.935093850726
65.6241908259941
65.4122015900181
65.8651728137734
65.0643837379212
65.3295402002623
64.9838515314935
65.4322649473324
64.9354975241821
64.4388705147768
64.5358144021805
64.750988125661
65.0194279719274
65.3335319705403
65.4348541232524
65.9467636445916
65.8133883710877
65.6455734313566
65.6583811598314
65.6677877647461
64.90371465892
64.6155991808969
64.6204358519429
64.9222594982069
65.2247645574709
64.7442248912189
64.8910123328943
64.7402309264529
64.2850644262508
64.1306633912995
64.3754752235768
64.0714292610686
63.6468988212175
63.4636578996565
63.4607987868237
63.4425499472254
63.6644932741183
63.6992360150397
63.5645867126803
63.7652533015525
63.4191804719695
62.6387236864989
62.7014125936249
62.7924273215242
62.7493315347275
62.7555560472486
63.0461961633318
62.7202599102459
63.3068209362603
63.4158649921386
63.7716630569405
63.7435662040074
64.0610672550519
63.8023184244883
64.3655638908712
64.3746216987618
64.1657189415937
63.9455052841963
64.1658971237569
63.8508739490462
63.5645581864243
63.2131309372911
63.0569297097602
63.1437436223408
63.1520329908844
62.7375716604808
63.4135583042957
62.7430436347939
62.3082236755945
62.8516828993412
62.8842753790224
63.1192473199414
63.2223430501392
63.4846399298433
63.2216953103306
63.219878578413
62.8051082226215
62.6204363445243
63.0230708794823
63.4555259521215
63.8333247437623
63.6493347710301
63.2269859919683
62.8095789520639
63.2006823635427
63.3120437149354
63.0597229420842
63.0761583002374
63.068891728068
63.4157274004744
63.4473732078292
63.3036935120181
63.6970851958686
63.2931940908777
63.6214288798543
63.2273352382022
63.1967560712587
63.0264769191568
63.8475791220687
63.8115867504173
64.3195466015573
64.7730588750926
64.5015476272194
64.8323448435595
64.489478449697
63.935167349362
64.0940206730397
64.1986355381917
64.275519884424
63.9728974672835
63.9662814978605
64.1733701261335
63.6104187799389
63.6878245736362
63.1296806077534
63.5183960251095
64.0250259963452
64.0546375980148
63.8273640028505
63.6930903478711
63.5430701395751
63.6799699468263
63.259300916785
63.5287457322702
63.0627175339347
63.5202369371461
63.5938971890298
63.3636358525444
62.8961826238395
62.8503368054226
62.6804232080322
62.3793344223377
62.9573454520639
62.7560369615061
63.1683044843712
63.8027208148064
64.0742586754125
64.334185990923
63.7273922472869
64.0291239724891
64.6003379036397
64.352722713563
64.2371053477871
64.0743781921849
64.2500726054219
64.4806619927847
64.7800588623663
64.3148195363856
65.0483253204317
64.8542718435079
65.0176161045434
64.4755736775231
64.9293881036688
64.8769402566216
65.0749437318056
65.2281342397768
65.1889840966786
65.6315621683094
65.3537635956113
64.9991657163309
64.9771051821532
65.2123472527019
65.3465508043287
64.9254533307258
64.7123283213158
64.3839468281274
64.9224931234237
65.002042533177
64.9059793373643
64.8888572991728
64.5574879239832
64.4925585661364
64.7825724408396
64.3800562920303
65.059485660217
64.6442735325232
65.1253675586152
64.8698795983785
64.6748287200109
64.7842117062495
65.096586602418
65.0842772796512
65.1797321098912
65.6270266490551
65.1894498568141
64.6296987656433
64.5996644184792
64.396610337009
64.5761922578411
64.2460475433512
64.602606749169
64.5240889924986
64.7032737559741
65.0477337443524
65.2556364838961
64.6260331237612
64.9847120681481
64.2855839621208
64.4937632468144
64.4192924155409
64.2041379876133
63.8860578744511
63.6630110502582
63.8781925718125
64.5437820250084
64.2558525958652
63.8033690233572
64.0324430262659
63.8104515570158
63.9257430910788
64.1507466775458
63.9629648247574
63.4682891287804
63.3694767209734
63.0105809975034
62.9192426186886
63.5672242818621
64.0104216245691
64.1074087191049
64.0790570452267
64.105965562068
63.7365126728615
63.6156015945916
64.2249121281621
64.5010890598086
64.6872648673264
64.4943726390468
64.8531688664333
64.9153416080715
64.9417277289057
64.3725071134964
64.6208754599138
64.6986877323733
64.3939711466257
64.6993438042539
64.5223908075965
64.4477757815187
64.002055829483
63.9631448927499
64.0714171407705
63.5315409396862
64.2907655900424
64.3081912950613
64.8161247927768
64.5000442707623
65.0499890457917
65.2450274054781
65.2305716088531
65.3262144336687
65.10172537058
65.410347527396
65.4497660689495
65.7094790187429
66.1164626198032
65.8917086563332
65.4830594353087
65.1676420356308
65.0089796345763
64.6725326669846
64.5144285115196
64.6762666723025
65.0881967739473
64.3966709262932
64.408219545901
64.1329605232339
64.0452794527093
64.0940083758345
63.9572660249153
64.0061121334326
64.10497984627
64.3070163150512
64.2041128400072
63.9159172179122
63.9865145487813
64.4530104067814
64.400191763369
64.7624261045233
64.4538062933832
64.5436206668838
64.3828546438361
64.7620729660531
65.0633599183767
65.1169150181317
65.5137650631613
64.998587548375
65.3180893393591
65.4589605195771
65.3317747405652
65.1807988332345
64.910461349661
64.5638826620395
64.6223968089478
64.2269675190756
64.3561764562804
64.3889527977973
64.8575317472136
64.6693834712136
64.4040425203943
64.3718125932128
64.0964500533771
64.2719304744226
64.6567070364399
64.3265185079199
64.7419335451273
65.177708463443
64.6489707386981
65.1516126466435
64.9261170842539
65.1661557504124
65.2073831536834
65.5357890689166
65.1126225160309
64.6834431984812
64.8961709994817
64.3128215653502
64.3125415663581
64.6991178844664
64.9649763590659
64.8181754815564
64.5664728354247
64.4686322682736
64.7566105577921
64.272323183028
64.4493034628921
64.1779265317399
64.2867870220563
64.3487995644798
64.655118460051
64.4452336616073
64.0373796492307
63.7949310365101
63.5359773671196
64.247131858492
64.4655152874708
64.1993174760256
64.1636760765886
63.8690210481592
64.0800569826242
64.3670396044168
64.480746756956
64.7688083775213
64.9047714838647
64.9156452880105
64.8755024972859
64.5103694514563
64.3946761888828
64.0410612482837
63.376709740365
64.1649977719689
64.3313046691615
64.2481678440381
63.9188815260258
63.7356660272042
63.5493519584775
63.5335929827807
63.727341546713
63.456756817986
63.3471995475718
63.2886834665921
63.6163638032912
63.112073821644
62.8816422700633
62.8577340151391
63.1105191950326
63.6891784343491
64.0342983581601
63.7991807130028
64.0691310313694
63.6572764936983
64.1740615646885
64.0219610922123
64.1722232772429
64.7411341009799
64.6778955517882
64.2828550951976
64.2912507420881
64.5791260619189
64.3455347140658
64.0248776979477
64.0762542327712
64.0396463862713
63.8501943287516
63.9074203279912
64.0086074348071
64.6361150253186
64.4013882562201
64.3791196080499
65.0434109236058
64.6535269796446
64.7266090168509
64.8139542646285
64.8128909221956
65.0868193012937
64.760745750403
65.0103264110756
65.2862948049978
65.1867883412382
64.6565560337726
65.2346543257114
65.1170703099083
64.9673635367385
65.2203534919242
65.604950185431
65.8197487373188
65.4443890021087
65.1015968031821
65.1444335845147
64.5451757334359
65.1337587133944
64.7900742674974
65.3647494051682
65.2277914383158
64.6677986322418
64.666518476312
64.8904188645011
65.0167647570718
64.9033256247761
65.6058009056927
65.4265889052077
65.5939056876727
65.4671698415722
64.9612765020687
65.1385474023973
65.3047372208559
65.707565989067
66.070714431112
65.6062174404389
66.2468293987966
66.6603331280446
66.495857388096
65.9661326741822
66.102635047561
65.8819483904861
66.146349700357
65.9019864643368
65.7738095976285
65.8014444073711
65.4578911591956
65.7291798348232
65.9202469470948
65.8419671312775
65.3635674831225
65.3911264304749
65.1531114095831
65.3319681259666
65.4477905521914
66.1922092984925
66.4701211861525
65.8450813339609
65.7584913005058
66.3148775702866
66.4474072638265
66.5929780693323
66.2634393384424
65.6325774462384
65.7764647329374
65.7324096037285
65.2576195526879
65.0459103624287
65.3187332448192
65.7257813661407
65.8775448261633
65.4034672241158
66.0567904253898
66.0724525643513
65.6344351813292
65.7632475093822
65.8725264335369
66.2386651843749
66.4049825655185
66.0301521207412
66.0044953100706
66.2284015432954
66.1472812045739
66.4522931661605
66.1830490905837
66.4198761100696
65.8479782211925
66.1528959948757
65.6817272514537
65.4352539532077
65.6965671593207
66.0867852111679
66.0221612848024
65.8218402986907
65.1688827210082
65.0270462634629
65.5257633837215
65.7771524956926
65.9561125963752
66.86288622802
67.1802052424919
66.6364374875629
67.1073458981785
66.2616363765386
66.4145186623001
66.1968247848134
65.9051043109386
65.8115491218864
64.9894881428709
64.6765979587356
65.055623486993
65.5604461291748
65.6744294186408
65.6117866513007
65.1042056948281
65.6370889975576
65.4071235766401
65.0047202066397
64.966737784604
65.4107034354529
65.0272977222726
65.6160590378766
65.1845950332761
65.024396070598
65.1215657699833
64.5309291962483
64.1384877111222
63.5366858785885
63.9317771663138
63.4266104866213
63.1668166318189
63.1853990059462
63.091272159692
63.1896671400876
63.8307264412217
63.6409705612703
63.7396973677181
63.7540231848718
63.4469930874948
63.3803961506875
63.9501350010838
63.9776258802323
64.0496885150875
63.9485779462787
64.1733279029458
64.1940723784649
62.9532620906455
62.958459242485
63.6594200902976
63.8320722360418
63.8775112436051
63.9163298711821
64.4919289787215
64.354789849167
64.3475279260211
64.5755238092515
64.7918012896468
63.9672678740617
63.9721012470711
64.2907371012666
64.1169524412687
63.3865667422389
63.9154158706028
63.8035611002291
64.0266011504974
64.0234766816488
63.7801645146855
64.1269564821454
63.5827268216579
63.9907297706013
63.886421701005
64.6944665687355
64.9081506630158
65.0129038712899
64.4785854381877
64.357646774212
63.6089491517029
63.8336314161477
63.349696744792
63.2231487735513
63.4355291040622
63.4577005723927
63.2009870398673
63.4490211538373
63.6091038208344
63.4836756886851
63.5814622788443
63.6649952678612
63.1554819063675
62.7360964638065
62.4515911934183
62.3418735726128
62.9068518743575
63.2653143161297
62.8975231206873
62.8866043005434
62.4718099038466
62.2977862154515
62.3643167593346
62.2887383924167
62.7588413720001
62.8149053437667
62.5507265893254
63.1634726467452
62.8483315354124
62.5338680413254
62.5611468429304
62.5803310512461
63.3310975399271
62.6030363185617
62.734766614907
62.9514435918008
62.7784800733459
62.3769154300331
62.1602458684795
62.6476949305136
62.559220360768
62.6056091369577
62.6278328801231
62.4252682666556
62.1404979406492
62.050160661916
61.5122756574975
61.8025891347544
61.5790803641065
61.0942238813054
62.1989518437922
62.025533056657
61.5380677340343
61.5232922283122
61.8207074857798
61.9109171126027
61.2933072211824
61.567464016225
61.5991565678015
61.9476844791999
62.1187149072365
61.9830882142642
62.1518853780147
62.363660126529
62.8663635225154
62.449019639747
63.0057952941751
62.6643409338192
62.6062588859434
62.5197832969495
62.8611614073531
62.8201845618675
63.2294056145474
63.3994412150208
63.1402521638083
63.06750444356
62.9538636763249
63.1546425102677
62.6715564868326
63.4226742095414
63.121782669751
62.8641861728318
62.7902239616844
62.1576457712982
62.713855875579
62.8277488167916
62.3135208059325
62.4898706857231
61.9538686558524
61.7188388270305
61.425054202315
61.6226208312751
61.5733087646659
61.3809215997661
61.7479238810621
61.2131689604954
61.6867155097012
62.0066473332158
62.0635721468332
61.5419186340138
61.8470494522142
61.5802339599439
61.6354101402037
61.6522826964296
61.8216388049213
61.5338193253076
61.3347502246287
61.1974063625049
62.1061596325196
62.6043165573527
63.0412648266049
62.91176578925
62.7562522347249
62.9437725485338
63.0434932157461
63.5708873469724
63.5764887110907
63.8293395007394
63.7961241338936
63.6722625635186
63.4997584045031
63.4424104068113
63.3528077060182
63.3905929630485
63.0965818097701
63.4602005381209
63.2595263345171
63.4371461480242
63.3312241717475
63.0283737278977
63.3618533857034
63.9845804464538
63.9770994825252
63.3557496055844
63.2152409306346
63.7173826921891
63.6487142522475
63.9997396614477
63.651036619774
64.1797436191351
64.4601325071586
64.1675774106063
64.7006886334746
64.5466046394897
64.6154320004137
64.7390671434939
64.2785959154506
64.1762173691595
64.5766373243788
64.3142008452856
64.6569833033456
63.9122111900255
64.1416759036985
64.2511073615446
63.5988047570437
63.6634146255084
63.2922143286536
62.8640369504066
63.2369372405281
63.1694489779591
63.2621333223519
62.755939213785
62.7093669738959
62.8231173960381
62.3462992685111
62.5920995747132
62.79948741978
62.4264211792642
62.36679600662
62.5185822904742
62.3274086489566
62.2429624411494
62.4228969158541
62.6368140968981
62.282999166732
62.1687829670089
61.8951703398574
62.0945808525176
62.2395360710867
62.6658760196475
62.0856321418843
62.2128183232112
62.2602135335353
62.4627217357597
62.7763785327631
62.2582643619429
62.1272200467894
62.5786965102643
62.4592101109876
62.4780868647408
62.7631077588282
62.9770745966494
63.4722893276568
62.9246414297352
62.1371312597726
62.8298148542751
62.4740856332606
62.8471681033788
62.5781443444681
62.7592011358298
62.6804368262343
61.8162014034532
61.6126544781587
62.1806207102782
62.312251823234
62.7755609116692
62.770603603358
62.629509003512
62.0786331374688
62.3717777199025
62.3645637685422
62.1660197251864
62.2773526759822
62.9272868575302
62.8490734597597
62.8652768132457
63.0609896649498
63.2806649720426
62.8870053157062
62.9151264823211
63.166250525559
63.6618473165055
63.3715876154217
62.9958150128428
63.1431502812396
63.0597652990473
63.0049682941126
63.2588140204925
63.1524959567277
63.2350174013491
63.3568029883352
63.7687810718688
63.52478420498
63.4465826950065
63.644727528463
63.7588855706981
63.6897601796756
63.9578254886469
64.1201630981647
63.8887148998204
63.7588111871729
64.1018649278166
63.5735241700175
63.4062737561483
63.1890578191669
62.8497727774904
62.8357474821182
62.9315832132746
63.2792056321037
63.3228724156899
63.5473929731866
63.6209225423561
63.4744188333875
63.3956600053961
63.4258516648133
63.3993149854059
63.2394548908594
63.02139606224
62.7712606491047
62.5005321986098
62.5721253538287
62.5032876974216
62.6783996229346
62.8704666669668
62.5812904112962
63.1795104687404
62.7386371636721
62.9455705551838
63.8168124164658
63.3585537506191
63.0536724707927
63.0581999286282
63.1174543507016
63.051083870048
63.3813438889317
63.4135559253733
64.0877628431203
63.7761537428585
63.8264825510475
63.6754338360497
63.3748313260794
63.0967906590932
63.7205652780238
63.9413351599849
63.7526522535063
63.7611513041531
63.5647991129474
63.4362238074864
62.9983263213619
63.2513077228669
63.030186858072
62.9327832889584
63.5062054186274
63.970541806752
63.5045226337235
63.9070167996672
64.0248089240605
64.3878509602
63.5386643156364
63.4509237877708
63.7783614780611
63.2793527393327
63.6471177627041
63.5878286144289
63.0916146019722
63.1325274039324
63.0964323460923
63.2566051926537
62.9886388732665
63.3061596610755
63.4045407674379
63.4742716945446
63.5110956192628
63.3913385473729
63.1540214967533
62.8188621152531
62.9813935607366
62.7648951149935
63.0988571527009
63.5899535227509
64.0722707375865
63.6244596288491
63.3034121462128
63.6503755653076
63.5281849786936
62.9761379695751
63.321637603622
63.6041584616813
63.8204147555532
63.9942284592433
64.2230663673264
63.9756206964143
64.1207327569793
63.3903173610194
63.3191249088352
63.0461403133528
63.1266313196832
62.7394730111199
63.2203780545833
63.2161914624226
63.4184298224451
63.18640376436
62.9390939793872
62.8857401161105
62.9949138112444
63.1479516670277
63.5910758535966
63.8604582234441
63.6249255717253
63.279544574677
63.6174786744089
63.2524787210211
63.5820500326213
63.5133182248785
64.1778795932393
63.9780954810267
64.1558819043057
63.8853829501183
63.747949809354
64.5734978777346
64.3794747767471
64.3331099543244
65.272298853173
65.3761454068022
65.3289807985304
65.0473033498859
65.398112214944
65.2216603320776
64.9962072268191
65.1157721301655
64.977110555038
64.2134014035168
64.8007239782251
65.0188880887674
64.6061221597621
64.7867909689741
64.2919882188308
64.9659985946216
64.5639611946816
64.6687895885339
64.6461949524122
64.8493910178145
64.4203571139912
64.4234973677687
63.9956376800634
64.5000989449237
64.0564192074079
64.0482271176866
64.7913346623682
64.9795837837117
64.6436740711146
64.8181641225305
64.3315840641299
64.501570592389
65.3737790138405
65.1911249558245
65.2734464032067
65.3349058163141
64.5515340897054
64.9137608744563
64.5016511539022
64.2810543589504
64.5737979078729
64.4470009758762
64.1650924113557
64.5742518799504
65.1907693092203
65.0317919679669
64.4239559063709
64.2563919427408
63.9683633286696
64.3346649699612
64.2801424512886
64.5843783069913
64.2545754326825
64.0044789561133
64.1203742107271
64.0958991295005
63.986182301561
64.0748576245469
63.9828875135831
63.9810031449888
63.7336836652171
64.0557828529467
63.7581011449389
63.4011896978365
63.2922942722506
63.718822698795
63.4932068635409
63.5290484727474
63.7562077649821
63.7567069600662
63.7294174986976
63.9795502334095
63.7549037305196
63.3161731196296
63.5884714891028
63.7948115162202
63.4324149025787
64.0764086764449
63.9877719672652
63.3739713088284
63.9577223311133
63.402229468384
63.2455746994416
63.3416074063838
63.020327938674
63.0321810942598
63.4360842811476
63.1436365882993
62.9414273592821
63.5025459943805
63.4181737364137
63.0220402441767
63.6260286798378
63.7063023509239
64.4716598639654
64.1480613123864
64.0207614293729
63.9061514304177
63.8141378605209
64.3046339047186
64.5014612808808
64.1031255035894
63.3389504207048
63.0770348708069
63.366637251483
63.0431502169784
63.1055271761943
63.3217915382675
63.1137101375498
63.596966640094
63.7344242884563
64.3270645748566
64.7489288495936
64.4434971497294
64.5320287431177
64.3454324256742
63.9988594083836
63.6729857319871
63.7874783235856
63.8920959960984
64.2636849183388
64.4840545318047
64.2024140448497
64.1141647131902
63.9606364802284
64.9115315688647
64.0952632450306
64.5247584217
64.2849217068736
64.9686957123908
64.8600324586763
64.4564282903106
63.4040303722384
63.5313358109893
63.2663601563317
63.5407746970286
62.8078939899031
62.7264550033637
63.1198158217975
63.175883343761
63.0203465373409
63.4929576326326
63.9917419341657
63.6746489896824
63.860510845191
64.4705146141409
63.9910854315487
63.8111991725931
62.9561500466244
62.860871243465
62.7276543381305
62.4084982515944
62.4770307810984
62.1072433932962
62.0432177934473
62.1741781227518
62.324221938472
62.407492786339
61.8355423054219
62.1767510210335
61.683710916229
61.9355476533009
62.1425554145894
62.5559659012841
62.5629715839061
62.9702803888295
63.1774450234792
63.2331053473092
63.318830996077
63.5768792563916
63.5273786986577
63.2525241842708
63.5289621930419
63.7446276366562
64.3167011004645
64.228253547752
64.5527385655209
64.1204954464067
63.6162835352213
63.1879905126566
62.6867055053907
63.3125767861171
62.9645849974847
63.2075529360636
63.4284407765298
63.5835953224569
63.58377589037
63.8092841507764
63.6662498437666
63.6447970201285
64.1107053600072
64.0349151676171
64.0778486816408
64.4132639518164
63.9366100731121
63.850659704598
64.2466761211412
64.3501747974692
64.0331459202232
64.1596563680227
64.1602440493165
63.7881060270923
63.5171891539273
63.7432856144865
63.8875459668647
63.813246214042
64.093719907305
63.8627005046001
63.8262309486967
63.7782235339673
63.9331139658303
63.8218246127
63.5018652463533
63.6799299856217
63.6240327987834
63.3992379959831
63.6855923498706
63.2745581006291
63.2949049405718
63.1264882914738
63.4761569744667
63.1351836721542
63.2622973747918
63.2841870252514
63.4816736236044
63.294078195076
62.769746593805
62.8282353431711
63.0169154224994
62.7535975488194
63.1104442157865
63.4959903165468
63.024635093484
63.3649736302111
63.5485941694692
62.8550041036413
63.1509606763953
62.9350880962796
63.3398152680962
63.3903035650984
63.0721711839803
63.2266049193488
63.1039507754988
62.9485038054276
62.9478064440397
63.0179635804948
63.2800269238075
63.4913522920592
63.3752840519594
63.2580727164955
63.3098659130657
63.3875174615056
63.1285068779802
62.8683034183196
63.8588515420143
63.7650090988866
63.9682725766801
63.9113606996533
63.9054137008527
63.833635816176
64.0630743692329
64.4032770851018
64.4467505660349
64.3160365909767
63.8847237347493
63.7850078267339
63.9789287013006
64.5470741229746
64.6116020501507
64.6656880751189
64.7669398959091
64.9599059080681
65.1066897437716
64.4497844974962
65.4807016815837
64.7744375153979
64.3062294534196
64.1212561841678
64.8657640582771
64.1445922794112
64.7367116627507
64.9158172246783
64.2511815398256
64.2072088188082
63.521412003352
62.9633855113822
63.8219065824407
63.6835851448937
63.782643759219
63.9656165386497
63.443654938048
63.5279142554011
64.1247562659928
64.501618067449
64.659743418326
64.7314031929699
64.3347484373066
64.584511437755
64.1690998867693
63.9805765833957
64.1523360081409
64.1567804837314
64.1223036982786
63.6551499877866
63.7961524194993
64.0231812599782
64.0487732258551
64.354547148612
64.1996036291191
64.3029923492126
63.784087847777
64.31285649234
63.5310959639991
63.9719872208688
63.5126054302027
64.0109121964582
64.200155496808
64.1479232893172
64.6432165232611
65.1634568975234
64.9930502350974
65.61251338543
65.2689739976168
65.5553298363147
65.4566794806306
65.7376758791348
65.3448085098316
65.7236601577177
65.8169449915586
66.0476608971683
66.1581667607655
65.8998704813013
65.6813504082095
65.6998880922953
65.2543534029196
64.440733519061
65.2376385999669
64.7367186454199
65.1781138276171
64.9995083565432
64.712373420244
64.7014778239801
64.7284432828971
64.448433645641
63.9175001403595
64.0173844900773
63.6375090839013
63.2631773509687
63.2505664414761
62.9890012989186
63.4529867402179
62.7629729262053
63.2045580129779
62.9091372609297
62.7740910401282
63.009849989633
62.965352102804
62.6581805216043
62.9684168146262
63.2232380567933
62.5155080496969
62.9190645088489
63.810836028854
63.8420035178773
63.7155939052813
64.1207502358209
64.0872616594832
64.3998118161413
63.8343565699433
64.1265147452196
63.7475376690664
63.1550524208629
63.6682693270194
63.5711416320418
63.856573146227
63.8039890251375
63.6652223271207
63.6490365691121
63.3365935202105
63.6134574101783
63.3457544011847
63.0330101879356
63.7048437513865
63.3393593548362
63.4934429744042
63.6090240470843
63.8178954050262
63.6204415219417
63.2776916278088
63.5217997370767
63.4801756517438
63.7416394737775
63.4263890264801
63.340786714024
63.1375098539897
63.4460907555196
63.227679514866
63.7270189459581
63.2312684165901
63.5047247171794
63.88021847406
63.7905882813097
63.573387227518
63.7235030374762
63.6019740910677
64.1096278449065
64.3773330992088
64.2251360606315
63.7495960610714
63.6169325590131
63.9448353032915
63.927019011691
64.0901595703042
64.1997250275559
64.2126795483393
64.1567051339203
63.5151123906105
63.876546766324
64.1963904454405
64.1788594404577
64.2571808021935
63.562013484744
63.7760572930269
64.0770602430646
64.2308704782904
64.6193169842823
64.6155678359874
64.7015622366848
65.0289970669332
64.8791796054094
64.4323935129664
64.1472843120536
64.2329072906165
64.369396321957
64.256030184329
64.4144956829503
64.4380412678894
64.4584239488177
64.2648198801675
64.2710628024564
65.2588783411008
64.8792496730371
64.9656634403731
64.7952311378904
64.1273250411814
64.264614047843
64.5799736685841
64.8012441951149
65.2244135740793
64.9707526993578
64.7845463737446
64.9808258123915
64.5973205918581
64.6406296356793
64.2748669816758
63.9608557996439
64.3694833398754
64.3542289686533
64.7752130257823
64.3879385779908
64.8741791414743
65.0880198415438
64.8120534327159
64.8762455895792
64.4359601057706
64.661516996585
64.6714639522339
64.4868189695599
64.0930610119029
64.5888627599343
64.595736734098
65.1995036183653
65.1218738363365
64.5181537155088
64.827458298767
64.4553511957059
64.8370274700293
64.6469486772316
64.7784734465429
64.7410883498251
64.7667682227612
64.5307849149288
64.0797077400433
63.7160766011511
63.6709577458696
63.6690744745217
63.7123190184716
63.8586259140256
63.9089829256991
64.3479118722549
63.7110085006859
64.1946963005294
64.8669201682358
64.6397841779454
65.1033408187933
65.0868971727224
64.8046355749599
65.0868151187219
65.2239308563233
65.5663071897399
66.3477070558721
65.5181566481055
65.7912808188814
65.2830063120383
65.2609477510387
65.4926403280512
64.7648412877937
64.9511405055862
64.7005192794636
64.4329809362902
64.5488067868869
64.7257253209084
64.0297467457607
64.4915736472525
64.8173031661437
64.2510191249931
64.6301970297442
64.2186630701636
64.991752494345
65.2393391352281
64.8639390979256
64.5682974903556
65.4268037735283
65.2780368954603
64.8076232929693
64.7957030837747
64.8963078672334
64.9615873504508
64.3800942020152
64.5469042947283
64.2978015143975
64.0370881610942
64.0038868446952
64.2374387812167
63.8277041245802
64.0533718343426
64.4573541693535
64.1188802251291
64.2432968398153
63.7750865888374
64.1000479515483
64.0418025517618
63.9286454158123
64.1962654159099
63.7759550432717
63.8814030689537
63.8629361581211
63.4358272470869
63.8419084304654
63.83760948799
63.8376597652834
63.686715765617
63.9170599045401
63.9712956037648
64.3824774263892
64.9052808842761
64.3870209057436
63.895412852729
64.2033972638552
64.1938552582377
63.392439066136
63.5666546576467
63.6518165440616
63.4925721114632
63.4477978443322
64.0676465891127
64.0433298068544
64.4847649531014
64.2401006035762
63.8313958865668
64.3584285172062
63.915212800926
63.4470119509973
63.5568270080342
62.973212549347
62.5747944921975
62.3421603677376
62.189224366808
61.6807775825265
62.0049437097575
61.6079514043787
61.6332276242071
61.9401582294668
61.7114946167535
61.2973118603907
61.8763510548612
62.0562516961555
61.9420364897037
62.3331183153004
62.5921579568806
62.9588039707911
62.8049136705783
62.6932177059067
62.9994779240644
63.6629148398926
63.4555375638894
63.3216116401145
63.4599168289399
63.7712420091679
63.8661014253231
63.5845646152183
63.4900737766769
63.4368611372704
63.605173181532
63.918965268152
64.1092031207915
63.6423650583346
63.9723988928242
64.1411258381682
64.1212082769735
63.7855129698093
63.7338764176713
63.6140949043341
63.4700222955892
63.3918046191175
63.0352443367956
63.224996017022
63.13359097631
63.3727233990074
62.9616968899447
63.1279014318352
62.7434774869696
62.5441011177379
62.6550721586243
62.4323374550004
62.4599121957323
62.5734174656372
62.9293999829736
62.8585889826275
62.6594850442393
63.1006862020489
63.1988014352391
63.0688658510917
63.1530212216206
63.2470101781552
63.2985318237823
63.6218377590889
64.0687365120822
63.8063639047488
63.8970420937678
63.6625163163873
63.5180584580446
63.4619089798811
63.8043598745595
64.1738874264179
63.854713402293
64.3754625871481
64.3486197581646
63.9603018205081
63.994196405512
63.9093460186665
63.7829892143565
63.4165749694422
63.1391942061799
63.2373734611798
63.4271547148846
63.7339422685357
63.5565055249963
64.0024422157434
64.2097211736306
63.7110627082042
63.9376434265751
63.9029987674312
63.8964156080086
63.8652552732306
63.882821582008
63.8079191983011
63.9556604984862
64.0586665821485
63.955795083853
64.0960023378726
64.0370807653446
63.7381480845066
63.7975980321051
63.1472230093765
63.0993493037347
63.050691986906
63.849185669304
64.0785959646193
63.9344532432299
64.6777610800398
64.0515430172455
63.415920292035
63.6101025410454
63.6445019008101
63.8292639883063
63.9204829149861
63.600354036472
63.6876297176271
64.2689094850762
64.2136563781837
64.0373769405986
64.3620926388116
64.7846476639663
64.5944216386812
64.6003868221452
64.3948279423084
64.1357220023527
64.9243427502446
64.6847378843797
65.021963936364
64.4986909141429
64.5913411565474
65.0537585852546
64.924365689677
64.6592346318093
64.3387679751991
63.8833849971357
64.0287882350556
64.4263908274165
64.1438548827983
64.0189768590134
64.5341396094255
64.8019787232317
64.5403677770042
63.9925874892257
64.0622698867496
64.2175179077091
64.4916262480327
63.9150526556512
64.0154668259143
64.3421128978658
64.2304703744259
64.0399148211391
64.1903484816076
64.7035697083709
65.107408771264
65.1883547660032
65.0263536366496
65.1335233285327
65.4785418024522
65.3249437280375
65.0473393345137
64.9864624877942
64.8722108527611
65.0130244645568
64.4315256749809
64.4543796152072
64.7193538112393
64.733408620917
65.1283751909399
65.4456348779382
64.8093175420026
64.8836939050694
65.023501333362
64.3369830240937
64.7600554552482
64.6539180008493
64.6273555591832
64.7133072257668
64.4770545589404
64.2118575438824
64.2648719496713
64.3961119611229
64.3099155556657
64.5545411297485
64.4701014116772
64.1387638579837
63.7799175651405
64.0574071256521
64.1365614977125
63.9102093461139
63.4973235705046
63.2651503630438
63.541682094352
63.7755542637558
63.81130929089
62.9031909727253
63.4059116006469
63.3722238353374
63.8237557732206
63.5574497949717
63.5668456782916
64.0226460091838
63.8519839400394
63.6414527650049
63.9518980387676
64.2876651847695
64.3399299003552
64.7997844014494
64.0764220122003
63.6587892361091
63.6991810833834
63.6866502396893
63.8416004553321
64.2021410651075
64.4566542164169
64.5447067928188
64.4548417033585
65.1367388846418
65.1411044280018
64.8529650788545
64.9690130415314
65.0398826794688
64.8106013265788
65.0691885664805
65.1510966534112
65.1118835413794
64.4736698526823
64.7405797227931
64.5569311708638
64.5238858202276
64.7425718350014
64.7614264449162
65.2346583324146
65.3677536191689
66.3317105070381
65.5639028456854
66.0254299210215
65.7787012862113
65.6188622236172
65.6118364036004
65.3148856306012
65.2575163977758
65.4738186263412
65.0740876395181
65.0780363947822
65.5812162077908
65.8149241885752
65.4411901815117
65.0618335727785
64.9835894312921
64.9371301435373
65.6351832629192
65.8480194901819
65.4330163658089
65.5125668866475
64.9524339135165
64.818897238324
64.4372810500548
64.4703452922668
65.0469413749985
64.5166757571966
64.7582503105006
64.625990849545
64.2937432453528
64.2777740451423
64.1291531747091
64.023686282283
64.4788498400401
64.097381024294
64.1962597535457
64.1322076683599
63.5098740108269
63.1837652800974
63.6147045312365
62.998550368649
63.711267392767
63.567234747429
63.6652518489263
64.270507268315
63.8076152718838
64.1589495848901
63.3233216336725
63.8649396675597
63.7176514134528
63.8213462222463
63.698571739078
64.1027199032164
63.9632448126985
63.9985691897893
63.5782041950008
63.9805051812669
63.5587346198574
63.5910246792708
63.256654475043
63.0008327474262
63.1231333884696
62.8452300943159
63.4119341702169
63.6318033973951
64.0070180357786
64.114532777398
63.6703747927828
64.0875595774889
64.1080652810295
64.3662137497223
64.3132513246442
63.8530709825514
63.406133823655
62.9733675879368
62.5312255985305
63.1425680792308
63.0986454808419
62.8603923528889
62.7002378242425
62.5024092527749
62.2740882816291
61.9093882912581
62.282736755086
62.1219785574215
62.6414596404132
62.7756619945814
62.9119482522684
63.2634073402918
63.7189601539978
63.2541987824807
63.552254124451
62.952541825011
63.5475397176226
63.3445978941962
63.0501766209342
63.3938584491814
63.20965550268
63.7692960176416
64.2373925018205
64.181208250066
63.9743507186967
63.6874527018036
63.466807717877
63.8556884760978
63.5425400169045
64.0854794555132
64.4060331850182
64.4058757267059
64.56491177584
64.2142530471127
63.7660195496283
63.9383930715773
64.0013355914158
63.2445992862384
63.8070159971926
64.2977204411439
63.9785550580529
63.5628544718782
63.6386022741527
63.3813058001219
63.3895408749813
63.314700891252
63.0912541103372
62.9741573054489
63.2626606097053
63.6495010661443
63.4877988848497
62.7971323782947
62.4011239739759
62.5536258781096
62.9056245995551
62.8635871740061
62.7207996946529
62.6800520904606
62.6168987447262
63.1149095604381
62.6979611502975
62.9181828695654
63.1387538841867
63.2988927342343
63.3966605012379
63.7148075499559
63.8356591970009
63.8812422620627
63.9731320830813
63.8496946866455
64.4108973351307
64.1265605079785
63.9466060835557
63.8740977821009
63.9134343077767
63.9592995500088
63.7712689445019
64.3954369208201
64.2107305547085
63.443112270103
63.516818415916
63.2764855029612
63.0634292918025
62.5863125325313
61.8283203858698
62.4412907650271
62.767360921316
63.0233105754937
62.8665433765782
62.9874920957428
62.6106345756354
63.2848355785351
62.8990692853738
63.1091014357453
63.0598207467527
62.9820101767499
63.3445198820283
63.1689884555665
63.1932672429387
63.5140078131104
62.2199435818917
63.0789788547356
62.7181936324235
61.7732641483108
62.0521008524462
62.4491483520124
61.8215326611168
61.8690822477172
61.4265404523178
61.241960919523
61.315756457335
61.8732846639892
61.2906771649958
61.6893021156596
61.7837398722837
61.9119211268
61.8358268449095
61.6262127407128
61.5875603668561
61.1289053490777
61.3428731729353
62.2467601832288
62.0123564680252
61.9116240516173
61.8545307020929
61.9034700785515
61.8782514518598
62.2977620387286
62.136178338021
62.4230356621216
62.0329485059896
62.484959513067
62.2396014561849
62.2521321369412
62.7794581995873
62.4484811874009
62.4285834204202
62.1680507614683
62.0346065643021
62.4849012992287
62.1414499522397
62.7600838199888
62.6001603532911
62.3559233197879
62.7066526551339
62.7104971853921
62.2926239094623
62.3504672759422
62.9259825347185
62.6034901706047
62.9383994757976
63.415907602765
62.9216934291305
62.8485163728431
63.1694217265414
63.2331045706177
63.367642029417
63.2489453177056
63.1603099042755
62.2936034447238
61.5465633726615
61.6344790930225
61.8635499541308
61.4667160808021
61.8782606295426
61.7420918528634
61.9110268257507
62.2238117791421
62.5151504628856
62.2036970963871
62.6890349512949
62.6099920354175
62.6200374598795
63.0767941581415
63.411210287681
63.1882144665764
62.8767091759335
62.7861574783475
62.3263415131533
62.9877893675934
63.1872741660098
62.8379462906219
62.8062232350444
63.6516514951363
62.93983512629
63.0744563020541
63.0455519579375
62.8559255968023
63.3042758597925
63.4895580315362
63.6059447716011
63.8664970478174
64.1765294627239
64.0514555973112
63.5699367495656
63.6836305974529
63.4800096656057
63.9608662202224
64.162053080355
63.6014009802565
63.7613605037385
64.1701724610096
63.7968828676921
63.9901252865725
64.0124441625695
63.8811823328883
64.522540861072
64.8268968607634
65.4005996155595
65.3013685371341
65.4692528068751
65.3817668763053
65.4612563157367
65.4519556811826
65.2313402399471
65.3713258374244
64.8955397076471
65.4814685091591
65.4386206882307
65.3079622845091
66.0571549474842
66.3540909926748
66.3470743691856
65.8605990027718
65.5744983268058
65.4409419272322
64.6060860238265
64.8609822101798
64.9023757332338
64.2459108299754
64.8058586661496
64.1970894038656
64.7697702427929
64.4255919775947
64.2493474803054
64.4388986047357
64.5969325561838
65.0127793079676
65.2782574288671
65.4097744258226
65.1698353976326
65.1287875723739
65.1507103948695
65.2177319781994
65.8053701788687
65.0772877492401
65.1010740582027
65.4613188711353
65.6238701853469
65.7463446463225
65.525702896362
65.1778485139107
65.3361736088674
65.9649968768559
65.5820609033737
65.4840374489836
65.6303970763264
64.8291443845747
65.0911656620149
64.7236542661635
64.818815547575
64.965797298982
64.8864193160547
64.3274335336909
64.9841019750878
64.8139959144401
64.5298772617208
64.7311746281402
64.5598667734215
64.6006385567828
65.0304498710695
64.8589438088951
64.889468012022
65.4226623990922
65.2251132816161
64.9244349927745
65.4321259711374
65.2155214256506
65.5875781297196
65.0651909062336
64.3407346618806
64.7236178543343
64.8222059041364
64.5020334443191
64.9550102055628
65.1409040606865
65.2162250048976
65.2356390254276
64.6979378298843
65.0320673734365
64.99726165618
64.5859082491648
64.4448584335115
64.3392749269093
63.9634795491232
63.7749927383308
63.6918995330391
63.6533850725298
64.4854454365652
64.5964411616971
64.2835709600794
64.1836317080961
64.7836771458112
65.265885260008
65.236390895232
64.855775824276
64.9689899147568
64.6411890063655
63.9311505726007
63.4525902988138
63.0485910740102
63.5057189755011
63.9331932839834
64.0437508002802
64.0308798491315
64.599329477257
64.1901018172436
64.2501423276466
64.2427808436711
64.1013330046953
64.7158407421074
64.9311261467532
65.2298736721194
65.3860060107401
65.4307558962444
65.193652291683
64.8452309447055
65.5173853486731
65.7674430816516
65.7505455282415
65.000803047979
65.2255505520415
65.504151841273
65.9447758071738
65.6814969237349
65.2640330663989
64.8616214416392
64.653232016561
65.0204213462922
65.4866502665131
65.5849127564014
65.267046386242
65.4713217011183
65.4309692338024
65.3298645459231
65.2336414078183
64.8081992490611
64.7290460663112
64.3756546062798
64.342416312685
63.9576468249783
64.2595993715952
64.2230537185083
64.3894173585789
64.4158787416199
64.3693533045138
64.2457844359636
64.2000466114579
64.0460883852522
63.8963767789676
63.8762200252717
64.1219192861026
64.7987251912244
64.2837877880729
63.8976202083343
63.6206490476446
63.1259715232427
63.4406398167969
64.0867612889074
64.1662659094566
63.3856429278627
63.5728670886908
63.5755902460803
63.4596705347204
63.8742387742607
63.2687463712429
63.4502376182222
63.3466210511688
63.4385669843127
62.9405451941119
63.037172633164
63.2081812044574
63.3098947664892
63.0263335420037
62.8480918507531
63.3444784863466
63.582026228387
63.8362764405022
63.7676518817038
64.143228208924
64.0066741052003
63.7206516257646
64.0214262143709
63.6441767553661
63.7853631410081
63.9989633709975
64.2252776917783
64.334487671098
63.5937369558471
63.4244387214919
63.3210087754069
62.8691452920969
62.9571562780128
62.7565986482374
62.5864097212153
62.6159640387981
62.1333317256279
62.0869830224289
62.5999621854312
62.6659386311023
62.4861650309991
62.6432686954922
62.5391598102425
62.5596656938602
63.143165936666
63.0541749945921
62.351706309887
62.8751979975641
62.789128261306
63.2058193689789
63.270053605684
63.3273109943331
63.1946602404517
63.1255231392613
63.22131438442
63.3557277756927
63.17306948601
63.0131688962245
62.7853442935839
63.0458446621196
63.1726414085583
63.4165269012784
63.3709407895716
63.8273744478187
63.9063854093726
64.5692070483505
64.1448571933169
63.9249357483068
64.2290459675714
64.4898492409424
65.185473725351
65.0139066648221
65.10311376369
65.1142955745925
64.8212484596723
64.4814371108644
64.3899204881507
64.7096060898409
64.4118385206358
63.6456705255339
64.137318599459
63.4757104750102
63.6591800226004
63.5355762697227
63.1746438086114
63.8624491455762
64.2220777267146
63.6069814443083
63.6411646606442
63.4581845002062
63.9283046497103
63.9481314382347
64.4051081065131
64.550913473969
64.5059790681574
64.2029646054262
63.6465366546098
64.2977503092348
64.6625715407051
64.5182989599969
64.855741168023
65.257865778751
64.7408147738308
64.4610375037882
64.9146762332781
64.3786596780737
64.273103516578
64.2937877909857
64.1435008138332
64.4770442877264
64.4490651554883
64.6456536947538
64.6385927181717
64.6688205819466
64.4455100346371
63.9777709961316
63.7588508095804
63.4522736248473
63.5101355028225
64.0889831585738
64.2766222371118
63.6763430796087
64.0032203559213
64.4825467529707
64.1721518248933
64.4021631896096
64.4096169259574
65.2852707003186
64.948104086752
64.9127111386264
64.6199357682376
64.6001430235298
64.581205356709
64.5026636691777
64.6168698357757
64.7568501211608
64.4776644081391
64.7193388296777
64.7532465344313
64.8786990994196
64.3660551917242
64.4806697892532
63.6420952179701
63.748383278133
63.8249480129624
63.7001202524894
63.7265337063243
64.0913761473805
64.5173461972475
64.7641315710506
64.8635442007938
64.8006187631393
63.7308976156042
63.5566520563269
64.10275641193
64.2981305473463
64.7438724399417
64.8899953106733
64.709855564037
64.3152903827521
64.4314723134077
64.0028688743578
64.5724075410168
64.1557997220561
64.5482037149383
64.7230320669447
64.2770693383522
64.3501881449348
64.784578798869
64.8232846441102
64.4151493434773
65.7200086394093
65.5538080455624
65.4709905353831
65.5395724158134
65.7603656359067
65.3971497685404
66.1512821383044
65.8912878156116
65.702627051645
65.4796952497299
65.1224980515321
65.1099197782153
65.2405737927283
65.3767364156898
65.2279865252637
65.4112902784302
65.0108966487447
64.6901497145984
64.8405570964244
64.554422207908
64.6407034946394
64.2980478272055
64.6132964505737
64.432197590535
64.3404557224712
63.8240138453654
63.9541360944547
64.0405894249757
63.8224505341106
63.9637349191638
64.3559587949646
64.6426370859654
64.3687982359525
64.8184475478505
64.4171663830071
64.287917095509
64.4763634761065
64.732450721142
64.3825955115723
63.9518785121618
63.4235455199834
63.6551722598812
63.7779378342913
63.4101933744815
63.9061464812939
63.5118347575289
63.9517235482266
64.0644690098865
63.767410618515
64.0961682426397
64.4626710693717
64.8072662707287
64.6692991063363
64.9652908440502
64.6677890508515
65.2857837841481
64.8710138564538
65.5908783396902
65.6458029509324
65.7350826732031
65.3655889704759
65.0079855589241
64.5945831472118
64.623233073416
64.7171961568162
64.87371369662
64.9411433732497
64.9664268166189
64.4166125647736
63.9746885155699
64.2471954117288
63.8035821130073
64.0349462000218
63.7478270743258
63.8154584065719
63.9217570360386
63.4489136576327
64.2056496289709
64.3718014513463
64.8059495336798
65.1713741626538
64.4311016334517
65.0449304749173
64.7150993586222
65.338073421646
64.695113067498
64.9860997983953
64.3940320697952
64.3783194027264
64.1582777379173
63.8100688605338
63.6074329202114
63.8479925385307
62.8282908818924
63.0314436224985
63.1570223203254
62.7118215863212
62.7885197612256
62.5306433391453
62.5040628490833
62.6760248819332
62.0694980622515
61.7210362356008
62.3473870428739
62.2885040281835
62.4443540732011
62.2508194155488
62.2180885507738
62.520985096383
62.9592898926505
63.4036804309329
63.3117625238873
62.7913855029664
62.6186901884204
62.9591647916135
62.9336431667596
63.2441075905607
63.2377828961286
63.3820372626592
63.6018861122345
64.0278554895194
63.8097908064871
64.0963589968816
63.6450770644925
63.7764761810868
63.8515521857549
63.693186301443
64.2786204267783
64.4143794218689
64.1695810166155
64.4124057051757
64.1518826669124
64.055883339893
64.4217082408789
64.2456493553737
64.1108726457195
64.4525613144036
64.1498155424657
64.2958010687022
64.665972105201
64.5549028243732
64.4850484620716
64.1577618009288
64.5049152797562
64.298342802198
64.3821094364838
64.1638708132887
64.1367549747869
64.4499701866842
64.2954588104939
64.0896723791646
64.0819082360482
64.4384143097469
64.2636736523002
64.1130789740067
63.966163332287
63.6049058309879
63.6077715131208
64.2082331301965
64.5037659216209
64.6457229746549
64.4086761750736
64.1370953924187
64.0699285812496
64.3650464493517
63.9767221511998
63.5532214771334
63.2622449675808
62.9894224099963
62.7239032734565
63.040678517762
63.4428016159628
63.7232343359805
63.3825962598785
63.3037948225625
63.7495193935945
62.9490535844197
63.0915304697605
62.7507860805649
63.5153294654978
63.4348655173486
63.5449754147282
62.9657923946281
63.225668026945
63.2556477397189
63.6926972729297
63.7286030571736
63.7996846177213
63.260151553172
63.3630287111345
63.038122499867
62.8843937238139
63.5194093943682
63.4988059345167
63.8890150752268
63.8083090993266
63.1253367547925
63.9047612682843
63.6356404827635
63.6144702095679
63.2259887108976
62.6283738797906
62.7936952242677
62.2673556327849
62.3474693776235
62.6676855431658
62.778587399725
62.4451497335262
62.5564261429906
62.6353633450498
62.3411373388342
62.3029173157259
62.5543363208635
63.0494625489393
62.9574485845187
63.4780837400516
63.5083001260873
63.8604561588611
63.7243991470917
64.0067413445861
63.3316816294203
63.5323536666192
63.4583676182206
63.5606267740635
63.7270694654665
64.0624395430694
64.3521446340608
64.2026589894628
64.1685486488401
64.0694972783065
63.5499940686718
63.252523193538
63.441342887929
63.9245277356124
63.5420728281971
63.410297886514
63.6236353525917
64.1259903240027
64.2654189311074
63.9147549568354
64.2498731646044
64.4220988252557
64.3053242510941
64.4098760112739
64.467077265356
64.3087738520025
64.3423599468158
64.6147997412127
65.1506923314023
65.0778928148444
64.9847542817052
65.2068711010115
65.1942998422504
64.8232581543323
65.0521180848612
64.6604987530144
64.2416811439854
64.4241781744402
63.9836315575918
63.8040982287685
63.4263401509638
62.8517418468798
63.7461024455565
63.6761652342102
63.528000192346
63.1530276141813
62.8228948947651
62.9584026538238
63.025169918769
63.0247910714423
62.5511657412074
61.6275600715527
61.7762291695941
62.0200407283926
62.24298088993
62.2261951929562
62.4325120676589
62.7320940874528
62.932394379437
63.1514612415239
63.5958566363036
63.7649738035379
63.382955737632
63.1836478653173
62.937662053231
63.0104922884685
63.0446218564326
63.1774565799067
62.8518733228581
63.0765182127515
63.2731313460743
63.3574149654337
63.2560806142677
62.898514822073
63.0146805277856
62.9950389116621
63.2090126069591
63.6945712776185
63.3807944398192
63.2479877546014
63.4233346112424
63.2550462956133
63.0888359882332
63.0782896720153
63.1465851862994
62.817643168018
62.1921220230881
63.1125243552611
62.9659196316698
63.562004896445
63.5127020683297
63.8822383616083
64.40629028106
64.3271389372507
63.7056883363794
63.7276376055671
63.6147747223996
63.6360266043074
63.7123003416703
64.1326066431747
63.769316230022
64.1340881226326
64.1160464065009
64.6000627730537
63.989253513175
63.5477817629988
63.5072972421767
63.8050223160069
64.6601908735797
64.7863815338951
64.1459189223401
63.9157934422925
63.683913142147
63.3186624167044
62.9463493790041
63.1400711520866
63.1612514247419
62.8860731859945
63.743699947765
63.6920443687247
63.7577678207549
63.46091644828
64.1179915903115
63.914242549184
63.4575457770598
64.1373005021125
63.7735097282837
64.3639897508877
64.3147052568593
64.685914461901
64.3109894738861
64.2187119302518
64.7012783823055
64.918345959679
64.907848536901
64.7090968956385
64.4217993797335
64.2098345809308
64.5434197627023
64.1522619542057
63.5360945374017
63.1736284049831
63.3196479138688
63.6247133601274
63.817844434327
63.7340203461003
63.3389478487754
63.586692379088
63.0284392159498
62.9434616599317
62.8044922056563
62.6077586863751
62.8544933772785
62.836377782019
63.0469636626092
62.8704363950572
63.1295888622117
63.6275050262836
63.3353428577248
63.5158415606185
63.5018433455427
63.672534275002
64.1984892741169
64.8797058196746
65.0937607489279
65.0079387268263
65.2805950827553
64.9900483276393
64.7001542646487
64.6384795037137
64.3242095562745
64.5325901314897
65.1896319157685
64.4224160387415
64.3303468205982
64.9803573231918
64.3590544335311
63.85714544546
63.8943583920799
63.691419720805
63.9246613261763
63.9151798839193
64.1793029279046
63.9154019554386
64.2459638521266
63.7064736580767
63.8668027095561
63.8930245952448
64.4241261377445
64.0555979443825
63.9234749229614
64.2864595511314
63.8332371866782
64.292174626572
64.0329139524384
64.1070352680152
64.3405963828507
63.739628850502
63.9272218336409
64.3954944820904
64.2116469527822
64.096598697231
63.6133815216143
64.0469732145324
63.8407172720768
63.9407601266113
63.7666611268854
64.3548108475297
64.1643351607922
64.1495677123782
64.110565286747
63.8885533835009
63.4773210110579
63.2030323086235
63.8194509753402
63.3993898130586
63.442775919218
63.7138315869247
63.6966654282952
63.6446364050515
64.3047268884861
64.2784444249788
64.0021690265018
64.2656875512883
64.2331492287039
63.9360225688099
63.7988156484974
63.8907449391612
63.9578922366279
63.7679044263003
63.9888423972084
63.7470905949917
63.7455152202407
63.4694349298529
63.0896087062488
63.8517084058677
64.154537626449
64.6541020100805
64.7123967384349
64.6799646038012
64.6508319655047
63.9094167234672
63.9473460093102
63.7199748604569
64.0839990216416
64.0367717911431
63.7252337008725
63.5934154509239
63.6899967344189
63.4275509514846
63.4998724659275
63.1821781585038
63.7514850395329
63.7542201443607
63.7310090779872
63.8328455092549
63.4842570269877
63.590594150128
64.0690296952139
63.6668759557724
64.2571334856861
64.3782165258062
64.2417298218636
63.9532647630322
63.733409514057
64.010185303937
64.0225299442662
64.2397787866373
63.905449191415
64.1322186192349
64.3769025874475
63.7772022424395
63.8196162894417
64.6630332866969
63.7466744639206
64.4564347825045
63.8725602184888
63.8053406538082
63.8677531098672
63.3393864502154
63.5716452453074
63.3881482419979
63.3926669286606
64.1583768111901
63.3295031763693
63.5495808407855
63.7964163210306
64.018640986542
63.8489108345577
63.8314124535796
63.863665555455
63.8863958622366
64.2359333868818
64.3142523643776
64.498044424213
64.3197059214052
64.653220175778
64.6217626762185
64.4820336589521
65.0816596018579
64.9032673693046
64.9739939863894
65.3379978001093
65.5907960707233
64.7829934608392
64.9472280077226
64.0562190330037
64.5198904996039
64.5358959733157
63.7922521639234
64.2900987673023
65.3990596285302
65.0068059978575
65.1366337998294
65.2426568370072
65.849435382972
65.5247127497172
66.3749653272352
65.9480118383188
65.9004991882142
65.9981405260846
66.1819866546808
66.2046879919092
65.88647650038
65.7379453773097
65.8859142362999
65.9600349487704
66.7034637742115
66.5434218931821
66.7285561320642
67.2554011504822
66.986318257409
66.8089248580072
66.7790882978463
66.7152776128464
66.2940723472553
66.0997978672773
66.0288923447634
65.7941271027977
65.727852613345
65.9221998689664
65.8371688585129
65.4165601190079
65.3146176228227
65.0475428725677
64.9909295087318
64.8297792379347
65.0287015965726
65.0810855369277
64.9983157906186
64.7286043822236
65.4443873418617
64.8744772020188
64.8826781494003
65.0018085734199
64.577942463404
64.7906087380649
64.3299699476854
64.7945513338709
64.9141309776068
65.449757478452
65.3420166660701
65.3215214333289
65.2566913278067
65.650556449409
66.1019234601814
66.2564963280049
66.0144420964958
65.6923000735376
65.6301671595211
66.0955282533425
65.5871350059037
65.5988885221803
65.7514861099954
65.8187094372614
65.327458217572
64.8309953741773
65.1938450038134
64.8165737610892
65.0895590858977
65.1699259334662
65.429605767605
65.6982204830803
65.2650808662171
64.804484019223
64.6270099116881
65.2265319988449
65.2460544246613
64.8162165741563
64.9956768822012
64.5695569596777
64.4362281851761
65.0121013517716
64.3033740590576
64.7791709077021
64.504249729454
64.4405506432406
64.8681673313393
65.0251368854059
65.5878120640332
65.8489487176586
65.6236911432966
65.535707841838
65.5757426683108
64.968017296824
65.1373884189969
65.4471181681132
65.5425947930268
65.4531842069102
65.6149359357099
65.6677475968429
65.2390566235863
64.7587399719114
64.8559200790092
65.1401841906567
65.4754235584284
65.7622877643481
65.4248074963615
65.8068493205926
65.8101372220067
65.259542924066
66.1266054201386
66.1226985205089
66.3294629651236
66.4782858321612
66.1740310286256
66.6187490039124
66.4193598983645
65.9854905813155
65.6691212446598
65.4369519426096
65.9064468157525
65.6208617877821
65.5756447669336
65.8597857440712
65.4112854269414
65.9785872725219
65.8797295106792
65.5552473195635
65.414052712809
65.3636550234584
64.8215026943107
64.4837568888539
64.7364688412556
64.4403584997457
64.8968065341562
65.5920470802272
65.091775761505
65.1792549976638
64.4128862738472
64.152750377911
64.226145558255
64.5981881909334
64.0352351105391
63.6522539856727
63.2421989119487
63.3805403322946
64.1330221397301
63.8518352785328
63.4895935661829
63.6597595492541
64.1593368488217
64.7555287586221
64.7747875252998
64.1842861987111
64.3203260164254
64.3679354806219
64.7873262807698
64.4439842677659
64.7004186167583
64.0087462861133
63.9015655072544
63.5863858853779
64.0865399955737
63.6308594770522
63.6872927662914
63.232767863533
63.4922509059392
63.089278282037
63.4279555366745
63.6236093047681
63.7274872026714
63.8223185869331
63.0415499693132
62.8050742848692
63.8830454068011
64.0736696953137
64.0747925225677
64.4868841405615
64.5995381885929
63.8835890626346
64.468661607231
64.4709096068712
63.8253149624484
64.20487584703
64.7329628996813
63.8263054989633
63.7722869229048
63.7860589843247
63.9551621088349
64.0589433258304
63.8586422914049
63.5151348912538
63.7275896315288
63.1016982293402
63.644804027795
63.0948054088134
63.4765079320747
63.7738637376005
63.674228311147
63.4944734199237
63.9347850553916
63.7253832356224
63.9091496309702
63.6660313282427
63.3451512095055
62.9469132714442
62.6397990145758
62.9934829713205
62.6176867312824
62.5102383734669
62.5309590979217
62.2717603500017
62.6171352705412
62.6710693837853
63.3968663048707
63.4407254295974
63.7502830591471
63.7012612934588
64.0668220302283
63.5709826931689
64.1989415114412
63.8209180081657
64.4110534918121
64.0167341239246
64.6484022584541
64.8650162907645
64.2258843853474
64.4892187283615
64.6622949261562
64.0282745113066
64.0404643038812
64.0638554804535
64.8804148764979
64.4532298358887
64.2625322516309
65.0833431836432
64.841224006936
65.6366607673343
64.7411491504057
65.107410416233
64.6105819466114
64.7951133418115
64.727185788886
64.5478124249388
65.2870351861517
65.0799954195787
65.0141210193209
65.4249741913669
65.1390246574354
64.8530487057079
64.959146622154
64.7513509095424
64.7340744226494
64.6846689442161
64.8196506186346
64.2419467853357
64.3077797019291
64.3699672940624
65.0746799176763
65.2778674986446
65.8488409986894
65.8097013927788
66.0037113490795
66.2608019198947
65.8496559857899
66.4076947195625
66.0219144043402
66.2671198067729
66.0509912175925
65.969129848775
65.5115893482593
65.7480682681581
65.219399329731
65.0232336857233
64.7133892975237
64.6045161796141
65.6291973490099
66.1828004475277
66.0474074033502
66.0136793072108
66.1076786026588
65.7788114966155
65.7814345413238
65.60066505133
66.0145513607475
66.434804824897
66.2815036292681
66.8493082288355
66.6648622217662
66.6839921924112
66.7244114867433
66.2599022889481
66.9727445797021
66.504553604516
66.1879514029817
66.6277950815047
66.0798085473709
65.7238693271269
65.7469587438729
65.4294288417277
65.3467204946468
65.9162477836703
65.7203062981716
65.9982648078425
66.6942816225318
66.1279659707761
66.7435524437677
66.9028351968149
66.72929137841
66.4893744916172
66.9964038679182
66.9180175677492
66.9340534035635
66.5441452795993
66.6443403319069
66.37093433118
66.196482128759
65.7818321945585
65.8939716798732
65.7043781705026
66.0844235863908
65.4463183857986
65.8454048163079
65.7299428795015
65.5222014441218
65.2926928815487
65.5730924572477
65.6017541857059
65.6728349979837
65.4064379114192
66.1033970601276
66.0502804995713
66.5373766849668
66.2573574530712
66.6430244164012
66.8437624901295
66.673829897382
65.920864783854
65.7265812506624
65.1271733936721
65.5682170107064
65.525553588762
65.7891322705004
65.9827232479398
65.2864032936309
65.3484143342881
64.9625402639444
64.654392130522
65.0865943139943
64.8892903102326
63.85865069729
64.1720864719119
64.1928720508684
64.2803230598467
64.8026633607415
64.8999809758981
64.8177448656069
64.6076267236989
65.0067224879385
64.7614828728012
65.1073873065142
65.3354271916886
64.449013199097
64.9536574780581
65.4600362132822
64.6943970263072
64.460150290604
64.5464296141596
64.1654988898568
64.1340265218325
63.916536770033
64.0171638401053
64.6909937085235
64.4670543300856
64.6066049652619
64.6930546100154
64.4684064257308
63.7228397634484
63.4398527537987
63.8501954407548
63.7445864780192
64.0546690631462
64.7827466862946
64.1864985203213
64.0598408508771
64.2186512021996
64.6613437301147
64.8371017280733
65.129595152081
64.9281618743981
65.2568915606257
64.5401458013783
64.7003493458178
64.1732822221423
64.3017333770483
64.6172326259912
64.6243347488693
64.6331063162054
65.0342253392575
65.5136112146384
65.7930540850312
65.1524147358454
65.768822252215
66.324634959978
65.8783755252679
65.7400925834346
65.642833865812
66.0538541219139
66.1021492041174
65.7284291369749
66.1661134761213
66.2617754997715
65.892499155049
66.097422875108
66.1115530720153
65.879825506748
66.0005357980617
65.8857055757115
65.8391776891883
66.1642077365361
66.21512961688
65.9241637517408
66.0825160780676
66.1042145800344
65.9631197410199
65.8093096344192
65.2175913183722
65.5798833689482
65.9893624063454
66.0084490791888
65.9487193045788
66.2547174939788
65.8733240229168
65.7841764656105
65.6977722010071
65.2622860345741
65.6127486364337
65.2197643566247
65.3932097226789
64.6386482410392
64.4735830526114
64.8099496255459
65.2054108795101
65.5699952881521
65.0932358975885
65.5955988321203
65.2644744826692
65.1683753268269
65.6306562153265
65.0038600814325
65.2929719665823
65.6606399292401
66.0139907816245
65.9000678964536
66.1697295669374
66.0043009792118
66.0385294934157
65.8266442296823
65.4817810772685
65.3977640251576
65.3525268815258
64.4237825901203
64.5691155251772
64.7615069689196
65.0521939628617
64.905710433377
65.0768842204802
64.5539152886527
64.3513993767218
64.6430131397104
64.6202978912863
64.4020466173798
64.7284561670908
65.1306631513215
65.6173259140458
64.9814546827535
64.9397716398574
64.8986064897775
64.8671985744791
64.2680115411845
64.2840769286847
64.862341566426
65.4138739211805
65.4508006231297
65.1839367886066
65.0836018477176
64.577318317319
64.4103667148058
64.5246880549625
64.2789858648067
64.4539661401188
63.8628663420111
64.1307859568144
64.1102851954447
63.7153748387708
63.980136906843
64.7192545119821
64.5946621142145
64.318698839051
64.5023491275665
63.9877998616413
64.0322071986101
63.6685673939457
63.8172053226672
64.0613855328675
63.8240659523227
64.417374634216
64.3943699872154
64.2793687263236
64.1868887719436
64.3056588565611
64.728777115623
64.3014164794328
64.1366543900137
64.218707577928
64.0446680518531
64.0459744143842
63.7460487283711
63.4840997145462
63.4371738144837
63.048332020652
63.8158388860386
63.9113526613879
63.6668370891696
63.4721558546171
63.8590961081393
63.6417679202912
63.1448038445065
63.6069646530711
63.4351162615756
63.8580447210973
63.9725190785731
63.4496387838767
63.5888491398325
63.5775417026908
63.5347387760965
63.3626370161462
63.6950005871485
63.6078716322485
63.9851143534352
63.7877542706762
63.5400514524226
63.5402466401048
62.8346428156206
63.3904741198777
63.6060128704565
63.9922193423019
63.4984394143431
63.220997276898
63.1795873515693
63.4590683586051
63.967565253319
64.2176044496438
64.0718733008502
64.217866394958
64.0049772035669
64.2013564551921
64.6072777641874
65.0569289630763
65.2038814825498
65.1285210550998
65.8216189173098
65.6877869562264
65.2970208187187
65.0649930124795
65.6222860996304
64.7837074195122
64.8469938132633
65.3625285305461
64.9942003247111
64.4243287207924
64.4749900505326
65.0025887806958
65.2578254156344
64.7078822302793
65.0321746803794
65.0708823023745
65.3100071802328
64.6213649791694
64.6820247053052
64.3915991103457
64.3102983878988
64.5992018490962
64.5543962424722
64.9061317110244
64.4543327954942
64.7942750855532
64.6408254979284
64.6136869094315
64.6655360631065
65.340135641586
65.5520851189101
64.8534459054227
64.5973307437966
63.9541782111599
64.2599487826077
64.1147680736692
63.8641063853728
63.672075231815
64.5188616922866
64.0292553690201
64.1743802531482
63.8134768433795
63.8767319312146
63.6628638567808
63.118983996482
63.2650017479048
63.2412389049314
63.4514292764282
62.8910222361659
62.6922610787154
62.8693230624379
63.1522041373172
63.023053562936
63.0883985456233
63.0214991000661
62.9658674682745
63.0785760977597
62.8013598581863
62.8742806958466
63.1314254683855
63.0919044148685
62.7315504879762
62.3064912710847
61.6434481310663
62.1692427502505
61.994204769761
62.5447739922039
62.2612493232726
62.6556189156525
62.6961329319178
62.770857462302
62.4506857114159
62.301729211298
61.7145627311463
62.2962914606522
62.5866616205021
62.0260886900705
62.1805682075232
61.5975621694151
61.8354045213237
62.1258443277365
62.157843773071
62.6283634838619
62.365897280852
62.7120684647976
62.7910538936865
62.753631733079
62.797037714289
63.038164852873
63.537378196769
63.3445698887067
63.1072368060659
63.0489565749012
62.9516824993765
63.3384271372294
63.5791070077293
63.4526550193215
63.7320449373219
63.5711701123726
64.0956546589376
63.3828023692889
63.8267154200316
63.6299949415274
63.8908162975635
62.7813862235344
62.8790194828577
62.5502082285785
62.6887012368446
62.9711185065554
62.4300135679313
62.68781701292
62.4522615564263
62.4039845202192
63.0958506526314
62.7611239671477
62.4169892628685
62.8448004426109
62.9786825786472
62.0842661739605
62.018309610954
62.258834695362
62.2384594377244
62.6686299684649
63.0587516790249
62.7744155023856
63.3693406430122
63.142843818064
63.1422228998673
63.4169649835853
63.988791168679
64.0088001156252
63.9073685983377
64.1125840422528
64.5339577434999
64.3562516701725
64.0174690059664
64.6760917121923
64.5419336211685
64.6583671082065
64.8054543647475
64.4348287519189
63.6128694359982
64.0200153266836
63.7129153367296
63.5042998709774
63.6651980630863
63.3052690435116
63.6191255653344
63.6467674579721
63.4756718690253
63.8271666588971
64.2500720536768
64.2091668983399
63.8603403922476
64.6568333970596
65.2019586425608
64.6856815604467
64.4772047807776
64.2880918150709
64.3273791477313
64.3210661143377
64.0769448296963
64.6806081752682
64.7512716395079
64.5126950963062
64.4468724614597
64.5244275758048
64.3122962582999
64.6921418174944
64.3810967375196
63.772421422023
64.2646855504556
64.2277379971813
64.7683708756813
65.120660598584
64.8727698067484
65.2868317347401
65.9075841015469
65.6426048964019
66.1435785755464
66.1033101147845
66.5679673045438
65.7399353321863
65.6658232632426
65.354525655226
65.0033299415478
65.0785182419774
65.2159603130133
64.7645366693078
64.6140373550239
64.6316851882114
64.6388534935562
64.5951303856585
64.4585688737491
64.3957185711803
64.1956717952264
64.0600222225542
64.1226033090497
64.1564635962449
64.1591550393829
64.2220544099133
64.0930894289433
64.0743133999529
64.0471097455656
64.3274014690108
63.9072073969762
64.4153280621395
64.7735740929583
64.3467060652087
64.3948083393942
64.6185505478986
64.3573776076815
64.3476786741909
64.2287985941983
64.1002389396962
64.2692228537691
64.2732024814367
64.0000263395751
64.5003899367657
64.8818129205018
64.8870073091704
64.4298475934203
64.9105240967048
64.0247436075973
63.9439675662029
64.2166490094308
64.0136860544717
64.245192856662
64.4900465290499
64.1401609725626
64.9305090756974
64.9587322462453
64.8581505916081
65.1989194601791
65.0799450986945
64.8984265992345
65.086131040789
65.2216214799759
66.1753341572132
65.9374999298841
66.1106289959851
66.2788358373929
66.2064181148016
65.8810705783449
66.2253681427154
66.33402191944
65.6876770329789
65.9934805701414
65.8078317745605
66.0168385288247
66.5858095722188
66.8834754561118
66.3976782075143
66.3424692398577
65.657529850944
65.553177263969
65.0598037452331
64.90335942731
65.2693606836126
65.0133858810361
65.0877279332888
65.1070656513039
65.4057008475164
65.534628650872
65.0523268228741
65.3297650071975
65.4335766323927
65.2743263169988
65.2208662750782
66.4516535395079
66.5153442762342
66.8567349942021
66.8888265722913
66.2667865773504
66.4258380238538
66.0301308740952
66.6121469950449
66.6308832342779
66.7555119411234
67.0359019046797
67.1922589822074
67.2829864423375
66.5780947099747
66.138864273733
66.2080228091202
65.9568715208231
66.0894467216296
66.1132334313898
66.2155149082008
66.6830744271161
66.5792854814688
66.9504956813974
66.7759694180494
66.9857421807262
66.628624050325
66.6467289016026
66.149149766322
66.2872534163349
66.1238038313967
65.892698093502
65.0550827056556
64.8876335176827
64.53850881808
64.8518875652167
64.9442807349329
65.2841102512283
64.6074436072416
64.9627902745431
65.0793062117734
64.9261974859776
65.2376373799254
64.9942032550356
65.1615121089261
64.8587092353539
64.7299634027891
64.5578630981235
64.5339489920074
64.1196467540887
64.5109243077718
64.4167837385574
64.3657655242002
64.9817530387166
65.1164391584964
64.9391189783854
64.9382442861053
65.0058686980734
64.6130007216069
65.2539672704332
64.3870404397478
64.8119363759446
64.7537471694591
64.8038555161361
65.3807313565547
64.9403439370825
64.5735809097598
64.8092197129842
64.4808429206678
64.3446566076441
64.5581125326666
64.7525899009303
64.7879515761107
64.3666889993081
64.5283611183166
64.6041579431432
64.6177909567275
64.3477478849178
64.6916138534672
64.4725969590072
64.8537250838552
65.2618362257305
64.7089540388135
65.1340459891129
65.2005594776255
65.0609252920782
64.4044859651036
64.8501349992521
64.4995162538914
64.9433021518063
65.1188985036365
64.9269317094633
65.2833676694025
65.2460109866163
65.0977258353616
65.4536368222029
65.1163294816894
65.0648175287597
64.7409152519011
64.4894259166152
64.8493403351728
64.6438262038584
64.5015329559909
65.2036647587872
65.7247879556809
65.6637328674948
65.5969484563744
65.8039209164067
65.3558752752549
65.9604108415574
65.277201806697
65.1038217841216
64.6355525457126
64.8546006329794
65.4068885495391
65.1496133424109
64.823074300782
65.2365267634801
65.487246279494
65.044431857937
64.740111907328
64.2883869666511
64.1012983157892
64.4333487435133
65.2317897525811
65.5402576924766
65.787945161908
65.60261835153
65.517377480504
65.9352002652813
65.9007198470867
66.5552985185535
66.1863180205078
65.9769661441002
65.9504081646134
65.421703570801
65.4697391498056
65.3450949217182
65.1939949002223
64.4819595262539
64.7335352469405
65.0833037138734
64.8584001029109
64.5897206998442
64.6215592861031
64.6925647025314
64.942363728113
65.024783758729
64.3149381775209
64.371683160586
64.4803818133104
64.042193461617
65.018928910576
64.7225663003383
65.3364244107676
65.3274296512227
65.2493728509474
65.3712130026508
65.1788118157017
65.3887524190696
64.8532594102293
65.2288456331458
65.410627864534
65.688417653785
65.4364541295079
65.3646696430746
65.4101751855921
65.6623775148324
65.4010946375866
64.992118947699
65.3572691302687
65.5021846529919
65.5896383747445
65.9410037850305
65.4460858437866
65.8742924257667
65.9024000030265
65.3107030247312
65.0249858626694
64.7751984509249
64.3451737473364
64.8520503021353
64.5942127555199
64.2825212464901
65.1206875105029
64.7079553978925
64.8166938435053
65.2134026582197
65.0374467981727
65.3583288388437
65.177315554356
64.9186285091321
65.7966886028594
65.7023290124571
65.3651930655178
65.6255685053088
66.1844284015904
66.3166216983248
65.7546837954388
65.8655279979541
65.7202103215902
66.1917868778088
65.6358453320718
66.3648449948814
65.8525961616062
66.1939169958141
66.2730966749792
65.741366694512
66.426070933535
66.3349368923529
66.3339404012008
66.8444925029101
66.2003457569399
66.4268571692347
66.9028634208762
66.7541088706334
67.3259277464343
67.1082855717287
66.7542252155574
66.5749109773042
66.810482433127
66.6294188925425
66.9564164332438
66.6997793689495
66.6166533129782
66.890243366688
66.4917935004093
66.2427857258378
66.1498606895296
66.0020280634159
66.4193037057507
66.7872901813296
66.7571287594757
66.212831589133
65.732889368257
65.8711582117117
66.2316852851009
65.9354050633745
65.9706148019547
65.909133387293
65.6145993851017
65.9689828158999
66.2143647254154
65.7640698975333
65.4924298804936
65.508185675537
65.3764207274727
65.4229403994803
64.9760808175549
64.3321814130738
64.758831413327
64.6005489773461
64.4337298538663
64.1734389305242
64.3295825478007
65.134901525172
64.740000047034
64.2790868430049
64.0971994264533
64.2172776972706
63.6776517808072
64.2546488752004
64.2252789353059
64.3077854365618
63.7730312508879
63.8181268382144
63.9502581839712
64.0406749609768
64.0332796063674
64.0405594142516
64.2117953167651
64.5951310276288
64.2546033653145
64.2553872563671
64.7711078398624
64.4974215428842
64.6522331763334
64.8459900985505
64.7663860535675
64.509772685124
64.3175026296336
64.185703946523
64.7335497388989
64.9441068272889
64.7850605101643
65.0744238945616
65.2252725269503
65.3394794347659
65.5789556357089
65.0667366407092
65.0386392941572
65.0577632684964
65.592848650169
65.2346116252785
64.9581233755573
64.8026886352454
65.0491436309034
64.9533535497176
64.5584411820814
64.5954798846458
65.3491570039138
64.5687565297558
65.0416579393345
64.5260308085046
64.0390573355994
64.1036438409572
64.8185813919345
64.7917944712257
64.6453506347825
64.799481396242
64.86868483734
64.4850386463837
64.4923284608095
64.2079018780729
63.9420927678764
63.8715588071632
63.2215195344272
63.3877195832808
64.4619438116116
63.7663698932997
63.7484262439676
64.2144435772429
63.3148189821943
63.5494357352597
63.2555399375243
63.4936180381337
63.2242761803415
63.4201329462856
63.8088368067965
64.0200852022406
63.7065244315027
63.6191901551411
63.5327323049889
63.2916457804731
63.6003251976633
63.4020151100947
63.1864859321562
62.8498831079097
62.3330812144982
62.0713556382808
61.8864605090639
62.1549498562567
61.9013588961337
62.0605673068515
61.7768234127725
61.7109119235683
62.0064099068259
61.920766367517
61.8163087558948
61.9360784202793
61.9260431597179
61.8900665598485
62.13214070588
61.922103408391
62.35956847616
61.9764020690186
61.9855328905085
61.897408785671
61.9315367507568
61.7659569605682
61.9591803967278
61.6570349832109
62.2122448709918
62.4995146588179
62.9851170902946
63.0683841786191
62.9337239763464
63.0804355003952
62.881272587251
63.0122383644085
63.4132769557625
63.7834952272999
63.5663668692318
63.3815945646874
63.6272990534082
64.190977138554
64.2280122872908
64.320367936609
64.7697535252413
65.0109921509442
64.8109932353052
64.1145523201042
64.1429490452991
63.8771308365943
63.992096535353
63.167763872089
63.5589318320321
63.25448384622
62.8658173191221
62.7905803368247
62.6071769815581
62.8142164738705
63.0762805152203
62.5554406099138
62.4073405458793
62.136147355301
61.9750609781156
62.5169828129471
62.3243731000082
62.3547951632592
62.5757784240925
62.7893846229333
62.9039221173015
63.2062954740038
63.7326652093907
63.4513772021725
63.3409009281853
63.2807762130602
63.0823590380767
63.2228971260536
63.6314092720438
63.3239061035348
63.4247569535393
63.0899458584587
63.3991087553896
63.0938156312844
63.322491849861
63.5041818911316
63.4878684142533
63.6776922970087
63.6150853721987
63.3351175989126
63.9887608225312
63.7618610001618
63.939115193688
64.3054101819612
64.2068455875481
64.6913173664143
65.1199129764996
65.3369404970901
65.0189516381224
64.4771785775544
63.8051808000325
63.9010120852897
64.1963477076478
63.6116425776508
64.2928538366575
64.1736437234689
63.6925672415295
63.1859030429904
63.7216841548149
63.8995878193008
63.9370469075227
64.3040034930967
64.6353546248916
64.1029624132244
64.0172819986753
63.9828208351071
63.7783084933663
64.5114719663723
64.0883849042002
64.4988986252336
64.693149701775
64.2679728789954
64.7324001935848
64.6345142302909
64.7756706023779
64.3710838992879
64.8283593216038
64.8478808157659
65.1911820656294
64.8933686543268
65.3715091091693
65.4031579358112
65.6220488368957
65.6447798991477
65.6416723346127
65.0557590232961
65.1892113658364
64.7199057045259
65.0495669658888
65.5294833651913
65.8090803673787
65.6398568036298
66.0599792440226
65.9265706396
65.790526179902
65.6134235344123
65.9221198556326
65.6369184080289
66.2668490374075
66.1753665823869
65.5580916620286
65.3374315159856
65.6603015108915
65.1372878981214
65.8926621420234
65.3915356166872
65.3702291676838
65.6263586657675
65.3957199939188
65.7946537144339
66.1223352761833
65.7289090643489
66.0890353320759
65.5948690087446
65.7817337683857
65.4957874773785
65.4088303039482
65.0548687621303
65.7114145483832
65.1455712339863
65.240878275387
65.3339359586968
65.6609317921611
65.8682597120729
66.4893117062003
66.0152126040712
65.8950325422579
66.1601798413374
66.7381036922161
66.1716221503289
66.1660997776787
65.8597986789746
65.9406947921014
65.5875596872277
65.9178461021802
65.5208506673896
65.8125765710667
65.2710847497382
65.2886843966466
64.6801292174295
64.4282606309386
63.7038126941724
63.4069180931732
63.9218091633361
64.0923613325718
63.9532736826355
63.7306491890437
63.6110634942286
63.4501007543972
63.5027860392255
63.5487123197106
63.7028300120622
63.690078987962
63.8083756132168
64.5868377673905
64.3405283065242
64.5114470422387
63.8607756919074
64.495464568822
64.7303530047683
65.4193610673559
65.1421056341744
65.2820097265289
65.4119086248803
65.0122801714778
65.1006700059129
65.0657680462543
65.1384738750567
65.5786517019153
65.6573659248257
64.9169386289416
65.0519745574947
64.8089715459768
64.6284148222767
65.0810229938956
65.3527128054337
64.808711824035
64.6201043492945
64.8014879276955
65.2072934165295
65.4276458474855
64.9448534024678
64.7196145780549
65.5298539050537
65.1997244322606
65.2703017846216
65.2518966197777
65.4066365902254
65.1795287858695
65.1384899673759
64.8377861932791
65.0414587118251
65.3002547805359
65.9282289117483
65.4139964382987
65.3763437721712
65.3998182131753
65.0184105517414
64.644052970821
65.2606670971333
65.4170795413636
65.1320994917227
65.4675722630874
65.8811746662763
66.3000894746148
66.004442235653
66.6430501343325
66.5353832902173
66.7266275953173
66.1070088233752
66.3387941833744
66.2703622379631
66.2520425338458
65.9657705867552
66.3275575004284
66.4922966141169
66.3263215989795
66.8532380059295
66.663478241165
66.8938863050809
66.8154424379519
66.1445768659003
66.1484548880637
66.4158469597601
66.5131948194805
66.3912479815931
66.0489262596675
66.3197661521391
65.557170134176
65.7419560994728
66.1583671306566
65.9699190369603
65.9621871251941
66.528455107694
66.41181740709
65.3733796158684
65.4389203890196
65.0317339958218
65.2956443926909
64.5736932238342
63.9808455597211
64.4866956434001
63.851258142265
63.9786686079831
63.5926372589311
64.0593044684138
63.7084954106611
63.7249985778645
63.5175198196428
63.6577250532217
63.4541182322774
63.7280404689955
64.0320907241337
64.5933016541607
64.2799866957886
64.5168915529659
63.9282975735947
64.1270346902835
64.5639875330028
64.6912061604163
65.0484950141498
65.2404438862969
65.4160342046769
64.6657002486386
64.3452412518487
64.1033838079168
64.3998781919839
64.405049172278
64.3910444446786
64.7756001779704
65.1338374757483
65.2205846807541
64.9236688363871
64.4857671425716
65.0040233238901
65.5825002836348
65.0708286569745
64.7733289200551
64.9563717991972
64.6938068383379
65.1537444136353
65.0225630283128
64.8618443267473
65.4990628581023
64.7828868914075
65.2635825072447
65.1125726579604
64.7614234599327
64.4341106748034
64.4596211005865
64.4290921562809
64.1904996767301
64.2257476578101
63.9332307340387
64.5104426270134
63.726731875708
63.8917890880768
64.1933320139985
64.4988014885801
64.9937017858481
65.2158788444091
65.9677078803414
65.0594858877792
64.8547261692326
64.8075651614015
64.2687432618468
64.129003862789
64.6209366728581
65.0183618266707
65.218891972575
65.7696533435178
65.1716071717694
65.6674360837615
65.547921429592
65.8451915212579
65.408487306222
64.8071072820384
64.5021446211613
65.4635949747433
64.9263261039112
64.667010780718
64.6535057936708
64.3976181698934
64.320660490199
64.0557511974909
63.6776806634074
63.3474827780255
63.6430387914961
63.7725317020146
63.9064128671529
63.3637261695468
63.5138198251275
63.7250738133715
63.2831720198822
63.3235118798594
63.4882283119524
63.3215070403779
63.4339626135551
63.5367575374409
64.1735362454056
64.2903552753404
63.765296908139
63.9707670169311
63.884715350829
63.9846380126091
63.7624344905621
64.1266417811215
64.2724757702148
64.1427926717821
63.7106576598863
64.1632135847811
63.8318776897808
63.62287874248
63.753576939026
63.3591145843003
63.2729227852343
63.9592907189123
63.8389914340964
64.2740762430469
64.0464080285056
64.5274819807954
64.2181471825047
64.7976316782805
65.2537266299603
64.8385607772482
64.8582602510287
65.2099764751818
65.0736562633653
65.4786068696001
65.5007425948065
66.0091956616772
65.1119008827679
65.4187635849569
65.2472034401726
65.7672427392819
65.3870983948887
65.3299514385028
64.6843290872923
64.6679218278129
64.9182808660655
64.9773955269164
64.7607163315825
64.690081035889
64.1744335714587
64.4018581910052
65.105742167497
65.5979860267755
65.3522446613963
65.3631425753958
64.7266282628285
64.600636394242
64.6073883108965
65.0359083499439
65.1650297814657
64.3886411538215
64.7462682831452
64.2995052133363
63.8909744269
64.1831757590863
64.4468591204002
64.3080038898933
64.8232895944035
64.3104431435609
64.454690258188
64.4369195567163
63.9223973692265
63.3230323575171
63.1810219835866
64.0336143595071
64.0565428271178
64.10661268343
63.9630251771305
63.957861617488
63.9726289480644
63.8396446894326
63.6898452230539
63.4628948884797
63.8937712328239
64.2092833492508
64.4032274059486
64.5982092057688
64.2031316641025
64.3539037160532
64.9250047448718
64.4223897216394
64.4135115703684
64.0550361862115
64.1336089696461
64.0876202980485
64.5312057225166
64.1908672389273
64.5950370678914
64.611457894271
64.8063536339932
64.1419590784652
64.2767902438275
63.4762668936793
63.7003489071808
63.9809585964146
64.1118551151515
63.4677628789121
63.4059553402371
63.1280826953748
63.7453469259455
63.6680808988044
64.0819719017534
64.2370754773841
64.56469689796
64.5081044961296
64.2432877118891
64.0244745698996
64.1538028196154
63.6936756358614
64.0983971343503
64.4218119491945
64.2001807809801
64.3865448256912
64.3047280665765
64.3329805388635
64.489950486071
64.5553603947499
63.9671673500549
64.163434980658
64.19465368493
63.9241791466778
63.8788241600097
63.9880762127781
63.5871663313097
63.6458397272072
63.6921608872271
63.7420420579831
63.7327393364243
63.2899525238317
63.288021941666
63.887623211026
63.1189628766331
62.8863154936251
63.5269489850309
62.9386626809797
63.1881309148154
63.3766729848716
63.5201444051919
63.6365359595368
63.5924065777373
63.9586670053001
64.2510799751919
63.852914433247
63.9663144985231
64.250600132201
63.6688028110533
63.8049575127792
63.7596740765214
63.0915664611226
63.0871807757014
63.7460898336923
63.5662571729923
63.4760973807266
63.5956357264182
63.4068756730663
63.648949337199
62.9168207806276
63.4413589235902
63.4672592288984
63.4614495239099
62.8578026478492
62.781962711744
62.9001935393792
62.4735419157485
62.5624623776424
62.6500432795141
62.9927767203765
63.5140893751566
63.6746508185836
63.4600539077655
63.4115547608838
64.0996873450045
63.9229067397672
63.8716082634328
63.3464764380097
63.9919226844974
64.3243220060278
64.9042806795835
64.3326885962873
63.9046061208752
64.3747627275734
63.9708128442289
63.1356593981428
62.9512734052365
63.1395591913302
63.3579417762181
63.3209742276056
63.8635382479366
63.6757237753767
63.6147134108452
63.3510105571855
63.4871591086084
63.5766342465821
63.9749833120732
63.292330848258
63.4817051021425
63.5095520384387
63.771498241611
63.90720076679
64.1743110712981
63.8159452049435
63.7467246004812
63.7573675432666
63.6376473087754
64.2050355184119
63.5993616870374
64.5708702390839
65.4058347221898
65.284725515623
65.7386368015284
65.8036922275533
66.0506049210375
65.9879718236437
65.1316862788252
65.6970121202898
65.4686831918767
65.8617055204537
65.2812309369661
65.120651093945
65.1912626701446
65.2514301688974
65.2780961066892
65.0636504515889
64.7548627281393
64.9987506949983
64.8996079187314
64.6596009487191
64.5023288741041
64.5451375332865
64.8125735650831
65.0288566905492
65.3108881483267
65.5461561669625
65.5622313808192
65.113995769548
64.540288126471
64.8647448821689
64.374742168713
64.6740204589601
65.1932055880398
64.7573759988347
64.9246636243844
64.7534534949132
64.6021073250839
64.6089282019822
65.4790585532784
65.1478888590951
65.6208345014716
65.4054935381494
66.3530818481919
66.2336257261108
66.5288439037882
66.1249699628322
65.4727995788136
65.4807772365536
64.9495526300234
64.4674652738497
64.4533330532045
64.8795802511448
64.8704918368753
65.1242610182797
64.7668144865692
65.1894661354512
65.4267249123495
65.8921903274578
66.4466720584654
66.200347850087
66.3455577667414
65.9257560149449
65.4616201885695
65.5837059065266
65.044382013854
64.8656398407009
64.6624760674609
65.1488702967255
65.6435249277869
65.225029666071
65.3020766992598
65.2737013375323
65.4254646446791
64.8492355839159
64.573734568646
64.3693641823527
64.5388037186296
64.8455752656009
64.6622291958448
64.7664681853494
65.2642739192724
64.3316332838595
64.8056410752509
65.5333593064046
65.1652784537873
65.8966013364884
65.3614838276084
64.8823646800651
65.0873590909204
64.8654225441627
64.6866884891878
64.3113150075096
64.2899699047729
64.4056186367328
64.1835963732658
64.483016419231
64.0543129387978
64.1783135013611
64.2945423280394
64.0870502986945
64.1515768024846
64.1869457528105
64.2440451159527
64.015507961208
64.0326766560807
63.9349614833429
64.1629900032337
63.6594605183603
63.4517627423261
64.0293734845406
63.6840341913412
63.5445225477298
63.5533844070713
62.9212005826571
63.2995659813444
63.4524258374848
63.6241399718419
63.5608720818423
63.6395932996766
63.6083155991644
64.1931383256853
63.7575491278487
64.1473557169337
63.8448775979362
63.6678426620998
64.0655105041425
63.8799532313752
64.1948921112788
64.0076732167506
64.3696747111405
64.3371119073973
64.5048492396916
64.1147627103734
64.2182350838489
64.1503105076511
64.207667231383
64.4402251367928
64.6997899320572
64.5074950506001
64.8891002572147
64.9701949986222
65.0987947245918
65.2738197807921
64.8886304530174
64.4972657394791
64.4865197045117
63.955533162877
63.8392909274034
63.9347108352599
64.3892666661075
64.2904126998943
64.376040931476
64.2103128915651
64.8114290529947
64.5133754324332
64.0545269292112
64.0563679456139
64.3857524280553
64.9384388446805
64.3955228897539
65.030549030327
64.4002390150838
64.880251313647
64.4686806868877
63.7171789413696
63.9766959478475
63.4237643629596
63.4935732277089
63.1351084893419
63.2048377596535
63.5328193569615
63.5608494835993
64.0223686863537
64.4384207130213
63.9419100018223
63.8949064959439
64.9758621030572
65.4123615402107
65.0127912899752
64.7496239391052
65.0970177622868
65.1391201521474
64.5912716360326
64.6046810049451
64.7688705935947
65.5619024815896
65.4544606477128
65.1398804498023
65.2345493180556
64.9671015061464
65.0958419110443
65.2159782556215
65.0972604745918
65.5817925715005
64.8317502979176
64.9351031050213
65.0039789362269
65.7979085014454
66.3993656845324
66.344160411899
66.0008947725371
65.5187009008747
65.8339213205683
65.815540823473
65.5516389488708
65.5617083971248
64.9731376112072
65.3300684721762
64.9206808698549
64.9448465720806
64.732361049997
65.275451148123
65.073714252879
64.8406227066044
65.5067332322393
65.2348732334305
65.1466436135974
64.5822205471142
64.6479948305599
64.3058649690369
64.6492347163021
64.9494108124234
64.9418576987227
65.2769739057262
64.7969024089414
64.6750789011301
65.0122998360364
65.8108360283426
66.9270514123511
66.2482972117564
66.0649869439805
66.3703846289543
65.5657628527901
65.5998352127959
65.4687856767472
65.6667410305966
65.6050725167067
65.014636990319
65.4632007690823
65.6544209828439
65.0817143633507
64.9760032930632
64.9928829519377
64.3856669166578
64.1736051014106
63.6556799812193
63.9157972681876
64.4075945560339
64.6225618902086
64.7734725061944
64.6489475034707
64.7590055054699
64.3119923934166
64.5266083253442
64.2039203466632
64.9430836140707
64.9002593380547
65.2861763913587
65.2678480206375
65.455244881478
65.7368645472095
65.2305413863558
65.0268203277268
64.7505840496356
64.6561507517662
65.1695113121251
64.8083433894958
64.7820379527572
64.4800244845035
64.6389791242225
64.2026867052883
64.9424176288085
64.9782879717368
65.2092413297981
65.7900604409791
65.9519951725617
66.1115346407686
66.127173658132
65.9032485537642
65.5078135345385
65.517420857836
66.2096140226889
65.696801456809
65.9435327756412
66.2853021741239
66.2067095966441
65.5361577846417
64.966351034597
64.7736970045301
64.7424304481088
64.9409581453743
64.9193340261159
64.799596730422
65.3236178646881
65.2544295216536
65.05688132534
64.6185461348875
64.4957473852309
64.2014378573952
63.8755106975367
63.6165614706504
63.9940413263973
64.1526587146182
64.3808294014349
63.7127940504427
64.0054156773419
63.8529930175111
64.376919867387
64.5883641208501
64.6766499110454
64.8159425671075
65.326713047782
64.7977007487086
64.4914096317381
64.9986704791732
65.049746996014
64.9310587909422
64.1223608392409
64.5399407077732
64.4332089359146
65.3559625588995
65.3850622888287
65.4325359046528
65.2712843620889
64.962350532113
65.3020492910288
65.0655876259571
65.0203335226752
64.5712305587036
64.4031347143503
64.8168824594119
64.8918452805882
64.4728886087715
64.1906900940286
64.2286026403054
64.2693067726579
64.1419682449251
64.371420983082
64.1567029032914
63.8433423444195
63.4480539817872
63.1811662905274
63.2266918121244
63.0749067453387
62.7244881462036
63.0375778144173
63.1858773780955
63.242992582995
63.6409197349853
63.9742216021225
63.8003595451904
63.5129385768809
64.4342376792682
64.1673501051846
64.2836059418962
64.2190862472886
64.0701144471347
64.2875001751209
63.9278812114499
63.8486623019319
64.0018723011313
63.4508833843224
63.8369281093794
64.2704206528957
64.6003152138794
64.7237229220133
64.5369286234512
64.311928955855
64.0659573802006
63.8504468101744
63.6852436080371
64.4456316096741
64.4189280494174
63.4878630477009
63.9243433135601
63.3283333539082
63.8459325908731
63.8754865541959
64.0817642039081
63.6664938700249
63.5097873955786
63.7297284090876
63.5580827185405
63.0932876954908
62.7532960778422
63.5465426604491
63.0385266101284
63.2343626390571
63.1178529211518
63.0372948748511
62.8284119189251
62.4242836720744
63.1092571599663
63.6840197269366
63.544202596234
63.2759535797001
63.3173906475919
63.7498497753683
63.0517393945113
63.2259895259153
63.3181192521903
63.062169527035
62.8822113234238
62.7552615382941
62.7018229590612
62.2491599825677
62.2523845650366
62.4512907201575
62.2947958234846
61.7984230843882
62.4314246706956
61.909854034921
61.8298889731507
61.7476972697213
61.6884891718245
61.7210262241001
62.1461341318495
61.6456595959608
61.5399110659966
61.8256665744368
62.5648595844806
62.8247744264698
63.3011325510994
63.4390115727012
63.1894824806302
63.3614870268643
63.3714710373294
63.3150503496952
63.2987214857654
63.162274111288
63.490213963886
63.415022786054
63.2598600315193
63.9201441853564
63.5891283045322
63.996125026989
64.5600262483833
63.7586970037633
63.8210545448803
64.3929984772313
64.4279022838899
64.5070444406259
64.6080119054518
64.707772803475
64.5918063026184
64.2911543070237
64.252867283326
64.0862289096469
64.353899458123
64.6965989055871
64.64173333753
64.3676231983832
64.2408571297647
63.9495634011255
64.4316229331947
64.1641235209144
64.3837336284243
64.7205913314114
64.9841004399027
64.6226112866803
64.52380148983
63.9618847866328
64.0418302346202
64.1022993197544
64.4258635664163
64.1342825081773
64.2861723205689
63.9532095144199
63.8969851742791
64.1743940764292
63.7503689312104
63.8909100666409
63.8748710753163
64.3165071950916
64.6128290216904
64.7483305222425
64.5370561660902
64.384642330338
64.0563409545417
63.7523845033016
64.5652313894767
65.0608155438719
64.7201076049569
64.3614883572227
64.1787267511033
64.0265842119301
64.0681525960348
64.4215130391388
64.783152032844
64.3850576842669
64.4636655282229
64.1967275658498
64.1282746602961
63.9708374037937
63.3446958292837
63.7189618417184
63.5391884243547
63.3063420334111
63.6359653128151
63.6540948122346
63.3062119625186
63.477050036651
63.9293717811834
63.9303841622407
63.5420154478232
64.0351489596204
63.4393223091399
64.1779638054236
64.0749896899887
64.2726839136324
64.4807879840624
65.1479544406479
65.016576975783
65.3060397117819
64.9716417434472
64.64190261255
64.7202684428048
65.3163818276244
65.0953574506751
65.3805212407824
65.2606546524859
65.4384237462655
65.638141893742
66.2757389197211
65.9945355282616
65.3735924304738
65.0986301768559
64.6660211309965
65.2649436207886
64.953220526119
64.2408264882662
64.5782828186109
64.8100566130645
64.7534236459908
64.5792503580451
65.0738165522502
65.2101711677
65.0340668869408
64.3846823329746
64.3263784235441
64.5139172569854
64.3656856456388
64.9055939747095
64.7435714337447
64.5176973275651
63.9139914929692
63.9822446455586
63.30940928477
63.5677135922758
63.5830055198865
63.6268337724832
63.7288167498631
63.0709465572182
63.3519759097983
63.4838713057878
62.9967054259998
63.1629152626543
63.4362443613173
63.5744791689757
64.1514950141234
63.9471112596531
63.7396954513459
63.6452588259883
63.5473971913161
64.1970820956477
64.5943768782076
64.8115404784068
64.1924688395086
64.5081759408931
64.3371693474128
64.0092216179616
64.3731309205886
64.3947896484888
63.7972267676371
63.9121975152264
64.212649328945
64.0366399714165
63.6550989408334
64.154345867555
64.5509839457947
64.2805384962015
64.157402666891
64.1621691765483
64.7301600710591
64.6048842551707
64.6168594806773
64.3623008649259
63.9182139190234
64.2218711899907
64.5210895703291
64.3696863126666
64.4687536102214
64.7776560481741
64.3051598981234
63.6432394878301
64.1723329177112
63.6082853835526
63.3388404239779
63.2252041168511
62.4097608800501
62.7734997545406
62.8838138218373
63.0761090776775
62.4069243539236
62.4623548150908
62.4641846038568
62.3071901539192
63.0888318711024
63.123069703247
63.3546657872585
63.2827016354438
63.6046192133836
63.3593958718924
63.2299788940486
62.701950341539
62.6673787865314
62.6456334150767
62.336734596161
62.6173483668266
62.7173811949149
61.8908955675619
62.0298543375874
62.0093721282485
61.86444810469
62.0572695025074
61.8091166913474
61.9699054665907
61.7812196221458
61.5945551264658
61.5253975197318
61.1049693325926
61.1744382242319
61.2143979031147
61.1300506393986
61.6011378371199
61.2762194604954
61.3305148763757
61.6129518794359
61.272585855814
61.5641098810312
61.6859853224019
61.5388481151114
61.7477932176553
61.4347053052201
61.6211274626072
61.964318677773
62.0988998328011
61.4884070995375
61.9578937317623
62.1781581409117
61.3193404127125
61.1800413080985
60.9429036919959
61.2349179155935
60.8322659855615
60.6871239915585
60.9553202745838
60.8116827883522
61.198242564515
61.4323872873739
61.515683352907
61.998630102216
61.6553357800419
61.6647196180718
61.6993389241786
62.1707820020328
61.7463631056453
62.0061562919767
62.2501779040765
62.4026269715221
63.0243010527027
62.8045980757632
62.5650320034993
62.4669507815344
62.4657547824318
62.4771581910913
62.136536110918
62.5649018521517
62.5001195876065
62.3402192270976
62.7422802813158
62.790083772436
62.2680655781812
62.197289859821
62.2250722917035
63.0083572682872
62.8059464503449
63.17938840774
63.1881575692863
63.4937363283156
63.5567387714301
63.5363368451224
63.9524247606282
63.6349831689688
63.9247886856923
63.9177021055818
63.6470286033726
63.6430036611347
63.2406056729458
62.8655897002896
62.5809584070496
62.3922283118273
62.7355639203756
63.1204706761571
62.8658555270052
63.1763817752407
63.2857216323213
63.1015542936342
63.1185415921489
62.8798766097635
63.5413409316677
63.7205151213348
63.650246295228
63.9098795922928
63.8418124824924
64.1194359492138
64.0544157345036
63.6441933048364
63.2504090593366
63.7552714944336
63.175522412862
63.9850850623926
63.4531389062174
63.5978278404591
64.1807622110762
64.2460073307493
64.1169240550493
64.1064949300516
64.4077013204517
64.0321046390624
64.1380493381962
63.766314504049
63.8635289353229
64.5608561899055
63.8846569497787
63.7407488258722
63.9546110545704
63.8353195945806
63.9184071230697
64.169092000206
64.3278518747261
64.635375514491
64.5736694946602
64.9382141432815
64.8014668838355
64.5838737391916
64.6560913158829
64.6957689491647
64.6131093571393
64.7747805923167
64.877178910916
65.1847074319569
65.3660968110886
65.3425548664061
65.4091634087686
65.4577070245921
65.4622770575918
64.5094887369175
64.7162750615505
64.5221299664371
64.2321372115142
63.3684575148706
63.9562337635307
64.3642675117338
64.5004688105006
63.9559334037032
64.3236069680107
64.3901878470581
64.2357993962825
64.032412223153
63.4889185541309
64.0107328999511
64.6648905053569
64.2319361670332
63.8421146514527
64.3262854418937
64.4371954189674
64.9857333226305
64.7678688902978
64.7076393984428
65.2556545397103
65.3013893464301
65.9807938500887
65.5316511208981
65.884959220664
65.3728485164014
65.2263672962462
65.935580156434
66.1458456836747
65.7574677614082
65.4147751661544
64.5328164177496
64.5044683736749
64.6365664609856
64.1111137163328
64.7895724308309
65.1884169012086
64.926998479057
64.9207098132465
64.3798857274904
64.3462651307001
64.5753759949891
64.8377408022805
65.3104488095165
64.8634073098185
64.9495684138846
64.9253773398576
65.3892600185923
65.4009314946878
65.3121472067051
65.3129119250013
65.6411166025143
65.4108877183885
65.5735844569219
65.1908163775997
64.7216848022389
64.8849034903629
65.2261756179685
64.7021602599931
64.6426604969375
64.7196666722608
64.5090286708717
64.9324697296675
64.4984394079839
64.6954757161555
63.9775202147528
63.7641856337125
64.0314364183951
64.3432823147678
64.2156670240307
64.0796210857883
64.0956018800498
64.035496114528
63.8086188230227
63.4937701270281
63.679601887014
63.09685324374
63.6580266250443
63.6560731061409
63.8760205869339
63.8701526997759
63.989994788251
63.853427008912
63.8074981697719
63.599304805517
63.4099739838278
63.6796104296915
63.088231419882
63.9152376854938
64.0816210217202
64.1741009404711
63.2970582290908
63.2970846591139
62.8966099201321
62.6630288417049
63.2601402287086
63.3539003705458
63.2243789361195
62.9477582797501
62.880654532193
63.3525195080438
63.8169345028811
63.4216826853823
63.5537344945285
63.1770596048796
62.7417698215744
62.529133158084
62.5888754456203
62.8960322912128
63.0274947470299
63.6107394797439
64.1763514179604
63.857287293605
64.0542717865203
63.8542208310693
63.6445309571874
63.6303224981508
63.9648412302334
63.9009574100478
64.4242305479179
64.6636232683771
64.9716933603443
65.0294053429752
64.4694754129339
64.0989043922957
63.7917306028261
63.9451222915833
63.4306402423472
63.593356138717
63.6486931263404
63.6535346657752
64.0777780939285
63.734132299113
63.5713274891327
63.747249220228
63.4737239472346
63.8947317120851
63.8952993258437
64.4668575761617
63.8052928577353
63.330986397549
63.3792005083063
63.3624652164382
63.3342393308813
62.6604588583133
63.3113661154718
63.2838780316762
63.2339504556651
62.8351066725683
62.6810890744694
62.8965954430011
62.706935407996
62.1149123798296
62.7786910674185
63.114412044363
63.3265661815643
63.135472299057
63.1586345497132
63.2946536907355
63.7956068288241
63.8833990599537
63.9339987008433
63.8224333864478
63.9570882316912
63.6603143294305
64.6231694753812
64.2496663043186
64.2763601996957
64.4797607356767
64.1366160472305
63.7413979817558
63.7179482315958
63.2396343405403
63.4677684498527
63.4724072133921
63.1074451226887
63.5441081261252
62.511999265317
62.8370623304204
63.1579760829283
62.4776385791724
62.7590891332551
62.5448814223505
62.4311819338705
62.9959016384948
62.3264253641341
62.4168890200632
62.5128056900545
62.6388272451142
62.9124973188662
62.9936297993895
62.6717744039524
62.3784272146664
62.4784648561181
62.3954583650174
62.3768160480831
61.7360466750005
61.709225357831
62.0509471801083
62.0402151373023
62.2309421618149
62.2818585946221
62.3889434676586
62.4016634856549
62.2344767073519
62.4383639077571
62.2541170603376
62.6047160307206
62.5667897029282
62.5710591788506
62.7605851199584
62.4911121464808
62.3864830836431
62.2980770732102
61.9313135181271
61.7116251005484
62.0659759374699
61.9905475070741
62.4415514248254
62.1643957523978
62.3598772716746
62.4906301863567
62.5086086237925
62.8068161005386
62.6954572992922
62.0495780475009
61.4060495735466
62.2179391451307
62.0130605155295
62.6054030525572
62.7155279814689
62.5525765297384
62.4264744920873
62.4389242809111
62.6092140736982
63.0228098672176
62.4732817585308
62.8163998487583
63.1036972841777
62.99518373311
62.7002085473743
62.8425313908308
62.6674552026856
63.1235619838021
63.2611770249067
63.660332769096
64.0759200048743
63.8532294158804
64.0688379906602
64.3912327267608
63.868621547082
63.4969501962189
63.6187344718597
64.0706678016402
63.9169948466151
64.0801748142805
64.3657459509464
63.9624758649058
64.4142695522796
64.1427653594673
64.6914671287242
65.1013906613291
65.4786005766766
65.6009090061075
65.8207003648468
65.5480832250281
65.7664625064076
65.4294925778934
65.8519502010837
65.3648701840374
65.6460612242771
66.0671269494305
65.6848628794581
65.5025192711264
65.3208580127907
65.6915380907275
65.3899712887277
66.0965155841408
65.9292354992674
66.1147474064166
66.1856404463575
66.2074909427834
66.849141822731
66.7971924461139
66.6385157945174
66.6588940260976
66.352215633921
66.8235815850907
66.995740430204
66.88514697635
67.3536075636168
66.940825904247
66.751793640022
66.359263935355
66.2130688429895
66.4309450742323
66.2694312681881
65.7121382158276
65.449193479017
65.3107999869262
65.5324293017
65.4762359717346
65.3380006067756
65.506651381188
65.6414801285211
66.0659822194191
65.8800487080335
65.7799354846843
65.7100310635451
65.4109136847266
64.7674440007403
64.8417512514266
64.8867176302822
64.9450951500372
64.916599311034
65.2023818494076
64.8811915492675
65.5549884367851
65.6137005357182
66.0011183235329
65.7341180590897
65.8853770940714
66.1029512938435
65.8148980632903
65.4405983812296
65.6936941218382
65.323467814817
65.5125591408789
65.3724229549248
65.7323428520454
65.0364620526025
65.2013460303179
65.5020186805378
65.6721717385705
65.6364121300893
65.3782910725639
65.0027309207668
65.1972932154579
65.2715349390933
65.0956158814061
65.5655167416103
65.2013620653674
64.7684491695452
64.4491364703936
63.7473978625614
63.7885400336656
63.0779297980726
62.7710760443006
62.9036334389143
62.87851345864
62.7752274704395
63.1068673775256
62.8404314767176
62.5365691130871
62.5403455930832
62.4917673862444
62.9671387088654
63.5631428559311
63.491903928344
63.9634144798609
64.2054560099988
64.1226870427276
64.9157333278374
64.851115526743
64.6063748327116
64.6602297549795
64.2110701213506
64.4991308247954
64.432844575265
64.7919589631184
64.1810204288663
64.3527204768659
64.3890476577262
64.4324996197579
64.336384044219
64.4177772930696
63.8580725812523
64.0256883425293
63.8523607446648
63.6751759752535
63.8634406174427
63.5225527534941
63.3315953189262
63.4110446090097
63.4499631232907
63.8482725845912
64.0190806922376
64.0736538782144
63.976691763357
64.1004330940545
64.0326796117478
64.1874008008438
63.8734248894277
63.9158853769884
63.8493149850861
63.8677061557346
63.6710642199873
63.4692510883557
63.3567429040826
63.4721473685151
63.0708550719745
63.649864028645
63.889640472152
63.4943724176184
63.4889811754354
63.4560043823876
62.6801880515122
63.1555359048385
63.0852278224232
63.5842047538312
63.6417531722167
63.8571432708196
63.5603424426835
63.5036557454446
63.7885114164105
63.3663419995856
63.8741347715248
64.2577649046242
63.7428074775354
64.0699837567226
64.1849673976164
64.4512300080372
64.4819891485452
64.5258168753935
64.1235702338353
63.994817333452
64.1023413039998
64.0989123766525
63.719631357471
63.6239094460383
62.7649060539655
63.1690059107051
63.3237390116429
63.5407444539649
62.9633018598521
62.8831613588644
63.3348319323252
63.2647990491835
63.1411767421179
63.8055721752451
63.7992069436078
64.1108936731917
64.0779173393724
64.2786723122255
64.2668564698617
64.3654715568235
63.6303001946018
64.0771214356913
64.4537100153462
64.3597457293885
64.0020879914526
64.2761621453344
63.7557873227825
63.1697896835339
63.2021420804956
63.4431076286035
63.3609865434164
63.7446659559125
63.3755858563163
63.5763187017424
63.4037750939394
63.7992480001381
63.5574531688
63.9520189603001
63.6139929734034
63.8418823725417
63.8821670767968
64.1699938933671
64.0562678052052
64.0838526662396
64.265593180806
64.379128077133
64.760766171072
64.2101468745352
63.8771657468206
64.2637020346174
64.3970246615354
63.5306330297137
64.3182678824074
64.5027421055936
64.70293859653
64.7463643712224
64.813430364077
64.9196110074031
64.8848468620854
64.5791432274294
64.4616974948683
64.482340594053
64.6220974513676
64.3891154547158
63.9254370881959
63.9626398280506
64.2424744768267
64.3933289692253
64.9713732497364
64.817647272622
65.3811480187538
65.4618625617091
64.985470529162
64.5409523701463
64.3579950796473
64.4531699025284
64.4161488769867
64.1076446124818
64.332590088503
64.5056318357489
64.3266480304037
64.2995842736161
64.4735259687781
64.8497284574842
64.715069860175
64.6984942124268
64.448157421853
64.8071492339613
64.5094639264406
64.2409238912561
64.5601573998251
64.637608746363
65.0405931919431
65.0587986284262
65.369077589249
65.3869610264199
65.7816169367033
65.5480298117488
66.2556457979751
65.9854030337291
66.2627649442811
65.6007409783059
66.1652175572271
65.8695100740381
65.8960998436068
65.7133300817333
65.8916679902361
65.4914279618441
65.3979488748009
64.6998197548091
64.6749622012881
65.01684931935
64.8426070219965
65.1443899366793
65.1295543472449
65.1823352512792
64.6363282398219
64.7721149066135
65.2752622862767
64.9340225316732
65.2311062450185
65.4813429792364
65.2784126077936
65.237067275991
65.5183936548165
64.8476590224036
65.2455243553046
65.0063114212971
65.2316433761098
65.2456807195175
64.8626529320036
64.5975200206105
64.6102136183493
64.6084841955448
64.7938246892804
63.6878050937094
64.233103374643
63.4694762451347
63.0047923421371
63.370969029498
63.0728269980427
63.6655870016726
63.6440565224737
63.782720248049
63.3349948447472
63.9105570172171
63.7798736831193
63.4033461805417
63.4672547222263
63.4812151762973
63.0539570915775
62.6948241723433
62.8056678366828
62.7337273822144
63.0338462428698
63.0386333800048
62.597946344102
62.7446055424368
62.6336311021018
62.2632200039516
62.0236357059343
61.988219319539
62.4620289068627
62.4013076497379
62.0300439722632
62.4049199240179
62.5597153964243
62.6504988254674
63.0235768823501
62.537621954443
62.7666790134623
62.3654961021702
62.7844972655595
62.3239536932061
62.0421062119646
62.4358897835242
62.521234502996
62.5657816908193
62.159831489042
62.215033234042
62.3865830586977
62.4162021965545
62.5045403201279
62.4178140115019
62.4178599045059
62.9261730731026
62.2395056855399
62.2684620260092
61.9384364402009
61.7452365717869
62.5426763545711
62.6867267224641
62.2492577970024
62.9345381406076
62.8431749510367
62.6601981774822
63.37050113398
62.9287405423235
63.0806968433206
62.7153543097308
62.542060141857
63.0606434179618
62.3112244921342
62.3224803052721
62.8276799109632
62.3230757068999
62.5019687163485
63.4255794764098
63.0209198815145
62.3462316885794
62.6455133475167
62.6078126139312
63.1635080867788
62.7631098474778
62.8484752619441
62.5388449742176
62.8756008338886
62.5740807124583
62.751767212736
62.4595847391243
62.6908398905803
63.1098003585135
62.9720751311199
62.86355170071
63.0390463580576
63.3776945158498
63.3759808224972
63.2817290352061
63.174054651147
62.5870686028744
62.5010570647845
62.5278092127949
62.2686658551304
62.1097182561352
62.5111864346079
62.6136163675586
62.7343788259099
62.6402341823221
63.0703498884018
62.8293216893217
63.3714932417709
62.9980307283459
62.689054626419
61.9020747696756
61.7233156706865
61.394429463369
61.6702079895333
61.165312097628
61.2744554482125
61.1952558742275
61.9605095057209
61.5171511713532
61.6018557825238
61.8249087193192
61.5730897244444
61.9860893194056
62.7365387362444
62.2755006488561
62.3382065320303
62.1549092391252
62.2344095077376
62.4384436495925
62.3613074069237
62.5644307334166
62.6284842426751
62.0470426885201
61.7933939963799
61.62889073053
61.6766080892502
61.7978811321412
61.8880559160326
61.985105750376
62.5584066394773
62.2419841919822
62.7161165921287
62.864927484819
62.701260699575
63.1899585938381
62.7003025132116
62.6846065660092
63.1443989634892
63.6751632488379
63.4746242000965
63.1736906696077
63.4556115095116
63.3896258116361
63.1173722877632
63.6728068556893
63.862464595876
63.7937565945466
63.5850423285898
63.7312282898278
64.0089610247723
63.7155819784577
64.2517894302939
64.0446711935336
63.8162428672257
63.2425354918132
63.9420551607851
63.9310992810346
64.0611765752158
64.6819847541414
64.4742342127893
64.573935732364
64.7505357633214
64.6776865289445
63.6404879595723
63.2751233861226
63.7502117341469
63.9881475844374
63.8167990358284
63.8235258202594
63.5963168082309
63.4522847951824
63.9940758608226
64.0953632262127
63.9232372819361
63.9919796346586
64.1448662190463
64.2143381818966
64.3298320635537
64.4853382341556
64.0122679969558
64.3638423192622
64.6504761055641
64.7920153684639
64.5323717002556
63.7639498114673
63.9494892159895
63.9903706218381
63.5829817639063
63.9203687344736
64.3838447138167
64.2445967646506
64.1695529951778
64.117066427391
64.3010198832953
63.9589633759396
64.2442314227713
64.0605407042005
64.2876122636583
63.6817312527152
63.6866300346293
63.1720433297424
63.3045726699969
63.2556675628922
63.4230880084962
62.9829156064614
63.1382733487699
63.2972901067644
63.5200581665935
63.5471393598297
64.1623437501337
64.2309413255097
64.6336065586365
64.7638837303661
64.2549477599307
64.5347847274663
64.3290381781471
63.9654906166092
63.6274846376685
63.8930182415061
63.7215739733645
64.2346439570075
64.2607570077838
64.4208890899712
64.7177647626573
64.7403067091057
64.5513220158396
64.2571487573871
64.5472015494542
64.5597294066829
64.1132596767493
63.8212876241517
64.020129386491
64.1528240475741
64.5665618878411
64.3650878330899
64.929502542735
64.7858703746951
64.5470168413704
65.2180015152828
64.8950098605639
64.6806587532343
65.2601649594289
65.093837278152
65.4682547133133
64.9147709912781
64.7683573591785
65.0004731088569
64.5499738574811
64.6881579252887
64.7338012469845
64.3626012191716
64.8386014090441
64.6009015484291
65.1298461313539
64.9134096140367
64.6070356531524
64.7210348294281
65.1451423204853
65.2736557069073
64.2009434540092
64.8848582840591
64.8631258390208
64.6685920726
64.6450957097682
64.1889317301404
64.002207056676
63.7746380585013
63.9765773802935
64.4523311968901
64.5923366951148
64.564976739162
64.1897823844421
64.8140263707298
64.9835431191312
65.8328872733834
65.3087139851852
65.4359660608578
65.434195672183
65.3027059696722
64.9214972789464
65.2361705321569
65.3927861431426
65.2504788938049
65.246087609128
65.5767915802069
64.9401774485939
64.4798892157808
64.3683440087697
64.8155646298868
65.342011075869
65.6262831411182
65.2209185483122
64.4073423385846
64.9815969548475
64.5319895253093
64.4120205748239
64.7293733501065
64.5216224049615
64.5897991423664
64.7265236526143
64.6520922920608
64.7237001971966
65.1019223560209
64.6867510984001
64.3143261903262
64.0200990277258
64.1354601880608
63.9451673740325
64.479907410626
65.0071098130895
64.938470749881
64.7346059380533
64.1475106892554
63.9648578659365
63.9913570314225
64.0969872936929
64.1881212396542
64.369682650444
63.8921087390029
64.0470504325496
63.5036295611491
63.3577796070487
63.3507458797378
63.2829398179935
63.1294510956694
63.3926161414436
63.7285865117687
63.9764223249657
64.223714268552
63.763899654512
64.2249042059168
64.1698438036823
63.9871521677593
64.4048680019544
64.2584144765358
64.2548246232856
64.070545908305
64.1415630813312
63.9790934147662
63.6261284127597
63.6468893481993
63.2400794575318
63.3426374120924
63.3614583649259
63.4381185107171
63.5872900982763
63.8177384542451
64.0675350218969
63.5366674173262
63.5025121744775
63.1359163888444
62.6800955621467
62.4839989685602
62.8356285674824
63.033510007681
63.6183986059763
63.4401808434813
63.7295557022793
63.8996134924828
63.6607172474757
63.2781347069672
63.5137684696185
63.6699654157702
63.5407193578583
62.8710810388597
63.0591672038241
62.7497092287085
62.6541226609859
62.1982198679656
61.4192208607385
61.8575842819846
62.1412770225783
62.4088711920631
62.7395502675102
62.7766671857918
62.5444372176878
62.8844431032935
62.2460341220186
62.7974951030548
62.8771987389124
63.2795904867692
63.2931658581465
62.9528333018812
62.5127782848899
62.9130202481655
62.6249077822674
62.3910003582238
62.5558999791987
62.3080807676821
62.3872946426689
62.5122703058116
62.6088856649178
62.5419574582271
62.7405096459097
62.9374398431653
63.0972814823186
63.3912675484658
63.1503378059232
63.6614895355441
63.4255322704848
63.4815336953272
64.1500516742836
63.4977389388453
63.5979445258282
63.8106415138929
63.4543342148216
63.4468083789392
63.53540894933
64.1103538184443
63.6600637475769
63.9053020719788
63.9390440230454
64.4568039576989
64.487299648703
64.4242880273661
63.8689529987219
64.1282746954967
64.0730269696042
62.9293594993458
63.0568733913583
62.9760916765762
62.8485459463081
63.4516861507807
63.779166374971
63.7841756145777
63.6140022142965
63.3643747353297
63.5518068274621
62.9788868364201
62.8808462250163
62.5690184258779
62.8457599076995
63.1351312091627
63.5315305255819
62.7445061015989
62.7687416414823
63.2426651564818
63.5423457881221
63.6972147697633
63.3480284536199
63.5188462615047
63.8391765010607
63.7536358089972
63.3468483891047
63.4604159146156
64.1681187400397
64.1142710606966
63.7790872984015
63.6562036316561
63.2683617131581
63.6677243652056
63.9723689763119
63.9070290641457
63.497927891725
63.7731123867216
63.9105062597388
63.6428212428608
63.2402510512329
64.0057041744777
64.1439408160317
63.5019240587368
63.4536222341773
63.6701085128769
63.6873821890849
64.0246185357008
64.3317399370922
64.0570185092802
63.7440501889005
63.782174462684
64.0695441259144
64.4524136649778
64.4719720480805
64.186362220005
64.2968381085778
64.6629519809342
64.7494379588363
64.0518044886375
64.4906197473571
64.1758655440767
64.4142379106608
64.6970411080061
64.3642787780693
64.7316905491633
64.4255339792927
64.3674261155189
64.1378324038391
64.6682908984049
64.6166094627616
64.4164447457297
64.9725081662433
64.7606668705938
64.8381787499304
64.3843363758915
64.2537090177772
64.5028265172318
63.9315874471172
64.2821475912573
64.4322792526033
63.835405497971
64.3651524268642
64.5828117897128
64.9968775172316
64.5146044021255
64.5942050536
64.1594727038871
64.3106789512094
63.9250084093782
63.6998992105208
64.0345814345566
63.7505927579059
63.6875277729824
63.9787259702391
64.0361696183853
63.637695943607
63.4253350569442
63.0651567882469
62.7711978091021
63.2599430516193
63.4595871867673
63.3097538822055
63.6788748783847
63.1090744187307
63.3005798235086
63.3814351310866
63.2388360257006
63.4901344138702
63.4220271171864
63.9521359191371
64.1763758031064
63.7104235269373
64.4220126840744
64.4095745680735
63.7271469337109
64.1436258319232
63.6692105462808
64.1062376485447
64.0734809103901
63.3771533715432
63.8704074053213
63.7577867664471
64.356183411037
64.3433490235144
64.5811987071012
64.6139399168451
63.8560634327019
64.0606301391497
63.5362680931001
64.1213115516542
63.5036032123905
63.9045628328665
63.7950894082104
64.0484820140724
63.6648961580239
64.3258736859904
64.0930476442593
64.3286291299644
64.1349823381561
65.0145181890604
65.1702629689559
65.2615698187866
64.7710880065075
64.6358323957882
64.100743366871
64.1763874068951
63.8111964889414
64.2162954727038
63.8588080548533
63.9680333354667
64.4905844692469
64.1605383859376
63.9647819250149
63.9629865053501
64.1611811580004
64.2628575600046
64.0261347860225
64.1162247190823
64.0873341059179
64.5051094950505
64.3905660474604
64.3635278327392
64.4473020709755
64.4812189347762
64.2164169063782
64.2537953335215
64.0333321954523
63.8617713479973
64.1882234063719
63.9814015044259
64.2038232739573
64.3063558548066
64.6234930965078
63.775804845467
63.7354755314456
64.3490261887321
64.5093448415917
64.5966463844608
63.9780373862139
63.7678596346554
63.8060552749026
63.5506346027323
63.4718050649136
62.9754340976837
63.6846697718059
63.9238495306477
64.4043528477275
64.2754804002927
64.3023205961424
64.6942889190845
64.8500759266761
64.3488475156509
64.7642824835017
65.0514671356502
65.1399963195634
64.7036652627869
64.1348310005129
64.1671699721237
64.3066579136423
64.1762814250648
63.6417268067557
63.7829727531908
64.1996567827493
63.5883258096577
63.5828672780888
63.7134095619533
63.7979996686682
63.924462333105
63.8638859871002
63.8717470755928
64.1348689200706
63.6273237685752
63.9155253314358
63.4303679183059
63.1293379037001
62.6445949036309
63.4542125976803
63.2628219159692
63.5654922381043
63.9777929428143
64.0064475055664
63.212884168468
63.4645912096423
63.6885366631653
63.1724531141613
63.4865618561281
63.9269363121874
63.515079499006
64.0437567662924
63.3663629486117
63.1062906834064
63.1130647582124
63.4569660867157
63.4149067627503
63.053442146409
63.6892790965664
63.5618410031682
63.7724710311968
63.441644418265
63.6335109690382
63.6667124160486
63.1534640487567
63.1072683558126
63.0435520177319
63.6341260212516
63.5964095916536
63.3870753475957
63.5571646193318
63.5820433703775
63.9360014902041
64.4915059025499
64.2479320227846
64.5337469247127
65.0040940528365
64.7546629609408
64.7658411214848
64.015247461437
64.2373132717404
64.1031092347583
63.8230093464292
63.6180681781018
63.9195476890774
63.3955107963411
62.9437123412208
63.4703543470406
63.2139892648993
63.3518220662298
63.2023515426308
63.4601721074862
63.5618322162701
64.4007620681569
64.4291342318816
64.4720928899161
64.5306214950106
63.7943051178093
63.6037678239591
63.9419703810349
63.9104230528353
63.8443745154107
63.5905592339103
63.4927504543575
63.5300109927273
63.4260307857788
63.5971953489254
63.279318660121
63.6395073519189
63.5790983943774
63.5597013535245
64.2854088860047
63.8917445425931
64.4600563511221
64.387127942712
64.6808919405173
64.6369157304465
64.5601568624133
64.6648808276704
64.7498683360781
64.7280026347407
64.2163830698957
64.5154566476721
64.329558476338
64.1280668129086
63.9712617559799
64.6610735983631
64.4126220207296
64.5379814736797
64.3045718943733
64.3568461505309
63.7078139590248
63.5999632590712
63.9753891630477
63.5499540694153
63.8905223132106
63.4120974381444
62.9389424530505
62.7710584276716
63.4135262032547
62.6352291125553
62.9185445644358
62.4947853754021
62.8381236756041
62.9237573568667
63.361473153352
63.1813604307082
63.4006605286605
62.6132128778923
63.1752303178413
63.0376336753892
62.8208653113938
63.0484843928917
62.468515004216
62.2097283059657
62.4911732968038
63.0653282736894
62.7392408340995
62.8261071356809
63.1500442420359
62.9528459987717
63.2147313063529
63.1329979992271
62.9366980035848
63.1530478837109
63.4124811336369
63.5597960432825
63.4076949565695
63.2256887927784
63.3678162089237
63.3597588231205
62.7872561714349
62.7307290538595
63.0657588517644
62.4588952304012
62.5653904661592
62.7232176591227
62.7102059221856
63.1046813669551
63.0222640212332
63.4491936964808
63.1846795676386
63.3121996974561
63.247817440122
63.2453031823005
63.0934586299429
63.0434303795998
62.6201045953023
62.8030194528348
62.8369099951487
63.0164706210082
62.8018160155338
63.0348630620172
63.0264611758519
63.1227623222687
63.2577361466989
62.6433329686069
63.3572142493594
63.0152662757559
62.9779881795376
62.757967885327
63.1422042867111
63.3283402252921
63.2701925486227
63.4937464655119
63.8734475765225
63.5144735481308
63.9704997139602
64.2002690909176
63.9118053748551
63.9844854516774
64.0025678552338
63.568627338031
63.5426223324067
64.1990477728103
64.4834355451458
64.8169516294179
65.1048709077249
65.0433069093707
64.9519779490147
64.797960308935
64.5324148969418
64.6103335265314
65.3892762243533
64.9210608194826
65.0344091901737
65.573319501996
65.0631632633603
65.1157222602662
65.19164797321
64.907299074855
65.785393257337
65.6569351379873
65.1595306332965
65.2681005153305
65.0533009003746
65.065693359459
65.2029646424427
65.452860870071
64.9915132054845
65.1974472269934
65.5926998561867
65.3888663399398
65.7163013111715
65.7943239167333
65.9790003347028
65.279350726596
65.3172267719421
65.7501316528278
65.347018189113
64.9943911999151
64.8448480735342
64.7523114538058
64.6202153286473
64.4684233628481
64.1523601327663
64.3427048084403
64.7643666568096
64.5388091790045
63.9306375037051
63.5850769094636
64.2104657335847
63.8641447914965
64.5794352914163
63.7647462585324
64.2320826056921
64.5557841037781
64.0137275135399
64.0800968899369
64.2421258503362
64.354973407909
64.2414011307415
64.6122342792031
64.8190375334795
64.8145027341612
65.2616124764476
64.5778480825996
64.9894347189449
65.1046533996587
64.8413231175344
64.9513644477776
64.9065723150513
64.7003222247459
64.6439878107935
64.516207160144
64.5513384236008
64.7518709867806
64.35831152127
64.435332708868
64.0019542157475
63.633657587654
63.6251107821352
63.8306383207483
64.2211740538064
64.1872881792949
64.4470930377549
63.9587269835814
63.9108585088292
64.2019220213665
64.0541013484044
63.935546159242
63.7146814857137
63.075067640955
62.9373834060666
62.9703931910561
62.9485206710048
63.033996758628
63.3574531031253
63.3208562271097
63.6103771711598
63.0476079843848
63.0141534929899
62.8434685275516
62.8913011560805
63.0293594862817
63.4049546347844
63.6901051332605
63.7864862560903
63.392578336563
63.8405694119712
63.6426643664675
63.7417394890207
64.203311694207
64.1117868905315
64.4022350903059
64.6705596075859
64.7200359256965
64.7439290566269
64.3604338007042
64.3496081267801
64.6843957702828
64.7070242730555
64.3942268055058
64.8500083972845
64.7216566847955
65.1995942027178
64.6492192445725
65.3124022736301
65.2973552115262
64.9208596776277
64.8062881041662
64.7718649856118
65.0443444854093
64.6693692876423
64.606675182573
64.4557830244184
64.3223123497811
64.251621226071
64.1234862108155
63.6617324191611
63.2453302908369
63.387123513888
63.8718317738647
63.399673002079
63.6723279890001
63.5090661941064
63.6856212734095
63.6030265767477
64.0086236922921
63.5394220173952
63.9605776803542
63.7978369501652
63.7060982595886
63.811020823077
63.6806668456404
63.605693323144
63.0629763463875
63.4235738168195
62.8906513297581
62.6456664784542
62.5576390899976
63.0624192900384
63.5673076970062
63.2159405908357
63.7450802398301
63.0523905467007
63.3434065244034
63.0262129023792
63.0959269457446
63.4686497239719
63.1534694620032
63.8998814998471
63.4694851491053
63.7077874925199
64.009761287127
64.0086480880875
63.8860490630501
63.3832255672183
63.1421619161466
63.2853555180905
63.3071635948917
63.4320851372645
63.3777958022822
63.6749642195326
63.6726457699398
63.5453028991211
63.5018297570157
63.0761120775155
63.2101797147559
63.3444313642712
63.393745090983
63.5043829121053
63.5153216433119
63.4562630122178
63.6339567590551
63.8529608695083
63.8883279215952
63.560416883671
64.0377878548883
63.963755828913
63.839190111535
62.6761605162756
63.115475814525
63.1686436362125
63.2212560650766
63.4490231865731
63.6636485034871
63.8826964800021
63.823480904902
64.2832371730031
63.7800924186092
63.7142033300611
63.3089680355962
63.2344902975122
62.9923652854833
62.8589044555807
63.0887878470472
63.1670617088948
62.5621208821478
62.3897360237067
63.5715826629629
63.5256584308445
63.4607948455362
63.880160613854
63.5868071837599
63.5691564614764
63.4001850002616
62.5397564748875
62.8690545033632
63.3901209024723
63.5742625160192
63.5156881863992
62.7706220716819
63.5996764736464
63.0112239801304
63.0708474642743
62.9579984718542
63.1187229797069
63.178755013097
63.1923233752413
63.2928984664055
63.0352438342249
63.0147722586058
63.1179707918213
63.2318319084475
63.4291798603411
63.238907571175
63.4555033510659
63.8812959065962
63.544411231007
63.0702923618752
63.5319878435522
63.5465327021811
63.6799913760137
64.3350234345709
64.7570031541887
64.2178150323943
64.4279022069002
65.1116313687444
64.8117720902374
65.0723091579275
65.1036642691089
64.9189553233241
65.0491060930548
64.9381583498664
64.9380704270752
64.7860209372741
64.8220235840814
64.6155532452085
64.5255195030331
64.9110248093176
64.5523174707865
65.0979635532938
64.9549231500308
64.405422614237
64.4286583483997
64.4511766579214
64.6891574063994
64.2968544622744
64.6505929810799
64.6967582033378
64.4722446232825
64.6505146508204
64.7942695856183
64.7130308734885
64.6319510045316
64.4646641573975
64.5352747736057
64.3819184748519
64.5767367307479
64.2453404539827
64.3623996272485
64.2767883047186
65.1840165403477
64.8597898589597
65.095883671787
64.6119276522749
64.3785724839943
64.3333550480364
64.6239163516305
64.378165088612
64.4235333324251
64.8938628353096
65.1350057500761
64.5871067210773
64.1574378999819
64.2361275765315
64.069897923009
64.0966931304468
63.7010667220337
63.6306761566745
63.6523172377429
64.0867052575645
63.8949109253474
64.037324370585
63.4237989121127
63.7883840697694
63.4869118356236
63.6517217841449
63.1693218434854
62.3301953125754
62.71142303759
62.7919353009125
62.5210169978117
62.6422841544276
63.4182281954912
63.557459069703
63.4845851376108
63.5162863261271
63.7891793924248
63.6075290015313
63.8117963670311
63.687830283514
63.6337580756569
63.8550473008559
64.3348162984711
64.3210447553715
64.1145863752847
64.1843150262235
64.6392765373944
64.9370415549631
65.2573171665268
65.0287465590208
65.2348812009102
65.390535542451
65.0788922496718
65.030910606532
65.1229145751589
64.9977004613174
64.6872300528641
65.4388220902712
65.2792790380666
65.2630423233661
65.0277572048124
64.6794990213506
64.8005116855658
64.6307903786444
64.8269884101867
65.0000719252562
65.377480979214
65.4595045760521
65.8910335831513
65.1338060309801
65.5188438422848
64.9806749324886
65.6494129336026
66.0325037047659
65.7153926841413
65.6026773885422
65.4782174434993
65.1943511139559
64.7992976964671
64.3310216355365
64.2008804799057
63.5197534757986
64.0063813435932
64.1490373937064
64.232690695225
64.881846531961
64.5655395790579
64.6969029512095
64.0863257160855
64.4056135082957
63.8232735393318
63.7813663951426
63.3921057548538
63.4479225474121
62.9559486331804
63.6316154163386
63.6470878759362
63.3757459842872
63.0107490050055
63.2735926790758
63.3280020999503
63.4826811753854
64.0568767524764
63.5888086204839
64.0802276657982
63.6332632421188
63.7298772560369
64.1537462899481
63.9451253199061
64.4263513882946
64.2266081423258
64.598908364421
64.7170975678996
64.8882833820228
64.8923562221089
64.6982375488304
65.0474370603687
64.7710636664444
64.2992518169184
63.8749838988933
63.6036283113975
64.0718805261454
63.9476520636765
63.9377876828353
63.3795585965562
63.4791759542343
63.5330187418046
63.9859022114198
63.8610087863508
63.7354270976873
63.7591510377733
64.0893614173237
63.745323705427
64.0701505338159
64.1391300197533
64.0873570052652
63.5900861619644
63.5725261242972
63.4331573239858
63.2259365625338
63.2367188002434
63.0503932057785
62.5461263188211
62.8295624508083
63.008914801997
63.4512649288663
64.1048031212042
63.8240689584865
63.5998730000585
63.6499441549388
64.1952793445009
63.7681687926762
63.6890378167505
63.4957369218881
63.6566501110426
63.4866891841382
63.3281354860744
63.712320531593
63.4828345912313
63.2952816276193
63.9832304771126
63.3820300324905
63.4196984544515
62.8733377613678
63.2013055488106
63.5874760548986
62.4682588695407
63.1437070239731
63.1557385590397
63.0392018684215
62.7474530284235
62.9248377540109
63.0374459707871
62.9548104776289
63.3315532090952
63.544677049469
63.8246430357288
63.4334635167298
63.7519213975145
63.3600002804848
63.6899770095058
63.3624290056003
63.283048128174
63.369995565094
62.7304753482667
62.7192249029572
62.0245835785336
62.0174378687085
62.1280609704025
62.0137064274154
61.9828473244341
63.0142348415451
62.8301916774493
62.3385805316326
62.5900244214625
62.6098436650368
62.5482799804478
62.9682407865199
62.698439974983
62.4111550055688
62.5919458105597
63.0600488503335
62.8594898912357
63.1281691271449
63.1893484519837
63.4503041280349
63.0131966610874
62.6329100275632
62.3358948919241
62.7384807450916
62.9378542803963
63.3045601388156
63.0725700436504
63.2603942534802
63.779434523281
63.8618547594405
64.052678328883
64.6067478775215
64.6773918384956
64.7212485665344
64.0842618417916
63.8697807576883
64.5167010803212
64.46347970741
64.1154036412547
63.9991689594357
64.0235571830905
64.1929614560131
64.1938258728817
64.2144802775763
64.4622445766788
64.0029915127538
63.8309493443507
64.0319328275234
64.1448453242364
64.7181461939403
64.8142876667068
65.3939158443959
65.1260990921715
65.575548472265
65.1946914460584
65.0402989689959
65.3369221751597
64.8840726486532
65.5385446249605
65.3205674348293
65.5742533657837
65.2440033141577
65.8545213166624
65.4995526810162
65.8113211019909
65.7966044720162
65.601824239531
65.8476638751958
65.922189617134
65.6099811611268
65.303309989206
65.106985912816
64.8261898843736
65.2726496208586
65.5060778115222
65.4295465823033
66.0324771028311
65.740425400018
65.4451887829388
65.172439657923
64.8275327101386
64.7095508980591
64.3825451056776
64.3204799395737
64.4546737340345
64.1827395308617
64.6894522412267
64.5469734561444
64.0907248203352
64.3505038146522
63.983968079478
64.4332003743746
63.5604941324758
64.0598130888644
64.6657957385776
64.1946149063844
63.8314035946808
63.2669379909523
63.4885181360624
64.0047680824798
63.9067252829211
63.7100193470243
63.734131280347
63.9097954226905
63.8694743795069
63.4693541838686
63.6183490256406
63.7630710119773
63.7299745888555
64.1300045186812
63.9967215562382
64.0199905202227
63.7013734484921
63.8814085694877
64.1111242296568
64.074054227264
64.0806030810901
64.3342630902476
64.5810102786025
64.3434093334797
64.3128449037578
64.3955688810262
63.8929864386097
64.3428769491045
64.1043418619795
64.2724894606305
64.3850293323292
64.0848999438662
63.8485104300005
63.4516968964024
63.3196461205417
63.4300125851751
63.2396213060954
63.7728121455043
63.9111780328168
64.4982283011996
63.8387658558831
63.6727479879882
63.5621939414414
63.7287691499296
63.491856311032
63.5999604819081
63.1666503415085
62.9512835204018
62.3503289642649
62.5230007425416
62.9161975161426
62.6778258817863
62.8887881826773
62.6240964662985
62.5282760838904
62.6038824263545
62.6175663062779
62.2077901522137
62.0022974497993
62.3394617414791
62.1577116609445
62.4639855432557
62.3599238138649
61.9931645469815
62.5907572893762
63.0345004658143
62.6930720914007
63.2408788665587
63.4106193693297
63.2290375185532
63.3874714263438
63.3738718888722
62.9482586380531
63.1237889404282
63.5586775437726
62.8433620900768
62.8802709726781
62.861903713116
62.8441222840581
62.513200548532
62.4481261426202
62.0768533156288
62.4291360798769
62.3850293236504
61.7620743490057
62.5157780923502
62.6054097840097
63.1100546549566
62.9495106670564
63.2272702707229
63.1164205391416
63.4662871282908
63.3338862069795
63.478173592593
63.1293954966299
63.0069463287179
63.6016578031651
63.7818913364637
63.5525215930454
63.7326260831464
63.4560743239563
64.1684008471202
63.8244958797978
63.9290823009918
64.3005562643014
64.3339627059917
64.0720310446457
63.7230463630911
63.8383452028327
64.0789199524974
64.1273209815818
63.9914665793119
63.9628706160524
63.7626963825124
63.7173620809679
63.4614672258975
63.507428032462
63.0749981351853
62.8002418934656
62.7484406110645
62.9442003657629
62.5843250178257
63.179922901938
63.4011678993448
63.1980912542748
63.0144716058678
62.4058585890452
62.3336547832231
62.6664233715801
63.0236016413746
62.6065501914252
62.640237017867
63.1314060862166
63.9653293877946
63.49940602747
63.6432555155288
63.7070069689325
63.8241040905969
63.8647848145557
63.8861920798283
64.3123489801259
64.6202869636326
64.7833792995152
64.856583717041
64.5471395017055
64.414933615435
64.5056451781484
64.1024467544164
64.4592772027504
64.3682685797612
64.3693361811005
64.6050008997885
63.8519745805385
64.0435523536599
64.297412705828
64.350594948261
64.3278247347764
64.4216103343801
64.057550407043
64.4981893526214
64.0431829748551
63.6760541499275
63.4653604003851
63.0809476940959
62.6652517661395
63.0964944463533
62.7153991128609
62.1235442379123
62.6418025734703
63.0732646296413
62.8456941583786
62.6427971656347
63.0887235102836
63.1328582479026
63.0622545704351
63.31137282967
63.1832766405262
63.0809083988385
63.795852744183
62.9644619780061
63.2350034681162
63.1637344148628
63.4525044881297
63.0811923825847
63.1920129261403
63.4784256483239
63.3238876550604
63.532113844423
63.4169642188867
63.2727128542767
62.7508484252099
62.2244796835475
62.4649951658619
62.8884564366231
63.160909895565
63.1861799073144
62.6668099620221
62.5748962373583
62.8451747921281
62.8630324648501
62.2736893795862
62.3861867715456
62.3603946761068
62.429013731024
62.5569448025569
62.3018633009837
62.395220604922
62.7368778289997
62.4153569808112
62.7124543375592
63.3173398850775
63.3167590194128
63.189559552641
63.1118760874058
63.1832275828684
62.9261441228459
63.0208765538642
63.2233633940715
63.726904417445
64.19679624438
64.086101935084
64.5993202107323
64.6339599285108
64.4415492225493
63.9549696183658
64.4125129817822
64.1064691837958
64.1697972163295
64.407965210749
63.8694282377144
63.7495212875569
64.2384689566981
64.4610315899312
64.2086438066358
64.3250345513307
63.941534193965
63.1825386445737
63.0993188164377
63.4033580406037
63.3784717314107
63.8956728870147
64.038937721846
64.2472898565897
64.1688630537162
63.7869050904092
63.9097701606468
63.8807124747387
64.1671977803594
64.8343577209736
64.6651991008948
64.4428189222066
64.7630903023023
63.8593776083706
63.9529187361973
63.9755070308245
64.4055699709999
64.4115213861435
64.451463113576
64.7296860865792
65.5029456601957
65.3989090597514
65.0439643590521
64.9403951497145
64.8871165706234
64.8035233415489
64.7206312808917
64.3629997723863
64.3983473763292
64.4269830659257
64.1190194466866
64.1091991570768
63.8441251683881
63.3951416203324
63.5923246834165
63.623037513734
63.4510080962737
63.768883801449
64.1449794175262
64.3628098384083
63.5129874628084
63.326572718233
63.9835781504662
64.3318366787809
63.5703003560901
63.7101810295346
63.7130587924335
63.2984210280469
63.7754222073268
63.6092421859265
62.9541974229426
63.2122689973046
63.6261682741249
63.5631181938164
63.5976893657818
63.2336759091967
62.7945605957965
62.3653275675098
62.8949804131189
63.4094644199303
63.7513872496165
63.2306550121295
63.1206074224743
63.3200580082671
63.4716373355736
63.6940615709284
63.5156736875006
63.7821653700274
63.7055507406729
63.1959000531161
62.9679618370822
63.3053994620264
63.1554665249034
63.5523152559941
63.258549958373
63.4651989893437
64.0702496006767
63.650461967326
63.2019313751191
63.4112021624156
63.9479802678397
64.1332071903754
64.2672333797347
63.9637869873556
63.6750178482587
63.9178259336273
64.2017944126766
64.015103978799
64.0630812989163
63.8961623370986
64.3944464591559
64.6534923753786
64.7053021843044
64.9626666107162
65.2233425247144
65.0984181525096
65.5202066365169
65.6195676257045
65.0950174858167
64.884108993129
64.5514087759961
64.3702638741217
64.0008402892359
63.8618079181909
64.5946923421855
64.3755862135004
64.5311191633137
64.5974050823279
64.7862904223434
64.4592023355003
64.1750827198506
64.7992834971454
65.1766427883354
64.8382909408916
64.8115884947231
64.5799866618779
64.787202463594
64.7716326074918
64.3606688542019
64.4870485135814
64.3093838321011
64.9391693544529
65.1451741011611
64.4009300694642
64.5263447668552
65.0872770122189
64.7967123517943
64.776271108362
64.3317024913069
64.38569770139
64.2740764128452
64.297910263178
63.8156618926301
64.0571674813696
64.6983167960031
65.0168856576555
64.8347132962493
64.4679719265724
64.9592852391027
65.2917406003928
65.0752728466376
64.9933324698684
65.4855888012244
65.4111511440069
65.8179613156498
66.1637531939878
65.4858783559989
65.5148283255461
65.3709652854378
65.3843963020627
65.3816291012045
65.5903035006965
65.6932551512566
65.0450417686873
65.5102905925998
65.6689350724659
65.4669400344153
65.4216750250084
65.8338697375603
66.0278186808129
65.6763487436707
65.3175348598362
65.2254140646787
64.6665184347614
64.6989293970303
64.0238872500073
63.8691630957626
64.0692879373935
63.9418037553127
63.8451167072984
63.9873085611311
64.4073822493916
64.1631019083335
64.2334741758826
63.9824354379234
63.85789220799
63.8188406370579
64.0664941267989
64.6025348431506
64.3308651011367
64.5196523392361
64.995634947483
65.9231861681411
65.6271667190976
65.5156368580977
64.9011731747595
64.8310045950035
64.876835784136
64.4487710110039
64.9801449366485
64.40595808509
64.6939316883641
64.7335703552607
64.5896814306353
64.8813806372941
64.2741313248321
63.851643900653
64.1421573667266
63.8543190629735
64.3131237370306
64.282515424111
64.3295361490902
64.2877562219423
64.6245795802495
64.9187363942895
64.6204073175621
64.2812904622385
64.0238794483229
64.2301075712783
64.639295954039
64.6717293149879
64.9496898190802
64.7951211790635
65.0781683176064
65.1005734229124
65.4601671457039
65.5963499701794
65.9622679515516
66.1183274831985
66.08369272757
66.4526443858155
66.6775826346465
66.5530058453418
66.8027814100123
66.0825827773373
66.0223123299995
66.1497570798992
66.243487818444
66.0277486445054
65.8953699737495
65.8179867412208
66.451340074488
65.9812106766918
66.0742759618909
65.7018560506911
65.8428936825922
66.7793013808349
67.3174069863162
67.295439335519
67.1674444255075
66.6130580183119
66.7525823447048
66.7442394944437
66.4576123200062
66.2338010126907
65.9964499308009
65.8192660442056
65.9499091649232
65.6750560291732
65.2509978944552
65.4243865330942
65.699198605335
65.7499670594585
65.1812035732953
64.8804305090685
65.308126198221
65.5858215951738
65.5708827752623
65.3584415517577
64.9446943136728
65.1035818642127
65.4614460225955
65.6563190285458
64.9620100571046
65.0171884597639
64.2835730046861
64.616130610883
64.6407915659445
65.1514923087026
64.8759302640983
64.9609383588308
65.2315550703362
64.820442519955
64.49477786464
64.4135994716502
65.0991582832516
65.2729501906952
64.8404858273876
64.62024391146
64.47222369387
64.6689323927685
64.4243639347239
64.1266803292104
64.0027558806442
63.6970918036902
63.2932304099737
63.6646523263323
63.4810293114017
63.6025704840114
63.6656172456093
63.681591578153
64.0371813298203
64.0205278194613
64.0328972340483
63.9161307376577
64.5524453985962
64.4147963775023
64.4588456178669
64.4118260101581
64.2215411977299
64.7615207023085
65.1876577321408
65.2514770303489
64.7995350399154
65.5668098673529
65.9441491711025
66.2597300102043
66.2022887494022
65.9083629616674
65.4802752037702
66.1497051204618
66.5236352312507
66.5098925769213
66.1111288479625
65.5694230476934
65.193797456101
65.2220404916051
65.5206903710197
65.5209324740678
64.8531333599524
65.2080724409087
65.1413210808823
64.8257427350869
64.9586968722473
64.6371683822938
64.2397245661927
64.4636577512062
64.5117480291843
64.642209793978
65.0606123957733
64.7243260729777
64.6768030534775
64.748897958853
64.7262927002586
65.0034240048704
64.9579441742892
65.3493212346538
65.112289303316
64.959519001305
64.099261934756
64.2836277382512
64.5711562378298
64.2488459986611
64.2803492160154
63.989290996515
63.0936007516154
62.6564710574127
62.7024931119768
62.8901198971673
62.9322619488151
63.0162716393441
63.3132586286543
63.016748183318
63.084986864781
63.1521906975593
63.2789843826433
62.9459919453646
63.0685958536958
63.2005256091245
62.6460725858191
63.0974890900993
62.848665101482
63.1806717711834
63.3847564673121
64.075046093391
63.7364129872823
63.8138891401541
63.3833850025602
63.8145174839534
63.3873773058072
63.6844617911181
63.3318759121153
63.747882194465
63.7638682085671
63.7744672797727
63.9051271061905
64.0840773761598
64.5333775456618
63.5424667605108
63.858660428083
63.7662864172307
64.2939801804129
64.2171758937829
64.648984992026
64.2641515725045
64.0991503707398
64.4894426174736
64.7150604601617
64.9560055790134
64.7737985956483
64.5735152477017
64.4295317544205
63.4710087795214
63.7759310209446
63.9702003446191
64.5825148280834
64.6959638842993
64.3373535101139
64.2383267460887
64.9540123804036
64.7368398757331
64.5319496151113
64.7515697346052
64.6142925961913
64.5069453814613
63.842588937123
63.8917989990997
63.6903511867919
63.4290536311839
63.8553370030195
64.3322467129611
64.0151491070961
64.0221564841671
63.8004708480862
63.7904714682901
63.7994840509015
63.8634583848026
64.2418281512226
64.5588938408124
64.6271145453084
64.4378633220696
64.4861489802636
64.2259466913674
64.0741790798501
64.1799345621987
63.675650608581
63.5418045149068
63.8386927614385
63.0860963185854
63.4536773086769
63.7188056708844
63.6599536159205
63.7908545517508
63.7521157430019
63.3726345325436
63.5308031549217
63.3202934625076
63.7469457343454
63.5996499079049
63.3775942341911
62.97342196554
63.2687455731476
62.7412016407973
62.5419734483578
62.3292175460684
63.1380691919644
62.6302671749892
62.4488548841174
63.2038134713304
63.0482051361701
63.5557725241273
63.0664545912117
62.8765602734109
63.0077000077052
63.0938806993273
62.6297574662623
62.9053914283566
63.2194012592187
63.5110211115237
63.2006544213661
63.6313182128228
63.7074778488551
64.6488966762157
64.104349180302
63.9742844512617
63.6410631780437
64.2022750597582
64.4489728360463
63.5894883927029
63.8161752936896
64.0997644052158
64.1653861676618
63.5470542127732
63.7588984278904
63.9414285151797
63.763948550842
63.8735675422001
63.5854031060801
63.4262677758128
63.6794720987093
63.2345936527497
63.993824297386
63.5446317902803
63.7918418583411
63.9527231495949
63.8360427174318
64.318980818658
64.615874952166
64.5498048654997
65.2011668387462
64.9052607345649
64.9186830893217
64.84731673863
64.808562197301
64.6373751558816
64.3339237951033
64.6220751791428
64.3037287434896
64.0168203563683
63.6841097124594
64.3950810635611
64.331925492231
63.9549487982874
64.026539471283
63.9517036477591
63.7370459706101
63.892195696836
63.5518000298464
63.6291026477538
63.3615353904315
63.2546634419727
63.5887096044353
63.9215110605038
63.3400802066099
63.4773308500113
63.9832745485513
63.9256285941634
63.7062041957192
63.8105427764365
64.0316603287486
63.8187121353721
64.1143673280524
63.7966338981959
63.4319681765271
63.6130943375237
63.9230186546092
63.709361838325
63.9320801062509
64.4155623977805
64.2341885128466
63.5563166370048
63.1421975459713
63.4565527669719
63.3933864525985
63.2499757942595
63.6957947772404
62.9552098631499
63.796468881138
63.466820872846
62.8275083924845
63.1198764975515
62.5781516994159
62.6760037273068
62.5174705599895
62.4952100112442
61.7820069134939
61.8334237956074
62.0567882531325
61.7733592610997
62.0761082659767
62.1644894358633
62.1933194205419
61.8925465126605
62.1393241688466
61.9274240651306
61.8779812086035
62.0925624913512
62.3897460436769
62.5897522483312
62.1797282067244
62.3134677965506
62.3341175511747
61.7823527444789
62.0711025070399
62.2919221828644
62.626720070589
61.5886227120491
61.7695508343668
62.2905242140955
62.3116661830092
62.0866464215142
62.1536677002356
62.6037746825001
62.0592163705344
62.1338530238608
62.4295703118343
62.3226149665317
62.1676892708511
61.8427046529253
61.8957097986435
61.9528670723857
61.859090725579
62.1738041918463
62.2695940177115
62.4784429257634
62.5502451925988
62.2506595895393
63.0147307216794
62.9572445468956
62.8022274952488
62.293977572213
62.6448691538683
62.7030750943702
62.6096820740361
62.959956357343
62.8762665748109
62.7438855312468
62.6370044614231
62.5796812387562
62.4840393436073
62.3960247083277
62.9045957176089
62.6456675648515
63.0728488942841
62.8251745016547
62.9915328944984
62.7621706418108
62.5458132150059
62.7528797679396
62.4288162249888
62.0451590894848
61.5401530830698
61.7421347520192
62.7449952895753
62.6758308647585
62.7637889018019
63.0549238430766
62.6459422425444
62.5136765754771
63.2028129367901
63.188233373893
63.5530474308471
63.6631551993503
63.1824959452264
62.8138592302794
63.1482053188468
63.3465918876622
63.0531730401204
63.0655995768495
63.1492633350649
63.1148866740932
63.6440352934624
63.0607644466839
63.4534085333998
63.2418191261079
63.8969425178133
63.1150502378195
63.4587265993126
63.7074807188204
62.8177195591905
62.7732725277669
63.1276771620382
63.4491798017428
63.3583370113015
62.7619901676982
63.0425205509581
63.3039782324658
63.2004637362372
63.0049794817175
63.2233389624847
63.6251024417652
63.3542449416335
63.7994761815697
63.3721167408308
63.585363764981
63.7207915131658
63.5932081130974
63.0378348162215
63.668210206306
63.5857457177967
63.775612363668
63.1857361586954
63.1981746929272
63.5531195635369
63.7401532195778
63.7324266323915
64.1049086667734
64.2504846567161
64.8332166117923
64.896305842158
64.7628954190573
64.8633820136014
64.8990945905487
65.0326343011328
65.2522417759302
65.9427255735369
65.363147510821
65.0605059474421
65.2444669635194
64.7577829959019
64.7565164048532
65.0231042164056
65.0495740942522
65.133257946567
65.0645203393638
65.1209873494597
64.4968674414434
65.0385074312494
65.0699002739725
64.6774972599973
64.2020757089737
63.9222796993751
63.3141184377
63.8943457389811
63.7082153115625
63.7569491252394
64.2452364408282
64.310544041851
64.1298937921858
64.2147452426161
64.2163120739192
64.0427328395205
63.7819703861441
64.0144122743016
64.0406316567394
64.18571625218
63.7594569369685
63.5762207700602
63.6178288353854
63.3755411732773
63.830804751767
63.5827015930698
63.5603695029853
64.0114550084664
64.3297199647351
63.9054636105562
63.8814327328691
63.2544762398611
63.1117334416267
62.7428010728464
62.834766488853
62.7282676417275
62.5230668451351
62.8230698759793
62.7870786644005
63.0200780062344
63.0027540519537
62.9156722923734
63.4879787203914
63.3150124645312
63.4514865665439
63.4217818271771
64.0807717486592
63.6932340372421
63.6464888499118
63.3048527647109
63.4444438449292
63.3937127670801
63.0961076595387
63.4853070452957
63.7864069061662
63.5456665816614
64.0863076091818
64.0861225513782
63.7672512264606
63.8944881928243
64.2910717033472
63.6011732448078
63.3661209850995
63.7883052917611
63.5830437626236
63.379814949948
63.828664017119
63.8921595968647
64.0462832377295
63.5575686751658
63.666646104506
63.222699632606
63.8129988405875
64.3329981581624
63.6843885253969
64.4140218337286
64.4285171496817
64.3813817442252
64.3879695141738
64.746271181209
64.4368258104902
64.6615565509522
65.0601425179993
65.0413350900304
64.9739827717026
64.5843399383506
65.0410181791467
64.8956045269429
64.5905770811572
64.6698772789572
64.893541064179
64.9441436289598
65.7555255659359
65.7341324377915
65.5430269080622
65.6189153228081
65.9519282458633
66.1983969001269
66.4898148928785
66.6086267667594
66.1400240062143
66.2137571208899
65.9123034330715
66.1572140777865
65.7544026341566
65.3571202281198
64.5575316543776
65.2314608198067
64.3982199830381
64.7325939624504
64.5228246662221
64.7828395850904
64.180855362217
64.5646221726617
64.3619673988906
65.1171705255446
65.2332820798556
65.7547283181446
65.9754583477421
65.5732545049038
65.2663851800237
65.2020274482458
65.1792730377914
65.2310507747826
65.5607524024063
65.2662072364247
64.6657502038284
65.1099371029237
65.0610932883025
64.8697571796516
64.6302429610588
64.5242729200347
64.5627147129423
65.23367132089
65.3302824801464
65.1768828762198
65.7743850105045
65.3383340804576
65.9190099573764
65.9662929633611
66.6209658204317
66.0385149934054
65.8521187054882
66.0586281899913
66.3894661210533
65.9385465072905
65.7965111920404
66.0787839347468
66.0921542112805
65.4249901304225
65.5859504232061
66.1649481181997
65.7255656692877
65.8140400233112
66.1400169452605
65.7088089072204
65.5147611102973
65.3296887667897
65.2529463106174
65.0954225915611
65.0256488651503
65.0306103129406
64.8223000067839
64.9728609594866
64.6491761380852
65.0780862517266
65.17550428974
64.869492120652
64.5775799916248
64.909576141408
64.8784844898817
65.0979490312787
65.1687328711152
65.2901912017215
64.8135363642178
64.8290518144658
64.7849735171796
64.8610729649028
64.8280316352865
65.1512485671582
64.9822474363894
65.5035048729002
65.9707001362052
65.822257042218
65.4347807100551
65.5257790445084
65.4170166659846
65.0837959156376
64.824997821337
65.3668636080038
65.5534305532906
64.9651625678578
65.6550691031266
65.4148220203404
65.0075564959206
65.1806529998953
65.1336568317765
64.8342904692055
64.248912761269
64.2400681355692
63.9138902271341
64.3209011833776
64.5286551732054
64.1674196274653
63.8217965324478
63.8955292815649
63.9797667353604
63.7101535589249
64.1582914698078
64.7786122911168
64.7001881099264
64.0834749911843
64.0575077625373
64.2828544095907
64.3647975971928
63.9473355989059
64.19954814119
64.0735241812372
63.7381421558427
63.3592057916427
63.5072554893982
63.7911544737866
63.8995049900108
63.8724563433654
63.3841659613038
63.8665257823599
64.1092763135003
64.5038471246659
64.1343643173192
63.9915936745936
64.1689390257293
64.1912528388566
64.4259733468047
63.9490391331762
64.4494614451237
64.6098413298245
64.4395915824875
64.3863758330942
64.1270395973465
64.2885241465294
64.0605223066483
64.0565437956618
64.0307435959587
64.1693462084529
63.6796116153498
63.6989319868752
63.9052591614481
63.5609572323187
63.8285757086785
64.0206223359783
63.6845989412713
63.5053283971998
63.687064318636
63.8351604731297
64.2291181501298
64.1353227262152
63.6940594391635
63.827261473702
63.7723273698547
63.9408280633559
64.0151676659648
63.724986319254
63.8450565358298
63.4565866477481
63.6009108555159
63.1492926090083
63.2636748057514
63.300355596724
63.2970201349117
63.3958001928479
63.6937326282549
64.3058492626413
63.9515976055822
63.3547360551084
63.8688418259553
62.8312316654377
62.8884439560431
63.0894154011023
63.8064579644428
63.4012233829582
64.0607650776859
63.8487301064978
63.7473047365956
64.1589347726591
64.5070396179032
64.3959258496232
64.9523080679575
64.6501273926099
64.5624262524545
64.9809318906342
64.4136787820607
64.244735512747
64.0238950814438
64.751410729904
65.1772732324044
64.7978371978252
65.2744297526909
65.1365488478485
65.0221984393257
64.2401800727821
64.5468752806488
64.371338130176
64.7610647821167
64.6029555509769
64.9833603371007
65.5140178835371
65.0400224707121
64.3787577064868
64.7299717419958
64.1066041897674
64.4652646492176
64.0871745710644
65.0306756072315
64.6672214515769
65.1576684373727
64.5884287530699
64.606176223754
64.0509980588302
64.0131345030143
64.0508533948879
64.9219997029689
64.6724710085652
65.0383479544911
65.0255652026575
65.1078005893479
64.9338914070421
64.6771008266874
64.6381424661612
64.7266141755972
64.48605546752
64.4608665574091
64.6163355291038
64.3623184926731
64.7963448505383
64.3859288728423
64.3333632466034
64.0570460675054
64.1603240473851
64.0811214603997
64.6514348411749
64.7991778169124
64.9727298802019
64.8724368322543
64.8408957517201
64.7739836304541
64.884904022042
64.9764890977224
64.7883982470984
64.8374746411791
64.596864114968
64.8908108431366
65.0313225932575
65.3216439163714
64.9051568516998
65.1144712762248
64.5195883970819
64.9003749989393
65.4318661610159
65.247722644873
65.1446274685811
65.0123993613192
65.0079582461421
64.7195899370854
65.0947630664801
65.4839861153159
65.4652940946515
64.9393068131612
64.7966489771048
64.9641357738967
64.6603460945902
64.8460907693906
64.8280456656226
65.1760907834118
65.3810941616788
65.7331895662276
65.3069079878987
64.4252624203652
64.347009481056
64.7122741921466
64.7672174088826
65.1360387247953
64.1425054630916
64.52346051703
63.9194445145719
64.1482380177331
64.2593089826867
64.2960946668536
64.3220257884214
64.7624401254466
64.7500260719479
65.1304497024929
65.279817057402
65.3338769475353
64.9311231736115
65.1159779661274
64.9428859899318
64.8918105404745
64.6248543902308
64.9603395294504
64.9404505092151
64.3151188814294
64.4357396272829
64.7814385368077
65.0502326151196
65.6282229732054
65.3728535299471
65.20478009225
64.625748532285
64.7262472191413
64.0430436542237
64.0050481646394
63.5248917608697
63.2394592901263
63.3974855212073
63.2916192694916
63.2751827344944
63.7106926014302
63.7936232219555
63.587657653926
63.1954181691489
63.9507631041321
63.8795764625207
63.9983003681018
64.1854223313445
63.8670933161407
63.624427134234
63.3095638627381
62.7814894391377
63.0423936112443
63.1665444658811
63.7914560136298
63.4920395659737
63.5256552602191
63.9693134394526
63.9610316805118
63.8043957959871
63.7682882096042
63.6630524601166
63.585101090256
63.5090042984097
64.2929587157298
64.1346997060283
64.6438430069734
64.5888377936583
64.587277909549
64.2462425592124
64.8804401456728
64.4058974090749
63.8984640328954
63.8915392530032
63.5003117155777
63.3455601360448
63.0991030766041
63.292338976614
63.3494208746881
62.7836977175364
62.7448971293732
62.9108548526446
63.2627321756709
63.0197040080596
63.1337589936573
63.3517210539202
63.2827735036183
64.0823307623875
64.1965502092146
64.2712003693481
64.4379703156499
63.4234998240442
63.581926012208
64.1355918993041
63.8619224405234
63.7734811764969
64.0584569305152
64.2212096203519
63.5435756880041
63.5510239294127
63.4823298709818
64.1351554674562
64.3731136221744
63.8976444777085
64.3095542420933
64.0264143490582
64.0674302776764
63.9172149328642
64.1008913154379
64.1560291344173
64.5181946127805
65.1099858818692
64.9328684678428
64.6351881581697
64.4195774989618
63.9065045054049
64.0935236384437
63.7790912362252
64.5152700078576
64.972996343121
64.9384583161587
65.0886385322265
65.3081995348552
65.1614543255302
65.2612135939979
64.9099076507605
65.2282422981113
65.3637845618127
65.142842722655
65.0114073897564
64.9141049116712
65.5281810777815
65.7894554030058
65.3022462265111
66.149838748771
65.8394761040241
65.5559720636311
65.3124223179395
65.1263187702978
65.5578716971372
65.4594894335203
66.0383747226397
65.7256260037856
65.6265261231091
65.7592921795175
65.660922405972
65.9402106312416
66.6730600580483
66.2058206622182
65.9262693253401
65.6695045307297
65.5357300851036
65.1538523965813
65.2479695568757
65.1993277255519
65.2132067654377
65.3318612308435
65.5404038490389
65.0963525343135
65.6030089729717
65.0056851890536
64.9015605027017
64.9685259441845
64.8482739742683
64.8324046392279
64.4256267776766
64.338169897826
64.3702700172495
64.3816688039012
64.8267807758758
64.6844135941903
64.6358057330238
64.4303451766027
64.0924610255106
64.6470211410564
64.0658798762433
64.2630121660562
64.6869500650659
65.2690339846653
65.1294956590937
64.3653267167953
63.920424895348
63.7971967857076
63.7774583623375
64.3698456203838
63.7386043188919
63.4253120725784
63.5956333356105
63.3299096840508
63.4311651286516
63.6617381902158
63.5980547131833
63.5897961552175
63.1601941398733
63.2099563467594
62.6820674071827
63.1479061832027
63.4366958821063
63.6418562720593
63.5178049531334
63.4279000713442
63.9817816063614
63.6811444452502
63.5099918703135
62.9968260953659
63.7119530921267
63.7132084779587
63.8964846251416
63.8562429343431
63.9510474089054
64.2105661838157
64.1468388834559
63.8915872629778
63.7450049141623
63.5442838341425
64.400542817638
63.7639902500367
63.7691772746388
63.8288953976334
63.7472414025098
64.2273788931216
63.4767298779712
63.7314190177924
64.0388009190559
64.4146888187705
64.494170698777
65.0326220091512
64.3464915327061
64.6738911543061
64.5541561644948
64.2813019685241
64.3986675944612
63.8332897820563
64.1000759579011
64.249014628418
63.4511413615487
63.3295004233734
63.6517297064684
63.3669838609318
63.2392876363222
63.4232715819012
63.3850085827236
63.3206575865857
63.573684368696
63.8890012408336
63.5293047404901
63.7007002899942
63.6360968365371
63.9301842743158
63.8103299641238
63.6600772734093
63.5080266284931
63.7057915691151
63.5597219034204
63.4560821807888
63.7009947495302
63.5848752482657
63.8697262659968
64.0306510265495
64.0872078590503
64.3727993175731
64.2949699206087
64.7370604599292
65.0696366435364
64.637905564175
64.2866762956514
64.7246932925539
65.5832271173202
66.2115659125959
65.4533653113233
65.6024266195883
65.6817726115379
65.4588160745683
64.9999733958182
65.1630737154185
64.9935241563501
64.8737286119285
65.1835704397122
65.0115375039972
65.0471192187132
65.0532451496163
64.5870890745216
64.1498652455101
64.7715956147601
64.2622821631303
63.410944213928
63.2583849312632
63.7096570240122
64.1400596002117
63.5573151494527
63.9050339990444
64.3079156499574
63.9915841954591
64.552232879425
64.2772929682201
64.4982678724072
64.2672211397767
63.6717714405068
63.310290827781
63.6083929184348
63.7367561036815
63.7026176451461
63.8971813032319
63.4229153889339
63.6693966982096
63.3342360029389
63.4056737323334
63.5468902073978
63.9100008343726
63.631673846856
63.8499639161812
64.1517825122237
64.2088389819038
63.7523144949296
63.565865560866
63.3627385221379
63.5205547289785
63.6767901496941
63.325657346107
63.6470136220088
64.1768199637256
63.8130961117329
64.0132089739974
64.8538318387585
64.7038823666517
65.0089811872003
65.1953902212427
64.9809272571131
65.1810738156622
64.6279407786245
64.9923893246126
64.5017908318921
65.3505145691161
65.6393275678647
66.0908069943045
65.8710918716765
66.2198926875135
65.7121797975347
65.9961541593392
66.3426555709818
66.2707776592313
66.1511286021562
66.3595029620452
66.3068988129299
66.3742571002571
66.1881829331629
66.3452395839977
66.0890486264113
66.3136327291162
65.8701295438773
65.7760036444035
65.88581523312
65.7535486051114
65.5388991476754
65.3335741587838
66.1391263042214
65.8662766592093
65.5948349563307
66.1613338745495
66.4009131468716
66.0071386252108
65.7095896962644
66.1016765198299
66.1633506621742
65.9164654961467
66.0481055129405
65.8671293739468
65.727498086725
65.0393373453064
65.1953639191169
64.9880762537095
64.5987728363813
64.5985259381771
64.2987955360737
64.512078906084
64.7642397896207
64.5634479968734
65.2287310298733
65.0501941998772
65.2689580891392
65.7526381257323
64.6469933441102
65.1616324279706
65.4557507774053
65.2873795134391
65.7881906481031
65.4650428706637
65.7065704300377
65.5625976585963
65.0818667678501
65.4600992528341
65.453264821811
66.0265249655259
66.383662926757
66.0212651721042
65.9878580492329
66.0668455306419
66.106565663981
66.0197547263822
66.14742740439
66.2714254953645
65.7946961709446
66.1749084521094
66.9147286181932
66.7818388859712
66.8580203246382
66.7345308520122
66.5509074050749
67.0758221063826
67.0335316638161
66.7540989096339
66.5382739253177
66.7748392319938
66.6543357470544
66.3377109625842
66.2150783445035
66.1079282969718
65.9978288206452
65.4316712563466
65.5998625495937
65.8016498767816
65.4129381741461
65.6310326374697
66.0834028400629
65.9317789702614
65.9407242731523
65.79696085624
66.6057097367084
66.5497775293299
66.607594087353
66.0153628325659
66.5239490307436
66.8248458489228
66.4843215624722
67.0078410224695
66.7465447544888
66.7865443804852
66.3732495267434
66.2336814109405
66.3240687646797
66.0925816667907
66.2092616992294
66.1600634046851
65.777356894978
65.7529435702388
65.4785252990497
65.5521674494428
65.3011159437246
65.8267765236829
66.007766650951
65.9540900279491
66.1233305074465
66.2211374876917
66.0151849008716
66.0678380559693
65.7857266613433
65.6640572970722
65.685187684675
66.036724210346
65.7544214311274
65.9929499311669
65.8776189914293
66.0472069075024
65.747955274569
65.541519743983
65.789305023949
65.7920159355735
65.5015409925479
65.5999581710872
65.7000392721569
66.0888101581336
66.2372778935289
65.8236011358949
65.8026663108803
66.4826439801266
66.3100874633138
66.0415710612782
66.2553736627314
65.9065113685096
65.405281635776
65.043452283765
65.0052026376259
65.3095572333885
65.0106766095193
65.2413619072014
64.6847819782488
64.8653823653342
65.1131421444647
65.5566766573836
65.3127567776218
65.7501893540109
65.7373090175924
65.9333647426546
65.793612133366
65.1259603020687
65.0044194607833
64.4907633914349
64.7272436274228
64.8077933297761
64.38347361552
64.7997822493751
64.7079647820443
65.1586758666846
64.3957011050533
64.2508883505873
64.8661636057671
64.7192659648995
65.2269524307472
65.1544966285958
65.2956234136779
65.4116769308761
65.659490951243
65.5735442228002
65.6895409127086
65.3228955477607
65.5795113844125
64.9435313755751
65.4264281603406
65.617643477122
65.4060545544606
65.5768694543206
65.7808196420365
66.2206352114381
65.5981513327556
66.0226492613557
65.6229981865305
66.0153904560612
66.2103175529541
65.9259441088978
65.9120385817879
65.6346484006764
65.3281036976335
65.231204405717
65.2140653924453
64.6317992525583
64.3954513927424
63.656790975676
64.4101483861356
63.925664460822
63.5401169100088
63.9794491756271
64.4917451351106
63.7209458574875
63.3265236708127
63.7363320062752
63.816149973798
64.0721935097051
64.4341136482984
64.9571722304079
64.69918227347
65.031250565466
64.7864839325347
65.1171934614102
64.0145876365741
64.4380699041551
64.5141267894564
65.132227547943
64.8862307034189
64.1451513764564
63.7213811594834
63.8600326849238
64.4937965748654
64.2026736915101
64.3021991415902
64.7333497842456
64.3560216083067
64.4850544771243
64.8191363513651
64.7137525589496
64.3062820028692
64.9923896800691
64.5538692179553
64.3549776617914
65.1708220073752
64.6289626807093
64.441782850125
63.9589910900749
64.2454227938188
64.4549460600597
64.1790469594493
63.6272179870625
63.5524517324518
63.1824081823804
63.7753762452183
63.6993061076143
63.8795803938598
63.9166730616329
63.9948919112466
63.6227344491461
63.6070121833166
64.0154260931263
63.4376436772309
63.8100153476452
63.7896509875829
63.6697520691843
63.7258658658905
64.2034754068703
64.1904465346555
64.0883745623604
64.2663887467497
64.4886739021215
64.4824030128064
64.8582394057713
64.9138916790398
64.459551577855
64.6373005308653
65.2149841501159
65.5267948251218
64.9016688168007
64.9473168983946
64.6001512045641
64.9721241670277
64.8291099590419
64.7420664583769
64.3962521279778
64.3804414342118
64.4698087606267
64.8052570030638
64.6359068429129
64.9643662615788
65.1297088035097
65.3028602297418
65.6283928826277
65.5554253721705
65.1012814784121
65.3523549536365
65.6930244671203
65.6316545619354
64.9412329283667
65.413187711277
64.5525416740925
64.419960967563
64.5733066821016
64.3798503641502
64.7979517098125
64.7728317158606
64.0199481507298
64.8291922463356
63.7897929354371
64.0783111664841
64.1433313069886
64.5724564801023
64.8269881100526
64.6275763990275
64.3468383122341
64.6456424509665
64.6863288775986
64.7004746815309
64.6512843589198
64.3795673189802
64.2452476368569
64.8957432220533
64.762834304991
64.0414091525676
64.6303090631962
64.3545151729196
64.4800088418084
64.2529966320901
64.0349114850542
64.1116560216072
64.3088453849976
64.5751970509588
65.2950380554952
64.5342365487542
64.7124436488739
65.1047362855249
65.7549029413026
65.4968601884495
65.6085907447443
65.5354120503201
65.1449951606268
65.0807821233306
65.2818269296047
65.2071091425886
65.8049230775687
65.5724973561613
65.8117981728326
64.9813369723992
65.2476931461603
65.5646942493617
65.434839583213
65.5427063177611
65.9413212725237
66.0579228991727
65.6262880081647
65.2619726822331
65.7194620947105
65.2863948022775
65.2915904321998
64.3137291124292
64.7630399765955
64.8936293097431
65.0200852637896
65.0861138618302
64.2011333535843
64.3229241869322
64.4499356970571
63.6668892723508
63.8204660668641
63.5287248808725
63.4381533335027
63.1543053779751
63.743001770117
63.6499707910703
63.8075040733368
64.3487948808576
64.5276067240289
63.5757613755763
63.4082321368067
63.3812389202141
63.1721059293748
63.8010682616296
63.0310242046663
63.2193456165069
63.3563593553784
63.4970285872378
63.6406572857231
63.7971133629604
63.753011393337
63.9769627442442
63.5630861779912
63.4214558130294
63.7369949409741
63.3625379010352
63.8106935884935
63.8645820711026
63.3493838611335
64.2628105448636
64.2087629814037
63.8454687624568
64.4880827050021
64.6085183580852
65.0429254573262
65.1966015311363
64.7557999254808
64.55430250422
64.5107536669787
64.7680564182059
65.1982530417684
65.3177970380462
65.1257695112865
64.7737891858647
64.7097255860561
65.0441400793101
65.0967677258696
65.0364617622469
65.2745956366964
65.1216881219994
65.6976204791901
65.7221696611721
65.3590854027843
65.6409927061785
65.4600679663095
65.5490156100614
65.2949464298548
65.0219143024458
65.0166211338714
64.5083442360972
64.7457635529507
64.9214049992464
64.591155690812
64.8930213478951
65.0107943833229
65.3598338971788
64.5015411700244
64.4084694541312
63.8796754148471
63.9358723764834
64.4083254314589
64.4467594475534
64.7753737490976
64.5878805400571
64.5717846649855
64.7628364710661
64.3142884246725
63.9915920246805
63.8260992044113
64.2994745276665
64.2401837353412
64.1164946302888
63.9088704202599
64.4046526470857
64.4098140634705
64.1975702423793
63.8972589887999
63.3548318460779
63.4824566106368
63.3200297367805
63.0541923524322
62.862956153513
62.3936848326853
62.3804081404894
62.6845237111449
62.8132159932424
62.803200213291
62.8227127529334
63.3727433561501
64.0611426399402
64.2125133748611
64.2959374307085
64.3410888634051
64.6646220476409
63.9039137133659
64.2918831393829
64.612538072896
64.3692259271736
64.3036766883063
63.907273716361
63.6751240962061
64.0206609324613
63.4586783861001
63.8424843604385
63.7640037882869
63.8247139435652
63.9504399610423
63.9221629413093
63.8869089403088
64.0893331269749
63.3974696548019
64.1882283871534
64.2364811378409
64.2949391646081
64.5944351168328
64.2053233700656
64.271838598192
64.7357761340717
64.3548628760265
64.6753925449151
64.8269442649925
64.2948725280754
64.202637353529
64.6306765849625
64.8370879409755
64.8200662573228
65.0449285134931
64.6395683220141
64.6260867423791
64.5010062983958
64.9625759935192
65.1717757810077
64.8736746448985
65.0693093216512
65.055781424119
65.3648864846782
65.9486919202106
65.6978198595969
65.7976328369264
65.2932629828691
65.4764802530223
65.4506749062018
65.2224569672933
65.3928334052471
65.5433526959527
65.2317350626065
65.2918145672475
65.048213229594
65.2378990021389
65.298320978782
65.0452907422957
64.8048642316251
64.7230593828437
64.5784457535861
64.7520913140848
65.0663980370684
65.1738866949072
65.0741292546532
65.4110200080659
64.8805659896083
65.2890100032385
65.2540168023479
65.4269707293779
65.0032778906551
65.0931506783457
64.7033555475289
64.8025029397722
65.1158246394861
64.402841706032
64.8328600021545
64.3044532773895
64.6934401220589
64.6115251574845
64.219964270609
64.9371298618571
64.2429640236123
64.6002503436855
64.5658725603792
64.9606334396737
64.8140306202406
64.6533170831805
65.3788527588867
64.841055142549
64.7421541676949
64.696377934216
64.3228272974044
64.6935362062741
64.492134974635
64.6478567283775
63.8469252364006
64.5395282680931
64.4126075180062
64.5260606501519
64.2711365955998
64.053403075041
64.8055063933929
64.7875757386526
64.0485225629421
64.3732744852737
64.2933208041295
64.2787720563634
63.5400407653459
63.9861992178448
64.5258479034307
64.4016862230485
64.4326667205203
64.7824121539394
64.6091076012759
64.7967026550323
64.7219165803507
65.0451522495926
65.1223301397347
65.3215149022665
65.1217769978633
65.3139226545648
65.2552356815595
65.010157231977
64.8575061311731
64.5615126402074
64.1453629627041
63.871511328998
64.5144527218006
64.3448805248045
63.7894394580481
63.725854258725
64.1041427993418
63.6790477293264
63.6066788441475
63.5138047551165
64.0194161061102
63.8064028021492
63.4976627796277
63.354331096234
63.2218162404871
62.9740065391657
63.0801174438061
62.9527769546514
63.5954812278675
63.3353192696443
63.5521179634943
63.4048542876289
63.3057641805803
63.4676274110907
63.3711928710419
63.0372560231633
62.7586255955139
62.6300891723063
62.7396224534838
62.6025982888376
62.9436337304033
62.7106016052924
63.1358118914061
62.5312611468747
63.3157301027498
63.3304850813859
62.7772360446167
62.6987951525495
62.9445889784335
63.6252567587899
63.7870753684182
63.540710756152
63.3760179352269
63.3385015133316
62.9679385896994
63.2001958259093
63.3646283426497
63.5518742676359
63.9428756971235
63.7142176311929
64.2150502835264
64.3658579584342
64.0052808497382
64.2351900586946
64.103723577417
64.4316464290597
64.7162345262768
64.6657330653665
64.5394054180752
64.8370163503655
65.4360137671922
66.1377289586087
65.7995445954955
65.6928916590339
65.7020993056601
65.2055515863263
65.692042202181
64.904730385635
65.3486623666752
65.123205043273
64.6630933369161
64.264429740091
64.3179796226348
64.4705495294279
64.6708124779207
64.7003497488438
64.7016653377224
65.0394540734655
65.1138390032941
65.025352438861
65.40647315455
65.4181346924871
65.482819551167
66.2650011116379
66.1959124535309
65.9807876022413
65.573210983559
65.791840380657
64.9696017453357
64.8424245361141
65.0569938330591
65.2614449467827
65.6424325091759
65.2770084804824
65.2984530566541
65.2204683082146
65.6177646603128
65.4420805909385
65.8511433620569
66.2682423899716
66.2580974849658
65.8081339883502
65.3973860382265
65.4816303982866
65.6861870557358
65.5433813820196
65.704927184803
65.9248935150767
65.4841098256736
65.071390325689
64.6937448913536
64.4132383907796
64.6960040363994
64.1362978567221
64.0922763763493
63.9310876132793
64.0538278189768
63.6437393318945
63.7443607864221
63.8915524609641
63.8254801877268
63.6022839493507
63.7705053866805
63.581240992337
63.6547140058553
64.0239642237813
64.2003452159826
64.0268954771449
63.8306069981735
64.1154939353221
63.7637604062539
63.3497430099783
63.9873328943187
63.7231368171391
64.1365999994014
64.1042938925961
63.9610875212151
63.7358580392
63.8637367350962
63.7475935340266
64.3711585044763
64.0858241853157
64.0521048022445
64.0882556121791
64.1495164892901
64.7253156963691
65.1058350877482
64.3632790634001
63.8965735697725
64.0528164614433
64.0246489892392
63.9444535841837
64.0994802500161
63.9369027572807
64.4671331044394
63.8388653669369
64.1542340606894
64.0325240016067
64.2682980947279
64.4620652457985
64.0433406750041
64.7351000034548
64.2855408383566
64.2644496715714
64.7276923801402
64.593860199387
64.1981444825971
64.6476198402031
64.9056213801768
64.7467499000327
64.8960865490001
64.8804581999408
63.9403282074684
64.6376979980755
64.3104239854059
64.5591455846862
64.6378847073109
65.057589400572
65.4547877517837
65.4283727287766
65.3268863295971
65.2430729112429
65.5872524719605
65.405404639474
65.3743036864053
65.8396497962486
66.037819706774
65.7502845500075
65.8982373939943
66.7017415414739
66.4466758252423
66.129053025884
65.4780042397761
65.9159031335799
65.9357549052947
66.0543501968943
66.0541690341022
65.9016573072714
66.0546055452141
65.5334213540667
65.9054661839429
65.6560921061541
66.2010875985619
65.8215984405391
65.9478076637617
65.8258505350344
65.9723212549599
65.9515196755601
66.1738877762083
65.6167892930665
65.5542173638228
65.7815779552257
65.7282615682713
66.1851530710585
65.8192130762324
65.8210287169041
66.0063829735842
65.8266043102046
65.5281928726633
65.2709728268151
65.1099420519169
64.6781626152634
64.8309939406037
65.5300219393568
65.3892311918205
65.7303509906778
66.0250868625836
65.7600546231107
65.7143783594175
65.7072172021234
64.9714738211708
64.6634975991042
65.048602085111
65.2574796127674
64.8334337786101
64.5322668402798
64.6235396613748
64.8246356516517
64.7132037900749
64.4518241549204
64.2964612568998
64.9273586729414
65.1222687625813
65.3384480209608
64.5709050491436
65.0168088378533
65.4451364540926
64.8615678497281
64.5948409687
64.6633219735924
64.7386159896131
64.8737960990838
64.7806351396597
64.3152727771413
64.8934793930865
64.6195236759657
64.464459315512
64.5854252903798
64.4532463968589
64.73346210998
64.8280249209143
64.0942441345136
64.1678094629664
63.9634288511318
64.2387891528646
64.0405736184037
64.5126272545938
64.3252589011628
63.9493978441344
63.7584362815161
63.1749630670541
64.0927461832841
64.1563540390026
64.9501228995917
64.4888346552023
65.0207422970032
65.117247549441
64.8422798052324
64.9422857644518
65.2020410219971
65.1474256284707
64.7845469138598
64.9962148635341
65.2236360975192
64.6476572204651
64.6085519515867
64.1714586776131
64.1931948575301
64.2576001812397
64.6215682713128
64.6877076471399
65.1793323976811
65.2655791473914
65.5107800849492
65.1176532085083
65.0354232485008
64.5112142208964
64.1212644750326
64.5102943745659
65.0732536064344
64.8600352057169
65.0318841774622
64.8788551982679
65.3069178277796
65.3979807365736
65.4933069499802
65.0312058095365
64.4629182092422
64.6863728523146
65.0334194465858
64.2123676447915
65.021279286955
65.4706200130231
65.0096559465334
65.3052193042267
65.2551766491844
65.4528413421583
65.6328781681044
65.8006136755112
65.4788028382261
65.165064928693
64.957440323069
65.1253573206756
65.1545159839266
64.9449568473427
65.316019870661
65.9848455126524
65.4969935759784
64.7506603103587
64.6621686893319
64.7290550012295
64.3986267215213
64.3522069188576
64.3242197583821
64.5237961689709
65.092379509018
64.836513803398
64.5877120130145
64.5520743893302
64.6949063183406
65.1595719750939
64.896958587479
65.0480960353832
65.4537203879396
65.081713929607
65.7741791492025
65.7368813499232
66.0008048338334
66.3562484257905
66.2022155828611
65.8958765902833
65.932118203972
65.7487218867524
65.5635267604322
65.3960908219562
65.2456207097159
65.3577850578125
64.8552421014174
64.6923546461595
64.1790035785141
64.5819065169246
64.5837576735381
64.5661217227761
64.3185102457384
63.9394864878533
64.3547318216093
64.186239854055
64.0982091810419
64.6375860669449
64.379359421297
64.4210554790646
64.4495201695232
64.3443565102156
64.3683813645766
64.7033199204452
64.45419822193
64.3408873448656
64.640987116663
64.170885979784
63.9682130912975
63.483842743463
63.7058783030996
63.4160484233231
63.3505950044777
63.9776971112188
63.8969543651704
64.1054602777387
64.1178251705791
64.0509058187766
64.1690254803533
64.5890341659169
64.2878467073315
64.2027460297263
64.2845518997286
64.3354111440205
64.3072420043715
63.8130312952169
64.4233851223355
64.5027975279789
64.4105991383485
64.1545288360864
63.900062223376
63.5846066638486
63.8663371619657
64.7313827055444
64.232372027235
63.9672261287633
64.0383972974247
64.1008532275774
63.9437219418651
63.9479422168306
63.7432023176754
63.7199786148796
64.3261875662482
64.2526445770917
64.3429488519492
64.1301324953731
63.8909622511877
64.2185925248898
63.6899361688924
63.7001171089922
63.6648226073684
63.6596711678378
63.4031903124154
63.1227612611322
63.3575671813467
62.9472262742803
63.1115429065746
62.8676785768327
62.8989129683158
63.504922128013
63.4088807390537
63.3150624382611
63.392410310359
62.9996369334112
63.399934020425
63.1431696899681
63.4046194946475
63.3443424067756
63.7540877450342
63.8436807953141
63.6339733723234
64.1720485672545
64.1211167103786
64.1180471658748
63.9669500156279
63.6544407338663
63.9483300309755
64.1557075920959
64.8406603392386
65.3292256486602
65.3045988340164
64.6755046617647
64.7068978725689
64.5440106058588
64.7200627649179
65.0955003347822
64.3652285183873
64.4952319541416
64.8651597630153
64.4318186371271
64.5447167863941
64.9936749519643
64.9500101027838
64.6804409926531
65.2009109201221
65.2839065480666
65.5958454516149
65.7643431875992
65.5938127177069
65.5942505192139
65.3400944163232
65.1986379321993
65.1045887306117
65.7681715202899
65.8396390870072
65.2746636449926
65.0024684158982
64.9932426835955
65.3103008940845
65.6860812733119
65.2806335637177
65.1501567581065
65.5950084345459
65.397844575018
65.4106232959965
65.1495874886211
65.9426669917652
65.7164744324771
65.3842285646892
65.7377077782722
65.6393580299146
65.7091622808594
65.9222924893811
65.7183277526485
66.0067956564797
66.477361034839
66.6776908197611
66.5605019409731
65.8359322263588
65.9824791454768
65.4605537183932
65.4758443517901
64.5653201785724
64.5501234028785
64.4497537475587
64.5912969272118
64.5838783576521
64.7799739595324
64.7305913350758
65.3608024891248
65.1858984147023
65.1581981322815
65.5741453547369
65.4051461292924
65.8546047207294
65.5429133281327
65.7590085401261
65.4366103842433
65.2188546347363
65.8015588808997
65.8859071753057
65.6631592048665
66.0333844750146
65.7856392802536
65.8186824368779
64.8669359593816
65.163297174119
64.8149272622977
64.6230098246805
64.6038357869218
65.0314329123765
65.2629086006578
65.5263059375048
65.1856470816748
64.8037115812513
64.5012583229752
64.1635945959403
65.0770157746989
64.5509353494457
64.8725963324017
65.2508367598824
65.806449237312
65.3550859479035
65.260917378492
65.0107402065663
65.0826542080203
65.6684949588808
65.8479448728019
65.6811766275801
65.1364332629548
65.7255491463458
65.4464849998958
65.4542105907749
65.8238614875911
65.8382017781482
65.8235195192039
65.6164647126901
65.245264541794
65.4280365143313
65.180933405034
64.7386980854839
65.2817191419731
64.5605099625708
64.6729793140719
64.2107638704448
65.1080153566125
64.81722119315
65.3323011545532
65.9186250191544
65.4287404942978
65.5516207694837
65.2728529075595
65.18585986399
65.4562153557339
65.5022527674642
65.190939854949
65.3188110457228
65.4154686115682
64.9418583248721
64.2915421506768
65.0157735059186
65.198939553249
65.5527722358059
65.3496720896092
65.0351718632758
65.0714166503449
65.2136855807907
65.0741740985805
65.449140325273
65.733473557423
65.0304112488158
65.318460676536
64.5830738265292
64.9684354493081
65.2661475519636
65.6360824586478
65.7550571621716
65.0334338978092
65.0743619270493
64.5898031758391
64.6751470703966
64.2958943767014
64.4795349001211
64.2294215825566
64.1759684462158
64.8050265101832
64.6677942112464
64.8407847400289
64.8231296033853
64.8850832120489
65.004111256101
64.9339302956102
65.1342394119318
64.6202827024893
64.4602268560239
64.799526153301
64.049046665147
63.8281978483068
64.3805191894961
64.6903397906487
64.2416651724372
64.3789827810251
63.8201403473623
63.8220908272541
63.7172104368387
63.7698214747996
63.7095107090653
63.6625958651474
63.9564589630201
64.2418792999532
64.3366919578275
64.2956272493386
63.7141609832588
63.6260796402697
63.4435889578846
63.9502604502572
63.8442102087413
63.9343310531558
63.7884703144664
63.4054247882196
63.3330397211214
63.5014446953223
63.4245788756716
63.7501640314268
63.771915018349
63.8405203218281
63.8743131607281
63.4472733085794
63.7259942654933
63.4089705518907
63.4977671766537
63.7958016287796
63.6138558877632
62.691064025207
62.4522616244345
62.4422416084562
62.4992731133367
62.6308195341283
62.6714220892701
62.4568916136505
62.7871840212092
62.374606226798
63.2034147063582
63.1623380151334
63.551270187697
63.31750304973
63.7905351213598
63.7273057011022
63.4349389508663
63.7257534455566
63.597855353262
63.4800953525457
63.2474808442957
62.9677655528458
63.3959526249559
63.4818772545602
63.6553592003052
63.7877548657453
63.9135334007098
63.6579955296654
63.5808075904919
63.7309701671096
63.6420801873407
62.7685331891334
62.9386664856363
63.6343831637599
63.4278540443229
63.7195394730312
63.8990144979705
64.1501677455127
63.9767243102235
64.0378099047002
64.1450673393557
63.9076048064415
63.8569447790664
64.0513120062037
63.9761313844514
64.0803590312613
63.8078900816887
63.5450456405416
63.6245235304073
63.4481413358781
63.2248795899781
63.206494605465
63.0399618618997
62.919418218239
62.9459102692174
62.6370131761766
62.3430512097209
62.5224996912055
62.8795867768553
63.3034622738057
62.3931074401831
62.4378894839769
62.8127234397535
62.9136938410176
63.5330961695661
63.3587598359842
63.3824772894741
63.1854339095573
63.8481946061207
64.3665499803328
64.3890456320136
64.5071054284794
64.4978588066027
64.7119185260315
64.6033020623217
64.485774908484
63.8910487667784
64.1361513984845
64.8639537752783
63.9369853161002
64.357215669082
63.6974468719825
63.6931136905369
63.9380968403923
64.280256803502
64.3543142600604
64.7898046954286
65.1275455711404
65.1353567054553
65.362922859317
65.4600249369818
65.9241480982598
65.7300694351074
65.807419148724
65.6692073203623
65.9685860623009
66.1035372175636
66.261742419445
66.1408431874006
65.5379396756341
64.9873526819647
64.9728947568198
64.9954601339017
65.4194537299601
64.8229538730229
65.294174620547
65.0958401617673
65.1404924690419
65.0747366499524
65.0615458592857
65.0369045122394
65.2014261512381
64.8521594048318
64.9972951392114
65.4606369263651
65.6086001216
66.1671717900767
65.9434529144656
65.779520105393
65.6612657208022
65.8475763284236
65.9820856634086
65.9218931350212
65.7368428722061
66.0414939184623
66.1544106470207
66.2205288620523
66.1342289127424
65.6705939866243
65.9012113063108
65.6259296237121
65.4447745050759
64.9642588693839
64.8333823632798
65.28833321774
65.0827106834778
65.5669314478148
65.9817419384866
66.4754889263978
66.2111620632495
66.2932972996347
66.4118955223041
65.7175075720515
66.170202035497
66.0215185518887
65.8262109776684
66.012445373417
65.7518803618848
65.4945530858305
65.9323272678092
65.5863355263066
65.0339394604173
66.2351401929341
66.5860158656658
66.1259594557659
65.9115142276384
65.9514942699131
65.5480449227325
65.7698910458707
65.1370404699852
65.1291225305987
65.8017841375018
65.6136890083649
65.4589188819955
65.5461355501886
65.4483167201369
66.4221813005178
66.2321266049572
66.0403778007266
66.3623493346104
65.9535409713889
66.156161497476
66.7414317542274
66.732165500047
66.4064249500145
65.5966823114442
65.8735225718352
66.198240161812
66.3219697948048
66.0002476699374
66.1835762335443
66.2983912941338
65.8996456246133
65.8691910760795
66.1119474333982
66.2401224512284
66.4686249522281
66.0089072149537
66.4182244106837
66.6253689320165
66.564698984843
66.7714103702456
67.140864019859
67.3777751022519
66.911915801451
66.6750535883195
66.4892710028534
66.1632690418792
66.607748202532
66.0054559395489
66.0466116452103
66.5637957467396
66.6622413487682
66.5988401085427
66.7221676676718
66.5195016533093
66.6747771706998
66.1291270236523
66.2450209721838
66.0093728773497
66.2952791898073
66.0737092446769
65.8694817147464
66.1168817583646
65.7801133612401
66.1857111748689
65.9264729300689
65.6028437774058
66.0120772101361
65.955523179177
65.6579932165041
65.6721553334432
65.4364767514032
65.4072516113043
65.7229034968889
65.6354157243306
65.5756102368712
65.6558851540713
65.4313082607447
65.7770369881208
65.7157972107446
65.6128241537808
65.0053723175364
66.0920647044051
66.3293976744171
67.0275611770319
67.2291312861926
67.3548389863054
67.3271937585335
67.3461905648597
67.2705601514394
66.907655213015
66.9689207526368
67.0573117320114
67.6353877834794
66.8141166615893
66.8256926587518
67.1164971441229
66.3812151449857
66.1732639371534
65.96484197505
65.9602008789267
66.0997862016118
66.2101110048444
66.0551123915888
65.7732990581511
65.8836864048618
65.2808414800357
65.4357993299358
65.2819925304301
65.73165137167
65.6631219340224
65.5850163492854
65.0244138765202
65.53719600445
65.2743513382782
64.7435146307903
64.8287390959068
64.8439516929678
64.415597709171
64.7866209731146
64.5221766266943
64.3140292100394
64.2171317465746
64.0570414567675
64.7857782827606
65.1089857624407
64.9890241268853
65.1266657125819
65.7533905951899
64.6852991576862
65.2507491704786
65.7517743411899
65.4864461632336
65.7311631292105
65.687584113578
66.0016586646713
65.2788597010327
65.7508246189539
65.5653463927471
65.4711420103336
65.5146938514385
65.1164865764784
65.0186620226987
64.6951085251587
64.686374990822
64.6771885452729
64.8440535279777
65.3588321515299
65.0219668816774
65.1309284405711
65.5408950004811
66.0041249086149
65.6392535490039
65.3888508908351
65.1327347854671
64.9592967384921
64.9578712507864
64.8245856863796
65.2050897472778
65.4167337550599
65.3915696699368
65.9260774332506
66.0435449721101
65.3776625791969
65.1365886633523
65.4831190314849
65.48656596426
65.5304265255908
64.9566690878543
64.7809144822554
64.7466896508262
65.0451464577833
65.0847373726614
65.3425049645468
65.1596502952955
65.6888359597926
65.7922491542884
65.5622986148254
64.9697092729422
65.2497341135014
64.8389235458133
65.1981544958442
64.9606840063432
65.397230055279
65.3008496020368
65.7395962515089
66.1678107427719
66.0033727070749
66.4381953428969
66.1139776472104
66.7495556293485
66.9470322002075
66.5034366308875
66.2318656391511
65.6231284868104
66.1810147486994
66.1383778603803
66.1328024084426
66.5713252388814
66.3453756518561
66.960736470038
66.8990582591359
66.5244482369247
66.9033533255977
66.4975366627914
66.4369398680156
66.7941549330093
67.0994050893594
66.6987302939021
66.8897493297575
66.7139185884967
66.6952568630672
66.9004122965032
66.6971149969915
66.732544086726
66.7268809369879
66.6891175005998
66.4368585263616
66.2834825657514
65.6028692601307
65.9016931352513
66.3049226640108
66.7319311362547
66.1494537472708
66.6915305630661
66.5219286385479
66.3798486244949
65.7295577518168
65.2118655614063
65.1558464585957
65.3881222701119
65.1887649821717
65.1523305407993
64.9498515801117
65.0380082536616
65.3100486618932
64.3694324397228
64.9125107499111
64.5992466057331
64.7902434221178
64.8260263120261
63.9786863986536
63.9749974948194
63.7824487332159
64.0514665434962
64.0053982123653
63.6553098178738
63.5123280033215
63.2775777111314
63.8933751070625
63.8879282121854
63.4161062329727
63.2673241693336
63.4630743923507
63.0511890212685
63.6372059408473
63.8755392126982
63.7669289643792
63.8946291780623
63.9566836008552
63.5187564805616
63.8954249746701
64.0672325867652
64.0396630007083
63.9081024260013
64.4816004409891
64.731323588746
65.0622993910593
65.5773688668818
64.9611776637814
64.8312216382057
64.6377301451517
64.272068035172
64.3595263028716
63.9571532762477
63.3217148211377
63.6778929451148
63.6086721350016
63.909221137557
63.6510223637176
63.6939844362787
64.2751300893062
64.1577526374397
63.6755267699948
63.3993780237586
63.5389256685024
63.8020255984937
63.4712881092384
63.9949556936195
63.5536034246282
63.6769428574835
63.7574028650481
64.1258342373211
64.5322466151498
64.4758566765179
64.6850317389134
65.1140695805692
64.8280210114191
64.7223194396586
64.7441312544603
64.6590215398479
64.5337182930876
64.8953120006805
65.3024857700042
64.9742665484627
64.9110328965778
65.1587559786212
65.352658188783
64.7366119783329
65.1200276713691
65.5186732329657
65.031779668187
64.9074727633598
65.3116940176114
65.5028887110179
66.0063347656358
65.7088627966752
66.0872515564922
65.7796467195195
66.0359659944254
65.8017656988694
65.5959579118928
65.3566081444569
65.3468830967731
65.3136634766268
64.770506306424
64.9366647302046
65.1730390850062
64.9675876663732
65.0290496616901
64.9064454807762
64.724086294201
64.8467015532748
64.7959192951041
64.7240368265944
64.6556772293175
64.7643436907812
64.7487835098841
64.4396200382159
63.6065001573562
63.6864532706582
64.325854631411
64.6637579542684
64.4298264077949
64.7459779105047
64.7575182176065
64.4679595711247
64.6845807934198
64.5430466651774
64.6612330673686
64.63509480965
64.5656971659972
64.3493783844127
64.6383249413286
64.4268357569275
64.7513715919075
65.3393257491637
65.5348490500611
65.4791680390195
65.7958280846159
66.196256704394
65.9610093882405
65.87662106376
65.8677864265205
65.8582947405981
65.8108577995286
66.1679019490155
66.3833745317077
66.7255372111881
66.7377713724233
66.7431660881598
67.0304717194912
66.6065734042326
66.1510931319981
66.7623555049696
66.464507900071
65.6953698620221
66.0374995448615
65.1680802539515
65.0842580742154
64.8230675345678
65.3397583601372
65.0485140754807
65.574747970908
65.2940827647655
64.4918392967831
64.2401573237861
64.3252268942869
64.4211720630725
63.3989484636159
63.7672644199086
63.9025769570028
64.4403442519143
63.9867917060568
63.4647470907152
63.912775340924
64.1781259778876
63.5295365361457
64.031462756806
64.0286185830715
63.9370823406498
64.3117265520964
63.9852760441136
64.2308324355981
63.8008316448302
63.5140825674059
63.5941486608867
63.6790110613821
63.8153456862235
63.6401738307661
63.5609752811568
63.9882927641221
63.6600069098886
63.8369735350425
63.79345491414
63.618195425814
63.9589705705489
63.9363458292428
64.6046570034675
64.1165958727869
64.2508252712598
63.9172721358254
63.59159390664
63.4616237002099
63.5034586510655
63.0106754228409
63.2000012340696
63.4975234898781
63.3205917885011
63.2648309660083
63.7622627135348
62.972286983915
63.3227321479353
63.1086027775632
63.5726481449765
64.230382145954
64.3489210921095
64.0911297065698
63.7784085440886
63.577187821908
63.7626800521888
63.8135789750914
64.0262526219614
63.7972464573681
63.6534353946309
63.7963062778718
63.9213309195934
63.6140781801437
63.7293388952152
63.8614033697377
64.1721600355797
64.2665366055537
64.6701770080121
65.0714331305612
64.1706444116076
63.7950318664483
64.0923212972235
63.8179981018425
63.801904802512
64.3583936095556
64.4839724436839
64.1016932666373
63.5290534992509
64.0871911669654
63.7408989332905
64.2122009341536
64.0031570458954
64.2599222970756
65.3748085300121
64.9956882631344
64.7389910812543
64.6592725766886
64.4477410191829
65.0855955549421
65.119021768057
65.2596615981628
65.3849221152989
65.25537833065
65.213600940233
64.3454272427343
65.15902282272
64.7623801464744
65.2638009084965
65.678944189653
65.0047324194763
65.2967913920184
65.5446366412975
66.0662016879148
65.5682026191609
65.6890367049359
65.9544709665947
66.2012176877324
65.8602823807895
65.4089971907576
64.8874792864178
65.2195570257503
65.3040144584619
65.3020265497611
65.3701526104213
65.4230631294951
65.2265207218871
65.3722870865519
65.5759835173574
65.2376517134086
65.3019949043326
65.0215698625956
65.0808982867705
64.8575719677908
65.4148982876209
65.4548456423581
65.4805106742093
65.0879378062881
64.9406179523562
64.7146226316422
64.7947719870768
64.8054485953677
64.4776829008663
64.6928386075546
65.2982800138026
65.0196787698343
65.0422326697031
65.339970350048
65.4314938732728
65.7422269432414
65.5984043803018
66.3589899649457
66.0567665800108
65.6049198217026
65.0427521611687
65.6205839268072
65.7438276811229
65.7956525817368
65.249708384742
64.9598042875507
64.6634877859041
64.0939571870787
64.2116191242097
64.5632194178343
64.5678838590931
64.7236677154752
64.2410771857073
64.2838107900885
64.3864638956748
64.5186602649599
63.9007334652219
64.5519983395757
64.3020413631915
63.8937789776679
64.4811069091135
64.2921515062241
64.0360394040942
64.3247274595937
64.8616810019457
64.5921568785294
64.9483962930908
64.6782434397374
64.6853599577126
64.7192632501912
64.7932462765135
64.4524986312649
64.2538639053176
63.9870544903057
64.401001304278
64.5570173751405
65.0415201510373
64.53492146383
64.7487052132883
65.2059072372378
65.0276346396442
65.4018672582736
65.2554843455374
65.1132059238616
65.4760046106481
65.0414071948188
64.9124884204091
65.0950261251902
64.9725726025981
64.6571648765576
64.7698910333618
64.9489489042028
65.1055324456887
64.7253734889075
64.9785270849255
64.8254730849294
64.5228913537524
64.352513174233
64.3696635216903
64.773186497041
64.3050787103638
64.4669115269853
64.9661567578518
64.8495617474276
64.7729767324117
65.2508700956407
64.9354331207491
64.8016874309752
64.7542180005887
64.5790439541049
65.0867740923925
64.7341790256116
64.7353385425826
64.6750955649596
65.2035072969578
64.9034214061348
64.9835560350781
65.4318199263102
64.8586399806716
65.4538252134056
65.9232532950409
65.6778712045647
66.0467614423924
65.738031423294
65.550313560202
66.0344671656642
65.6296657373473
65.2650550283986
65.7521123356302
65.9851647722331
65.5249132674132
64.8644821423443
64.8349651454906
64.7817354850474
65.3657386865192
65.4172119194663
64.8068702060568
64.8838672539558
64.753418383074
64.911368349071
64.7888330579477
65.1795982432696
64.9892101117393
65.2014563070639
64.6891095354949
64.2496351287695
64.5590476256292
64.286553572655
64.2833485153652
63.7292455985913
64.0689544888794
64.3826142503457
64.2661696852365
64.036804859672
64.2328155381774
64.4870845118884
64.4012368613945
64.7330484420061
64.6080341167629
64.429452642491
64.8778339734555
64.5649854154749
64.2366617444344
64.5536635914134
65.022116432376
65.194833391305
65.1183692334453
64.8641864513317
64.6815572871967
65.4628935601911
64.9826831707509
64.6763046153961
64.6838039914916
65.023249795114
64.9907895968322
64.4502386872971
64.8091218054633
64.4288321945435
64.599048497742
64.9817876760181
64.6903459171724
64.425542703077
65.1575728452133
65.264086245747
65.0917835316697
65.6549111324493
65.3093954699725
65.0217497104652
65.2616765733067
64.9440917042316
64.9856701355324
64.688931613117
64.4712754440699
64.4307853699581
64.4534835683481
64.8995328568053
63.8120399280748
64.0625860563163
64.1805026270027
64.2114983173411
64.3987419029019
64.4221031659267
64.7894886360067
65.1195354693694
65.724427712941
65.4264532892262
65.5266709458903
65.8803176595218
66.2803692604055
66.1476787343814
66.7965067853773
66.58327914603
66.0672393859175
65.3341800121969
65.6213237979682
65.1139399235863
65.5866548030695
65.5139883529469
65.4546628525277
65.7331540095605
65.9874446398801
65.5566554653342
66.0316765805492
65.3971370894946
65.6193394118241
65.5923330296294
65.6502302683207
65.75451174143
65.6121666144072
66.0369665474541
65.833379757579
66.2712162906768
65.9861214441798
65.5084919144312
65.2865105864211
65.6756616846343
65.6545592707645
65.5732010553998
65.3256528950672
65.6161283613593
65.7786806832963
65.3891000834915
65.5620487467121
65.3504964242689
65.8113466930872
65.341898644343
65.3718831756702
65.5028850188373
65.3042375594301
65.8434298336548
65.6399381092305
65.5969931055944
65.6531700683023
65.3897896659217
65.9289055739307
65.6232825168959
66.1148456672427
66.072226601007
65.7482493655036
65.5795822366861
65.1409669774637
65.1848564879602
65.4189930659843
65.4993779359376
65.1855060974378
65.5492378869709
65.1490015165921
64.7666386193945
64.5649948146578
64.733957735069
65.2184927537384
64.3391712733261
64.8970412141449
64.6941377834105
64.7833654348506
63.9917107754371
64.2277511755548
63.7763781099937
64.141741532136
64.2426653174705
64.353025660793
64.3909845619716
64.0319569087079
64.4714966542778
63.9716492720553
64.2574779907996
64.043593619589
64.2252371970386
64.4461347558006
64.5430371894644
64.7565955229892
64.5690609963607
64.5496906131927
64.3758601530042
64.6211232570276
64.1209721936495
64.1531275284506
64.2378133262053
64.5442426478775
64.8991141419225
64.7891976696192
64.1847249487923
64.5264838870555
64.5535601208902
64.748578849166
64.0403776287345
63.893570023744
63.8194095407544
63.6967191539665
63.5432194394779
64.0558435012142
64.0387561731691
63.8256197596056
63.6727725175855
64.2410500533411
64.1087479630453
64.377139721254
64.2221446491788
63.6613088102445
64.2999260964385
64.0740061638844
64.2182375637276
64.5551566528598
64.5231326103041
64.5671525997575
64.4651848494758
64.7882770778437
64.9135194602627
65.0665122554628
64.812932853714
64.5559071474412
64.6520673577716
64.8863809415408
64.9796420186089
64.6330986881373
65.0811470697171
65.2575935601801
65.1084980997458
64.7862228899694
65.3403858744042
64.9981203779818
64.8402188087705
64.87583544633
65.2643863494013
65.0123186003554
65.2910617235237
65.5858292542917
65.0646892350643
64.9138945981514
64.3759330285978
64.7377681525904
64.72568693908
64.2805162167785
64.7007127453889
64.8425149683375
64.6498992506944
64.7600036736951
64.2402351768351
64.6640437153406
65.0279973979047
65.0366785645441
65.3416605434797
64.6722540495679
64.8859645787845
65.384738347169
65.1170498261596
64.7757923351304
65.6332587743199
65.6617469085058
65.4619059591095
66.4486721148
65.7560494065442
65.8704415577199
66.5420090896395
66.4118515221833
66.7700920813393
66.3318726418717
66.3764634722508
66.3236379743671
65.8281455298318
65.9122457568063
65.8498254163475
66.0594149192459
66.1358984409482
65.7899488655517
65.9903320473573
65.5323061074935
64.9384099271574
64.631845601646
64.8670930499999
64.6294025007552
65.4058065714928
65.0722815933329
64.3111588732559
64.3717102396048
64.6387076224075
64.7639516123066
64.8162713619425
64.9457153462868
64.7573350225808
64.6252844208145
64.4818561802094
63.9194614450343
64.1247503156985
64.3247484700749
64.2439821721696
63.7038516013036
64.0366086835433
63.582840246663
63.2334718126169
63.2395246857906
63.3286926900952
62.9590741130132
62.7360067492387
62.1408956592802
62.9479436541585
63.3925670464712
63.4068927472838
63.6673940543503
63.9087893512459
64.3212382564583
64.0378537625974
64.4491388016275
64.219779421459
63.8813596589647
64.3851842297183
64.574852536779
65.2067997950029
64.5031168300648
64.6482103932451
64.7815207762781
64.1162750368472
64.490189272032
64.6890864951721
64.957554713108
65.2648321931351
65.4714006738864
65.118155031401
65.4065345245808
64.9986511239327
64.9429957758095
64.6031856019882
64.6331766461459
64.2601892624278
64.0361670910596
63.9614814472043
64.3444808734044
65.2351512454397
65.3694256753912
65.6946750928997
65.3609322813877
65.4467496211393
65.3077944913265
65.2067225462852
64.8854263690258
64.9383902650025
65.058810765872
65.0684454959066
65.1806709044176
65.0806402093149
65.1894935172284
64.5337318426469
64.9261574089284
64.6562532083216
64.5389359806438
64.5935104093938
63.7704881072017
63.6921380050565
63.5806351021669
63.904341963089
64.0550205117854
64.3552501227098
64.3194109206321
64.1698534129949
64.0194631496485
63.9706998252672
64.5942097283801
64.2620118688804
63.9679913898181
64.6658523852013
64.9624916487797
65.1358179968541
65.1678548320937
65.2153834124557
64.7964564635863
64.6092144257185
64.2571855655882
64.781661307701
64.1570625597272
64.0783139342121
64.0144321670938
64.6995094882304
64.516142731643
64.5710687530109
64.9166850600359
64.8358848263483
65.0006332020752
64.6444055066613
64.9982171404365
65.5569185212374
65.6895626730386
65.6964927114578
65.049934194713
65.1617549897976
65.1081052184195
65.1172815385275
64.9792856677668
64.7962813588092
64.6294667589909
64.853969873396
65.108680138586
65.3895906300676
65.51752136938
65.6514046178415
66.0410863935506
65.3929109156817
65.1207414388403
65.2010312935479
65.3837324814363
65.410939620572
65.1345113420393
65.1643380093464
65.8295713191807
66.0434254116868
66.3201498112916
66.6984195964052
66.5694125453661
66.2272542512044
65.8721354384801
65.6236710810547
65.8129905538954
65.3630456329539
65.4345430321511
65.6749763135483
65.6905202526888
65.1685049079315
65.706175254937
65.4646263165585
65.55793876748
65.1299582269727
65.0640277350284
64.7550391080504
64.9690718295107
65.4201178309613
65.7622684070719
65.8882872285533
65.6213011980512
65.2821955735773
65.5123070041736
65.8962313146066
66.2191801095749
65.9666169235041
65.214715591735
65.715475915627
66.245897128926
65.8131877193979
66.0239145360981
65.3279720095597
66.0344984635176
66.2967856693007
66.6258082502777
66.7938194682594
66.2616855886846
66.2338315606501
66.4299739538968
66.7420761975386
66.6954112839483
66.4140646923796
65.9228906468949
65.4224417080026
65.0294066682144
65.8100841901192
65.8491812302702
65.996272304556
67.0436574351819
66.415529314123
66.6961220385295
65.8770309783491
65.8892261207718
65.920681218339
65.4519154699055
65.4147510635836
65.4254883471194
65.1420368651264
65.2925365154061
65.722750084255
65.3774614324579
65.8689567830615
65.1977157266408
65.1891604902214
64.9900841682009
64.7281479069241
64.4580564272381
64.5849377049681
65.1394353767156
65.1376421832935
64.7913406365289
65.1130560892982
64.3679594199553
64.063188160359
64.424725220542
64.4023297572163
64.4437230620062
64.1645803688651
64.1366011899449
64.4497127111159
64.5398196321973
64.1809884716524
63.7912156536948
63.7673702322022
64.3859454171944
64.2302457622366
64.6464934379507
64.8703346883484
64.8026861488435
64.9859159566637
64.5490055143928
64.8053797053139
64.5501243296181
64.9924458294382
64.6399513305339
64.5382899932754
64.6709331428714
65.0564725539277
65.0408474375028
64.7901552387906
64.5708170131944
64.8213427316725
64.0346470804466
64.7300829748743
64.5624881807852
64.3065255430077
64.2000153236286
63.6784563892774
63.3241437879185
63.7418513130087
63.4265489812252
63.9796400480316
64.0723861851815
64.071778898009
63.6962963637912
63.5588154650006
63.3032962081938
63.4427306799186
63.7497321753993
63.8840587763116
63.7331978521246
63.6725675613641
63.6850725591037
64.1656369501173
64.3517788745713
64.3606231353898
63.9476797239039
64.5131327799961
64.4593200797535
64.6328546324545
64.1347699345052
64.2187591807537
63.9763473555895
64.2701374915291
64.2162393756719
64.352795031492
64.7942975530882
65.1094349107366
65.5836229568003
65.9707841859986
65.8328131450435
65.7706641192299
65.73347481458
65.3005501481704
65.709938395598
66.0474331825998
66.2546938392236
66.3406609519821
66.0628999954788
66.0136664408727
65.9087614143871
66.2146143141633
66.3896765043896
66.0626852018785
66.4147226643102
66.3357301678977
66.4656141927995
67.1722799450134
66.9038739965879
66.559671557185
67.1406132655631
67.0223265994687
66.9490101384899
66.7567749013798
66.0178709737374
66.3479770394862
66.7934774115942
66.5964607904723
66.3783680626498
66.706916765018
66.5465797066628
66.6708893095143
66.3037988326543
66.3819724528257
66.0682725874035
66.3109487648376
66.2524277314142
66.563724865095
66.4648462966493
66.7059493103661
66.3152308760436
65.5041346395831
65.7138813376273
65.6965397848832
65.7536565910636
65.1149111636802
65.635220350505
65.7435103670424
66.071342363939
65.8919951982801
65.9500018565529
66.1591780151323
65.7954053828556
66.1237468612453
65.7967077844168
66.2806450660743
66.4502967681217
66.761510993626
66.4945445075869
66.0195374462547
65.5977557193362
66.0096838762025
66.2460488626618
66.2086039858559
65.8452007897907
66.1144575841575
66.2727225442229
66.5698650164016
66.1864057718776
66.4148425033563
66.1905275478324
66.0187951965512
66.0727053989884
66.55890061398
66.4249716272689
66.853084258261
66.9078538056929
66.5367327548712
66.7980308885347
66.8971703080433
66.9002268020863
66.5239467209044
66.5872031799584
66.9355056847016
67.1383704750112
67.0395291042768
66.0885666544208
66.0346662503798
65.6048961936705
65.5784722604273
65.9073772610689
65.6824202446494
66.5338698488829
65.6741782951444
65.7340119349511
65.3921128160004
65.3180796726506
65.4369637271188
65.2369627360747
65.358805797398
65.0010950646537
65.2157199403227
64.4716197986748
64.2949882204623
64.307045701489
64.7382811959126
64.4112604049839
64.4610485047837
63.9935331031633
64.4009940843095
64.3736156429407
64.0099057077023
64.4131187635467
64.3158086574954
64.3042638678075
64.6398634735767
64.3557511963781
64.7909372793802
64.9195447628328
65.0314811112723
65.1147475590136
65.1134207006015
65.1310854367821
64.8293289895058
64.9386433753488
64.5563996309764
64.7222584656195
64.3659120392479
64.8077925481315
64.6952798249327
64.6548695051679
64.6852889753645
64.5424468098192
64.8761412124302
64.46557989613
64.1618889853717
64.6740136379834
64.6280640632001
64.016401063803
64.1955434493482
63.8956324407422
64.6022353502408
64.9340475201625
65.1118984412053
65.0804921245376
64.4120329551298
64.9289135433038
64.6986824984166
64.8977509842389
64.6823655860763
64.874828009287
64.4344624815112
65.1380717243048
64.4201353450528
64.2328870267308
64.3338553627678
64.2639154270713
64.9606619299675
64.7351706152361
64.8244507186348
64.3748026435232
64.5461414039712
65.1914051127004
64.6421332045178
64.8731965076819
64.8999019194971
65.1909745372832
65.411219252454
65.0692514222339
65.3384338811163
64.9134005110896
64.7471540378154
64.794050540271
64.169114849436
64.656179238825
64.415295272606
64.3754818871555
64.026205323327
63.9710964096649
63.8455028137453
63.9318312297111
62.9518187960772
63.2358808571457
63.9256718287927
63.8898936223625
63.9248165784213
63.6109927239793
63.8361338080018
64.2545559255881
64.2224527903959
64.441216955728
64.243940187865
64.6996016894045
64.5816087862942
64.3225291189989
64.5488032639958
64.2603059479774
65.1122561431598
64.7311744324456
64.1320836951181
64.3866694763029
64.6441052134353
64.3099762152351
64.6800461882027
64.5786195472044
64.4663610820881
64.5175379021353
65.319104603932
65.2735130204121
64.9361291098112
64.9412050108079
64.5111610752946
64.6961877328614
64.556188108158
64.8322966410203
64.7460233218022
64.4103477239427
64.793646542348
64.6909026815336
64.6335074375597
64.1548727889381
64.2384312043349
64.0123870610588
63.8319786342213
63.5907504749431
64.0371838526888
64.3504157511947
64.5761480540269
64.3404033253895
64.984694548845
64.3824319936917
64.5920290069897
64.7876027743537
64.9071116295905
65.6341414671764
65.5860450096979
65.5058789124523
65.1496983462413
65.0941842442844
64.9716858167786
65.4588099020179
65.0603955914527
64.8990319291382
64.8316879482046
64.8668398685634
64.7048244956293
64.8230790367802
64.337199922469
64.9059716246715
64.4607396421805
64.919030568457
64.9470928976109
64.7196640509519
64.7258215203494
64.4744651010064
64.6118213273826
64.5510612774722
64.8217018160628
65.0799119428271
64.9014998566075
65.0586653190279
65.7145839045163
65.928246272432
66.0130175864033
65.7190062824573
64.8842387202079
65.1820983230951
64.9889857872768
64.162897321657
64.7064956492878
65.163681836288
65.4501745811568
65.1139184843071
64.8059235672982
64.7831011004397
64.9961962088081
65.2100806178041
65.2192113118217
64.7639701535069
64.7217606293969
65.3747130079481
64.8177248172246
64.9132890275512
64.6857718951074
64.4037111408715
64.4583396949256
65.1892067175911
65.4083716210152
65.4707886900826
65.043174589084
64.7859864589594
64.9659329350847
64.7078237050009
64.9676976241267
65.3472233795063
65.1201921226282
65.3046225461517
64.691770916152
64.547215928769
64.647236012594
65.1887159072926
65.2028343048904
65.3320167077885
65.2062081228317
64.9884870377189
64.4631952758296
64.8042180329506
64.3985032564483
64.3695462887429
64.0968001650342
64.1826618337057
64.2591778838343
64.3520634315355
64.2918352860383
63.5262933192251
63.9087927109996
63.8461296142387
64.1089590506645
64.3415123761655
64.5685984331362
64.5974683359858
64.5632805085217
64.576609552347
64.6002249409072
64.5344958991106
64.7908826086116
64.8102898100362
64.8209809091535
64.4500532605913
65.1252409215757
65.5441877813458
65.5295110078402
65.8821108240994
65.9410023303929
65.9659833955282
65.7785225078028
65.4532877410106
65.0437018625678
65.2447931774553
64.6715239088887
64.4994140683419
64.1387455914884
64.1484934473431
64.1213545716825
64.4296641088004
64.585715818675
64.5098679251625
65.0092895951236
64.7524253382851
64.4251181559055
65.0631580579932
64.6634798716807
64.7307870757644
64.268814574567
64.1148811291946
64.2712969586076
64.3425709364035
64.5169427527049
64.2543381000009
64.2311779074582
63.4929619657511
64.0742107904424
64.1806967826085
64.1438717240163
64.5515676459186
64.0471658459282
64.8704565941729
64.6981451120839
64.7982945143372
64.5819583745975
64.4897350070114
64.3329105844849
64.5261914338553
64.4478939949518
64.1104191195482
64.2167867236236
64.2803739707308
64.2609636926817
64.1809106374064
63.9937872834939
64.3059774094356
64.0059240548752
63.9070694405694
64.0658729640399
63.7421522589873
63.8457795094192
64.1072756732862
64.0182540561655
63.815810020859
63.5625983479943
63.9584474010512
63.6858531403694
63.7780270129294
64.1471948564333
64.1962560726346
63.637146005907
63.7337923929476
63.865837569053
63.6380735775376
63.6303897813899
63.9023868960604
64.370962626238
64.5107567920779
64.9700385161293
64.8883501984164
64.0796344674587
64.0095366261029
64.2678488740305
64.3027439033507
64.2436636147089
64.4786291589968
64.6496476417597
64.5025024550607
64.3633831125131
64.1762677396248
64.2389268332986
64.2621440076761
64.1662861719008
64.2885168633989
63.9957474171463
63.6961175131289
62.9549561170094
63.0850975334644
62.9284642468305
63.150217118146
63.4158873588752
63.6661595710242
64.0878597154158
64.1658876881286
63.7949363440406
63.8498457238365
63.7678173053355
63.9175632270883
63.8199062201157
63.806969921228
63.6069948410383
63.5876801657161
63.7720379939071
63.7468778425603
63.8742192128319
63.3871535156504
63.8858180650776
63.949049962605
63.286022008341
63.2657527698924
62.3404021992663
62.6750442801033
62.8066050746764
62.8936588060518
63.3156047387363
63.8679381732941
63.897078359612
63.5827434302284
64.0122415162173
63.7591159402901
63.7951868347882
63.9157986749194
63.9133085275086
64.35973441584
64.3765341218312
64.2453911032803
64.1602693575299
64.4725667887932
64.8505037897167
64.905942646005
64.8992505225012
63.6356848903175
63.735384483632
63.6486571455118
63.5813706656156
63.7918726534902
64.1590387121502
64.2498683585701
64.1102622952164
64.4692115891111
64.5190751217583
64.31255846806
64.2626525455551
63.9704412115084
64.4511329100457
64.3239057367683
64.410574083913
63.6203315197073
63.7250038574434
63.7126533245763
63.7865504117025
63.2113221511915
63.4416912455927
63.2996218103786
63.3807460890122
62.9138151931498
62.6166099513689
62.5050601361833
63.0014415038223
62.8269273172508
62.9953010817851
63.0492417898008
63.4117830376548
63.2252232280271
62.8912580073384
62.6010189572635
62.7571649332385
62.8712323169735
62.9100323973403
62.973575985165
62.2784052070712
62.7084994627531
63.0622879998919
63.0200605939092
63.6865755786917
63.8080379945016
63.901793439481
64.0347568153983
64.0265899130781
64.2558069931794
64.3662286057079
64.5568428154605
65.1306944327262
64.7686236750133
64.7903374509071
64.720355313862
64.9630399889434
64.9275815101858
64.156465528431
64.2500455241849
64.3514963100384
64.2508307689129
64.0641717102584
63.8869199094077
64.2545974121721
64.2425448730315
64.093282947375
63.8749245064815
63.9760461467059
63.7986987084907
63.6638421686164
63.7326950455397
63.4754880416234
63.7788509392797
63.9813689232935
63.9505389195499
64.2667233173989
64.2552670807504
64.196361070479
63.6388356698087
64.3104031266899
64.0387727738633
64.2942146191172
64.1648512400515
64.5168645534283
64.1150080660046
64.2424726691303
63.8221970630778
64.2702761309253
64.4560270693096
64.1643404105154
64.8213201790283
64.3717237005444
64.0897654964242
64.5230604411018
64.1360249098414
64.1498711910178
63.8255274850248
63.4408903894356
63.2912195572921
63.409259849024
63.9523331254067
63.4107966726029
63.8733486384982
63.8274018985464
63.6653950368863
63.5789462107922
63.6260622478585
63.8826233160347
63.5117524715471
63.1428766756938
62.7532802654102
62.8813681537402
63.3412327492639
63.6501830630086
63.7189385235024
64.277567941451
63.4801704636746
63.0392721945589
63.0492574730941
63.6712773829931
63.1517810228701
63.1043932476168
63.6586616418254
63.8469806498659
64.1807923873778
64.2577621484689
64.1494211328737
63.8458202496545
63.6275330930588
64.3307576743537
63.7851455412773
63.67573394444
63.552407046989
63.2092873340298
63.0839278013129
62.7114572222054
62.8016411923739
62.9066134800285
62.9629019416977
62.537664693316
63.0590867667128
62.7240443773027
63.1980406980628
62.7398747467224
63.2375573776022
63.1726039805524
63.6114922305516
63.8198025155966
64.3983029545969
64.0185706395569
64.0491081122219
64.4224909027702
64.2799368745168
64.5770324165965
64.4056089275095
64.9519468464809
65.4518865874277
65.347504249244
65.4024099183311
65.4944355004819
65.9821731969999
65.7168809049847
65.8381185244754
65.8222113455077
66.5035701628512
65.6766441597159
66.10258340299
66.198401033369
65.5072811563776
65.1762329767751
65.8268158423886
65.5410473683235
65.208344432617
65.0642905026494
65.2815090456721
65.0924795766386
64.6916677014326
64.4143303448131
64.5527529109407
64.728126606904
65.155315374573
64.9832371254584
65.2048328293266
65.085254114775
64.7317314877595
64.5869568670311
64.4416569293786
64.1724090538305
64.2866361684315
64.6070343571577
65.1159228134973
64.7334761668145
65.1467474483103
64.9530651351014
64.7774474569749
64.5509135840971
64.7604217806297
64.7686430345718
64.7386208514133
64.6806957074019
64.3980320305312
64.0651773438307
64.3198145034878
64.0139006947059
64.194244033457
64.0677501331811
63.8911237935102
64.4394476845457
63.739375548251
64.1928953352948
63.8513392614812
64.0189738083817
64.1270620274876
63.7351465423496
64.184911392635
63.9440864835834
63.8471066989477
63.782394258878
63.3850562191531
63.1829196315506
62.758010396156
63.2356165938108
62.9751401108475
63.0666335052553
63.4107799761251
63.2940169595002
63.3182242822746
63.8251303943151
63.6534144397722
63.6574259710161
63.4207153316926
63.3400636713657
63.7073652783239
63.4722490145888
63.733112804212
63.8584772339461
63.3510488796429
63.6607103485651
63.8004216489717
64.3118734068743
64.5843428501245
64.392320337345
64.6047804087125
64.3342324522155
64.0715597482631
64.586373672515
64.4628534519768
64.6603582591808
64.5655629477134
64.5060575479901
65.0187390340782
64.6689172244272
64.9408595029415
64.7735551603731
65.3231936934727
64.4580674806337
63.371197832399
63.5126065907476
63.6012260998235
64.2602183910888
64.1225057992619
64.0591766855096
64.2751411200586
64.4390549083321
64.637642254279
64.3012395649923
64.3515990647911
64.0708261819107
63.871801691659
64.1965164556691
64.6075189224301
64.4568213571583
64.4818047607292
64.1934127763304
64.2919446395827
63.745519077299
63.9337472599304
63.8270584477264
63.5172429531491
64.0806262360039
63.5582709357826
63.7049430913906
63.7718432036768
63.9551438859156
64.0471881010104
63.5421930629745
63.9954880064311
63.6863706066699
63.8534990723287
63.8604771257305
64.0174867054011
63.8251671362319
64.0418580981965
64.0271584699116
63.9109569312714
64.4970795499268
64.6929914830206
64.3287656471408
64.181619924229
64.7474580665691
64.5493350816193
64.6966546921441
64.3601887199788
64.6987453273423
65.0140378011306
64.5632035110453
64.8534837990897
64.7438454329101
64.4160810533604
64.100403393473
63.9804843499198
63.7653636286308
63.9848252502195
64.0357311325197
63.818753930447
63.8783126075882
64.0613633798982
64.9655581209446
64.9924216649061
65.0166285468615
65.257144130564
65.553928808923
65.394061729984
65.7837518821761
66.015484601319
65.5309193913401
65.5771412673835
65.7718587416509
65.3517705429307
65.7312139315129
65.3011688414587
65.2509419243415
64.2042478570995
64.3782533738405
64.7591329488795
65.7480251028623
65.4826896583111
65.2824599476531
65.1610399553917
65.0526787941785
64.9910641617898
65.6520630376869
64.6255109977385
65.0473704100746
64.7835602638148
64.8608458661576
64.9535768129594
65.2536599297209
65.7971224803631
65.927978216123
66.1803889989489
65.6820706394313
66.1036347242552
65.4681688250711
65.8445149856187
65.7904676690306
66.0024634282938
66.3155748887435
66.7533191213231
66.6452871256299
66.7497021750571
66.481344893787
65.8597136324241
66.055602459528
65.7213676596738
65.9935118294658
65.9797270554257
66.0781719761595
65.5546461904685
65.3371668404392
65.1569840965811
65.3931854138659
65.2462206691998
65.3436173528899
65.4909240704794
66.1206660913012
66.65908538431
67.0954957453
66.7461333525401
66.9685383189287
66.8977894590882
66.6753183860295
66.7546745253403
66.6705475055147
66.5993131649549
66.4084205099934
65.7618570631066
66.0696041385011
66.2941824019712
65.8751092571744
65.4625657656976
65.4162933942983
65.3246993108303
65.053052625821
64.6803607525064
64.6378869171133
64.8028940245575
64.4961295449678
63.9687736571868
64.1901329722077
64.2207443103296
64.0182169257823
64.5322641247446
64.7741251842817
64.823533498518
64.5934518022831
64.36684436379
64.8977190294507
64.5010312662767
64.5260970241456
64.8803903732597
64.9997712713091
64.8599847139592
64.5370135452851
64.3234550927144
64.7926446410862
64.8678817164691
65.3262273873361
65.4508203209781
65.2066532498024
64.9383722396224
64.9626348688622
65.1899737201433
65.5498275816766
64.8600746330424
65.0325474172071
65.2093409899958
64.9440782218689
65.1518355307519
65.037611314431
65.175506748278
65.0218576690299
65.0637862935248
64.9496402949053
64.4972483363097
65.2095443996767
65.2921970489035
64.9171944146582
64.8145375038868
64.6462678969838
64.4435575056119
64.038778576474
64.1077898060017
64.0732077547996
64.0964124971659
63.650833738891
63.7852971037093
63.3977031352909
63.2347150043688
62.9537588883683
63.4413242956245
63.9380747044284
64.1853993393372
64.0506306333164
64.292781252323
64.3022136717921
64.6073696227974
64.0332146026321
63.7971282111028
63.4403034090977
63.6115874006748
63.5723951107486
63.6496918469202
63.2752535405155
63.3133409673841
63.2222625954118
62.793348562569
62.6845262577524
63.0672975162346
62.6324338748629
62.0878360166548
62.3494022370659
62.5437669027422
62.9134323193971
62.8310325303149
62.2965868437292
62.8951360017295
63.1863890446929
63.5082834766791
63.6036655656921
63.6783956624739
63.4047272160533
62.6386222265216
63.3044227786975
62.7413987818756
62.4040485503528
62.6110467785379
62.6302802439102
62.4285730080999
62.5330080762664
62.777749424924
63.085571659623
63.3897612119284
63.3184930268463
63.471067955903
63.2462841479282
62.5198474434514
62.8326673208111
62.8218951053277
63.0107740130057
63.0279457716709
63.0352634201461
64.1328603305513
64.399865621789
64.5884296136879
64.1838258313597
64.266361862293
64.4605574128615
64.0279189109068
63.5763083301548
63.6555628070491
63.9922353871579
63.8105085419036
64.2605612735365
64.2668616634806
64.5831524660782
64.3209617342366
63.7278763130036
64.2051622874305
63.9929469739145
63.7976297675807
64.057126956727
63.8151138399749
63.3222723747756
63.4363834490328
63.369969971251
63.4220037845244
63.6671258733092
63.6243148530194
63.3460646825144
63.6232091418048
63.3107350556503
62.9225525388044
63.1056048908906
63.0360432812019
63.4037797962315
63.2896874684671
62.9107502238208
63.1183876490977
63.317675932881
63.2013275084965
63.2636035085318
63.4367636789094
63.3334394972465
63.8240145175495
63.542268721368
64.0763149950647
63.9206242525189
63.8253984918596
63.3453640788836
63.0256763899299
63.0779331672725
63.2517933742653
63.9256357380231
63.511614970553
63.0977572409142
63.381552183845
62.7821930711203
62.9290514455321
63.3308483500348
63.5411146966012
63.3440105210472
62.9930066421436
63.298650133861
63.1987053927733
63.3382149752769
63.057917329744
63.340626415773
63.6208322938106
63.4649148474635
63.0940358357361
63.0937264844225
62.9797662999933
63.362017106105
63.2998122471279
63.2414895154713
63.2599290118965
63.5689661758489
63.1673033598915
63.004053787799
63.5025125316712
63.2423040237171
63.0399676713934
63.1382743542847
62.902561058512
62.9717656516955
62.7845592497033
63.1022257902218
62.9776489822248
62.8652855681049
63.0692343567998
62.7257831140876
62.9480599155863
62.6908871135762
62.1397233901032
61.8096690346284
62.0716228028938
62.4579787736135
62.4990893047155
62.8192521294332
62.5949498490547
62.6556508229623
62.8950846344233
62.7954466249228
63.0836642360218
63.5216847973325
63.1371472394944
62.6091102209301
62.5957926201063
62.4894299833866
62.9040366361865
62.7516380386181
63.0032359897144
63.1005617067422
62.5945403869976
62.9437887602666
63.2292290517871
63.1082214937192
62.8146347310092
63.3400896862506
63.552976058805
63.8995005187409
63.8502689610505
64.205162715515
63.7532081600474
63.8375340499149
63.4946341774002
64.0155479163728
63.7136881002905
63.7421545362326
64.0417895175376
63.7752091433022
63.8113830761227
63.1449203457723
62.9112718790092
62.4882073181115
62.7546750190488
62.8813413848233
62.5395282230795
62.9548494931582
63.2595703164076
63.1514884200561
63.2982875568824
63.3079832191997
63.4779688262418
63.1497444165667
63.0401442551389
63.1362671297247
63.483959724789
63.8243180537649
63.8842492847703
63.4143743944116
63.8711749757555
63.6382227415822
63.2597495364511
63.6779801981667
63.6574049591873
63.6518923923
64.2025130715298
64.2464068103087
64.0599356888788
64.0845009834529
63.682137134178
63.9479830922207
64.1156729509514
64.4313582051598
64.4019507886161
64.3362453328049
64.9746061772215
64.927732282801
64.754777371677
64.7763661608406
64.8167536479336
64.5982184525516
64.8702583111153
64.8404582083462
64.6847922600938
64.5030268826663
64.746846049331
65.4461290411888
65.1792469785578
65.4838560065151
65.1128448172762
65.0494347027568
64.7609756416863
64.8893590797025
64.7244818589939
65.0349753801651
65.3335422199683
65.2091519288993
65.6766029524474
65.4677123880374
65.2014043222238
65.722937135072
65.2893786997825
65.1929560021847
65.7397043991975
65.2818305286537
65.0431853998918
64.6802246320977
64.3041334142893
63.8901710847619
63.9929746188004
64.2691216334378
64.2353034548631
64.278926434814
64.0710566311733
63.94341111942
63.9574068468183
63.670066541631
63.7784734716598
63.8974305412982
63.8420500024426
63.7986847386354
64.0861316186572
64.0875293923631
64.0106845657092
63.9805329310333
63.5420193961431
63.5972703387335
63.5539204368282
64.1066088453467
64.1999679886609
63.3854688654828
63.7145003253927
63.7974556328221
63.944434700293
64.0441762689564
64.4500925849912
64.8228059942644
64.8253378246689
64.9912412228957
65.2682255425944
65.0395809762618
65.08985922408
64.5094416447979
64.8819821779514
64.4419452239923
64.8692773494155
64.5333972092845
64.2728654600265
64.0117047250938
63.6910399464435
64.4696223181223
63.8269971353147
64.2276431699404
63.8203002079382
63.493078849398
63.6351041820834
63.7263656111551
64.4596409936946
64.5221377461328
64.155943388521
64.0462960521505
64.150822507305
64.4471647151443
64.9881621991911
64.3993184309167
65.0021929488919
65.1378974446032
64.8438870954567
64.9496090409658
64.7459378306741
65.4264666078906
65.4721281059785
65.0608619291039
65.1070390287959
65.2767790656996
65.1114633867022
64.8739606074383
65.0604450140119
65.7181425506805
65.6399025069735
65.5044818404805
65.1918597248528
65.8039382978443
65.2055772879777
65.4793833813893
65.5178883937262
65.180346505876
64.7380351874066
64.9725885641917
64.9393774149172
64.6448305358802
64.9388467926738
64.7825939708805
64.6809601302391
64.7257173424423
64.6205032801737
64.4635295791712
64.7218673651416
64.8334087883741
64.7257235657256
64.4969991157362
64.0178128869458
63.6215776520756
63.6680426717299
63.8443850157018
64.1509384171032
64.0905686030426
63.9270653281022
63.9287542350205
64.1131147486158
64.2815311116444
64.1686012452073
64.3415950593409
64.1449603235643
64.1943170223712
63.9535566929804
63.9434898121069
64.345561374926
64.4797116399377
64.2836744792508
63.8028065809456
64.6765926449126
64.9248045463462
64.6711495166602
65.519759425972
65.3763730271667
65.2429468166566
65.3748831983067
64.8309707022153
65.2345426842062
64.3352787352855
64.6013362707427
64.2164645895603
63.9407213020562
64.1758030450252
63.6460540678178
63.8180903841519
64.2650055937753
64.7241634024675
64.6456828380674
64.4217585312012
64.9137662269071
64.5414550046077
64.5767639237695
64.1402712623304
64.4353276720271
63.9729667956123
64.6695980229293
63.9345103505796
64.405315789991
64.1961786239133
64.3513292557904
64.3658812726152
64.6482065870448
64.7253649484726
64.8089445220705
65.2205421900736
65.2505269955092
64.6056627903508
64.3102755864828
64.4718722621461
64.8339546886289
65.2074511284335
65.0911764970318
64.5683131624204
63.900670289756
64.5137830458203
64.1859900726659
64.0406637000153
63.9207270818313
63.7188495657415
63.7269292592637
62.9606611719355
63.2575990762871
63.5366276545056
64.23427660371
63.9970384462363
63.6582854722616
64.4482220282273
64.1510210246477
64.2905852074581
63.908044641311
64.2544746986027
64.4580787117
64.0959985684557
63.79793383379
64.1064045792471
64.2929612357402
64.4659177760653
65.0356443379032
64.1321338936718
64.3321895926585
64.6205855018663
65.0051315267544
65.0646206191995
64.9596050820364
64.8986868799759
64.8410376081397
64.3518733609724
64.3010126725606
63.7311479483985
64.0321097595751
63.7492511027105
63.7136551281179
63.5750127199713
63.8977909452335
63.5604491228481
63.296959300147
63.8938449582879
63.8386523859474
64.0825963571571
64.1283111299523
63.8058924313547
64.1517804112688
63.9855922091578
64.2222661665031
64.2920542194505
64.323677462005
63.8899990435495
63.6263502159811
63.0850914744311
63.2028872179928
63.1936310254884
63.1583721482971
63.1003185655572
62.842174906672
62.6963375735315
62.4605326212359
62.288920894552
61.9663456683685
61.6740535169393
62.0729080409406
62.2923123769579
61.9696594170891
62.0638559916155
62.6331528503607
62.5224519571277
62.5352648124374
62.5230462252557
62.3447155149267
63.0735459798394
63.0103988124117
63.0866745452542
62.2312614353575
62.5534587212029
61.799360751739
61.8969546009645
62.059602284568
62.0292297658108
62.3451544528651
62.483276280557
62.3667184171592
62.0706601331057
62.1881246925332
62.0777021176605
61.8636236230012
62.1108581625887
61.8846863373183
62.1628445693887
62.4515372872805
62.8339407783425
62.7890067037436
63.074857936676
62.975606565406
63.2249751952601
62.8542821872223
63.1730794840617
62.8662870330081
62.6598224642069
63.0998058698141
63.0323043039812
62.7627213137161
62.4812678418121
62.3596903886937
62.865325798457
63.0594903371958
62.9209393283471
63.2750161690419
62.8985095676187
62.8173062264819
62.6555524636483
63.26801013778
63.1007678425627
63.2226494340112
63.4048572643578
63.3378341592684
64.0098201155345
63.7668836572353
63.4159042224119
63.6747255904931
63.0356420804556
63.2459266672092
63.0281292369489
63.4841507202692
63.5071745041192
63.7748630796791
63.8564079125518
63.5201023493904
63.7962977669362
63.5941739072337
63.4734854225183
63.335052185059
63.2605740317085
62.8714688918032
63.4096087747716
63.8471477664126
63.4233069451973
62.922126885821
62.8653648526982
62.9798950498633
63.2051970593142
63.4448732362878
64.029188174348
64.2361655418163
64.1647859642399
64.5225443415979
64.6761412024495
64.3366363213691
64.3654627653625
64.1733043525765
63.9953297583566
63.8589801924388
63.7526135705806
63.6530202297515
63.993094856787
63.6196666349318
63.7092514907326
64.3568902317022
64.3456236549516
64.1338910714617
64.4495918692516
64.2434840765533
64.3490166811156
64.3797731434585
64.0616418524329
64.127227806327
64.6006171105255
64.238483194664
64.7663091330032
65.4697641632434
65.2929341606862
65.2223337611459
65.0651618393905
65.3410802400057
65.4294317768105
65.7841828355489
66.2861347394995
66.3753737799231
66.0900420396303
66.4669396929448
66.5865314343912
66.0383656147066
65.8661816607208
65.570562311809
65.7786673618791
65.7741198718606
65.9614737579133
65.6975437765912
65.9825027501811
65.7977882897148
65.839057407833
65.5637319842244
65.2541297181032
65.203384112104
65.1482925388237
65.2767800013601
66.2405960251424
65.5046982773294
65.433654511278
65.0284825941542
64.8500082959404
65.5115091601719
65.2387580824925
65.3967048690273
64.8655354643495
65.3496507765032
65.371768129713
65.563063006077
65.6730245120009
65.4785092082952
65.5061052670696
65.2913804786238
64.9493381362927
65.1206873290836
65.4102987143713
65.3979002054442
64.9171365691397
64.4628364149886
64.6666719434989
65.0923260250216
65.3474884720212
64.9674616847802
64.9812210037242
65.4874300393181
65.783326829359
65.1007141013106
65.272280916034
65.5120993977894
65.7463204174911
65.5710569928935
65.1239826549949
65.0578071235081
65.1188948851457
64.9622830930391
64.7747735782759
64.8980489040642
64.77308078501
64.4130130677901
64.6768960390404
64.3511192141228
64.2667080922064
64.1033220045057
64.7936379576456
64.8545591546201
64.7071893248278
64.7069763047958
65.0162921053887
65.1071256204085
64.9652630928163
64.6166602798597
64.3668278552131
64.0481637686446
64.2193677600284
64.3477667480199
64.6548633988842
64.4363927806566
64.8392962654179
64.885329491222
65.1536653438088
65.4438584784963
65.8845478968526
65.5450120563584
66.004022748781
65.5720254164269
66.370231123901
65.8814608966138
66.5045236913699
66.098785712861
65.9091048383765
65.9120905559065
65.8163450199611
65.3204136967109
65.1476699389287
65.1085157151138
65.2623469773336
65.6430029774339
66.1229177644831
66.1444542419546
66.4261736340122
65.956080111808
66.2570816132007
65.7666487637614
66.0910233607714
66.4201046523754
66.3060602467729
66.507959342032
66.9056611414597
67.7114818601721
67.2223831707252
66.8379628685885
66.7213290369413
66.6793207667652
65.9356674341297
66.2024984315358
66.3387545400818
66.906688512091
66.7260528470135
66.6435484098449
66.2981503402574
65.9817350146863
66.2444435012291
65.8921497827046
65.7354796849715
65.585289699579
65.146785006259
65.0014773955729
65.3790942374575
64.9085342899481
65.1836449326111
65.10699259943
64.8329028365726
64.4936563318632
64.8880868393754
64.9658595224178
65.0569154446098
65.1824316727103
64.6108459791139
64.5068988859288
64.2785149063176
64.2749558628811
64.4632712257457
64.9452810780333
64.2746271171374
64.7526382324206
64.3494310793944
63.9002227357777
64.318422003954
64.2934145993183
63.3605840134964
63.3702433284245
63.3163922147624
63.732511400171
63.9763961582228
63.7107708594714
63.4857861076677
63.9042128284765
63.5412134554143
63.8691470542925
63.4031370167046
63.5919692737979
64.0802335464597
64.1928169753323
63.6362892993387
64.0523409091783
63.6330572692323
63.805822263059
63.7433606434932
64.3808209511044
64.3262137900466
64.6077184923577
64.7602787624288
64.2850183766292
64.6194837682267
64.753186694199
64.1610990013115
63.94666790085
63.949174091008
64.3127117164306
64.1341596136452
63.9906492359322
64.2190122764392
63.8427040067967
63.7297339765164
63.6017878444545
63.7557578637117
63.5963400081078
63.9752996504225
63.8142249366734
64.0639235103386
64.1097791622479
64.4615390768878
64.4422088206517
64.6546422160291
64.9357528337153
64.9192055729684
64.6848759452278
64.5329454108899
64.4402083378075
64.436556807362
64.1198724100017
64.1646857016699
64.1130903751275
64.0854832009824
63.7691989338617
63.7761052767683
64.6840133100084
64.2959912460059
64.1301835647284
64.0948578450124
64.152999081061
64.5097456759547
64.2771748173822
64.191466220364
63.5751400365718
63.5395649427072
64.0028201208101
64.193859186722
63.6392689367759
63.4824595906101
63.8449761933838
64.1759713761926
63.7967140499121
63.1379017938902
63.9538567234265
64.1200348886254
64.5405339599866
64.5356668673556
64.7379767990105
64.436468327496
64.4518765370647
64.6847760255777
63.8342614387715
64.2262248818837
64.0164619871627
64.1567720979262
64.5475193553901
64.8076197651321
63.9444781861173
63.8563807180575
64.0979790083238
64.1337652090466
64.1503183187335
63.5241504007966
63.7091532211013
63.5502084110001
63.7609381463481
63.5803820030925
63.7064519741006
63.9976348763288
63.7492644495075
64.2993881946112
63.6768419093438
64.2756749476052
64.4397273486155
64.5283722036246
64.2576559468223
64.4737439137534
65.0320776732279
64.2677942128266
64.3196484875544
65.0141874246712
64.5110503640793
64.8213521044539
65.0218672027001
65.1993809703039
65.1333582011119
65.0203919064658
64.6489954111239
64.119237261129
64.6617790358908
64.4770455666774
64.0615397523813
63.7125380819259
64.1607482482633
63.9676296855027
64.4267187493086
64.4049565860808
63.5907085688827
63.165978494537
63.5101849442171
63.4579808507013
63.1688886932748
63.4846398835885
63.8182070288558
63.4910962387426
63.3187358051513
63.775197985658
63.1338845792184
63.9409367042755
63.4826992152931
63.6669117514848
63.1986996126922
63.4576111732683
62.9406618643933
63.0804208390116
63.3141116846377
63.2028607600506
63.3197248830426
62.7723316634444
62.6806481056448
62.7321422022513
63.1458754154703
62.9988787230125
62.974269883522
62.4467983186668
62.7625343337912
62.5967830765156
62.8644066468885
62.5081084054364
63.0992109123356
63.1683630291867
63.1707220813439
63.6571014734211
63.8001586620827
63.6413224300711
64.1013650472566
63.9820059471362
64.19363861763
64.3376263143136
64.2600840034518
64.3829098114914
64.1619849111046
64.5468495365587
64.3235939093074
64.3865147215314
64.0897927367425
64.0713556113314
63.9687731651695
63.8746081692167
64.2348400220604
64.3363281080901
64.2402820799484
64.2582001072623
64.0077386052626
63.3886770086796
63.3840530612237
63.3769234943384
63.0681480122439
63.2184955292826
62.9061367018021
63.669768101751
63.7806158049127
63.6215933373343
64.2312015847104
64.2947654379896
63.8184311951786
63.7160677109281
63.8510804838977
64.4454927456721
63.7353633858015
63.8296508461193
63.8150319909415
64.0162035212503
64.2500317631857
63.9905705428301
64.2178660242091
64.408114131253
63.7032474878464
63.8216004695696
63.5920646979992
63.6850676568013
63.3328979696285
64.1678792305828
63.9790828622858
64.2343835977615
63.9399824524193
63.8921392833442
63.6621386947301
63.4549998870035
63.7930686567349
63.5134112881629
62.8568815230597
63.2591295735474
62.9860238633298
62.8030434106447
63.2213281981098
63.5599882072589
63.4214002488024
63.2992325825426
63.2359580022639
62.6515909987417
62.7869804126618
62.8348525857532
63.2517050597083
63.697298865852
63.0150172397957
63.5139359608275
64.1128743124255
63.8480953125566
63.7721195440655
64.3036516242851
63.9520255173412
63.4580985934251
63.9959123744206
64.2410816940394
63.7253195154455
63.7460591059018
63.7703216080279
63.5458512227372
63.4745645104188
63.5127648536161
64.0044871080212
63.5722204184773
63.5567496397759
63.6341803211491
63.2167651775529
63.1125713951124
63.8117623256305
63.5888474700122
63.855119705233
63.87893242317
63.6950100055894
63.7560814829427
63.9895597122653
63.8870207240212
64.0372386324447
63.793060445069
63.85320136687
63.6269370927699
63.9098490068414
64.0664085853041
64.0164189500353
64.0288017583614
63.8818394217111
63.4719750887307
63.2873543902626
63.3451039317526
63.4551592095621
63.087872128128
63.1617648890683
62.9222958160424
62.338907539291
63.0060075944278
63.112353676221
62.6354156090316
62.8446310250364
62.6293773374573
62.6131021019643
62.7778270265453
62.9893835891514
63.0704443006356
63.6974194351826
63.8281146537925
64.6447982181504
64.667735744196
65.1981824644276
65.1458552224744
64.8135230529482
65.1734243367867
65.2080522372324
65.4355662297428
65.0187857301935
64.5772277614676
64.3866227439853
64.3592723975196
65.0817985988402
65.3277178190154
64.8322579790317
65.0765004427753
64.9235537160421
65.2869859246261
64.5960849571142
64.759931299564
64.814088259785
64.5467019157955
64.51476813824
64.369768016342
63.7261158449835
64.5181700176545
64.384702167869
64.3029626957868
64.2488475407273
64.4223232989845
64.6114053801835
64.7209414883191
65.102600102633
64.3930488909449
65.1059361071053
65.205313378205
65.2683316554811
65.5039476679786
65.1485889980368
64.8906099490473
64.5615630772743
64.2191018608654
64.761021153113
64.7072446690957
64.86996232998
65.363338153379
65.4889919721204
65.4060262875547
65.3783962421056
65.3658363794912
65.1001771569662
65.4754589587962
65.6124141680497
65.0125293323072
64.6054345805981
64.9023455482417
64.9664340650454
64.8113716751686
64.5409756221109
64.8650931611879
64.7499371564291
64.8943915752128
65.0919097684964
65.2538601198605
65.1937977202321
65.4646845323362
65.7495475164615
65.388174401719
65.3767705919796
64.7895894311564
64.7238159885989
65.1423032513185
64.9709214214042
65.0699520523846
64.6029968898108
65.0441342218833
65.4017502541529
65.4401252857724
[truncated: 102,639 more chars]
