# Supplementary material for: Conformational ensemble-dependent lipid recognition and segregation by prenylated intrinsically disordered regions in small GTPases
Source: Commun Biol. 2023 Nov 2;6:1111. doi: 10.1038/s42003-023-05487-6 (PMC10622456; doi:10.1038/s42003-023-05487-6)
Supplement: Supplementary file 3 — Supplementary Data 1 [file 42003_2023_5487_MOESM3_ESM.zip › Fig2/Rheb_bilayer_thickness.txt]

38.398042518197
38.1260003500492
38.1873362773483
38.3407089393707
38.7379902856019
38.5222500935222
38.9548271535805
38.8909979653399
38.6151616207731
38.7893413641849
38.9174563831571
39.0188505259427
38.9732961088675
39.0954488724828
39.1887239413646
38.7500108725415
38.952789729987
39.0240769679101
38.7799623883609
38.941447766731
38.7262444978717
38.3523239453088
38.4965380686634
38.4855081203258
38.681722176259
38.3700230905981
38.3375396155984
37.949979489459
37.8672597615224
38.2243320337495
38.0219112082166
37.9246508681754
37.8939154443365
38.0516922006885
37.9706742306312
38.0585597520832
37.7129863544353
38.3062214403169
37.802830554936
37.9077558010356
37.820939262449
37.981882755875
37.9172093388147
37.7815932190439
37.8969651945255
38.006554350354
38.08469093398
37.8697451517881
37.9071296937265
37.9927070221811
37.8812082172871
37.7678049239654
37.9129798740302
37.6936694882951
37.7324473351598
37.6427015103361
37.5326651481576
37.3540889636935
37.3433176331823
37.2527192431494
37.334300988657
37.6377611850588
37.7824044378094
37.8728036464999
37.8624903014757
37.8347074688606
38.1310403598111
37.9828496700699
38.0324241168708
37.9517214456103
37.9868742847933
38.1652034779151
37.9184299218716
38.3556185841765
38.3690283531595
38.1776003307585
38.270777478717
38.4044127717844
38.3984218386393
38.6692736493171
38.5895250578892
38.6666609423852
38.9455270512026
38.637869589202
38.7188163358188
39.0511001565649
38.6514692926489
38.5578677089096
38.5350012659822
38.5195761796745
38.5555902541604
38.3531173709326
38.1535430455085
37.9662471143091
38.1479779989396
38.1131638819726
38.4104859909921
38.2414379919782
38.3418093308372
38.6674256097391
38.2775981062272
38.6184069085489
38.331403507213
38.4002334264294
38.2800455436903
38.4869147516646
38.4299883080183
38.1124030172109
38.6014770007256
38.5291903459801
38.6240111400087
38.3787158648718
38.4299152559114
38.1178494708616
38.3182181487566
38.542719886806
38.5679269137963
38.3667881211531
38.2635974787521
38.5150554023926
38.4887847929835
38.1628770239357
38.3035572943516
38.6757164179768
38.4780155034662
38.8351040396846
38.8373338030297
38.6150827136293
38.6554377312112
38.7950370893266
38.7511521470281
38.5109234726449
38.6213918087208
38.2863183906516
38.7079979093365
38.6259307085957
38.5737123176941
38.4065653730625
38.5717927900023
38.6028900398398
38.5587177196457
38.5150342648475
38.3536406076997
38.3605979531748
38.2657323565737
38.2733158283332
37.9622608551235
37.7457919776746
37.7261327125196
38.0627604379867
38.2000802229853
38.1278108351431
38.1296583138036
38.1267957579415
38.086805978811
37.9824883794703
38.0798664043943
38.4336955121206
38.2405772369476
37.7622489867039
37.9462858885475
37.8429963507742
38.103028251131
38.2149990863702
37.9592003825598
38.1812028242016
37.9773488172332
38.1219070997287
37.8528957754629
37.9276758737057
38.0714718776134
37.9400734482662
37.814771333894
37.8032486442841
38.2236023106256
38.1693921141518
38.2376891119811
38.2363419740523
38.2898525082636
38.2058782031156
38.246260615851
37.9912141022919
38.0985174262503
37.9189943769988
37.5208853167081
37.8503213853002
37.4267809925112
37.6258327984687
37.7944515231543
37.9996657832818
37.7090954351998
37.8605273354728
37.6960064912538
37.8287978968939
37.8577386631974
37.5578673169707
37.5543781931568
37.3150003446314
37.5279601916645
37.3888285579649
37.4919478684715
37.1993451286957
37.2844277658348
37.1169503079475
37.4676871152521
37.6240117290621
37.3551369171404
37.5601738193636
37.7822299726627
37.7262700848064
37.8184537321585
37.7900293644665
37.422005974817
37.2768503336309
37.6255872059032
37.6663906766456
38.0463772667415
37.9964843159474
37.9963272950253
37.6773606743657
37.7280676802476
37.6144100199024
37.3436685599757
37.5897542811176
37.6199405392079
37.5982785208557
37.4461343941926
37.6160107933228
37.6018651607311
37.9249249152417
37.8735312573088
38.0966750455761
38.0514936311372
37.919059694529
37.7583653273345
38.0924276508966
38.1440905224193
38.3554528995403
38.1599890034972
38.2098416452751
38.0951382493073
38.127463745621
38.4496353046358
38.2707719344831
38.4884862314162
38.3901303041043
38.4298102292148
38.0949798196299
38.1658106800622
38.420561218916
38.395927446048
38.4263980785324
38.5687506312571
38.4639283317644
38.2365114473765
38.1303846285642
38.4553142192638
38.3972631176381
38.5592978063619
38.5240747626813
38.7529081715932
38.9352064886797
38.5394957272512
38.4404509601626
38.4116794929701
38.2971336929099
38.1531370151513
37.7068500080403
37.8823776367803
37.5965961006452
37.4967331302309
37.7261276264747
37.5681255461626
37.7278101660989
37.722991111389
37.8562503903031
37.2909528063256
37.1170961813493
37.4813369304402
37.5835509066312
37.4316799329035
37.3744318958826
37.335906956249
37.3113359953486
37.0443017390335
37.0866767475985
37.2909576043052
37.575900980457
37.5744802780871
37.6723090364839
37.5137169381562
37.7150823653664
37.7618687359792
37.4667964757
37.4878940282923
37.8047251084656
37.8279245927853
37.744136276376
37.799068911734
37.8126263716618
37.7201912006424
37.9457859111282
37.8965822807103
37.9314246565359
37.7611438497671
37.7017373134096
37.7843462145758
37.7266832323876
38.0411903028014
38.3542262963938
38.0915078266203
38.3329268664888
38.062927467091
37.8923548390894
37.8237977091689
38.0804913617325
38.4805425738798
38.4524234524722
38.4056924873928
38.3251383107481
38.538136424822
38.5174363800428
38.939220720458
38.6223648928451
38.5847767052888
38.5279097472006
38.3785835871361
38.5423650569818
38.6582006560795
38.8109893839723
38.5614123745194
38.8359502517543
38.3919939497527
38.7421322351459
38.8805895486377
38.5084795778448
38.5167682634619
38.9337658082232
38.9784999031145
38.904844635265
38.6848138668525
38.8218373738677
38.789916979919
38.8581235466854
38.7953979858608
38.655851345324
38.4403697957714
38.7110889467531
38.6024210597802
38.287282344203
38.3998024886509
38.3657031559821
38.4600871863128
38.0986989060561
38.254843435402
38.0657869021643
38.4032253422418
38.313822740388
38.0998257854586
38.1727820375158
38.3361866988612
38.1824652418264
38.2868297432953
38.4273942188374
38.2817013426465
38.3930450180996
38.5692366690006
38.4220886269728
38.4749130005289
38.3382730040706
38.3336871528298
38.4362478166256
38.6231817000113
38.0479133403117
37.98062521573
37.9120254138731
38.2852695172279
38.1618608981831
38.2594461012459
38.4434935978714
38.1873505827902
38.0159989862458
38.0588639867858
38.3402398114343
37.8471704180408
37.8272955267957
37.7113636244223
37.7963943106846
37.8758165922214
37.9533251420507
37.6937614013973
37.8648191746471
37.991018110115
38.0308263786866
38.0476497689406
37.8414176754436
38.057835189924
38.057477224916
38.0448760035925
38.1679953491708
38.0135454192579
38.0866282714988
38.0643641100535
37.9292890340959
38.2175464873862
38.0762524385599
38.3351454348752
38.244502699641
38.3185206522868
38.2464677620916
37.7426487178377
37.9547946251073
38.1426720571763
38.3489170233136
38.37053908582
38.3183090764499
38.3758484352923
38.2299210067474
38.3077755407854
38.3832178797975
38.4354815136303
38.3843668144318
38.5598681911187
38.598282265704
38.3365955534358
38.1923813996552
38.4110160559365
38.5212479076091
38.2670252566068
38.1773693315365
37.9955449235173
38.4161160842019
38.5766635014712
38.5360037559915
38.4816657728846
38.5539145458215
38.5398072813633
38.4944522501061
38.5025914866151
38.2743832171066
38.3577880106905
38.1988900021051
38.3668801562864
38.6807332022521
38.6039416092338
38.5493457040083
38.8027801091634
38.9468931873708
38.9849427627249
38.8530368569376
38.5359720994023
38.6444101843989
38.7043731373743
38.7677901218931
38.769117988894
38.8353407768197
38.5453998701446
38.6815541432611
38.5961403642265
38.6203487152505
38.3330003656613
38.6117654209889
38.4303941219585
38.4615726274651
38.3509208541792
38.2897311817516
38.7873619881134
38.9571718510387
38.6475844695678
38.710896196578
38.8821813794393
38.9421624625322
38.600921585384
38.7587749806726
38.9242971956832
39.0419686677321
39.1352396068606
38.8787666610338
39.1986667940588
39.2796981716647
39.3231420585672
39.4659798877317
39.555458272669
39.3459513579184
39.4108469729154
39.7206065244985
39.5298668966081
39.4655075148489
39.8813012363571
39.4465428955968
39.5781875613623
39.3974884329284
39.343798532535
39.2489769044094
39.3864567620881
39.3728405144366
39.4917434941025
39.45246282499
39.6837665853942
39.9157625618766
39.6384657221838
39.5870805280695
39.7462023118348
39.7891466323957
39.7129051111984
39.6927821388375
39.7733515893207
39.7264671616857
39.3413578936412
39.3432166385814
39.0450250210116
39.2119062374632
39.1000647708441
38.9980438937454
39.0836081177661
38.9726290306955
39.2054823293081
38.9263154491143
39.1250963685443
39.3650274792012
39.4113565559453
39.3952458293319
39.521896182039
39.7397144531917
39.2978981276524
39.3002346653881
39.5954755030611
39.562219346408
38.8261003154015
39.1009125743886
39.0268950321662
38.9439299264453
39.0257519216521
38.7291948830488
38.7769957267604
38.8720385283181
39.0435268506791
38.9877015616023
38.5133929116853
38.3764149155461
38.4315843192832
38.637254758969
38.6609222152016
38.7751597437196
38.6717444874615
38.6385862319384
38.8623436044461
39.0704408704519
38.9264266153143
38.6713367789319
39.0200955554511
38.9951827672497
39.0579532999526
38.9063334738206
39.1074044682354
39.1645075860195
39.0612405248612
39.0368834358137
38.9205766661498
39.1041827306535
38.9237911950663
38.9738302741206
38.8169177816008
38.7212561321095
38.870071291719
38.7615673820927
38.5720946169636
38.6981231797416
38.9910666770019
38.961782647815
38.9869372500359
38.5039923165716
38.5989811561938
38.8430865223984
38.5551715108175
38.8136444248834
38.7283715128694
38.8428290918393
38.9538492232203
38.7102311446777
38.5799321159899
38.6236165880952
38.5619621664541
38.5287151284324
38.5521430887448
38.7534217594009
38.2575307563075
38.3249643486115
38.4650243075389
38.5427679160038
38.5243189942571
38.4518054718423
38.7152811230354
38.6251688150763
38.2467072192432
38.1343837661154
38.0797779997667
38.5127328457186
38.4219178898257
38.5205704129581
37.9356569466828
38.0864830650146
38.2125638143889
38.2844632552787
38.6256185997821
38.4302924326313
38.3242382671166
38.5810695139458
38.4816299036069
38.4195271261356
38.3271090288309
38.2431113701128
38.411251657005
38.6946759547827
38.7472686865726
38.4114253948729
38.3822805507719
38.1271065247406
38.3547383120293
38.5945023008317
38.3484037999632
38.2542246596073
38.1903322257472
38.0525157408281
38.3201356403619
38.8524373869135
38.568682080722
38.9257654194971
38.800917541674
38.7415074371351
39.053321924913
39.1142433802832
38.6514891828926
38.7389718165324
38.3432546044705
38.4351736736134
38.4219862000611
38.5792375003494
38.8261805887697
38.919339059761
39.0693822425594
38.9007569075858
39.1041930519287
39.1246166968632
39.226885938399
38.9179202979466
39.1546142496335
39.1711289631564
39.3356087318211
39.2306297699747
39.4702470547135
39.5543608861763
39.4623574641311
39.0913280437986
39.4317784845931
39.357275624218
39.1985666646352
38.962967719999
38.9299981079625
39.0012075430738
39.0901917912334
39.4209721519444
39.573496529005
39.2857995499469
39.0588433239513
38.7581459683374
38.9758070029689
38.902029158198
39.0473875909481
38.9413624055185
38.7960371149956
38.5947145213394
38.4294490441245
38.8527325473151
38.8340904559729
39.1918283807679
38.8952929879543
39.1886534720301
38.8625864877913
39.2460775947898
39.2335195138974
39.0809600983844
39.0386153994866
39.0487455837518
39.2362766233153
39.1045382651825
39.3474876891278
39.279098071365
39.370094519005
39.3706916609514
39.3418995404121
39.5563318744941
39.4809219573006
39.0618357305052
39.2321024737677
38.9802792609658
39.1927098635744
39.0399002644455
38.7627655773588
39.0168522267154
39.0297298771644
38.8936883101946
38.8846568084704
38.7666266778321
38.8661998014303
38.8210890300482
38.6368018277922
38.925218594749
38.8855786519844
38.909005263412
38.4924150254264
38.1996182981527
38.2664274580483
38.1359615469879
38.6316196261712
38.4567152633471
38.4596882775963
38.4027500083884
38.5725675965664
38.4576218485628
38.3580100213275
38.4217326015387
37.9771436511346
38.3453158900423
38.1406546872435
38.1354875499143
38.5086554919876
38.4561385138366
38.3394520020199
38.1922642725819
38.3245024296677
38.5453842858303
38.3769775686706
38.380436426166
38.4317794228909
38.4364426706095
38.4077201136594
38.1680892411064
38.0219714388839
38.2296129890821
38.2728429933355
38.0708089980621
38.097126219244
38.3114496396295
38.2658434244617
38.5057804303963
38.5104647492463
38.5423250355402
38.5806283031483
38.2015200039126
38.4978235079535
38.5453983961207
38.4965926378096
38.5065566473514
38.4937681610343
38.2515738973078
38.5081919005968
38.5504648555409
38.6871752204044
39.1724536411554
38.5641293533875
38.8051959842597
38.5757442871866
38.7007386855359
38.6772738314411
38.4558309810239
38.5062626877943
38.6830602101151
38.9173392819295
38.6803274424571
38.9166515625157
38.7038829096799
38.5067915252306
38.2713151292163
38.566344117055
38.4300817960736
38.6156391789942
38.797952884589
38.5148315645614
38.762630998209
38.4238081534567
38.4510954945206
38.9548171468705
38.9268697548894
39.1876015087344
39.4550370280166
39.3168537162794
39.4996081366956
39.0702328318797
38.9603590732987
38.8052529739066
38.8099509518919
39.1850009447101
38.9849756391339
38.6869721271979
38.7598673521143
39.0238181371018
39.0249191922144
38.981489591942
38.9686440883329
39.1339241839191
39.0859384911343
38.8832925436632
38.8006314513205
38.9703471263931
39.1290123834823
39.1406132084632
38.7236487192314
38.938267710442
38.9169957128234
38.8094580004187
38.863546223256
38.8417082202578
38.5215367719608
38.6797443581282
38.8252266340763
39.1102078292218
38.9618328503434
39.0945884271102
38.7396928954084
38.5402981623982
38.4755138838884
38.2554119118286
38.2066312073434
38.2534128018963
38.2230860942428
38.482593866646
38.5154213316445
38.3019429031817
38.3515785830712
38.145516117482
38.1847554409688
38.1375763835874
38.0405009484005
38.0609705262487
38.2668138858998
38.1476085113211
38.1530800675446
37.9826492491145
38.0801536373577
37.9472705419027
37.8049942281602
37.8807852308296
38.0725805320216
38.2508879476714
38.2232219714039
38.1415000964601
38.1705714641264
38.0527590645321
38.3435891524392
38.2035424736311
38.0780974816703
38.120647201898
38.161434091303
38.0389820246099
38.3079958465864
38.2560787708027
38.1900920414802
38.5584315116778
38.3390523856541
38.6315752515253
38.3450361135689
38.350976792167
38.2076342646499
38.1678812144755
38.2079479734444
38.0428541082052
38.4932968972273
38.4171582549146
38.6593717017264
38.5520587885155
38.5824976446698
38.5750682542909
38.0236050110125
38.1583401897555
37.6858272614651
37.6488454336163
37.8931332306837
37.875492381886
37.9239887468197
37.8990697783835
38.0120350682306
37.9713740811749
37.9861925691111
38.2499114540388
38.498880728563
38.6383029880491
38.5692460159904
38.396507115634
38.4187458115213
38.5830551083665
38.3983087253407
38.3275577748006
38.5184185055885
38.7063010006376
38.7252793882969
38.1741369775802
38.6143285869121
38.5843276244698
38.5339116986375
38.3802949591321
37.9964262738236
37.9831356068214
37.9211367240696
37.9203823552532
38.2176104846581
38.1763455531609
38.0420044218492
38.3181745707478
38.5625416094811
38.5339613803255
38.270607559636
38.3695816408095
38.1747937649028
38.1677685214152
38.2733237245275
38.3385831131125
38.2694068311623
38.3829179773609
38.6076504990331
38.806940366637
38.6978733605831
38.7741793863156
38.659550804871
38.9215017516658
38.9696395242603
39.1193252992057
38.7524348188633
38.7434414732722
38.9205092385948
38.7894962955298
38.4107838444194
38.6112094960941
38.5341523037971
38.5693960832691
38.5991794316274
38.3765444469288
38.5334433418195
38.3717749798482
38.3989946303196
38.5714680277463
38.2836309626008
38.2405434754046
38.3222457113642
38.2994585019238
38.3383170661141
38.4590251415508
38.7792117727355
38.693092040623
38.8104199595967
38.8529422596429
38.9072061702277
38.6218579414983
38.6169867252199
38.6122042379494
38.5965304795097
38.9696843656013
38.9151896041622
38.5386514648974
38.4108941454421
37.9557642393619
38.0733069418225
37.9079268543839
38.0153356799131
38.3242292646274
37.9750074370239
38.3919780181571
38.2586589034589
38.3328809316122
38.3885661669906
38.562175459232
38.6591789162179
38.3787155926739
38.4748596377888
38.571517703709
38.3625978939325
38.4368585866271
38.7720592595292
38.7181970972549
38.7077918528693
38.5828939143421
38.7194876152287
38.9163082854008
38.8635666637846
38.7325052004531
38.9747311812936
39.0149739429022
38.8900661448876
38.8278920610405
38.9224259970323
38.7662900092058
38.5808941950724
38.7012524536094
38.5454847136247
38.4595945885006
38.3969175248776
38.5802090924559
39.0944888752893
39.2569134303268
39.1201503024093
39.3910761723592
39.6100001771904
39.4503894282451
39.1908407338897
39.253076017455
39.5464564696389
39.6509278097856
39.4077740374806
39.3363877507467
39.3112904496299
39.3870228018196
39.3852377266663
39.091017759562
38.8235646450704
39.0192470946402
39.4143952636326
39.2536916354917
39.3986042914219
39.7075080385748
39.1967842088964
39.084302599107
38.8461586517085
38.7935145805058
39.0869438698116
38.8808625273598
38.7860620155138
39.0156979657365
39.0399001347262
38.7430604075895
38.7896677604466
38.7617033724515
39.1155625191193
39.1016515633663
38.9139744833853
39.0567290450042
39.0162069060586
38.8764037696616
38.9668191240746
39.0187137410735
39.0394802338877
38.7574627006033
38.7333281140794
38.5517469162393
38.4635124829785
38.3732977687188
38.4137900352478
38.503581779408
38.4706974214387
38.5790614841324
38.7312575935704
38.9517541625283
38.8082342757982
38.5036889907222
38.6317334781994
38.4329224861302
38.8393774850495
38.6290377443487
38.8020364401475
38.4334277921843
38.5995371957586
38.6165864545322
38.6530930422592
38.7240101416769
38.6988727566308
38.6784083140653
38.618199907895
38.6004141230117
38.7310422171041
38.2751408334866
38.5941200195823
38.4890161923233
38.8589318985391
38.7300160674656
38.9293185801694
38.404419117072
38.4242400872769
38.4692295015574
38.2925092700415
38.3773493122278
38.2719427203641
38.3064020809547
38.516858887059
38.1183013353299
38.0698663019602
38.2567972996223
38.4716400877689
38.7075975225066
38.536298506951
38.9539904124945
38.9993077009865
38.5154491368943
38.651319430173
38.4258843477553
38.4976699511755
38.7323794402553
38.8410933685957
38.8556357782864
38.7358007998655
38.6438654611695
38.833747088398
39.1124451872824
39.2108508607331
38.9498562042341
38.967638877162
38.8972846034461
39.0592330111443
38.7831983958877
38.7009412214237
38.8071431186146
38.7111740516349
38.8737126970373
38.7890492720628
39.0339378962181
38.7930818495579
38.7200168033816
38.877382098831
38.9589697834558
38.9725727310311
39.1256501552785
39.1441237991097
38.6826545358727
38.7970639361321
38.7762728843231
38.4443366088344
38.5868882596391
38.8441901974163
38.5025228102866
38.552881699688
38.5236931408249
38.881565634137
38.9111279891654
38.8542786202341
38.8559640900757
38.8279516823705
38.9877033955033
38.8918421401781
38.761255693681
38.6112197200389
38.4365778972109
38.7530636754698
38.6891345729141
38.6224575258651
38.401811613145
38.4315575705998
38.1640466986144
38.6691838341348
38.5515143921199
38.7904104149362
38.6684908287807
38.4872281257734
38.4971052549307
38.5160923275694
38.5996048511813
38.5604569677219
38.2930392482882
38.6231910818437
38.574895265131
38.9175085085743
38.9867547485064
38.6213108635276
38.5986445721386
38.6170320811852
38.809380357425
38.7818296623884
38.529252407604
38.5703298472213
38.7672344736129
38.6360129714626
38.9229578852449
39.1647133156529
38.9374517820303
39.116067991862
39.0822573805755
38.8509541612956
39.2849510513489
39.5252492202903
39.3854946661568
39.4246170632835
39.711452100371
39.6683247993168
39.5828269932323
39.1452074577632
39.2623715302548
38.8085159799043
39.0812748913904
38.7539364703524
38.8794501080521
38.6900019614611
38.4377029417309
38.454593715864
38.1917828849413
38.5260197628015
38.304424543528
38.1767306316369
38.6110272032932
38.6419756990763
38.6087609112774
38.7005626313682
38.8356267345095
38.8280542342577
38.6726049958126
38.8018743344891
38.7351887143497
38.8138367857369
38.7951100746927
39.1669657821721
39.0897605287477
39.1011595956662
39.1568215489592
38.7337810248085
38.5987756326718
38.4945592919508
38.5882912922069
38.7008320325848
38.5776235879797
38.6788812140044
38.5511238523454
38.4799381478573
38.2912275898313
38.2994597259966
38.088749090885
38.4945685931381
38.5120343564919
38.4861253641891
38.2371113392746
38.299255027084
38.1795668871898
38.3143747324804
38.3064864680452
38.3773221145159
38.3740697767477
38.53343545544
38.6764891824019
38.5531649247655
38.5442965764329
38.4812550544739
38.8799701567988
38.7373758106657
38.6130365343895
38.4594820621288
38.4541572621511
38.5374241771665
38.5465214516654
38.4507959148283
38.871812917765
38.7180120458325
38.9118315261592
38.9552067179214
39.1449347615446
38.9778835473298
39.1945703814001
39.1486514287788
38.9428958246679
38.9291701099271
39.0813504906093
39.0982360795677
38.9182796998457
38.8820777938869
38.4917555931706
38.5865494955465
38.3832151640341
38.7690246027493
38.6496013641357
38.679429686826
38.7113622581979
38.6096126962076
38.4165408564677
38.4704001533024
38.520389022958
38.6520801817369
38.8894956744147
38.8496213504013
38.9347675207344
38.9038445739354
39.1297547831135
39.0172149735086
38.8735470747252
39.1598396131146
38.9039578321663
39.2403997717345
39.2735007783356
38.9461229219649
38.7433358279142
38.6754673143194
38.7506068530663
38.8276346396418
38.9336929967432
38.9417916818099
38.6403811166871
38.7111314505288
39.0184511199415
39.1583845715989
39.0135261692682
39.1331160800535
39.124069497025
38.6809000882235
38.9955627034091
39.03915548161
39.1555611021523
39.0389576978994
39.2295987619953
39.4532899935086
39.1267463355285
39.2779034025673
39.1616745225766
39.0756714246694
38.9782011339636
38.9682989588324
38.980671692876
38.8294860370368
39.0683915875993
39.2044210934516
39.0430260547029
39.2190728320061
39.4252167981444
39.2494895457404
38.8918279760698
38.9738013481808
38.8311378006256
38.7109176948181
38.8375990067706
38.8271851232081
38.5233343121118
38.4371807144191
38.6487617340546
38.8314996876398
38.69231025915
38.6279321130717
38.4347296073547
38.624294355435
38.6857589875445
38.9166029355947
39.173683568094
38.904416065805
38.9769348206692
38.8033220577404
39.0903124611333
38.9732115910761
38.8456107327705
39.173846491655
39.3029334446169
39.4049963304968
39.2917961012642
39.2429499467487
39.3817021047681
38.9114000807904
39.0780260969394
38.7411914580069
38.9417100225877
39.0187658692715
38.7651779030854
38.9871471638949
38.9870677732072
38.7882134179104
38.8339300648017
38.5898520836086
38.8065078658469
38.7192702398088
38.5997073487598
38.8226622959353
38.7131511339806
38.6195701875572
38.7697038221932
39.0369391426623
38.8897825944485
39.0113271135818
38.9529450115577
39.2862913018843
38.9915445854488
39.2336184526185
39.1650197722695
39.093794177695
39.0220631133222
39.097975792893
38.9822122220519
39.0043485842684
38.9187751001191
38.8811012022696
38.9411025454618
39.0394300578593
38.9663574590078
39.2274510429408
39.2745606289924
39.1641611313534
39.3571583720055
39.3279750817431
39.5891820469197
39.4968663382489
39.4980126106105
39.4084435039278
39.3782108179292
39.4966832460302
39.4364441433247
39.4458433830104
39.5848444339955
39.4984434355185
39.5386929649432
39.411246852155
39.9588263472398
39.9180102739285
39.6924265800986
39.6258240338255
39.7296500071858
40.1015424787282
39.8111140228258
39.5100999789622
39.4033660360307
39.4904175566973
39.6743542764444
39.7579375931166
39.27379846213
39.3878434316985
39.3613835853328
39.4867433988005
39.4948059865582
39.4777015607517
39.5622354597416
39.837833585461
40.050201812044
40.2015117767949
40.311224868408
39.9700775624139
39.8285639267229
39.762971485295
39.4133981837212
39.569304202065
39.6238583448616
39.4452750897939
39.6687219878208
39.5547312239227
39.202193443403
39.2262613998269
39.3016245732381
39.2954343656733
38.9832853861984
39.293835384768
39.3837531259906
39.4107763902196
39.2871763034709
39.4701138350812
39.4910172513173
39.4277739928885
39.5031156039361
39.3055043815953
39.2929024629282
39.1911639301895
39.1011739298982
39.1187231186528
38.6918989503772
38.9505262798551
39.0344973068499
39.0905330738113
39.1453942418303
39.4073138703204
39.4124098439159
39.1194187702487
39.0535851827003
39.0337844289188
39.3665276848023
39.5758272835157
39.5182403256922
39.66339992569
39.7104593247533
39.439715392471
39.152083939181
39.2649069323139
39.0811280265272
39.4662757703411
39.2775829856637
39.2494850896439
39.0586075602837
39.2272519368455
39.0972004260657
39.2512963478193
39.3348202430568
39.4602852734652
39.6459923739294
39.724105396238
39.4583078839153
39.7483789247673
39.8732471240323
39.6404260239511
39.6571338380385
39.2584517945147
39.394578017665
39.423653062948
39.5501655019168
39.5566497033906
39.7840452316899
39.8395484193112
39.7194718516302
39.841983900839
40.3073197801567
40.1934615714268
40.2712572918952
40.2298912782816
40.0473975842445
40.0801423903804
39.7295008543221
39.3105848441607
39.5742630783526
39.4188171602645
39.3831493557624
39.2099578592421
39.1639406433236
39.1080327932054
39.4320908672405
39.0482377386011
38.8359678580871
39.4105661076502
39.0884511239328
38.8912939125637
38.8447976235051
38.9290364121491
38.8120941093406
38.8044956550794
38.6322661466909
38.6520836831775
38.4813212785672
38.6536373841824
38.5438300554789
38.9288637000946
38.9164642351978
38.9599484545084
38.8748524232344
38.6678321149705
38.4219788453182
38.5929758572456
38.6011889989339
38.8690681516408
38.8872204976875
38.9155354005804
38.8651580092428
38.8193469057361
38.810368631798
38.5849280219953
38.9393451417494
38.7965797160952
38.9059153113521
38.8865457731087
38.7608625277851
39.1868475989248
39.1233620141424
38.9628692128033
38.7159216296816
38.4947460078048
38.7442445493276
38.77086465371
38.7340362561915
38.5919533662485
38.5507095179877
38.4950193576911
38.2691780224468
38.3561544897626
38.6218284008229
38.460295355913
38.617710581202
38.7432380965807
38.6939948605428
38.5581081437819
38.4751195303981
38.4119797866913
38.6014147457496
38.9169310892017
38.5948104732441
38.5649516449171
38.481125632363
38.4167651143737
38.606256666069
38.6351023309227
38.7088289715618
38.7169852538133
38.9796137557839
39.042304341789
38.9378234348003
39.474021546673
39.3259356246804
39.6693554856969
39.5077076758161
39.3500730635576
39.3182965829892
39.0042842621255
38.6273644596185
38.8720641739781
38.5859484904831
38.6689281527419
38.8152442236912
39.0504668059112
39.056501793248
38.9219600762552
39.0965955791506
38.8087639733408
38.6729309533513
38.6903762123801
38.6588836548872
38.8681148520874
38.5670832223385
38.3951611520496
38.425574286806
38.5426622515068
38.4810656935232
38.8207466293976
38.8561010892354
38.5167773457784
38.5522624269358
38.6389982303665
38.6700539387724
38.8988036412522
38.7396219649405
38.810742306423
38.826858651863
38.9235954466242
38.5404212580332
38.8867069039909
38.8635928011677
38.9508975133683
38.7320184961191
38.3439673109693
38.5164651908351
38.6158698013266
38.4908308006274
38.8621136451054
38.8238487091522
38.9769900132207
38.7583403252001
38.921352314172
38.8666250222339
39.1260095424554
39.3579662288646
39.1551954787959
39.3318146897017
39.3095060178387
38.986360593112
38.8098324479615
38.9449072075545
38.9871078661335
39.0341098474597
38.8483658113365
38.7709380036971
38.6587732406669
38.7203012173622
38.5890942992313
38.7154131550732
38.430185448694
38.7051331505358
38.7689812301976
39.1036699604211
39.3572858354035
39.3613045968895
39.2101508696738
39.2698052319613
39.6863136643202
39.4549051093401
39.6285838133679
39.517234069569
39.5234429215485
39.6683366863846
39.8180176000448
39.9753068564073
40.2642336858484
40.1873235270662
40.1921932222095
40.0696422694682
39.7992284007588
39.7774878608219
39.8072774399615
39.8657031067444
39.6847132880733
39.7111368010833
39.8249274271839
39.8811307126825
39.9197253714704
39.6178824135206
39.825892169357
39.6835660640003
39.7804195762294
39.8557446577946
39.6344706671111
39.6314543444337
39.6427349628756
39.4412563117863
39.6334433845141
39.7002948805153
39.4163779095148
39.7103838220469
39.4801249273441
39.8751834466977
39.3718571417532
39.0850961454532
39.6077537013163
39.3968341977887
39.370760108758
39.2955117690216
38.9770638281035
38.8628304946075
38.813676228695
38.803236987374
38.8686621863887
38.8865266276469
38.5903068982512
38.7489021365066
38.6539504267135
39.0881004691737
38.677133485588
38.8882074167961
38.8118470772666
38.8857185196917
39.0158892705142
39.3489916976484
39.1165838594911
39.1021478895053
38.8287455202171
38.6385317658478
38.8481688074141
38.6247671933771
38.4682144588713
38.4576912606764
38.6891197919437
38.5899402482636
38.8530234824323
38.7455643125505
39.0172522489244
38.973669743906
39.4142312123477
39.1102245234298
38.9331163851311
38.8852108361586
38.735658421361
38.9604030942835
38.4889274209482
38.6933316957071
38.8098704949865
38.535875629111
38.3985177504669
38.543828046056
38.7592197976022
38.6399613246296
38.787835351149
38.6807519582287
38.5334671738626
38.8271124146201
38.7081806339899
38.6985786344747
38.9041216037286
38.5750285362911
38.881281141147
38.7402515290327
38.8179413888712
38.7321725884596
38.8394137559174
38.8296647114369
39.0390376604646
38.8464156440355
38.7711780520287
38.889786276482
39.0562012328905
38.8967757030376
38.9416029481904
38.9719612854423
39.057468981931
39.0763251738115
39.1941575501836
39.2805842680956
39.2390251535903
39.3490664971222
39.0719516631465
39.1160728673788
39.1813181399481
39.2430545659662
39.3518583232297
39.3030629545706
39.5213176084424
39.180072906782
39.1944283284209
39.0350198356406
38.9677569938974
38.9005917163083
39.0231939166938
38.9612455019616
39.2220670065381
39.2286556750996
39.1140943680987
39.1157012949268
39.0503726175678
38.871379717341
38.8256708151685
39.0866958662331
38.848146589747
38.8627165496656
38.9756448389122
39.0916261694239
39.083232927077
39.0280087914311
39.085883103104
39.2137849127244
39.0024093748979
38.908029861352
38.9597454687743
39.1143407548476
38.722456674265
38.8713849298337
39.0574879868771
39.0474990890529
38.788721297413
38.8564510783855
38.5190152726083
38.6798331929725
38.5345703690989
38.7221912310422
38.6677404559088
38.5236882628544
38.7777718565272
38.8521428383031
38.823505939464
38.5895260673444
38.7237285048025
39.1542606630211
39.0409386258591
39.3197426179261
39.0030580525537
38.8697216102639
38.7616648948826
38.4837407283881
38.432711119022
38.4475822551786
38.5248754287052
38.4887657137719
38.1937544750717
38.2361602539468
38.300193045765
38.4239752512649
38.3016633648815
38.6950394193672
38.967894153366
38.682458284257
39.0268384393656
38.9477614335703
39.0296424276833
39.0760571021772
39.2150266153326
39.2684321151589
39.1606630603404
39.1039668019394
38.852565173383
39.0170528277729
39.2197037561067
39.0260667208742
39.1585612508077
39.0828787877261
38.6722600132074
39.2054781346133
39.0275863678541
39.1034325624207
39.2563729165144
39.4513047614188
39.2437514313294
38.8893779918219
38.7678908384071
38.8768647902212
39.2875984885476
39.2630915836446
39.0193841330592
38.8985161987422
39.2122333299234
39.5659316363915
39.3838669881608
39.1321875655631
39.3380025863647
39.2136940301794
39.45135656082
39.3201182332701
39.1961730585704
39.4602060355617
39.3833988281302
39.1137961672264
39.0143062563744
39.0605146226507
39.1159755422157
38.9158983703338
38.8190859065048
38.6224358301833
38.7810004713605
39.1836284457513
39.4370981118282
38.8009895457207
39.0612169668155
39.2121379294485
39.2184303084123
39.1300024351575
39.2416934062441
39.151074130253
39.1812265667662
39.1748113887388
39.1811492913379
39.1669024195925
39.3335747334397
39.3892872028449
39.0267548886621
38.9403090421372
38.9962988506664
39.0094040353752
39.0978265999521
38.8909979308245
38.551830273427
38.4800168284421
38.5119764460503
38.5023667404214
38.4071315727757
38.5104514517874
38.5497362992367
38.2776937402951
38.2275659278163
38.5261191862116
38.1544047234602
38.7430890757265
38.7864679017566
38.7783549223715
38.5972231158261
38.9657473361308
38.7135703804971
38.6892317279534
38.5563044570936
38.663867391812
38.887927381702
39.0396393223038
38.604422006558
38.7579887961033
39.0196520553445
39.0061599999717
39.0941726745095
38.9270208175554
38.6301098587991
38.9115971113764
38.8840538947496
38.9077981129314
38.9113068297633
38.8058466281531
38.6621322020045
39.0880078016383
38.9239989486812
39.1041005419213
39.168984243514
39.3599272885004
39.5063599524326
39.4801014303139
39.8820038347261
39.5193398143579
39.7857012971188
39.7047187121409
39.4061135007423
39.24174733759
39.0942928732975
39.3404212478912
39.4003743852187
39.6169990567359
39.29294210061
39.2719404727681
39.4228485779738
39.3738906209301
39.7318482901179
39.3888588640334
39.270055095123
39.2454615483358
39.0564515907196
39.6574315352464
39.8263467378109
39.8018412925367
39.6301184960131
39.824420617825
39.7272175456811
39.864356837428
39.8929838869216
39.6422131348638
39.5812481728058
39.2336559931982
38.958149268574
38.8609626285821
38.7045340148703
38.5895758547055
38.756395382006
38.3999486720378
38.7374032776311
38.6620171101997
38.8801106969856
39.0369473943171
38.9329510903072
38.6500590434001
38.8354525983231
38.7550115200913
38.9353661805442
38.9302251810888
38.9601062535831
38.9847196865245
38.785709707283
38.6093461892208
38.906532232471
38.9543652737325
38.7636785011553
38.9485531100278
39.0618636579497
39.0456558876954
39.0172766970116
38.9397171396743
38.998425331083
39.1447409232321
39.2692711143101
39.1487573199984
39.0357159868113
39.0927061923372
39.2761808473904
39.0963064023602
39.0437359963641
39.2059275802167
39.0245652933268
39.1102687475816
39.1662053392845
39.1954788962114
39.2782908189358
39.0921566446281
39.1775973014112
39.281132353395
39.1190499621435
39.2562465621922
39.1433630817341
39.1371700602576
39.1984377934634
39.2562117764717
39.3744670980791
39.1595920677251
39.201951125392
39.0501407873569
39.1463135544268
38.7836177727779
38.9594630627444
39.2789525130192
39.5767780447906
39.453718121792
39.377542004986
39.2156810474232
39.173980634372
38.9960246395288
38.9307544837481
38.7870936468985
39.2200431319903
39.0741862946473
38.9294909989241
39.0989466200971
39.258684418091
38.9872983718205
39.0485313786855
39.1076397953066
39.2448090015104
39.1721887143562
39.313892278295
39.3873200069774
39.2712335432782
38.932064446536
38.923844747069
39.0522321866266
38.9786229622712
39.3018829402956
39.4002757566462
39.4889443695238
39.4300411479551
39.095278236592
39.1801907393781
39.246333788844
39.1844731141118
38.7020053107783
38.7813189711006
38.8854008862739
38.7860611624415
38.9242950519608
38.5727196711414
38.6836216376944
38.5966393014375
38.7416024293131
38.8124825291118
38.8065944514594
38.7234743700633
39.2114583156121
38.8200186789956
38.8119177654718
38.6835148426926
38.7950712158177
38.3063372567833
38.3917784609067
38.6802051058355
38.4753017386278
38.7277534609184
38.6621704692088
38.5057218481296
38.3525510010956
38.3379660598205
38.3276572016459
38.3366868714321
38.4186318269929
38.6016259754502
38.4135795275916
38.1864278212624
38.0510443669445
38.3373637930607
37.9858243742693
38.1990393090616
38.0099947576048
38.3492990408713
38.5291121216213
38.3010426148338
38.5100992155321
38.6333990576337
38.7232682622317
38.6204732397613
38.8377497677942
39.121786877058
39.0763438293496
39.0863818438548
39.4577239496221
39.0163981993857
39.0960918920527
39.0712312431728
38.8312037412339
39.1400591411885
39.148905171252
39.2414071259736
39.2443191047394
39.4706545455174
39.6029650889375
39.5507410090334
39.3937167337787
39.762482475621
39.6120674714012
39.5745783576834
39.8312849636961
39.697717664663
39.8418403890489
39.6192987263714
39.6904185030105
39.5727458639783
39.6544684650559
39.6841136781879
39.8782898549559
39.7719123347955
39.6118330297912
39.4448760798211
39.918869073027
39.7509750408742
39.5613710159707
39.5590295506996
39.4279773540399
39.6763871335247
39.5247748633396
39.7925008112938
39.431143701465
39.239495492186
38.9532542583668
38.7042400998071
38.6827444514934
38.6212024469523
38.4818050746034
38.265000630243
38.4730051799663
38.61262284961
38.6439241469827
39.0867109828707
39.2218088889408
39.2060185025119
39.4490472953888
39.2887879688989
39.1872960632089
39.1914962294171
39.4446675572142
39.8136766407543
39.5877184296963
39.2969831766027
39.2518761104826
39.1790403966429
39.0909195423944
39.1593336152785
39.0998175818965
39.3464680612803
39.0906099185322
39.2101781992315
38.9692307773217
39.1675299382741
39.1901200988076
38.9021044968332
38.9553436487044
38.8647841394663
39.2236871051952
39.4496330740521
39.5690087779717
39.0769967864349
39.2664537974533
39.3008496943714
39.0166396952412
38.9459617889561
39.3047915623896
39.1547735482505
39.2124240503916
39.1121278869145
39.3194269594157
39.0398344018651
39.5365868844871
39.7018802703347
39.6120541353373
39.7174755682054
39.4219674434302
39.4192367139852
39.5494552075761
39.7065310831544
39.6353715450032
39.8891818076014
40.0474277779332
39.4929951430594
40.1945805858789
39.8326601250912
39.7340926633282
39.9475362821877
39.9277808971307
39.8916011355549
39.9570528508051
40.0149353289073
39.8839358249619
40.0682658200403
39.6439119821552
39.7637942026246
39.5184616782448
39.5909459330001
39.8657547509077
39.7057829550977
39.8469291304233
39.5720417973108
39.7210044227783
39.5746089397123
39.461752122385
39.4815134792753
39.4760300191353
39.3912151658923
39.5169703879446
39.5841240100959
39.5128555809859
39.1513195432071
38.9839960543206
39.2194727495236
39.5936210447478
39.5174230678617
39.5777903959232
39.696401026482
39.499872109984
39.6760580612497
39.5979037201425
39.6626411537772
39.4795052083442
39.5170089739674
39.2496438634948
39.2006507912795
39.2736688918151
39.1551195653389
39.0716436821233
39.0081906830672
39.1520073246179
38.7745161521087
38.7624311221402
38.7154441990533
38.9654754143023
38.9153279859042
38.5356946501887
38.925807693115
38.7936432264272
38.9261323290869
38.9179322744929
38.7646382734256
38.7575740208961
38.731107699687
38.4818293090545
38.6074528797209
38.824511432157
38.9799363805336
38.8680689585965
39.2609272335242
39.1696658721714
38.6763684959804
38.9743895542151
39.0592845980544
38.8295845013744
38.7430596760575
38.6449217372652
38.2835802367785
38.4114827717148
38.7866465198851
38.6325109840053
38.4732292877053
38.5102401733398
38.490746948445
38.4998683513949
38.2798926072096
38.2051994704873
38.2448581298056
38.2371066580915
38.1803964258263
38.5715654085267
38.1746006214803
38.5366881367273
38.7184377109207
38.5586689322522
38.5378833132788
38.6543723701817
38.562989448724
38.6259561919839
38.6395326951356
38.681237084338
38.4668370237072
38.4187229238284
38.7433365164245
38.6553156427413
38.5309180526341
38.6693572677429
38.1660255466481
38.8085252043722
38.8055073118128
38.6392844908438
38.3422874938153
38.3765251648774
38.4840023819415
38.3196565857064
38.5372409300371
38.1717857499883
38.3628793134084
38.2303499851587
38.1902333542577
38.4782843455647
38.5550779987159
38.6661762103413
38.3687048702665
38.6123581269593
38.4607050125227
38.7162668954447
38.5701611684076
38.4593528021261
38.5941011441919
38.5580572882402
38.5928273924015
38.2862589039484
37.9916874082379
38.1672206958817
38.0602498852777
38.179287405652
38.384425621458
38.0951762271377
38.1024295216359
38.1518921987884
38.3562875880181
38.4347503722634
38.3125100767224
38.4909126201584
38.3979289313328
38.5075204819799
38.4658856390271
38.3041396607257
38.0471429175414
38.4752724876535
38.5044414781992
38.695866026314
38.6341308361466
38.5253749520251
38.2897793301996
38.3416197855313
38.0260433938041
38.3206182137975
38.4797958993993
38.4825364770448
38.6687210544305
38.8154182795595
39.0442439305026
38.87832246342
39.1897098068512
39.3545586435504
39.1663604468056
38.8952003011164
38.8395855128254
38.7764475454393
38.7693714917217
38.9052276248179
38.687326117527
38.390036061125
38.9337029583049
38.8623284410244
39.1273157080492
39.2822092743313
39.1793115102202
39.2916977599391
39.3510457083046
39.2305718493911
39.3018075558579
39.4203930022173
39.8508537374271
39.79002376118
39.5131189010973
39.6194796069818
39.6833250565962
40.0459191269981
39.4379502270275
39.4182927059677
39.4125612522276
39.293724118784
39.2133588054781
39.2172900641557
39.1052966093322
39.2039878603116
38.7178404541408
38.6525281384306
38.6735014015774
39.1324601927507
39.2297051840336
39.2632230675241
39.1599972801797
38.7442675278076
38.9833268011823
39.5124948439426
39.5870114908824
39.1768567970237
39.2856278941316
39.2788109239542
39.4873380222615
39.4229414064725
39.3464973091466
39.4116642250205
39.2966821628001
39.5367076320877
39.5026455496433
39.1727900150096
39.1495599938093
39.3468525938881
39.3949177030429
39.3209536732368
39.0359285318627
39.1744581070404
39.2028565328281
39.4262103057848
39.5845825802196
39.6955327864985
39.8223512602098
39.6474577365568
39.6797987319593
39.6823777404903
39.7220610168745
39.7902864670467
39.5446377386155
39.249956691899
39.100651530009
38.9286443839556
38.8570444803909
39.0247083709743
39.0756739670376
39.2771299604282
39.1712790229104
39.6911802143012
39.8802038884695
39.8794420708514
39.7871998040999
39.5525026514436
40.0202496744552
39.9408663326021
40.1422014085956
40.1743496919374
40.0789305394142
39.8959042329935
39.7084870855354
39.6888355683708
39.6331910810585
39.5759844842129
39.2662470042194
39.342358139326
39.2109242768067
39.2218598853254
39.1772045971394
38.9767122358646
39.086856811615
39.1853596710218
39.3324833483884
39.424867028683
39.2525764015486
39.3607106504882
39.4672322405755
39.3238327679053
39.537777340269
39.7677097929076
39.5950206576653
39.511845993873
39.5568343054573
39.4959482204444
39.4321698700789
39.5078700286446
39.523750525028
39.8581514939231
39.7889823054777
39.7356679713542
39.6039819699413
39.5187382331639
39.6271609579515
39.8274224050663
39.6959654775328
39.6067502293333
39.506298407396
39.3664341681204
39.6510082748701
39.4813366104767
39.5909365263034
39.6548275932848
39.2278476973545
39.4714947810099
39.0779886743012
39.1993600573793
39.0421734032868
38.8264110269105
39.0562398562096
38.8277232304241
39.0752003596128
38.6237919395211
39.0338316052079
38.9488883208247
39.0607831627795
39.3775982213879
39.3772602352842
39.1986753457202
39.2056018436753
39.4939513064167
40.0720207305961
40.022633037927
40.140481391043
40.073673704517
39.8576198975381
40.0328246950899
40.1418600506071
40.1866160538348
39.9026428399323
40.0528705184701
40.1350940300302
40.3455026844149
40.2785840572665
40.5595134113502
40.4618658908235
40.3598353299228
40.3153809303689
40.6813212391443
40.69784893507
40.266384653448
40.3498497925328
40.4852777533425
40.5643982162606
40.4545543924204
40.1487743534723
40.238230365341
40.2567300093113
39.8395950428618
40.3520378963412
40.1066485656882
40.2193325350256
39.9305317677519
40.1390524244227
40.2817850494058
40.4132339143835
40.2992445863949
40.2782179369526
40.2724247577464
40.1788708356396
40.2109074700553
40.1599301128813
39.8874229411523
39.9704187445534
39.5179991103773
39.6794770239148
39.6821806465986
39.4510937245796
39.7600618665051
39.4251276392471
39.7334543121822
39.5245333858052
39.0154908641534
39.2396618776011
39.4145493306181
39.2118422107468
39.4079492282704
39.1516200378052
39.1642267312235
39.538099549197
39.57137271904
39.5808304137268
39.782988809844
40.0215994867616
40.1293691533712
40.3569922048068
40.3869871361996
40.1068133974157
40.0582613576951
40.122929964998
39.9993539262186
39.6825952279629
40.1903497445645
40.416651748016
40.1200238142782
39.780889727689
39.6551853121043
39.9458188920651
39.8178767336785
39.9537864923886
39.6820991323088
39.7097943973378
39.7172475081979
39.7498977453386
39.8828668507663
39.463914619629
39.7553950838118
39.6588542719035
39.7310953511587
39.6304690374109
39.9120887851224
39.7966764726524
39.7778600668212
39.7106469028401
39.3253552656026
39.2028019689164
39.273211947518
39.2166651113978
39.2379558306411
39.0910965860606
39.0248223393082
38.9523404978561
38.9450846871626
39.1829534952677
39.3252870893397
39.1816284618083
39.3792562036531
39.2790443536552
39.1115441561154
39.1988170169026
39.1277577372399
38.9842809152031
38.7661338168188
38.9964754816189
39.0457329918549
38.5378908368368
38.700934336484
38.5986130256391
38.4252894344297
38.6926994029286
38.6470533642515
38.6443500302873
38.4665813251384
38.6441206446234
38.3473395679664
38.5254956533324
38.3700606421377
38.5226171104209
38.2699351726224
38.3133499969954
38.545693403738
38.5916470779563
38.5442791472577
38.2398854574658
38.2320620782175
38.6820839690508
38.2859906855824
38.4697415816436
38.4113277935859
38.5875676251603
38.4478990891785
38.1834694355266
38.1250898354663
37.8328292252883
37.6666487607089
37.6485838772298
37.9816118261622
37.9548310078642
38.2113332632271
38.5162956159274
38.6099082508382
38.6495518232087
38.4182382542723
38.2136927002699
38.4911372588797
38.6605690395035
38.4064586991102
38.2849266228913
38.1967140909329
38.7492779321163
38.5271000348479
38.9844437054459
38.7566321199591
38.6870956062657
38.8094627244599
38.879180902805
39.2600806542163
39.0034064114605
38.8921958262475
38.6814454724817
38.6600424005891
38.5213340922858
38.9893964597332
38.9811421422157
38.9697646474756
38.7745986262889
38.5932620657042
38.9570806030548
38.7517149212021
38.6859819372972
38.5903655690149
38.5535686537087
38.3620190770916
38.4260944179973
38.4322177157394
38.3550009433033
38.4465722151113
38.2212998867853
38.4867523127927
38.0911795562168
38.4180298021686
38.5134641110795
38.8080531391844
38.5194797743246
38.7432782397262
39.0204941324264
38.7625237814967
38.5469175011584
38.8707928732779
38.674964642402
38.5009041449218
38.4810051015065
38.8480154878279
38.6587760953102
38.55407779867
38.7899257682813
38.4569326554522
38.6415837971669
38.8907445387407
38.836511798911
38.7578725593986
39.0139557391865
38.8489495939906
38.9164405947075
38.99499200605
39.1712296600407
38.9728011496071
39.0827485766664
39.155541359131
39.1317931559646
38.8782641895026
38.7841415303854
38.6536275536486
38.8979759116525
38.9802492267681
39.0911413950127
39.1910375578735
39.4252430745709
39.2684566190271
38.9930457270575
38.8335198261726
38.7155340929179
38.6815037329855
38.593808462035
38.6146981883826
39.0002714286333
38.8701720455294
38.8275730964046
38.7793046236447
39.1076107306505
38.9815826159194
38.9368217939374
38.7528525514423
39.0025666837218
38.9309307584223
38.9478344845322
38.9308553481388
39.2082351339415
39.1936710073036
39.0884798303477
39.3075827114373
39.2281622999528
39.2927284047698
39.4260369009669
39.5512271216967
39.3714721416323
39.2190380845634
39.3174976105142
39.3723669210797
39.4159694655273
39.1396753684121
39.2175088408063
39.1350130514665
39.5252766339284
39.2385250189701
39.5817041745521
39.3854877424485
39.4543632868837
38.9177338799727
39.1518776031546
39.0594675350353
39.2389311052718
39.3558607500577
39.052950545486
39.2021758270918
39.6259602422371
39.3426430208196
39.6344938775483
39.5965523752504
39.6873615912671
39.582337082557
39.8564270045704
39.937127384068
39.7723341856772
39.50747901007
39.8255488704858
39.7765859255455
39.605408492669
39.6939005104183
39.6085246886029
39.3561777491103
39.3076382180634
39.284292031316
39.311444850974
39.1522940750188
39.3948101909042
39.5535259413678
39.2463674578004
39.4210345688651
39.1325061281181
38.876173416419
38.6259041007551
38.6602843325502
38.8932105538776
38.6249650119304
38.8621996563867
39.0080469851224
38.6191570910132
38.531576577836
38.1254898954624
38.4877683011377
38.8081562477361
38.8468895648806
38.4960763986892
38.7249770602886
38.5420250660355
38.7016558508112
38.7636059599103
38.8789435339219
38.6028029495815
38.7952040572518
39.0658236052119
38.9544277973077
39.0964152844856
39.4134010692812
39.2527036205573
39.3585840943338
39.2616873413989
39.3358115068635
39.5402730451031
39.4096914587463
39.5699197777344
39.7368711200014
39.3288057983228
39.4928645691782
39.5158457311104
39.4173822213201
39.2904576070926
39.4036492243026
39.1668655670323
39.2459258301998
39.1031367838485
39.158870189104
39.2316962397528
39.2143595024816
39.1343648321633
38.999081855859
38.6763921387609
38.5466909845329
38.4281409697099
38.6130884427354
38.6124245296825
38.2160454642098
38.0989869549589
38.3216128457267
38.4851016867427
38.6880622862134
38.6561336118198
38.6283096120452
38.4665647120664
38.5405917985566
38.5947974995111
38.3618117656348
38.1047486090946
38.1325269010423
38.1468536498003
38.2622215146675
38.170240446552
38.0560188293457
38.4454661423305
38.2743663825465
38.252760850504
38.1207354313309
38.1678558637511
38.1360543902088
38.2026220329834
37.9899380099917
38.0744095416257
38.2255251212145
38.3623341764839
38.7579442433182
38.4416499077354
38.1803773739326
38.7982842883769
38.588567605354
38.5217900487203
38.7027404844045
38.6474911452567
38.7249282162962
38.6682310393908
38.6010714213599
38.6808297486084
38.9765981805059
39.0931530312854
39.2594361131842
39.1480396265844
38.8999488907449
38.9925445489573
39.0655494415126
39.1942675206101
39.1696598831622
39.4972592234407
39.5218661658351
39.4159388000724
39.6249415414002
39.524018368631
39.6474485362987
39.7789705281397
39.6973673714168
39.459498357691
39.9180486283212
40.1102206168003
39.8501263029579
39.8470255500048
39.8635802213365
39.8414055318816
39.673855880685
39.5544657317893
39.8353567576531
39.4407152146459
39.1463514848189
39.0242603472126
39.1424798445268
39.2848356776949
39.3270209533273
39.4376124136648
39.4998434567329
39.8466204320996
39.5548155447631
39.4640828703525
39.5291331369717
39.2840114771809
39.4150408993454
39.145315934209
39.3911258352355
39.2321553840441
39.1706679088992
38.9460581417967
39.2147802423245
39.2585830595236
39.7022055841842
39.5155492131542
39.5816721129377
39.3840109071028
39.5109531590705
39.426847873053
39.5515385387283
39.3903295997894
39.2493811078996
39.2125821493093
39.1406797656064
38.9493521220893
39.1614675958611
39.2564226633075
38.9780664079185
39.0260988238745
38.9110105486718
38.9280014281821
38.7888530673948
39.0366419721836
39.16735756843
39.2527045485495
38.9850352300379
39.2848899250783
39.0507600187233
39.3523533029376
38.9952097397112
38.6404010764526
38.538691390808
38.6146703018332
38.88161057608
38.9799790683373
39.4088691403894
39.2660177566175
39.3709524746825
39.5399072457341
39.6564833883151
39.6547349772772
39.7961667252241
39.7734306605357
39.3296558941208
39.4166281848993
39.5563303373281
39.3457400425016
39.5180627126023
39.7699434802217
39.4618636275237
39.3951007901907
39.5005404680098
39.5408152159859
39.5183551515151
39.3347834971511
39.6275131981328
39.2742169550312
39.4107537246691
39.1666828070456
39.4598252442034
39.3388273695525
39.1250465553375
38.8356002743821
39.1884850832447
39.1302050960207
39.0193293375176
39.2273140496701
38.8662910914544
38.5876631304903
38.5903067994486
38.8797848084779
38.9430769248033
39.0404701223095
39.0788266422409
39.2355547450214
39.1606722713948
39.4072606495682
39.3120002380162
39.3498521539809
39.0896591193067
39.251412416854
39.3344249252594
39.0561910375723
39.4508365428264
39.2311308064142
39.2486659468754
39.0955273199654
39.1258675064885
39.4160556210866
39.1660729966074
39.2519915052385
39.2041531474472
39.1947670686306
39.0904889622029
39.4560019648505
39.2359875500713
39.0568722103309
38.9433799017355
38.8099433135005
38.8595458879684
38.6298382327242
38.6532260199558
38.6304866422715
38.552972536267
38.539787588234
38.595021797985
38.7643903688133
38.2512441551706
38.5385602515926
38.584537706326
38.4076567060952
38.4610082585448
39.0611057369828
39.0445946207586
38.8322963019382
38.7995308894031
38.950395753903
39.0253357030106
39.2739359126083
38.8959111280752
39.0300975567276
38.9566808839605
38.8464201887926
38.5368161934318
38.7119908808844
38.7755182557409
38.9630026764976
38.8662552936613
39.1395868927905
38.675534760359
38.4314129271597
38.6676492921689
38.8857473044616
38.5498375043656
38.5245911603113
38.995701904853
38.7342562893038
38.8559531864539
38.5681304918554
38.7464296259152
38.9445556962879
39.3372299977887
39.1385496499403
39.1654411363356
39.2833558857952
39.3770124428882
39.5081031562125
39.6574959828555
39.2868713832024
39.3438617402039
39.3809954227755
39.2348153536357
39.0320567520364
38.9384925600186
39.0750015392925
39.0058981054643
39.2827592313187
39.1536724188724
39.0267385867202
38.9338324733296
39.1170556380859
38.9817170794178
39.0505492066437
38.8073447435225
38.8578458799097
38.6350680164776
38.2386903538712
38.9960283711271
39.0498078120511
39.1903464554513
38.493504914534
38.4327642864469
38.5823249409579
38.7777837835086
38.8420636888638
38.5690868969847
38.395877203606
38.4974575628343
38.6779752698607
38.6609384239027
38.5965146823772
38.2819719240964
38.7579635265148
38.3874125961579
38.5523158145401
38.225365317788
38.3261315569869
38.4918259825142
38.5383616463807
38.6181680669506
38.558400083447
38.3198500109782
38.3300543547903
38.3604511872777
38.5040922220534
38.6334464006113
38.6539502228922
38.658495479996
38.3448135282736
38.4441112578835
38.3390646451947
37.9311814964124
38.2760197138909
38.0627656961183
38.0628118909244
38.2414661204631
38.3365448804499
38.0821954452358
38.277126990297
38.515806883686
38.2390156014706
38.4398748011777
38.2193847978504
38.0901407030802
38.0127826880427
38.1768208696748
38.5995577403244
38.3439344569708
38.3536770621049
38.216522631637
38.5167202074368
38.6372281732118
38.8156144389157
38.6387783227204
38.6493435964372
38.6758355899699
38.5274839541924
38.6965354425421
38.5229753005157
38.8321527518703
38.4851810504396
38.5942929959829
38.6260162662683
38.4652850221402
38.6134475164921
38.1990325589123
38.307533027132
38.1836276950803
38.0209285140651
38.1612427479203
38.4834560355028
38.482802383364
38.7813641500718
38.3669487750346
38.278485464191
38.4211441023681
38.3020421248971
38.2350225852652
38.5906090639877
38.1704970888167
38.3690234064851
38.439815583728
38.585068575105
38.6279415604999
38.9126882629983
38.5794536011501
38.6951266835116
38.393967405028
38.4652255544123
38.7746921848474
38.5921896319447
38.7047171147773
38.6238477783792
38.3884051005591
38.2716334017431
38.3036441441466
38.3850829145716
38.3192887617016
38.4262740457446
38.3544145518674
38.5894119926832
38.4290110252734
38.2921065603685
38.4965933835731
38.4407218888939
38.6606295000014
38.5614638992689
38.7260510209085
38.8100135430259
38.8285640310873
38.9578632968163
38.5909082903461
38.5882115288828
38.4864553319038
38.3964302053173
38.7778082278335
38.6079995834194
38.6975829584112
38.5108134933851
38.578180528873
38.3351093935108
38.3578563227253
38.8180539697153
38.5837513329848
38.8370974189012
39.1930563463764
38.9905356614913
38.6201113836639
38.7598134035925
38.7457739435788
38.6996406560083
38.6208916212641
38.7469025458112
39.212571568759
38.9551721921302
38.9388228854839
38.8823238991137
38.6420397850089
38.7718977056278
38.8833690154205
38.6921278215804
39.1669058008014
38.9887507577703
38.756150447852
38.9438032263139
38.8102455078635
38.7885923591732
38.89256359578
38.7881050778907
38.7621041458221
38.5423461840451
38.1552683148131
38.1825932406234
38.1825230218943
38.1230059406156
38.3251018869325
37.9841552492276
38.1944186285879
38.2090697643483
38.0593949255772
37.8135985349914
37.6204903224729
37.7065542409187
37.8638345276716
37.7828677059651
37.6847765327113
37.8340347955812
37.7874177248973
38.2288292881555
38.0725211976118
38.200397935249
38.5097577250433
37.8071001784061
38.3961749821135
38.3378985246295
38.3321433594051
37.9706301231123
38.2099127875798
38.2183811050337
38.4271834672826
38.3297788098173
38.4478030124618
38.3536120285505
38.4798912454019
38.5944437628954
38.8901328371483
38.5162807808119
38.3617958127737
38.733982599988
38.4000769909618
38.6702038776404
38.5616090113671
38.5945278959454
38.6740235879941
38.6933328041286
38.6892164179637
38.4353430996628
38.4099602449002
38.4788982548395
38.4160734341852
38.3412370568892
38.455651792981
38.5127662360975
38.4867247314846
38.8037317032266
38.3156958804122
38.2376571570212
38.0843354709357
38.2418883807868
37.9444498191362
37.8799348134324
37.7056108805164
37.86015989441
38.210925641886
37.8561555473105
38.2122444211721
38.2392691345607
38.1169651680909
38.1831101798684
37.8771618473387
37.9814386704774
37.8976617554653
37.7370151614652
38.0193192069772
38.2598875839142
38.6310745828148
38.5500007063406
38.3634274811524
38.6989335963084
38.4338510830652
38.702899185462
38.3992998239311
38.6601562794445
38.9932189538998
39.1137426276559
38.9901206546541
38.9441968396025
38.623578616808
38.8644187390702
38.8256489313692
38.7990691194812
38.5798166610364
38.9713867485217
39.1661690399536
39.0366825059593
39.207647550331
39.1563390223076
39.0226187051672
38.9199785832884
38.8609859064145
38.8433624795943
38.8757501991495
38.9218405028355
38.902828355269
38.5291256727935
38.5445100097264
38.5685513661615
38.6008166974037
38.7143259956334
38.6600510392753
38.3223532414968
38.566325451702
38.4149389528697
38.7465864541396
38.9715534378693
38.6929310599077
38.8518766540606
38.7890596415943
38.6935220850884
38.6705098045833
38.8708785428396
38.6631706254151
38.532815995061
38.3175352003317
38.5131189073134
38.346670167442
38.6632732643271
38.4762012990425
38.110354563875
38.3682569183166
38.6925734999249
38.7907485566049
38.6345094023193
38.8049236130755
38.7007870893331
38.7811987624978
38.5495365605755
38.8178767817712
39.0706381549148
38.9977530997981
38.7875591871873
38.6609436733645
38.6402779250366
38.7458515860818
38.7641334636747
39.1368693036035
39.1441863349535
39.0246830120708
38.6398901947571
38.539324807221
38.463205854766
38.5984313822529
38.5874883607567
38.5714089648801
38.8718539372112
39.1698196079064
38.9220888725071
38.731384746329
38.6947585136976
38.5275640309368
38.5926001684539
38.7235530943241
38.2484575279785
38.4289867402759
38.4157153990011
38.4221434055021
38.4091059686389
38.5197956858941
38.5073257379221
38.4686975538015
38.1677847201378
38.1747326484471
38.206860273371
38.112174675027
38.0443025122785
38.2866444299806
38.0434331318118
38.39917026932
38.1834936581999
38.0079763590778
38.1438066675569
37.9606362027124
38.3265929642509
38.2056885308712
37.8682863758931
37.7329920951948
37.7883999201282
37.6802281137601
37.9330885258997
38.1746390401601
38.5926545699301
38.4243786152599
38.01635579932
38.2014690739417
37.9876020649081
38.3951502477734
38.2389383342213
38.1391761670186
38.700678531915
38.331965572102
38.644543503161
38.570006387884
38.7178682171869
38.7685215249888
39.0367043995735
38.8585351541562
38.8052357568953
38.8072787908093
39.0128973116801
38.8937115968603
39.13644212605
38.8688036581664
38.8669692232515
38.7342108996409
38.6564983495513
38.3233383057661
38.5060872956369
38.9967888272647
38.9803820673843
39.3519253240032
39.3162033066332
38.9866636209177
39.2195071011015
39.142519772564
39.0742680196288
38.8971452449648
38.880557774107
38.990615206599
38.9162503098542
39.0155185686376
39.4171631705086
39.0784941637291
39.2215344065867
39.631636952127
39.5357568403869
39.6002499971341
39.6712642473381
39.6506612926568
39.3535225884583
39.8143066769399
39.7067935428325
39.4281460606622
39.2853076269042
39.0249161381664
39.5333579737367
39.4491487818762
39.2933715146361
39.6190819167764
39.6302256217747
39.493782856125
39.003362113861
39.1601028560161
39.12528547251
39.2750979534758
39.2370248267826
39.3588875940693
39.2771334213008
38.9022603764542
39.1932630174156
39.0862174508502
39.1343213105897
38.8126774617779
39.2018591200303
39.2399569652093
39.4205603442511
39.3862936347058
39.6070270858948
39.6438408998846
39.705263852337
39.6679129068888
39.5489532886198
39.2037784288514
39.3732325365776
39.3114926274399
39.240773256279
39.2604292216882
39.0773063756181
39.1743976210239
39.1740304178071
38.9248344239812
38.8965711876622
38.9824424980844
39.0960787753503
38.9215835937709
38.8347469053383
38.6746498680442
38.9166317377041
38.9665342496149
38.8865154775093
38.8560131709326
38.7100803355614
38.5716087086123
38.7618226156022
38.6167302586407
38.5005313587025
38.3838964369039
38.4398465514796
38.7578682618117
38.7646247067132
38.6310165459255
38.7707568127745
38.3501756439078
38.6882474977811
38.7242753159734
38.7659145821429
38.558088437239
38.5805153961247
38.5492637359462
38.4661857071708
38.349216810426
38.3133857686156
38.8129147519787
38.6639212729387
38.7281298120476
38.4973015973335
38.8924314816248
38.5981954469893
38.4114531315825
38.5153462194047
38.694609601788
38.8452572325286
38.244177745505
38.3405612018055
38.4603911779348
38.276437274874
38.3385446478122
38.0765845969447
38.2694291818203
38.336639995804
38.3487784753737
38.412183909637
38.6362389659391
38.8478759919391
39.2831226615513
39.1437692691286
39.2625726825786
39.2068363027753
39.2836740304021
39.1677585312269
39.0005455807184
39.2727156637463
38.7179151551392
38.9405363818998
38.8573593039864
38.6121504754186
38.5046368543321
38.5425773152765
38.6826738943162
38.9523640748772
38.9883304203354
38.9893962325199
39.011072102051
39.1492917131192
39.2936187457875
39.2661331361604
39.7532294430414
39.3449087033345
39.4858261299788
39.8229133900402
40.0250076585119
39.4820693644201
39.7167173418336
39.7658304487657
39.7381556016912
39.6744793396258
39.9599633517846
39.8121803867674
39.9628867582841
39.7378928086361
39.4338610675282
39.2332481158536
39.1502300885693
39.3354230126631
38.9463564761507
38.9024949515459
39.0720275208226
38.6968481683813
39.2341189338658
39.1140503093268
39.1257389878327
39.0955063338959
39.1678910093487
39.0935567502501
39.0682653438575
39.0467119751827
38.8760535282704
38.8116995800012
38.8425297521195
39.1249962291423
38.6929639654339
38.7146259116472
38.7414980158798
38.7123603869875
38.6789426631829
39.1773182255531
39.286316063719
39.4845389510101
39.274832737957
39.1589117524554
38.9533204286422
38.9102335691043
39.0744959587503
39.2051004812198
39.3579270829058
39.3614349837982
39.4117334086122
39.4123201618882
39.2390784952285
39.1758763923449
38.9955634478639
39.4126262841462
39.0654656083056
39.3625324923219
39.0701790644415
39.2245169214278
39.449121043858
39.497413607936
39.5373471927479
39.5578025554506
39.0868081609749
39.4603541660472
39.5197675444863
39.1629750935537
39.0757282320876
39.1338236620659
38.9207433101857
39.1567774775916
39.3412626140522
39.2944378262319
39.3593646674377
39.2183241166954
39.3711420677538
38.9973345386839
38.8160094446015
38.9669603341235
39.243922061822
39.4867399474155
39.4388441239581
39.1505027865873
39.0766690311465
39.2520016745474
38.7949053576226
39.1002131169288
39.1698565674482
39.1150049808299
39.1654895857718
39.0329057331969
39.3190146415148
38.8594404791477
39.3205240421393
39.3892167200969
39.2490451107712
39.2171087688688
38.7918512283836
39.3525737165382
38.9071110928243
38.8606876260421
38.8467563375601
38.9092632825338
39.0454064524603
38.9978688886194
38.9665472339807
38.9639325081382
39.0800272979213
39.39696848233
39.4658747152849
39.3967719922139
39.1290909830947
39.2943462553401
39.3930987397353
39.1610871511299
39.0954660795156
39.3905578740874
39.4258633602136
39.4210609020541
39.2383875032232
39.2711858032907
39.1782512378529
38.8197884266822
38.7045913496721
38.9422449880767
39.1467336001977
38.9090549120568
38.8030174971854
38.74894946787
38.5410009511748
39.0544841316511
38.8881526307422
39.0091772097462
39.0157111694637
38.9529368966562
38.9368590668994
39.2555712014488
39.300196688212
39.2295801849758
39.1565624574036
39.0903003447256
39.0809594100376
39.0905955471674
39.5510689524394
39.6710434112091
39.4412294541583
39.4265110568771
39.44409823753
39.4331528922092
39.3170638795987
39.5363144499973
39.5008248101786
39.4581543616529
39.4538840717558
39.8235208303605
39.6579265144636
39.7799261353233
39.7026466327098
39.801326970089
40.1030022141864
40.1051377582714
40.1330711166814
39.7522911001438
39.8927231397678
39.7524901530755
40.0031573812508
39.6000450876933
39.793511395757
39.9216426141062
39.5705259211885
39.5361860581164
39.7068331335666
39.7008230582314
39.3586506423165
39.492031646879
39.3037491891642
39.0199793370674
39.1909267067296
38.991864033138
39.1015962476387
39.1841313458634
39.1036528119501
39.624890695019
39.4829039239965
39.5237659513235
39.8266286658586
39.4895475241987
39.5566493616709
39.4234615350465
39.5013844622551
39.3228623902205
39.4723500137264
39.6781715319455
39.7403102413459
39.7316627739633
39.7762866205049
39.4754842903765
39.7511287842975
39.5773801633465
39.5222888462335
39.5213052818338
39.6867750830348
39.4876635204662
39.4601043784598
39.2696671080221
39.2421349317704
39.4632143176031
39.5593220445754
39.3891853314526
39.6568186565288
39.7221011021125
39.5520979194249
39.3001231546876
39.4385171322634
39.246621336209
39.0421655103641
39.3434989114568
39.1902009275315
39.2134283214654
39.3894360800755
39.0024863372332
39.0656226231753
39.1129652914829
39.2893230070176
39.2446317388099
39.2024442383192
39.1020904007743
38.7727093112612
38.8891275701965
38.4448155102149
38.6861324956446
38.5152564464262
39.0262698701888
39.0721772642119
38.9957885428113
38.8558008351007
39.2862606555684
39.240682149465
39.2139440659184
39.2001227828692
39.2443877910463
38.882884517951
38.9911459994766
39.0311174795108
38.9351508076768
38.7445783018044
38.7393657579635
38.3655129113696
38.6373966702875
38.7422927362432
38.5761090231187
38.4955548659402
38.4531112366639
38.3829741167163
38.0150117028434
37.9655438940071
38.0933583256311
38.5028229994798
38.3845074123625
38.7263683623352
38.2367269293522
38.5463929897721
38.3953617074682
38.4043065107094
38.3457529177592
38.6034098119719
38.5093653080189
38.5041560683406
38.2611117137235
38.429624836727
38.1332753315593
38.4748754478441
38.6670039085336
38.7751603360446
38.8184415833619
38.6210108743933
38.7588338505138
38.8245560155316
38.8665045662973
38.8359750271661
38.835351006817
38.726492082357
38.8081065941838
39.0329575790549
38.9133573769296
38.7083802066168
38.605059593783
38.5734685449617
38.5105784087402
38.140412191584
38.2061318988048
38.2684177258002
38.2765971182141
37.9471667186678
38.0491323507057
38.043361507599
38.3681530378286
38.2052035052003
38.3723096683954
38.4672551645832
38.3890865517317
38.3086227760511
38.7322890486153
38.7349077548621
38.8775833457044
38.7085114569034
38.620214439379
38.7598027366717
38.6987489099977
38.6101547264112
38.6114901640812
38.6910657072967
38.6320160270351
38.837579699037
38.8314914181547
38.8992976576345
38.6867242173511
38.8201799795108
38.6880335879776
38.6275862499126
38.7000416299287
38.5041611324657
38.6392549009307
38.714171895441
38.3528390406744
38.5143954208335
38.4181918006818
38.7919650092542
38.7268037717502
38.4180866321609
38.5954189748748
38.8742901170642
38.867871823319
38.9438535039257
38.7078259235794
38.8635463217315
38.9536520051711
39.0564369155858
38.9751165776065
39.1347694681603
38.8399109789683
39.1051249011712
38.9497109970957
39.1486516586094
39.057476571739
38.8919116388259
38.6754640875304
38.824332321324
38.7360252548859
38.454220917049
38.480389354732
38.7313833203978
38.8092022835288
38.6643750387031
38.7736046262712
38.8698314306871
39.0077283085517
38.9360370796295
38.84586304326
38.9031431769016
38.6965829240724
38.7855269389537
38.9757022355474
38.3588059620015
38.5511599825341
38.6816833942669
38.6122269674599
38.4677799916799
38.9303266222645
38.9392627050292
39.0006265345814
39.0817482663673
38.7222869877954
38.920369303983
38.9399850176293
39.0072108851084
38.7330338821607
38.794066673691
38.7883131275864
39.1072067070989
39.2042191284598
39.008359812218
38.947801296666
38.9199278998334
38.8866444046256
38.7606181352462
39.0562559688889
38.9752513741547
38.985310405319
38.9310844614412
38.8136963322478
38.6668761042338
38.7783696330023
38.9738484752321
38.8101692310942
38.9708070678122
39.133990362537
39.1636716173607
39.2557769500575
39.0836465740695
39.2995794351882
38.9523456984073
39.1057679431516
38.8085951263663
39.0816047987439
39.0985503339031
39.0064334044939
39.3969152686117
39.6474157052016
39.4003574294455
39.5087217190253
39.4483213833634
39.3032319679064
39.1181027512199
39.1873217314431
39.2921787654556
39.8226058735856
39.286760402012
39.3520209137408
39.0342035851389
39.4571974775599
39.7828766356611
39.5073657631261
39.331029165016
38.9818624524269
39.0750374949408
39.084072446087
38.9386663814761
38.9403677142096
38.9559758137266
39.1523714788578
39.1144266265948
38.5861713638436
38.9515814617608
38.9143121737354
39.0048208886109
39.0145646981882
38.9721564912878
38.7775152119723
39.0779524603593
38.9532283146631
38.8057708435975
38.8729383159461
38.8459062330923
39.0222263208589
39.0699269813289
39.2370061552136
39.2984553049195
39.4029829898788
39.0018037535928
39.0640430793959
39.0235211164628
38.7530235548985
38.8326241718966
38.9792004933693
38.7520352285068
38.837034854758
38.7402860126201
38.7384756289461
39.0164563923307
38.6863910485295
38.8205911425334
38.6894989715432
38.7209054981251
38.7322561319655
38.696215039052
38.7706599322232
38.9338497544644
39.0385320416446
38.7514921863942
38.8805554347423
38.7238351823535
38.5010656369898
38.6784918066977
38.9024066687857
38.7657112029977
38.9167697083684
39.0461108291129
38.9410981150475
38.8409003493307
38.8651503634903
38.7426956508826
38.8329242595064
38.9731951739735
38.8962241066463
38.8116364138818
39.1366113127811
38.9631793450737
38.8554742556289
38.7079773171688
39.1570907996817
38.931247573774
38.9474727452313
38.7265345313332
38.9871776656058
39.5176961833372
39.318150880529
39.3422200327263
39.4511339514783
39.543771012406
39.2959070469053
39.1775299028099
39.2666804200789
39.2524434719446
39.3081006409987
39.2963555615721
39.0133036762323
39.1303279937234
39.4417254735839
39.6251192148513
39.7267677496882
39.9735822765946
40.0981668662043
40.1368490044085
40.1864944175014
39.6677509208077
39.8010733357425
39.515204097558
39.5644459344919
39.5615937406367
39.6270523975889
39.6864506853997
40.0367201147521
39.6136777864721
39.7394272810804
39.8145688135464
39.9384321463047
40.2174611634701
39.8854646720363
39.9315716458839
39.493082063194
39.681054476154
39.870693341741
39.8852189191619
39.8399794213768
39.9818373613047
39.8919039664097
39.799696679876
39.8307722965195
39.7193029645786
39.5997241000573
39.4649161769023
39.6111844180583
39.9940915760413
40.0262053757957
40.1049839703542
39.7699738590836
39.45158192224
39.4926473018849
39.7350116816434
39.8161043046065
39.6765862366756
39.7310147589721
39.6677821659919
39.7746465406532
39.8483612953696
39.5318585377819
39.6097944477206
39.515631216059
39.3904532218266
39.1143292266754
38.9940923136258
38.7488753367861
38.8889585499902
38.7695124510017
38.7037636702915
38.7101914961996
38.9180152623159
38.9450185759399
38.8455313870674
39.354688692829
39.4030876431212
39.4002868650708
39.3687865885412
39.5564654945714
39.5032686927102
38.9025285122121
39.0553314694818
38.8660073556785
39.1378230448244
38.8374680671234
38.676649322477
38.2784782408032
38.6272783565685
38.5277083162992
38.4426420216699
38.4994009623192
38.9004648637199
38.7684909143333
38.9883592039602
38.2200667885115
38.3124619266386
38.3761204541241
38.522899774908
38.4387656164415
38.2726786497322
38.3094425531849
38.3039909174675
37.9957052870435
37.9812745130287
38.235190867069
38.354381382813
38.3280264404585
38.0426626395198
38.2092364146002
38.3842161549917
38.1669535592735
38.4261502251208
38.3043884763178
38.5239903356771
38.2444065781032
38.3300333556344
38.3628466347683
38.2268808397584
38.1841777775341
38.3278208510136
38.6214294106433
38.5039698373392
38.6220377226841
38.2336728585114
38.656243783941
38.4254540639717
38.2905347434775
38.1451677170258
38.1770467112036
38.2995475688889
38.2006482351705
38.6699236030644
38.3859167593012
38.6976210777387
38.8901048095926
39.0846584666859
38.890197314529
38.9598017177287
38.8306514849589
38.5603718206363
38.3335056910179
38.3647878859505
38.391262260064
38.5149960544056
38.4319094733145
38.8432156183298
38.6064470053946
38.6017351657612
38.6035446921098
38.5132267305822
38.681207411326
38.7474689761729
38.7707993502478
38.4312271535294
38.5602278974412
38.3840946274393
38.4580786651036
38.6456818106244
38.5723154509661
38.4943166788405
38.4544802657531
38.6323800193302
38.7439949675244
39.1476568583559
39.1797846323017
39.1240149318047
39.0258884773451
39.2117390853463
38.7861841368634
38.962840800179
38.5844463397463
38.7848980779304
38.7349146777524
38.5938736231822
38.7230304026072
38.9954669981837
38.9104545380607
38.8735029727681
39.4183220855163
38.8221312488536
38.9605377072944
38.8958264036817
38.8835512393539
38.8987085514167
39.1235091554566
38.8595225388149
39.1102148034765
39.0262036781573
38.9078006454847
39.0433318342598
39.0130200364782
39.1201716921955
39.0504345826792
39.1065567711819
39.1033331614211
39.1754121786939
39.2350659929868
38.8467827859097
38.983579072576
39.0338977376961
39.0295234604929
38.7802369920917
38.899431160261
38.5674754162391
38.3584401860245
38.4414223607163
38.3837956808035
38.1701192085371
38.320071558846
38.4320614634002
38.3163925951995
38.4535806016284
38.6822306036745
38.7105734551137
38.5647092426621
38.8411079728992
38.9146259078849
38.6903179175244
39.1135056371345
39.4091363811984
39.6168873546463
39.6598359142323
39.3069692315614
39.2064103970601
39.6585351247117
39.353460444717
39.2061594315295
39.6913684136667
39.709268943237
39.5420050059952
39.4303867225582
39.2274202518561
39.563667388314
39.5331691393517
39.2035766987613
38.904858922713
39.0329240867654
39.2008389350276
39.1263829929751
39.0087261957329
38.9560677361529
39.0369307200659
39.2527724724078
39.1326015158338
39.4372942415764
39.0064489840643
39.1282308830405
39.0950911875245
39.2612296775111
38.8872189780247
38.9943864356183
38.8967551447311
38.7171042640254
38.7307362502476
38.6018002989362
38.6617946012965
38.4953798987649
38.5879172105936
38.7232347457323
39.0617980407401
38.7194863658009
38.8638897495041
38.8840812894124
38.7271882729506
39.1416333774351
38.9103208396283
39.0429047347342
39.0035582902297
38.765443923093
38.5929589291175
38.7596384926889
39.1675524341917
39.4417988018147
39.2665657668335
39.444041386763
39.5604192159597
39.3910271256906
39.3975416279984
39.5311250316954
39.3716780436796
39.0996576090006
39.104924906343
39.3049335379952
39.4638490768485
39.3500578883582
39.736653422655
39.951403410766
40.1714240582893
39.781177775774
39.5687977036726
40.0076702783693
40.0132540594857
40.0943154096194
40.0939582111496
39.9601393424831
39.7403374153386
40.008578718915
39.5430728786396
39.8037572980132
39.8573523055219
39.8643292925983
39.6672010637679
39.7759476794182
39.7460920199726
39.9135437546627
39.7411992951486
39.5963699366993
39.782984989585
39.7673220575572
39.5813443673005
39.790778594565
39.5767241477966
39.3823184163861
39.4253185892187
39.6062360781544
39.4907689115809
39.6260850705168
39.4726208663927
39.5174201903171
39.4117532643405
39.5189667570857
39.7784196459409
39.8853294693176
39.7085005698032
40.0090812792704
39.8818134383108
39.688929139525
39.9873205234011
39.9527571210321
39.8350502401846
39.6755156351813
39.7832897091403
39.5387115988887
39.468644391284
39.3116436557541
39.3499737474563
39.6749417947864
39.5279661806738
39.1896188647628
39.2370806445388
39.3241554399297
39.3306687559517
39.1808242405258
39.3269274580745
39.0462289474841
39.2698343214817
39.1364470072921
39.3566070487937
39.3619166640843
39.2992046783146
39.0778421392163
38.7564695623277
38.7147763402752
38.8133529401357
39.2935663720551
39.0341913651848
39.0959034908288
39.1554253890625
38.8520671844482
39.1091722135069
38.9785446739524
38.7919549989455
38.7824317020985
39.4061248448864
39.0365004721064
38.9648123698619
38.9507283807823
38.6208174293283
38.6884725040678
38.9224649193765
39.1510021212988
39.5398758282997
39.3721793428293
39.3062847508779
39.3426805275382
39.5044701275245
39.3321371497257
39.5609346458474
39.4956891218549
39.362345011402
39.2862750439456
39.214954626826
39.3085553802307
39.095858452864
39.2099409862407
39.0572692184056
39.1266593638661
39.3366078867512
39.2007082580907
39.3254099872059
39.1550853665452
39.07670142303
38.7647705498527
38.9255062219414
38.843209546876
39.1437615155765
38.7689089595147
38.5665490117736
38.8239762075565
38.9540904666711
39.1940595131182
39.1608299034537
39.1531728327377
38.7442649252419
39.0534036602001
39.073522145057
38.9693667313656
39.0664534907398
38.9061223743301
39.0534605994642
39.1475575108471
38.6495864195848
39.1187175080052
38.9125902697725
38.7650260321681
39.0752147016967
38.8681432002609
38.6335045925749
38.9316470437353
39.0404495517345
38.7857742568028
38.9650585150023
39.2807780234728
38.8343394842197
38.5846030516649
38.5025824144406
38.8744993177123
38.5182366289364
38.5053441046033
38.5105195375904
38.2957190443271
38.45447241667
38.6263651535401
38.3584006109941
38.0686764509355
38.4123463347682
38.4013942240851
38.1458460510084
38.0852780973523
38.2665335781169
38.1215951144184
38.2790817267285
38.4449238292962
38.3034108994551
38.5984679352971
38.2812158227989
38.390412223973
38.4351769679611
38.3361417338533
38.5342537929018
38.5372035358619
38.9694820902973
38.7266041405614
38.728376293346
38.8892324594854
38.8427581600628
38.9743706716272
38.954480757149
38.6367736855666
38.7760142053176
38.7247729677688
38.7041849898638
38.6975122877092
38.7722568945451
38.5544456485205
38.4506526953565
38.4923690337873
38.8497308289412
38.8626362527419
38.6803077046704
38.9791119084759
38.6760238096195
38.7387066880385
38.7245036095739
38.5376033023945
38.8150170056325
38.6146515950944
38.5247878424708
38.3619569160108
38.4502980192979
38.5646653216249
38.4118465677134
38.7521486853245
38.6927163879826
38.7454428075722
39.2444091185084
38.900770852987
38.9745575862315
39.0251687913571
39.0989312080331
39.1838212057411
38.8596238083946
39.0182961046798
38.8930145041202
38.796356609796
38.8337463962889
38.4394297488558
38.6577910868218
38.4241719793905
38.4690306467217
38.428578847064
38.7533885986891
38.8834774673292
38.6807827790851
38.6625962919886
38.3439216142658
38.450880523734
38.1766403846021
38.5753632784299
38.4733980615593
38.6471075712305
38.5982981573861
38.7143647686286
38.7771737998387
38.9420313200452
38.9359431412371
38.8839610400781
38.707954853313
38.46583195616
38.6346549184613
38.6395324127956
38.6026671116798
38.4567145664941
38.5871773021299
38.8582483420855
38.9412630495035
38.9783898217805
38.8690462868169
38.9329076495424
39.0448096344033
39.1587746507308
39.0091277307343
38.7552392459038
38.9897921073089
38.7878860391843
38.772121402289
38.4436021974933
38.4702727656422
38.4081145554832
38.8266354750605
38.8406331288058
38.9138706663665
38.5883869598088
38.5453959111693
38.6818324331149
38.4415443250286
38.3900999247517
38.5669378305177
38.5334231396278
38.5667372464725
38.6178705370856
38.3640484832777
38.7724112319292
38.8314286976286
38.6928648963392
38.6455072056163
38.6822253014579
38.7001978239514
38.5809553378647
38.6014580476345
38.5933107963353
38.4291951477221
38.7881385584025
38.7820031022126
38.4370144794981
38.6097896430341
38.4517784170998
38.6715267902786
38.679661654281
38.6004851580075
38.2614963363006
38.636694340027
38.4948429086401
38.5185925475525
38.3572319590207
38.3003192576086
38.1260453642948
38.0712684354897
37.9136243388338
37.8555838038541
37.8499176799126
37.7288678102182
37.9113433406038
37.9870713093269
37.9419980502251
38.1252783336934
38.1834585952104
38.1034734591816
38.2960047093714
38.0126485768968
38.3948094084987
38.5180190706335
38.5453876586966
38.4601598999717
38.4446535046677
38.3231026377931
38.2011499144814
38.2636821316609
38.6015033299886
38.0823307886336
38.2449033712646
38.1672467450948
38.4314283827361
38.2784837735865
38.2545711816686
38.3582445921661
38.3041329629221
38.6112607281981
38.3953025842408
38.4986475798932
38.5860759368687
38.8760753432024
38.6711891864626
38.6054946611512
38.7805510339361
38.941534710094
39.1945428884254
39.3193012299709
39.2698748380815
39.1096087215286
38.9212262245231
39.0918150698955
38.9862864240774
39.1770827883922
39.5959482934013
39.499090474752
39.3626025370014
38.9497277673685
39.3379784656021
39.3969953203283
39.60828133251
39.8252184095759
39.6410749895086
39.6635034140755
39.3753295055998
39.4177672731324
39.3354902979031
39.4103681726276
39.1954590380294
38.9206965760547
39.2081863401685
39.4393658508772
39.364753987327
39.6171197428303
39.5243762436698
39.6740998493868
39.6199749797736
39.4932337816543
39.5411656507293
39.5359972811481
39.5364096953979
39.7067113905787
39.6239718810158
39.5135312957175
39.5622986098301
39.4799368606423
39.4284694424624
39.5769626342616
39.6783910422546
39.4997146048636
39.2994021647995
39.6744724191891
39.2710366370134
39.4136172649586
39.8127930740958
39.7578664534292
39.3434042421868
39.5407927140159
39.2924086086541
39.6719322127707
39.5459844837876
39.7982348751245
39.451548744025
39.7411436203618
39.2989291847059
39.522925999643
39.7484397590467
39.5115434209847
39.4931684034357
39.5802689529406
39.8052222690288
39.8243105521946
39.3868049974916
39.5164239834349
39.3625027414456
39.2507187799156
39.5024061284793
39.1520501594805
39.0337623969155
39.3280554635651
39.2749454881069
39.1288095906096
39.0456193802901
39.0978862880229
39.4363954634037
39.7032448403831
39.3992297208534
39.1173405318481
38.8218817028746
38.8240385060449
38.8374976625982
39.1837169120488
39.2410151697555
39.2853500223896
39.0531541405575
38.9585840017472
38.9652792400602
38.752702818195
38.8740908331568
39.1587393880095
38.9533321161417
38.9140931690537
38.5353657575251
38.7518276723335
38.2289369219981
38.4226618815859
38.6125190267023
38.2656574793991
38.5853205734829
38.4800433499122
38.4292254932135
38.7351050995226
38.7174955243721
38.8926873980828
38.694033633538
38.7717548605917
38.6186140206011
38.9449600290066
38.6269298028373
38.973476899345
38.8160882899119
38.5528036819314
38.9474421640203
38.8093908890647
38.9349961696317
38.7017489722826
38.7541839576708
38.7983655327589
38.9707033065744
38.8697791459425
39.0482516350918
38.9351928707666
38.7123221636227
38.4636208040228
38.6746692091482
38.167991367785
38.4580398500681
38.2697200987801
38.0582292120003
38.3629873863011
38.2136861042134
38.2670558019936
38.102658934127
38.0010170769732
38.0462278370996
38.0886873778512
38.345084851561
38.3981296202331
38.8063527290449
38.6134526213487
38.423722496
38.5115934697473
38.3932757207501
38.1663261254901
38.1232929350786
38.2519830769168
38.206099018797
37.8961447018906
38.106061652267
37.7747134077815
37.8168849969605
37.7211578432937
37.7814714929047
37.7847470473262
37.7287315391554
37.7485686720951
38.044380886477
38.1405647487215
38.1692207091055
38.1940991017258
38.1686265757317
37.8867093653867
38.1193060232068
38.5594236822112
38.0859858658465
38.3475875448813
38.6513013777561
38.4357832022024
38.3556817502959
38.4530781538163
38.2007515164632
38.4846658647776
38.528945355718
38.5187319526542
38.222306848104
38.4370445204027
38.5840926239053
38.4439242951866
38.1811567566612
37.9547029573758
38.4912255380411
38.3674356210293
38.6698133691097
38.7928837233097
38.5253937652549
38.6735954029482
38.872673338437
38.9369922346766
39.1979537404422
38.9627135592505
39.2290119082809
39.0647091132699
38.7930988007508
39.0321465897928
39.2113287889732
39.0205407826406
39.1947570099021
39.1555845700652
38.9324643411522
38.7242414484302
38.4722536355308
38.7177241235409
38.8836951167465
38.8837760424737
38.7698640312993
38.7324461411857
38.6942488873189
38.5476252146896
38.345234698824
38.3722260939727
38.1720775085698
38.6965355693169
38.5637481383558
38.5258423440452
38.8373348973832
38.66554760434
38.948045942264
38.8659468444706
38.8447482307002
38.8284016182247
38.8658164408767
38.872871106771
38.824302819908
38.7679268091048
38.5258802361595
38.5750405036769
38.6033986615071
38.8076063843166
38.662792494203
38.7756317799537
38.6257922933196
38.6237647043493
38.508556166235
38.232370849171
37.8842490762216
37.9267166546647
38.2142150453597
38.0048412269016
38.0197040391009
37.9739959708618
38.3498164301262
38.166250741216
38.2833159073753
38.4132199032229
38.2531496218097
38.0870224394888
38.0143329213046
38.3104314877688
37.9786332640803
38.3153019095367
38.1520030708706
38.2596016373479
38.1630324725221
38.3391689207296
38.2608079448981
38.4832465423728
38.433483178088
38.4425492013503
38.5617133232169
39.012827891551
39.0221348749426
38.7549677688507
38.6999929837052
39.2312193351994
39.2394943245484
38.6473086234431
39.0864745567021
39.2285024672389
38.9034188311464
39.3468849524012
39.0761397279965
38.9806157736999
38.5950037393521
38.8541868006999
39.0015997940639
39.2457222343105
39.2029828583601
39.1500834437218
39.1140598002674
39.1604617017416
39.3814507356843
39.2747220052454
38.9168172121457
39.056189080168
38.807988167627
39.1289784606489
38.9569515563611
39.0984747022953
39.3610881864309
39.0422072938948
38.8185781738975
39.1728330762677
38.9128609719448
38.8823898727653
39.1046378485743
39.1199011637457
38.9960379958766
39.3583044160087
39.1983516475553
38.7272125553308
38.8201522388753
38.7273432388109
39.0163954311129
38.7905278711335
39.1503256724179
39.2575934670188
39.7716225321461
39.4751355830433
39.2181311025014
39.2191769346365
39.4632985736657
39.494845295116
39.2967972176357
39.535962994021
39.7063656635186
39.5305261042678
39.480543590369
39.2782785621761
39.3447220211782
39.2646990622296
39.701680361877
39.2715814816195
39.6664753778108
39.3196713460657
39.3241261837208
39.4536724144558
39.2740850424071
38.9851384709262
39.466116990765
39.3562066475687
39.3651723380768
39.2605085549592
38.7450734485279
39.0858740571024
38.9041144503533
38.9826326363696
38.9226955835856
39.0265780689377
39.1956467927831
39.0161958270784
39.3257677372692
38.9843612831207
39.4212027261842
39.2145319253257
39.3392579695373
39.3802307977889
39.2276336745169
39.1634549841055
38.7787124700857
38.9529881457726
38.6696153221981
38.6598457066518
38.4584616206318
38.5390361710642
38.5001223439827
38.3554753576707
38.1593157511428
37.9519285233107
38.0729776320286
38.0832934260164
38.123730871158
38.0442238020856
38.0500802920163
38.6293044634994
38.328862512173
38.4034198358578
38.4103927928015
38.5057122400653
38.7840833199372
38.7701445959036
38.5629358666225
38.593356355304
38.4269451866019
37.9344600276718
38.0481635098596
38.1664199402156
38.1297013071757
37.8560947540898
38.1872740549248
38.3314234066173
38.5463161668074
38.5362755274895
38.5178971198983
38.2205055933669
38.5572723277437
38.2086913414721
38.6596758641264
38.8118160188914
38.7125421846301
38.9151996507857
38.8296687018197
39.2113444473895
39.1408589390907
39.0651980324838
39.2930710525905
39.2271672185044
39.0813287996714
39.1237929967419
39.2915910216997
39.1791112085149
39.3045688221835
39.3929215208744
39.3871312892253
39.6739072914189
39.4097789425793
39.4926251326376
39.488110265192
39.5359190006812
39.2060107334196
39.0921817030342
38.9771793393287
39.0281252118368
39.1455719753154
38.6998187845404
38.5988449865508
38.7544897539129
39.0829478363639
38.9369758584692
38.8907879566042
39.0721515648974
39.1682284823004
39.1751075718456
39.5787501214094
39.3125495954811
39.4467756335159
39.3025044879619
39.2991505742278
39.7709206656363
39.3737540634378
39.4703054702916
39.174022054754
39.1967437286115
39.2092264698873
38.9619073903786
39.3470998801662
39.2732674598694
39.3306615593912
39.3378080127579
39.2005356109776
38.9207709135772
39.0403225381828
39.0719700574466
39.3737380183172
39.3147028056058
39.4616859066343
39.2280981649461
39.3333038822455
39.2761614606475
39.0567019634345
39.0343645916999
39.185214101389
38.9793731169267
39.2579433998972
39.0100312574854
39.3467870722095
39.1830745346959
38.9771818296783
38.9394395092135
39.1873350182692
38.9220708138742
38.6090016294712
38.635347463827
38.7003704515984
38.6973399325873
39.0999772637827
39.0515471829763
39.1432274921476
38.7910808195176
38.7855572265376
38.8888440650691
38.802631341859
38.8271690905196
38.9558712965833
39.0430196470912
38.8315778902424
39.0553838726587
38.6713676969551
38.8501787836719
38.9873844413365
38.770707703291
38.9783347497878
39.2214159245761
38.9810659241717
39.2612162765058
39.3375391551193
38.6814873122842
39.1680161971784
39.3891259357001
39.4981538522305
39.610230093673
39.9480135690287
39.2247587545863
39.0803375123091
39.1970795089957
38.8235614166456
38.7253823918298
38.5125394631414
38.782160681435
38.7275611149508
38.7769839488008
38.5268907633695
38.7193697893395
38.7028209113748
38.5277421205367
38.7035848036843
38.5997368493579
38.5384339638476
38.3716537267839
38.4754621018267
38.2866569429074
38.4095395996068
38.1698332232022
38.3958967918802
38.2918414852018
38.2744473014033
38.3414586212786
38.0914461245463
38.2342251704038
38.5450490742155
38.4987084639011
38.3334764632721
38.0527145698181
38.4359776608122
38.6940872774729
38.6777510829487
38.6763364649555
38.3073174285234
38.5109850376384
38.5432618640095
38.6244829452672
38.5737976955918
38.3821839164093
38.580399393013
38.5237376743075
38.4570293963058
38.2794752322176
38.3268998733311
38.3514040423503
38.5069335580895
38.6334291667513
38.1329008688035
38.418971469022
38.1785859240471
38.5972454905305
38.7841162905685
38.5564246434495
38.7869756991417
38.5697526998831
38.8799218401901
38.8166257879542
38.4332023834896
38.4652334725264
38.3575356897318
38.2401072291117
38.4582283684156
38.252965815235
38.2943160747378
38.4317641524876
38.6837466280824
38.9434379042728
38.8270411772752
38.992301563047
38.9811719035612
38.7474253507258
38.9990738322355
38.7714013593684
38.5984148342859
38.9874645465439
38.7680538485022
38.6084608154886
38.7943594415642
38.7370491453141
39.0474458859674
39.1776232601643
39.1170767789026
38.7010947204577
38.6635294650881
38.8169448952323
38.7473623720696
38.6867091561672
38.8908738218082
38.7654631577062
38.677183281128
38.5633808322468
38.5930012622787
38.5195576721767
38.6466335311353
38.5094301367706
38.5869828610232
38.7667131893426
38.7535740569362
38.6599556463251
38.8878164670889
38.6052377311484
38.2874465679018
38.678433036477
38.9458690736551
38.8718400965015
38.9880233365512
39.1775621193351
38.7944822075846
38.6714589622785
38.864816434183
38.7214495362794
38.1916798369144
38.5169294157732
38.4833290659543
38.405615908981
38.4547231891756
38.2539264786918
38.4393910488174
38.3545618657591
38.2454157394161
38.0225213095009
38.4649517095314
38.5986359121869
38.5401461710856
38.7952134269793
38.6742505693517
38.3927645465726
38.1239685807792
38.7965630171434
38.7949426122636
38.7979673035558
38.9216426921341
38.818922563687
38.695908542849
38.6555597997243
38.9019636770873
38.6384515747607
38.7255818371912
38.7781856720075
38.6435114508837
38.5247777469367
38.4132679176985
38.6858958596022
38.7883975231831
38.7775264497891
38.5537506124781
38.4013247224929
38.3524606460977
37.9248864698983
37.7542019711555
38.0907311926984
38.3261824440997
38.1272451685387
37.9992603406694
38.3764917610849
38.3223428652585
38.8702709595499
38.3095694365264
38.5390879858419
38.778724594836
38.7156978597363
38.5978082750101
38.5948456185146
38.5658719156046
38.7294958001753
38.9530903850575
38.7582391480434
38.5242674232143
38.4413162928298
38.5119355633574
38.5862026438705
38.8066513341246
38.5516331100137
38.4600432008249
38.2635228945501
38.4172582596898
38.543998667061
38.5363475403696
38.6278282798584
38.541854641
38.756765187625
38.7386060902839
38.5683230589839
38.8822120525825
38.5385213240138
38.8091776200061
38.6942119992618
38.4221459691357
38.6335414526597
38.727348628952
38.8581115783181
38.6889314646582
38.7076591342841
38.8641151122327
38.567382886602
38.9018112674994
39.0519150202311
38.9320109126907
38.7130924854638
38.4798636992636
38.5051757879568
38.8883265168139
38.8847836590958
38.7021102880736
38.7441327935835
38.6021536917057
38.4243302508856
38.726057258233
38.5940953236706
38.5857564793647
38.7110028631691
38.6642968130357
38.9297291523392
39.0594012780623
38.7844496103748
38.5462344786315
38.8914739397746
38.7728484518532
39.1504587471178
39.2756199633891
39.2590196251256
39.0529715853735
39.1541975379604
39.1361876163843
39.0339848816088
39.0114304375689
38.7916785788168
39.2207034750623
39.4566330039481
39.4361290840097
39.3289357442185
39.2362552940539
39.1439497384976
38.9687229081247
39.0913267021114
38.7530703778537
38.7595495660759
38.673329825753
38.5369002684107
38.4727542960623
38.6539441483303
38.4862825529449
38.5355769613799
38.7641761774878
38.6388168035609
38.411514047325
38.7764393498926
38.8444815174384
39.0592024155383
38.8725807765745
38.4627523661069
38.736580627533
38.662562575921
38.6038737938294
38.5138889095182
38.5398903656987
38.474795880653
38.1798491307843
38.3837412875063
38.324822617395
38.4116702105946
38.2568868615819
38.2334051691647
38.6253533186675
38.5586216273889
38.732734584154
38.6148406033655
38.3548627501695
38.2848863577147
38.4262177287408
38.5345187519263
38.6563988876997
38.3750074581258
38.7695095044262
38.4755012471312
38.4226722506266
38.3081473347253
38.5678243753227
38.6712348674624
38.4631649894125
38.5115075181729
38.5197599793789
38.2329038022926
38.247996653987
38.0805725167996
38.0646115445355
38.3830860857694
38.5991863088788
38.1628088533981
38.1064711737592
38.2054187750121
37.7669360108482
38.0235856980443
37.6159717268641
37.5940806909041
37.5864299375034
37.9424293617851
37.9782803465122
37.869125212936
37.9591220258644
37.9723455653182
37.9370011985609
37.9002974917508
37.9508180356557
37.7492855886652
37.9973291472342
37.9039835303357
38.2286530854567
38.2122991066241
38.2490804677149
38.352121889857
38.2523070696901
38.0873866383862
38.1894250619473
38.0524195247408
38.1854387782246
37.8329357073606
37.789835298777
37.6072846705468
37.6660334681974
37.7437462677473
38.0645195205257
37.8831198338988
37.9269563859773
38.2248779170918
37.8670817458609
37.9366450869199
38.0590673768909
37.9526535686866
37.8526691742663
38.0611782662864
38.0108321364911
38.0635901375864
37.8741003559957
37.7795561190126
37.7322733813657
37.6943440664694
38.1408676091844
37.9428267053634
37.9282162337524
37.541807750486
37.9169787868218
37.5740565326161
37.8774796304327
37.8743383759291
38.144101892082
37.9584016040913
38.2054389991237
37.7800881899446
37.7370194199564
38.1022719234382
38.1356283163329
38.4634730005346
38.1321634485627
38.1347468402333
38.0219241233878
37.6963548231697
37.6791816269758
37.7894959596991
37.4974305203603
37.9208342187401
37.7971357067494
37.7915393719747
38.1126187596068
38.0528622622351
38.4550339463236
38.6848622899522
38.4105419276714
37.9514594352879
38.208032648273
38.4050115284339
38.1807375858824
38.2542568690985
38.1831673749724
38.4517787002577
38.2541557100993
38.2424232726645
38.3794212370753
38.2874842408182
37.9840663659634
38.2844376506773
38.4762793604751
38.6880893579683
38.6095964322164
39.0432866359861
38.8450047934648
39.2316975989432
39.4483515888299
39.1821356869889
39.3879449168773
39.2508491539015
38.970526197476
38.9386550527085
39.158863661097
39.190302727112
39.399075709976
39.087096338452
38.8771858846753
39.0676125675286
38.8190121451128
38.8779852345305
38.8739725615107
39.0386457394163
39.2166061851214
39.3175016275605
39.0730163898108
39.0363034361223
39.1009971873838
38.9898971048882
38.4242846938799
38.4693371452148
38.6930522285645
38.6191113835134
38.5794519736877
38.8993913082888
38.8175249816214
38.9933071591228
38.9242695775695
39.1217095689136
39.1638081725629
39.3269620082391
38.9582780571376
38.8481527578769
38.9917630634013
38.9907459975516
39.1632970782128
38.9655323944615
39.0540511666195
38.6938903167358
38.3463475253529
38.3619596131261
38.4856605423458
38.813605331434
38.9259673962667
38.8036601195818
39.0544396598384
39.4018710682772
39.3568467488624
39.4842578990995
39.515674341277
38.9870911002773
38.9560066216601
38.9253986967162
38.9986843969564
38.9148471797923
39.2682173568634
39.355729641759
39.997607885135
39.5116516973715
39.4190113290096
39.2665373987031
39.4275297655659
39.5819433910769
39.6193015883758
39.5805028243089
39.8659742000377
39.7267941010346
39.8073519904658
39.5775237340256
39.5904001695623
39.3275345278849
39.5318366137418
39.6048475630287
39.5206367782213
39.7926553026072
39.6692459086816
39.6585747445632
39.8873871443407
39.4969246555152
39.5696165966538
39.8929045021227
40.0893608904621
39.8150849986853
39.7056100132126
39.8392383117414
39.8599616449857
40.0628269256081
39.8994062813028
39.9963987945897
40.322825501509
39.957665480226
40.1111877328536
40.264390916808
40.1251981849736
40.0992125785985
40.092440383512
40.282223337674
40.2106101768912
40.0841974757343
40.4107271297514
40.4822789381953
40.2250519734509
39.8056190006524
39.7270976714368
39.8045340556019
39.6618273317916
39.7216003435963
39.6991993346304
39.5259901555488
39.4518871431694
39.6398593791353
39.8108142512536
39.6049028022007
39.615641450473
39.4226630518408
39.3349499443996
39.40143465366
39.4979307681782
39.3841460169077
39.1625842580255
39.2154015014347
39.6112693724461
39.5107402544692
39.2204165053
39.5471069653284
39.6721932767799
39.7250366650969
39.3454343704171
39.5985104667179
39.8078974360667
39.7478515000122
39.9777951013163
39.9245792781509
40.2762242693435
40.1826360727052
40.0727375747
40.1134462240425
40.4200802266495
40.1918297862516
40.0265630865997
40.0971563905222
40.1249657640735
40.4163143795923
40.0700150084128
40.2250115625241
40.2084555639002
40.1248965513645
40.1424292734516
39.9710052951531
40.3738078334933
40.2590830122423
39.8260444341761
39.6048136151675
39.7025601211993
39.4241352802689
39.5670562917536
39.4533732985142
39.3745343347356
38.9019590109536
38.9016922556516
39.1974998225479
39.0980788543335
39.3202552761058
39.1307466382637
39.2094823827465
39.5330995993181
39.0759941019284
39.4025873624236
39.1609368237582
39.3436872477392
39.2603191621103
39.2516767424948
39.3721037382123
39.190811270915
39.0463844417094
39.02568971117
39.1515036936281
39.1244790800235
38.9490502702638
39.0379988277756
39.0510744929109
38.9884631770348
38.9796166421619
38.6287335381091
38.8278727323686
38.6049222702432
38.4235219386184
38.4183124679644
38.3239468831345
38.5003808430497
38.4223692022098
38.8624542103828
38.3597564592574
38.9079710471282
39.0873607785992
38.7925334035635
39.0414359871356
39.0483403433248
39.1452792946307
39.1890897593817
39.3187344982939
39.3044624873336
39.0413911906156
39.1780758355535
39.1246659990445
39.287156441363
39.4766925121458
39.6240267539311
39.5034378395277
39.4865286481933
39.715653913017
39.6628987943738
39.7049653630723
39.7530965618572
39.854687545639
39.5053744950793
39.6983772156782
39.8661781325757
39.9443770071655
39.9570130688453
39.7347300099263
39.473568800833
39.3977549201219
39.7535374302807
39.7998662744133
39.7819705117424
39.6962916033959
39.6975126313918
39.7205019453582
39.9517474292278
39.6423456833252
39.8217594974446
39.6813384496123
39.6068950967151
39.3313035452959
39.293575639872
39.6515105618825
40.0123856703168
39.5678002597946
39.413353169312
39.4232618307372
39.3985683835391
39.5481275439058
39.6391512666313
39.877236792072
39.7984705378629
39.8445638777666
39.7736323953697
39.4844851580533
39.7370954130771
39.671914251141
39.678662463036
39.6629712260199
39.5595018182365
39.6687686615906
39.4914738094009
39.4740468095547
39.3677054810892
39.3192994021224
39.4335962508187
39.3390311152816
39.3518109200545
39.269396725159
38.9712767373636
39.0687680620681
39.0727049035846
39.3821536167204
39.181688290722
39.1393918017785
39.2973590054193
39.4358541735654
39.4310729787444
39.5420009516525
39.1625691672337
39.1573208506275
39.2541203250198
39.0808119119543
39.0829849434553
39.2728886805513
38.9083375615076
38.7036609384658
38.6712103593411
38.8848360567109
38.8718229405058
38.9965739791635
39.2059513026609
38.9179404824716
39.2213960430021
39.3974912126518
39.1741321498288
39.4995181821427
39.2387059277163
39.2471798613795
39.3020116621184
39.1266772168783
39.221821527661
39.204832462422
39.1246908346539
39.6467746134279
39.2552507637704
38.7786401171218
39.2145370668244
39.6335938857718
39.3139290444847
39.5378301311316
39.6724592421517
39.6300886623651
39.4989977944572
39.3215340926758
39.6354729156756
39.3041990797066
39.1417301106003
39.1142900511086
39.3999883115189
39.2824532322368
39.3764337821031
39.3294238105237
38.914743204264
39.1152215398196
38.9667359181988
39.009338095912
38.8316361145949
38.7404802189888
38.9359520221861
39.189112504596
39.0358594943483
39.2132110849253
39.2773614274903
39.1661245555452
39.2104683632303
39.1194335142499
39.3719403270178
38.9660382647048
39.5894124184833
39.4802868352337
39.2333303575859
38.734798541159
39.0517935893548
39.02946494693
39.0506121475128
38.7957853605162
39.0365720353037
39.012458758575
38.8470675448815
39.1036056876796
38.9557395845089
38.8604100636307
39.1597679146363
39.0355935000228
39.162285240723
39.022216688094
39.2621766857586
39.2681404311702
39.0864533036692
39.2054507952407
38.8904643896309
38.9918449800992
39.1897675208326
39.1399330979964
39.4398384854888
39.6357663710776
39.1293313078774
39.2099707330275
39.1081065704647
38.9686614599277
39.2553674213678
39.3199940786149
39.3995702416369
39.2679625169286
39.4266696004066
39.04901178059
38.8448051401927
38.9778397007218
38.9057828543321
38.907412620106
38.555301847507
39.1171377659662
39.1829911191099
39.3872896976373
39.116528357936
39.2822588743926
39.2285332115396
39.4218900508782
39.226309325969
39.3147852765144
39.2129335666807
39.6156075089914
39.2855453343988
39.2800656730887
39.069513113012
39.1219872469763
39.1382913062748
39.224431700731
39.115031453553
39.0504789921677
39.2125496370306
39.204533774407
39.1508202130758
39.08535867269
38.8257525012178
39.0146665849571
39.1261674831907
38.9086142450009
38.5002493604788
38.7447204756696
38.4326652078645
38.293882918317
38.2452473498127
38.3391669688871
38.3112296189493
38.3285015273053
38.5456601209951
38.5441697467457
38.5037680331471
38.4543169554879
38.3762534982344
38.3727686885291
38.553878234222
38.5541073725522
38.5156268141077
38.4311403274536
38.4712774090252
38.5805915845606
38.6604627817
38.355652125213
38.6693722829606
38.5857365197628
38.9762304235691
38.5308196918429
38.7126624850016
38.7206140644145
38.6663567750777
38.2296519850376
38.7227914906693
38.2842489200023
38.7432552412893
38.5957601653569
38.3868677906475
38.2085818359414
38.3808832813086
38.2653341298242
38.4694574681604
38.289116101404
38.4256913497558
38.8105975386618
38.6983502515593
38.4767833884748
38.5913898801722
38.6305585897194
38.2441107100524
38.3114312176843
38.5465004435125
38.786928734853
38.9684589142251
38.8865928337464
38.6727618974846
38.419516037995
38.6945984496874
38.8527031042972
38.7007731110522
38.8115167305359
38.6908420387713
38.7693035376011
38.6002095796641
38.6366675069361
38.7634537039245
38.7993611198347
38.8701356019205
39.120227683347
39.0082458888687
38.6689913191885
38.8015663096263
38.9797385061994
38.8654922032234
38.8779344483469
38.8103041246457
38.7941215878285
38.9921964193904
39.2608089679306
39.10319940868
39.1371194064106
39.3968450264906
39.0337517725256
39.2146752352575
39.0605885904813
39.0067545045097
39.1812725175102
39.1978031045577
39.2139623080887
39.3080388801993
39.468414467931
39.1586390617986
39.3008323793755
39.5686216866377
39.1843331201203
39.0571588063117
39.0483789211685
38.93867169408
38.8750924828531
38.6995123663652
38.7768260720255
38.6686323105369
38.9499215490822
38.6487929324548
38.7434727112588
38.9098566616379
39.0519424294526
39.1082898532547
39.3993224503859
39.0176121400928
39.2194153669563
39.0689314297501
38.7982823280282
39.0723772160185
39.0962313673304
38.9544054397792
38.5343733329511
38.561229139822
38.4101061747373
38.5337855031519
38.5164400656882
38.8719310238676
38.8156926546048
38.6443845912482
38.7945237231704
38.5902601438362
38.5319403345753
38.7982326602445
38.9364007817329
38.6258828284197
38.726263384222
38.5957173192072
38.6328982449723
38.5177331513851
38.5345799316877
38.5374151952884
38.7181721350341
39.1370032941907
39.063301417022
39.2283469599271
39.2552803284921
39.3209323670402
39.4531007812526
39.4420632956163
39.4082862425423
39.1538069337351
39.2862788970843
38.994141477418
39.090330258201
38.9292511614477
38.9750731942584
38.9081763314955
39.063919552399
39.2833975948968
39.2205046336401
39.5443480013983
39.5812632246655
39.6308275077192
39.8218056870161
39.9624835804437
39.916686348727
39.969047809097
39.8980640112025
39.7969539992396
39.9022777447774
39.757212231376
39.5151403366599
39.6284592793695
39.7105846370677
39.4098942226652
39.247844705369
39.3624647608343
39.0362823842934
39.0162210659138
38.9558522147543
38.8617736883474
39.0961649125886
38.9178675734976
38.7092099438401
38.7504105082098
38.4210195793296
38.4120288101314
38.5566125344658
38.9204525106767
39.2415680703741
39.4369937214598
39.3092948205271
39.3183027771284
39.2187915124779
39.0620407922395
39.1597869261256
38.8836361037724
38.816937982484
38.9160797218925
38.9204392192703
38.5968515482816
38.498712778664
38.580196067195
38.4566638019032
38.7536279449332
39.1168590370623
38.6101129371552
38.7028381553768
38.8778241352193
38.7145528392563
38.8667966657805
39.0282193983808
39.229561011051
39.1931223206823
39.0702292872539
38.7669894274062
38.6753444429532
38.8693413246966
38.6679780109464
38.9937412981717
38.9689018182444
39.0068037594162
39.2188390795608
39.1093058955813
38.9437380941204
38.9659489440264
39.0864768682581
39.0325934179447
39.3390046931049
39.2058461954827
39.2608796176943
39.1613752545051
38.9921349556532
39.1947224546665
38.8806235126934
39.0166274494413
39.2076867499441
39.3803548641107
39.3510241461046
39.4556308785597
39.3548228074102
38.9502003738443
39.0592428878078
39.3092654372161
39.2845113811526
39.5749662155557
39.457226879519
39.2618209969732
39.272536270737
39.3703519580704
39.3948750502454
39.562468874066
39.2149728320271
39.2934902901101
39.6826954635502
39.4693027192078
39.2866905207495
39.2587952011854
39.0407410183247
39.1056701072902
39.1163308231949
38.9681692866069
39.0148634087774
39.0763653104138
39.0216148605478
39.150664127834
38.9331332811974
38.741229335726
38.5742408220805
38.7072776017426
38.5100173374392
38.5333571419299
38.7899685529248
38.7079880511577
38.9607616629036
38.7828684931145
38.8063523621338
38.4738576213451
38.5293988898524
38.4620659275284
38.4939871352901
38.4726538241012
38.401486994022
38.5345904059107
38.1111437081064
38.3767514973112
38.6021904251792
38.6130583220035
38.5973863703104
38.6367934208996
38.4370918329543
38.2954524158
38.5636983573743
38.7406706975214
38.7911689697776
39.0861966386667
39.116140336974
38.8352690009678
38.8749153078318
38.7816777648075
39.0443224530686
38.7989412060733
38.5793154775381
38.6874757614594
38.5075073636417
38.6859799332725
38.6984222498807
38.6203614259461
38.8519785149838
38.8813198647409
39.1237672190723
38.6616240339459
38.6710594980426
39.089254883264
39.0207441387209
39.0247923424068
38.8950886865423
38.8171865800233
38.7695662761839
38.7114752090611
38.9275288843577
39.2072817126842
39.1010352108532
39.1332765760798
39.2042969607162
38.7999871000417
38.7302856162318
38.5912499540666
38.4806034843877
38.5045506794702
38.3844066143854
38.1162563795086
38.0771379768542
37.8847651787524
37.9819999853497
38.0861127243238
38.0261397587496
37.9423457278191
38.3442353181528
37.9705066183624
38.042475651795
38.2155128465917
38.1179416955846
38.1577595954489
38.3292801469309
38.4779057223024
38.4166940468253
38.4986575960909
38.38732110951
38.4884519881286
38.5464299062922
38.4855439174646
38.6912021748198
38.6886957417221
38.8089249354079
38.8422317421457
38.9578135714523
39.4639380721653
39.0183424769707
39.332559715945
39.3303080262696
39.4575816175745
39.357757386785
39.3156308938054
39.5122918711314
39.4454560775495
39.6310248157377
39.5018263486401
39.4230276876616
39.4428171170923
39.5668954419026
39.5134779056595
39.1404071565762
39.0368508250595
39.172189248283
38.9180067813212
39.1023988239557
38.5509662366445
38.9324068862823
38.7449723721368
39.206135077501
39.4258157129762
39.2886441862195
38.8042022621652
38.9719795979521
38.8700439199575
38.9763745342274
38.7234451642372
39.1519618318993
38.9921420337814
39.1451526164191
39.2067883219973
39.0364739175931
39.0156317226678
38.9814073911049
38.9802277754756
38.8113201848025
38.9842401183899
39.0420325902478
39.1304951991675
39.1810379049586
39.0232809199273
39.3223867611043
38.9871888145983
39.2963260552486
39.1500458187345
39.2175811183596
38.7627994107137
39.3049010209726
38.9432967666901
38.8894099449825
38.914049230677
38.9550157417768
39.1239549970545
38.8999361667993
38.7567758717218
38.8577921010209
38.5142359555279
38.9540574698669
38.9478311378387
38.8330996176391
38.8802823956589
38.8915417443827
38.9604997677419
38.9087126134804
38.7557058445585
38.9073416916011
39.0435574719673
38.7221048638097
38.7184877618099
38.948298818742
39.2515638191132
39.2866716537018
38.8970298891411
38.9670283718338
38.9565100031897
38.6147603692567
38.4842096088272
38.2568837743272
38.5611834473716
38.9496193224938
39.1328665581208
38.9709878137958
38.5773843905938
38.797289368546
38.5989294343297
38.6528458935523
38.6071795672945
38.8245053955458
38.5627061462729
38.1437742495005
38.3451751429262
38.3642439186266
38.4955085417419
38.6578465366854
38.8037343381813
38.7254927903465
38.6945000790814
38.4812932822553
38.3890495460602
38.4179501414094
38.6450476378151
38.6534464189978
38.633339297751
38.646731081058
38.8687797386078
38.790366835128
38.8245772595675
38.489719588638
38.627701477162
38.5147348384301
38.6178086652151
38.5543210415652
38.4701540726127
38.4551025505131
38.3889526283761
38.5246598822788
38.6530840731403
38.6719430944727
38.4619638729259
38.4233454954563
38.3445838295166
38.3289884261365
38.1268148163784
38.4555537040606
38.5428142002884
38.4166828441783
38.4044463573148
38.2197498544003
38.1611207454937
38.3121686076627
38.5096443828956
38.5940517191617
38.8589810034423
38.5786990834755
38.5668205213792
39.0072720884254
38.8396348287474
38.7484663497113
38.6644241442607
38.7500497979938
38.5510071430566
38.6152288508865
38.4716908461438
38.025771667945
38.1043893580167
38.4622054517167
38.0877675682971
38.2151367969415
38.1304214948651
37.8139613539236
38.0536157028957
37.7991625309808
38.1855766814937
38.4199916625309
38.2671110938385
38.2684788489628
38.2619367219981
38.3992466489815
38.6159771834189
38.6531597438439
38.6434254049232
38.6370435708178
38.5321029479876
38.390988644523
38.3992071526333
38.5604370352743
38.5498942985338
38.2404099009663
38.2622442184959
38.4143283929056
38.6192442985587
38.0611092672135
38.0862712433162
38.3171899806983
38.4328920372559
38.4577052443555
38.3962257746767
38.5202963143638
38.3676468145786
38.8963834641524
38.7260214015509
39.1859288246717
38.7587943175236
38.8962673615837
38.8457629028765
38.6741588199936
38.796474338682
39.168443758819
38.8506590910269
39.1150736363838
39.3120677679726
39.1161646268789
38.9989501413309
38.8897792657489
39.0671073941383
38.8935272069574
38.9959934777706
39.0623214316
39.0049301229251
39.1319266649707
39.0721815048728
39.1568650634988
38.7365545776655
38.574192557981
38.6222287825818
38.9389368107961
39.1121662229862
38.744399436015
38.7956600900784
38.885883833491
39.2091925800971
39.2444702488685
39.1621508778266
39.2720888378281
38.918269953556
38.9521730411523
38.6064756139883
38.825353527887
38.7228585483688
38.8855352292134
38.948087379822
38.8110409568145
39.0321347181016
39.0557158969074
39.5202038591558
39.6134019424739
39.7515109111269
39.69474762169
39.4650032885897
39.7573443509293
39.9419133066927
39.4818453621905
39.6489159409014
39.7850719767615
39.7988130937514
39.6627306807307
39.9830608626377
39.588134108195
39.4203724712287
39.2718291660525
39.4707380690665
39.4564083935262
39.184765977516
38.780325923285
38.9561875120853
39.1723331294379
39.2394671271637
38.979325457748
38.8626802665292
38.764371993325
38.6835752799621
38.8191255764119
38.8211021418432
38.5175694169557
38.4691253783159
38.6541302499395
38.5787474722232
38.5541792704352
38.8470645839109
38.9778157293081
38.8321663967741
38.8566934268225
39.0684001943873
38.6267929706933
39.3380210986064
39.1122411559417
39.2780070722001
39.1038005114011
39.0994271198227
39.101260569983
39.3664865197694
39.4594755910477
39.4024529974007
39.6375042506393
39.5599097302602
39.3432497950402
39.3823640378425
39.6118784058769
39.5348214823427
39.2541894024478
39.0471472205265
39.0847418857071
39.1192595112181
38.9554732577878
39.3867482332586
39.0199760546611
38.6507122348962
39.0724646990336
38.8740736719266
39.3490577908773
39.012205326414
39.0574903115196
38.7925075781284
38.6665130587426
38.9149570543607
38.6258820492857
38.5033612787826
38.6989688202611
38.7073137214621
38.6600762521014
38.8726766053031
39.1952953301
39.2989147784984
39.3003363910302
39.1848580422573
39.1346149897698
38.5929816154428
38.4742899268201
38.8777010389299
38.8203150898065
38.9683794996546
38.9576655845904
39.2161510927191
38.9765539442491
39.0669095940696
38.8635617470455
38.707972359371
38.5244151007454
38.8751914233736
38.8168725185492
38.8240687847955
38.9158187058123
39.1667343869217
39.1783706179205
39.3384338748598
39.3672044896343
38.8994054990608
39.0265732688315
39.0381188938998
38.6455218815681
38.9046614787591
38.9361916877393
38.9194966186995
39.102150385253
38.8732883073862
38.7491719962393
38.9037575195012
38.8051773691259
38.4878816122052
38.3844231253832
38.7648422110347
38.4972352351782
38.5712469256354
38.4446472388802
38.3780261039734
38.7657029554325
38.666991612351
38.2236290982412
38.4831328766628
38.4498276605819
38.3648573980119
38.6504298282119
38.6424382126352
38.393219299709
38.4007382100074
38.5858608002115
38.6961917329203
38.6957021304306
38.6043687112131
38.7326885774655
38.7581111616786
38.8345099367368
38.6264084372676
38.5629105294753
38.8084752364183
38.4499750632978
38.7021892009428
38.4575401949024
38.4936366163028
38.713524805334
38.4946643369684
38.6507549065055
38.7586646678722
38.8423509159383
38.565795808959
38.4567469140473
38.2790643114577
38.2370630975857
38.2903678604505
38.2493377849127
38.1958936959556
38.4603668767429
38.5563955562192
38.4482011680538
38.6497881732306
38.5762152832123
38.6521413806372
38.2811711527267
38.4338654488683
38.0818894096754
38.1024021829177
38.6184214258276
38.6317922917688
38.4054625128391
38.5944809920178
38.5656781082088
38.7358007344333
38.570830551756
38.4782589866612
38.6105414799515
38.79133386432
38.6420197915458
38.6649241962727
38.5101978660243
38.6050298564839
38.6432156611879
38.6982847171214
38.8932131265081
38.7579930604833
38.8258891979172
39.1451490883148
38.9544659081291
39.1786766302524
39.1146865774387
38.8610463608599
39.0787591445098
39.3900083100203
39.393587080365
39.344675115124
39.0391276063477
39.1798413227598
38.943903895226
38.8337174395959
38.738241921649
38.7516202129999
38.6825788787462
38.7445660553502
38.7504384453055
38.7056262098087
38.8730998945482
38.7473150951785
38.9702201674774
38.8154532645211
38.9469856460139
38.6374994266504
38.5018186541405
38.4375954593639
38.3582530214693
38.1035507396809
38.5000536944813
38.5169019815239
38.5381507525109
38.5454438466355
38.4514929333028
38.3425495654805
38.3741143789341
38.3995437898521
38.2931959227469
38.4101300808823
38.4244661203584
38.4696874667604
38.4275857547544
38.5202809505561
38.1845479816352
38.2186989887296
37.9697318634897
37.7693035575579
38.0952180414216
37.9743970625601
38.1512248243721
38.0524086870419
37.9842110440825
38.2097098010277
37.8764145553419
38.270461613768
38.3339527699387
38.1154638082658
38.0485883526287
37.8915035867773
38.3222966621098
38.2695748993299
38.1397381558427
38.017067687262
37.9314295359787
38.0089445545988
38.0470991496156
38.2068079613085
38.6306857621077
38.6320216517506
38.8166607649003
38.3639599062362
38.4593091390554
38.6132048278076
38.5124106037474
38.7391467042076
38.6064747839808
38.9723127302952
38.302132993865
38.8192837170426
39.0064507281596
38.9943002268953
38.4978084912635
38.9206405366469
39.171106467566
39.152007508646
39.2511783383927
39.2258999278165
38.9211735558551
39.1138617913065
38.8758074942011
38.975679758278
38.9601884035467
39.066150757379
38.9484356952163
39.075515498428
39.0128896178349
38.940599180781
38.732594113489
39.0002877871741
38.7917093412749
38.8489815095277
39.0025643351965
39.0803441762515
39.3803909419536
39.4046815720063
39.4449902269484
39.3532397993228
39.1005479356232
38.9875307294149
38.8180729411274
38.678301409301
38.6222130250358
38.6732484312041
38.7347551672986
38.9584496188941
38.6175807732047
38.9723563271158
38.8239249849401
39.2637934570247
39.3601174933628
39.338548577343
39.1117927091608
39.2434145835824
39.2763306951441
39.18515552861
39.302445469426
39.3014815417203
39.4444667508631
39.5528451083659
39.4620239504819
39.343924645576
39.4274525097672
39.4971881370806
39.2719200095018
38.9935171832351
39.1203207565622
39.2065467059101
39.3127835404607
39.1286057491859
39.0991302951531
39.2532949091026
39.1631407117762
38.8665208531898
38.9234682667112
38.7958653970198
38.5948488763839
38.853809323319
38.9322382220273
38.7431014129678
38.734640176423
38.9034003763215
39.0449392588633
38.6729805859652
38.6654533432033
38.5130003665774
38.7478078349786
38.802725348628
38.9889916653903
39.007000102637
39.0889403145268
38.9855883276074
38.9015492766431
38.9244613724344
39.2568461552288
39.285345230626
39.3497626232651
39.2577271921148
39.2137646797795
39.5370790363789
39.377253741302
39.2648664620074
38.9853430554961
39.0250114818789
39.3968518831309
39.4952786457068
39.4141437299869
39.5367579038106
39.3596927500507
39.3548623492337
39.4724925067372
39.6536346806875
39.54853482091
39.4667137888652
39.3989046828007
39.1010914328168
38.9724425346937
39.1693256654625
39.1828740800429
38.7175421294381
38.8207319756928
38.7781525253636
38.9461151865702
38.6183870827559
38.708548879378
39.1468938673749
38.7588101732179
38.9981224349596
39.088022194105
38.9321829921794
38.9286479128777
38.9675335491501
39.0427095781264
39.1444791790552
39.1598831567715
39.0627130959905
39.4619698234938
39.8887562640535
39.6893844637208
39.4891997379872
39.2111549207318
39.3982922760128
39.3627610487962
39.5079137826661
39.1982305883339
39.4652581681109
39.3910344514798
39.4084825945964
39.3337689486417
39.3059529240708
38.9935731097724
39.3709097885145
39.3215571341343
39.5442497734345
39.4969690460284
39.4471517525243
39.8143154628485
39.6240462545261
39.6566826519385
39.9784939440405
39.9863746922789
39.9785716442874
40.3686324222624
40.0511180750093
39.8382240506429
40.2570204253876
40.0031229491913
39.9997660030018
40.0139122882797
40.2982905171952
40.3145174383095
40.302169130924
40.3699672662987
40.1969939164805
39.861587835217
39.9046375472591
39.9991541427364
39.8544127627875
39.5963174296489
39.6343308656539
39.6081467976906
39.6594090707102
39.4902685464758
39.4601790745508
39.4274155441729
39.5207083469803
39.4626509540486
39.3753108780339
39.567619453777
39.3805637533014
39.508754324545
39.3671871307988
39.6502698662759
39.6226371938532
39.4792074975591
39.5837576228186
39.7624515126132
39.8206448149313
39.4467849023142
39.7108416423176
39.8854066333476
39.5477011973412
39.3296230469928
39.2538755614803
38.9769722889463
39.4186488423094
39.2229166755545
39.2648471249929
39.3430097683012
39.4007329011659
39.3202360958014
39.6706049310609
39.916481801617
40.114664496852
40.1686579501445
39.9522689748996
40.0213670993955
39.8635467524389
40.0542375659452
40.1522557090118
39.954951963212
39.7758939427332
39.6421060789511
39.3914022923334
39.8492433824425
39.4825733605216
39.5357730693719
39.5065493369389
39.5085730372735
39.3404671364747
39.6338817162947
39.6612478056657
39.4429787599815
39.5040289257239
39.5704334888818
39.5605792771891
39.1641723256577
39.0466246528037
39.2250907174923
39.4561092599178
39.2027787123495
38.9884107468672
39.1184524298941
38.9657345645833
39.0863143317286
38.7419830050722
39.215422134334
39.0831862627949
39.0630621910095
39.4187041542747
39.047048085018
38.8611600547058
39.0441439780731
38.9506840143155
38.7807556068918
39.0435930196458
38.7758476396368
38.7463372744173
38.9584846701058
38.572873958797
38.3783322005493
38.1812194302397
38.0075759818992
37.9396464182623
38.1727351111777
38.1383954411305
38.1232385795685
38.176742495967
38.2405536767753
38.1311953152023
38.4845324668426
38.5419747136674
38.499777155266
37.98206707004
37.6821094751767
37.7008392067348
37.9229458162756
38.039934661826
37.9596129257111
38.1367345636541
38.2361542554499
38.1568987769492
38.6861657633381
38.2870230589682
38.6812286075965
38.5621369693946
38.7749393986592
38.6235869625216
38.9254767478432
38.5483186415906
38.2767816762777
38.2258213592843
38.0652126047255
38.2842946329002
38.0119561223182
38.0099168131323
38.1575938967448
38.0062844078496
38.2054670494171
38.2177186988844
38.079898244848
37.8451674404112
37.9280936041582
38.1088916731126
38.0926080990001
38.2791380486398
38.1297953518954
38.2658536099651
37.9621803663198
38.2525269946758
38.2961174595213
38.1804038103408
38.4638517729823
38.4331135661483
38.3698725211273
38.4260045748428
38.3444090774497
38.2506366396032
38.4913543580122
38.5086911168761
38.6114845804244
38.2932907477456
38.477668061101
38.3391850769213
38.3676700817782
38.2030664754773
38.1642193272429
38.3289206187476
38.2043847046422
38.1901806795372
37.9858028703039
38.0016387625379
38.1337179221584
38.2528517840861
38.1935500907244
38.4019599818038
38.3029217453396
38.5555888707601
38.3036657292479
38.4441077899769
38.0794617901535
38.3718097693311
38.5109771448793
38.6604722314184
38.6706027179803
38.385203865012
38.7170102049106
38.9344091286177
39.0286610053702
39.126731645836
39.0265491506861
38.6843063915573
38.5380354328385
38.9469507207592
38.8949558585218
38.6345285109754
38.2618610498222
38.4146755612735
38.5222724652822
38.4617941782773
38.5849649954415
38.7670491902333
39.1251575815126
39.1651430126733
38.9393023778808
38.7925336217798
38.7287664694811
38.9060369993769
38.5042148644069
38.7412717686714
38.5994295179128
38.7204408012573
39.2479489429533
38.6418213576027
38.3497953710998
38.3271035299089
38.1576176479791
38.1425932223351
38.1663972556898
38.4782176670447
38.1966497926728
38.0110095626085
37.9355763003511
38.5041990199997
38.078140933395
37.9488592717087
37.9678588054192
38.108205196747
37.9878884901109
38.0569375955834
38.2038133645753
38.1050668693529
38.0452973005907
38.0514829355897
37.9999350848779
37.9069656846454
37.8427342408313
38.1217117083829
38.1447205366851
38.3740867371011
38.5671035586663
38.7300850470724
38.9685043685023
38.7205853787744
38.9147064420003
38.7145930833309
38.62960241393
38.6701710177531
38.6563406941003
38.7036141483902
38.93661086637
38.8594782991229
38.7207060030353
38.7585007934178
38.7562463570623
38.5609392018915
38.8691753541217
38.8825438595963
39.1409332602552
39.4250124813558
39.2720015792454
38.9572443834504
39.0089644698704
39.2317615278385
39.2507653936514
39.1700808958574
39.2317621595864
39.010882900755
39.3314165486684
39.1440119110291
39.1625826672052
39.2419454214708
39.243033164893
39.1211484524643
39.3456355896454
39.5267684192232
39.399096897086
39.4064524490265
39.1400521126251
38.8992939062429
38.9213131907874
39.1099515623744
38.705341413704
38.8319361128897
38.8110278211368
38.9881156232713
39.1030334549539
38.73453406895
38.6800137833911
38.6729567395271
38.6317765911488
38.9604896661552
39.2054317019611
39.2695551780648
39.322298731076
39.2404819511427
39.4897721249693
39.6690576775814
39.768966048455
39.9031702697584
39.8471895721723
39.5309919537238
39.7664966723931
39.54045987759
39.5650156991151
39.4899214320894
39.4911700044243
39.5410024150567
39.5259124705149
39.5249568471369
38.9418636616466
39.3341731946628
39.0994594812802
39.349661193213
39.1739339326299
39.2710020467716
39.0834790841588
39.2802373882837
39.3734934335712
39.1912677935016
39.1993910985786
39.6097439927875
39.2447563375862
39.190354190846
39.1673650538737
39.0577805072529
38.7699718835219
38.8506326403871
38.703377046307
38.8161919729583
38.6788190948002
38.6802934721853
38.5550995906876
38.1662593357354
38.0423951742784
38.0382880469334
38.2969482794839
38.2944242629547
38.6008252857071
38.6611589091515
38.5432354138605
38.5118305319169
38.6882959887667
38.7499871957363
38.543345080518
38.7461451501012
38.8237514312639
39.3213546478114
38.9208587329138
38.5682266470907
39.1539196883017
38.8680671590475
38.8788403380183
38.6794898458451
39.0240404477455
38.9030327697152
38.7574533431444
38.6335967395972
38.6827602029869
39.165505751124
38.8857205263337
38.7788760325921
38.2730637692669
38.6509599973571
38.4256037026695
38.6033843166423
38.9000927912023
38.9128740806318
38.5936721361726
38.9548946356078
38.8237455109585
38.7004214527268
38.5843868610585
38.9716653421444
38.7773981575287
38.7344024587863
38.7653402318676
38.7446412407105
38.7620180731981
39.23515259234
39.1940085738233
39.1821465783422
39.0314846984314
38.7214764804415
39.0508152691823
38.7237689549886
38.9583875706838
38.7308769019963
38.6585343513031
38.6891161967714
38.9589830377294
38.5476254103319
38.682266325648
38.798794212145
38.5686243914413
38.8862700086106
38.6596806486925
38.6980744886971
38.9650941598477
38.6574966289985
38.8092352495799
38.5891321960894
38.4566767852875
38.6810681696413
38.7684846168112
39.1853354735399
39.2160537745899
39.0514730837905
39.0166703710016
38.7452221379681
38.7614715976944
38.7705624645815
38.5252552500311
38.4437682752135
38.6470876166996
38.6553975118372
38.939999775862
38.736547579201
38.4854785963356
38.3783212481805
38.4311130791954
38.4778361068582
38.6776757163413
38.5688643514394
38.6220151788375
38.320214336814
38.6762014016075
38.4725046228177
38.5627630207592
38.4190116797262
38.6672528945766
38.6469832835844
38.5967790476045
38.2613585051705
38.257456010488
38.1004640996354
38.1065698064212
37.9952689830067
38.0385599779224
38.3795948674707
37.9374421142591
38.0000262497629
38.1049640344715
38.1389742493016
38.2612067785312
38.4330107343749
38.2933625159092
38.0911307156597
38.4637303102078
38.4336203275782
38.3134305286571
38.6401994219366
38.5322733123347
38.8656021569646
38.7588850957043
38.6700238558277
38.6344879842336
38.7529984564151
38.5021573915694
39.0041799779208
39.0012607538475
39.1786520602977
38.818524068502
38.8372298499119
38.633988874936
38.4400861365513
38.8121630501788
38.5454915678113
38.7405491104257
38.7917557757265
38.733449870808
38.7024575730744
38.7174641756414
39.1964714992517
39.1311724598984
39.0074701642908
38.9003008582375
38.8864167661651
38.8776473783097
39.3757886819529
39.0038854775666
38.9417137083836
39.0940614399329
38.8743100840272
38.7214208697782
38.4523515323423
38.423761602863
38.3228910058481
38.4967976341117
38.758555367635
38.3159552160299
38.1829161717593
38.0703232820815
37.9130638184719
38.3841345628375
38.2013192647931
38.3326476980442
38.5115257364603
38.7409952186598
38.6664792572859
38.5444568153107
38.6309581349276
38.8312302568151
38.9371285418908
38.8756315013761
38.9767406286956
39.0176528945386
39.0720491352049
39.0829602521239
38.9686504107192
38.9038779204746
38.5967601707419
38.5510524394786
38.5485892776764
38.3034954107033
38.495061332611
38.3308126752209
38.3472787951932
38.172528296842
38.3829119060706
38.5513306954713
38.3353906516963
38.3491122641653
38.6612775328229
39.1101397533973
39.1063423848684
38.8540792403049
39.2060022534065
39.0963849013706
39.2634322233511
39.4795779067902
39.6316027968457
39.6583092260933
39.7486454873715
39.7377662120512
40.0455030644124
40.2319235073764
39.7923911457814
39.6369994749131
39.6942643860805
39.880811077203
39.5740158007443
39.6474207007865
39.4367045860552
39.4212539986926
39.2518006661744
39.2727058466262
39.6713029776388
39.345298398543
39.3425124354878
39.390454298677
39.1378883392897
39.3773746357978
39.1942562315926
38.8574026838993
38.7306954452554
39.157742988593
39.2823353436962
39.3265452128127
39.2568431790452
39.3768024938593
38.7311510423035
38.6339703026603
38.8819671344593
38.7971086165099
39.2516904832568
38.7557170035295
38.5578647536643
38.632620881802
38.8820210929596
38.7692873625976
38.5600895253504
38.7450259926798
38.4343259157079
38.6580142331982
38.7285667623909
38.7535958697416
38.9344465043083
38.8595004389257
38.9284664047725
38.5778654420764
38.6810762959933
38.7095954018228
38.5551828675573
38.776495506424
38.6742416190447
38.6634455178655
38.6947124302898
38.5681561793921
38.8102345972078
39.3483345318004
39.1219356631742
38.4616481854617
38.8782031893526
38.7777005198889
38.892432385407
38.7713422963386
38.9537104632801
39.0172076421577
39.2430750652202
39.1839110691797
39.3503640698323
39.5975982836139
39.8711952014812
39.6347519356023
39.4300586230963
39.2618346258461
39.4963303675578
39.4690246784871
39.0072382380582
39.5736569600899
39.4684493365869
39.551842879104
39.0432851122338
39.4220706525839
38.910315222274
39.2320877557758
39.354500453877
39.2111385788762
38.9088928638151
38.7028217245334
39.1554085317648
39.070896682772
39.077525155213
39.2669067505498
38.9613284169912
38.6969535304179
39.0615383058224
38.7700701358592
39.0233055983359
39.1411558067819
38.6865906456936
39.1172527020423
39.0767527665323
39.1539920963922
39.5179084202029
39.6641577206999
39.5081004244181
39.7167677617605
39.4448759970493
39.3769633458368
39.5000925227667
39.4915737415464
39.3927343239302
39.6678287267276
39.7219157359612
39.1837857149886
39.1785438607937
39.1521031739577
38.9375783710905
38.7177602835012
38.8783518974409
38.6638879151123
38.8655618162139
39.1400602216377
39.0537436645599
39.1184161573904
38.912725101327
38.9221578254503
38.7397396138356
38.8368265384262
38.7796933231386
38.5602339859074
38.6726427246735
39.0828186476824
38.9712977962265
39.0976260180334
39.0521403657838
38.9940762933695
39.3367354450259
39.105098137602
38.8407397525388
38.9494705259084
38.8538932639984
38.9374781386112
39.0893869828605
38.6619042568305
38.4748945815281
38.6327286828239
38.6944719157538
38.5643155889691
38.6639234220593
38.6179341466717
38.4232171438162
38.5943212361933
38.290855351116
38.7452943689009
38.3435020281561
38.6913928339453
38.6696969426517
38.6816945802286
38.7853650788296
38.7273576782253
39.2410668366565
39.4559894748249
39.5152543748427
39.0353825719647
39.0749234410543
39.3672952326452
39.6432533725457
39.8096287866399
39.5590172388132
39.6834991983443
39.45916826222
39.8000439488458
39.9261092264493
39.8888821997732
39.8140610668712
39.786847882737
39.8577228537964
39.9174074380721
39.413186283177
39.3622554970442
39.2803419157326
39.132370308701
39.0171761799022
39.2662593126706
39.5476404868923
39.0203645863214
39.3761334919807
39.5262737174386
39.3903919336113
39.57339916949
39.1995005821895
39.2419117145636
39.3047005501251
39.4185841980766
39.560198387519
39.7308745529803
39.2558083722358
39.3953315237579
39.3136204068493
39.3594074952664
39.3298985379842
39.37650988515
39.3224757330291
39.1195926563204
39.2449803704054
39.3387476057377
39.5367230433338
39.801768172871
39.600899705347
39.3120729464405
39.1097888746965
39.1996506285299
39.0317946151027
38.6709554017919
38.8819986665637
39.0425508976801
39.2454431311344
39.2576785938204
39.1843272058673
39.0335240043457
38.8169179594128
38.8667996768068
39.0759757715883
38.9602022046699
38.6876508370885
38.8898841362261
39.0739652247617
39.0565355668959
38.8523387650478
38.7683753785711
38.6791933720558
39.1900949543582
39.0519242278503
39.13305773596
39.2987172923407
39.302172412676
39.569603818563
39.2521181523698
39.3716739376454
39.1751211861599
39.0974472325621
38.8512570000022
39.0085798562902
38.6560694841741
38.611643330556
38.8189449861569
38.929914012536
38.7327038055014
38.5261858405216
38.3625507161711
38.594208777871
38.640006418539
38.5968343631686
38.3055378953139
38.1240611913887
38.6078164805679
38.4590852776686
38.5791128807984
38.5623440719591
38.762391364554
39.0947289717136
39.347993223704
39.5526669284696
39.4015822374596
39.3211419310005
39.0505139262558
39.118159151977
39.1709935932585
39.3215811161807
39.3311581559288
39.5191494161432
39.5614014548666
39.4250143749636
39.3235266371411
39.0494595946415
39.1010472369644
39.294021064176
39.0652336305451
38.8109069704805
38.9764489770958
38.8195003691096
38.8849148840274
38.7800109469052
38.6305327103028
38.6924099384
38.5046653500552
38.1055931843779
38.4122002222117
38.2130068847696
38.3688638309263
38.4842872935339
38.5068115505919
38.5500619711639
38.4316291995564
38.7055578958109
38.8191672176276
38.4388446711349
38.6495217768242
38.6659414912988
38.8144251648394
38.8733867530757
39.1459708866492
38.9325957445501
38.7880022165092
38.6402005043488
38.7358470682828
38.9649818916059
38.7629297565637
38.8353003824146
38.4915821520378
38.5526827071175
38.6120861923715
38.6759590508803
38.6286991209354
38.623107529668
38.6671778795036
38.697135032307
38.5146558121997
38.8467620558436
38.8287117886093
38.7969504637743
38.8221780260063
39.1174186570771
39.2985962072736
38.8705406965972
38.9939989263361
38.8207513298833
38.926108744214
38.3329888625169
38.5102036711691
38.6028448876958
38.676002306472
38.8044491530692
39.1343588707991
38.893478469456
38.8273893272897
38.8976191595938
38.9030864066162
39.1608807043596
39.0767234442369
38.9934971833924
38.7033409594672
38.7790859721333
38.7796126925107
38.7360528510799
38.6808664218844
38.8913090565192
38.8890706499077
38.9413327222827
38.9784416025335
38.9434743936843
38.9492418269555
39.0666116778274
39.0511106213002
39.354454273466
39.5971037470456
39.2448293627024
39.0138650763301
38.9190974518529
38.5779641519484
38.6702848087658
38.866204747941
39.0622665207341
39.1613183098428
38.9476108940347
38.8766843002411
39.0788691826586
39.0667624537368
39.1368427593957
39.1790845805539
39.1754533337484
39.2997917803442
39.2414493984464
39.2323835866938
38.8425249703344
38.8330822136553
38.9887871709532
39.058753222176
38.7948398462495
38.7185675702823
38.9604433262532
38.9276609507474
38.5455550136533
38.8038205094444
38.7908270011431
38.9577272534575
39.0103156629598
39.037001244527
38.8947432717574
39.033011866352
38.8975980050363
38.8166275377748
38.9951165928849
39.1622876000445
38.793343649025
39.1314496375684
38.8904920097076
39.1584199440827
39.0192171670969
38.9195886070487
39.2836124668808
39.3722429713908
39.0425438252771
39.3053752143428
38.956351860596
39.0606019427396
39.2377654826457
38.9933919926246
39.227514073452
38.9767367951866
39.0229380854611
38.662122363946
38.7211201703773
38.8544965575531
38.6416647093169
38.3810844319967
38.719958804443
38.5097708605575
38.3604409116415
38.4563605519552
38.1576336062384
38.142960202101
38.5129857428078
38.4695445032921
38.207484850221
38.2554729628522
38.5661529729133
38.7700119368617
38.5401472034422
38.4519705206411
38.6511410634677
38.5141024190402
38.1600620438263
38.223665176902
38.3459577292153
38.2728754010863
38.3015442007402
38.3798749725774
38.0617868994358
38.0228862312605
37.734909072503
38.1093111301573
38.0285233453453
37.8913456067826
38.0387341250686
38.2080752981261
38.411694862176
37.9825646294124
37.8632727451226
37.8727741203832
37.8044886312599
37.268622779519
37.4609270841752
37.8874853080174
37.5960778471945
37.4761516394378
37.7731774923936
37.8537451636116
37.7507747368788
38.0914781756916
37.8790090201036
37.9972275477126
38.3254860995769
38.3959725731642
38.293382123813
38.0255597458082
38.2874659085151
38.4089574045014
38.5952012619882
38.6115137646579
38.5918669029943
38.7687922657661
38.5039534684929
38.504305527427
38.4880622654386
38.6437033753043
38.859696658316
38.7424312423065
38.8869591894526
38.5911534324109
38.2621624913878
37.8488410812299
38.2647559293547
38.2067550969983
38.2325977053896
38.2575461667357
38.0748842396417
38.0712055085249
38.1778749586992
38.1531900495853
38.1328352371988
37.9145026368915
38.0905883221438
38.4292662537118
38.1942133520725
38.1867034951369
38.4715539824288
38.7058004825847
38.5775181845572
38.5087537300934
38.5200589454808
38.5665861712107
38.1964548670407
38.2113434757213
38.2694920638004
38.5255752267396
38.623759596221
38.617270892194
38.6057160053613
38.6740916347013
38.4362147107133
38.7020027610491
38.8717998637139
38.8053640926682
38.8897817407219
38.7747691339326
38.494116008752
38.9000135269623
38.4513881303843
38.6131907278228
38.2666690855861
38.3947825848954
38.3318791059033
38.2982643472596
38.3290844243346
38.4826333749356
38.4313670006256
38.4469167877838
38.1350812920166
38.2633077938806
38.2325583021187
38.3623190472506
38.2982920594322
38.6688971450766
38.4571959660761
38.5409780294572
37.920829634233
38.0164584537722
38.0531105821783
38.0310241573262
37.9346873824838
38.3109253477682
38.0229914123771
38.2333270732166
38.0373582530799
38.1476764219294
38.0153191111714
37.9624832159864
38.1196259362824
38.2291082226801
38.2122286395798
38.4933190337585
38.0082569400401
38.0877624231996
38.1688670510084
38.097084241216
38.0011304106148
37.9398269499555
38.1347164252201
38.0749420678023
38.1613274153878
38.5465528826771
38.7092132291908
38.8730463747708
39.002061051161
38.96834335229
38.7936929313437
38.2607799312467
38.4952858663137
38.3461464706866
38.7629008682473
39.0307223105717
39.1409240549261
38.7686456508538
38.9068135048881
38.9502340223532
39.1792706044624
39.1859798017538
38.9858468243843
39.1958357886221
39.4178081921402
39.1029228694647
39.1450854605712
38.7426696551603
38.8429644234593
38.8207744516598
38.9436510544085
38.7271159273478
38.7657117434677
38.98990097553
38.7320168853419
38.8517937902316
38.8935862876539
38.9152906319698
39.0209051366122
39.06300891464
39.4962368431876
39.3168214032417
39.4842364000415
39.2708552070997
39.3721927103007
39.183067629963
39.0944125674397
39.2456290254871
39.3588040153935
39.4390175165075
39.1500393816783
39.0759167916574
39.0363618433578
39.0720060950487
38.6455407248966
39.0031695966246
38.6614024877139
38.6291621105135
38.7894253830558
38.2933344185046
38.5721834076412
38.7699876510463
38.7702350269664
38.6704227846646
38.6683006214646
38.6020981759191
38.8454808205724
39.0020650664079
39.1511509990201
39.2465647160905
38.874398716359
39.1502164412117
38.8619500547903
38.9159799512009
39.0978255368424
38.915987775747
38.9690400813906
38.9618259830704
38.9903716535552
39.1796616497007
39.2113699163826
39.8608790569404
39.5657193486523
39.5784481810869
39.8462117070808
39.7028992083633
39.6075255554291
39.8740885579157
39.6027443805649
39.4849805207032
39.1977988630789
39.3416356058922
39.23997881024
38.9065020371465
38.9433412646757
38.7827652594238
38.9625605381987
38.9184784362492
38.7252743874774
39.1674327482286
38.6975388098336
38.8594001194216
38.7893599897879
38.5532220555824
38.3457381286098
38.7884372581953
38.8628533194854
38.9025741658939
38.8230349238086
38.5590559992128
38.5625594271599
38.1905179362354
38.2993934446502
37.9427034243916
38.4291942305262
38.532978159772
38.3357977821324
38.395725660504
38.6332492653338
38.4186811483131
38.421240205912
38.3835930322088
38.3073772468044
38.3135129269359
38.2729670902468
38.4735559406248
38.3382335540156
38.2338170481791
38.4850567932194
38.6624451390261
38.4860563449958
38.9237845873955
38.6558541096709
38.8209828291708
38.5215752333352
38.5023318871421
37.9936422478887
37.9236292570778
37.9850572370133
37.9525538776587
38.2309319504334
37.9985453144355
38.1540768454864
38.0961497588182
38.0643154265337
37.9350655935232
38.3375994683948
38.0390070365592
38.2421109791685
38.2823515203355
38.6495007362824
38.51845596127
38.1482865564206
37.9413639539715
37.9298560926068
38.0211035573053
38.2744921923093
38.1064665985762
37.914108551346
38.1007649847001
38.0757891422684
37.9212017335777
37.8617063978729
37.8304762643974
37.7849683774683
37.682987634191
37.6633863553788
37.7455135847651
37.4192267424451
37.8115552175924
37.9149675470683
37.8120104596709
38.147998939043
38.1726113644922
38.0757923541715
38.390608843154
38.2986321843509
37.8931635418233
37.84359421591
38.0545695018605
37.8702227343826
38.0261325896706
37.8494956654504
37.6994755861076
37.6698229277727
37.5417145377367
37.4070760103687
37.1885617280702
37.5396999699378
37.5742625108918
37.5336908883541
38.0743745393246
38.0455919879174
37.9745073280858
37.9212530268609
38.2226246472288
38.0346235914868
38.39254228075
38.2771792611372
38.20306406381
38.2589905913862
38.3906147184748
37.985228511686
37.9864476871327
37.9427030069341
38.1296479760067
37.9578048971055
37.7111286200954
37.6177111460455
38.0187226593188
37.8210638448673
37.6719619775514
37.6268410569808
37.990932038636
38.1822526841793
38.4671306955262
38.3266885031149
38.3240965125082
38.2737083790028
38.2005908884274
38.2766558180951
38.5032840898884
38.7263464782087
38.9806412371313
38.681110448003
38.5487541525891
38.8147277184252
38.8689389773544
38.8093977108623
38.9080611125887
38.6440296573868
38.4315284699559
38.5163271409979
38.818488197752
38.6081435399849
38.7977667684212
38.5838153420345
38.5752288787279
38.8049004340458
38.6613063337872
38.8263662982764
38.8675324817873
38.6094244942248
39.0879201481723
39.1333347314013
38.8478358826547
39.016541711503
39.1108818772318
39.0699526112853
38.6118897017647
38.9086881720999
38.7948158738544
38.9956588947957
39.1498031385562
39.1670987852237
39.2727004394728
39.0272521732193
38.9080024964609
38.7692932555851
38.9197665114754
38.8135613956746
39.0845579816383
38.9597495489628
38.736475384583
38.5300000665118
38.560629850718
38.8339489899205
38.9620145514735
38.9508472427905
38.8300691905602
38.6270135293898
38.7460582965439
38.6497132875498
38.8233620401517
38.6614027577853
38.5391471499644
38.4757424665356
38.5478923261063
38.3216304190163
38.2317857868267
38.3203021950828
38.4438768069495
38.2352721263369
38.1936434381004
38.3110387538759
38.3754381070211
38.2827052841056
38.2894358970289
38.1808916082104
38.0305357658229
38.0856975553784
38.2381211856626
37.9906348243177
38.1146165348858
38.266087369608
38.0489266850323
38.0009443710026
38.2089914379153
37.907450306436
37.7068686711032
37.9704814577184
37.9567960562469
37.9681405623618
38.0893448334002
37.9350839096318
37.9675250717543
37.901383302633
37.8815396276183
38.136514590903
38.314561423143
37.9883880315882
38.3366322906717
38.3242273648035
38.4315660607549
38.5618672205694
38.6610161365817
38.8354114736946
38.5269448581323
38.4239564421246
38.2164011592113
38.4477716964473
38.3324077005861
38.319832587692
38.6416363400415
38.1755756638267
38.264838899511
38.3329951844125
38.3851827958436
37.8894864705578
37.872612731698
37.8759864476696
37.9180896351718
37.7360747105057
38.0319555711174
38.2909720842875
38.1504911664829
38.5398723715166
38.5960517760615
38.5842982557176
38.7735698726124
38.3205319538738
38.4053794643278
38.3219676173163
38.8733248874213
38.568614174694
38.6354749125028
38.6671429665175
38.613748889681
38.8660020322783
38.4009043551227
38.1822324594135
38.5706318199328
38.5689292706511
38.5630502982164
38.6912657047422
38.9288879211321
38.6527306880591
38.7506619546671
38.6293245302465
38.3462913567165
38.2794124452777
38.5829469266927
38.8007993423305
38.7675762156884
38.9006816425618
38.5580828694496
38.673476555008
39.2955913852868
39.0563136301973
39.2369247969796
39.2937635323605
39.2733371171902
38.7892776068856
38.6111801189992
38.574363608712
38.7609638979668
39.2440909197564
38.9704217289161
39.0815330570803
38.8958327414446
38.9883013849602
38.83932080915
38.546434436327
38.6034079052776
38.5934989952101
38.6995635858735
38.7463732457693
38.5510703559601
38.6559045521718
38.5850806807163
38.4552680979053
38.7821553022538
38.8275293942381
39.0315220841004
38.9631467788134
39.1962165855421
39.1749901131946
39.197862991706
38.6795652436965
39.1910214551726
39.0598052126261
38.932726400058
38.8718417830165
39.3104771146234
39.1091411147273
38.9373460857987
38.9281471836424
39.0508450333087
39.3637073791661
39.4602663418032
39.3216138386604
39.3688934229659
39.4655705487953
39.0921152914777
39.25140587985
39.0823274105327
38.9261127853066
38.7902472949151
39.1533001827744
39.3696451142967
38.9639117875598
38.8940962554251
38.7700257186824
38.9756912198729
39.1847812425211
39.3531709962194
39.1063228013381
39.0337963161501
38.7971729993411
39.0246125968815
38.7077620957769
38.7851401544967
38.9217683949151
38.8135969917729
38.2828191600165
38.5051853590519
38.3282997911627
38.1167349859535
38.0170491892518
38.3252897627358
38.3231968348063
37.990593905637
38.3115829902898
38.4115203798533
38.1076487806199
38.1072695303536
38.6363326185563
38.5046140898153
38.3335316937743
38.3444746377333
38.1697378716379
38.2279782309949
38.3877273922719
38.4908303340958
38.4736455326833
38.3628367118116
38.5199995999475
38.8537209056049
38.5345338072212
38.870413181017
38.6598583476621
38.6726863085712
38.4270183442183
38.4158355433168
38.4598340369825
38.4034663576614
38.393975301386
38.3846439338671
38.499397148767
38.7294235705511
38.8317985984514
38.9459761457623
38.8770737124553
38.9467647935269
38.7837705201596
38.5686113120352
38.9476187892475
38.6357097923449
38.6540121750807
38.8976964816426
38.706790408303
39.0412195732418
39.4329194607089
39.4969882397464
39.390740085098
39.4254610017479
39.4052684882084
39.596502370818
39.4312594058788
39.2245806237641
39.4185664284904
39.3670583034666
39.7434468629225
39.6492056408223
39.6914915331845
39.625139189339
39.2970543457345
39.4091859254788
39.4774733466513
39.6682280439046
39.7544687455964
39.8660528212428
39.7913399704529
39.7732463046576
39.7376281558343
39.5014480216221
39.825810416076
39.6161531258611
39.7129788482169
39.9304183529744
40.0055082692495
39.9368053634212
39.6285161927879
39.9742874024458
39.9864487626745
40.05951840579
40.0869759962039
39.8984934229385
40.0473540608715
39.9396421020272
40.0031424887184
39.850068038201
39.6185163483203
39.6873352124393
39.8249752715358
39.4354292647098
39.2878558823011
39.3149930571201
39.3940464219344
39.493928457656
39.6498146140555
39.2138730816326
39.3095567044018
39.2325453131726
39.3528465104144
39.1586783647946
39.1266569220999
39.3321391686363
39.2820330609997
39.1507363582762
39.2123972405291
39.3503815228902
39.4686643593921
39.4965839045739
39.5165831153634
39.8051846579458
39.8770613575472
39.6854460171524
39.6725156450353
39.7801911195392
39.6025865320889
39.5680334490323
39.7593147086443
39.5987859879718
39.3682297426881
39.6439501703501
39.8274575843615
39.6069146107237
39.765352090636
39.1493831894614
39.3186215525017
39.4742091144542
39.1606105328424
39.2064897326213
39.2103418764078
38.9688661028958
38.9358975389196
38.8928669103423
39.0879066447656
38.6700140542477
38.6725245977961
38.6868326151146
38.7549907142875
38.4825303578254
38.6312920087811
38.4602554591197
38.3471046675131
39.0100633469086
39.1361406139812
39.0301661285283
39.125779895717
39.2593912052658
39.328682670626
39.0900275508495
39.0857395399496
39.0317940571296
39.1044776731658
38.9401448452657
39.0316045196756
39.0319335646327
38.6525507043606
38.5150635253095
38.5079441755959
38.9416955493122
38.6913688748001
38.5699401911086
38.7019114916361
38.8299827392473
38.562640060078
38.400500998816
38.4181385238216
38.6182635111015
38.7439906622492
38.6955403179084
38.8747564103141
38.7493135640388
38.8801041305372
39.0378950779884
38.9876128278507
38.9115298398772
38.6580152483788
38.7159937369476
38.5705062725532
38.491625566139
38.0312863379359
38.3124864329605
38.4436830095321
37.9850433792913
38.0005013691622
38.3318905225135
38.30949877613
38.3410167685913
38.5828006742749
38.4030908527342
38.3052140000345
38.6194773091665
38.7035584207669
38.5419576725052
38.6056501645371
38.5668426438425
38.7454151416929
38.4407516459863
38.5775012269846
38.6394938504921
38.54523478225
38.5845617104558
38.8056800374445
38.8040546448317
39.1515634332268
38.9628573514176
38.9530619164887
38.8182711699406
38.763843985569
38.6703287952351
38.6393386211035
38.7532441978389
38.7098947626444
38.3976363761143
39.030772582131
38.8052002155965
38.8028875244625
38.9070314323923
38.6671950693605
38.6156622839219
39.0871927402032
38.8909616318207
38.8034770379958
38.7845295637795
38.5448912111809
38.5824400833091
39.0986364840643
39.1638872447595
38.7593758095599
39.1216693248389
38.711366778745
38.8200417353399
38.8986465387034
38.7077890597322
38.4997409112253
38.265989789423
38.5137804425601
38.4167717290783
38.4763121361185
38.306750562874
38.2971847581618
37.96289908751
37.9042330471975
37.9314965601442
37.9272586302324
37.7463296024918
37.7929000286868
37.7203790432389
37.8767730338291
38.003519038925
37.9758341002423
37.9397552086191
37.9539517502433
37.642320192903
37.5422441518532
37.6285605564739
37.7491612548894
38.1311962530094
38.0648633282958
38.533858877676
38.6104191201015
38.2688178122964
38.2852734387432
38.3487840909287
38.417919669961
38.278714697725
37.856942215751
38.2199479567657
38.2854701256466
38.3060112909019
38.0427413322095
38.2859025466094
37.5888793367873
37.5239892841817
37.4796838035714
37.5460718841945
37.7656896911804
37.9702969960038
38.1947107100773
37.8335688487948
37.9157378909927
37.8475975761283
37.8449164413465
37.9102635602804
37.5185331925315
37.6801007310072
37.8939764650976
37.9167945119161
38.0833764401758
38.3265845603027
37.9469075271646
37.8058309522338
37.6784913758266
37.6955587807487
37.7151758457334
37.8190014374604
37.5530332869567
37.8002682824895
37.686081310161
37.7573432654091
37.8976198669159
37.9754727080592
38.000573323644
38.2349660865234
38.3993926218402
38.6887986951995
38.6535334732684
38.4005778363393
38.6641521884074
38.4304200429246
38.6149853703088
38.4326869226852
38.4430962984599
38.3791468900023
38.5244079530955
38.5815867010153
38.5652546025468
38.5865872286605
38.5551970355916
38.5912133004203
38.8279932539009
38.8201483111439
38.610746920211
38.8786939656959
38.7721675797556
38.5657899815672
38.4233218294474
38.6189232479442
38.4010719415459
38.3158730194458
38.2600415615847
38.3917057991028
38.6588109098209
38.6972438187378
38.6857647323281
38.3319458737381
38.4686311608931
38.7550413084276
38.5668703017063
38.8658170207696
38.8421590528603
38.5906703791937
38.6084329341738
38.7601561533239
38.6532637057951
38.5170509323657
38.4369210459151
38.6505766075226
38.5975881964224
38.7136702099141
38.6928474378831
38.5050046374417
38.4828883270866
38.6163788391427
38.5606046107376
38.321770738533
38.501715259323
38.8391453006869
38.3736965262869
38.7907630822262
38.3881074781074
38.419695602273
38.4844963252033
38.1541282058376
38.3408903172658
38.5619987576126
38.2653965979457
38.8674770720009
38.4004996391349
38.4723374693921
38.5238547470721
38.2270761421164
38.5206254131389
38.5330322314699
38.4020517882516
38.2113374567768
38.1247876587699
38.1220038186625
38.2823624197042
37.9762172743141
38.0723866143726
38.2132613425803
38.2466014006535
38.6821153020777
38.7195909892715
38.4910842301711
38.658518807066
38.5881366338779
38.5906035119019
38.276317594309
38.4827990800193
38.8119676632497
38.7217068166716
38.9773387288965
38.9736015871091
38.7336024374332
38.3927951094626
38.4044668514978
38.4300197449189
37.9766796013912
37.9006006631802
37.8251357700158
37.6157906306547
37.7167205643695
37.8510423840217
38.2347452791845
38.5924595867177
38.2594322078633
38.6648368431405
38.6359746932983
38.4319896760159
38.3287589562287
38.3410925309
38.5354713433398
38.681927962982
38.849181156093
38.6350673775321
38.4641547351922
38.3175644424726
38.5797595462505
38.6380030656556
38.7813392648975
38.9437470475356
38.6759707506484
38.7668178566529
38.382381063301
38.1507859015751
38.4306143286298
38.5869087806492
38.2824161897597
38.2479884311225
38.5136101460988
38.4989775144011
38.1333720297184
37.8192536534004
38.2775542247766
38.2239636393395
37.9750733581661
38.1807345771462
38.3896738386072
38.4172868952743
38.1123007335957
38.2180774760696
38.2615869232557
38.1168820289559
38.4133002168318
38.2409504303188
38.010208099784
38.6368761249104
38.7219809509264
38.8390641819347
38.7038436289308
38.8444247491159
38.5214341032771
39.0849735614979
38.6133872514728
38.5287362744837
38.5434038407602
38.4010803044354
38.603867231634
38.1506483068188
38.2852627701866
38.2263388198604
38.0039473610513
38.0784073744589
37.9673677837051
38.3347633073915
38.1990984290174
38.0584024100525
37.8997296815875
38.127012400848
38.0071121503722
38.0537136135134
38.2146556026531
37.8881478891978
37.9780715760809
38.1607647122077
38.2900036546828
38.0112281627557
37.7617617518783
37.5269370268794
37.5849958009213
37.7350192948435
37.6883201358658
37.6546400006394
37.6481352941863
37.4749303354816
37.3786488487218
37.3310881611413
37.5270676745354
37.7514357671525
37.6890207488582
37.6187496568081
37.688169762528
37.7138708932527
37.6008266372092
37.6174123459778
38.0866704800117
38.2078940808671
38.1783355328476
38.0811112315536
37.9497570010033
37.9371903982212
38.0618059796289
38.332032122702
37.9855019986527
38.1526312855873
38.1970590961123
38.1643773572932
38.2522572779124
38.0365766659405
38.3159763807294
38.0893790861755
38.0542665185487
38.2799835257424
38.1859889933421
38.5650097153404
38.0827454964456
38.2230260745943
38.3406864127
38.3632881053316
38.5035720460411
38.4361194743096
38.6682237888487
38.8247325058049
38.391818429021
38.3466370232518
38.3502715540995
38.5291737579359
38.5037287674474
38.9242395688903
38.8120255851418
38.6520418512269
38.970065995146
38.9817837232586
39.0495556253921
39.0773398603829
38.8477061791854
38.94206918386
38.9227031074707
38.8146402061292
38.8302074895306
38.540649435328
38.6694479757476
38.9530591851851
38.7374761967471
38.5943963968529
38.6725154814548
38.6921584054086
38.7538904587564
39.039469397661
38.7514947089691
38.742013025202
38.7169485903522
38.5562331245449
38.5951415686828
38.5480989156824
38.3732286528494
38.4559102961375
38.2947263045336
38.505493735122
38.4628147997128
38.3944164071647
38.0935082260577
38.3512729149126
38.6391410718038
38.5737926633648
38.4231034327944
38.7091920605655
38.6791610902619
38.7538297419278
38.3437037420518
38.5156629544384
38.6689120448065
38.8020797834184
39.0371403388257
38.9204098285983
38.9341934514905
38.9235730961297
38.7123722050243
38.7264343664127
38.6140425660802
38.5165181441332
38.7821720641841
39.0269292388118
39.1096519262468
39.1352000535864
39.2137309517705
39.323571773745
39.0237658981598
39.1293639006377
39.1155620244519
38.9503788133428
39.2834495613137
39.035423281753
39.4752202722671
39.0728502083806
39.2049249269541
39.1847926175819
39.0889969248305
38.8780967730396
39.1130181515401
39.0161261466928
39.0049762717651
39.1453509643188
39.0393425557053
39.1676589005603
39.2865784533846
39.3773526360199
39.5763734534511
39.9410661959116
39.920108382616
39.9143999215874
40.0550503431422
39.9227201949262
40.0732038239468
40.2277845389234
39.9021310240286
40.2576539677576
40.2862440361167
40.534715276885
40.232088339431
39.8369642754975
39.9918447209877
39.9556598027002
39.5624549450228
39.5711183078498
39.7102821134171
40.0829642380899
39.9615015784013
39.8023860236179
39.7938734753054
40.060373056487
39.7317150125782
39.4709808765104
39.3244048067881
39.3658645894883
39.6157775666252
39.2802816322287
39.6025281354862
39.465561345102
39.4369497544565
39.1868984065375
39.225952858704
39.4372827529907
38.9693001055186
38.9582854359269
38.8351495464711
39.1233042136269
38.714996280801
38.7107483006669
38.7107554427551
38.5285951131817
38.993589334995
39.2386876168423
39.1307550984836
39.328745014917
39.3463171502534
39.4151294191338
39.739202729711
39.9708866217533
39.6463262942398
39.4897600924785
39.567780657289
39.4213725924287
39.5742445785431
39.8668397132978
39.9001930977836
39.5829355001041
39.7470338018231
39.9519944946721
39.6900900073567
39.7961192811537
39.7270601382182
39.5319283218776
39.0638208052306
39.0824363124514
39.4377428679687
39.357672756941
39.2675889519026
39.0997811943957
38.9707157840042
39.1660456330249
39.1162567590154
39.4426081398952
39.1888387655517
39.338109291888
39.0626833876451
39.0026213434916
38.958666550193
38.9210991537182
38.99622768955
39.0453504865002
38.977483472775
38.9531713024421
38.858798471814
38.8142524594917
38.3282575577855
38.6525180343903
38.6121226917614
38.193801978849
38.6525170977283
38.6304085252216
38.7352108533346
39.055086119997
39.1060287365987
39.2430988336305
39.1224390628612
39.2772193486654
39.2538942875216
39.2898304504146
38.823940714841
38.6560833733037
39.0123191766428
38.6805384735709
38.6690196922263
38.759984367135
39.0332932609637
38.777863131829
38.7740589416661
38.5723001377047
38.6941212961645
38.550648588668
38.752976200143
38.3527689727665
38.5103875397409
38.5396957812955
38.45678079893
38.6438466793472
38.4689149207153
38.3146272760722
38.3383674196273
38.5422196932968
38.4881927370821
38.4226410312882
37.946016072818
38.0722164356893
38.017059625197
38.1186404409785
38.0747871819328
38.3645449397903
38.4063496560216
38.0602328370816
37.9126753622222
38.1964712046432
37.7437218772404
37.9668219227734
38.0765347717966
37.6390721993422
37.7635477435732
37.8146143283484
37.6211477839108
37.9338936941497
37.9621030758421
38.1345088770623
38.2726260374995
38.2961282955844
38.1496744147705
38.1344937640234
38.0374883421085
38.1083056413902
38.0926360316792
37.8286264038413
37.5644712703306
37.7147711578814
37.7630767585074
37.9799407394632
37.9428681488103
37.9551391981069
37.9620877658523
38.5221146166427
37.8459453430634
38.1112961417406
37.8622521740699
38.0084761140277
37.9080718581918
38.0940495489392
37.9729057936889
37.7873167358582
37.9460253779312
37.6376870080087
37.705075817697
37.7035909925889
37.9935904450523
38.0016815774437
38.0985576636182
38.1114310774959
37.9329556268852
38.0826924544869
37.8789975801013
38.0305433206247
38.1400413591702
38.71415893185
38.6362176829709
39.0862360764531
39.1106144334194
39.1716172133261
39.2091753871322
39.2228239283554
39.0190031993859
39.4802643856094
39.2228175670369
38.9821933653097
39.1663831931649
39.000232000171
39.1600938286626
39.1493984152073
38.5900972976488
38.8891405710839
38.7875939110744
39.0856160469775
39.0175914981966
38.6150548193917
38.3420524425408
38.4576794153217
38.3809168575149
38.2727748684368
38.5647879374784
38.3695285517396
38.4344734555043
38.2555326139538
37.8949940192352
38.0075372381848
38.2511996848301
38.4615505051654
38.5714765561792
38.5699216379719
38.2072822855431
38.1905189417648
38.6575170489159
38.8439757904916
38.3535012493821
38.4517306414517
38.4889809547935
38.5832979872951
38.2465953740207
38.3848134688611
38.5956349417031
38.294466523159
38.3127679358625
38.2775125330145
38.1065545800211
38.376971826995
38.7209591374798
38.7432495565398
38.3101192237174
38.0509128829014
38.1707223677921
38.0260069899453
38.1494665219485
38.3306421687223
38.3342498026827
38.2975240623971
38.1675996814747
38.358145386318
38.16386093987
37.8335508269675
37.8041012459717
37.9286553013182
37.5491841380019
37.4822353650939
37.6355459849585
37.7691677770729
37.8081457493031
37.8781735820999
37.8479669706695
37.9356141303048
37.7894367996661
37.8224230848087
37.7148298160494
37.7083320315052
37.8664822627504
37.8715209025257
37.9628547144999
37.9638353902316
38.0333124278545
38.0688029197641
37.757795591338
37.5771815015358
37.8422765084033
37.9399056976083
38.2330011058631
37.8488654040145
38.0177930939872
37.8248255098255
37.7296042007198
37.6659064255284
37.7754458891998
38.1691167918119
38.3861116733191
38.4714827907229
38.4673300918134
38.7943152170852
38.9560512707941
38.6275974648281
38.9983958470065
38.9011197072155
39.1053838283284
39.1941889020223
39.3376503319519
39.2782369270128
39.300931730483
38.9936081969718
39.0252413970529
38.9297073149967
38.6079455745363
38.8199482517013
38.4288112427726
38.6173000127946
38.816527584691
38.7831374595341
38.7735117712724
38.8128206037126
38.4076845982062
38.2715908358068
38.2979512628519
38.6050384742318
38.9745942835538
38.7710370022887
38.8417190944351
38.5571377124427
38.6506010327086
38.2451047696135
38.3286575034389
38.1995319808122
38.3258367919595
38.5272404885006
38.6827651251242
38.2819500587817
38.5145850343524
38.4912857850665
38.6662974634056
38.5980184597585
38.6962028259683
38.8247005662215
38.6691024487464
38.6287544301198
38.7559028201815
38.5830039698305
38.6493549840937
38.5838815833038
38.5355416816463
38.5461519100654
38.5982712074986
38.7098222600044
38.8687676321785
38.9070717966986
38.7197548437691
38.7089839912401
38.6936994174741
38.7527974239958
38.4533076484248
38.3368413898998
38.5678883824095
38.13352500873
38.4594360529865
38.4614698598152
38.6635156960266
38.5975548044077
38.8454187713806
38.7447184264967
38.2078125615063
38.0875615898577
38.0785933890433
38.3135569886523
38.2877794439142
38.122252739764
38.5102401474941
38.1946832195563
38.7130311992115
38.5088110339785
38.1293414961617
38.4723324688998
38.5916665212981
38.5528801842783
38.8268756786301
38.7977512256563
38.8395957109245
38.7894665248603
39.2718716147015
39.2245745920603
38.9003433212817
38.9669753198967
38.9250769454864
38.6142009532268
38.8524616283986
39.2771377556933
39.3767968071468
39.4778272360512
39.3315381261129
39.3234473252992
39.1114269959988
38.9787767320309
38.8096090704458
38.8695182918071
39.1930718145485
39.0797883941624
39.1327009695063
39.0711541573343
39.4058796434419
39.1061108368339
38.9236308959909
39.2017369213072
39.3428968252898
39.0229817712695
39.2924202505148
39.1195352649198
39.4969280416315
39.3256713600551
39.0967240497138
38.8487669373867
38.8686972914184
38.8311823578273
38.8066133158898
38.738186751508
38.7079938864013
38.3485596563558
38.5345689750658
38.4036721370232
38.2714084973671
38.6059882864126
38.2987419817092
38.00788815729
38.1386063201145
38.2991264444682
38.1814114354691
38.318366705533
38.3372407224534
38.3665343934022
38.3107332476621
38.2868098564868
38.4102247612759
38.4419648461645
38.168224309689
38.456829834148
38.7905383087145
38.8906373369142
38.60709738805
38.4979491066974
38.1799336385972
38.2532556294986
38.4741556005658
38.4801654869655
38.6527759414594
38.7004075372608
38.3864094887958
38.1393165035477
38.486161198297
38.4548422770885
38.8101517320702
38.9682341587073
38.7847980152477
38.7110895161768
38.868042274691
38.7205202752076
38.8070154878737
38.7264393379512
38.6129348987167
38.8620077512685
39.0218797992883
39.1107553117271
39.1316264154163
38.8557363665533
38.7492676694029
39.0700482806865
39.0158576129436
38.9903816960893
38.9837566917184
39.1169034562021
39.189228595714
38.8706040599947
38.7506447561405
38.6711176142684
38.5094027326201
39.0423784084222
38.7900609431913
38.6489464772913
38.8029252011412
38.8693194299374
39.1296983223223
38.8081960120291
39.09545624113
38.7792595788095
38.7479581980108
38.6779203403466
38.5240125626683
38.5804003080823
38.8089187936145
38.7513235012009
39.1192128950286
39.0282268566701
38.9131359623799
39.0392338775648
39.0489613407063
39.086170918414
38.9589767915716
39.0522019487711
38.8700013324286
39.17968563919
38.8337355664418
38.8327860426535
38.8482821559415
38.9988143906176
39.0704880022471
38.8195625606164
38.9387510803511
38.7672478082045
38.9927793231264
38.933476224281
38.8244542264202
38.9914744398402
38.7263137483679
38.8856733421928
38.7050607990442
38.6435385223114
38.6835725848098
38.8016246947784
38.8702405289966
38.8208377133103
38.8888816071211
39.2395758627209
39.0725159676161
39.1904799824514
39.0661680671404
39.2270939082674
39.2901293458497
39.4261562118399
39.3337397436335
39.1714827643864
39.4026182398788
39.0821585185736
39.2122840953323
38.9269048417616
38.9638262341403
38.9452627870681
39.1051290876869
39.1650707594935
39.0221187902356
38.8735406568079
38.894115736554
38.8582294691488
38.8382698122878
39.198335328601
39.0218293150743
38.951617851061
39.3403209550507
39.6212166918694
39.2504825855406
39.1334226675344
39.3012305649026
39.2183233185861
39.3146025153826
39.2337040408807
39.5479434046083
39.1151845637562
39.3314542439953
39.0422698829023
39.3566192445379
39.3561536857644
39.4371339632757
39.7805364018239
39.5801270702486
39.8938830529437
39.4376458076425
39.3721116043078
39.0135616364651
39.0763191450521
39.1661185835483
39.0878444246322
39.2461747001007
39.2694056254104
39.2079203373368
39.0892091845975
38.64968561251
38.3881066541525
38.5389865157126
38.7335335055919
38.6795730963784
39.0681288918746
39.2255835628019
39.3950596797937
39.0243973599494
38.8714622042805
39.1059332057501
39.0274602008316
39.2083207392161
39.3618385061392
39.1192823220281
39.2122365439531
39.3639903037462
38.8516606474822
38.9655443108102
38.9802309510638
39.0552454619628
38.9194772313022
38.4443284052723
38.5800238893944
38.8048942217492
38.8156450358304
38.8291782614706
38.6886986464211
38.5114476920401
38.5388890569042
38.2514317115012
38.1178336014265
37.9131056484595
38.0971554235979
37.9447812060754
37.7228329184125
37.9959394116344
38.1468377082262
38.0283687010842
37.9952786012129
37.8015273632357
37.9957940456593
38.2817854617922
38.2246205027271
38.2681904239884
38.0521969526955
38.1974815337572
38.3891988721556
38.3298459394923
38.2428910317593
38.3269618693592
38.364879701068
38.5774697305408
38.6248426182192
38.1262917595499
38.3636198060181
38.1675823704047
38.2020683178975
38.3220861014535
38.4308806614033
38.4895710331703
38.5469165559903
38.3766876220703
38.5171798753493
38.2977155606906
38.5512507098412
38.4442473519523
38.5224859604091
38.4045044997135
38.0896424601049
38.3471207594176
38.4361209704169
38.3150535357755
37.797762502896
38.0110725869037
37.6846326607169
37.8200706244742
37.8885322644412
37.9734147202703
38.3360351371111
38.6917484936133
38.8817536610886
38.4918087241171
38.3938468430913
38.4252692096638
38.6054945562961
38.2732725318464
38.4288409066241
38.3904447931777
37.8639570394879
38.0387796017563
37.9580032288108
37.8944603275476
37.9953092388592
38.1160772210738
38.4194414955061
38.3901880637246
38.5544403897346
38.3301133440453
38.1278891021964
38.1012299694696
38.4777303206573
38.4433503597515
38.1219243366968
38.2483481282844
38.4952327996543
38.6176664782634
38.5289100992128
38.523699386492
38.4447707293986
38.7078328778772
38.5768985121778
38.5640601159778
38.6107642541823
38.0985774174358
38.1395524746353
38.1829635009962
38.0466495032989
38.3006182493926
38.2352869390419
38.2788999925551
38.4293640216873
38.7279851182247
38.6106356581529
38.7161982037395
38.6144672271113
38.4948783715839
38.4540571541565
38.5143450916938
38.539184171994
38.5511676264872
38.5807102039789
38.7109594132438
38.6395559528475
38.804006199485
38.8263390179564
38.8146170994021
38.716289002695
38.8938008910387
38.7810774143932
38.8380645037106
38.890059319982
38.9547110590272
38.7083554665384
39.4305596518476
39.2123488035251
39.136953027048
38.9467965284711
39.0874290086802
39.0092509636135
38.9609759986707
38.676544372009
38.3813846535789
38.7255450425385
38.6383704407955
38.7121711883087
38.5316099194679
38.7026292964484
38.7726324320248
38.4588073422937
38.2428467403759
38.3187156348449
38.3871248089838
38.4095931710755
38.3175478231846
38.3816636685851
38.5947663699783
38.5888802600357
38.3409084876242
38.4005928253841
38.4417248640829
38.4028186304083
38.3605364524684
38.4394682818784
38.502230718328
38.4594458079461
38.7093531762347
38.9167567779842
38.7584852742086
39.0637753902128
38.9247872427847
38.6637702845382
38.5384672274516
38.4524017409231
38.4771585196206
38.5006229729432
38.8294271585258
38.5470446265991
38.6730614735782
38.2089668741766
38.4102441036885
38.0120909878975
38.2121993984203
38.2964475440325
38.3720041688883
38.5266245967937
38.4440500458968
38.5878643369593
38.7578638299252
38.984624354917
39.1405676581643
38.7161012638086
38.8019781573968
38.8281536673191
38.6705465763347
38.9773281460561
38.7062517635614
38.7047217557197
38.3658945798465
38.411540179637
38.7933492457683
38.3148032059187
38.3900759052453
38.6673252405065
38.637592627949
38.2335980431702
38.0374813109278
38.0584392403657
38.3328753831252
38.1524411374872
38.364282730554
38.4428940174306
38.2005944186582
38.5435402714777
37.9682375050736
38.1452045160951
38.2575802413718
38.455017324091
37.9222825954954
37.8247556202203
37.9636074920052
38.0483120542039
37.9058700558252
37.9349201596622
37.7992509889357
38.0023194335951
38.2673251614971
38.5889593008247
38.5483643975102
38.6027094576003
38.6122254810039
38.5985488199656
38.5547099152724
38.4606667664202
38.3210953727186
38.3337938274364
38.5073847155628
38.2260529655535
38.541876087385
38.4684591510897
38.7521420891044
38.4906345670056
38.6146452216709
38.6529828968015
38.9012757674294
38.576070002299
38.5505127494576
38.4477294185763
38.1154576160896
37.6093789051573
37.7598217447258
38.0158760162406
37.7854239745165
38.2058221689424
38.0195124228659
38.4252032356851
38.1505108949455
38.1354160930444
38.5260759970336
38.5724937311372
38.2946981788295
38.2599488493918
38.2684275497908
38.4942270480135
38.8995905666777
38.6967810890891
39.0862714625141
38.9553534028461
38.6491034039911
38.7695707345704
38.5408176453199
38.619218629343
38.5354913610128
38.5386153065729
38.6150035164573
38.6277619109963
38.4799882303176
38.5075155408673
38.1653342659232
38.4531546100335
38.1655989071108
38.1901879078324
38.289232647603
38.2936978767094
38.4062681214478
38.4240153602221
38.0772275088786
38.3640114093931
38.3409830773879
38.3386701282874
38.5470202740429
38.6513820751249
38.6149760218468
38.4545111207978
38.1112507164172
37.9670932002583
37.8250532063571
37.7671935837224
37.8362035550139
37.6980830356146
37.8800432113595
37.8231995811593
37.5470624679971
37.7374253380973
37.4910624432114
37.5077140718136
37.6148886117886
37.8964248295714
37.8557065602232
38.0530052257034
38.1565562974527
38.229573133184
38.262573303203
38.1424426646421
38.1095184988673
38.1589658216997
38.6091234069746
38.3220229660872
38.743969477593
38.7123819174529
38.8914528740413
39.0173194986674
39.0761500988366
38.9795696988114
38.8153058735829
39.0852885597975
38.9866873692076
38.8245430274034
38.9163372072511
38.7923910625189
38.8390182197401
38.6681109479116
38.4215271728934
38.6823319016354
38.709985079201
38.4348783614092
38.1240731371819
38.3617488996856
38.6743225737256
38.6002810260648
38.4827975318935
38.3881052972522
38.2264604658451
38.3421138311946
38.2789806868159
38.1290780921334
38.1765156076866
38.3966800545746
38.3701565974777
38.4971777300892
38.593911545886
38.7445246482182
38.5217012768544
38.5943591901409
38.7216247800693
38.5773770325793
38.7546629256286
38.8591034419745
38.8217929308451
38.7032649367383
39.1650990510682
39.4100662959379
39.0527822170617
39.2458662939317
39.3556337006505
39.5845483699753
39.366822380308
39.1484443322667
39.3161532680125
39.2629374868874
39.1694357732966
39.2035020494543
39.0315525105642
38.6682392714159
38.5719453299639
38.6333985366298
38.6972584138808
39.0778245143989
38.7603903901311
38.6167242189214
38.9644202359954
39.0627204564587
39.3292607048977
38.8630464673247
38.4333973107575
38.5399734091391
38.6007229180115
38.8283325483214
38.8755515110022
38.620396559766
38.8694138098336
38.9239878409109
38.909181385302
38.7323468417696
38.9951534269604
39.2704401628026
39.0563395915678
39.0153093513044
38.8054172453709
39.065957786861
38.8361834434457
39.0767181756361
39.2043777176283
39.2205546830572
39.2872148072127
39.4727465835689
39.3092851565183
39.7858622109297
39.5204802925345
39.4261640792441
39.4758690904385
39.8019747261322
39.6659629795604
39.4195773743029
39.2788691124826
39.1075619821892
38.8507310041228
38.9672706440423
39.0987779836507
39.1471033336777
39.1561898967619
39.3014940672428
39.35027367443
39.7951949947285
39.6628488504662
39.7776385322034
39.8010274306374
39.7565743290949
39.7405711074227
39.8556926059887
40.0660077131019
39.9573339102403
40.2601610296586
40.250727999149
40.3288628466951
40.1540314121475
40.1087933214819
39.7628435450598
40.2360485068725
40.2560861041165
40.1350973808131
39.4999296085299
39.6433884625574
39.4755756814934
39.282947130514
39.4351443473921
39.4717400573744
39.1471003592934
39.1204074169309
39.3866834908775
39.520361518042
39.2700126445109
39.2748649036087
39.0000276791293
39.1436194953133
39.0970507111394
38.9962368840828
38.7972526124984
38.800465408443
38.8573935183203
38.9114058573087
38.709993582279
38.5694239070035
38.8172126261284
38.8054894669796
38.6095627514821
39.0317944111178
39.0445712714416
39.0312018513884
38.7375842480471
38.7322078549433
38.2936135054861
38.6868498977216
38.6443300836082
38.8393873582778
38.7070972339571
38.8415714645059
38.9427322431862
38.4576072455679
38.3638340254795
38.663210471662
38.6298870997813
38.8772414560792
38.8755608040105
38.8532385624907
38.6038003075798
38.7552948384097
38.9404965675511
38.7395016770011
38.7392171072919
38.5044892435417
38.9596873029836
39.0521997875456
38.7398301219449
38.8415588820574
38.5861283833944
38.3999197632739
38.7558897466643
38.6451998183903
38.9441879653604
38.806867364095
38.7944064878068
38.923530965154
38.6768125980632
38.9410215071912
38.8612225607779
38.6450765258043
38.9796657725836
38.703228743244
38.5785362027726
38.8564168764837
38.6575531100736
38.7134002675732
38.9292507822681
38.8256487596096
39.2061587031055
39.2178172260369
39.1147152985758
39.159840047748
39.155602851004
39.155109559774
39.2017123358123
39.3741359462051
39.0292866163761
38.8582039128037
39.2415406963224
38.9424040025544
39.0225582997958
38.9570202482299
39.2731775748382
38.9537761496843
38.8327173872632
38.4139896165445
38.5322989316584
38.322631736317
38.3634999049466
38.6643469363911
38.4647052256157
38.3016322593951
38.4007216514077
38.0027748791677
38.1081539942511
38.3005596843019
37.9386893781135
38.0328455597827
38.1789402920836
37.904281838844
38.3463348539166
38.2201649516974
38.2463736800755
38.4981912380631
38.840885673379
38.9390540675888
38.831264324908
38.4008108093236
38.3864164709022
38.7609345532609
38.2968757721
38.4657770588713
38.586529449247
38.5084057701595
38.5439154675649
38.5478654791111
38.6979334695466
38.4238156135454
38.3251370714623
38.737618150433
38.8260995287429
39.0347414286631
38.9928664537891
39.0436793261899
39.2831624884957
39.0372484194067
39.2251477838585
39.1896186676483
39.0213134520254
39.2219344744347
39.3179857558288
39.0459652975943
38.7621075976979
38.4798560562919
38.5203252921587
38.8263664490976
38.9325281540689
38.7828348220315
38.9036355825068
38.5986666959105
38.6569577693121
38.808876940562
38.7038891841372
38.617454874127
38.7666272210829
38.4647206739946
38.6972487326961
38.8978019284139
38.9143193918886
39.0113048859362
39.1197424443672
39.2292740517579
39.3450368387212
38.9715854405948
38.8115571151262
38.3907982796788
38.5987526060991
38.5241349887684
38.1877118506521
38.5536264710729
38.6375905609458
38.9118575925483
38.9660304429396
38.5278670418937
38.6699642595255
38.71346701905
38.5793857703692
38.851947430272
39.0532114673438
39.1562375821135
39.1937032954771
39.3140324941017
39.1397288428776
39.5298470794848
39.7146763750865
39.4642745853902
39.6199005753466
39.5092649435302
39.5751715913645
39.6531474528959
39.7119098417959
39.4313144919394
39.4794052387388
39.143681860379
39.1383665061938
39.1686336983538
39.2216541408061
39.4160479138278
39.4246557378033
39.6297172996233
39.6846947293748
39.849719674714
39.4753713578344
39.4935492641521
40.0376194942468
39.7882661171679
39.9974661593167
40.0595506690992
40.0011051084738
39.8246555771672
40.0415814142898
39.9129246198088
39.9931330415847
40.154443327804
40.4634008024814
40.3385954735823
40.1681003492038
40.4311559600241
40.1941675423349
40.2078435786592
40.0643676801979
40.1533417341844
40.0361722741691
39.9867950174453
40.0533503159446
40.3411398213683
40.1771897971937
40.1539103128489
40.1868414363567
39.9757593590031
40.0437980221639
40.110128375392
40.0919121882928
39.7368036322487
40.3125351873107
40.3771899957804
40.4464029724357
40.3696386864009
40.5703444621575
40.665450200004
40.3929924037403
40.5112028743554
40.6365223243347
40.3686210233188
40.235402625789
40.0556758103608
40.1393400224977
39.991797550751
39.9625319534878
40.1280006160049
39.9940103894033
39.9318899339509
39.8492189606917
39.6769420244272
39.4896838458079
39.3942706127723
39.662938775411
39.6518606922025
39.9053037000561
39.6069626060604
39.783201653757
39.7905980910077
39.6359108187118
39.700840126548
39.6454029744117
39.6392319625279
39.7236281228106
39.6430216008967
39.651441482328
39.4380712131284
39.423677352035
39.1742527027686
39.2778194901874
39.2564176747566
39.0077713030689
39.1235439848532
39.2227316597927
39.0882017798121
39.0545819184383
38.985725136523
38.9788606255991
39.0702996180356
39.2374950513627
39.4214228018275
39.6661523125388
39.3832971716827
39.5451679687762
39.4188785667485
39.2473532382252
39.3094439851686
39.33432811652
39.3178979503965
39.2784703379021
39.2624118921074
39.231314295152
39.0629866397197
38.9832458298161
39.1317337768973
38.991077105586
38.9375373647307
38.9201569328177
39.2500802452323
39.3729296921457
39.2169865508431
39.377182467315
39.2831540456153
39.3677250603664
39.2890313279363
38.9148794624041
39.1620491623265
38.9219552954515
39.1622289687037
38.9407855007702
38.7935480909527
38.8694600712169
38.9658697977279
38.9866438579396
38.7709175239092
38.9538258634341
39.2299262473759
39.1492904450431
39.3047591103084
38.9360155486733
38.9396939886168
39.1328139071195
39.0052422479332
38.887614657335
38.9502507016753
38.7679923965428
38.9115096697472
38.5909669535851
38.6160243902975
38.4221896858608
38.360683670502
38.5532029040682
38.7804552384143
38.5613135346009
38.0275985619625
38.2656141097918
38.234098241914
38.2968053168334
38.6344124376876
38.5425263985557
38.8550437497029
39.0321662551134
39.215837643854
38.8852594634068
38.9853198386793
38.9804342462922
39.1304401348631
38.685160558874
38.938203207052
38.9418457976745
38.935769385539
39.0873023538606
38.7492922935028
38.6077125135458
38.5910352762527
38.6764853421861
38.5162907448273
38.3435005431723
38.4119615507371
38.412928601031
38.2609395405032
38.0641350842667
38.1169970152513
38.057145616816
37.76780838173
38.2620276721019
38.2889071477625
38.3256912377032
38.0071378038841
38.1020581186533
38.1711979805503
38.3127397599392
38.6211473093638
39.0536529897621
38.8131880557353
39.0257581112111
38.5691557090851
38.7137722077541
38.6260067033522
38.5590184785898
38.5194970948823
38.9030620756526
38.7950345741128
38.4833095118685
38.548688460296
38.7499713889526
38.6317590738038
38.579396950442
38.6174272658281
38.2964855405111
38.4187070799119
38.1651076472235
38.2213624900242
38.2065345425548
37.9605123501904
38.2027911456126
38.3451207082431
38.5421543886895
38.3287527532561
38.6728450780054
38.3881775685894
38.5208253237232
38.7027546208678
38.6917128350273
38.8455129986562
38.5917455431119
38.6391080897218
38.7081331925368
38.9138293004568
38.6052858782878
38.8305606318583
38.6912470634356
38.6577540214434
38.7712154676329
39.1396081700333
39.1540031632674
39.0123775256437
39.246385394893
38.9483349471313
38.9418511312167
38.820900673809
38.9823206463155
38.7241104790113
39.0922989123886
39.002548197653
39.2436672191064
39.1048761279464
38.8814084306589
39.0145580993508
38.8763581169613
38.8305754987085
38.8377751733181
39.0660229826873
39.234334379363
39.4928858181216
39.3342892103702
39.3919488901953
39.3018901892019
39.3136636527897
39.5762092284437
39.7560002215731
39.3854745478818
39.3419262354411
39.1370082562416
39.0372840822459
39.2686358006904
39.1252744650146
39.3397236699714
39.540560028279
39.1431074773877
39.2920864283527
38.801839198052
39.0263701640108
38.7463217534087
38.7186481866787
38.7746935137754
39.2858768716684
39.0124545244574
38.7189432741234
38.8413889796615
38.5697620733729
38.5242698605637
38.5028932993449
38.4670187622973
38.6749351090878
38.8917981128136
38.7708342364067
38.9693194031102
39.0618860092621
39.0655236456856
38.8743397241596
38.982803553946
39.0873924708489
38.8027559661538
39.0143775566978
38.7647234118414
39.0664165212196
38.8194384172482
38.9507270462926
38.7012424293963
38.8526457315448
39.1321380243907
39.0681227755996
39.3599441492333
39.3312293653014
39.3777536325144
39.1782776947087
39.2401963961881
39.5113898818734
39.6214236805819
39.6586102466027
39.5243986581243
39.7877206736936
39.9810991007509
39.6166346888599
39.4921399873894
39.1609547803169
38.9502612161391
39.2250812473264
39.1721043658706
39.148831911725
39.2003333533403
39.19595091118
38.9986610011825
39.1783307252167
38.9966287040383
38.9943692981072
39.0160452863978
38.9077165431878
38.830490921701
38.9810243230332
39.2693831250762
39.1253948219849
39.4018282252356
38.9963796049612
39.1965143962749
39.319772055055
39.2467641581802
39.3169406156393
39.3273779173862
39.3773713448853
39.6515118666006
39.6198025340281
39.4305627248708
39.7590592260017
39.5324271346038
39.821796030532
39.6377077132106
39.6953528886798
39.5727038736818
39.5943932678851
39.4697106098025
39.4892333181195
39.8341015565457
39.7760428801613
39.6017080995681
39.8584674112179
40.0871497577909
40.1267095444746
40.1621423857085
39.6063701070193
39.9038645201236
39.6361718828846
39.8212234644293
39.6567266675252
40.128239769224
39.6795035185577
39.9550724394326
39.6339390739977
39.7018286688659
39.9206200105657
39.670757189664
39.7063987628878
39.7792650810032
39.7673909831824
39.9585064086456
40.0423571692936
39.9167083162795
39.9642650383414
39.7360893889112
39.7984944044215
39.5066869827323
39.3711444161155
39.415726295589
39.4556616604839
39.4708265677529
39.8130017877647
40.0481699289221
39.6071532026981
39.6446236957203
39.6385612505787
39.4886105946366
39.458406497602
39.5737446892936
39.6313472572772
39.5181037286134
39.4989709544959
39.3513376579481
39.4594693576492
39.3432761395162
39.2182339949632
39.5416904143567
39.4613401581452
39.5587503120789
39.1246898305968
39.3832024747675
38.9939253211635
39.0402560204625
39.1034119988797
39.113190471165
38.8933491998021
39.2889926679752
39.340865286832
39.0369388420013
38.8069449573602
39.0132829641601
38.9607730659367
38.7601138559868
38.3486200928075
38.4883097041737
38.5943145097631
38.3212784624836
38.5101264853829
38.2946084640856
38.1297094202778
38.0404466202083
38.0484185837145
38.0637272558327
38.1683868071227
38.1945772537441
38.1624787163775
38.2313999635687
37.6714275333935
37.7692033103563
38.0587604249526
38.1870213238698
38.2091672723944
38.2463966466141
38.1358797533025
37.8194796936794
38.1601460087156
38.0696187814349
37.7030759729611
37.3133428205552
37.9264550992596
37.9381883179548
37.8292445678449
37.7211400869576
37.7669728172786
37.7720730881339
37.4721451414184
37.3658999622993
37.3726695939157
37.5073078395981
37.6625361323152
37.8415195901848
37.7999694946904
37.8284646919211
38.0097112537862
38.2815492558029
38.6565320366652
38.1958879668758
38.1125738855496
38.0794138278601
38.1556819922315
38.3071891773217
38.0078876281071
37.8673889392441
38.3020063199065
37.9821567097005
38.3424716398197
38.8554175100441
38.4887291373356
38.6156241165017
38.6280718477881
38.5457703353201
38.435617347606
38.5625204613033
38.2822143374749
38.4614278202809
38.2607716517833
38.1412805904042
38.4586130744188
38.3435358999524
38.3369566570629
38.2179590383893
38.2314153481511
38.2866687077805
38.4810735324644
38.4863298460304
38.6423031121544
38.4296676105741
38.4180679075918
38.2697155770879
38.0670807490013
37.9131420076609
38.2334799702744
38.4114591272986
38.3739903204641
38.3527432814675
38.5729219166738
38.208019404305
38.4688461854977
38.3408235392889
38.6419654074091
38.9765934688967
38.831303519123
39.344429231876
39.2963273226704
39.2101787886121
39.1863011563008
39.0982371305724
39.2399123990106
39.4065608763981
39.5044729995073
39.5790844874766
39.5666657730809
39.4734020308401
39.1808037072471
39.497721036875
38.9772340383579
38.6800922089539
38.8304469530619
38.5141082997592
38.7646963271637
38.9313648037395
38.6224354410253
38.7575194990246
38.6784624292756
38.5977454604252
38.5643890755459
38.6451791164601
38.5004436380049
38.8184193416484
38.6367561003356
38.6172615919882
38.7553179374485
38.7428359721987
38.8123057836529
38.8085914772125
38.9078108367135
39.0927246077392
39.0954870341777
39.4148885556805
38.9538832877144
38.8973115893212
38.798450802857
38.8206278835316
38.7286380676217
38.7882125512609
38.7682025808004
38.5789397967618
38.7499161677745
38.8040214479685
38.7358364370225
38.7910795779416
38.7727821706703
38.8433178212998
39.2445663079185
39.2022430576959
38.9287848999324
39.0900801480328
38.9562537621879
38.6700197049725
39.1589442918885
39.2855504096474
39.2056066197351
39.3535920805628
39.1931441935217
39.1715536888018
39.2139260166096
39.2545799158859
38.9598409878451
39.051808423816
38.9770445800768
38.9300412146959
39.1022132489121
39.0682623823961
39.0457668499104
38.9217466028845
38.8244107935073
38.6963551918802
38.8591961333928
38.7881352064745
38.5410540956985
38.8821335339424
38.8365274638704
38.5516331734829
38.730795559466
38.6515774600911
39.0318978505928
39.2249086602474
39.0008628910647
38.8220832957207
39.0839850783962
39.0797807012987
39.1816765387717
39.2853675505309
39.2289000296879
39.2361236958316
38.9073351524706
38.7439324020726
38.9302198707751
39.0133894184237
38.6269400936866
38.7508107589408
38.7058026680202
39.0552786938322
38.6654866153135
38.522903085123
38.4053523484062
38.8733579440959
38.6078127833214
38.6938775371728
39.1149521464549
38.9534596600214
38.9512390113817
38.8024281297294
38.6599171870773
39.0823170694642
38.7544227896178
38.8722586451836
38.9452387243765
39.0028531699401
38.8620340983618
38.8176571387983
38.8585586570753
38.7441683554936
38.7059430928827
38.6171298830219
38.4869444263125
38.3052677121825
38.3137772497959
38.3816525835525
38.4071981273016
38.6843703024588
38.7013336263431
38.5636837144659
39.0606089070158
38.8222257118487
38.6812650597116
38.835960241779
38.5716862600009
38.4691912745939
38.2209473608289
38.3315039927514
38.6479915790656
38.2132438486273
38.44570955126
38.3318944850876
38.5102688959491
38.9210268612791
38.6249702501052
38.8485344358415
38.8777745081671
38.4191773270661
38.3394011173608
38.3045500159877
38.0313317451019
38.1352507846433
38.6879534263349
38.8863642133121
38.7850031208215
38.5914692234216
38.776027183958
38.5751929765705
38.7158731532547
38.7757802799676
39.1171937806733
38.5095220510179
38.4922503226004
38.3274565367919
38.4922290962311
38.8662035839022
38.5815717114797
38.3951900946746
38.7507615805899
38.4817327201673
38.5916942861436
38.6462589757929
38.3196764129717
38.2437197362988
38.0193721004048
38.0472710928418
38.0188173493636
37.7325695229231
37.790102795753
37.6728507805852
37.7522007382754
37.7804475808839
37.8520636576527
37.7811611224611
37.9419843276205
38.0680130440007
38.1404680440193
38.0893554568086
38.5578566608462
38.418405256713
38.2572450256675
38.3888117384543
38.1865025121188
38.2203054087853
38.283339593341
38.3334353857548
38.251139577666
38.4640150860284
38.3131571285516
38.2431894110979
38.1159337137003
38.3085204656087
38.3611824583639
38.159557645644
38.3345081857711
38.6402885296333
38.3616716590999
38.4088643813419
38.2499827821709
38.4582494222075
38.5700548562954
38.483876193817
38.2780899520599
38.2041856451673
38.9618194581714
38.7412260413783
38.9792718712298
39.2132548067214
39.2528019811849
39.1113707962821
39.1254776784527
39.2648027915693
39.0389406143699
38.8986418818937
38.5356382877095
38.7928895132415
38.8488924924546
39.0156891986395
39.0011406641677
39.0956012874688
39.5110377890781
39.2774524755789
38.9853247184492
39.1439803035141
39.4101990930417
39.5046071551472
39.4879308231085
39.509844543758
39.3728677307966
39.4299730757293
39.5926014211534
39.5228013681507
39.4730860868817
39.8786692046792
39.9411163981129
39.7925163506235
39.7205525131618
39.648832243957
39.8213603952123
39.7581735655129
39.4941906289416
39.5348278488957
39.9150708358856
40.1287427182467
39.852365473654
39.8363039316076
39.8629037806346
39.6718748164627
39.6856089379325
39.7219730817229
39.8212005883506
39.4965829100044
39.628475546796
39.4528469560077
39.2727394355918
39.4703448670193
39.7745475769043
40.0465589515136
40.0946623494654
39.8039207411058
39.4431044935158
39.4214839447833
39.4533544267226
39.2363551687826
39.0445371195955
38.8461483930846
39.0965593519587
39.0253931325255
39.1480205306876
39.3039811266839
39.3153506823715
39.7595995829404
39.2814598817973
39.3088586862868
39.6163449285779
39.7560310034973
39.1934943747152
39.0942323916977
39.2712052788579
39.3363589816805
39.3132586523354
39.3624028176427
39.4185380868601
39.145101497022
39.3026364238144
39.0976595953848
39.7137567256777
39.1694587368908
38.9971791417889
39.2706747936753
39.3048355190872
39.2413671218715
39.1839939990952
39.2315720453475
39.4509053722663
39.2187593056039
39.4797302033439
39.2198879660709
39.1858802509144
39.3386747001988
39.5604710557653
39.4186924705375
39.5212240349981
39.8341157743084
39.6562442041793
39.4500637244197
39.5167104982798
39.2156940205019
39.3743149790101
39.2790231676903
39.2565957174088
39.5684067362987
40.0495334023268
40.0271080143047
39.9623894778165
40.2198007349698
40.2903377130551
40.1206047292026
40.3392511189495
39.9077543060735
40.1514576251061
40.1294065459106
40.1713659469709
40.0260479043728
39.8190968245217
39.5129136849431
39.6250523159884
39.7516846969238
39.7854207812615
39.7690433039264
39.799625127475
39.5727856945214
39.5038139683509
39.7552251210548
39.7616931866209
40.0069975630497
40.1085605721122
39.9818487676094
40.0445861772239
40.1821599850728
39.9725470495469
39.9283738846231
39.6059688147713
39.6319386843752
39.3211774871852
39.5166662365045
39.4085114739158
39.690986963897
39.7110900538659
39.4348952833212
39.0202963295768
39.0157344463146
39.0666119851952
39.0745767130451
39.3265220714065
39.4135084638056
39.3713407585183
38.9463213768463
39.0855377331402
38.9219311331394
39.0048297356987
38.8743748075966
38.9082449104937
38.837880127385
38.6409076865705
39.0060286696943
39.1964103284872
39.0688630050083
38.8118480528607
38.7281799705728
38.7657382358204
38.7017594738236
38.5306529354272
38.4865769394471
38.5464193185443
39.0401464926849
39.1273550805669
39.060921067848
38.9481061464313
39.3001039575344
39.1977382548677
39.3582606812897
39.3874569740753
39.0052783395168
38.9098419379206
38.8383425092615
39.1996489102804
39.0441548638646
38.8609950468021
38.8298389236882
38.7200564497331
38.7098843376591
38.3859326351159
38.4799722797466
38.4265899676197
38.632723598742
39.183851430183
38.941848173027
38.8290899095159
38.9341053262583
38.873388767406
38.7355139946651
38.840618727015
38.8400031729383
38.8046313693143
38.7757780344981
38.7085666982019
38.6269037192723
38.7968579112359
38.8609992370802
39.0158236868386
39.2449982001892
39.4572281590457
39.0744183322782
39.0667792860067
38.9590459215089
39.2323239866293
39.0792963726443
39.3270714967574
39.4070407676042
39.0916289056349
38.8558836686673
38.7274122421369
38.4376832711758
38.6088999401439
38.6266032879798
38.5165425207357
38.7282591000225
38.8717303431463
39.1122115478712
38.8737557031687
38.6005603886796
38.8966934045428
38.7691682921879
38.6648634388762
38.5717200855039
38.7412998358136
38.7336709244991
38.6753212339882
38.7143147597796
38.8250471550236
38.6578112271801
38.7064415686331
38.5409625537604
38.9845752555756
38.8846212254585
38.477527628223
38.5462221673995
38.385380111714
38.4766830938349
38.6367005469255
38.3702970143248
38.495960352065
38.1659854676261
38.3381398845496
38.3120377700897
38.6340302385556
38.2420645882294
38.4892279602038
38.7813932505521
38.4201618502111
38.445809611489
38.4829994888698
38.5259988920562
38.7456672064845
38.2768819512879
38.3698343770991
38.5521852508008
38.5975201871751
38.5300260352434
38.3160683924706
38.7606560487894
38.5267568908875
38.6572418140915
38.6131955639167
38.6849576132171
38.9438368689339
38.9676145926552
39.0092901805662
38.6036853603801
38.5434757023283
38.6578881664505
38.6000557475802
38.4021497577582
38.5895557964646
38.5153275450548
38.0894154972319
38.3023149899308
37.9228695470309
38.2928777004392
38.2771096384955
38.4120649097305
38.4562274031533
38.2185470123029
38.0670039376509
38.1032791399424
37.9962576869422
38.6772586176367
38.7224814432972
38.7960315974254
38.5296364702451
38.3261648652484
38.3554175609176
38.6149925035637
38.6486321189187
38.5711000424511
38.5256686927115
38.7036186493077
38.4833681908112
38.623615857054
38.632907201659
38.8386857444999
38.4407502223452
38.5456591596325
38.6599109659473
38.5656433622383
38.6763241337667
38.8954486627726
39.0235664673571
38.9622073407443
38.7404895371884
38.5925582177439
38.5115434170587
38.4882127594989
38.7159087187635
38.8194149000976
38.9876100152475
38.7681348017109
38.8322140091688
38.7638942211406
38.9192746159143
38.99229807502
39.1306984248742
38.9949098935463
38.9556576555426
39.2617500800825
39.0793999662121
38.8884080652921
38.8177694286327
38.6366453643524
38.9417450358487
38.8809067021103
38.8590355832213
38.8856982226233
38.7815071117408
38.6709301587034
39.0227681200868
38.9585363538556
38.6126642523254
38.6663756231501
38.6656004748663
39.1575363689181
38.9198623617967
39.1016821517748
39.3214730670072
38.9678357606891
38.9452636852886
39.108495192585
38.7772456064437
38.9336111404066
38.8198743226393
39.0450240331489
39.3239775808148
39.671651373024
39.6161644049002
39.4521644423797
39.1729872662657
38.9798124157953
39.1904342561398
38.9066553022604
38.8073677610983
38.9640806204663
39.2471428923501
39.115452531844
39.2655081616462
39.5016336161317
39.4902791042884
39.326022441105
39.6252295602043
39.261279446224
39.5292992547691
39.8530628276321
39.9876672736572
39.9101397929838
39.5576810772996
39.4076629067776
39.3330119605743
39.5012965769956
39.3858179892316
39.5543744291695
39.384393833023
39.4100961588668
39.2574372664529
39.3402428429082
39.586590449397
39.4776524689349
39.610871083536
39.7969809049603
39.7791873737224
39.3696408409197
39.5892331995236
39.440347726799
39.2706164697022
39.5704621694509
39.5010922952132
39.3294735357242
39.1326851489818
39.3696961095362
39.253302650877
39.2367467216112
39.0267452122212
39.0627703784465
39.1146325562871
39.0998674688781
38.9489594155274
38.7723649013513
38.8437915384872
38.8222243495503
39.0743081750428
38.9747153264172
38.8173908063519
38.7931476985611
38.5439776526921
38.5870070688107
38.7633755981615
38.4888671928982
38.5506131672737
38.6682227376804
38.8053778929735
38.5180053508098
39.0979789787868
39.2019834590408
39.4390375704953
39.1973343355169
39.1712583628568
38.7822036383287
38.8803594026516
38.9393503161278
39.0765686979016
38.9773330425112
39.1792745074931
39.3271643530648
39.6243361723362
39.4426113812429
39.3774168040699
39.2981161987802
39.2434230326788
39.501788074729
39.477311823503
39.3642290802395
39.4190211783551
39.2648853359255
39.2067874226317
39.0237401837959
39.1251899573652
39.317988747389
39.3633842422459
39.0132120791676
38.9728120825098
39.3570736921059
39.0634713768346
39.0847693039255
39.3449827500109
39.1787200193258
39.0538518768232
39.2695809009349
38.9925706112569
39.0764987796698
39.0596668194334
39.3416428546349
39.1313472330672
38.8582905262249
39.0546562113034
39.0201411572779
39.0785755201637
39.1731462576786
38.9294767863959
39.032754541793
39.0290071898014
39.0816516439461
38.9065549745772
38.7126849931877
38.6455875009043
38.5861327917253
38.5459694330729
38.6365434852718
38.5028751846039
38.3390387742842
38.716296278592
38.8668647551823
38.764807526734
38.5356177887827
38.5397696827125
38.7229007606441
38.5918651420502
38.5795648443965
38.6512858369543
39.0200283711402
38.7230900952583
38.5901201874682
38.7986170552812
38.530481794727
38.9777668540719
38.8419135399584
38.9384934279767
39.1677392818915
38.971044965551
39.0084679117743
38.9165099757409
38.7729373920434
38.9282319767397
38.9993886978712
38.6850040569927
38.2855083998849
38.1283526392785
38.6231063662835
38.5186686146116
38.770884318867
38.7360274278893
38.9296370682954
39.0357862858584
39.2240472168702
39.1824402784606
39.1557018299659
39.0006495425059
38.9111584408206
39.0864666168318
39.4113201324568
39.2947514763009
39.4353850773636
39.405997191735
39.2231586572441
39.1780962396036
39.3546097614753
39.3749961601113
39.3967302809858
39.3062027293249
39.2230541271779
39.3262057813118
38.8996732639817
39.0417725581043
39.0738313481902
38.9131553064284
38.9675604020343
39.1206939433901
39.1679154973496
39.1232210141308
38.9127402794709
38.9251664840541
39.1620494849073
39.1282177393473
39.1675672554029
38.7912545896108
38.6279947285791
38.6178690949599
38.7244685370967
39.0467997523156
38.8370025142388
39.1151304971293
39.1054661829312
39.1469635006494
39.1496111460861
39.1083956898383
39.0089277427765
39.1646066619847
39.1220491252265
38.9072669793157
38.8459667829052
38.6685999970084
38.4871886699932
38.4661886748482
38.4036461916837
38.5325865676841
38.785511375087
38.9721358945398
38.878196035323
38.7763151159008
38.6559120346711
38.7195741952795
38.828385297471
38.8632192660768
39.0089341037678
38.9347478410188
38.9340310679087
38.7314433014413
38.7077671495964
38.6659087097665
38.8046656588952
38.8475417994308
38.7622798186837
38.8314947906939
38.5599253142473
38.647250305359
38.8196897181189
38.9003737786622
38.8455620191518
38.726040140188
38.9385110469053
38.9088067975707
39.0453538320486
39.143207370601
38.8128155889887
38.9035558083863
39.1662608007624
38.9163002756816
38.8543783168237
38.8661179321708
38.6429728805712
38.7909843282879
39.1969083915239
39.0619995606293
39.1120113050549
39.1716543717818
39.2541400523374
39.0852668704954
39.0807388127361
38.8613011052637
39.1852359048703
38.8248880224408
38.9021958699562
38.8255603639789
38.8199170048813
38.8223380877264
38.4817703098212
38.3703662381573
38.4217714955835
38.545429447462
38.7296593039563
38.9596751849402
38.9522866733283
39.1044750264333
39.4319287139801
39.0711973113425
39.1081003254519
39.225862751367
39.1363036860733
39.1070532479785
39.145963647067
38.9643153440891
38.9379979769934
38.926329177935
38.9158690100878
38.754282085687
39.2808564279337
39.1958950541645
39.4072659144066
39.3945834434666
39.1477732733633
38.7853872515121
38.6429448171913
38.9065241967425
38.9631423266429
39.0578902908705
39.0408973050976
39.2009611070872
39.0928198930534
39.1673478052915
39.0057809584341
38.7658761495587
39.0246292325277
39.0469876713041
39.0368367937785
39.2133157422571
39.1232056920361
39.0711540868311
39.2120462671152
39.0338191701454
38.9682519438336
39.1590421382191
38.9978176615864
38.7088633980596
39.4827364193637
39.3849856662914
39.5314571043639
39.3419009552198
39.2651593123251
39.4059743542614
39.2295600130464
39.1565107213081
38.8007711335275
38.7966096321878
39.0993292702205
38.6774530021445
38.4864351665176
38.4118754671532
38.4769682292055
38.6996479040967
38.8246021911987
38.7770223324745
39.0505973045454
38.9420081153333
39.0631406563224
39.0800862947009
39.2661141588594
39.1666464548782
39.2949988869001
39.2069280540964
38.9409827723102
38.8459901173364
38.9754473226557
38.4489091133785
38.6779877081948
38.6192196343816
38.7120594036109
39.2140447940467
38.8230411681671
38.9477017719995
38.8563796759879
38.72126663774
39.0146125178394
39.0135966104668
39.1107017657769
39.0026377973998
39.1623723121695
39.1549527501978
39.1440708754198
39.0862983785403
39.1379493027977
39.0214635919339
38.8441419923694
38.8152783451113
38.718032923121
38.4213846548548
38.8421842540721
38.7016124093921
38.607806814269
38.5564297267135
38.6338505252557
38.556047748088
38.6758640578844
38.5166589295271
38.7538935774187
38.6613567313036
38.2390631914548
38.4926318042683
38.3653569043194
38.7864184436831
38.8346955824471
38.9763184567054
39.1773358197809
38.6951402363196
39.0206328163016
39.0112822652068
39.1053303399585
39.2408843176238
39.2999555434003
39.1468393580991
39.410312255578
39.4694139995869
39.5287458063194
39.4323348601523
39.3415048396403
39.2719170738861
39.4142197427373
39.4832523532429
39.6055509253186
39.4638232731696
39.2444233498483
39.600120126649
39.518701349687
39.7529485713965
39.6310231953093
39.5075391093822
39.2337392973859
39.5958646213211
39.7062078302557
39.1305107339169
39.2655910133702
39.3768342505597
39.291924642167
39.4302011396627
39.2567782876422
39.3067952869278
39.0847535782776
39.1954928452114
39.0087538621029
39.0956459698096
39.2113346952108
39.2676208972113
39.2375592328263
39.0942588349763
39.2583958308447
39.3644005855606
39.1603462598745
39.4610921262672
39.1610272715063
39.1873042531938
38.9319840270905
38.8626284278686
39.0166216814293
39.0985001776681
39.1432256027928
38.9687929662178
39.2513178771397
39.5582493680624
39.1362451314517
39.3050510431031
39.4206350459038
39.3301947729461
39.491541882281
39.2445359305289
39.0700441066029
38.9791065711713
39.3482232334274
39.2772143458829
39.4926574258821
39.5806713390514
39.4394526797339
39.1433304536404
39.0249038693017
39.0626956251023
38.8251735590743
38.8675505063955
38.8056465556241
38.7153357860768
38.553949932046
38.5756474046724
38.8102704784269
38.7816380415732
39.077926803085
39.1258288849688
38.7022997340862
38.7082692682845
38.5598798086058
38.4564601523594
38.5577007192281
38.6709169909639
38.3696756619736
38.7387398673985
38.3450573168733
38.383069482185
38.4648157831326
38.656275059224
38.3774439085409
38.2245216183147
38.2328185324399
38.0144183664338
38.1925987030998
37.8917142189183
38.0591046631029
38.1534316411354
37.9035563287359
38.2701933672661
38.2770017795661
38.0048976499057
38.2013957856245
38.2155412546357
38.0937854580364
37.9798470223952
38.3177541523405
37.925260626595
38.0430920411138
37.9386900276917
38.0743282741789
38.3512329767335
38.0083802995306
38.2663775192117
38.3920715991261
38.4613008845936
38.2241642580638
38.4474719737856
38.6808296606021
38.7563651367894
38.5413339868418
38.4837059730935
38.4138180188004
38.7047445150019
38.9496289987711
38.9242489675715
39.0400505487956
39.0150856068776
39.0489263673589
38.6004321104871
38.6717393039226
38.9271659803636
38.7903019972158
38.5433806280329
38.8594706726729
38.967963257294
38.6672582003101
38.8567097506842
38.4556895360734
38.6267722890471
38.6902705833801
38.7705485847761
38.5973477918124
38.5612974381161
38.5933894020002
38.7664707754734
38.7726281910368
38.7880763734389
38.9294240450982
38.8597313231506
38.5837804925176
38.9825296572101
38.8958897770576
39.1130709052699
39.298800976853
39.176815888485
39.2656001678257
38.9495032521505
38.815072686799
38.7895614853036
38.9094190016823
38.9868176272149
38.9858556552776
39.0103665078688
38.8987855289649
39.1972276249226
39.3382505225481
39.6423530372502
39.5073708795969
39.2436398159374
39.2074733110889
39.1396464127006
39.0754287065405
39.1988678277868
39.3797317701179
39.4488424063956
39.3720299717493
39.4363007072724
39.2904532017062
39.1456613229847
39.2109539359143
39.1025124525329
39.2719738371376
38.9067589597882
39.1272007335316
39.1127772215096
39.0292577110474
38.8306790394399
38.8579541985003
38.7381056325922
38.8083620113942
38.7336550867987
38.8561730144363
38.6939745724712
38.5280412274814
38.7776251482105
38.6991326554562
38.5675695666318
38.4798541720081
38.2907953602577
38.205845803871
38.0075600241306
38.1181775693419
38.4576860483474
38.3892982213002
38.5940535700751
38.2286293149199
38.2864457082994
38.6375839905714
38.5610657062171
38.381490274727
38.6828352864365
39.0643273101663
38.8550580191571
39.2410975832473
38.8773209130171
39.0916804266221
39.0238265089882
39.1541736025344
39.2518429535331
38.8369152568012
38.7100660211226
38.7391746447385
39.0573140608917
38.9492054163898
38.8000557912562
39.0492304864102
39.0213439231467
39.0371124638906
39.0713178060476
39.3788001065393
39.1353364458624
39.1656408087467
39.4598152024873
39.6807145099084
39.5252001219303
39.3865439333188
39.3346467593931
39.333228378394
39.4969488415465
39.4607432192022
39.3823732508599
39.2102475562186
39.1276677262517
39.2654566418041
39.0675911142732
39.2566795201899
39.0548964876662
39.0640228997782
39.2326952014943
38.9540486124736
39.3319225741496
39.2747530518429
39.4209948659148
39.4255011947854
39.3269622838722
39.5793324503236
39.0418166710214
39.2575166532147
39.197937167611
39.2017206329424
39.3944519707106
39.4094069423643
39.3020842799192
39.2825906410021
39.4537526562529
39.2673156201737
39.4164282934539
39.2048999838723
39.1662189393673
39.178111285738
39.0268107363536
39.137000771125
39.1958941057248
39.0914792247334
39.7304849528121
39.1428639977915
39.2883933139297
39.5666156940558
39.2099633113802
39.1136352136654
39.2191690706675
39.0277779443391
39.0770839503045
38.9703549823467
38.9753450182658
39.3547611172776
39.3368816408449
39.5940925212095
39.7415694488669
39.0670362140466
39.5397347303034
39.5287817735819
39.7521708529359
39.3223002147511
39.3786373081175
39.2491232229138
38.9398944231495
39.0566631346583
39.2353306919183
39.5129525739169
39.3899728783203
39.2631398493798
38.9050780669289
39.1075809200673
39.4302345848411
39.4882546712767
39.0623269768154
39.3732049910936
39.5654384539426
39.6149983237579
39.5819871398638
39.6883987832437
39.5455833454688
39.2322335876282
39.0546315503979
39.2529238084168
39.5590840601389
39.4617181074558
39.5879846654666
39.5593131469412
39.5724151506637
39.0382212434379
39.3952319334956
39.3437696901848
39.1274692329289
39.3293859635577
39.115666412203
38.9096062252902
38.7195021431401
38.7074286922173
38.4359375963489
38.4587408175395
38.3809050252466
38.7532558760144
38.6207478950199
38.4880197430148
38.4462007733602
38.5783364768707
38.6818710912767
38.6337039831368
38.7643695649724
38.669323562308
38.6648364912789
38.533846641691
38.6632908886538
38.4841879491332
38.5813043249206
38.6852291323104
38.8981497030111
38.645310647778
38.4659804933067
38.5389496515382
38.680933681933
38.8940721884804
38.6779271132337
38.5724817886156
38.598608535518
38.727159544616
38.7256658135311
38.6640028428459
38.6331854120127
38.8232910166065
38.637922772985
38.4902918400118
38.5358593440179
38.637482103639
38.3017081977164
38.4976913247673
38.4466679177194
38.6477637192806
38.7229019871707
38.7474711596455
38.5822416173042
38.7180440863451
38.4667609664629
38.3139353635994
38.3311303272869
38.5961990845551
38.9125489097517
38.8755455480023
38.7921022766859
39.0013143333317
39.4018128818754
39.0539946081708
38.9815490079785
39.0172560516802
39.0251876011516
38.8017686358038
39.3022524989081
39.2553800056156
39.2505648298902
39.3585287969272
39.4001568651936
40.1312460729229
39.814149757274
39.80423562997
39.6455321043679
39.5045710640542
39.4890655826745
39.1640100433323
39.3353416241667
39.2793004565951
39.4144775372631
38.9968908493147
38.9051764239578
38.9570373950651
39.2216519197101
38.9819672450398
38.9689097209819
38.8989490630083
38.9244314314775
39.070796702861
38.6607185731826
38.4601461505399
38.2825221792911
38.2589752185815
38.167672298294
38.2371944273725
38.3907100908139
38.7305438830145
38.644162713275
38.4167919996468
38.8148221120622
38.6582463208848
38.4295396224099
38.1487562470739
38.7165327250446
38.8185714476309
38.5002804350485
38.55258107717
38.651824420026
38.2391663665837
38.177162888365
38.3667855879455
38.1291840489487
38.622401890174
38.5329135103046
38.6825319762909
38.310772757751
37.9539291008872
38.28689859351
38.4697916122489
38.3806396368233
38.3949024404915
38.8193263431765
38.7657546305125
39.075999539835
39.1487885918462
39.0195562172918
39.1053765898912
39.0668825455432
38.837458858032
38.4599020014087
38.5618834426841
38.8028104304449
38.7019005266716
38.6772289176339
38.9457134971488
38.9886465442324
39.1635078956905
38.9985544839404
38.9809222023442
39.0393855166885
38.8841708551345
39.1245782852173
39.0849728160616
39.321352524373
39.1567462330617
38.9396114802483
38.9443102198645
38.9793065277217
38.895194186968
38.896911877588
38.9267321167843
38.8910481889702
38.8174151453309
38.821822502928
38.702324741128
38.5840004181576
38.7389048620522
38.6488920619107
38.668564581503
38.6984555232995
38.469945447768
38.9524313799104
38.9792029402064
38.7654359348029
38.9683196866083
38.7270089893766
39.0184845857309
39.136309610959
39.0658264866824
39.3383411106483
38.9018333256756
38.9324627006034
38.9558530704439
39.2279463506277
39.1359823318534
38.7917236009143
38.4878682664901
38.8081173379875
38.6795914805365
38.9388229586043
39.0225000181902
38.9565777134118
39.040099809591
39.1013619601215
39.5417374059635
39.6697555123226
39.3678588248853
39.4503851074297
38.9560069591267
38.9096510353874
38.7920448411186
39.2745170707768
38.8220698206134
38.8946246351631
39.0465783992721
38.9049948098525
39.0612449230502
38.9124105787195
39.0291505738352
39.1223587698634
39.0160247015912
39.4305544823766
39.3834653494493
39.2989840044575
39.7679825961079
39.0638230865243
39.3130005486424
39.1018405354861
39.3056253492117
39.366621619923
39.276952101804
39.3947250565779
39.2784750046902
39.6246324316715
39.372536039107
39.4060897598136
39.2459728571399
39.2225023452863
39.2876332374625
39.3634001103723
39.2971650979122
39.0917620436405
39.0807066477388
38.9464252205288
39.1080422661521
39.3466244061243
39.2281734430565
39.5180117294678
39.6426492286996
39.901062712334
39.7317162806542
39.5763819478593
39.67709790961
39.5293579508878
39.5299729842878
39.389744868532
39.4403626023189
39.2249096247181
39.2310067485986
39.1726851903349
39.2077087757313
39.1059450563395
39.4744857810987
39.2379744101143
39.1234617313431
39.1569367860235
39.0985286854961
39.0073509142697
38.9110170555769
39.3694233292372
39.2285072568759
39.5496320709765
39.4050451730169
39.2283506483402
39.0549899892987
39.1130975971909
39.043274803227
38.5456596228925
38.9267051911068
38.6399666151502
38.5695959213872
38.3292245256349
38.5709880444443
38.6599824484994
38.8453510325319
38.6611078517515
38.6834215152734
38.8146536393599
39.1559163255512
38.9319034471724
38.8222702716677
38.7073703620283
38.5000979798122
38.465589839353
38.5501174858054
38.9216059843426
38.6176568962084
38.4482181748641
38.350558071071
38.5071173453617
38.2173972211612
38.3978788827337
38.0991552735684
38.1486860963942
37.9323581641575
37.9562261318056
38.0610716101645
37.7339129364511
37.7673318992144
37.7717559009637
37.984209726278
37.853855615292
38.058981829851
38.0019565860362
38.0652073668779
37.8345698551289
37.8225175034734
37.6355442161626
37.8107392965418
38.2310065951601
38.293975869501
38.6577334372911
38.4230887203642
38.3465126564327
38.2839658931843
38.1706636466457
38.2909045878651
38.2457536582881
38.2310709721024
38.2818765126616
38.7124035640605
38.6819499254636
38.6481339904497
38.7328828774022
38.7783528664918
38.5876266593999
38.5039069208436
39.0188643828469
38.9670555440271
38.8795133353507
38.9650414879081
39.088136946971
39.1572378845607
38.9680837888047
38.9872879519062
39.0657479125885
39.3408062485029
39.1111629399386
38.9674084849873
38.8264187016168
39.003293496585
39.2020477347268
39.1187292314925
39.0974917889459
39.1474966438516
39.0451412351422
39.2389402942429
39.2314859687975
38.9240064982485
39.0334648354794
38.9361930618155
39.1720819646662
38.942487208103
39.0267877848643
38.7749362428642
39.0127164330327
38.643528685398
38.5641304259848
38.7665757303581
38.6166524131343
38.9194070946904
39.013447191294
38.877764382207
39.0864488194369
38.76788737459
38.7032821964441
38.7217483513965
39.202337668077
39.0998150159728
39.2660184235352
39.2052931294842
39.1105820259958
39.1744237137495
38.8186288596426
38.6750780380406
39.3230713881923
39.1793266561387
39.3298695909425
39.110952101359
39.0720411348098
38.9101555930607
39.186348877313
39.3877904630239
39.5016159967125
39.3570194218212
39.4056165142288
39.7150790760898
39.686564434045
39.6892307507235
39.7624841843829
39.2695268877988
39.3324654453206
39.4884991406986
39.5667962955979
39.4793589443122
39.4602572846781
39.4057841873496
39.4872889672504
39.6845794365296
39.4093181709892
39.3262240241363
39.3881431483077
39.167995020374
39.2320930464599
39.0412533652108
39.2305671657543
39.1468682086284
39.248342814699
39.2518618043864
38.9856453872668
39.5368095882148
39.4002561603566
39.5549541403049
39.5960669628752
39.6842790613453
40.0633304332583
39.9672801377638
40.0640638963231
39.8482157429127
40.0410636165743
39.7172733989015
39.3710448659305
39.1639015292631
39.5463326374008
39.5007205403689
39.2071560620853
39.309422694185
39.1554955075167
38.93489764526
39.2124835431474
39.3261117346291
39.0717577584203
39.2421167435818
39.1025021549768
38.9108731742584
39.3159572774714
39.1972593758977
38.9362297274032
39.1623821001724
38.8590033419954
38.7927640178805
38.8525392869324
38.8618787392539
38.8937576586754
38.8582929531052
39.0788676872057
39.272967452414
38.9018797030375
39.0865202920106
39.1670141602871
39.4513198739669
39.2812260779876
39.5340143511267
39.4896214521156
39.3845298111132
39.3787762854561
39.7346755880025
39.3912094150563
39.3686211497665
39.2086027359676
39.5100086877931
39.5915317545215
39.6180028987381
39.6166117285374
39.7315330780186
39.4385900572684
39.637019429444
39.4436362284534
39.2556277108233
39.3315137339702
39.2016740134813
39.2481552536246
39.2931569964767
39.2495471707339
39.0968750140679
39.0441938724158
39.1781940584526
39.0300874554682
38.9688703761093
39.0074188397638
38.7407263785243
38.8545339173764
38.9701195556549
39.000000719427
38.880995836307
38.9016794060761
38.6727357777682
39.1907722131261
38.9568738919384
39.0356127115711
39.0513129993328
38.7396063027619
38.9966784506678
39.1874661726976
39.0816310763155
38.9963112598831
39.4931429491648
39.5063737334354
39.5286214547133
39.7647912233199
39.5709319580889
39.7907720662308
39.8204582755807
39.6684329584164
39.7619471121407
39.8386710844154
39.6674040583354
39.406790906242
39.4651450729697
39.4360174061299
39.4290427805016
39.3433814523151
39.454197319744
39.1463982300734
39.3605444438666
39.364952286807
39.4544481645522
39.4478933193671
39.3620639267753
39.6937678690431
39.519539724615
39.2784251240882
39.3636722752815
39.333058812974
39.4234312474625
39.7349178062295
39.7691907529357
39.7173136359423
39.5163438517274
39.1886538696943
39.3313637746546
39.6826892447104
39.5801229136681
39.5238625308866
39.3842440417046
39.6046160226825
39.8793664775214
39.8279306163101
39.8548980634372
39.8303186339743
39.6575005405354
39.8071145522247
39.4975648583924
39.7584916505764
39.539524603299
39.2773065977604
39.2829964606676
39.3677089655174
39.2629026499662
39.3073730048348
39.5197705023489
39.1658960505988
39.2744471391315
39.136110292209
38.8232436697029
38.9348259485811
38.7755893154373
38.6367865171482
38.8201060736772
38.9298578236156
38.8199148181372
38.9003441655206
39.1625499290218
38.9764835038684
39.2069962115476
39.4489388222146
38.884053296045
38.987941630545
39.0793847443923
39.11707651243
39.2216242355098
39.3126858001303
39.3270367563486
39.2072171724885
39.0900017383373
38.9306360234936
38.7487330153712
38.7785717304943
38.7208975147424
39.0083263604964
39.2440026311073
39.1132702618071
39.0414155271409
38.362123360642
38.5103855052902
38.6178066031193
38.5804355387418
38.6986513201614
38.5093113720928
38.9560328450865
38.7987059872923
38.6897450378379
38.4988584935563
38.3936352865569
38.5938659380067
38.2278814305981
38.3142806597885
38.5507109023695
38.4337228994222
38.452205102276
38.3662737982146
38.5540583345534
38.5638955023031
38.7843128363019
38.7981199133662
38.7001387391655
38.9708814692947
38.9866907396202
39.2140185781449
39.3695172457098
39.437346477574
39.0682689048414
38.8069449323324
38.5816035624025
38.8666585932056
38.9022706687757
38.9455466000539
38.771569699734
39.0702352478001
39.0407529323833
39.229366980695
39.1528396598266
39.0259810418248
38.850205760223
39.304849278661
39.35960733044
39.0085677901018
39.0206929700861
39.0263843781748
39.1889742280361
39.4810082206595
39.6260696856072
39.374278131521
39.1632895224295
38.949103653615
39.2723213033856
39.3364817696207
39.0214879799871
39.1684472028428
39.0698800842717
38.8627100525753
38.9447640855766
38.9652775810268
38.9450764476128
39.065950522251
39.2474521939587
39.1985586683296
39.1648497182345
39.1421440108154
39.1492661786938
38.9417326166536
39.2209019309252
39.4642669573043
39.1386846130136
38.8603755237717
38.928441351601
38.6750434160641
38.787136245878
38.8338310482163
38.8930954054739
39.0013972789509
38.9678808043792
38.8622425481754
38.7207209647622
38.5971029427203
38.4795894204037
38.3904497095896
38.4138116466856
38.4311831978132
38.3729832508552
38.3108520388399
37.9976814083538
38.1912755517976
38.4507627189466
38.1317412227546
38.6478403151955
38.77623661002
39.0832094572012
38.9325946276225
38.9055768258371
38.8617284061569
38.5974362361901
38.6580468163073
38.7417013075094
38.9366153213213
38.7887054103112
38.7021950814982
38.4588769528306
38.6547872396113
38.6855080967702
38.591259772659
38.6042258542357
38.6682997813151
38.4846150851372
38.3647539799659
38.3228543796834
38.4673269320925
38.5687816670583
38.6074452392028
38.7087584330328
38.7744593296411
38.9389491300436
39.0653881452505
38.8198372317424
38.8734246013504
39.1869020800648
39.1120503734765
38.7485109257248
38.5471540724229
38.4315871816148
38.5192000742433
38.6520224520518
38.5201823792368
38.4229075192996
38.5832132864571
38.526562636099
38.2449997141267
38.3340097186905
38.0432760609975
37.8921106022791
38.1026364252866
38.3632816085685
38.2399468269806
38.131522409462
38.0983440873553
38.0518804687579
37.9916669776877
38.1904988993911
37.8086851425891
38.0288726908061
38.3037247407498
38.4562513789836
38.1168928368832
38.4003968201207
38.1824185487541
38.1612204801975
38.3369822394173
38.2987289466334
38.5323436277399
38.884359673325
38.9187697471108
38.6549964893335
38.6405824327551
38.8064075504323
38.6225448812874
38.4624958648485
38.423689482347
38.7214287576299
38.7765193893406
38.8504847093062
38.8218659659397
39.1450927539714
38.4616111339877
38.8342128354526
38.53762976563
38.5341500476948
38.2131941453466
37.950599965673
38.0093914079421
38.3340204989726
38.4749320723794
38.3169251055906
38.608009362916
38.4129559754098
38.5584313510417
38.6567273105602
38.4819467218213
38.7138464695389
38.748356144874
38.7932419161854
39.0034943214207
38.7831348643295
39.0169797501474
38.7862987318742
38.7374303678706
38.7108616590091
38.7267175360364
38.4567824970592
38.5071168549474
38.5834554168413
38.5432783545597
38.6210622221487
38.6849385016165
38.4511913772308
38.4057283995286
38.4462170923145
38.4960486825907
38.5554879433908
38.3936062755552
38.2051502765963
38.3205282847632
38.103009733982
38.2251238474511
38.0568115258912
38.008757532195
37.9258672398523
37.6273931051814
37.6507839399177
37.8417752200498
37.8627239390875
37.7859884972024
37.9706081362572
38.0167962268941
38.0664037110671
38.0199856108703
37.9559093177625
38.0216021429818
37.8446613705997
38.0463343796967
37.9340556902092
37.7489916804724
37.4756202208648
37.5561809382758
37.8009730059328
37.599717334695
37.7390786301824
37.800890217678
37.8957934490812
37.852575919804
37.7878301330946
37.8814670261756
38.0626382283036
37.9408749429889
38.1802041623032
38.4438548590266
38.1267343946427
38.3031172896331
38.2458973473995
38.438939702245
38.2751834076019
38.0661421157484
38.3149582179088
38.4258133089972
38.4232625601427
38.3818079882993
38.1456168249991
38.0208878672552
38.0399573103641
38.2375960896396
38.5049359858138
38.1528780628028
38.3266190047943
38.0804750210221
38.3078739131908
38.5371706025269
38.1807303572601
38.2788747586272
38.695671958498
38.5100684344257
38.4545213838384
38.4704088832665
38.6474894557973
38.4558048745576
38.5474995941895
38.570600031007
38.8026137275107
38.6877464485823
38.7888850946574
39.0179646287529
38.9064408595116
38.7128740183076
39.1460074464003
38.9694439505222
38.9159166458745
39.2280207422953
39.1432269812857
38.9353871797002
38.8408417035949
38.7183265381775
38.897309762127
38.9531792820625
38.8004238607953
38.6140270059759
38.8732706262971
38.6642170591992
38.5809919601035
38.4980793414762
38.7151498804371
38.2421269402087
38.0192997454779
38.117520229935
37.9007561328685
38.0241145261565
38.0692524137873
37.8942027273554
37.6446531071671
37.9078833257764
38.237437586678
38.2220046944725
38.3955281347599
38.3389345196876
38.1920161507346
37.8850735484429
38.0978061306333
38.3277969694056
38.4438324128375
38.688940075045
38.6361302387244
38.47594799382
39.0038572811958
38.6097364091955
38.4617901183729
38.6643842600631
38.6069480150069
38.5863526421182
38.6410812209442
38.5646197500605
38.5917138966647
38.6258986391293
38.8381580918772
38.5236442413788
38.4027238094991
38.6629381752341
38.7561417733417
38.8691317803659
38.6485841415759
38.7588256970074
38.7356831802512
38.7837876565256
39.4258338301709
39.7761850774186
39.5080286598533
39.4457769688366
39.4878526262313
39.6351244928088
39.4473698635658
39.6396768039945
39.6522629348532
39.5545231025787
39.2389973929979
39.3579110497267
39.3689162316494
39.1349928044537
39.3225373927357
39.1508887856943
39.2700459180933
39.3166404413318
39.2123714042978
38.9054792175162
39.1577507833674
38.8462525529682
39.0561324101574
39.0521324210061
39.066133405741
39.3609647392613
39.1501027908783
38.842264739277
38.8271802125214
38.8222679190529
38.7302013287618
38.6387057248765
38.6395085270981
38.9338657757021
39.0355010202777
38.9684310387993
38.7188465385044
38.6199144536799
38.4812416773513
38.7930159534435
38.8087220847913
38.7191758536965
38.596878667802
38.6150319897699
38.5203721553547
38.7471624176457
39.0068897405988
38.9582355772447
38.9385458913512
38.8830360922969
38.8593363017611
38.6263746657461
38.4798112605898
38.7385534387919
38.265900884239
38.4682407546002
38.5580574102713
38.4077212788433
38.3857212534491
38.8599901627922
38.6460632227706
38.9349786262774
39.0091862500225
39.085069923499
39.11061360652
38.7031846093886
38.8929265804193
38.9413991381742
38.8203423967901
38.8389810760066
38.5511957430308
38.8153483395716
38.7299371357847
38.5059526350241
38.3205992490922
38.4356039722829
38.3919403952963
38.3761341229107
38.6292043469987
38.5087814471734
38.4936583736544
38.7545585046706
38.7919390377418
38.9715320188022
38.9776401218787
38.8795459120801
38.8438766996407
38.5975510360037
38.7841205084917
38.9903822961025
39.0377690609692
39.0081036688738
39.0285132208574
39.1758545008573
38.750704557409
39.0803754518617
39.2772258383946
39.5351377411936
39.4273679031516
39.8463177662975
39.3963538454491
39.5198954438264
39.5043218406559
38.9889719554123
39.2200852523333
39.1040860882754
39.2530434474323
38.9677283552049
39.2172828525458
39.2373652836062
39.1473780108561
38.9457831479264
39.2986031898708
39.1294125903736
39.1328235609863
39.4013146398816
39.0603384737699
38.3932710528169
38.6838629796206
38.9828376007734
38.7985726217463
38.9600663486108
38.5359748644035
38.775336742074
38.5759838001192
38.6536556023063
38.7489813529811
38.9287771795872
38.9493990204551
38.8279933515585
38.9066512750721
39.0910077872039
39.226584259151
38.9788849146861
39.0304462135145
38.9187015284805
38.6898571259775
38.7800816378912
38.7953340626908
38.7746246337891
38.5351803324848
38.7002162941529
38.6111740769898
38.5846995854255
38.361176684463
38.297026398824
38.2538785015126
38.4733726943132
37.9355471540683
38.0668616520602
38.4120017416481
38.3446684430026
38.5454285811396
38.6270230149323
38.7819756524232
38.8662184466629
38.4407283923638
38.6977174834158
38.739225437956
38.6300551656589
39.0197200184621
38.7907728229542
39.1381002349265
39.0782182475919
39.0754663369259
39.1088617560385
39.1276469423677
38.990908213954
38.9466821011303
39.0156925387898
38.8061375802827
38.7170854673173
38.6072935822489
39.1097709958386
38.8910694904229
39.0113600351389
38.59535861138
38.7559201093317
38.84068218807
38.9345736927275
38.8558915607721
38.6549169735066
38.8271274571558
38.4961089464649
38.6065134449234
38.7924446402038
39.0330834670091
39.014154819109
39.2807777774477
39.2108278246727
38.8120172793419
38.8997694553683
39.0951518556062
38.8393786281501
39.1413901234164
39.313545432835
39.36133715448
39.7010483453859
39.6526388309014
39.9470210821305
40.0570869287128
40.1487500519532
39.8327974749675
40.0148643002911
39.7303423907704
39.7391378917989
40.1917838760755
40.1670950848692
39.9773207916404
40.1899876504574
39.8209352100693
39.893184784387
39.5572603528332
39.7541052188513
39.7014147442774
39.7245852728855
39.7459434144493
39.8052930553822
39.5873337284369
39.8795280863858
39.7784359307068
39.7848714092379
39.8888777639608
39.9504201900489
39.7798938425695
39.6649116249477
39.7728921379888
39.701579967453
39.7645320395049
39.9561723581514
39.9377079916246
39.8465960411019
40.0041844330357
39.8914312763443
40.401708601433
40.1894598982142
40.3715920132593
40.0915255903175
39.7933723734337
39.7275633106919
39.905146366368
39.9942415171995
39.8323309029764
39.8815061019583
39.7225819502646
39.9582600415264
39.9526581232585
39.8555895918229
39.7975461065054
39.4210948252146
39.3904478974449
39.6078065718427
39.7322223985584
39.5327949039727
39.5892338548271
39.6796789372151
39.6221502470929
39.631783175264
39.3257344609059
39.5263749490676
39.7169892759307
39.6674915370974
39.7764855867389
39.8083102507616
40.0237579245919
39.8576596364762
40.0162667480587
40.0403054796811
39.6789677655922
39.7601210492757
39.8322536687704
39.612988884862
39.624045750371
39.6137442951955
39.4558035930679
39.4565350102315
39.213591277906
39.3322327015126
39.5267142640992
39.6915243356551
39.6395982334994
39.4861488613829
39.4092952299691
39.7101003391665
39.625723536673
39.2314386590267
39.1119638866667
39.2809447291785
39.1801224391211
39.1005236344313
39.084273433031
39.2375108066186
39.2697881556293
39.1981403753238
39.2596322663243
39.5754907498433
39.1842652713455
39.1891313397455
39.3240842354645
39.6075242814642
39.5681873108879
39.5479825083633
39.2315444069498
39.5398495512189
39.3864276321634
39.1127583004803
39.1239053060424
39.0493326987042
39.0625151990822
39.1454177741939
39.2702268844199
39.4984625602055
39.5480746658548
39.3294629195133
39.1466864225999
39.176619615931
39.471932002079
39.0489066474025
39.1659136168544
38.9978232315024
38.7622750432782
38.9357063160957
38.729465856274
38.4924492198035
38.6349720022486
38.5527239366011
38.3824832404253
38.2793359974032
38.3961924597084
38.1187361885712
38.3275525538018
38.4245339346177
38.4849836200629
38.3601878287248
38.4012134722126
38.4852781734172
38.287331838755
38.392881096534
38.3338471033152
38.4046593319286
38.2389261620327
38.4061526529171
38.1727102345095
38.346605008585
38.542051137332
38.5952275583715
38.7809964088388
38.9413153540413
38.9087017409388
38.8012770428666
38.8039950923691
38.5430808188371
38.7474352826794
38.6295901900499
38.7751240776088
38.9860829176666
38.6783603485003
38.5656249056141
38.6961229626965
38.9022612732025
38.6806363112317
38.8015696764401
38.9475102372276
39.0437200379413
38.8239308838165
38.9221714837678
38.7365051261352
39.2219674486648
38.9247692328988
38.5969005887341
38.6595896038756
38.7819617883214
39.1363933118293
39.0643437572041
39.1451244764835
39.2914371357978
39.1822521518884
39.1054100594431
39.0080698484417
39.0628775534458
39.1488600961545
39.0402898366414
39.2569610049344
39.147973096432
38.835747952404
39.0962056725962
38.8958236781034
38.4998784392408
38.8127979236034
38.9485473112627
38.8492393730844
38.729341579097
38.7762663491185
39.0987337410143
39.0154895924786
38.816122189844
38.930047978586
38.6202352044513
38.9613407321492
38.7206456882876
38.6526732034176
38.7948909690818
39.1115538512045
38.9678054822657
38.6970870188129
38.4763173528642
38.9806311119891
38.6444613126293
38.6286584016594
38.7796228416993
38.9708112983311
38.8834830261217
39.0622202896131
38.7368007987073
38.9003758975204
38.6434179759148
38.8627254293059
38.5854434060805
38.7287242145113
38.68952614161
38.5402147136054
38.5501606955945
38.5413734429492
38.4204823441612
38.1785144127049
38.4725761076598
38.4934638564828
38.1421410586781
38.063371799168
38.3125512172182
38.2478989211814
38.4020765813301
38.2145836664923
38.2423547497744
37.8524681128932
38.122910800888
38.3739258954292
37.9154289695452
38.1008149758825
37.7548698687022
37.8661737201553
37.7664526744731
37.8642981031951
38.1356753962731
37.984084053105
38.2766651227176
38.3741622735051
38.5225835044429
38.6812168162233
38.6327499047765
38.6788648782014
38.8044504026606
38.4959653736592
38.9184083956592
38.739334556946
38.7319246444244
38.5375664583406
38.3994256534871
38.1379605545188
38.1735057137229
38.3367229111608
38.4881707641314
38.4753272980809
38.6828417455762
38.5056365430253
38.4882648649592
38.3349227035025
38.5938643025289
38.1119500363057
38.4163070691797
38.51142315382
38.759375974449
38.7768049091254
38.9337181850322
38.4431596863945
38.3331226034802
38.1176274289807
37.8055102163482
37.9989630110268
38.0065945486262
37.959401844378
37.790894884597
37.8145562013263
37.9966082998246
38.0495201797878
37.6927065548316
38.1367607434045
38.1479792750311
38.0419195446715
38.0881690635485
38.1204321627347
37.9137147854368
37.8885368883712
38.0012433070057
37.9094822325796
37.8352357612466
37.7771911881187
38.0935589654572
38.0711529854436
38.2147665717385
38.4234224118254
38.0878868541423
38.3627292729569
38.5268645880357
38.4542003957117
38.5987019190453
38.4187261360587
38.2193438541419
38.3926418593981
38.4868785436117
38.1475558123908
38.3056071847422
38.1488334899497
38.1945551649784
37.9600347275186
38.3364440914697
38.0773739800036
38.1634713239981
38.2156656913038
38.15456334878
38.0610423539556
38.0932677596143
38.0523883745969
37.7719678582703
37.8997608387654
37.9759199643012
38.1164837889565
38.0482479420984
38.2100231541982
38.1947667355807
38.1456369818791
38.1835986934027
37.9524204574768
38.0599130805524
38.1182806374892
38.2371511725987
38.5364729575391
38.2583967462412
38.4888577096458
38.3471000643578
38.3968860582054
38.6564307572707
38.4628998736779
38.5750719261824
38.6295660769755
38.8381102730439
38.6155354727194
38.7568561470529
38.7862086610156
38.8761074951133
38.4534787709676
38.7654418520003
38.4304011739139
38.9585876844351
38.6741147597495
38.6711373746293
38.9108103482228
38.7661530151171
38.6874664792475
38.9881990079405
39.428536081723
39.0144292465001
39.1708892146678
38.9618014196589
38.8704359692529
39.0748542267094
38.8335892042615
38.9277249661768
38.8942210153282
38.8262930106135
39.0001268038414
39.0095198881565
38.8939622666374
38.8307421818401
38.9455248557887
38.71734204644
38.7992619596256
38.8058531308051
38.785321726889
38.9927288430019
38.8805061137492
39.0710646354518
38.8575740549209
39.1422190514069
39.1001580277602
39.3326041067853
39.1719839244928
39.0439987120457
39.0584855725794
39.1695593997504
39.1025762122859
39.1134270108584
39.3253451483123
39.1628804681232
39.2878641583294
38.9679285963853
39.2586890650859
39.0361965439536
38.8315215995749
38.7458468406114
38.9161676729114
39.2358122151671
39.159314390971
38.8873832079395
39.0217388200515
39.1157711969641
39.1851655438261
39.5305104738239
39.3845304994599
39.5042396125008
39.1270388061759
38.953062142557
39.1530456114388
39.2567829806032
39.2436908082324
39.1822696034741
39.2534992101875
39.328985645268
39.305346950904
39.2541672991234
39.0899736810099
39.2028417814657
39.2611374794517
38.9761198526386
38.9246117604944
39.0151823673608
38.8041759062386
38.8524223501032
38.9113537881632
38.7114659204696
38.6295165693371
38.728787331393
38.9927276984292
38.9901135992636
38.6996560546587
38.571709752778
38.6378649243769
38.3706945025083
38.5244800544726
38.6155390795058
38.5126971786263
38.7903853444252
38.7032279423539
38.7198747392789
38.8658430040598
38.783416067552
38.572773331598
38.5543107181634
38.6540349371437
38.5493267468277
38.9024277688709
38.8174450305068
38.7519944889468
38.3165762821152
38.4236293292168
38.3874280777436
38.4558122204671
38.5646179518201
38.9620976508584
38.5668472409453
38.6611109529106
38.4253519459
38.3196293843958
38.2260177802058
38.4195983148971
38.3020443191659
38.4758150149782
38.6777852158195
38.645243211226
38.6904275825461
38.7149057695837
38.644827771882
38.522957726899
38.4883442998137
38.4646477385205
38.662907427989
38.5552220565377
38.5473061579578
38.7045444693001
38.585396078643
38.6352540156854
38.347337876544
38.4270549566423
38.1166774942781
38.3457132691176
38.5569602913963
38.3358091287302
38.2619826733964
38.5313524516124
38.6524274752439
38.497569667332
38.5715050417604
38.3794553632393
38.2839672826371
38.1581421785044
38.3957809675619
38.4810480945515
38.1827784816356
38.0763710893857
38.2572566307225
38.366143976313
38.5081783225974
38.4444858155161
38.2709967899486
38.2869275839006
37.8756206635137
37.9359645897487
38.3135966114483
38.6516749411464
38.3669484187563
38.5858732782956
38.6951185018693
38.8993483569569
38.5709261611232
38.3819729914592
38.2004487217597
37.9723409188141
38.5661633571671
38.4338040096682
38.4493202368146
38.4720735163877
38.4554112535807
38.6398480719604
38.530389398408
38.6922267005947
38.8687098867897
38.6077490202968
38.7383900442827
38.7164458114532
38.4799444646819
38.4146398141904
38.312165959458
38.228349614675
38.2026473743838
38.226937553445
38.3531898240078
38.1482873753045
38.1313848364619
38.1278671624526
38.0181220615708
38.4293249004292
38.5448013261497
38.5452530124789
38.2498645882255
38.4995301793002
38.3869851632552
38.2102741007535
38.3550329707295
38.4167269822868
38.1894784094743
38.755877942859
38.8748908834637
38.94712442084
39.0523225285381
38.7428171396664
38.9882401638129
39.1095036066621
38.9678329353267
38.6826934744114
38.7678127117059
38.8152899966232
38.8036577136398
38.6114471044589
38.4306929408379
38.5748584645895
38.6187123872813
38.5784907285386
38.828010552866
39.2537963505675
39.3833344413731
39.2257822247762
38.6918319438784
38.8885897791815
38.904749411457
38.8634491172908
39.0682375700151
38.9816515094829
38.9750788060511
38.716127170216
38.9102632000761
39.0246734046609
38.7868399106413
38.7787619955544
38.579456597127
38.5563767696531
38.4156167481817
38.6291534263519
38.1308555120465
38.6496940791096
39.0061050524638
38.7726016069154
38.7278045026148
38.9089079804527
38.9064008806009
38.8935946469446
39.2059263729926
39.6131911202524
39.4549695801776
39.4975657260234
39.2127676520503
39.28473198238
39.0995731574593
39.2259705720185
39.51971736535
39.0844541407368
38.8754660969533
38.7619333717058
38.524572366384
38.8723120089052
38.7874060511385
38.7559531700959
38.8216746994398
38.7937554855085
38.7838058270476
39.0350849805933
39.1389084308879
39.1377085180266
39.2244464152878
39.0099586140026
38.8624361630369
39.0026170517936
38.8624962821424
38.9936444722563
38.9830949804591
38.9713355663097
38.6736006787465
38.8382506609372
38.4539709943441
38.3630863662445
38.3393508410577
38.5194492850459
38.4869160974414
38.7466258976513
38.8002355847105
38.8799599268015
38.5206123257174
38.1912507044104
38.1866397041399
38.1058573645956
38.0323879644351
38.1062951637582
38.125926130141
38.0829923873496
38.3230937357423
38.113404569086
38.1926723908806
37.9565605124315
38.2064981076157
38.0751514915741
38.0921231371256
38.0323462986823
37.8899499520225
38.0806650758812
38.2215894061133
38.2810881236814
38.12216782758
37.9246468009098
38.1138067528478
37.77047796871
37.9633917239273
37.7838721285144
37.9136379142159
37.9542943592955
38.036759457989
37.8582674378187
37.6500917347995
37.749703343164
37.9006525245784
38.3313354555984
38.4127131056418
38.1413035407484
38.2840751135942
38.2461508690391
38.3012370130824
38.426762424325
38.3074979479481
38.5667058377078
38.4752148695303
38.3876257865343
38.3317138506659
38.5710908994462
38.4753320404432
38.9446931603433
38.4394016689543
38.587284149641
38.7072693994892
38.2344542809252
38.5032656615635
38.6878359894401
38.7930577356656
38.8290939159295
38.6959402651975
38.6764376630505
38.4878959117582
38.3903400412964
38.246962710392
38.634081432709
38.9080836150495
39.0603117589476
38.9559600018719
39.1110789629444
38.7546760377508
38.8791486862798
39.052524803515
39.0149345855975
39.0290689468384
38.745803710486
38.8403657406108
39.0645832631028
39.0847846278196
39.265865461536
39.1832649401081
39.2624397043912
39.26106296379
39.2150628814566
39.07568694257
38.9934952166641
38.813582669973
38.8825572987159
38.7709984358956
39.1705923006833
39.1661208754747
38.8343935701491
38.9098651349442
39.0616761343352
38.9205865567176
38.716979914873
38.8127217093217
38.5404144182418
38.516881832005
38.7388574215806
38.9757724277765
39.0108874780645
39.1346714557955
38.9170021858673
38.8677769657678
39.0836438358955
38.8759746324137
39.0125604006275
38.6553268381907
39.121105579651
38.6840931967642
38.8809188566322
38.5584562139691
38.8423115403125
38.7612833466374
38.7175388483404
38.782125844023
39.1544999649349
39.0286014520897
38.7794580719688
38.5954314429805
38.8718311807099
38.9907151503587
38.8725629366487
38.7904011487552
39.0652934571687
39.0448981483028
39.0843161887206
38.8191549471271
39.0225716103411
38.9249412572609
38.9866606908638
38.7648608348382
38.6283996411908
38.750921361933
38.7238716158204
38.9024113200337
38.8867981133698
38.7991345626412
39.015878437232
39.0212632866298
38.8683501907728
38.8706299253434
38.7683756221424
38.7351114223997
38.4383802739466
38.6943760655961
38.5588128924165
38.3234850232434
38.3094097570939
38.3583243494377
38.2459298456104
38.4303710486018
38.2643533441665
37.8002071141788
38.0762420873495
38.0949148016156
37.8151420910608
38.2173489469198
38.4258295759329
38.3947238257982
38.4380049160782
38.6245551402123
38.3185302569159
38.5242934321866
38.6176902023433
38.3956375354355
38.5731415297114
38.7328955398416
38.7424469066116
38.7098843878784
38.9674594152853
39.2963844081754
39.0263913491578
38.9212643391068
39.0173046856352
38.7236546019134
38.8660408759403
38.6311976298664
38.8332414982045
38.7285587081778
38.6691835832023
38.6438212126442
39.3193459491174
39.2186327523678
38.8344483089283
39.0541561269024
39.2090764596982
39.0147446768157
39.0886441476145
38.9684117217416
39.2918438109893
39.0522379078546
39.2386509460201
39.0263796603496
38.9486405812651
39.1003226008669
38.617711606361
38.8367698517304
38.9515317314894
39.3164521536328
38.9818195542586
38.935651274529
38.9331913427873
39.1508574129173
38.8084482107931
38.5670941807598
39.0321440788321
38.6818959558399
38.3821318271434
38.3337859449828
38.2870412432309
38.3537838662673
38.1085271382209
38.1465935265425
38.2011325118063
38.277509424985
38.1691963634197
38.0449463749423
37.918723694129
37.962325772045
37.8362086531637
37.668108900538
37.933764131196
37.8812186748249
37.75030619636
37.7830714570924
37.9354526866566
37.8125080923273
37.9757898831245
37.7245974355864
38.0239024051058
38.0930302750798
37.963150566847
37.8260857837278
37.7422587739869
38.1379330317725
38.1002948008516
38.0358271093352
38.1531830154602
38.4403352320297
37.988915047392
37.9538126438396
38.0406733370563
37.9636826616618
37.961709716594
38.023982444881
38.0031027330951
38.0569836202657
37.7836662994241
37.7638865384189
37.9139413810717
38.0965119280087
38.0839531841245
38.206484508678
38.0805992082298
38.1603319351301
38.7524777073803
38.7865942104398
38.7275760846931
38.7778475228141
38.6223603539769
38.6721389822854
38.3283848423901
38.451736142664
38.4178247777307
38.4793619074094
38.4895918772519
38.5196937284584
38.0791426225142
38.1391342737253
38.0792028546538
38.1632874267997
38.3710538114937
38.3489269644278
38.5093076602877
38.5517489443103
38.4209493854647
38.2268255124166
37.9149212537867
38.1480734218251
38.0790483734824
38.199293281529
38.2204646643807
38.1465543895807
38.3573521159321
38.2536280789056
38.2492646312223
37.8539532708876
37.6150143479401
37.6967203099364
37.7488252909678
37.7411931554817
37.6049174009425
37.5486418858196
37.6942416619682
37.8010632596744
37.8733257267528
37.7420839713736
37.4570125270667
37.8704002390186
38.0737040598233
37.8996961297547
38.1288661943701
38.085851388771
38.1240767544375
37.8704138034408
38.1732905963682
37.9842919469084
37.7957363329866
38.077371035391
37.8953793774338
38.0760664090898
37.6531542504836
37.6428491674197
37.5893340401952
37.8235108836846
37.5129341361044
37.7135703708459
37.9388648234346
37.6904463159486
37.6995677529232
37.4869018024687
37.8084294409122
37.843846517239
37.7121174282316
38.0739118975186
37.8152569273528
37.8830581745193
37.9816206781574
37.8099685289439
38.118556210598
38.1140325165122
38.2576335399883
38.0932864689704
37.9299894843257
37.9915461052752
37.7853313428051
37.541902965297
37.6769041061401
37.937418868325
38.1932290788785
38.1515059670699
38.0980674674949
37.8780844112612
38.2059977690106
38.0760578636444
38.2025389288547
38.2517220750681
38.1504599924562
38.1974383993787
38.2286286888973
38.2122704325982
38.3340850906961
38.360029103621
38.3423187133174
38.0914584321796
38.0426004910346
38.1848510477187
38.2135698321753
38.0064045917518
37.9389915698593
38.0440210592685
37.9449854428731
38.1017623212693
38.2692609597234
38.1982572339616
38.1112174726064
38.2219837362116
38.2034224416952
38.2885263356295
38.4555653693132
38.2590334462056
38.479319521248
37.9580839062228
38.1932680931549
37.9746149899007
37.7896541695243
37.8231385993303
38.0232555130947
38.2951037215532
38.5292974481861
38.6267423368032
38.5494964298621
38.8342986991843
38.5373414782267
38.5561703701575
38.7364051249588
38.7803330581757
38.6622432597506
38.8466262293925
38.6186708296552
38.8186885195776
38.4738268402388
38.3633682723724
38.2799170485901
38.5039197602771
38.1632195371297
38.2279913530955
38.3318582264882
38.4071898591253
38.2678605081287
38.3864363725966
38.0637393252927
38.3376051349869
38.3280315719788
38.1396458121965
38.221742433054
38.0737965030899
38.2511513317429
38.1211186783596
38.3924656719123
38.0600503231199
38.1258427881663
38.231206991742
38.3322152743004
38.3936025927038
38.4870692740583
38.5867727413799
38.4362256128628
38.5644106483787
38.6753870689235
38.9965144201576
38.7409726275383
39.2356919090703
39.0530159819392
38.8990030486629
38.9750823799578
39.3506506625416
39.2577682861537
39.4159566527574
38.9015478289557
39.0107376013571
38.805167805392
38.5571745236169
38.3858783964023
38.4751042629392
38.4409130600263
38.4861350879048
38.5794507056117
38.7960465418127
38.4161882186222
38.2238590024552
38.2685020872087
38.4875103696951
38.5902721483548
38.650522878853
38.7445721387454
38.5238922245098
38.7480009860894
38.7770403060455
38.7248774557948
38.4390117784307
38.4595191345411
38.4856185497592
38.6198794953819
38.5094089594754
38.5188820917447
38.7833688870098
38.2211066452144
38.3538242742496
38.6308635199663
38.6867705518549
38.8662131242441
38.8323737867496
38.6504348774512
38.9948686622633
39.064861834315
39.2379260890889
38.9192316066748
38.9991673479358
38.8367405245275
38.8764173960808
39.176557773505
39.279086709227
39.0593763564095
39.0544728517941
39.2218034654293
39.1803072050955
39.209610049148
38.8954233447643
38.7027325450249
38.6849330692717
38.8352659773459
38.9433427254495
38.7715724912352
38.5938365481526
38.6578565530466
38.26492421214
38.4713322358107
38.5310385365429
38.7951088563451
38.4608935984289
38.3837453007903
38.4999484433523
38.1522478744873
38.5628627642964
38.4712049876846
38.4653838288518
38.4173994411122
38.6947217224802
38.8141230411431
38.6685451828186
38.3329747393037
38.5933490702464
38.7030776172723
38.2809804677554
38.3357914695609
38.2896483416418
38.3231761472712
38.3625181068892
38.1811048929728
38.1558788126165
38.2707191545804
38.3151032871488
38.4932422991273
38.4516948956773
38.7840611534708
38.5536963065329
38.7374021947282
38.4130030946094
38.480506967803
38.6053823318939
38.4093982205792
38.7110809445586
38.8791668528758
38.6754767056395
38.618751847151
38.6196285921754
38.5431944017754
38.732569394676
38.5428503636839
38.3108470098846
38.4532027566821
38.2119430231189
38.4779181419883
38.6397053314523
38.6593649599196
38.5873863017375
38.7645891904422
38.4287472420655
38.6543645305862
38.6963086131506
38.4823619566078
38.7107582095557
38.7389361976964
38.6503068814351
38.4233085802448
38.4466569257641
38.7122165773172
38.5551157387002
38.4161879009489
38.4640198154679
38.2426112636285
38.1436426465344
38.2715874033972
38.5098648490055
38.1719789087875
38.2741440565263
38.3373877008415
38.0018346150171
38.0246684502983
37.8034541589727
37.917782837817
37.7651857587118
37.8450090949777
37.6988539110122
37.9968125536348
37.711669857915
37.586811529261
37.9696080180016
37.8309285753587
37.8602267495968
38.1202088195709
38.2420608155723
38.6465796609685
38.3827266794535
38.3131611686628
38.3955164034207
38.5104966683821
38.6817359027895
38.7230504103018
38.782726806392
38.595008293924
38.4064999060197
38.9311431825877
38.9058004562483
38.9185297293688
38.6658032438563
38.5589558279126
38.83806800875
38.640831018353
38.9015496898474
38.8734182814178
38.8668962607866
38.8595679641383
39.3462855152569
38.9745332510148
39.1291380519114
39.4273486901311
39.4131837640373
38.9749943882074
39.1693133102273
39.1410503093006
38.9750925252204
38.9351782373458
38.9774560381986
39.395181539578
39.2513643744061
39.2669512627669
39.1634967277226
38.9991253856116
39.3085814024531
39.1824893104069
39.1805567968771
39.2185568745713
38.9506548891346
38.6254311229516
38.6167800343875
38.4015451122107
38.6450079661086
38.9024368497152
38.82769185732
38.614658280793
38.6353530993388
38.7474376112478
38.7811454781128
39.0792776737573
38.9690281449215
38.7384828488986
38.5649615670559
38.9249993419157
38.7180647526147
38.4300503514848
38.0758353585035
38.3474211498149
38.4205957116639
38.4289851751377
38.5033112372174
38.2229239072849
38.5591878954788
38.7004712438502
38.470547832633
38.5234427739989
38.4843901410111
38.6370293224655
38.5985628002095
38.4942067666487
38.7390055661341
38.5990913445095
38.5651899316503
38.8131669911471
38.7324342547723
39.1193791250422
38.8601097931379
38.8429304525333
38.4225180995607
38.7396205936452
38.5328747422168
38.9500841430285
38.8564332330615
39.1424478501439
39.3207505958976
38.8668145140489
39.1006499426238
39.0989206382791
39.2344339073011
39.1161999286959
38.9253590902783
39.2671270506255
39.0281795814148
39.1346306774669
39.0997689981608
39.3105856033378
39.5856498798416
39.4590082642963
39.7113064752844
39.5648015014099
39.7810059591591
39.6217580132787
39.2886445259762
39.7394306617986
39.4827312484205
39.2736655634427
39.0550326393154
39.1518683994614
39.0044356437735
38.8361572069328
39.0458344017866
38.7928897409455
38.7159732689375
38.6948486326489
38.832410391976
38.9014064762645
38.8737514845912
38.8620248760204
38.8363950299153
39.0020392967538
38.9287146218236
38.7558714739045
38.7592306112548
38.6684611729447
38.9998499008231
39.0683011588265
38.6823818906912
38.8146839537711
38.8117491056334
38.7641508831986
38.6141986835473
38.8184224598199
38.8678880377454
38.4502952654202
38.8310622418111
38.7899009701318
38.7631710999621
39.0252989608673
38.8820056669912
38.6232428791184
38.7103513310336
38.5008061847392
38.424134056196
38.8512783366247
38.8541007444339
38.9654173833019
38.7069625010417
38.3994311686037
38.4550018006287
38.4170568690292
38.3944004477604
38.3346207850998
38.2204475150918
38.3923714583775
38.3782396007361
38.4377244831563
38.4941338794309
38.5265232053465
38.4483118016356
38.3457431596916
38.4603050197582
38.3475059241005
38.5994718890247
38.3590322841298
38.4327587588983
38.5228239937876
38.647563315174
38.5312392226623
38.7419932555171
38.5785112726136
38.497381644797
38.4053673289448
38.0308282770383
38.2608372680114
38.22113746558
38.7064833861886
38.3847795313055
38.3338530740035
38.4645896507577
38.5648604965537
38.4462063948041
38.6745905395233
38.7830102464143
38.5396274892176
38.5071151880621
38.7175586513958
38.9210689085017
38.585236521078
38.6676667058038
38.4689100522324
38.3220110054082
38.6809970976762
38.9132697164297
38.9177006549737
38.6948682353182
38.3257703048287
38.5205388837981
38.3604474281978
38.5497283647645
38.4876008210419
38.548618692722
38.6665498494693
38.8597494467249
38.5767201580682
38.7478724749583
38.8823059927742
38.7155492435802
38.7903546910752
38.8169191933005
38.8971331815572
38.672364077887
38.3181144336484
38.5703035210663
38.4745833692992
38.6177161625687
38.4955073662524
38.5299144751416
39.209758216112
38.9754601259379
38.5902228024975
38.5046858146301
38.7565600795975
38.5844840273849
38.6277926549699
38.4069726350173
38.507508577409
38.4819955629509
38.40928777626
38.2703439501506
38.4447279275793
38.5194617616578
38.3550157731843
38.3479564077858
38.2736275416091
38.2552746517581
38.5443875921325
38.6829147927757
38.2904239454973
38.629880401487
38.8494942205439
38.926061534718
38.7337339502665
39.2043692636244
39.1714992083162
39.1296756489199
38.8933903836468
39.0184696226954
38.7848189298326
39.2344958554001
39.3556369009394
39.4239236551942
39.2930644319969
39.1910476051514
39.1944746514741
38.9734684868906
39.1312365687323
38.9721877696788
39.0053712098922
39.0239949407954
39.3201803881349
39.5434994404762
39.4555703231851
39.4428078739762
39.4574186205659
39.5480244263572
39.4600470160129
39.618383372423
39.2796944677114
39.5090315661749
39.4852698308117
39.3773244288528
39.4751462987111
39.6626669849376
39.5101291460198
39.4566858039712
39.2976296490298
39.21392467116
39.3104452743334
39.3674767402597
39.1780903956902
39.2065398082112
39.1825064351587
39.0127462081189
38.9488827178654
38.8782798534805
38.9635067071146
38.7301083604018
38.9812975438545
38.8443337687497
38.7940041563319
38.9482471256681
38.5666222948562
38.5964256662856
38.5210264902786
38.2685257007082
38.1753615099611
37.9950151675766
38.2394670439012
38.2010687767539
38.1083602293482
38.1015966960128
38.0069152827124
38.4107917478113
38.2564571305368
38.3440527783454
38.6638507880641
38.7146194490724
38.5640624520709
38.3779206364273
38.4694266967054
38.4973186224648
38.3315394599483
38.4496639120845
38.3954379343455
38.3045257257556
37.9378943163576
38.1974379986065
37.7155645203631
37.4942014712208
37.5574109352269
37.8838285837124
38.2175171601834
38.1071319282362
38.4506340193708
38.5486535451833
38.4292263331994
38.4230539915697
38.2109920459178
38.1013575391949
37.9577804745368
38.0590336058602
38.2247451299664
38.1745774911975
37.8858660890962
37.9945751551698
37.93859775095
38.1689744636902
38.1367570229296
38.3682589454062
38.1259166275862
38.5065320257053
38.5515764578333
38.3506565058006
38.3255190924551
38.7103015068669
38.9952341238385
38.8618272805909
38.8756160652658
38.7062983934916
39.0245534180368
38.5577830429143
38.6622066172278
39.19932669759
38.7717184977916
38.9595442794813
38.9641542877996
38.9764375709547
39.2266389297171
39.1822140057336
39.0703439442617
38.8110334870746
38.8461287858351
38.9612751437297
38.6835719972287
38.8202425745707
38.8027070614731
38.8421029058165
39.0442875150546
39.3010726684976
39.1829194329002
38.9513330819472
39.1074904898223
38.9609272245273
39.2411662546685
38.7955559148183
39.0274330183327
39.0039991241377
38.8328641925831
38.9266858369163
38.7876127611098
38.6245235088146
38.4788041801845
38.8334029693342
38.9051480150959
39.1146325479445
38.9264318984737
38.9355732456489
38.8558403648193
38.9456054286728
38.7743687276366
39.1201227068697
38.9356244049596
39.2555829211737
38.6690308387652
38.8382076806515
38.9285406356406
38.5730715332882
38.7124504560467
38.8327259145511
38.8427238891301
38.6850116510538
38.6254170103711
38.5678142150107
38.4961100723895
38.4294981632593
38.2678904764035
38.2171912347064
38.6347652625056
38.6871334656638
38.6027536725916
38.7013643048844
38.4015451455812
38.0439865735546
38.1199070114214
37.9717804285511
37.8822071541644
38.0361339366252
38.1612725562133
38.1765798303725
38.0549019330975
37.6451103792796
37.8916550004871
37.9153699809446
37.7213450366391
37.6730770938801
37.6094113403896
38.048384246041
38.1927134629997
37.7501097419045
37.6910478856919
37.7260651240014
37.7638177920778
38.0506381496148
38.0103013400148
37.9050296030977
37.8916934015002
38.008778521209
37.9628678702981
37.967179053848
38.1791019678525
38.1125949033538
38.0385801063394
38.004063019499
37.8623011494174
38.250650771159
38.4193950442057
37.9485237363681
38.1122921724467
37.8725900512617
38.2861374980998
38.1887783286093
38.0189877740719
38.1670312034123
38.2068478567931
38.507209467847
38.3460892168572
38.4516856538697
38.3809075667969
38.2552427000697
38.3422524517642
38.1972917250867
38.316005464688
38.1262454001818
38.1170584870039
38.3375568582918
38.4474940381778
38.6209610207821
38.4738338234903
38.3942109011459
38.6323508463838
38.6850821053389
38.5438678059324
38.5236784048391
38.5471845477973
38.3895702191937
38.551767049073
38.2840980503612
38.3030907918822
38.2922811351141
38.4844911189267
38.349780497052
37.8021854291036
38.4623022207061
38.8308188145606
38.828891386585
38.8361498315788
39.0088480512642
38.7890299741441
39.1018318680097
38.7588396846123
39.0060805160431
38.9427103004979
38.7917359242513
38.6365709965675
38.3678891244106
38.4261220475617
38.6141009927818
38.5916633463642
38.7837171073639
38.6961335349042
38.8370406837856
38.6207757881125
38.6307621777569
38.8818055111998
39.0061779439347
39.0578710096369
39.0710485872233
38.4247236567541
38.2585248736125
38.4252635095377
38.4236674148468
38.4219182964868
38.4312714555456
38.4807055016938
38.6817314267363
38.3752980969987
38.3097389160667
38.3274515377719
38.4776866876854
38.4580820716675
38.5307309983321
38.686886632831
38.9651471170717
38.9649437452876
38.9325765882921
38.6574961390749
38.5613789893751
38.2586570376597
38.663493927388
38.453147777276
38.6547952014014
38.9025519577144
38.8105210278087
38.6883520199954
38.6704822769296
38.6158186092998
38.509526394898
38.5473371792003
38.11501322496
38.3016385137319
38.2611002522922
38.1453672031187
38.4772139552527
38.5286219107757
38.7142836924074
38.615997247058
38.656950321492
38.5241375803743
38.5068234671041
38.6954113065481
38.7644206586874
38.283151713121
38.2077854048531
38.4208752318067
38.2995896668213
38.6267437720585
38.6147554395947
38.6305860766416
38.5617333686986
38.4598138068184
38.336271874737
37.9147893840208
38.2106378134896
38.3651640003787
38.6386776974843
38.4618247014172
38.6211126747917
38.620464208809
38.7564624866531
38.4113770650141
38.441511958173
38.4152879620089
38.6448846275565
38.8208415142668
38.8146619180054
38.6705603293653
38.6662332425191
38.4652150731553
38.1601890151742
38.4469041531532
38.2598367440762
38.0892001884879
38.1799980229006
38.0318189071341
38.0701163290295
38.069122936059
38.0894364034741
38.1170029291771
38.2584868166091
38.6448640402962
38.4365899020566
38.4779201893618
38.4670557534102
38.7026999367244
38.75793520844
38.6741891865869
38.7948981767658
38.7614505247636
38.7454728311372
39.0448446772724
38.9747331197225
38.9208168258798
39.009169446052
38.8674589160376
38.5921572919162
38.8644363494925
38.9646667586796
38.7326074668924
38.7029731231938
38.7866931342751
38.8146300338758
38.5491678455477
38.5659159869722
38.9804837603103
38.9267206740011
39.0377490962963
38.9054597771188
39.1654224050597
39.2251686811038
38.7421202080532
38.9125978006916
39.0411874527383
39.0327860408541
38.6991872977229
38.9750500266793
39.0682030218134
38.6313402694453
38.6750760369603
38.8161227581227
38.5124720326419
38.4819269643231
38.576219176101
38.7067854295668
38.2786819412205
38.3856376276621
38.6557983231585
38.8105016060595
39.124659802288
38.9236744769442
38.7061586656456
38.6317630504458
38.8040382462137
38.6922549128328
38.8108899831363
38.9729439732141
38.9560619668323
39.0565751173893
38.8563615324567
38.6224297119455
38.6490035701575
38.6665512289437
38.9035739182199
39.1585610119802
38.904887701594
38.9949592542894
38.9356030945099
39.2234403907946
39.1281428425431
39.3211299376054
39.3203142308453
39.3994013648908
39.1860259041369
39.3258709794661
39.4074837439261
39.3287169294537
39.3970932621899
39.2437374162429
39.1897305985871
39.4199569599093
39.5609095337869
39.5568578821513
39.4159092549803
39.58185242347
39.4741324300422
39.2425148473187
39.2487011475997
39.2229507380857
38.949114630848
39.0125460112688
38.9705915676791
39.0791239372044
39.1105927678365
39.2627059246214
38.871490198793
38.7707741977829
38.3079584542106
38.6589955488568
38.5105330918706
38.6997872709206
38.7517843269361
38.7527448107816
38.6448118316166
38.7126389874807
38.897460175542
38.7058270645796
38.6816944140308
38.8509479521069
38.7676243343648
38.5682597870279
38.579631399086
38.3981912719242
38.3291332617837
38.2376012380086
38.1138722892486
38.3145208036511
38.3648530233786
38.4586713650214
38.4391601289321
38.5803345770206
38.3643035597499
38.3494107828745
38.491510117238
38.6464603342282
38.7366358426586
38.8131817470897
38.608051194703
38.6870574586387
38.6483166738808
38.6111113293093
38.4419778979254
38.6321716876218
38.5591200871083
38.152898940582
38.4174509066456
38.6377175497968
38.5002227866629
38.2634777358629
38.0532293949487
37.9459672028164
38.350662829332
38.0060438630511
38.0574176467712
37.8572085974351
37.7951633149109
38.0485579938872
38.2857882548769
38.2149654767935
38.3370130673076
38.6529455216017
38.4930411862264
38.7803961425048
38.7634220962459
38.7219788633121
38.908298962562
38.7152863226051
38.326374712203
38.5886590897117
38.6346960836577
38.5108280299663
38.6178501716404
38.3084545101146
38.190851394758
38.1808706815206
38.2847242625255
38.2438892320335
38.2438762043189
38.228467324095
38.2127771243428
38.3020366495306
38.1653581061453
38.1393095263486
38.6960495265025
38.6404862732666
38.8610020812543
38.6664741288736
38.6088639244616
38.4454385754175
38.4749488652264
38.6153434593109
38.3667689428117
38.5924804759475
38.8524037827349
39.0514001033318
38.6488151911806
38.7500136929965
38.8762788096996
38.7919243475585
38.4139723365548
38.7166202375042
38.5765697425267
38.5175512987794
38.4440117394331
38.3338581492521
38.1315417890074
38.3615877277446
38.4240308043478
38.2701557733591
38.1988524492568
38.2269287299128
38.3187013860019
37.9909731547583
38.3716681557291
38.464733087628
38.4596517692095
38.1204598302498
38.6946254316366
38.6630415954066
38.4868550429827
38.7583118666098
38.6354418844547
38.8672564743722
38.6864521224544
38.4913134934767
38.4013757347447
38.1861390369016
38.6779128658628
38.3513008426843
38.6700216316236
38.6416919559394
38.5325745386284
38.2181641151729
38.4722109660481
38.4264165696722
38.3539756208914
38.4731681252835
38.7328735053846
38.3694931624071
38.4751051863512
38.3856018100758
38.6143572347651
38.5487797099158
38.4972771636413
38.3614698599788
38.6596920654663
38.3165471166935
38.1055961373331
38.4763873303121
38.501284349026
38.5735620027545
38.3122378246248
38.3006956370372
38.4269562937179
38.1461736935899
38.3878225308544
38.249690736342
38.6186181308884
38.6117415990879
38.5104716826058
38.7233915206294
38.7084597682462
38.6238316432894
38.4638229067493
38.2205559481887
38.168517175874
38.5778905479209
38.328623111293
38.4678697116584
38.2737463417838
38.3675814945947
38.3440395587509
38.5975378070851
38.4922884749712
38.5063176554227
38.8284897297161
38.7416710642558
38.4201722895915
38.6328721270553
38.67056382688
38.6264456590289
38.6666661463716
38.8462162539644
38.8708105697436
39.1048027897372
38.9151200937366
38.8767468311774
38.9612933134337
38.7606687545776
38.7970343784444
39.2320309257834
38.9743165313891
39.0754540070457
38.634883708365
38.9589822864042
39.0975905910773
38.9089951325444
39.0650943073973
38.9328280674655
39.2093639462113
39.2721886934179
39.0831064265138
39.0909508711682
39.3823328708498
39.1552777337783
39.2936813179461
39.2897229026153
39.3629152672573
39.4749302708673
39.1159065671891
39.2172201691524
39.3860358385443
39.6360905261228
39.5335612408293
39.683208823981
39.1066826898892
39.4144604457181
39.7221603360839
39.4737318166533
39.6246746940024
39.2875108578193
39.2315061405633
38.8954339740616
39.1845009085654
39.2312309198069
39.0067918250737
39.0562155545269
39.0768885391654
39.4371998024641
39.0094191927444
39.4802069233785
39.2781084711719
39.2191690179946
39.3059001494026
39.1666080698959
39.0451835733744
39.0453129774915
39.0756578005403
39.156142944578
39.1275666207433
39.3780847351506
39.2558792086449
39.4066668422104
39.1171754619474
39.1283909776403
39.043196273627
38.835920881857
38.6715316914776
38.9524532830122
39.0609495509755
38.7956085560048
38.8446744212155
39.002253147014
38.9857442103365
39.0440627683702
39.0274024364674
39.1818931249157
38.9800917330982
39.0382606738632
38.9355935669272
39.2273799539635
39.392797248114
39.4973996245841
39.5706228244775
39.6629830373499
39.737682868277
39.9049165817313
39.5350149416392
39.5473649036414
39.4943225438558
39.6002815480502
39.9420288869488
39.7546836172532
39.5263289180055
39.1687204105776
39.4716949549588
39.0693067131893
39.1779272238141
39.0141270452666
38.8908022483054
38.9089632484148
39.0746892287842
38.7384699597367
38.5957861615699
38.8196345772588
38.7528910741593
39.0044020402493
38.9167850191761
38.7947072107632
38.8784830292952
39.0049904397994
39.1883368047188
38.9096588964119
38.7578743985341
38.6430389932662
38.8548222163938
38.604311061846
38.6235376048865
38.6208269925715
38.4353367074276
38.0558220187755
38.0198428886832
38.1182395820552
38.1528230964831
38.2162367081356
37.8990857492385
37.8497067588885
38.0814543776406
37.8705534264318
38.3436507422969
38.3942359359964
38.3436916205732
38.3802350353418
38.3558376588707
38.3330406043378
38.6090441100184
38.7173697573039
38.6473635498492
38.7227390233689
38.5277165581391
38.8486112516086
38.3464890056368
38.5975317446282
38.637615976121
38.473025089349
38.3806022868148
38.22467926117
38.170471458206
38.2172496926519
38.4022450896929
38.4775955371955
38.3518690657248
38.2707014936117
38.3464570496953
38.0887386515046
37.8820711155494
38.2712008093479
38.258218129585
38.3226552393997
38.2817206351671
38.4177076805926
38.5292053837719
38.6969046746478
38.5914379257281
38.4700429787153
38.3352034904127
38.2426965144241
38.0462504004123
38.1705104034515
38.2274703357886
38.1224403522027
38.3282268974016
38.455936812373
38.5023747210233
38.3412482242028
38.2889802618665
38.0390850000071
38.2546367686159
38.2900328775213
38.3779803053593
38.5060322930024
38.6224096890379
38.3355812995348
38.0911819170106
38.2055649035995
38.2426212286254
38.3414253460604
38.463176711264
38.1289451913196
38.3006213539869
38.1011850267086
37.9592214011819
38.1504951030476
37.9815564917864
38.0906444286196
38.3605152856424
37.8613640536575
37.9175737956785
38.3169303959475
37.8867767641516
37.9755949849739
37.8887132095023
37.8807743465103
37.3896888898126
37.7778799323643
37.8135053611742
38.0085540604632
38.0744508241094
37.9365060572354
37.9199560602165
37.831969225836
37.7315086922556
38.1593123267486
38.2426109279613
38.145381283801
38.0345380529531
37.8197388634265
37.7938930936784
37.9539730060571
37.8181266446056
37.8167825823174
37.6654330489157
37.6156710237009
37.4018930027865
37.8026284953947
37.8134297794584
37.9569725654955
37.9205673265212
37.8683030396751
38.2091921112754
38.3263766179158
37.8642838934478
37.9773081661702
37.6109986928479
37.6927958989021
37.7551116594933
37.7567785204173
37.8044195827857
38.0474103765668
37.953724258678
37.9789408896432
37.9972083857293
38.188936393993
37.9592561114918
38.2708204730706
38.053790059425
38.0101802012933
38.13550814519
38.1571705792003
38.2028849465974
38.1177783203779
38.5224291714755
38.3333941974934
38.1902840391849
38.1206357802167
38.2736461542892
38.4979984420855
38.2700297023583
38.504084357103
38.2383864191752
38.3790686541929
38.4097435319812
38.1639546821293
38.0729173038672
37.8322911291957
37.8875954803022
37.6940878331559
37.7107651417701
37.3803313207872
37.3565700913784
37.4203218175453
37.4498843193054
37.7249798405027
37.4684187920179
37.4841161845683
37.4606460304653
37.6275412970096
37.5387927905978
38.2586312555735
38.5368444612873
38.0877431815525
37.9947262253606
37.8969406111572
37.8165907270912
37.9931445571612
38.1928756203496
38.3100804297838
38.3605142436347
38.3750896718858
38.3337860750293
38.3667642074834
38.1782058607857
38.2370963225847
38.5441181519837
38.357250450324
38.2039013973845
38.6261190553472
38.7208317280634
38.3151938176687
38.5805899338698
38.7206586880299
38.6310414551462
38.839787902145
38.7873898200269
38.849752894642
38.4383919393628
38.431268703958
38.5870249573199
38.4724829456205
37.9751612103824
38.4650434153771
38.4960261315465
38.1812744035933
38.2532820328636
38.0557662854268
38.0832484384344
38.2824381280313
38.3066940997927
38.1284474503728
38.2445785951042
38.3106582088699
38.376928787166
38.7206182574735
38.4253287948425
38.6575596943523
38.414973933251
38.6576444087675
38.3552804575572
38.5465785263742
38.4839585047439
38.1544180811167
38.4500739977658
38.1427268442118
38.3504687500654
38.3132997023712
38.4050531649058
38.6263306864743
38.4498463292065
38.7399839555011
38.260239758009
38.4260504989231
38.3410498319727
38.1984581484394
38.3091175113698
38.2376974846855
38.5428927660397
38.5582890991486
38.6376887936535
38.3210491854372
38.5202570270715
38.6669842036265
38.8245281402693
38.5281605146352
38.4678267475671
38.4466491075977
38.6045360975773
37.9687633938078
38.421883165775
38.5123587600158
38.6929597910232
38.5085176772155
38.6631798834171
38.7931800174877
38.5554108418486
38.3964918071164
38.5463229568704
38.36287040416
38.188786382986
38.2050367496026
38.1998666553923
38.1571397053439
37.7109251136845
37.8103359533215
37.8268366882363
38.1366912184203
38.1577829913864
38.0635282521387
37.8760485382473
37.8036803443477
37.9838317401618
37.8835526868778
37.6019963853355
37.6713526022373
37.8701979280541
37.8536081075259
37.6774521184826
37.6833769001642
37.8638694527628
37.5540505320907
38.0450818763589
37.8268578017351
37.6460731408199
37.6336716406546
37.7516885711644
37.7547448482154
37.629174236736
37.5846257329192
37.6185987994356
37.695141649328
38.1005592835297
38.1804295799949
37.8605009384875
37.7189819679457
37.5342316472101
37.7526060649093
37.8378722910611
37.5976736521844
38.1505636840087
38.1457988249908
38.0809370469474
38.2546201167753
38.1526530638772
38.3622885980492
38.4407021875856
38.3382290370673
38.5396773428287
38.1908584205405
38.7712125024092
38.5857331576928
38.6894621289615
38.3896972515571
38.5212920002422
38.6905066593229
38.8738419349566
38.9470560865582
38.8565580718104
38.8884558519
39.1508578722514
38.9669904587813
39.1543619988509
38.9787471324665
39.0895307212097
39.4211352911045
39.3553604446594
39.2981400758079
39.2351897560303
39.3495769410763
39.4462001174024
39.2567536152861
39.4089162208204
39.5613512245296
39.1805414504089
38.8902242199225
39.0013761242299
39.225736107998
39.1141205118614
38.907057961387
38.9057910294312
38.7194658096209
38.4717266866314
38.746912234357
38.9033401042683
39.0923221007424
39.1183147214494
38.918802274439
39.1291246458351
39.313013534644
39.2005665443774
39.275765591093
38.9969312276889
39.2434184619125
39.0178325674342
38.6418477864863
38.9307886920294
39.1658810268749
39.3046339519232
39.0440788709075
39.0364293571197
39.2905781806435
39.0268478612753
39.1324413791938
39.2119617818764
38.9574283506613
38.9850172862385
38.9666919266585
38.8510656108169
38.5096962452753
38.6258177614948
38.4754570277232
38.7210990812521
38.6612774819493
38.5795775253204
38.9476231398345
38.8169643384106
38.3420036036195
38.5353014784039
38.5082230967069
38.0267772762894
38.1895351387011
38.5752085870576
38.5926464041551
38.2986345839132
38.451157155863
38.4850337663196
38.4739458774416
38.5841675939936
38.0818887093873
38.3653908302608
38.07772414762
37.9250440654787
38.2012106962515
38.4236284908668
38.4252722833414
38.5524574018056
38.5249637180086
38.6772327840226
38.6789108199484
38.6881977374108
38.5390609410778
38.4403183876548
38.6484307680081
38.4416084243748
38.2936249916181
38.4426669793104
38.616494238806
38.2983777885372
38.8618173244273
38.7760901393858
38.8647559396603
39.0914063687594
39.1759123144591
39.0215804620223
38.8211450913758
38.7695264714864
38.637647043166
38.5274430258605
38.7412118344119
38.7752384970977
38.5303306569775
38.6490915378616
38.6824185294516
38.8701167581012
39.0248619020701
38.7923516579394
38.7987478086102
38.7063414594935
38.6405962610327
38.3438009985111
38.1721795710241
38.2648354177001
38.1834943514541
38.1173911609944
38.0973552599166
37.9234455242779
38.2201367093605
37.7585112431037
38.2251647177119
38.366766883006
38.0849933542477
38.0396535564246
37.8892400558367
37.8074363490934
37.7533716119992
37.8839230107198
37.7176673661783
38.1525431418705
37.8030471945709
37.9330911116167
38.1340593387087
38.4753068024257
38.4389672434759
38.6628406078083
38.41888964442
38.5504897958419
38.3931220201849
38.3825286408845
38.5446277278161
38.7120939866552
38.8320063077361
38.4861191456764
38.7930202394162
38.9807031165265
38.8527980241726
38.7495420784729
39.1114383493034
39.1446183876967
38.9678809255924
38.9575438941118
38.9222760622538
38.7761906232883
38.7506437160957
38.8182516369566
39.0604120216893
38.9317754928694
38.9934732669418
38.9863181881389
39.2983529444215
39.0688009842796
39.1281858113781
39.0552359273462
39.1527510644641
39.0526882763792
39.0337385102365
39.0039613759743
39.0171738788153
39.0535726274062
39.2464226284322
39.2562108430813
39.0291418971983
38.7756909383509
38.6600084718668
38.6995347117887
39.0056891797951
39.1639609390835
39.3375012129494
39.0690676088808
39.312783001463
38.995119222605
38.9835781643771
39.0767475420983
39.1059939462979
39.1169336660853
39.2884117788966
39.2637792791756
39.1309511101266
39.0576764605671
39.1290219562131
38.7260026738738
38.9100595222329
38.9546000338337
39.0280317260716
39.4835244548464
38.8008204793848
38.8856435321003
39.0070606923635
39.0535436963953
38.8664527670597
38.9936853583845
39.0739295000891
39.0512483712944
39.1254418888387
38.8350247353673
39.0272171759892
38.7218711975713
38.6158709676556
38.8899812686914
39.2300674243816
38.9965439771911
38.9155075721021
38.7908846758651
38.7980802562184
38.6654865407208
38.7165399505589
39.2070476823156
38.8244180080617
39.0174770101675
38.8916202559888
39.1542589444444
38.7828899511138
38.6024991275925
38.1667416420441
38.637273162266
38.6332934880134
38.7027721825431
38.678224967806
38.6413729623497
38.423790572806
38.330870080853
38.276174523859
38.3713411247751
38.6183075358487
38.4077693353591
38.4499697173235
38.2619602677753
38.4857932368846
38.4106984413304
38.2672574444046
38.5821717792269
38.3228717265775
38.3784288129921
38.2183516854078
37.9767475229594
37.925536577084
37.8739854709566
38.0848912661112
38.32992563902
38.2130498380645
38.4449758938614
38.4562851081377
38.4044542505647
38.2479678984981
38.5059308613144
38.523136561608
38.190520280344
38.2487425638922
38.1805332852882
38.4830585607329
38.727320668955
38.6834040095426
38.6285823965972
38.2076714795409
38.2000078878517
38.1558304662361
38.5754120870888
38.6631549884279
38.4642622134698
38.673728965118
38.6981471732387
38.563693962457
38.5366702766811
38.5452671252229
38.3263148134405
38.2741372013583
38.5206878922202
38.610263627512
38.4121659280505
37.8595150586058
38.1502382250634
38.0277534412888
38.4341735185522
38.0615419181706
38.1073637188606
38.252865508163
38.5306182707562
38.4437168376523
38.7341190037147
38.7051911601071
38.8605530089416
38.6827018322299
38.7670060970771
39.0228557671732
38.7457094863185
38.4930315632763
38.5177823302267
38.4526662481383
38.6518121531243
38.5594578214616
38.8399052006507
39.0132406359062
38.4038395201158
38.7876995628121
38.8381105056553
38.3692379524532
38.2229446540361
38.5344744705213
38.5121118759823
38.6371182821218
38.4058694463242
38.0043516568009
38.4483525019363
38.4146540254099
38.7800011696987
38.7616848803303
38.3666394179722
38.4097644490198
38.2144694580222
38.3789642098428
38.4232317378141
38.4203548212199
38.51571754256
38.4738455531937
38.1838973269454
38.2810125849873
38.1461965853722
38.45081164751
38.4828089566828
38.4055972920478
38.5475939958419
38.4216357394721
38.1859814130217
38.2146719435271
38.4948015221192
38.5369838665525
38.3236403749901
38.3932640469913
38.5456906693264
38.4567171252203
38.5690155773588
38.5971914221042
38.6269499451587
38.4799143094346
38.4242055348221
38.410239838327
38.585239915537
38.4055760234748
38.3611599675174
38.4057125276399
38.285140641803
38.4229952805652
38.370066087569
38.4356423088453
38.5596568171401
38.4388709205706
38.5288916319558
38.1648747642085
38.4025327345519
38.2390392804023
38.4281863104622
37.7952019367578
37.8932298405093
37.5031045157954
37.6941715327176
37.9156186125086
37.7759496767361
37.8163563564752
38.0709595325267
38.2117361965147
38.085386830783
38.2526054838714
38.3523025537232
38.5797087294773
38.6181387260071
38.5619275946969
38.4725314549271
38.1671162489143
38.4901704299102
38.6612662308825
38.4893247548753
38.2416725364803
38.5802515113333
38.3908029150595
38.1430080299312
38.5404548865853
38.2279211806597
38.3640910645905
38.5863632517859
38.556976603153
38.6015403098144
38.8482871309153
38.6178280311833
38.6540277587406
38.6877195449881
39.0599622688817
38.6498391087632
38.7011596000828
38.838291371707
38.4674338847859
38.5680480817988
38.7625017795923
38.6014596561216
38.5114524126462
38.4727360733582
38.6978907879589
38.5244426385412
38.6931650632855
38.4424321480517
38.5398499696578
38.2834526685253
38.1266253095139
38.3205503926678
38.7841966604491
38.6285138501516
38.5813763299487
38.6274341555443
38.8461907041625
38.6639240471004
38.9318569857301
38.8385442573456
38.8008535192107
38.7505921399818
38.7444747805391
38.4212219807541
38.381765313582
38.4124521551574
38.4672543195263
38.3511128111524
38.179668530878
38.2209594778908
38.2523117526727
38.6830389089895
38.6871097338956
38.6734061290224
38.6262062174174
38.7507985178848
38.6103591732464
38.7453148696271
38.7162826402314
38.6159988071252
38.8561048779234
38.6227906536279
38.6003169691174
38.4497457487914
38.3918899601565
38.1939552284228
37.998381484475
38.2199824185968
38.1035119442752
37.6931916344841
37.7502967374811
37.6681308384825
37.5885687317693
38.0488929797609
37.8807151457458
37.8099179282606
38.1135096821531
38.0143035384844
38.0094752737016
38.02731447318
37.9414418779965
37.7567141986016
37.7790518109631
37.6634560320022
37.8188438376268
37.7846142395896
38.0330471282553
37.8914929427577
37.9667511364199
38.1577042445515
38.0558733215463
38.0757121807511
37.7440893325348
38.0121791849414
38.0594768232997
38.2391276441348
38.2381217881296
37.8965609440877
38.0324894334194
38.1335809454092
38.1317676305362
38.2869428204427
38.2892967389337
38.0465238482834
38.1125601186147
38.0990799313344
38.1124133440479
38.2065114141533
38.0821918809802
38.109797351438
38.206886167837
38.0659017706817
38.0690516264116
37.987535247999
37.877788095327
37.9713830854635
37.7117804592715
37.9239899123308
37.7448355563509
38.0229142282267
38.1437007961306
38.2294026018211
38.1243307390098
38.1002402158381
38.0273815120677
38.2493147239881
38.0347702544917
38.0892069345477
38.464423495664
38.0964182268081
38.2919994782829
38.4061740474472
38.6574206028344
38.655400867364
38.5168831347601
38.5757884066469
38.7630896792404
38.9375917132068
39.0829228347203
38.7537708444415
38.6947149615345
38.7986827902688
38.8633719809059
39.0327282203818
38.9957143386069
38.8080907034833
38.8465640990648
38.9351533989555
38.9005152721961
38.6923009281911
39.0161757215627
38.9453483525926
38.7219402028602
38.7005669979861
38.7120256378148
38.8119896756233
38.9047156121269
38.8671673629133
39.0159305708282
38.9474370611266
38.6496741227793
38.5099614097569
38.4235636367602
38.6248270841242
38.4475179611716
38.1542952180931
38.770274490435
38.8155166666872
38.8388100033559
38.8579941039633
38.6607767077294
38.7558749035333
38.6377136964945
38.7269886195148
38.6999497845488
38.5811648041674
38.8530914853
38.8981002372493
38.9604237291457
39.0089740429284
38.6244783422755
38.6905257486765
38.6424584668456
38.4891444117904
38.3315492674172
38.581352339069
38.6742707270496
38.7005533627335
38.595845219038
38.3123869127107
38.4456092075459
38.6802749350795
38.709796624977
38.4641965820286
38.5673416594085
38.85275001166
38.4887662863036
38.244570452394
38.4535005957144
38.4989833391756
38.665279455005
38.5540401983834
38.8967746520329
38.7255566675504
38.3211791385304
38.2222572452617
38.3761706613963
38.176823906874
38.3590908268099
38.5579572877181
38.6781232457627
38.5034175028727
38.5878265202557
38.724625820402
38.6003329993521
38.442369150093
38.6122531866332
38.6408783032596
38.8620436997193
38.8601836489159
38.5163269643309
38.4802462469857
38.5318875301354
38.6805218832366
38.5824379165218
38.582713253584
38.3439601639736
38.5711418631146
38.2722170587674
38.3063447929369
38.3205370703447
38.0853043451522
38.1285526627333
38.1388797331429
38.0036561983936
37.7700447021995
37.8212426244497
38.0605458635818
37.975629788034
37.959997877085
38.0738425195933
38.0753196716309
38.1988261258827
38.0853531498852
38.0911831088581
38.0328459778944
38.1171897883276
38.1932935570771
38.5309399594983
38.878120553882
38.4482460859505
38.5926608954245
38.3677547291254
38.4564926587492
38.6571110612532
38.3556865800102
38.4602729372054
38.5294532487977
38.4830440511425
38.4370275639751
38.5682039898828
38.5028254633293
38.5534264333866
38.7588226483576
38.6051897256697
38.6336929736784
38.9556050460907
39.2274056833768
39.0122360636808
39.0095636346532
39.1754847874977
39.3243526839883
39.4757686122613
39.546492023697
39.6727295559839
39.7460411583784
39.5880398195767
39.244238175577
39.0942731006681
39.1974975330752
39.1655289968945
38.8321107756417
39.1081807372092
38.8412971995503
39.0418947838183
39.0372155871645
39.0822628027783
38.7518267536654
38.7479433468644
39.0626404431835
38.9532781720366
38.9081685620761
39.043483082099
38.917904502777
38.6785494850185
38.5924945401082
38.4987951263964
38.6677623858378
38.6499200984503
38.5881100086978
38.5454956195367
38.4159689916346
38.6504131840596
38.6474593862661
38.9575922717361
39.1024445900173
39.0773351365052
38.7917900756129
38.6489969047429
38.3576797356123
38.264119012319
38.2140815338998
38.2637643239919
38.5171334197959
38.2316382422864
38.5992312300471
38.5147261645741
38.2560317625108
38.2966942134484
38.1107127415377
38.3229081332172
38.0574148870046
38.4737859043821
38.3553313098273
38.5820468814254
38.4568935544781
38.7984710812773
39.0541884093505
39.2085281633799
39.2260432287514
39.274493735037
38.7237506146701
38.780388615021
38.6440875236616
39.0814900164334
38.975335582779
38.852407312475
38.7448504194387
38.5486452289143
38.7016806849485
38.5716459760126
38.6294441514318
38.3096738367097
38.4794159032059
38.3898669385174
38.3788117063598
38.4451763149805
38.6813465936311
38.5315054710284
38.9186414700634
38.8717573169165
38.6940858656096
38.7308005882577
38.4930400210425
38.4890545102376
38.6378381532829
38.6865573259815
38.798849539814
38.5883409297282
38.5890906322473
38.1789764801797
38.0720048227196
38.1104968434133
38.3005506389546
38.2785373416201
38.2434836220782
38.4915977826454
38.0818685423653
38.3785354386881
38.6823527185627
38.8269003848473
38.0275637664271
38.0796772518452
38.0688189464
38.2793175533746
38.3103835585187
38.2532809509421
38.4869832246627
38.2800279018605
38.2612384822315
38.4519575881304
38.4138585493045
38.211386602248
38.183383043757
37.961756946374
37.9674806549046
37.7120429155144
37.8397952918941
37.6969871506274
37.7357488010596
37.7476893065111
37.6578567971087
37.8371993984203
37.7174872815507
37.6748582799071
37.8088650440066
38.2012438340621
38.2818620236824
38.4511205354236
38.4009962495768
38.5781161257579
38.25173438401
38.4439639488992
38.0936424729755
38.2247784980983
38.1759085074502
38.0525311221389
38.0925128998928
38.067531836953
38.0492517759215
38.0152674017394
37.8101122362127
37.9712045744803
38.1556435728973
37.9438489794527
37.8341407190261
37.7934259467019
37.8854079776522
38.1360219124455
38.183607240811
37.8583506109784
38.049103826356
37.8575440699608
37.8313868465391
37.9037618154522
37.7799250275561
37.4883157339145
37.5724949797472
37.8197354092606
38.2496840099119
38.4209282840709
38.4794336440019
38.2511543903711
38.06306625713
37.8679512423062
37.4569752120644
37.4673751062226
37.764472330823
37.9426690994773
38.0268101142569
38.0909532138046
37.9059357335596
38.2634027386202
38.3498733397822
38.2545344691334
38.1491577320197
38.2032288538244
38.4039861108181
38.1425482339352
38.3509192764452
38.3400059230536
38.3596128826894
38.5890797564341
38.6227110545386
38.5045278210583
38.1409977772224
38.3395262381225
38.3099569778704
38.2893044030073
38.5789244301732
38.687878314913
38.7486975592978
38.6121370623083
38.6129717493139
38.8351497974036
38.6653299954907
38.6791395874416
38.9353115132497
38.9976548579299
39.0991263764187
39.0005943365408
38.8978311514159
38.7937189476772
38.638200912999
38.7110922430637
38.6921048273967
38.4899237456085
38.4804598909708
38.5330206448995
38.5247118820662
38.5950881598131
38.6878428706174
38.6490404809523
38.6085629958845
38.4285020191919
38.3167705869593
38.3558531283514
38.4611798926038
38.6789258294408
38.7002922635545
38.7505810461159
38.6977717864166
38.8984399741551
38.7298568609444
39.1319617060404
39.4085666700661
39.0521033164363
38.9924872210259
39.3038411042294
39.128490352467
38.9820031310027
39.0238108798529
39.2323171411125
39.2115529835735
39.033928828951
39.000011632373
39.0044974850545
39.138186885644
39.0759175495259
38.9481067423551
38.9466300997072
38.7237319866135
38.7437365291458
38.7767727366034
38.6544424120803
38.8021743321296
38.6184806014007
38.9181293477734
38.9849545388851
38.933596846906
38.7446281424926
38.5562658501326
38.7301497259843
38.5515304944936
38.367497838709
38.3160868204683
37.8783135343784
38.07228007701
38.1222627302795
38.1842138427813
38.1946152330467
38.177335334274
38.0441913873008
38.0535708314559
38.1267297258917
38.3249031168314
38.1502180709643
38.1719147965184
38.028035631556
38.0899742172267
38.253048242304
38.0131859938031
37.9372387455831
37.9115653695618
37.6840740997223
37.7467323880662
37.8313754706604
37.6161566472585
37.573244502982
37.548885650373
37.6819960603992
37.8700980472728
37.9424985345804
37.6844605627436
37.9611914580723
37.7369426454115
37.7425200661909
37.7264288652005
37.8712622123967
37.8789376733234
37.8140536221591
37.6703692544181
37.8996461460971
38.1537883135303
37.7200147461932
37.9387993233486
37.7984515934416
37.8964266502223
38.156157769388
37.9616416013466
37.8947003649193
38.1228944645942
38.0820234768182
37.9476403566822
37.8063030082611
37.8993522977747
37.7186914816933
37.9171685477268
37.8732442531946
37.7292092284044
37.9627670430401
37.9078374285232
37.9745793857869
37.6598975518555
37.7618077505514
37.9975847386578
37.9719182914158
38.5117614649581
38.0494086497848
38.1312814081104
38.0227344776304
37.9672395207256
37.9782380812369
38.017953433467
37.9144478528005
37.7783934208787
37.7036588189532
37.5000456013361
38.04926354652
37.8877158874917
37.9873172176027
37.8581367152428
37.7920990518599
37.6531378448316
37.896836717092
37.6707650022687
37.8457147653884
37.9041713223858
37.9797034180185
37.7049139322179
37.7851501433763
37.4237873360387
37.7310173096829
37.6544760295089
37.8337876089237
38.1037353453464
38.1534785902112
37.9560570350438
38.1270376617667
37.9931739560122
38.1598882181158
38.1510014560169
38.2285240650995
38.3295940942257
38.266893586409
38.3832261481375
38.4055453383902
38.7563715650123
38.5027610330598
38.6452754370753
38.7367105711386
38.8825644862795
38.7168799240021
38.715955846142
38.8677421416059
39.1043281962491
38.8298005890887
38.5459523524878
38.7097464147604
38.6033515123724
38.800342565049
38.6730602305299
38.4628969328277
38.9477220811729
38.4923097145905
38.5681497549315
38.6627939901466
38.3048619054398
38.5908261649196
38.5925816284036
38.924214431802
38.4944670407277
38.6883504692523
38.6379775966625
38.8333809121395
38.6659730603724
38.6490899764858
38.5281499568226
38.2779635725463
38.6637045888099
38.5062243844387
38.7255522749232
38.7498090758741
38.6315658127669
38.7303049234747
38.8664542013335
38.753000680292
38.8748838079528
38.7349730205372
38.576124087247
38.6933734977225
38.6731793361095
38.7478986646871
38.5654543740876
38.8225765725556
38.5471407805258
38.816260005434
38.4134746252161
38.4473575238707
38.4301842974144
38.7612349158495
38.6900871033121
38.9401469354973
38.8532493522605
38.5591720994913
38.9073834265485
38.8112678653789
38.9533891852888
38.9335470685419
38.6349617923717
38.7945663363815
38.5005629763595
38.6415493521846
38.6593183272085
38.7541232925336
38.7866726816416
38.6035774039568
38.5571296484147
38.6628839945916
38.5708514133408
39.0525824618789
38.9740543998535
38.7709801621543
38.7722363349299
39.2109009387767
39.3535943682361
39.3833578607026
39.233005015437
39.1642669240974
39.5874238971167
38.9360703507582
38.9638065271067
39.1600964358086
39.2639447639164
39.1107457867617
38.9238597757003
38.8571259613103
38.7477046420194
38.7215540576758
38.7242833373068
38.8663258963138
38.8758114760777
38.7040181619634
38.7093984401042
38.3908146863123
38.8207631443213
39.116582199149
38.9282774946497
38.7979270656972
38.8515294958347
38.6256271386842
38.5297281211277
38.4974210125709
38.379938475509
38.2323566407323
38.3198411022206
38.3792511076297
38.5720798546413
38.4783184511175
38.129343075695
38.2491128888793
38.1159461675745
38.205472099229
38.5035551815458
38.2250584520566
38.4763962742395
38.4708772464641
38.6317357681628
38.5613165860315
38.7700683657546
38.8617838409712
38.5852155271566
38.3104671659846
38.1748455324058
38.2773392281442
37.92098057405
38.0324421877722
38.2010848009361
38.4069867390916
38.3059915815782
38.3569265295261
38.2701507951138
38.2197943250679
38.3206070497555
38.0775293409109
38.1571046788329
38.5488168986338
38.1814636245191
38.2448600888457
38.455351019151
38.5339413695229
38.4537576762113
38.6260135490326
38.3230955886186
38.5294355349925
38.508287620708
38.6488442435682
38.7412748305712
38.7969622229221
38.9232514250544
38.7128966997255
38.8076533243955
38.7958650168587
38.6577473885813
38.6511028013344
38.7630713250175
38.6946632192229
38.4955023940595
38.1702408623736
37.8702768934325
37.848016410422
38.1155465449927
38.3787088165152
38.5415006629394
38.6385204931884
38.8111826041142
38.7681238895829
38.4971923394637
38.2132142878315
38.586029015438
38.7683705436222
38.7629920027064
38.5521313753995
38.5883102994431
38.4983106153498
38.6205198387748
38.4680140449498
38.5931608075752
38.9276305051447
38.716212744901
38.9580983189735
38.882296789081
38.8611198812979
38.6120617572071
38.3042933796119
38.3475648958524
38.6703448429729
38.7249028905996
38.6760815690762
38.3967824778876
38.5894097385439
38.4356819221536
38.5815687478918
38.7988591961345
38.8091830615114
38.763395648387
38.5233259158519
38.4726120032741
38.2776912046338
38.2206640160104
38.1540644933593
38.1724087196599
38.68070119511
38.5936295365388
38.7546769539651
38.8825443061711
38.7405865590732
38.9828577056348
38.7236178826713
38.7483962714979
38.7488904761614
38.9758715097941
39.0298070977932
38.9420477078668
38.8062943522354
38.8031859440419
38.7280784850669
38.6757604538474
38.4383297063065
38.792407717304
38.7609183857821
38.7534079942654
38.6421991251754
38.568319499145
38.6568954096446
38.5437203546331
38.463800430625
38.5048224481874
38.367217446355
38.3062659852501
37.9965447610688
38.0759603742465
38.0878612886367
38.1919857268881
38.3329396591383
38.4465905482323
38.4934772092319
38.6260556785361
38.6791090935827
38.6401053407384
38.5252629185214
38.5844974362421
38.53260586593
38.6057174029931
38.5691747338244
38.5645655980446
38.6506111652119
38.6258084187581
38.6675984151981
38.286278876146
38.74252159436
38.5023286457945
38.7085476510521
38.774963971722
38.5716902057262
38.64948431051
39.022279095527
39.0099451742287
38.9573553522087
38.8955349511593
38.7918405012651
38.8666148818787
38.7913463473116
38.2800338877617
38.5770418837794
38.570559880664
38.5795836178762
38.7041313132127
38.7740701032544
38.7240579451337
38.543144080324
38.7476931472176
38.6534901169111
38.9331003002605
38.8454098164933
39.1423698865324
39.1079912282181
38.9675884300808
38.6445667944069
38.8106632980229
39.0144601525819
38.9609342458931
38.9299579556565
38.844461353688
38.7522960353675
38.6931727024949
39.0227308643007
38.8678689151849
38.7869001421266
38.8019838568686
38.9599476828992
38.7775068693668
39.0733575606632
39.0472507723813
39.0430864734879
39.0524314682439
38.7370254897744
38.9516184798645
38.5227966895848
38.6015819269838
38.3816089430559
38.1057176359317
38.6717615916021
38.6760343165586
38.6743343520124
38.6236848201392
38.7749635822368
38.6192392682947
38.3298633541088
38.6879141215395
38.9042223773322
38.6285146819584
38.9581937354793
38.6805126810156
38.7222981762109
38.9079064930283
39.0011674226659
39.0349853258804
39.2700760661431
39.4659229901806
39.2579362808738
39.2844766678982
39.0508102171621
39.0261537303238
38.6599907109504
38.7183197697072
38.8181774595794
39.054123437466
38.9080408991099
38.8164538373669
39.0162046504471
38.8794815238508
38.9638207258941
39.0064528211721
39.1693510606808
38.9838699602549
38.7888548839563
38.8984965600853
38.8824574964533
38.7626909345951
39.2362770640012
39.1818421224787
39.6235149107094
39.4384494181154
39.6278362601331
39.3666750811385
39.4397794031565
39.2511262980374
39.2088433529051
39.1750935551233
38.8478513174564
38.882018053961
38.7616566358668
38.7844302923356
38.6723325356407
38.586154687466
38.7135202255707
38.8413076209368
38.9163990693068
38.9719531545099
38.5270510940159
38.6444740408281
38.6164343673614
39.0066854939862
38.7596416352339
38.6204344872136
38.7990217940067
38.8524623102021
38.7419079829653
38.7838539377085
38.7802519804822
38.6336417590774
38.4508887987808
38.7868216897366
38.7869078356447
38.8992830109637
38.737296399694
38.7484744574153
38.7439455729202
39.1309209746726
38.9928582917765
39.2627588815182
38.8554868791361
39.1347678017657
39.3046079601268
39.3999494534618
39.3450595770651
39.5279980638219
39.5383033155373
39.4804891718804
39.2641843861209
39.3108142820067
39.3158939085121
39.2201381361096
38.9903890405266
39.198785773027
39.3669081385303
39.3894823360607
39.4562121229352
39.394158352546
39.2793414374363
39.0441214908253
39.3659098260399
39.2602960028738
39.4911297879947
39.5185747110619
39.3074314649068
39.0149696920994
39.204140884635
38.9061690273252
38.9453708508002
38.7676418396048
38.6529842432326
38.4087704138322
38.425898606904
38.4640162518667
38.4557451704559
38.2813372634901
38.4041257549109
38.4319950250982
38.5653466759579
38.6941228053582
38.5654923360507
38.7021354233626
38.8396500633266
38.6516956098697
38.6708212930997
38.8299634596496
38.6498045582714
38.8756362192013
38.8673668035308
38.8817642933304
38.8873162343204
38.8961140194234
38.9808864045511
39.0305258337057
38.6139621409094
38.5813487218134
38.5262262759855
38.565864100219
38.4268657890438
38.8141009319299
38.9741180601496
38.9598334435124
38.7421944541342
38.5259930046304
38.3510700237281
38.724682953509
38.6590662020557
38.8569479122783
38.7186985624389
38.5353999373434
38.6673887897315
38.51550104295
38.6469501863417
38.5802346123226
38.6433650527156
39.0363867342574
39.0659075563604
38.8492378602919
38.8159063761271
39.0466792541753
39.0624224580991
38.5842876054819
38.9277196529186
38.8795026083958
38.639502114579
38.8162426447991
38.87403305816
39.1926977456945
38.8418665362468
38.9580567297764
39.0567713179678
39.0538256933104
39.2342148455298
38.9469130175805
39.0042273465806
38.755027921163
39.0680615068504
39.3548471645466
39.3034509598289
39.3189650949442
39.2800178326628
39.2769875405379
39.234288817777
39.2248258791902
39.2331980719983
38.9725593074517
38.802651435924
38.6484198508091
38.658833974835
38.8511657089966
38.6598701001031
38.9691111495932
39.0287886959815
39.22340584063
39.3983441150004
39.4221049102665
39.5835788350571
39.3582746657867
39.474585166231
39.5390375606805
39.4922543515881
39.2277265992009
39.5821583850919
39.4122024601565
39.0948736200611
39.4188245642451
39.1847271881627
39.1618361723362
39.0426486993531
38.7877836289578
38.8962965361659
39.1650129995461
38.8033905456242
38.8185945373457
38.5400603433416
38.9417363305853
38.6538827199265
38.2184603097304
38.3717069221811
38.490670419271
38.3498978657338
38.1100702949903
38.0768936322443
38.2704535891629
38.1862595338969
37.917927488291
38.2281313039017
37.944539701223
37.9212627343821
38.3098550804688
38.3604547152184
38.2979428561229
38.0580337061481
38.6061973998722
38.6032466605433
38.5388107967213
38.7210587771434
38.838334900151
38.7114714611047
38.9420073483043
38.8189596910624
38.3966370070574
38.3709462656574
38.2635938428483
38.5011133638909
38.6377056432629
38.7026093075656
38.6459088749174
38.9090965424762
38.6219802949686
38.2911695823866
38.2721251230911
38.4660141501582
38.3056281001449
38.2723621610507
38.4228131371133
38.5831388434251
38.4300428261274
38.5758793534791
38.4783946066737
38.527906552637
38.7114260684974
39.1333594642822
38.9136808521343
39.0328000922555
38.9545479727037
38.856550211931
38.6817179056629
38.7485004047178
39.1451681339925
38.8095062005581
38.8874373699339
39.0755474013693
39.0868112055352
39.1448363197811
39.0175542855958
39.1632502956619
38.7646774190572
39.1992691481706
39.2328253822916
39.2299347846422
39.5277508900873
39.330189483407
39.4747004142552
39.4803671259414
39.3317739607744
39.0743771698626
39.1246732577656
38.9660493459751
39.2997911180068
39.1283399819101
39.2933164012575
38.8739651347924
39.1266771476837
39.2368350684949
39.1742431815656
39.078433697833
39.203661591152
39.2205632409346
39.0097290466008
38.8011459594321
38.4460354101597
38.4397640184105
38.967345084457
38.7810039729647
38.4978423130042
38.5027272870569
38.5743681642653
38.6608032947953
38.6627993752167
38.794308755819
38.579927317356
38.5401927187349
38.5466325530875
38.5832901928478
38.603283836175
38.5806318570983
39.0141473765234
39.3304574300658
39.1429006605983
39.0351905228957
38.962126347622
39.1670101540371
38.7084766270161
38.6255961866362
38.54210760483
38.838181340265
38.8110963553139
38.9972187431558
39.1221855222463
39.1235880583474
38.9306820781112
38.8688164753529
38.758871459143
38.8003027736016
38.723252071361
39.0182014342647
39.085315357555
39.1034855379658
39.2453640842928
38.9809078877418
39.1077486432437
39.3541869803113
39.2994144372629
39.2319894028364
39.3316844042129
39.4403827480755
39.2105610595559
38.9802289597984
39.0908763663029
38.8254182974225
39.1062903508927
39.0979222340199
39.0520825042528
38.8322254611125
38.9299940362803
38.9316172426397
38.8380360181295
38.9218235905747
38.74883330265
38.562029966482
38.5284401126423
38.7231989557911
38.8126496207039
38.7371126444835
38.5207061406065
38.4437011316342
38.6632827716258
38.8621310647928
38.8120224509395
38.7551417874227
38.7700383690168
38.9405251602775
39.1622125242832
39.1145014103649
38.9782077985603
39.190294839751
39.2645924849535
38.853420331016
38.7507843918907
38.6179133089697
38.6553510548116
38.396931888227
38.4646352265752
38.3358644225381
38.2305964880497
38.1363720540526
38.1980786737406
38.2277261434656
38.2251248452921
38.1775673727229
38.1565044942892
38.4686878363019
38.5931192003842
38.8324126546215
38.6062311509461
38.3312423519573
38.352299759114
38.4250664411646
38.4736325795614
38.5497315300472
38.2716621791519
38.2638533415557
38.2243719606416
38.3028296941754
38.4856418678323
38.4179560078969
38.2098835851888
38.1058511208915
37.9006160492349
38.0002630668889
37.971104200831
37.9917862286903
37.8728772096323
37.72953613471
38.1629978302617
37.9318126235164
37.8865738047539
37.8627788249256
37.6507267536471
37.6271555951284
37.701244316461
37.5936469190935
37.9461551221321
37.7679436601865
37.9683595289292
38.0812840322688
37.605136558572
37.9123443824349
38.0671215194781
38.2562585873219
38.3896371144578
38.1205786135757
38.3251732183362
38.0319651054068
37.9504586394819
37.6878868346762
37.5477100427932
37.5562778661018
37.6383944966167
37.4395344488821
37.672366213594
37.5395557397021
37.5771913106405
37.4810979599405
37.8203945626117
37.7272222271914
38.1295007965781
38.0996678659887
37.8539422938182
38.0896701016107
38.2142049246341
38.423337440916
38.5302324231248
38.4729033298394
38.4646328648
38.6261572281656
38.622261150419
38.6807750772244
38.8044396169803
38.6134892849734
38.5470779039439
38.6135631952237
38.5605085914376
38.2243605778925
38.5301835570491
38.565747059189
38.8335123503801
38.6223251491632
38.7495562119917
38.6153568742206
38.453994343334
38.425461081248
38.6312291894523
38.682462995539
38.4874159201136
38.6458791960165
38.6581901880726
38.5855643983975
38.383995487187
38.6102103568677
38.6172931847809
38.5675705245592
38.5565632767784
38.4016073406867
38.7938806411128
38.7117282008634
38.1162159643288
38.422092908856
38.3161493976979
38.3079519096819
38.6148643316985
38.6229169395735
38.5333146242498
38.4627980544678
38.7604110478946
38.4233111566377
38.6126823758997
38.5890306428612
38.6604123781312
38.6730328885401
39.0677320779699
39.0783055760235
38.9919434768258
39.1022202575186
39.1568308516187
39.3852672778108
39.0730105367369
39.4026708509664
39.4043456010508
39.3646451434795
39.0531120442608
39.1428651559414
39.1405616544328
38.6324677298858
38.7734315275124
38.6948529125691
38.8592060440809
38.9968546015116
39.0043144458359
39.17179104787
39.0808903635264
39.0053681285263
38.8405754166238
39.1422349641908
39.029533398499
39.359586912322
39.5423562308323
39.1146302643607
39.2286800467948
39.3156324304806
39.4135012857296
39.3481244468362
39.5673467156818
39.4066629272382
39.5478690903142
39.4677346779184
39.2850559342582
39.2446484186228
39.3179242508694
39.1442976408512
39.0698741984817
39.3320510129781
39.4312250614984
38.9742235355475
39.3586538023646
39.6597410049897
39.6529362670349
39.3730941149219
39.4770662373171
39.3737594903845
39.2534122087534
39.1462857722418
39.0812591845543
39.0821190004692
39.5557138048764
39.4962170524008
39.5453455473506
39.6893177814385
39.8895448877717
39.638177432654
39.6545905244085
39.3810169920095
39.0896426734139
38.8140454665261
38.9989102679297
38.976278093217
39.0058583318472
38.9893835237873
38.9697553510322
39.1342967257492
39.1232658803361
39.0044912020911
39.0302695300526
38.8803342374275
38.5214610386058
38.77064024531
38.6974757973162
38.9646403562961
38.8771802661758
38.7698581255525
38.8062119979597
38.5383641285512
38.7420731472519
39.0360434375128
38.9911043165478
39.0209214398628
38.8036444506964
38.92998652221
38.9344376302297
38.9884866498551
39.0011244088462
38.9369067916739
39.1857028715811
39.165280075793
39.0840151763903
39.0474657366247
39.1295289608872
39.0332728806327
39.0243140210827
39.1777415632179
39.0979401508285
39.2765297168319
39.0706595710375
39.1623527579201
39.0681297501814
38.6013326057643
39.0238996049348
38.8459827306954
38.981430155458
39.1129586268862
39.2449574365829
39.3855643481783
39.1012793002775
38.9957093412226
39.0573095284032
38.8178643586501
39.2828135348102
39.446469431267
39.4438257385895
39.1434031354011
39.3073450706835
38.918380191273
39.1913207258614
39.1500573022492
39.3810071853585
39.0848698122015
39.1661074074014
39.1381572957309
39.0739108465139
39.1657874447608
39.2464258733785
39.0284295268574
39.2422038858587
39.127834591612
39.3720565772997
38.9855861205793
39.0651609332443
39.3481537645513
39.4151892390505
39.521540201426
39.1294335427456
39.2952303780086
39.1880548020783
39.4113961200158
39.180570146191
39.3330017379381
39.4221109882636
39.3120832896355
39.2153741350714
39.4743094737084
39.4502590028949
39.3831181437851
39.5403483315561
39.4391882809726
39.9037152053153
39.6292777704334
39.796709082098
39.8227269221743
39.7330637905651
39.4487608677323
39.4061588279175
39.4488081871543
39.4104620478779
39.4779716714169
39.4250975738054
39.174065460349
39.17926346401
39.5196949692165
39.6374120691015
39.5519843940669
39.2385794209371
39.3034421909326
39.4740835634758
39.4507416453615
39.3223564929864
39.6281312015003
39.4573059103297
39.3698851003042
39.9068595846971
39.5448228337139
39.3606764997872
38.8914332836406
39.0435071495344
38.95295940108
39.368447664467
39.0666957138742
39.2938219602071
38.8204314251502
38.9038973664338
39.0684308469193
38.9937408864396
39.1324389092918
39.5261563281457
39.4109578420531
39.6514360943135
40.0130913148818
39.5890121531936
39.6255710554368
39.4719612399669
39.2489560889543
39.4729389575088
39.2803110687033
39.2816725781606
39.4958699617337
39.3139953884825
39.307112249502
39.5835121742039
39.5629963379168
39.5040464236029
39.2851539251939
39.2500610745792
39.4776664504874
39.2826442253937
39.1708021368416
39.4131918517844
39.0206718511892
39.230963059355
39.1441060915206
39.0197333401309
39.1539066520809
39.0110456618805
38.7600417294183
38.8808866587552
38.8304032721609
38.7476738057864
38.7735362288473
38.5769594490221
38.4644189276785
38.5127445261842
38.5478964347578
38.7244266344793
38.2723762809924
38.7520141051932
38.4566555926158
38.485646193555
38.6088427190306
38.5801357992313
38.5325620494208
38.5584584280312
38.2380986323283
38.1668432227539
37.9451484091286
38.0063967304001
38.2378830240685
38.2454051382546
38.2188875774168
38.2130235207428
38.4968831140836
38.2871437516057
38.339891916769
38.1647208267788
38.3594952004238
38.5377428769656
38.1259788328338
37.8231324894351
37.8995280576611
37.9019575442908
38.0483666922175
38.4348909759194
38.4070497910318
38.7525619981219
38.8293054511985
38.8551089816805
38.7056047819082
38.5856968382415
38.8392403669668
38.8841711358386
38.8018130897862
38.9668135796771
39.231425577167
39.0991904463204
38.923822032935
38.8724766063854
39.0760220526013
38.9592705278413
38.5583841541415
38.8538945960344
39.0636531208228
39.3363685858188
39.1820229212988
39.3397483420004
39.1223427734898
38.7795172979247
39.2541842148194
39.0242565514906
38.7654802350196
38.8400754925317
38.8130090345445
38.6256024812139
38.3200708742616
38.3257613268766
38.3228913707962
38.2255663021147
38.2185008047375
38.2107047678062
38.3252622560203
38.408826342496
38.3681416879592
38.4452979846843
38.4730005262646
38.6775919999307
38.6533131097234
38.8301219964723
38.4637592950366
38.5687180034906
38.8581279936213
38.8918690346118
38.8243050668497
38.8251821035382
38.8685679265606
38.7765301326536
38.9152763677502
38.8525929909014
38.8062732701441
38.7941307992101
38.6273901291613
38.5225546732161
38.4573741081853
38.1402446552165
38.1422943841532
38.7894266473695
38.5603493239009
38.2957130492654
38.2077288182686
38.425700229069
38.1589110274667
38.3129216181066
38.4133407815243
38.4127938643532
38.3321553001273
38.126899920933
38.2112709613034
38.1420830147549
38.2602023226115
38.1098763475696
37.850025567305
38.2944849680055
38.3403422627195
38.0084574027086
38.2018632458577
38.2989221219542
38.2215751728104
38.7782623871726
38.432485564577
38.3498413851494
38.1074733006198
38.6365664069894
38.5537116616709
38.7680440783296
38.5544770677544
38.4600242514962
38.4807355041569
38.6166377355468
38.7944381165873
38.8443466956988
38.872294102075
39.1426297047126
38.8590455454373
39.0251437602689
38.8998153480412
38.7363825420164
38.6825190918728
38.6885142408145
38.6935149367841
39.0025120154458
39.1061608707107
38.8552517558862
38.7170073510852
38.8507154440185
39.0884902285057
39.0288865784634
38.715470086649
39.0555565470897
38.8206439654578
38.6086596325372
38.3753790649296
38.4268096688272
38.409897611726
38.6260733957765
38.5100286238394
38.5514866433054
38.6683661786402
38.3459166835962
38.7677627005667
38.9684464212552
39.0434242006436
39.0257228007243
38.7479955984021
38.8973027101716
39.0904227675541
38.9917486419809
38.478820433543
38.6404017841018
38.7468820056621
38.5885376938416
38.8228625591991
38.4125356088576
38.5265763999258
38.4143927103046
38.834015680709
38.4218731675712
38.8888928712743
38.8192544219015
38.977025559427
38.9783833418661
38.7123530731397
38.6027858127247
38.5479920177885
38.6819660134422
38.2784754324532
38.3031341088166
38.7153935255767
38.8200944704216
38.5718728641294
38.4792009729873
38.3773376726573
38.6694106149428
38.6158526590717
38.9399218627969
38.6918251920932
38.9244860825776
39.0986900236349
39.0663700051414
39.1276788425282
39.3791865211408
39.3624283878922
39.5596697164441
39.2548646010829
39.0820878617759
39.278659239028
38.8558708030609
38.559551628826
38.7116017179669
38.6459604490683
38.7837810228456
38.7654020147504
38.676672885103
38.8456906794684
39.0926103164974
38.5536088119036
38.9642778753212
38.3970184883981
38.6503562415239
38.646272734058
38.5805386643058
38.6113127130996
38.6952648146484
38.9150944246845
38.9207302621871
38.6059621976129
38.6532489866581
38.8630748197513
38.9468529462405
39.129378165021
39.1989637934323
39.269129916039
39.1846006895625
39.1728230073971
39.3317521880462
39.4207318350136
39.3797330884132
38.9881138716513
38.9495744212823
38.9817303160247
39.0453230882386
39.4065325714098
38.9947902576388
39.1045341470434
39.100542948381
39.2858689378506
39.3370699880872
39.4613275503417
39.2991447056137
39.277991715917
39.4254784449909
39.3071322895855
39.4420044259387
39.186054123409
39.6137515074597
39.5919342952159
39.9463145406537
39.7539899902933
39.8929516038191
39.8930774652733
39.8990557947044
39.7091487537731
39.5605615465351
39.8074201533152
39.6351141720243
39.2957653544575
39.5894237776768
39.668408079131
39.7274256945065
39.2487701874041
39.376591281989
39.2663241108327
39.4684141952423
39.528716646623
39.80518954933
39.9105097003498
39.8526556783843
39.8073284842751
39.7408329454949
39.8737311929209
39.8519874111457
39.7709568131645
39.7831133986419
39.6470514456158
39.950698906357
39.6245068466684
39.6733799962196
39.7502170091632
39.6976271406864
39.3263480035968
39.3940986965369
39.5431577008544
39.544638459842
39.2053853674573
39.5303747952496
39.3144319478684
39.5321236590783
39.5493978246816
39.4574575700645
39.59232208373
39.4665616307005
39.9113526151274
39.8193971938171
39.7912345891138
39.3240516382875
39.334795987831
39.3390745939971
39.7156715569733
39.7173550574694
39.6783902344941
39.52223494515
39.4863846762512
39.5332946055954
39.6491389906018
39.0862529155934
38.942637321675
38.9338424824932
39.0802470508202
39.2056143922626
39.3642830974651
39.4167390919877
39.5441925433242
39.1738172428072
39.2188999046797
38.922863241657
39.1282782943948
39.153919552857
39.149072634499
39.2358655605676
39.1137159221577
39.4868088290376
39.4666328901288
39.4062735379253
39.5946855643192
39.5228660650564
39.7553537951121
39.7606704214629
39.6036255594388
39.9699304307509
39.4593926233452
39.3122384066443
39.1775673691241
39.1092436244107
39.1615739663715
38.8659315380797
38.8737784320249
38.9413679762525
38.9469229999169
38.7376407670729
38.8541976599914
39.1448033723782
39.0847963737174
39.0893764751035
38.9143084005876
39.2581567031442
39.0916091555797
38.9778873697153
39.0209959483269
39.2784031020634
39.0626401405596
38.7364929060175
38.6576959647609
38.9325623927762
39.234769019459
38.9754006565742
38.5444214851942
38.8109726366007
38.4027233783009
38.6380260452807
38.1854767172864
38.0418017303964
38.1954989678659
38.3028893608172
38.1852867342391
37.8574307448255
37.7642719615589
37.6499546158988
37.9613029975629
37.9221583822784
37.8865722932701
38.1076182110232
38.1858537636327
38.308457760132
37.9470108663647
37.9592617643432
37.9507761040846
38.036675701992
37.7942537602184
38.1087056025837
37.7986684238113
38.075172533261
37.918359596488
38.1833556800109
37.9713170920187
38.1062303040899
37.7267512401627
37.6568397899844
38.0890458888909
38.3590805959947
38.494084849284
38.3190208210953
37.9609844530017
38.2375502388432
38.3280452649753
38.2287726053856
38.0673917338533
38.0042888880185
38.1221716085797
37.9143224344859
38.0767619301484
38.1368958020088
38.2982824495685
38.4330383727726
38.4512059592873
38.3569475340802
38.6940652498864
38.6614034536568
38.2043395899581
38.2656954850382
38.5013758854024
38.6737667234234
38.5623602255335
38.6132675197071
38.4152527740439
38.5589006301265
38.5230836084736
38.5909086932449
38.3431648565197
38.4203717962955
38.5549523211262
38.7246420896278
38.7941671304392
38.940029475374
38.5662195637541
38.5655986358944
38.8670070777422
38.6750453114714
38.5856973463225
38.7628539798599
38.6052160915748
39.0606013132818
38.5246873320683
38.4382328244466
38.492616913699
38.6237672674922
38.5336300625809
38.5692905722106
38.2370057321944
38.5663686616547
38.7032684187128
38.7360268288575
39.0388800009242
38.7534784995876
38.6468460858379
38.7715777109254
38.5435353707695
38.1812349519026
38.3063248292455
38.2109502178932
37.8656494888188
37.8948628590814
37.8423764637772
37.8202975143904
37.6387314529812
37.8780895704266
37.8741265561936
37.8734964159709
37.9770766891296
37.9993160902125
37.8589723349844
38.0468494467629
38.2843680514275
38.0971950586623
38.1856026723086
37.8286111934721
37.881028818389
37.5581731091233
37.7094933989117
37.8423050715216
37.6317350140567
37.8087914398154
37.7021551660567
37.5738081961512
37.7145606767252
37.4081512488795
37.2867939026442
36.7468200860261
36.9580698818122
37.2340432266837
37.2922389804192
37.5537467081387
37.8786512847626
37.5089714985973
37.4839173290783
37.3096722808956
37.3771074659828
37.5678197687322
37.6565923898543
37.6478601200503
37.6503744514688
37.7617640375886
38.0086920906708
37.8113358373298
38.0466844949673
38.1655960828935
38.1396324093919
38.5656589737069
38.4795318201108
38.2521039786102
38.5368027955345
38.474022525048
38.5267058199102
38.5589389486951
38.4664623160714
38.366551529441
38.6401575396032
38.7146533244674
38.9443099144597
38.848597742313
38.4017588059244
38.5970417814435
38.6719445547559
38.7298063739495
38.7012944497948
39.1677641898036
38.9726927837418
39.1857937642681
38.9802554204165
39.2594382572338
39.1103406022793
38.9365280938189
38.8123213355782
39.000668532239
39.2153961494079
38.9541077577843
39.2226807752972
39.2216157394658
39.3249962484448
39.3479965676165
39.0865438276458
38.9628340137148
38.8724930594757
39.1713901969622
38.8188134597464
39.0346610337547
38.8701186863881
38.5486750998587
38.6260162736294
38.754017937531
38.6311611965631
38.6975339361161
38.4020858231376
38.6798771825499
38.8889760020667
39.1066189397874
39.0155162142235
38.4881321638771
38.7100987498184
38.8238134858539
38.6432944903038
39.0104136023677
39.0446794346307
39.0955893873146
38.9977592855948
38.8742711436892
38.8121271185769
38.830347500698
38.7870788122737
38.5721942059172
38.5998967954266
38.6085892739468
38.3866041695479
38.3782864580432
38.5146679569068
38.5550806740749
38.897867139126
38.6846710703999
38.7820695978495
38.9751829886723
38.6939125820049
39.005440343919
38.8817625130838
39.2137019474756
39.0743889978778
38.8060245890151
38.6918670117753
38.7163594667948
38.7985055239695
38.8038545981484
38.5922984633601
38.6888158693526
38.7335911354929
38.7448607150318
39.156690851084
39.025906874426
38.9373697977737
39.5007302629396
39.0615418888897
38.9950288865824
38.9062265643125
38.8079103489478
39.0593015351794
38.796394602185
38.6810156100815
38.5399936644945
38.4909263614111
38.6167038678714
38.694634612265
38.5954415540548
38.6112450469624
38.7796718188461
39.0009629663431
39.0378538754956
38.6342888763388
38.9431107040131
38.7533667273219
38.9760716111132
39.0699674141755
38.9353380378278
38.5812574370239
38.6547515563245
39.0217075529475
38.9325554767563
39.2441488032071
39.1450429422369
39.0607627094917
38.9985302478535
38.690230292685
38.8364001192319
38.7131913726571
38.7097316614351
38.650008027713
38.4316813213748
38.6347538900621
38.6332377500845
38.5779954789229
38.2168450164141
38.6450212835243
38.5361063008448
38.4689380974549
38.5059559720663
38.3939046409895
38.5894575982724
38.3431155100081
38.1729154730743
38.2318540980436
38.4789691149677
38.5412404785025
38.5811548197045
38.6294971086558
38.5925126422535
38.4883525418172
38.7696494398559
38.5887242767046
38.533947443594
38.8529671299314
38.9636506988499
39.2615236699479
38.8610161733873
39.1090129211059
39.2570180212449
39.1592015040677
38.9988990333845
38.9995524619088
39.2079542987751
39.1808493146357
39.1024087706316
39.1691408396176
39.0549142217554
39.1898678280682
39.1551307637327
38.9164574228879
39.1763315730806
39.412743375559
38.9414297957772
39.1291836504666
39.0361804350367
39.3320340118932
39.5393478473709
39.3772699650524
39.2245896931578
39.1531760914248
39.2180545190186
39.6423466736416
39.5364316091325
39.6069223042418
39.5232043325185
39.483735590161
39.1672442810818
39.3654937605097
39.1615959386678
39.2834768503035
39.0933783464121
39.1156594129206
38.9524445679339
38.7656280630449
38.958587469981
38.6098602726774
38.5088664118667
38.6853977589419
38.6034369557022
38.7710976059196
38.9046586447269
38.6714404870061
38.8085588553349
38.9939572280308
39.1649687660701
38.8718912162257
38.9809995499115
38.767018078858
38.9323789760138
38.9446971106488
39.338361204059
39.2698024265558
39.4248289302937
39.1951236288094
39.2324752671845
39.3886308303624
39.3443885688716
39.0983976817254
38.9269638133499
38.9907834705726
38.8204893369004
38.6105045969654
38.8171965388041
38.8305843243673
38.5327439928137
38.3798338569458
38.8637526847486
38.7588399090448
38.7172017962814
38.5330720134297
38.9949671019003
39.0109927905362
38.7723719968191
38.5516788054085
38.8129039134619
38.7095731213408
38.9250904920784
39.1981193450875
38.8915691688171
38.8624082262684
38.726794443245
38.7561517761257
38.8154711517216
38.993095159776
38.9684179422172
39.1898826743072
38.7507579060811
38.9376921040321
39.3217819089546
39.2989396991697
39.4336693344967
39.482325640101
38.8723562173533
39.1498165060276
38.903483139712
38.9877995309454
39.0433110875086
39.1039883754266
39.2912343067738
39.2204403440498
38.8734652056293
38.8088466129009
39.1172518746522
39.153447052545
38.9460368007575
38.6528797681295
38.7663003038174
38.4815588110307
38.5382514680434
38.7629131235348
38.6850023124067
38.4605727241542
38.6161128439993
38.8915081264633
38.7440977145632
39.1267076897989
38.9029800408496
38.8150410290648
38.7813216343548
38.7368399943946
38.9699953769533
38.8830215490089
38.7299308271392
38.9019603742335
38.8471258088205
39.0557389360758
38.9947852658162
38.9751987557059
38.8401260937058
38.7523254458328
38.7979092614319
38.7961594107221
39.0714116999461
38.9572530291706
39.0031306512155
38.829076765332
38.8219195621091
38.7116292238644
38.6578943937966
38.8765665891853
38.9163804329076
39.1010148038586
39.1979961589925
39.3767033405206
39.1963669096422
39.2762098181514
39.2834195667025
39.3086173931076
39.5474039602852
39.198293146261
39.3134573208529
39.7174567340373
39.4691508460004
39.3442861957779
39.4503019663318
39.4913241371691
39.0488034086407
39.2104028907894
39.124916001086
38.8093923724127
38.5880477272217
38.5149173118238
38.5379385591576
38.2437965555011
38.3632168179311
38.1839328765869
38.3075086609986
38.2247480920821
38.2523917456638
38.5208166673703
38.3945268570457
38.558342723781
38.5739068819769
38.2340402572069
38.4011985039425
38.3836789756042
38.2431729905601
38.1652964485653
38.4252701836221
38.6119067964178
38.6310859618015
38.6208114115288
38.6236111456084
38.8576351479846
38.7026363943699
38.8541419690101
38.7496345495482
38.4229887344007
38.6283303394939
38.6631520030838
38.6808390475056
38.4808683756899
38.9248399080175
38.5652012967327
38.4388266965824
38.2846076247214
38.5898882527294
38.5148781724082
38.4013622315016
38.35514793396
38.8254673905479
38.7308127015573
38.4766434348877
38.5608689028444
38.197838355174
38.25371155518
38.3204549156372
38.2380183223181
38.1460398409011
38.1507180372601
38.1591364358343
38.0138904133137
38.072217823997
38.3648176418978
38.3221491669709
38.4430113391647
38.283781430161
38.334558603735
38.5558870590367
38.4203382737436
38.2110008609438
38.7427493196818
38.5302905691222
38.4037335279671
38.2795470914955
38.2604648645705
38.1326379952668
38.1447809903127
38.4366579396034
38.6596462403522
38.7554867667563
38.5090742860405
38.2056243032779
38.5823794232429
38.3306395457089
38.2201580804985
38.2437085392136
38.4160496122841
38.4692876954839
38.0242814059119
37.9459140106908
37.979831629143
38.1004842746728
38.3758569766481
38.2540361118153
38.4665534600181
38.283126249526
38.6231741717095
38.7409634032339
38.6127667163698
38.9603505574614
38.954730799922
39.21874721815
39.4529090274464
39.311738015857
39.239370887848
39.3623696976624
39.1993120144407
39.0442194408659
38.9939404394369
38.9849105556874
39.134348470678
38.8621788301353
39.1064267412058
39.1235527586569
39.1264789120002
38.8772255305361
39.2746153553395
39.4008335558464
39.0280646219466
39.1816547612997
38.939127382406
38.8538901260337
39.0416703211096
39.1157239215452
39.1701835975843
39.2008831333337
39.0124139038204
38.7781021137794
38.9985926358205
39.0880188385782
38.8957185449159
39.1485154166639
39.1687448216957
39.3481404384659
39.090944906696
38.7134570723741
38.8081865312305
38.8464190605779
38.4348580419302
38.9166015925988
38.649921390082
39.0558288703447
38.5818992631104
38.6735965964316
38.8686573426065
39.0971209079487
39.0279021233678
39.0545932041842
38.8409647122051
38.8763424253382
38.7546541084761
38.7107321807901
38.6806399446818
38.9383789870588
38.7680051644916
38.9452756440047
38.879487697706
38.8319381419422
38.7993106910745
38.7652355437827
38.6778320557871
38.4637364459488
38.7848704140141
38.4680032051243
38.7776739949837
38.6646016253411
39.0551597053763
39.0038815704464
38.7116376652726
38.7097790457986
38.7996988612219
38.870985874549
38.9457034528153
38.8748609336735
38.9537349435927
39.0371214205773
39.028874446352
38.7088328713209
38.7646806564789
38.9831184611312
38.8401468239354
39.0126492240212
39.0315870909912
39.0470113142481
39.0066284786571
38.8302826220543
38.728199177868
38.4880361710773
38.519556270619
38.6750516206077
38.5249344501855
38.5290973709133
38.3287448956668
38.3046563420042
38.2666101535843
38.5304579062486
38.5407402982434
38.1015063181136
38.0008283880113
38.1600052964422
38.1460602928803
38.184732806335
37.9464037857579
38.2150621774062
38.3243621973394
38.4693852527677
38.4402526870191
38.4435692334052
38.3216166031708
38.5267876840987
38.7115137597504
38.6301377479658
38.7560132759513
38.6349473145159
38.8278030187761
38.8428431344073
38.5472382360625
38.6402621915369
38.6442428862047
38.5681147225316
38.6279833126232
38.9605028860769
38.5602296076753
38.7628936376621
38.6936573072731
38.9995662754641
39.1265914920264
39.2819056829907
39.1488769403657
39.0674089763831
38.7791019433154
38.8300812659092
38.6631520416888
38.7813351343263
39.105555182174
38.9255378772219
38.7070144398135
38.2489308669678
38.2461956488739
38.3790398627162
38.5561026262378
38.7323607405504
38.9689092125737
38.6952576694521
38.4071809641084
38.2521443519134
38.8153012314955
38.8420921505622
38.5947765983398
38.7134608574633
38.7583766835836
38.4848948159717
38.6466381998864
38.7215942593831
38.8844926627995
39.0463106104686
38.7626178644943
38.7860077419575
38.5728798575099
39.0576310596172
39.0711702276462
38.8989519526578
38.7427469986381
38.4298930027473
38.8184517458005
38.4002747962651
38.4466301343862
38.2965893941719
38.269705199541
38.3638772812348
38.2265277846191
38.3225235741093
38.6604180479949
38.6350987638863
38.7787582925826
39.117611764512
38.8700725334586
39.0407367150125
38.6733344745472
38.8505039882496
38.5197463083022
38.3514156887912
38.7769565574096
38.6002322344183
38.7062432071561
38.8420239756079
38.6830864072051
38.6120197546421
38.7231826765869
38.9474308700954
38.7048571835251
38.9278833220794
38.8057206068808
38.7516443165866
38.9489993483084
39.0511059289936
38.9356895849185
38.720490133701
38.9324630581903
39.2443838860526
39.3310878874712
39.2964724066327
39.3438410402367
39.0616539045632
39.0741261878104
39.0653628234798
39.5046126205353
39.3007617060562
39.1293839183107
38.9793570520129
39.3557305759672
38.9994473153077
39.0863994779963
38.8176920745221
39.0679344046382
39.1373538890793
39.0919192827791
39.1883936837852
39.2163711649271
39.2467153645707
39.0304906964507
39.0459688320781
39.0748146575679
39.4778381625743
39.3953077329371
39.1212877963869
39.3893892111541
39.1183551641108
39.4345550321183
39.2994098661694
39.4934896119054
39.3248899800086
39.5306867602759
39.7798071934878
39.5911566992771
39.6162904214286
39.872254666088
39.8911039722109
39.8583986979202
39.9054397126618
39.9633562897736
39.766309556912
39.4143538937969
39.3600367937039
39.4690778848442
39.415409375055
39.4624090436801
39.4961242204669
39.4390724645062
39.781983341361
39.4850555814151
39.4647155243169
39.1990032941972
39.3147635006782
39.5490847459993
39.5322775251869
39.3250637846173
39.1624541956605
39.2786654557413
39.3023079558057
39.0218198553776
39.2968933674729
39.3798511002935
39.1391554456223
38.9379191261213
39.0253395860845
38.8162547096789
38.8592483284952
38.6598748678204
38.5786973804389
38.6422631428949
38.7562677869257
38.7685069874261
38.6961269468631
38.4051224453372
38.8893820980196
38.9769106465793
38.9136710489185
39.0492495003532
38.931147310378
39.1484516047286
39.0037509679385
38.8631248135509
39.1470363616943
39.0935885880864
38.9421538714479
39.2483660226825
39.0363635573542
39.0574267420106
39.0437127779115
38.874887988416
38.7905186003723
38.6038317446439
38.6808875000497
38.9293253504392
38.7125414653667
38.6464867078215
38.6712155315929
38.6049937490329
38.5412751626396
38.391858619932
38.4852616030397
38.5773255948546
38.8375353265177
38.7824735811603
38.8212404586439
38.532088458354
38.4812625045842
38.6004354179212
38.5477106858281
38.8081592872253
38.9079997900215
38.462542719702
39.058435752993
38.6028209784428
38.7266125487627
38.5175481503456
38.7490209237585
39.0310485641911
38.9540761625378
38.7598543401034
38.8252756925226
38.972081276483
38.8865572265246
38.8006746807393
38.80983842323
38.9595511876494
38.6798197963839
38.9120643445599
38.8596482626979
38.8633619395169
39.1363490394213
38.7815529062654
38.9683799674949
39.1391296020298
39.1666835290899
39.1780726647091
39.0116964425272
39.2046728284649
38.897734558112
39.1295640359816
39.070081048478
39.2529186206248
39.1428800496188
39.318580476293
39.3846110941002
39.607741309112
39.6118960769876
39.6898000185526
39.5013266179001
39.5013586991443
39.6023986593937
39.5052152064407
39.3748096564213
39.537157062151
39.6022629193131
39.7119695360828
39.6292823341658
39.8005895228574
39.7296847132426
39.8425357920023
39.7733871525393
39.3546485091155
39.4905476597938
39.5292175068863
39.4642754582557
39.276816955357
39.4486794695846
39.1800064692162
39.4853241923743
39.4240414015834
39.1448791608598
39.8380938456357
39.7060904031757
39.6633366893945
39.3695145942335
39.6222569392026
39.6395803076939
39.7609991991295
39.5176935462559
39.4823242933427
39.6830983454735
39.5225444296416
39.4213156680505
39.538644812242
39.4861470592165
39.5025491788089
39.2862870775815
39.3384022447707
39.4759865610309
39.3320632265526
39.5306139600829
39.4089420114128
39.2676535909008
39.4734084178408
39.2077254341152
39.1176984510536
39.1259966227039
39.1985043774338
39.106705305057
39.0257461371185
39.0069950650119
39.2001438358431
39.3156800922767
39.4054591507691
39.431724719445
39.5958056484242
39.5647445891366
39.516830396734
39.2289383245373
39.2487654043103
38.827099418313
39.0593653507134
39.0588503791783
38.7281939866408
38.6886943283866
38.8307414135025
38.7521911555662
38.913193573142
39.2362104070739
38.9759003640857
39.127154521386
38.9360893205345
39.044489137836
38.6653969349215
38.734767052567
38.6670279723702
38.7515828284759
38.8394062861775
38.8483950089836
38.6022718629134
39.2821680083692
39.0762318463923
39.1931387374577
38.9484620817325
39.0141987769518
39.0860772489479
39.1598604046869
39.1676473090825
39.2823167957941
39.41781578751
39.5033214726129
39.4934277312015
39.5050407493094
39.5116445804746
39.0029666571838
39.0720228787352
39.2827829982568
39.035246878341
39.0671433705613
38.7748304463578
39.1485595776736
39.0296595656851
38.9311614241036
38.8340270449735
38.8881183769854
38.8900546419068
38.8603988474066
39.1028319998426
39.2603272025826
39.2778125394883
39.24250870209
39.2281449908458
39.1931757099224
39.0546481474391
39.2999112901311
39.3776316299242
39.5601796267986
39.1773820863989
39.4210231293536
39.6570466419436
39.5983322622846
39.2173254911119
39.3069727752057
39.2075021028928
38.8849693213278
39.224476177124
39.479505403005
39.3482516965981
39.5157350743001
39.4224513711488
39.7588446409379
39.9639613732261
39.3884557593135
39.5484649558419
39.633474280781
39.7260317959466
39.4733008813286
39.0828571946093
39.0808786107582
39.0155990571141
38.9571782468727
39.2528578056479
39.5782272924485
39.5966993827558
39.3719029395494
39.4121227166256
39.5005205654975
39.1213830594542
39.1470916159157
39.4117338157641
39.4181563856671
39.1570133873365
38.8612243035645
39.1178655647291
39.0469602933265
38.911388287945
38.8780934937413
38.7656365865704
39.0752209776262
39.1594683576816
38.7289969565324
38.6571122948138
38.4158428352448
38.5300072167791
38.7088014252599
38.6126144325754
38.1693935595491
38.1637252894315
38.1952911924948
38.1896823474105
38.1000014385269
38.3487371030843
38.6412868507935
38.470270369515
38.6959656900239
38.757934158744
38.6835754708606
38.8571814106832
38.8858156744039
39.1786707734162
39.2436727734823
39.3274580428776
39.4382127918878
38.9110672471454
38.8056298322988
38.8546549743077
39.1760530324579
38.9887010342056
39.0531356091769
39.0711116771142
39.1146538196256
39.0463110784724
38.956128138907
38.7221102145278
38.8428468002463
38.4150908466882
38.2821107998516
38.2781255591182
38.2530544053629
38.3247384735487
38.3932314532494
38.2491378260722
38.1416893759477
38.3500595918855
38.5472651143017
38.5628525264472
38.6807384829578
38.6037085423543
38.5602824688776
38.7350360260206
38.2504205262068
38.460272133698
38.4963211272225
38.4183843462177
38.5370308625759
38.6586822707698
38.4061352580939
38.6123505613612
38.466072625116
38.3595070338372
38.4039789685663
38.5596938208487
38.7458152532169
39.0390017457115
38.9800125917072
39.2103805869153
39.1229899164334
39.1715455374219
39.0767049423008
39.0384209313892
38.9036295746857
39.124476166982
39.0196865312436
38.637555415021
38.5856028461947
39.0692916855395
38.9229432806143
38.7988929776344
38.5360156579451
38.5802800342108
38.5141651356404
38.7693814894347
38.8668847337595
38.8869546280104
38.9593871888738
38.6526955157978
38.7116563585978
38.6095067745621
39.0499772660728
38.839095635684
39.1125544783591
39.130558150015
38.9688134047834
38.596225367852
38.8916503598719
38.8585095253449
38.9739693751262
39.0558523382576
38.9594648174724
39.1449606193686
38.8421745265941
39.0370564288995
39.2541004993903
39.075614198158
38.9923751795067
39.2011832711627
38.9387712377218
39.160144150114
39.3890256970047
39.169746279512
39.0375753083728
39.244881652518
39.3147699794475
39.6484766224032
39.5280946224468
39.2097797724231
39.6376499624236
39.458261695816
39.3960906992237
39.5056925425194
39.3102328756866
39.8026440572984
39.616939368338
39.4871664742458
39.1533250587882
39.3684137444144
39.5817630087327
39.4707380913134
39.6391121437374
39.4130609335662
39.5916591824226
39.3767606092358
39.0374922551176
39.2725624692992
39.0819112700827
39.2361320248599
39.4307963191338
39.2795258203052
39.4426596018299
39.4152600869102
39.1621571766574
39.6380515289961
39.5847228197454
39.5990862972331
39.3854365769218
39.673570146119
39.5798632685562
39.3937261167562
39.486616093912
39.3127669458733
39.3715478605921
39.088617866117
39.2037861146812
38.9269683394587
39.0942325510251
39.2350014024083
39.2209477050022
39.2802234926109
39.4465894898665
39.5808307561007
39.3349733733804
39.4676579897441
39.7161827836601
39.3361169620403
39.6080101377968
39.349566368705
39.3334886863342
39.1956920911681
39.0268851433978
39.0008804457061
39.2004467610839
38.9739943730075
38.8261734960828
38.4652017480513
39.010765317292
38.6614068075478
38.622119791839
38.5104048786196
38.8213733763065
38.8819134702404
39.1877520186619
39.0569225357082
39.1298928097223
39.0741147430642
39.06906316538
39.0686685071392
38.9619161281946
38.9658811819492
38.9857688727142
38.8005726398776
38.563599937367
38.4684579446835
38.4968788220584
38.7938318877441
38.5428547921352
38.3979084559616
38.2413194877206
38.4335519298272
38.3957791781548
38.4606358146995
38.9251349460608
38.6715555310454
38.7162778126437
38.5299924796482
38.6732224505312
38.837645155447
38.8803763279988
38.774348127617
38.9005293859217
38.9513749446509
38.8344761159776
38.8372335949239
38.6651653440289
38.6210059790832
38.2656793129792
38.1934523829465
38.660885700926
38.4488070865847
38.5239998994111
38.464311086743
38.2096192925913
38.1266346254234
37.9969926811205
37.7173397676
37.9376699133557
37.8722592676074
37.6492643199286
37.5894136273432
37.7404367566313
37.5664724363062
37.4871778332758
37.7930476411129
37.4225124400026
37.5550213964276
37.8946604684532
38.1380716323853
37.9469185415304
38.2791377728431
38.0128905811604
38.0749940549939
37.9568140348889
37.6787304731012
37.9720702714413
38.2518139096517
38.277399917982
38.291018075763
38.4259704272498
38.5729845153324
38.8510987013527
38.7885937013512
38.8071854691154
38.6647599521264
38.7359135995803
38.5339411413281
38.2351570780445
38.1556960102624
38.4636955081292
38.6312189216679
38.3740108148107
38.2579162510959
38.439457856566
38.1818434131289
38.3212934585624
38.256290651063
38.4631425316093
38.5606283781663
38.6487130035871
38.495646889132
38.2263750549042
38.4246236990901
38.4585642821179
38.4111875457175
38.3829328721833
38.2474395884453
38.4110357528281
38.3835459085926
38.4211388200266
38.9412685557868
38.5931195726935
38.8007963208351
38.9349725224346
38.9636655542495
38.6872474084792
38.7407148282687
39.0431075155019
38.7375008043253
38.5153426016583
38.4908718264532
38.6481267762225
38.7670656819286
38.7833639691256
38.8223136234447
38.4445166800484
38.5779913684721
38.550013224502
38.6530864424403
38.5608021080187
38.3965332708473
38.6368494513104
38.6187444477507
38.4346086062044
38.4033119002092
38.2447179074557
38.126070632084
38.4112042984872
38.4434783529867
38.228254723099
38.5950458331951
38.8434853647013
38.8297637821675
38.9435122076071
39.0502080333376
38.7543449063244
38.8247098330568
38.5497346565613
39.0225843040244
38.7043001624773
38.8199270461068
39.100389759332
38.7868444405126
38.9296862769086
38.8777563760865
38.949171464112
39.0402179544622
39.2301903006552
39.3410661327696
39.2331075063087
39.0538855156809
39.2552923104366
39.0566078321807
39.0769843791811
39.27028760223
39.3118398231258
39.2590033447763
39.3510429197478
39.543890261282
39.6484267591408
39.6620670961475
39.5224730514539
39.2662133213586
39.5134122915579
39.2881064671799
39.2792145773232
39.1953179007738
39.6071815806433
39.4711743161772
39.0227923797293
39.3647232551313
39.1484140873773
39.1168649397011
39.2176463508279
39.0419193576989
39.0566488951393
39.1062774638573
39.0026785991204
39.0979650147374
39.0439737503156
38.9553793890807
38.9567453096498
38.9647266944113
39.3241960996625
39.6035613724134
39.2403570917826
39.4349161501405
39.1304348803303
39.035845570049
39.0651837450358
39.1140096095169
39.2045372904063
39.1396433295353
39.0246208501721
39.1590776450025
39.5037293687693
39.2384987417257
39.162079809624
38.8959947257263
39.0445933302721
39.1791149080515
39.0741976224333
38.8200509161319
38.8557726228626
38.7090631839955
38.8717786944342
38.8086971693546
38.8739353754099
38.7892009982114
38.649124254616
38.9831244303473
38.7193881882198
38.7463235997418
38.6146193906742
39.0354385842181
38.752523446124
38.8779074781755
38.9056598242928
38.9707306019438
38.5942313496899
38.5335557662807
38.5602809501962
38.4170419014134
38.441406448096
38.5246427534375
38.6107284905776
39.0337188262678
38.7206414737996
38.7462346669127
38.7224064427829
38.7667933591643
39.0645178552762
39.2249495393416
39.0397458081384
38.9351020106321
38.797503989434
38.4236885859259
38.1406412065745
38.2131698704911
38.4156722541534
38.2007954566393
38.0816020941039
38.1565868115957
38.1587592972286
38.3185834711248
38.6555380736166
38.3165151895422
38.1539259727373
38.1327217528996
38.2106036261465
38.353124548845
38.2875925325816
38.4647787632296
38.5290597451081
38.223210294537
38.3807132029002
38.1501118895529
38.4079314789682
38.3180775892673
38.6913694890449
38.5453375217641
38.4521266799848
38.4742605143918
38.7629697212429
38.7658842690404
38.8898376952314
39.1247086425179
38.9234667578447
38.8852692502645
38.921722815826
38.9894061883563
38.8527543285494
38.8346514582429
38.6839717930422
38.5889521554649
39.1263083852176
39.0537025422216
39.0494878350155
39.1976724462689
38.9364257506604
39.3076090040583
39.0812674566567
39.2310887065187
39.0979594754109
39.1886168236184
39.2880662250682
39.1114999031734
39.1294607193556
38.9017154745949
39.0752112274104
38.9576953241796
39.2435847943275
39.2312090683965
39.0369542617536
39.0642918817379
39.2377305670422
39.1709696471998
39.2917073995744
39.3125433817122
39.483337935289
39.2687593579497
39.1375244145532
39.2206871855525
39.0754314173965
39.2530298725409
39.1777234447146
38.9442271625198
38.7530648278945
38.8672275397626
38.6767291455081
38.772450746762
38.8284041105372
38.952833491206
38.8190440701375
39.1180180549622
39.0181956538205
38.9853716925528
39.0185688674757
38.7839664102623
38.6732455420453
38.8308910507281
39.0317881670865
39.0008150637252
39.1769604612583
38.9946258363347
39.139496121153
39.1964293298345
39.6304651824729
39.271001639129
38.9256828874094
38.8948332670418
38.6646112950752
38.5946799782087
38.2886148452759
38.4996620464489
38.5709513445048
38.6243920668116
38.5720022041229
38.3925254852858
38.382801930246
38.520890192552
38.5725371903866
38.9275553969944
39.0513276803555
38.8384742447279
38.865045112852
38.91656422247
38.9578986722446
38.7151072372908
38.488927502902
38.802203657533
39.0901507182964
38.9972757530867
38.6668192358001
38.2936714779247
38.6405779131894
38.8289403072966
38.6903200103734
38.6294453683071
38.8001528095422
39.0112958505673
38.9639786893671
38.8602309969645
39.0377883426935
38.9533711336898
38.9940257986864
39.1981985579633
39.2479852668213
39.1906251627626
39.3939125018504
39.3288431906986
39.2852905090227
39.101356056992
39.1822691266369
39.2769245820021
39.4294631827143
38.9909877018086
39.0004095592793
38.5562805684517
38.5230269458241
38.5931558255675
38.3613033865574
38.6318539287377
38.7023334161291
38.592144844258
38.6100656373628
38.4962761681035
38.4230473228834
38.1884042070824
37.8053098009545
38.0486294119886
38.3699281074171
38.1314075134631
38.4660310280671
38.2229670470616
38.1848170579809
38.0714485606853
37.9727185991984
38.0045778017715
38.1611199390418
38.3629888765194
38.3550324592132
38.3681623470313
38.418514429521
38.5704604695224
38.4843664031904
38.7307271700576
38.8439109507801
39.0174219856131
38.7398085098528
38.8036790229444
38.5238775778389
38.6023555438269
38.9579535093357
38.8701404807089
38.9901117066372
38.7474419973318
39.0901845011049
39.0147892302551
38.9686614978784
38.9003152171703
39.2020715363439
39.270007259768
39.1847129016961
39.5521693591188
39.3457730698954
39.0626367187827
39.3246858462666
38.9054275810412
39.2793159322919
39.1510864261084
39.1360188482556
38.7914930688783
38.8569981514487
38.7231832484643
39.1345480455951
38.9972046255043
39.5394091650307
39.0457150282623
39.0596335479776
39.0244601326578
39.3263006257765
39.1372697023748
39.2225603847929
38.952141131177
38.7943755629132
38.7258037454268
38.7997187863083
38.9289200738609
38.8642036845304
38.7107877893268
38.97397256102
39.2490041138991
39.0490409955766
39.3339773469274
39.4559848816481
39.5519828022651
39.1087133616976
39.1023314446569
38.7837221956989
38.854926893846
38.9137322368589
38.8682642418156
38.9061608685842
38.6467234191109
38.473689455847
38.5518549487276
38.4427383072789
38.6224491924201
38.8622684658698
38.7504915273415
38.70659385848
38.4856485834662
38.5801161702256
38.7537563049159
38.4054060222763
38.536389209394
38.5413059349126
38.534352508172
38.1925197504806
38.5609207611346
38.8136112963969
38.8870020827135
38.4498597460791
38.6220296890822
38.4763437753681
38.670036624758
38.7989128428503
39.2317013374119
38.9256830807616
39.0131107616588
39.0273284795967
38.9848315252039
38.8464416449925
38.7098850564319
38.8653692566101
38.7511341281453
38.9221826366863
39.0324686168193
38.9648616247684
39.1867829654883
38.9922578355256
39.3750050139059
39.2691898484991
39.3270716963256
39.5000577529135
39.0920502814789
38.914374289668
38.9158814698509
38.7369124540129
38.9443110937115
39.306526811904
38.93992158471
38.9769548156045
39.0839052414608
39.1976553745172
38.9837570542128
38.7607119954471
39.0133407893762
39.0278608641126
39.0119549975387
38.9332534654267
38.9469563673945
39.2082730613892
38.9387682252233
38.8484894130897
38.3403159045028
38.162142739206
38.6470651623315
38.4262352657154
38.6561435634031
38.7976183331851
38.8150367885675
38.6514334788249
38.7439039742354
38.7088634253775
38.7970572177174
38.8474330085833
38.6008634701397
39.0110560094922
38.9459163525092
38.6273056648608
38.6696345131352
38.8550494481932
38.7350507407409
38.8216969172705
39.1762455593456
39.2712637204453
38.944266944316
38.7842876681333
38.8357290743964
39.3256082223987
38.8895806728056
38.7890203186415
38.6115017673368
38.6012832258823
38.5421522727757
38.4467777536827
39.0505523447721
39.18683141198
39.07572008218
39.0613843782075
39.0485989752192
39.222443747316
39.1986675632143
38.8326029931293
39.0453076306993
39.1191789710501
38.7004313944952
38.8147273839031
38.8564356951116
38.8172025935728
38.7371538109886
38.6296305875631
38.8394959879985
38.9070963416255
38.8965037334436
38.9186397923818
38.6918066947374
38.6879249623464
38.5408501386234
38.68170594024
38.7440407901849
38.7308050472986
38.7274677463093
38.7426419117438
38.8399111273358
38.6684239030907
38.7247890179603
38.7022139334965
38.9874286663062
39.0854633632287
39.1192086795591
38.8938999908866
38.843451011324
38.6144154615713
38.5878644640613
39.0624434407334
38.974078716422
38.9027388950564
39.2169233943749
39.2199373770333
39.2246246905515
39.1643236799878
38.8820250910306
38.8576941535976
39.0235088700087
39.227845763833
38.9690321585326
38.7294493177947
38.5894125768292
38.7484576778183
38.5985334057751
38.7701580515448
38.5864326989058
38.4995915013766
38.7568547922792
38.6407098063474
38.5435512545996
38.6679756954645
38.9189990514752
38.3878838645451
38.9886826435043
38.7652417537892
38.7552710318852
39.1205400447289
39.1105852864823
38.8847551250948
38.7373559330176
38.8301844299146
38.7023707893659
38.8376841141061
38.7903135615393
38.8249104844972
38.9292169945522
38.7614149208134
38.8894212135524
39.0899228825577
38.8066976519433
38.9494283821734
39.1730997155911
39.2669585525683
39.1239096471417
38.9809639727885
39.0291238359481
39.0286027726751
38.8291965535329
39.0448758809072
39.0316546814724
38.847970779805
39.0235061568625
39.0964134734859
38.8186541300491
38.8130116304034
39.156032696719
39.0381671758295
38.9208653854056
39.1358415271569
39.5602253838632
39.4996852063397
39.6315998442177
39.2892581038369
39.3307003783525
39.3164284324973
39.3537128227653
39.5054948404355
39.4527133030507
39.7344497973473
39.7149444225108
39.4399889170612
39.3284924235598
39.5992602789995
39.2319702066647
39.1969109770773
39.4966480456331
39.1929013690654
39.3514013473615
39.386024626246
38.9570673424016
39.2421034840736
39.1969413907818
39.3349527681262
39.2729073385432
39.2827197294088
39.0175434310481
39.2888871338519
39.4861657630109
39.4802567413291
39.3368501502899
39.1897791726716
39.3533948070598
39.5212793896579
39.3211023255441
39.3954049923408
39.2647692837396
39.5433926443293
39.4599050729598
39.4598961180725
39.7961914576143
39.6240349920086
39.5595360526908
39.6411490770801
39.5037378690664
39.5052034288082
39.3276362864067
39.1348884435297
39.4140327787318
39.5160613010923
39.4004863505094
39.4358285751801
39.5838744021198
40.0671952640213
40.2305475993999
40.2706735437567
39.9047342869675
39.979156031535
40.1059976962173
40.0657577951408
40.2205424130474
40.2365239014143
40.043982826089
39.5512041322567
39.620695973097
39.5488066305223
39.2328439450796
39.5808760747697
39.444641283405
39.1493347181055
39.2871709457188
39.5292701416932
39.7193360348304
39.6731714098163
39.5494997464568
39.7476243645617
39.7124393780481
39.3296808970731
39.370548562202
39.5432688349925
39.4435655247081
39.8827895400046
39.7147030398531
39.8152916173788
39.9073926935474
40.0881375242466
39.9922533493304
40.2792489107436
40.3648645013315
40.1262804201496
40.0691678024279
40.1514281034061
40.2842138862937
40.024358341747
40.2536599471679
39.6988598524195
39.5327519061839
39.4766898219009
39.5426280482965
39.6549472293559
39.8013934603277
39.6526284194933
39.6967792900308
39.7855514511645
40.0096172390017
39.5750448527917
39.7989863230475
39.7237030866829
39.3989466454521
39.4957296943992
39.6948641004939
39.6121606077584
39.3185115882913
39.6713504166382
39.5247281926778
39.4089584293333
39.4221053007332
39.3415064972015
39.0478088516314
39.3753190465898
39.352326918548
39.5858177117991
39.6616431149569
39.5448392570325
39.6436102472897
39.8197557979342
39.4940689551483
39.6974560618196
39.6786092283795
39.4572733957608
39.3273237337992
39.3237658049189
39.4756435621664
39.703598281736
39.6720005895834
39.5571551538863
39.5557408273936
39.6351829265444
39.2428487003974
39.0756235412218
38.8675463401637
38.9323438277989
39.0358039186913
38.9321310925034
38.5984353008238
38.7516902365774
38.5193892565641
39.053114359252
38.9261107480751
38.8329822981951
38.9776983949782
38.9813745199305
38.8717557645376
38.8617430053894
38.6881810417306
38.6106079899835
38.4638823492858
38.5169177425051
38.5680383219318
38.7146334623595
38.9257539230595
39.0940069007219
39.0402082428515
38.9078960356541
38.6530390436817
39.0052168227796
38.9974487563145
38.7482371340076
38.8104328137524
38.9505063987719
38.6774970722035
38.2837999464922
38.6247443493603
38.6767786145415
38.5961261832694
38.5160803601836
38.2711275228301
38.0368666863155
37.9492315698038
38.0473268788634
37.9033952137209
38.0495542776523
38.2815286446599
38.2975717701593
38.2033023274783
38.3869602085591
38.3730912476829
38.25968440401
37.9993648329485
38.2625846483286
38.0431001695924
37.9753619699494
38.3210722147907
38.1816851833468
38.2292290465092
38.1416140559607
38.0157895881561
37.7359455548674
37.8297217432876
37.8665320741578
37.8936407144851
38.1208133628806
37.9280385661902
37.970818437802
37.881146201793
38.0071496531648
37.5178354439973
37.5759836556777
37.5129661839781
37.5936758901815
37.583679827695
37.7751176680341
37.6608057372157
38.0182204949917
37.6638962878167
37.8690185362029
38.1095136326746
37.8593976022449
38.386879537036
38.4020238714398
38.2942216757027
38.0829038976601
38.3143787573787
38.2379509273156
38.5044357465021
38.4919281599657
38.4593056832538
38.4891927535906
38.251529137757
38.3509229465373
38.246254854873
38.6013235263923
38.5313751729438
38.4780886064467
38.4379680501045
38.5389114813371
38.6192745773093
38.7331887187925
38.769683138584
38.9710005431396
38.7835692372985
38.8662278119737
38.945823372535
38.9652507821242
39.1025156902817
39.2756003481242
38.8742796132331
38.8998266841699
39.1416198584882
39.0718999985356
39.1997634992387
39.0649856354728
39.2056862134263
38.7522962795932
38.732556326557
38.6452326503054
38.9959729585598
38.5824025980195
38.8697664784322
38.6379137909433
38.706649273501
38.4204843105624
38.7656685616508
38.9425960781235
38.9808276173181
39.0003944423146
38.901631864021
38.9209543211791
39.0239939396827
38.915905013338
38.8271867380747
39.0941008636514
38.8192183164135
39.0722943016432
39.1378791087692
39.2681783137968
39.2777391834488
39.3409469018874
39.3308190790703
39.1031412108276
39.0714510734453
39.3570169733483
39.2555086227469
39.5140432945042
39.4462790502283
39.2100457763999
39.3506217267869
39.2458631502416
39.4002317510379
39.2979632951792
39.7728525788256
39.938962180823
39.6786828775553
39.4685022558602
39.3332377669333
39.3638618811122
39.1979181561216
39.2573165746332
39.5914711113042
39.3772622105188
39.6134246966851
39.54348610065
39.2829203309571
39.511304829501
39.4977836667776
39.8799282047802
39.7293086701356
39.6835627626187
40.0725295910909
40.05017975305
39.8081312498547
39.7544539011568
39.9473069482152
39.5531780663322
39.7882431936509
39.7382114616512
39.8371288396073
39.3495272523543
39.7514744107556
39.7674042436721
39.7066766694725
39.7637134183946
39.7669533830973
39.4337599155629
39.537094848888
39.2850871956369
39.4809056805501
39.5208466652532
39.6246803036685
39.2377809303702
39.2823779413671
39.3997729492842
39.1802551830612
39.3225489845407
39.3063517673551
39.4377667595551
39.7101093946558
39.1619676913855
39.6438924840139
39.3053385096594
39.139712249926
39.0339397535111
39.0470314691651
39.0827949965593
39.3317234085109
39.4699901929237
39.3676018561139
39.2890568298091
39.6440001417392
39.6042176586891
39.8655474808367
39.8913817608541
39.8492081604527
39.6368160606044
39.3823274475019
39.4998757679712
39.8396433741928
39.147994589274
39.5402156854371
39.5893187449277
39.5724602452273
39.2636402046701
39.4644195546826
39.6942417833449
39.6065616556956
39.1994901539327
39.0347755440308
39.1776038120787
39.3501185952084
39.3898197934722
39.1140054818901
39.4240940179056
39.0856928108896
39.389004031749
39.0316947047134
39.3240279860194
39.0327085030426
39.179557142045
38.949834657247
38.7455086117543
38.6463048161201
38.8616316324237
38.9895195444084
39.162806139434
39.0267235299531
38.9080469008784
39.2644980532023
39.2837434220682
39.2868101553483
39.0365173066664
39.1559775116922
38.9840001271479
38.9834159818358
38.9369811866132
39.0682314247864
39.1413857693942
39.318255163425
39.3620864200756
39.258580991866
38.8956108322274
38.706257774654
38.9257417529975
39.1488535995549
38.9174911768931
39.2643022936368
39.5556056259836
38.861929150511
38.7885550031122
38.7603930483142
38.4476716861103
38.4718604267768
38.638397319689
38.5995017012437
38.8627608356509
38.8942129532632
38.5287600301347
38.7209891752763
38.9249858803855
38.8818327830136
38.8625161553738
39.1523167019643
39.1390494811187
38.8013548139438
39.0622500100635
38.7864304997295
38.768863529611
38.9510550867019
38.7737918390827
38.5865077951147
38.3773895788765
38.4135599856107
38.3164101180245
38.4834155854803
38.688141944846
38.5011496066229
38.7619861907043
38.6008241208503
38.9392319314476
39.1651331867198
38.8491306571568
38.9148236542991
38.8017168329674
38.8030254957811
39.0680071027569
38.93164693659
39.1325960836525
38.7289173214554
38.9471834606413
38.8850110876826
39.118469540578
39.1888675323277
39.0268538978865
38.9537536776495
39.2000830954589
39.0060018560694
38.9619362710066
38.7927450391073
38.89007302721
38.8788774351313
38.6821289684106
38.6166906827923
38.7702718935945
38.7596047869268
38.9085839336978
38.5260153446557
38.560915138382
38.7204489660508
38.671911100417
39.0131186583439
39.031271829327
38.8339862383455
38.934608439843
38.6959719630089
38.9349929600187
38.7112249053772
38.9529287703041
39.1579766651369
39.5458016263069
39.2732033253534
39.4878058551311
39.305944416249
39.058422888041
39.0550629816988
38.9696393212569
39.1279996206176
39.0221310353811
38.6950909289038
38.7175742415989
38.7700076664292
38.8084051217264
38.6125547863811
38.9800660483424
38.4398792791939
38.5141479531447
38.9462867018698
38.7970388389574
38.8295397290644
38.7261948065324
38.724211998542
38.8847023180378
38.6362871035908
38.5798627743795
38.4705263373373
38.2634689476641
38.514902256856
38.4291787692245
38.3817442882531
38.3278434195608
38.2028593341441
38.3777578851167
38.7593508102064
38.818917730374
38.9369016406876
39.025926920562
38.9748377585697
39.0311017376685
38.5704083434509
38.4873716545759
38.6814744260667
38.3777229032631
38.5648572395024
38.2413050980347
38.3727773385023
38.132510689724
38.2266175248815
38.6584054451251
38.3689597134729
38.439567072232
38.3581060651645
37.8344393324484
37.9537648474168
37.7544013147698
38.0516299476754
37.8653205939468
38.1139320177239
38.1358004111982
38.146879053852
37.9528036694993
38.323091731554
38.3277871876188
38.3406791695191
38.504826858972
38.7033474047024
38.4845381385057
38.5718611242841
38.524668023026
38.2731061762029
38.3361718416623
38.2179042325421
38.354755101114
38.3433463312545
38.0830365794396
38.1595723013117
37.938124173624
38.1061047228491
38.1419325435959
37.6514554437601
37.9227742723494
37.7088092360652
37.9492791921769
38.3726881333117
38.0960366731647
38.0163871102636
37.9992701805272
38.2260702982162
38.3754512009858
38.17145772561
38.2533600494751
38.3184436459484
38.5884454746803
38.4240782112854
38.7956408093356
37.9653159310028
38.3160179285406
38.1660308088692
38.1979733925128
38.2147771380573
38.0811186548367
38.4204170600014
38.4580279456608
38.7262215458917
38.7446769904109
38.3251145089675
38.3068258300245
38.6860968323146
38.835918918891
38.7072477700575
38.5310632077539
38.4952789625623
38.8041131595396
38.5073191271433
38.416107961285
38.3195876239299
38.2112196647487
38.2069991398021
37.9589781643391
37.9090335500792
38.016265960255
37.8446116910382
37.8248758816596
37.8957114098616
38.3443455015611
38.0095458505084
38.0367274920691
37.7196508731482
37.4690585704038
37.7757520834332
37.8592741619457
38.2433627521194
38.3753083333756
38.1312892485237
38.2286176179326
38.1857294280574
38.0493242981912
37.8149707668232
37.8661280362111
37.8033880966605
38.196265657402
38.2051770676471
38.136113281479
37.9030321713377
37.898484141708
38.0444290877615
37.9022267289268
37.8967918958713
37.913272347622
37.8940640907549
37.867153172632
37.7210632196626
37.7764563722431
37.3806533000481
37.4191422442834
37.6802162175318
37.7081751386665
37.5179875467081
37.6160093441631
37.1854449610767
37.5271792320199
37.8798280046898
38.0000678780557
38.2898502117569
38.6877301248842
38.6044549284423
38.395080987626
38.5906308797375
38.4832244040422
38.4805848043124
38.5005237142586
38.7001619795379
38.2391820318703
38.2174441607493
37.9706369203728
37.9450390719222
37.9260208447229
37.8998269370653
37.8511835232403
38.4757913455342
38.4960220248581
38.2612315896036
38.2384824345492
38.1609156827779
38.3243616869683
38.2171074510643
38.2669600269193
38.1387964657608
38.0139743423789
38.16525623279
38.2860765885734
38.34454159205
38.5525308427434
38.8208187363364
38.7162076492048
38.3530609565984
38.3815354801983
38.3118087843802
38.7654649384435
38.6155443196436
38.7525360138502
38.6267646169581
38.4731453975723
38.3716065873004
38.6239945486929
38.5544283740925
38.7074513500796
38.4493373473349
38.4160771862311
38.4903692804929
38.2927672237311
38.6331860985601
38.7302976631178
38.6865058426178
38.9366772679481
38.7383293652412
38.8619866601803
38.4161996154393
38.4872574254947
38.5081132124873
38.7827416496866
38.777899308311
38.5343421761004
38.7420330948936
38.3309154186609
38.4575481696153
38.6466352583818
38.5874785173001
38.7137120915931
38.5563121475037
38.8378919776472
38.7320153354167
38.8578766044172
38.691184052554
38.9445303831869
38.9679174648959
39.0986440301964
39.2711664000261
39.4790940505563
39.2784455958607
39.2273434815644
39.1408359444162
38.9638192786974
38.8846006285469
38.819392941542
38.8476713151097
39.2501769131289
39.0473816353093
38.8208018242393
39.2548504566042
39.2354132689906
39.1602055804807
38.8866881604465
38.8287847981854
39.117438897056
38.8593736229793
39.163126217726
39.1241046064714
39.1313963726495
39.4430404324474
39.4089749457292
39.3703359104961
39.4326208636446
38.9545398237775
38.9760795753571
39.0895794925722
38.9350847080682
39.2495132529715
38.8726812832147
39.0150917120291
39.0047864325051
39.1302859330873
38.9111288484537
38.9900282521191
38.8454570541251
38.7367727078459
38.7073704964914
38.7017706141464
38.7173697355476
38.6519134747225
38.6023673834564
38.8827958568292
38.744537064796
38.7921633955954
38.6057685897853
38.4055301276938
38.1406734883683
38.3061132843253
38.2760620349472
38.0763572848273
38.1039060734966
38.0279301149358
38.15710248849
37.6683077107163
37.8452562304345
37.8472549953755
37.919950989221
38.1897992588848
38.3430254128131
38.4833666292717
38.236129750273
38.0702881677278
38.6125755089225
38.6217642934613
38.8897861122472
38.9029025390259
38.551188881156
38.6222703775043
38.8170772513231
38.6972584511772
38.6513770046201
38.7219512492878
38.629312328777
38.5224716094918
38.2414243943491
38.3481021683171
38.5876636061824
38.5387954265339
38.4756645179735
38.6753946124383
38.8960370145572
38.9809444169033
38.8413987627569
38.5045205979977
38.4195234902318
38.5921574988455
38.605540430648
38.4591883978345
38.5118534467641
38.5497452675376
38.2891559698978
38.4718050187898
37.996154909641
38.3732460161016
38.5390031572476
38.3224445534407
38.385090968294
38.6143824708196
38.4783115236469
38.4612994980853
38.2344425209595
38.3218401527732
38.5627304165482
38.4503104028326
38.4915516588332
38.1675731299058
38.3174639646226
38.4771094682082
38.6067437693758
38.44536884972
38.5423101011312
38.3124617900489
38.2495816850744
38.5504510504917
38.3205300628832
38.5261836720985
38.4358010092485
38.3812393952397
38.0963094281087
38.0193601397257
38.2790933015212
38.3179874446339
38.582270191546
38.2933412970646
38.0180112891091
38.2429299431436
38.4557299193551
38.2291062361585
38.1589968689514
38.5888670551634
38.6441312003095
38.3173791625283
38.1444875313119
38.4612806693154
38.434053591635
38.6786209041013
38.505256464878
38.8544846713032
39.0422406595731
38.9165022719172
39.0887861683684
39.2708722584039
39.4382369141227
39.4317907546029
39.8909945499427
39.7873013156152
39.8929209346019
39.9494768592547
39.9788941630368
40.1501152413174
40.1295184884636
39.6870794944043
39.9357402461266
39.7709794141007
39.4489464476832
39.716898050848
39.558378945084
39.2602378238331
39.1588943016877
39.4330080500189
39.1117704330955
39.3423972455347
39.3060488892256
39.6725831275534
39.762183069324
39.5177430285393
39.2679659648784
39.5100539307243
39.4426091735604
39.2381164490256
39.2506221172536
39.5535205327422
39.551539794863
39.3998361042801
39.4089351416861
39.4790162282783
39.0694452493514
39.0481617677273
38.8829833169744
38.8817696003726
39.1427927383632
39.3318065474823
39.2669258984652
39.3641516011534
39.2679393527847
39.1943655961169
39.3442228825996
39.0282950584516
38.968309959621
38.9051221263552
38.899665977779
38.66786872445
38.8360016197937
38.9772550434027
39.0254805304787
38.8598953039323
38.9242828166301
38.9452235305289
39.0904687657364
39.1262544344056
38.9580284503067
38.7705588981995
38.6429608776884
38.6990169623295
38.8430494164521
38.6844206077157
38.6512160934265
38.7276336525971
38.7506921823806
38.7870372328914
38.6968851881207
38.7960130742238
38.6653774469222
38.6007856907198
38.6280933627134
38.6697187611824
38.7473030320981
38.7241230606419
38.6609307735698
38.9665300838739
38.7148572285425
38.7575821701495
38.3069624462422
38.7875405889024
38.76477598825
38.5622913044885
38.4300125450867
38.5680719918698
38.2011532763879
38.6781715497758
38.7638335496238
38.5412870310592
38.6624523303521
38.7561029499636
38.410530187826
38.5583246990093
38.4299171774915
38.2745690988636
38.147977197068
37.795286680781
37.864850560347
38.191812392737
38.2073919453302
38.3646015196681
38.068820899224
38.1218402692425
37.9869056876691
38.1055862690122
38.1634393225812
38.2860397042787
38.3005600315833
38.3733655774164
38.4201516748497
38.3328992495201
38.2644072277468
38.2373764932871
38.3990650625213
38.4272775100394
38.5442282483672
38.3702407405062
38.3060436775508
38.2901514244734
38.3983744238498
38.4055936571255
38.5547602197114
38.7615828674408
38.8222696500618
39.010563204587
38.5532004717897
38.9390456930851
38.9897638597374
38.95435735889
39.091722056878
39.0232482465217
38.7206471575676
38.9711296730958
38.9158971002948
38.8513229150919
38.5401013277816
38.4361187552097
38.6019058680657
38.4254316419925
38.7031025587183
38.5773430982953
38.4424141070855
38.5203548143495
38.3622862491968
38.5409080417038
38.7098284449831
38.7505866060535
38.9164060509225
38.6879635961346
38.7880137250517
38.613149323308
38.4987472995477
38.4116190206943
38.2131789567336
38.576366429468
38.4075054078732
38.2108739255836
38.4450741157728
38.6478460300439
38.5022167976275
37.9209922543521
38.3282196197052
38.5210716406232
38.2627584333076
38.2439482674182
37.8574162139696
38.0988166311797
38.0693471633754
38.1363397644069
38.1620475433703
38.0053633864912
38.3937702955962
38.3482471053842
38.3144166411503
38.2951697532759
38.6019904375485
38.1637950064592
38.2494249985108
37.9682133776042
37.9251317984449
38.0260594371253
38.0392480887843
38.0395015338682
38.1283980762161
37.9614926063381
38.1567309539887
38.1477985236493
38.3445611513704
38.6766866188311
38.3392281905251
38.1823281674197
38.3565401698876
38.5632822437515
38.5016815084127
38.8455569699126
38.7397298866848
38.6336091241133
38.5326785030332
38.7925912271437
38.9678919294891
38.8802481360133
38.7564208421658
38.6575625113721
38.6499615147429
38.6713651783061
38.3806298974039
38.3792363878384
38.5619261766175
38.430886994586
38.6954633243293
38.4868862798243
38.6489572668975
38.5311724590805
38.7118137752212
38.7795749775541
38.9301588195879
38.6954224310036
38.579214770021
38.3308435639632
38.4515830874239
38.2999692857981
38.4895338141898
38.3291155838026
38.292490020379
38.3844275862234
37.8651111486641
38.2815656123807
37.803526542199
37.9394565776936
37.7863820156143
38.1348982323504
37.988864076526
38.3937405448835
38.3874455067551
38.0257831401727
38.1493032442358
38.0269158639793
38.0724016256643
38.217385851335
38.2527739464317
38.0613470167484
37.8014021428535
37.6384351803958
37.8132798157262
37.6142073066934
37.5064838999949
37.1161906461568
37.2754465616792
37.559025624604
37.8953915221409
37.9860567248297
37.9265081922554
38.0854462666127
38.2830274895984
38.2425911633474
37.9942165706824
37.8077367640278
38.0811895429372
38.2598174685679
38.6629608702292
38.7800290834025
38.5094581109991
38.3999227896767
38.3095051197818
38.3026605249474
38.107985986281
38.070755679816
37.9308863409183
37.8533127738926
38.2415019282346
38.5365796398339
38.575546877421
38.4220339493727
38.0607096892892
38.2929858886562
38.3621461667082
38.2771709190225
38.5859050448108
38.5418656921714
38.8253558258659
38.8850937067951
38.5220231236152
38.530819858695
38.6396420045332
38.735022689466
38.7697765520466
38.7880939818983
38.3172841999584
38.468496156434
38.5561829315042
38.2848328134003
38.4711740593559
38.4261220009413
38.2734863570788
38.5075385231097
38.5052779860194
38.9128532123402
38.648276033287
38.8944531340951
38.8499988783285
38.9764335241367
39.1800724857258
39.0973511309812
39.2382725756532
39.2121125100203
39.1675266732074
38.798052248783
39.0161639895693
38.7935429980375
39.1964184885369
39.0653829831406
38.7704129505321
38.9223425680327
38.864404082421
38.6614250374495
38.4579529194644
38.745547294126
38.7809445325547
38.7509686730125
38.6401574275506
39.0957417322882
39.2225207961853
39.2272769644984
39.337588646236
39.0249380766016
39.1487505459663
39.3216814363391
38.8971717144163
38.8463174643279
38.9039376478048
39.1861081331099
38.9208493172202
39.357205802008
39.4432014162708
39.3647234602612
39.2408927173189
39.127470030711
39.017243357997
38.9859939184238
38.8913441473174
38.8910462871833
39.0835714794964
38.9873048342317
39.1271603536851
39.3043948997969
39.283294273527
39.1408010759239
38.7143099503493
38.8389107992064
39.1352717301449
39.1921582151645
39.2664690400479
39.0815790572256
39.2938241253586
39.1171700639545
39.3145803247062
39.0456474840743
39.2185079144368
39.2841202333493
38.8456753122254
38.8330796351359
39.0192432558966
39.3310486952191
39.3711296101173
38.9714476413629
39.1309459375476
39.0250623732447
38.9881273945241
39.1376548372861
39.1992182857585
39.5254498970856
39.2230191476145
38.9384965811545
38.728883789743
38.6731778583232
38.5434924892864
38.7776381458263
38.4994491284339
38.6141181288207
38.9580464158622
39.1099131701945
39.2449251942119
39.5434805441475
39.3749833856193
39.5804709794386
39.579498841464
39.7781411624077
39.9765516706437
39.5310326769258
39.4691703313824
39.4833405455431
39.066392492062
39.2230325572896
39.2569209304927
39.0263231148237
39.0823950343844
39.2155909960307
39.1766947898407
39.014781412743
38.8038435935974
38.960443062725
38.8716886908072
38.891578258004
39.1376977068278
39.2752684553941
39.7134013120347
39.5355402370669
39.5048301431777
39.7278564742662
39.4450259274111
39.1502960349029
38.7899283914582
38.7471498646417
39.0039545083741
39.2233399623459
39.3187020290368
38.9469524115273
38.9797836066519
38.947770152411
39.0402867088187
39.2575397547072
39.1358211420822
39.046292101335
39.1741504803325
39.1569920116182
39.0688610089991
39.1268360002168
39.1613654040145
39.3765207683243
39.3273527855325
39.4226130146923
39.4402070534577
39.0869213622798
38.7678748832559
38.7831498103526
38.6573365927969
38.8792247517031
38.6860638683901
38.7766589009332
38.6955570628263
38.7228631721353
38.6199005172756
38.4955676612069
38.7185410947783
38.7909683124483
38.8761875761107
39.0296409778693
38.9064271527743
38.8803330925276
39.0202507320031
39.3127215207134
38.6363357808946
38.679597083005
38.8904203930196
38.9136174918448
38.9002934732323
38.9888162922082
38.9148480644357
38.7546131572429
38.8466806169644
38.7563240028368
38.7293955703133
39.140407801247
38.9491066590795
39.1754764676298
39.0651112021549
39.1596406122015
39.21949977155
39.1990187594249
39.1024639628559
39.2181269730753
39.4016271005568
39.5571753307231
39.6500358254382
39.8706961607238
39.8640728819636
39.5456218910872
39.6127213124755
39.3779008021281
39.4120223141862
39.5035006987701
39.253807777974
39.3549741404748
39.1218635480563
39.2605845997714
39.5113674741257
39.419729785363
39.5151751146922
39.5552099919851
39.5266355586502
39.4316526751576
39.1617104124655
38.6610163081776
39.0240271879101
38.8821551877475
39.1615808820643
38.9365515232904
38.8335120870155
38.8009852512419
38.9516544575961
38.8187395066381
38.8907646645404
38.8237857828418
38.7586372071229
38.7764896731434
38.955401748245
38.4441541859871
38.57790989017
38.6223725915978
38.6397605562292
38.5124542928274
38.3907774576805
38.5940253404974
38.4474212865682
38.4121246890793
38.4032796723969
38.4807545910569
38.5125874748361
38.402800678757
38.6460806115414
38.6874954455917
38.7329030650353
38.5583230825068
38.5835016090302
38.6922634384849
38.544536630817
38.510540252607
38.5955722278837
38.8261657775369
38.6535412381076
38.5141015818352
38.512095023592
38.9846607766061
39.0899579509454
38.851808887076
38.6032834143009
38.6008489908117
38.4572502931232
38.8700176531823
38.7420377538298
38.5133347769749
38.3045654861228
38.5636587188747
38.7328771666434
38.9704102125217
38.7677898065099
38.7638067503941
38.8493438550579
39.0068474800673
39.1137395039226
39.209730905366
39.2972046737605
38.9742300344372
39.0116808634475
39.1990495377503
39.0884500832337
39.1394708832991
39.3850861714594
39.3275244914034
39.4460614776938
39.514491888344
39.6751324413162
39.3224715888807
39.6135253106341
39.3276558516161
39.3385548022354
39.1776742984255
39.2517516954072
39.0725696925234
38.9228833406295
38.6945965503542
38.9599630691175
38.8005041061912
38.4042720395541
38.3065249726048
38.2396696336069
38.5529368837334
38.1873183963638
38.5525113050157
38.5301357984134
38.6827192020253
38.8236157479458
38.9297971146389
39.021620925622
38.7727528300539
38.8599092719076
38.776838048899
38.6539243462564
38.9497803508111
38.8439098978124
38.8211645980233
38.9435757108659
39.1646775039555
39.0524806001379
38.9457036265378
38.9315630544725
38.673032397635
39.0207735298837
38.8064961088256
38.9765894544677
38.6618359951785
38.8340001279658
38.998507281642
38.9240707464529
38.8184316512446
39.1056856381137
38.9024849839317
38.881437809226
38.772000397867
39.0337067993387
38.6064454752626
38.7610460453132
38.8481178143012
38.7731442412218
38.6800044238056
38.9332386509223
39.0892551736194
38.8740460662449
38.9816945615804
38.8363817164256
38.8583936823784
38.8579599984105
38.937927869499
38.9689868935181
39.061329220335
38.786917117693
38.6905060169423
38.6016362806945
38.3872826527159
38.3163389820995
38.4274162267943
38.7052866541501
38.749177854057
38.5828861768209
38.3098168890022
38.3567097606626
38.8663161351382
38.888132032522
38.5962645810423
38.7930838622523
38.4312710076622
38.5039703055066
38.3279649523478
38.2466064844082
38.201728359013
38.3051055612122
38.1788237774556
38.3054121588352
38.0451253630898
37.8373849643033
37.9488568989736
37.9200088337396
37.8697887052598
38.0161284186623
38.0593213338181
38.353073619692
38.2322554936744
38.2041446551655
38.3932475142373
38.3105444147493
38.3313495896079
38.322010352722
38.5328404245
38.2196566228392
37.8588431062257
38.40115904669
38.5627553296948
38.5667249093947
38.7785350742307
38.5004653206002
38.8583075783469
38.5515594652546
38.6773477771883
38.9447980211693
38.6777633825665
38.6707698180786
39.0032690219977
39.0237621974781
38.9807212389558
38.7800620739906
38.8137151476041
38.5944308565575
38.515477861303
38.5896898400518
38.5504408466673
38.7205524033993
38.6576898455415
39.0999305237628
38.8384371113
38.7394003828844
38.5084693674771
38.4666092663237
38.4990190335858
38.1668725111881
38.4385711571774
37.8821044000917
38.1893408050668
38.0516961930342
38.1975522831415
38.4176680340775
38.5774468482461
38.4537829637936
38.5966568282702
38.2088523102461
38.2391939951666
38.2506943591463
38.233757619547
38.2726352794706
38.3939368341227
38.4210438221233
38.3713028523362
38.3644659174859
38.1666313812622
37.9556243487533
38.2685673330906
38.2848218675748
38.0265410441273
38.2776423838699
38.1569930703112
38.33708333233
38.2054142736039
38.1099529441389
38.287750897154
38.0384595658317
38.0985102038441
37.768140242889
38.1170361203149
37.8126667583786
37.9550075149863
38.2613835308605
37.8855129423518
37.924142775691
38.1816742658206
38.2432711234837
38.2772406002261
37.9605801121039
38.2429056650165
38.1252182564645
38.1064536371117
38.2478360796056
38.0347246794921
37.9423900002272
38.0032893213563
37.9918899282583
37.7448852238074
37.9266963772258
38.1437433900391
38.2235416332199
38.3368321500552
37.8983354696074
38.2117305583856
38.3794337807552
38.2935126865708
38.1205291654806
37.9170365546212
38.3071591861457
38.6406548825586
38.5366660752795
38.6231475816992
38.4520795272513
38.162788950395
38.3982032941095
38.5855204729437
38.7920451005573
38.8961050121903
39.0127026698602
39.3697739393388
39.3767389050479
38.8209563333829
38.8249929702916
38.4317063837068
38.5808635518645
38.4247403063046
38.2984923279306
38.5992673554919
38.535812054531
38.5756025721646
38.7158324536083
38.5812245012352
38.3861556851435
38.1266985950503
38.5378970373556
38.4263796081674
38.3820025681222
38.2228606613382
38.2290898691115
38.6426014095391
38.1305355878473
38.467429396137
38.5596208147078
38.3747896269705
38.2711544238069
38.3334976140672
38.4829246993744
38.739942006754
38.6789172471899
38.7380984628589
39.1356351376398
39.4615452053207
39.2690948965619
39.2089794551529
39.2951654776087
39.0809063450141
38.8629421566199
38.7446959839063
38.3180795111746
38.1594272359976
38.37065963009
38.0823114794278
38.1011382080065
37.8278236050549
38.4209337998418
38.24903326558
38.0277896732245
38.0835977240247
38.273480858811
37.6854529981139
37.6505000714781
37.9982278583389
38.1162901309097
38.3294683844107
38.3768287475481
38.2202315585691
38.2608274872062
38.1375397014781
38.3447290883465
38.2768820527078
38.1637130871441
38.0264679889123
37.6950978023928
38.0437934788791
37.9879977707184
37.9562688287699
38.058764971509
37.9945949109504
38.1363461896854
38.4604045800852
38.3097988504897
38.1699210566068
38.0877901455141
38.1798564186227
38.0684605868358
38.0617761795149
37.9306741498551
38.0912941832894
38.5072891860229
38.5111952243497
38.4828681522127
38.3876285469552
38.1538546359355
38.3105284602523
38.7403997004134
38.8375287221185
38.5620391852246
38.9028576754379
38.9699333140208
38.6547278368248
38.8910855044632
38.8774999479487
38.8857120484471
38.7543154415504
38.6337387199467
39.0085587737082
38.8534735862837
38.8525388190922
38.8765386013797
38.927238805748
39.2172200629887
39.1836592212958
39.017116858906
38.9405204337825
38.9883513898833
39.2753472735501
39.1458831080442
39.1329011287329
39.018161826191
38.9359285707948
38.8094298205695
38.9096086336859
39.0553219831215
38.8575701229364
39.127071944968
38.8370394126015
38.7362608690409
38.7884507928459
38.9140607701362
39.020290217555
38.6818894757619
38.9082976148223
39.0075771402127
38.8369358610739
39.229138555903
38.922786159908
38.9762837602998
38.9028629952393
38.9318620966393
38.8587564250822
39.022255313376
38.789913915729
38.8290462726181
38.8174443078082
39.0078295359276
38.7758827206201
39.1247723342215
39.1182086120134
39.232435924602
39.0676255538574
38.8015780843143
38.9174841074346
38.6879087922504
38.5995145418223
38.186085007571
38.3078143474782
38.1359671869163
38.3831935483432
38.5577782964625
38.6423778111898
38.4396686886024
38.5501783997485
38.8645354252941
38.6529204317881
38.5902831427638
38.8216400874418
38.758272494092
38.9521711221895
38.8685254649887
39.1888561754243
38.8976152824088
38.9179729518923
38.6540097679936
38.6234345588226
38.7029406586806
38.6232886140997
38.7720211433097
38.5552556208027
38.6261463265067
38.6904137452716
39.1546395350893
39.1275415088464
38.7168229566021
38.4598750359812
38.0419821120862
38.6105429847285
38.5389919392241
38.8483572225423
38.7270839557026
38.4532451842293
38.4660864772764
38.3172313070215
38.4247708431852
38.3278017547895
38.4855132143861
38.6511520302316
38.4719423668667
38.3198720850217
38.3064844779249
38.0816417918197
37.9687562266917
38.1866063124524
38.3580734429597
38.4853096942345
38.8082957684891
38.7025942838417
38.9015094964827
38.8920342116577
38.8711385201835
38.6180473110075
38.8068886248162
38.9168771958065
38.8345007492379
39.198838953702
39.1494887602268
39.1075758158649
38.9775982680084
39.2800906819299
39.2102860560344
39.0153881398523
38.8944261199205
38.9991060284767
38.7131420264727
38.8998213795814
38.8654589253879
38.7629444647408
38.8314937162972
38.9712514422566
39.0643454422468
38.9628095921276
39.1102675099316
38.9637800108712
38.914097875919
38.6796870373943
38.8485406916505
38.6410453747313
38.6940251617039
38.4087048241041
38.4698379014409
38.6381163621644
39.0245703867328
39.1843544940392
38.8803831913459
38.620967433792
38.6021514374028
38.7201972981055
38.5364283301614
38.5978490139158
38.580686566433
38.7160559966675
38.9933337015312
38.9521875842767
38.9617007924598
38.9662340759618
38.8849944618513
38.9618534544524
38.8203146952503
38.7863822429912
38.5583070925129
38.6601786644545
38.6093722359803
38.731919201774
39.071131369262
38.9704799758427
38.995710669987
38.8772742554418
38.5917338475968
38.3229073941605
38.4070585278663
38.5588112813122
38.798294245522
38.8829195173077
38.6687122133952
38.8667746784348
38.709436715324
38.7871471056603
38.6447150804575
38.3404338713985
38.6762603193777
38.5931108469824
38.747097806129
38.8394925469191
38.8291825091655
38.6854086125081
38.8254072066646
38.8930849422108
39.003430707745
39.1572867264265
39.1510130303188
39.1246463862332
38.5841567095107
39.0150384790084
39.0985440726959
39.1250685320506
39.7352840500467
39.3047115525496
39.3516000338729
38.7614710709652
38.9842541679919
38.6827013151519
38.5729827749995
38.6951310880802
38.1370305002451
38.102646599503
37.9700357149232
38.3530142152698
38.5532669772415
38.6531735605073
38.4746690174319
38.7897634197058
38.872966184338
38.4258634408588
38.342262620746
38.5142885175414
38.5027806973989
38.3684339909365
38.0131103746273
37.8573061910338
38.0966977783583
37.7433196498027
37.610738989992
37.5277925430808
37.3909849489124
37.436201908249
37.2769288319871
37.4044007955653
37.453453740861
37.4926052688939
37.5257957383249
37.3423069582591
37.5170006010995
37.6704184952567
37.7718347780087
37.4746181278654
37.6009413035411
37.5766107578834
37.5497455811214
37.2939607248911
37.60187418285
37.6997663246011
37.7335469574707
37.6918908097936
37.836341800657
37.7859422675537
38.0442178186381
37.9412757682146
37.9840032340323
38.051660694757
38.1974327906941
38.1617835208441
38.0053857299517
37.911129985829
37.640565925356
37.8126054011324
37.8323848002975
37.9478590525239
38.0590216800238
38.044286527192
37.7454844782324
37.3998649191488
37.4829497823175
37.2338703031196
37.0464201446258
36.9933206489524
37.054046929721
36.9788881292065
36.8740631551726
37.0916928517062
36.9787955699613
37.2289596161752
37.0161315852537
36.9490211792712
37.4079333024
37.1760198408294
37.1229944610269
37.3506698264879
37.2464287906732
37.1032806506083
37.1408465935068
37.2546368175264
37.2310936927795
37.0757098927506
37.2447417689433
37.2428548711446
37.6504340433543
38.0362840057033
37.6921647976439
37.6520998396963
37.8837109791476
37.689268459464
37.8297028186595
38.1559561580573
38.0208333846431
38.255239628355
38.0441857992274
38.01354232775
38.090173235643
37.9303001891278
38.3402730156586
38.2978813676851
38.4890026370616
38.3471590105911
38.5229425032797
38.1244333342459
38.0300822015897
38.1058523027607
38.1359165253811
38.1048697466711
38.4061274569399
38.2137959090964
38.3075754576236
38.1408139348235
38.1719016718006
38.260274218695
38.1236272960748
38.2442696335794
38.0244595930057
37.8942516346534
37.9452050375898
37.9719235434949
37.7999009433373
37.7748714965572
37.5829586838776
37.7946446889874
37.5395117255877
37.6765558383477
37.7401957997736
37.6057017244565
37.7789231292175
37.8725708181208
37.6318231101715
37.3875796010523
37.600474263219
37.7916862103379
37.6048341963753
37.7057027402914
37.8849262419123
38.0640246792069
37.7888218233557
37.7829998564352
37.7512419074109
37.6733186111646
37.5723253325369
37.3203990501155
37.4649602800045
37.8477560391761
37.8171159013058
37.9665714530552
37.9156473609636
38.1312991873478
38.0168414166616
38.2657906543738
38.0641588096553
37.4113634942122
37.6777075883659
38.1421005507481
37.8457496618529
37.748429060882
38.0097595782468
37.6218851781423
37.5202256932267
37.9354681077175
38.2755483280529
37.9484201540873
37.5351287742013
37.863669796219
38.0235878196834
37.8181353369463
37.7905399456646
37.8846924718003
37.9207169858301
38.0580981419794
37.9920792265576
37.8664662256454
38.148976666727
37.9841106604548
38.2817478387679
38.2443966952237
38.1097041467042
38.4178561915664
38.1388579939487
38.06970813074
37.7693281455064
38.119953323024
37.9542503361841
38.4580756225063
38.3166492256047
38.5801461615652
38.3252789703487
38.3014771235746
38.6366478872545
38.4426843044484
38.6692224860805
38.7120661027231
38.8887732432187
38.7426228281155
38.821815432488
38.6703248099234
38.5668419463352
38.272763689509
38.2227309006156
38.7440427490614
38.7901808072936
38.7481685841268
38.7369275680333
39.0323848138747
39.0769021498809
38.96596866431
38.6223296769078
38.6197714206898
38.5270686808827
38.5574698956917
38.5302648400361
38.599237163439
38.5764523651751
38.4870909713758
37.9937585595133
38.339754521581
38.4746466824775
38.5077031263152
38.2971515383974
38.6316300992491
38.8725477596499
38.7331993227349
38.8777925962445
38.8038407453337
38.9373201110146
38.6804392662506
38.9055182540396
38.7655405932798
38.7609660734239
38.5447959297926
38.3389220527269
38.3443995425059
37.9085825435907
38.246641967636
38.3190124477367
38.331894500137
38.3054182734743
38.7684665437832
38.5651843849627
38.3677841206153
38.3354887890366
38.5157513014857
38.4575523420632
38.4649339360193
38.42475292196
38.2201773026795
38.3609816886549
38.0977758769106
38.1629904815713
38.368633745465
38.593354212563
38.4876260710008
38.3285339273679
38.1507558012908
37.9515400228942
37.8582673287105
37.648059357828
37.911824620772
38.0168526618395
38.0299737626038
38.2179345554594
38.0450343658748
38.231680668525
38.4001143329548
38.5544948978653
38.5868823641978
38.1654243039022
38.1155327119713
38.4029166519335
38.2240289931845
38.2509628102873
38.206015974866
38.4543246058207
38.3365052319718
38.4861193282322
38.0468025549403
38.1047248909036
38.1998351905195
38.22884902447
38.3246130671755
38.3447058026623
38.410787967466
38.5066522720952
38.4906582444651
38.2015200832491
38.2389593386118
38.2826734847106
38.3599351024137
38.3045038198729
38.2544118215453
38.1712909049072
38.4475504512034
38.5515570550595
38.5360579415415
38.6828831962206
38.5591801751335
38.3660330899993
38.4746361194303
38.6407372060812
38.7950603676497
38.7185790299142
39.2242807033336
38.9995034317619
38.8950935551887
38.746762941632
38.9173050494382
38.8121445907737
38.7891376989374
38.6861258611466
38.4131508019122
38.3606260801875
38.4418754885168
38.3135338375949
38.0539828359365
38.2736260234185
38.1189438435471
38.127145288739
38.1088654506677
38.5503229116698
38.2340478638638
38.4809595109668
38.4696899415698
38.6215584213492
38.5612295131127
38.568789694117
38.3310699891472
38.2095749400288
38.4248561353667
38.2329153154154
38.1615823161745
38.1297820483841
38.3156979533043
38.2229142728842
38.0858050559029
38.0208463014501
37.8353185228377
37.8508370700463
38.1368597222029
37.8958852666524
37.9053614976271
38.1060431452599
37.9996306952645
37.8015636370481
38.1243423803797
38.28970750511
38.4153369723626
38.4714684978766
38.5362861664381
38.5076660637177
38.6022277704438
38.6682108866003
38.2850913448563
38.5993451938008
38.761640448922
38.6409456063298
38.3217129393262
38.4091775025553
38.8302327697518
38.6194823507175
38.3803179436646
38.4974921282119
38.6834752931807
38.7275933149544
38.705305191256
38.5768785780944
38.5835123312412
38.5249459682157
38.6256628995081
38.2393718549359
38.1652630033869
38.3474270504907
38.1610125703632
38.5416830015428
38.6900283712057
38.9756458174508
38.79521963535
38.9318913216043
38.7572454328193
38.8221577534749
38.9706218536272
39.172702190602
39.1221136026072
38.7673275044606
38.6140649885502
38.5944446467208
38.7052807066903
38.7807449975513
38.5589377254401
38.569232756155
38.703869805246
38.7625935737715
38.5865555261053
38.5061669423282
38.6235621126806
39.0031294477538
38.6969659375081
38.6182697770526
38.7945958412327
38.7915320139602
38.7307644302604
38.9050881544476
39.2603091004373
39.0810072025345
39.231600244172
39.2552894840928
39.4388493755465
39.414273870707
39.1095489582108
38.8710590146623
38.6207108937651
38.6185817738136
38.5824995394227
38.7413007989756
39.044607058602
38.9028723899946
38.6326036410716
38.7451235699204
38.9758534217167
39.1944152596475
39.3272586869948
39.495553315197
38.9109649249252
39.0393273559688
39.230392322573
39.3022960311144
38.9355231316176
39.0291328593756
38.9453749048158
39.0474607017805
39.1232455364836
39.1001140432538
39.055572756445
39.2683630166291
39.2568102615775
39.3998586558151
39.2301080922933
39.5279170407644
39.2594720096163
39.1039117371443
39.2567490330691
39.3210282883554
39.2241361052053
39.317267897035
39.3584181805213
39.2598023908625
39.0344926969878
38.9418595817854
39.202409629102
39.2412685687096
39.240967363845
39.2619508942854
39.5317126156331
39.4452974090445
39.3577279982395
39.422198110093
39.1417901634557
39.2780649989997
39.3144931477503
39.12003022189
39.2790611566442
39.2971389263408
39.2706825467367
39.1979355884048
38.924582270529
38.6096887709551
38.6736218903936
38.6269765112862
38.7305241571691
38.7836040076424
38.8813833104194
39.0150747593639
38.829112896175
38.7477735946354
38.3889053508307
38.7483489882271
38.5012224274271
38.5070956370843
38.773112094709
38.5404935053241
38.6041871978734
38.3804684223483
38.1750428330632
38.2269099006522
38.1091582201766
37.8349349383425
38.1818028477821
38.1074105367448
38.2112647593124
37.721953499174
38.1057775665924
37.9651353093404
37.873257658453
37.6782059898507
37.7345909424548
37.8087404115327
37.750823231136
37.9513430708269
37.8094985548055
37.9033611001527
37.5952421630022
37.9353028930481
38.1420492384896
37.8681504573462
37.8995877210313
37.9855614161614
38.4067297871689
38.0040391180977
37.7771140540239
37.6419446600036
37.8600576513627
37.6242158752363
37.7035069591594
37.7737567332351
37.6321840086687
37.7656203799959
37.5290209963228
37.203630774058
37.4905296914573
37.8102089129427
37.6505839146635
37.6057367295385
37.7041590384717
37.5790704504703
37.3351412750231
37.4376970009779
37.3052351954871
37.3217066228287
37.1052368690792
37.1755145499882
37.0745045455815
37.2210563173834
37.5495162409329
37.2046765571189
37.1948049175596
37.0054374243342
37.1905421204673
37.4866986250182
37.8496894008708
37.5312680408026
37.8024488830239
37.8178955814237
37.6276929168309
37.7220843724076
37.8430222784471
38.0290914677837
38.2748685228272
38.0491593207135
38.0920951161131
38.0290378359538
38.0889020245848
37.9998026044659
37.8928521314984
37.9239532094468
38.3547825787121
38.2031387065737
38.1612802826111
38.3155212893085
38.6359433769566
38.3791145651868
38.4125721192074
38.3971185898495
38.3885354460819
38.1662961215548
38.1274582687823
38.2425501867592
38.1796630905177
38.1953944405806
38.1853217434106
38.2188688533384
38.0540082671426
38.1939066942519
37.8345355164739
37.6163288327474
37.6813727665111
37.6284903375812
37.8524017247287
37.7182385642573
37.9222094092524
37.7165113187368
37.5569066531867
37.6052626501839
37.5718186934653
37.9320870191728
38.1856696004524
38.3059595993003
38.1583554380754
38.1162763080303
37.8961531020765
38.0785077250433
37.8802770882896
37.7914866404918
37.9573937432435
38.0744370506313
38.0085903722263
37.8378563689531
37.9871675609111
38.1390785678582
38.0094557462794
37.9702964774536
38.0509112467692
38.0342368309126
38.4340465918618
38.5023782666306
38.3810459599896
38.5709603000464
38.8934508735892
38.5513775341302
38.3121936217385
38.1830897424479
38.0025667061323
37.9617764248856
37.8209884174079
37.8500344343496
37.9684445801566
37.9231892041031
37.8444410883542
38.1601115351067
38.244691337893
38.0008785781075
37.9980104313911
38.0412432338525
37.9637768097644
38.1506089732332
37.9254166814107
38.0778993950086
38.1666280219731
38.1144930075618
37.7223990217899
37.9241551364879
37.7804252066702
37.6899403297267
37.7645836146373
37.6874249795289
37.7304901350424
38.1500115438759
38.035253537376
37.8864778196423
38.2819144198252
38.1797915614081
38.3672595676795
38.2217511383174
38.2233808553444
38.3181905162478
38.2508323283384
38.0654801599362
38.2741689799785
38.5422191729472
38.5125134499159
38.798416884931
38.1305085895401
38.3279190084742
38.526727238323
38.4991496951461
38.7133085389898
38.5736228944507
38.5343849751389
38.45243206793
38.6805537809434
38.9433556887952
38.561586335511
38.7900720136652
38.8406699383443
39.0216054594128
38.6417231860742
38.8306787173499
38.7183543632206
38.8735172919507
38.5866981409835
38.5301740932628
38.3835364122538
38.4691609991149
38.1648567821313
38.1560545466572
38.309914315258
38.1900239964088
38.138498009703
38.4023790073231
38.2942425217473
38.0470218056471
38.1112810422789
38.1502101052482
38.0619952080794
38.4751152100735
38.5770080417548
38.2898766702485
38.1988995645304
37.9980640282148
37.962541540123
38.5141685379512
38.4072046428766
38.356883765821
38.17114387859
37.9279607710667
37.9284317343763
38.1382620629888
38.0646006068889
37.6139535256152
37.2107406050222
37.5568567779829
37.5342930075644
37.854854970281
38.1330300545406
38.1654468050543
37.954158598113
37.7623436353628
37.5761450314399
37.6675182352344
37.5164845841213
37.4367241780917
37.8996459547079
37.9706989283423
37.6916880962575
37.9101451260352
38.2036405702398
38.0390591727726
37.9848432879505
38.4162639866562
38.4428909277221
38.214789576555
37.9246215034308
38.017598665967
37.9405086224525
38.4104720891033
38.4898320464695
38.5383252179848
38.645409327224
38.4074055887618
38.4483853019531
38.4197467849758
38.5477935189039
38.4684562292148
38.6802779281119
38.8148320389448
38.6560995067577
38.3649309884623
38.7524175557223
38.1771218690823
38.0447181942124
38.3077399410882
38.3462046860422
38.4592858777447
38.5853832748701
38.4923011411729
38.3884954535941
38.4133679933041
38.5664146228679
38.7315747056572
38.8986676320817
39.0036098077817
38.9237593143718
39.1055551051276
38.9025920530944
38.9813847924587
38.9518651075674
38.746025397888
38.2321845802189
38.5074396897344
38.3724453268493
38.1401505272343
38.3016006535159
38.0883584521442
38.3426629022301
38.1238412058783
38.1088023383662
37.9750271193568
37.9013903805976
38.0202310012503
38.3518569727091
38.2096679610617
38.2440947977593
38.4897959499784
38.4449580287443
38.5080587153165
38.6744702470037
38.9800366004172
39.0759957575266
38.5658133184521
38.6625991330548
38.6394777729826
38.9242549914234
38.9741918287392
39.4086561108126
39.1704162833212
38.8726717561228
39.154269875057
39.3736444188636
39.1519141795909
38.8490060392416
38.9487607146209
39.0431497923915
39.0179447476696
39.0361915413348
38.7974005090638
38.8532766646423
39.1188492622833
39.1401697227517
39.0507197033275
39.0432104943342
38.9067358128203
39.0427602713963
39.0879614386714
39.0814702927146
38.8672542585108
39.036031470127
39.0286157927014
38.7699892920859
38.6198525893341
38.5935831266243
38.3344030560188
38.3641450891773
38.4847045173776
38.6445535432413
38.6698706922973
38.6646407582134
38.5212483775759
38.5564386570638
38.7018511112926
38.7706368233695
38.7454643617568
38.3733391352829
38.3165028365971
38.6362275931684
38.6634078148503
38.5923178653161
38.4607482247655
38.7708944834321
38.8762278404694
38.6198944278279
38.808828196681
38.5940080557638
38.8645696998256
38.7750371998416
38.9364089015418
38.7383646467742
38.8544212652112
38.7574186899241
38.7559715555626
38.6110972504264
38.8622365328296
38.9043972486493
38.7786338130565
38.6964185852129
38.8038664184754
38.900362614293
38.7720858218944
39.1635325536515
38.8948599010553
39.0154211436905
39.0146913752548
38.7415561942662
38.9847331336596
38.893006812238
38.838492322009
38.6272774922091
38.3336455230647
38.2372779605728
38.5222995205155
38.5828262176972
38.3664550866312
38.5892237622374
38.6623213735289
38.5775946083854
38.4993456389033
38.3783808552789
38.8117980145672
38.9785242432387
38.9867722288822
38.6502616056243
38.4867371169821
38.7673738037947
38.7580592503883
38.3978662719857
38.3906045527646
38.4749130564734
38.5505215059218
38.6633508958702
38.1228407213659
38.3663422324441
38.6412254143743
38.7746996253064
38.6645137291216
38.9356262805736
38.9206455382843
38.7809507705335
38.8139576084209
38.7603740029638
38.9222167554891
38.825346466444
38.8768994025464
38.7159322887506
38.764277856673
38.6554870790315
38.7941369931857
39.0495229328476
39.1749912737982
39.0016544878585
38.8305717692367
38.9209293196991
39.1950648286535
39.2532873974861
39.4173677568779
39.8237002351476
39.7216602965039
39.6699693107278
39.726976311718
39.8010863982997
39.7244269038964
39.7825657932877
39.6284600334756
39.3517696051818
39.4460280146852
39.5769522182733
39.3145902357216
39.3426423826921
39.0123324281356
39.238237045805
39.4488348412882
39.4852943188126
39.4290413619315
39.4199349874493
39.5850279628106
39.2958711054885
39.1113618376325
39.3150045196965
39.4770260436253
39.4592516532689
39.3021774270727
39.2686650310536
39.6298765647064
39.4903351019831
39.6189312460492
39.8425419297063
39.8087276025252
39.5636953820086
39.7530622212392
39.7720942683735
39.8896960350089
39.8321107218237
39.8273199465835
39.9263216355653
39.4938320127196
39.325108479881
39.4494514934808
39.5784325863035
39.8299411781861
39.7159386281493
40.0747372409696
39.6108994636078
39.5846059365706
39.659060083
39.6750170362548
40.1766784211579
40.2219428355248
40.153139930483
40.2313940363928
39.8164894964437
39.7199596691295
39.859272582576
40.0236453960936
39.9483169886097
39.6943522239018
39.8001806784249
39.5647951876933
39.8241515943158
39.678586138174
39.9928778286864
39.8225611815935
39.5121600952606
39.4532800720241
39.3654893310769
39.523155876212
39.4441217545171
39.9631878669634
39.959103932716
39.6814617024482
39.7865285173289
39.6452068449907
39.4167764009374
39.4529205279735
39.5722927988291
39.1392675636972
39.3897129987975
39.2640856414062
39.4868608191737
39.5527892297578
39.7292720917363
39.7961123963776
39.6191175688192
39.3519884768726
39.4865357389172
39.0691186155709
39.1204523758864
39.0095860293145
38.7754488979359
38.9563704343439
39.0594415054518
39.1999199178575
39.3662596319797
39.4818206662788
39.4878497768225
39.5626351423574
39.5419726114944
39.5176257833608
39.1418454124424
39.4402150255534
39.2431789740077
39.1013451172189
39.3874489623932
39.4096255878233
39.5470383500153
39.1889476538931
39.5330775651883
39.1088993262263
39.1829720704879
38.5942984142598
38.6363388058252
38.6223800979797
38.6016781227871
38.5459034896838
38.4564841463472
38.2021711082851
38.4675197027151
38.3167431612162
38.4388474505312
38.392738199643
38.6440632484789
38.3805727984852
38.6425321644412
38.7846100409689
39.06274052157
38.4604430699226
38.5434499940169
38.5296493085335
38.7237150594669
38.8385462175307
38.9579803651643
39.1594827308459
39.2229319883252
39.3637785788875
39.3652427995593
39.2102271384277
38.9018278285529
39.063256340125
38.9776556140972
39.3074022615344
39.0839095634212
38.964172147355
38.9621609226508
39.1398239515249
39.1747754213127
39.122157965966
39.3030701817207
39.3307361287073
39.1700305922363
39.09599244934
39.027266246704
39.1477586502481
39.0978097038858
39.0175389291492
38.9119510897641
38.9829054461131
38.887151306244
38.8813646146405
39.0006728633599
38.8453744562781
38.9339225513857
39.3360445392275
38.860404376591
38.7768272318112
38.7634851962788
38.5709543375372
38.8419588951058
38.8581520988438
38.965341170329
39.2264865970121
39.0102753938574
39.0064167755546
38.7064178190346
38.5106245032715
38.7859281181676
38.57743595722
38.4596704193495
38.6235314820684
38.286794366722
38.1531541096408
38.0418088512192
38.1062894189746
37.9402138076965
38.0943747365045
38.2765294447976
38.3896917002892
38.3284889419124
38.1422220562171
38.0862591862883
38.1178486987616
38.4295319555554
38.7311471531771
38.5730336233437
38.470369406548
38.7470535667642
38.6179612941644
38.8940994063127
38.8103184611679
38.6023403790966
38.6501429696844
38.6524172488453
38.9263622967702
38.8349235390717
38.6060112192537
38.6976216505977
38.6009766004507
38.4652896298757
38.631468429042
38.5290316851634
38.622844987709
38.3891492431405
38.7719413224052
38.5536515818247
38.3100690910379
38.4273594982219
38.8276463080025
38.8032115949366
38.7677005558439
38.6504630607356
38.5137845930881
38.8320413522409
38.8995800592478
38.7937255522399
38.8118297599806
39.1376555424816
38.7320806976044
38.5621890614413
38.5250367017389
38.2589378422366
38.358866464376
38.8837165464463
38.762814868253
38.4781073881054
38.5242664989844
38.4429856030446
38.7252625831813
38.5703571303222
38.214506451098
38.4731158999186
38.2292836635845
38.4704144044356
38.3624754836997
38.0370835948767
38.351924272017
38.2015966714758
38.4789429936155
38.5870827018908
38.7657867717907
38.6068893218327
38.6433417613061
38.4266601022684
38.4426094202398
38.2942182244813
38.4882046161344
38.5909645698901
38.277506893086
38.1109725669154
38.2570671654075
38.166398635982
38.5705486484089
38.4365061400072
38.2637667242086
37.9025253277905
37.8927301500101
37.78092298933
37.7033050600906
38.0466632687616
38.244780444281
38.011068142585
38.1328711877761
38.2869610362765
38.3362936890146
38.3171587245542
38.2938987962582
38.2063855735556
38.339571016485
38.2891690455415
38.1464430714144
38.2806282056544
38.7321524430303
38.4232146798031
38.5810923666324
38.7898560370221
39.0071589651484
38.7515659355177
38.6191277150633
38.6253491987291
38.5627459349395
38.8192696785641
38.8035497128861
38.6000534998205
38.5463604518112
38.256779834623
38.1739353533266
38.2294490136986
38.2993419342957
38.0964969860751
38.2350871468899
38.4706431792899
38.5428115874171
38.2950714446668
38.6109141812725
38.431172906146
38.4919888514393
38.4299689732939
38.607303151381
38.4592628312152
38.2233782279144
38.0454556015303
38.2599708634012
38.308616645054
38.1047100474454
37.9425877950613
38.3343477579578
38.5513165326716
38.4336816226639
37.9491649822346
38.3837828199409
38.0632868091197
38.1369342686177
38.1389210898921
38.1806349401
37.8764708358673
37.8198128625009
37.8450324977855
37.9765259510452
37.9153811469495
37.9760232289087
37.9822279861411
37.9711493567373
38.1103465104798
38.0848433906791
37.8913318530978
37.8596022108611
38.2432637302994
38.5421901282479
38.216951296628
38.4552753417406
38.2368987727942
37.9847832712465
37.8155110290488
37.8698073482023
37.7594545966356
38.0700780508653
38.3504715063969
38.2548731018708
38.3766199439099
38.3680921495676
38.3257723654523
38.0043797452086
38.1602937084937
38.3116255869792
38.3102183273276
37.9123258677396
37.984996650722
38.2294428946428
38.3483294490271
38.5858641730778
38.5772187110286
38.6143685301622
38.3469044143912
38.4250684797048
38.3377436004822
38.1177005825075
38.512080628508
38.0123255490848
38.3028043140065
38.3988111477978
38.4812519338487
38.5909287684982
38.9217643181619
38.7771826585407
39.0263686036164
39.3017272052798
38.9692050588683
39.0184618024025
38.7483130389585
38.6169363870833
38.7182161661609
38.7531700605389
38.8210128052975
38.9904582486553
38.922071570434
38.8001985986687
38.8636114658663
39.0741704225949
38.9889541341346
38.8785748221657
38.82620390717
38.6836026078841
39.0632827269683
38.903482133692
38.9839447299571
39.1270564543853
39.031952362813
39.184486306552
38.8320125514402
38.8295874106536
39.0678930009413
38.9324253741505
38.6381452828697
38.5088784729841
38.7689599730752
38.3912122679002
38.5074210176746
38.6529654921635
38.7059570384475
38.6840989791713
38.6390919803142
38.2357135221439
38.4647451099769
38.6232095180204
38.4018509768295
38.3579310361558
38.5959513250387
38.7755468944334
38.8401684774134
38.4595734046622
38.7509333379886
38.4312228505444
38.4374740525339
38.6559550322963
38.5796475183085
38.7212818203005
38.895975809768
38.814606159629
39.1568900759388
39.1245762118344
39.0535245882299
39.0847819797784
39.324756377598
39.5298940998817
39.3878461734713
39.5109886454064
39.1168919383355
39.0978500330223
39.062710944089
39.3206590881478
39.0125416119348
38.9099943408017
39.4032155395168
39.3928632764015
39.4764673278835
39.6407449439296
39.4492199030789
39.5822526707657
39.3757449411814
39.4622367860523
39.2926889879217
39.3331457643525
38.9849998179676
39.1329930320203
38.7390612760907
38.8027775605792
38.9218836112047
38.8441188049971
38.7482321449659
38.8418522610673
38.6048911501981
38.5653539606883
38.6593936252758
38.6864935977995
38.8494210022391
38.9261419940772
38.8928566898326
39.070779911159
38.8680967237692
39.3743419302062
39.2819846387179
39.0366660950728
38.8676849819988
39.0986247581233
38.9202041194124
38.9040693840891
38.9576022583257
38.9112653372423
39.3693732670609
39.159006144293
38.9481022219715
39.0421628407303
39.1439495665745
39.1411248094222
39.115196636815
39.2284802476088
39.0219840839837
39.2538712364118
39.3194534929907
39.2123702978393
39.2816196783534
39.5401147484166
39.6108401895592
39.4684619164181
39.2140609603803
39.4190505273142
39.6211325818842
39.0350359522458
39.2562176393604
39.3305204465091
39.2260929199271
39.3274343055476
39.485234982767
39.5039779597654
39.3381118628827
39.2794422188918
39.5958731705288
39.2695221158285
39.5727195075609
39.7048723601968
39.8997372013831
40.0999952941162
40.090676573333
39.9029333983236
40.1114068417361
40.1068249956003
40.097295810019
39.9263949853887
39.9836544341125
39.9428540484983
39.8422004398719
39.7453579171444
39.7509665091696
39.5822882984351
39.2199019549846
39.4038037273937
39.6132558863527
39.5398059902224
39.4454701740991
39.4143491039963
39.4213126895767
39.2568590795605
39.3024274716451
39.2762177658735
39.2882514830928
39.4499776786228
39.1050438983976
39.0909766581619
38.9751609488172
38.9831724394247
39.0395471576148
39.2614207961343
38.9490297325684
38.8422240196738
38.7168152521241
38.627568059761
38.7028053592859
38.7503588154631
38.792695989985
38.8307931196628
38.710300605702
38.4505460459413
38.6144273934601
38.9464094876834
38.7348955221487
38.64766193066
39.006687476909
39.2017337625677
39.0958256144057
39.0409874639626
39.0194007037639
39.0937805473498
38.8665903019455
38.9270274981831
38.8052804588658
38.6576302292825
38.9702762966908
38.7481558973139
39.0912617914059
38.8727571420359
39.1248969051891
38.9702791359576
38.590155875826
39.1281032552441
38.8274165315448
38.8701680119614
38.9141109504176
39.0601974392428
39.4321279141343
38.8107443387472
39.1104628610366
39.0916246566314
39.1192075552703
38.896118834579
38.8580902557635
39.1570311637931
38.8603228441438
38.5193660106299
38.9456250593143
39.0728901786215
39.0459970714707
38.8051548516157
39.0907453564796
39.0817875045855
39.2419901407808
39.1700702490569
39.3255456330641
39.4093631327254
39.2738429206927
38.8123342556569
38.8628035674578
38.7814689209285
39.0578345447625
38.8846829209892
39.0649541198901
39.1503803694841
39.1587111406016
38.9055729594484
38.8342340276335
38.9224218878901
38.6382156300095
38.7295776884102
39.1130995622834
39.0227050562052
38.9303440336093
39.0777551868563
39.0865752192345
39.0600590283834
39.1588728736236
39.211525861763
38.9741289883085
39.1085375789099
38.9952745841666
38.7805931686742
39.3399403910694
39.1406433321395
38.9927905264277
39.2655127365021
38.9291217303399
39.1561639128173
39.19179830453
39.201513611841
39.0352770681038
39.2838644094778
39.6505132181158
39.4872884318514
39.3891163220741
39.1084934309866
39.4553659759705
39.2213499895295
38.6417997052698
38.6571945893826
38.4927750463142
38.8915509053814
38.7128555924365
38.3697822125862
38.557859945379
38.3249558097093
38.0603082099051
38.4548952022507
38.4654563725506
38.2288491182017
38.4167543475051
38.5328123882745
38.3039282476514
38.4672176065003
38.4917785840828
38.3887356080894
38.0612098698755
38.3031677507823
38.5098030260456
38.4676040276451
38.5053104243597
38.6535406778443
38.6233355432186
38.7486217451341
38.7251110778665
39.2540333229314
38.8638080251769
38.7084167001178
38.5433975589418
38.4802638570808
38.3703031140781
38.6154875030648
38.322638730692
38.376293557136
38.4064254566081
38.1499743356917
38.2778096465672
38.3350960471413
38.4629401568483
38.331710983754
38.7050576488109
38.5605581335915
38.5748088311577
38.4291733417871
38.450517875089
38.5923512612567
38.3272385371488
38.1710074689744
38.3840611649214
38.2593742743569
38.0295607939797
38.4398565698038
38.1183613826235
38.2305128907258
38.3913909406646
38.320916141654
38.0672320442789
38.1671471203171
38.2126447579464
38.219892763887
38.3912514552448
38.6929691116765
38.2194978311581
38.5010559459902
38.4788849608158
38.3381922167325
38.4707507949751
38.3366316262077
38.559347021682
38.7180076893566
38.5528405516675
38.6148842490967
38.7058442281
38.654587504876
38.7449486763563
38.6088779267888
38.8612163175645
38.5414328755073
38.7196992795627
38.3866733623001
38.2569413262002
38.3068425443528
38.0019634029264
38.0247947138333
38.4524895561702
38.2709078078818
38.084513387631
38.3090856516136
38.051790787548
38.2172472827839
38.5719604454564
38.6192182558887
38.4533791510973
38.5376299259389
38.7589161530981
38.9082256140472
38.9318332219001
39.0903095803171
38.9760175412147
39.0615955195746
39.0572024432096
38.8796069305511
38.80132412935
39.1878615258284
38.8650322928846
38.5063871184099
38.7369368652946
39.1830486610046
38.903942347309
38.8514631364603
38.7106662002681
38.7544722362407
38.9450650504686
38.7435459011006
39.0775024265204
38.8768896963339
38.8348858484887
38.7194561467572
38.891380907291
38.9022384915098
38.8650854393712
39.1103096368178
38.579721295077
38.9758416787633
38.7417779639491
38.5720492580538
38.6781660279524
38.9538647993556
38.7912727140031
39.2240610296076
39.3204480288982
39.5045912912738
39.1862675733877
39.0463296716864
39.279973024365
39.083525583879
38.6270183919838
38.7251979427109
38.4915238822099
38.7633192675805
38.8632163865693
38.8704339752066
39.2067875657646
38.9803242887886
39.1035064424086
39.0542224393292
39.2208803301201
39.2009304342712
39.1365628556567
38.9307555105429
38.9052113374347
38.9349856083839
38.9681750251744
39.0186167797134
38.9398765738996
38.8587007563478
38.5222543196245
38.4412604740921
38.7529061029542
38.6813424607697
38.60281879039
38.5101058727677
38.7578913122671
38.8743128446118
38.9485215656549
38.8309340149829
38.9383266129993
39.4129123609225
38.9129352675907
39.0001878797292
38.9282745773551
38.8158508488899
39.2146925324232
39.0628511692198
39.2056257244653
[truncated: 18,226 more chars]
