# Supplementary material for: Conformational ensemble-dependent lipid recognition and segregation by prenylated intrinsically disordered regions in small GTPases
Source: Commun Biol. 2023 Nov 2;6:1111. doi: 10.1038/s42003-023-05487-6 (PMC10622456; doi:10.1038/s42003-023-05487-6)
Supplement: Supplementary file 3 — Supplementary Data 1 [file 42003_2023_5487_MOESM3_ESM.zip › Fig2/Rheb_prenyl.txt]

-14.8296346664429
-10.8132652044296
-11.5124362707138
-13.2110427618027
-10.1358083486557
-12.1981376409531
-12.7084573507309
-10.5908657312393
-11.5094877481461
-12.1694580316544
-11.5501359701157
-13.8591541051865
-12.7868493795395
-10.0041291713715
-14.2687985897064
-13.1070220470428
-10.564833521843
-14.3564261198044
-14.1380738019943
-11.3233979940414
-14.5867599248886
-13.3333152532578
-10.1606694459915
-14.3971816301346
-13.8083955049515
-10.470184803009
-14.9533715248108
-14.6026158332825
-10.6701855659485
-14.4004349708557
-14.3584589958191
-9.30983817577362
-14.1375950574875
-14.6431044340134
-9.79178786277771
-15.0080392360687
-14.1546399593353
-10.7205994129181
-15.5473387241364
-14.1573450565338
-10.4923098087311
-14.6128036975861
-13.8505470752716
-11.8116430044174
-14.6754916906357
-13.5720685720444
-11.5054386854172
-16.6324595212936
-15.8043612241745
-12.4661353826523
-17.6835407018661
-15.409340262413
-12.3166381120682
-18.1170016527176
-16.2698718309402
-12.2424826622009
-15.0181288719177
-15.7095446586609
-12.0031950473785
-16.5052845478058
-15.1943180561066
-12.6668798923492
-16.7963974475861
-16.3588860034943
-12.3915613889694
-16.1248797178268
-18.4486025571823
-12.1469118595123
-15.2777740955353
-15.4171841144562
-12.6811661720276
-15.5820441246033
-16.4032664299011
-12.7355293035507
-13.5194038152695
-14.1872266530991
-11.7249404191971
-13.3303433656693
-14.0817185640335
-11.250926733017
-12.60759806633
-12.9792106151581
-12.076534986496
-12.4125640392303
-14.4781539440155
-10.7035441398621
-12.3783869743347
-15.9542384147644
-11.4805480241776
-12.207949757576
-15.2396613359451
-11.4574091434479
-12.8466608524323
-14.5581362247467
-11.668165564537
-12.0891555547714
-15.6164792776108
-11.5795038938522
-11.3011883497238
-14.9437540769577
-11.3158338069916
-12.4649884700775
-15.0046670436859
-11.5613303184509
-13.6507258415222
-17.2873120307922
-11.7811011075974
-11.6757792234421
-15.0575770139694
-10.1800017356873
-10.1477646827698
-15.8145480155945
-10.5515592098236
-10.1850726604462
-15.9246957302094
-8.97719180583954
-10.5408219099045
-14.7587260007858
-8.22680270671844
-9.97608363628387
-15.2529238462448
-7.83717501163483
-9.8687664270401
-16.491858124733
-7.85536479949951
-10.0849637985229
-15.9450092315674
-7.05137264728546
-10.3598710298538
-15.5229378938675
-5.83226478099823
-11.4344462156296
-16.9041250944138
-7.18106651306152
-11.3059196472168
-17.1157274246216
-8.65353226661682
-10.5123426914215
-15.5410006046295
-7.00891053676605
-9.5096982717514
-15.3697112798691
-7.69495582580566
-10.4940328598022
-15.3371057510376
-7.6127747297287
-12.0408343076706
-16.9115122556686
-6.32519853115082
-12.6615880727768
-16.5537351369858
-5.85625720024109
-10.6637189388275
-16.8461291790009
-5.18521010875702
-10.9947899580002
-16.8494204282761
-5.6854647397995
-10.6323102712631
-16.5288203954697
-6.51269865036011
-10.9949593544006
-15.8932385444641
-6.84112501144409
-9.937659740448
-15.4533257484436
-6.03410232067108
-10.1214793920517
-15.7616094350815
-5.05544924736023
-7.91957640647888
-14.9153640270233
-6.51251232624054
-8.43856728076935
-15.81678211689
-7.20711088180542
-7.68370771408081
-15.6186652183533
-7.77717506885529
-10.1124964952469
-15.3534165620804
-7.16844487190247
-8.76716828346252
-15.3621456623077
-8.40237843990326
-9.60363805294037
-15.801357626915
-8.61161708831787
-9.22667694091797
-15.6304206848145
-8.00484347343445
-10.1257359981537
-15.5396115779877
-8.61008298397064
-11.3719009160995
-13.4097036123276
-10.0173357725143
-11.5372494459152
-15.8150786161423
-9.1931563615799
-11.8021346330643
-17.0353928804398
-8.71827387809753
-9.99547266960144
-15.1620166301727
-7.80670237541199
-10.1761825084686
-15.0019767284393
-9.88844168186188
-11.8573089838028
-14.4937244653702
-10.4974099397659
-11.5317088365555
-15.6757184267044
-10.6286329030991
-11.340326666832
-14.7923654317856
-9.76393640041351
-13.0314849615097
-15.2222121953964
-12.1800107955933
-14.3672714233398
-16.3987789154053
-11.2145956754684
-11.3882378339767
-15.4629324674606
-10.7495166063309
-14.0361596345901
-15.5903474092484
-10.6603209972382
-12.9465272426605
-15.4627501964569
-11.5366688966751
-12.5845910310745
-14.8220587968826
-11.6319842338562
-13.4336495399475
-14.804340839386
-11.9901314973831
-12.0349465608597
-15.378715634346
-10.8193986415863
-14.6535193920135
-15.7394301891327
-13.1402177810669
-12.8845205307007
-14.3806982040405
-12.7094399929047
-12.6214911937714
-13.7018649578094
-11.6770399808884
-11.4348315000534
-13.5091084241867
-12.191064953804
-12.0676757097244
-12.3665400743484
-12.2740296125412
-10.0721806287766
-12.5492562055588
-12.1597578525543
-11.0118629932404
-12.9423830509186
-13.206569314003
-11.5982223749161
-12.6649280786514
-12.2344092130661
-11.1348255872726
-12.7127350568771
-11.3127330541611
-10.9325374364853
-12.8276180028915
-13.2769913673401
-11.356921672821
-12.9080739021301
-11.2227402925491
-9.28317272663116
-12.0319110155106
-11.3010950088501
-9.04140663146973
-11.8131799697876
-12.4498475790024
-8.95582330226898
-9.38460767269135
-11.1888738870621
-9.22428095340729
-10.7339216470718
-11.7892132997513
-8.69905292987823
-11.9826375246048
-12.9730424880981
-9.8320140838623
-12.8287878036499
-11.9405100345612
-10.6539175510406
-13.303893327713
-11.2733166217804
-10.7650587558746
-12.1945793628693
-12.0007444620132
-11.0379167795181
-12.6612459421158
-11.4354158639908
-9.59962618350983
-12.0225816965103
-10.7053654193878
-12.2454092502594
-13.998156785965
-11.5011670589447
-12.5456130504608
-13.9879100322723
-13.4623752832413
-12.3543421030045
-13.5598579645157
-15.0134800672531
-14.281910777092
-14.9988602399826
-15.6801376342773
-11.5594682693481
-13.1835985183716
-13.6975466012955
-11.2608925104141
-13.2470690011978
-13.7909812927246
-11.6272020339966
-13.4453582763672
-13.8545702695847
-12.3836363554001
-13.0587614774704
-11.9040335416794
-14.0788754224777
-13.4051741361618
-13.8662291765213
-12.4618731737137
-13.2874566316605
-14.3239768743515
-12.7392925024033
-12.3378757238388
-14.4391448497772
-12.7780311107635
-12.0201833248138
-13.7573916912079
-11.6589839458466
-10.7515389919281
-12.6299815177917
-11.6530613899231
-11.017810344696
-12.749991774559
-10.7858012914658
-10.2405723333359
-12.0336908102036
-11.6718496084213
-9.4746869802475
-11.7008031606674
-11.8560432195663
-10.7671703100204
-12.4972018003464
-11.882496714592
-12.1305788755417
-11.8879262208939
-11.7864018678665
-10.5347472429276
-12.0459411144257
-10.3795535564423
-11.636180639267
-11.470930814743
-9.84520220756531
-10.6145560741425
-11.1652382612228
-10.5706127882004
-12.1468170881271
-12.2071180343628
-12.513783454895
-12.5726833343506
-12.4396777153015
-11.0613617897034
-11.6529011726379
-10.997016787529
-12.0462321043015
-11.9809654951096
-11.8588271141052
-11.8847422599792
-12.7021288871765
-11.5141749382019
-11.8078103065491
-13.0339150428772
-11.9324454069138
-10.2020138502121
-12.3545998334885
-13.2248735427856
-10.6724653244019
-12.5943269729614
-13.8312920331955
-10.6556175947189
-12.2125672101974
-12.4317862987518
-10.0956857204437
-13.1934611797333
-13.05806183815
-11.1090672016144
-14.8700935840607
-11.8949438333511
-10.4193559885025
-14.7496248483658
-11.5836977958679
-11.6958136558533
-14.6237940788269
-11.9795781373978
-10.7614632844925
-15.1449490785599
-12.9749749898911
-11.910413146019
-15.0594037771225
-14.2163939476013
-11.495014667511
-12.3275942802429
-13.2969653606415
-10.5744063854218
-13.6132924556732
-11.6017575263977
-10.914710521698
-13.8442234992981
-10.7469100952148
-9.80376434326172
-12.7220554351807
-11.9322612285614
-10.5265862941742
-12.9933726787567
-12.2038624286652
-10.1816198825836
-12.5751688480377
-12.688840508461
-10.3782831430435
-12.5937639474869
-11.7738004922867
-9.42710554599762
-12.6570755243301
-11.0184816122055
-9.04890191555023
-13.6802495718002
-11.1336905956268
-9.85838580131531
-12.8840329647064
-12.5171219110489
-9.88193953037262
-13.0583692789078
-11.8921650648117
-9.18315207958221
-12.6009043455124
-12.2895615100861
-8.8975841999054
-12.0270340442657
-12.6277937889099
-10.2782511711121
-12.0525193214417
-14.2326700687408
-11.9387753009796
-11.696736574173
-14.5834321975708
-10.3060131072998
-11.0684719085693
-13.2423012256622
-9.63535904884338
-12.429628610611
-12.4482072591782
-9.2054351568222
-12.5931733846664
-13.4192544221878
-8.82195484638214
-11.3017798662186
-13.618404507637
-7.03705894947052
-10.8804332017899
-13.1577335596085
-6.8281055688858
-10.5367008447647
-13.9785381555557
-7.98609125614166
-10.9212070703506
-14.202978849411
-7.68444609642029
-10.6039884090424
-14.0444148778915
-7.36825120449066
-11.1890033483505
-15.189971446991
-8.30334234237671
-10.2555861473083
-14.3771337270737
-8.55388295650482
-10.8407043218613
-15.9312610626221
-7.41300487518311
-10.5081739425659
-16.1559045314789
-9.7360303401947
-11.4734046459198
-15.1920354366302
-9.31914782524109
-10.3873870372772
-16.5461963415146
-10.1360324621201
-10.6785176992416
-16.0773923397064
-10.6614511013031
-8.59523940086365
-16.5211864709854
-11.097305893898
-10.0383669137955
-16.0172919034958
-9.56858432292938
-9.00585448741913
-15.5212858915329
-9.4756373167038
-9.48724162578583
-16.7046008110046
-9.03642702102661
-8.064781665802
-14.3847651481628
-8.79340410232544
-10.2296366691589
-14.502526640892
-7.48772180080414
-9.20078122615814
-14.0062748193741
-8.55173075199127
-9.18830072879791
-13.1458113193512
-9.08003258705139
-9.33792805671692
-13.1021912097931
-8.34250473976135
-7.76748394966125
-12.5731686353683
-8.28867137432098
-9.14674460887909
-11.7545444965363
-8.22719502449036
-9.43196797370911
-13.1083525419235
-8.52274024486542
-9.02229678630829
-11.8448680639267
-10.5478776693344
-7.79557168483734
-12.6600350141525
-8.26385009288788
-6.35346877574921
-12.0323234796524
-8.28465044498444
-7.23633635044098
-12.3774039745331
-10.5822455883026
-7.8693368434906
-11.50472676754
-11.726216673851
-8.62787091732025
-9.60269582271576
-11.2659944295883
-10.9112724065781
-9.51763677597046
-10.3428835868835
-9.7078423500061
-9.24160301685333
-12.6324816942215
-8.21480667591095
-8.94181180000305
-13.6135275363922
-9.52341675758362
-10.2360663414001
-12.9074721336365
-7.60455179214478
-10.8962008953094
-13.2326858043671
-9.54116320610046
-9.10764622688293
-13.5216190814972
-9.3763439655304
-10.9835292100906
-11.9440022706985
-7.77587330341339
-9.77714419364929
-11.959911108017
-9.06134486198425
-10.9384593963623
-13.0774173736572
-7.36429977416992
-12.8021838665009
-12.9013278484344
-7.24773764610291
-12.3771060705185
-12.7686008214951
-7.61504685878754
-11.5726786851883
-11.9994431734085
-8.03150761127472
-11.2370094060898
-11.3405507802963
-10.1206601858139
-11.2141755819321
-11.4944204092026
-11.1383546590805
-10.3113449811935
-11.0958193540573
-11.4903982877731
-9.07800781726837
-12.747030377388
-11.8318558931351
-10.6099385023117
-12.1176232099533
-12.8612326383591
-11.5595058202744
-11.5360692739487
-13.0417951345444
-11.3327521085739
-11.1228302717209
-12.5163716077805
-11.529666185379
-9.55340600013733
-12.1483938694
-10.8093529939651
-10.1766988039017
-12.3928052186966
-10.6493099927902
-9.48416125774384
-11.5190542936325
-9.99443888664246
-10.7662942409515
-11.195561170578
-12.1754884719849
-11.4506387710571
-12.9864101409912
-11.0567511320114
-10.5812405347824
-13.4859503507614
-11.0619503259659
-9.11930620670319
-10.5008474588394
-9.71426475048065
-9.5326851606369
-10.4367827177048
-11.9232335090637
-10.6077332496643
-9.91081666946411
-14.0938748121262
-10.2461022138596
-9.47656619548798
-13.0261656045914
-10.2635904550552
-10.4227253198624
-13.2297394275665
-9.54577660560608
-9.80551838874817
-13.0459016561508
-10.9556401968002
-8.10395085811615
-12.7477267980576
-10.4190992116928
-9.35227525234222
-12.0212308168411
-9.5937157869339
-9.17926800251007
-11.9263188838959
-10.0542743206024
-9.33975958824158
-13.4241390228271
-11.7173719406128
-10.3394765853882
-12.2109047174454
-12.121267914772
-8.79940664768219
-12.2709138393402
-13.1868579387665
-11.3555209636688
-13.5432938337326
-11.7895830869675
-10.8597296476364
-14.1202900409698
-12.9638788700104
-10.7883789539337
-13.3895854949951
-10.8739604949951
-9.77779960632324
-12.9255768060684
-12.7309461832047
-8.9437118768692
-11.7259638309479
-12.8612253665924
-9.33306241035461
-11.6418401002884
-10.9332171678543
-9.15770065784454
-10.8523391485214
-9.81968247890472
-9.70268476009369
-11.4869349002838
-9.74749493598938
-7.81988453865051
-10.6255747079849
-9.99102556705475
-8.44538843631744
-10.9204726219177
-11.100857257843
-9.99317598342896
-11.9169558286667
-12.2451876401901
-9.80650985240936
-11.354659318924
-12.4751703739166
-9.79234623908997
-12.2017246484756
-12.4296842813492
-9.71183359622955
-11.984076499939
-11.9974403381348
-10.8462257385254
-12.0309497117996
-11.7277032136917
-9.44591343402863
-10.3075317144394
-10.8966821432114
-10.2160438299179
-11.5708560943604
-9.57480525970459
-11.3636894226074
-10.8925958871841
-10.3143869638443
-11.5885359048843
-11.886458158493
-10.4571235179901
-11.0801303386688
-12.3293406963348
-9.83693957328796
-9.99145579338074
-12.0996742248535
-8.77548789978027
-10.043664932251
-14.2795491218567
-8.13373327255249
-8.49398946762085
-11.5781342983246
-10.2142007350922
-9.85755228996277
-10.328847527504
-8.93804132938385
-9.80127394199371
-11.962149977684
-9.68605935573578
-10.1004756689072
-12.9319200515747
-9.12865352630615
-9.45360088348389
-10.8260813951492
-9.7982474565506
-10.1575900316238
-12.2812509536743
-9.79953002929688
-7.1583309173584
-11.4509383440018
-9.94608318805695
-7.91771137714386
-9.88646459579468
-9.69169664382935
-7.21367216110229
-10.8422322273254
-10.4616980552673
-7.47278165817261
-10.5001875162125
-11.3240391016006
-10.0453888177872
-9.11028981208801
-11.0085155963898
-9.48998188972473
-10.1029317378998
-11.8889844417572
-8.95784831047058
-10.6446163654327
-12.1538832187653
-6.97632718086243
-11.174724817276
-12.087678194046
-7.45331692695618
-9.68077993392944
-10.2949328422546
-8.98070478439331
-10.2174762487411
-12.011053442955
-9.3060210943222
-12.994815826416
-11.7253217697144
-9.164626121521
-11.7105889320374
-11.6345047950745
-8.36567640304565
-12.1734750270844
-11.9078872203827
-8.20201468467712
-13.2854633331299
-11.0847644805908
-8.26367950439453
-13.216290473938
-11.4934215545654
-8.8496265411377
-13.5303099155426
-11.9481308460236
-10.049706697464
-12.91412961483
-12.159771323204
-9.79852902889252
-13.9069980382919
-12.0296968221664
-9.52299726009369
-14.0836219787598
-9.94304656982422
-7.76998996734619
-15.2269215583801
-11.2056355476379
-9.47100973129272
-14.4491326808929
-11.0340993404388
-7.85310339927673
-15.1312741041183
-10.652778506279
-9.81515395641327
-13.932008266449
-10.6179528236389
-7.5323052406311
-14.9417690038681
-10.757936835289
-9.25919187068939
-13.5331165790558
-11.7638828754425
-7.80409169197083
-13.8827388286591
-10.7276017665863
-6.88611769676208
-14.3370473384857
-10.3880994319916
-7.29297041893005
-14.03366792202
-9.35998952388763
-4.95347440242767
-13.8172717094421
-10.1806473731995
-6.58929681777954
-13.7393057346344
-10.2692883014679
-7.11752724647522
-12.453829407692
-8.80567705631256
-6.4116016626358
-12.9855637550354
-9.95941781997681
-7.00636529922485
-13.7609492540359
-11.065670132637
-6.92429268360138
-13.7258620262146
-9.93401479721069
-6.94054555892944
-12.1521465778351
-10.3962099552155
-7.94753956794739
-14.0983102321625
-12.3196971416473
-8.45478796958923
-12.6567370891571
-11.6425931453705
-8.38034987449646
-11.8436233997345
-9.90004086494446
-7.02950596809387
-12.1858503818512
-10.4980576038361
-7.59756016731262
-12.8663564920425
-9.80102503299713
-8.06240236759186
-14.0344109535217
-10.1455178260803
-6.87132978439331
-13.5191607475281
-10.7496008872986
-6.11543655395508
-12.9470446109772
-11.2529423236847
-6.2716019153595
-12.5537259578705
-13.0399005413055
-7.81179881095886
-11.8050218820572
-11.0164600610733
-6.67375385761261
-13.3413224220276
-11.98490858078
-6.75725984573364
-13.8084917068481
-10.1381349563599
-7.55172729492188
-14.1913189888
-10.6085362434387
-7.59942579269409
-12.2267773151398
-9.45044445991516
-7.05428624153137
-11.7558580636978
-10.3239475488663
-6.2033144235611
-12.7678226232529
-8.06117379665375
-5.50982987880707
-12.1950416564941
-8.69456768035889
-7.08515548706055
-11.7881880998611
-7.94125950336456
-5.99796831607819
-11.3903775215149
-10.2331967353821
-5.55299520492554
-12.5086344480515
-10.8849467039108
-6.86035048961639
-11.1167801618576
-9.69408690929413
-8.68242824077606
-12.0292679071426
-9.20393049716949
-7.57113039493561
-12.1003190279007
-9.10894405841827
-8.57757294178009
-11.1908401250839
-10.9411128759384
-7.03708112239838
-10.727679848671
-10.166699051857
-8.6497722864151
-9.58142101764679
-8.98704826831818
-7.54460442066193
-11.1174120903015
-10.3958716392517
-8.03892850875854
-10.2643284797668
-10.4542469978333
-8.79059267044067
-10.5033596754074
-10.311020731926
-8.59117114543915
-10.1595370769501
-10.8783729076385
-7.97067141532898
-12.5667169094086
-9.49719977378845
-9.17455840110779
-10.6986368894577
-9.50416743755341
-10.7760342359543
-9.50480842590332
-8.58912086486816
-10.3891792297363
-9.65514886379242
-9.81553971767426
-9.53382527828217
-8.22974717617035
-9.34360635280609
-9.23894536495209
-9.28604257106781
-8.85406720638275
-8.16587865352631
-8.20494151115417
-7.29157137870789
-9.19977831840515
-9.37495219707489
-6.76161658763885
-7.88726890087128
-10.3675172328949
-6.54747986793518
-7.95782446861267
-8.52692401409149
-6.14194858074188
-7.69286525249481
-9.20262598991394
-7.69269728660583
-8.67513823509216
-9.83636271953583
-7.33184039592743
-8.03490912914276
-9.16098093986511
-6.61247420310974
-8.25090575218201
-9.72617840766907
-8.85410809516907
-7.65009808540344
-10.7446662187576
-8.65564930438995
-7.15049469470978
-9.36026990413666
-8.6294664144516
-4.91978585720062
-8.41094219684601
-8.83282196521759
-4.55532276630402
-8.75389218330383
-9.29315495491028
-6.37782835960388
-8.3314208984375
-7.5487174987793
-5.23241281509399
-9.59877383708954
-8.90652740001678
-6.75614011287689
-9.8734210729599
-8.82307088375092
-7.36369168758392
-8.78205847740173
-9.62828230857849
-7.82486414909363
-9.13149702548981
-9.25541174411774
-7.64369642734528
-9.20857059955597
-9.67070686817169
-7.72380459308624
-9.03625202178955
-11.1981773376465
-8.68148612976074
-7.83864533901215
-8.25281846523285
-8.07594621181488
-6.47169744968414
-8.31150352954865
-8.64185917377472
-9.44452464580536
-9.69195830821991
-8.9411906003952
-8.40026462078094
-9.67854011058807
-8.73712050914764
-6.50201427936554
-10.6343303918839
-8.43241274356842
-7.24325025081635
-10.2226432561874
-9.41359746456146
-7.51464831829071
-10.529315829277
-8.71007430553436
-6.94741261005402
-8.90880215167999
-9.11595642566681
-7.74792242050171
-11.5259757041931
-9.0279746055603
-7.14960145950317
-10.6681771278381
-9.17854166030884
-6.43430602550507
-12.2196644544601
-9.55509269237518
-7.15578603744507
-14.539427280426
-10.2620844841003
-7.38073718547821
-13.5557078123093
-10.5427960157394
-6.90310668945312
-13.0919036865234
-9.96744918823242
-7.15089476108551
-12.1531654596329
-9.59141600131989
-6.57055747509003
-12.9872606992722
-10.7749747037888
-5.83928644657135
-11.9656525850296
-9.50823414325714
-6.34054279327393
-12.1668810844421
-10.2671761512756
-7.5381281375885
-10.531923532486
-9.05816197395325
-7.45814883708954
-9.92969882488251
-8.96350944042206
-7.34983026981354
-9.54785025119781
-8.04531443119049
-7.51024639606476
-9.12615406513214
-7.84699547290802
-8.39881443977356
-10.7845928668976
-7.53120923042297
-9.15089619159698
-9.310093998909
-8.3476802110672
-9.50291574001312
-9.2911342382431
-7.28066194057465
-7.80043578147888
-9.2248694896698
-7.26162123680115
-7.98104274272919
-9.36369407176971
-7.19515979290009
-7.25843024253845
-9.80530142784119
-8.58156752586365
-8.49215686321259
-9.92932975292206
-8.58046901226044
-8.57345974445343
-8.23130238056183
-8.55921757221222
-8.35511589050293
-9.12893295288086
-9.79648208618164
-9.56601178646088
-8.18631398677826
-10.1432431936264
-9.0172952413559
-7.55058419704437
-9.50706517696381
-9.69882619380951
-7.28555047512054
-6.92837941646576
-10.1246931552887
-7.66481041908264
-7.4523012638092
-11.0285534858704
-7.08313417434692
-7.66674280166626
-9.32854425907135
-7.16674482822418
-7.72444117069244
-8.08195996284485
-7.33741688728333
-7.93248677253723
-10.3951317071915
-9.38468706607819
-8.66548025608063
-11.4381481409073
-8.73704969882965
-7.8105446100235
-11.0169813632965
-8.19281411170959
-8.23378396034241
-9.47229373455048
-9.28449809551239
-7.18572890758514
-12.0448919534683
-6.53461229801178
-7.1320835351944
-10.5276455879211
-6.25029420852661
-7.5166449546814
-11.543625831604
-6.62140703201294
-7.77595329284668
-11.0971049070358
-8.17777812480927
-8.85119998455048
-10.4402850866318
-6.93002068996429
-9.49445378780365
-11.0118050575256
-6.92471075057983
-9.11161661148071
-10.2803025245667
-8.60874223709106
-8.25844430923462
-9.67534303665161
-8.06829690933228
-9.39215707778931
-10.748926281929
-8.60814201831818
-10.1995230913162
-11.6418914794922
-7.3859977722168
-9.40384864807129
-8.9100695848465
-9.25530254840851
-9.56132805347443
-11.2761852741241
-8.27249836921692
-7.87850880622864
-11.3509126901627
-7.86715948581696
-5.76646959781647
-11.1417531967163
-8.85457420349121
-7.00213813781738
-12.1578720808029
-9.17458426952362
-8.1331080198288
-12.2759357690811
-8.76661264896393
-8.85560667514801
-11.8860552310944
-8.29746556282043
-8.34696698188782
-12.2046266794205
-6.21838295459747
-7.04963743686676
-12.1954736709595
-7.43607425689697
-8.85770320892334
-11.7520401477814
-6.69300580024719
-8.43563485145569
-12.8001239299774
-6.10710072517395
-8.86839461326599
-11.9200576543808
-6.35897052288055
-8.98532998561859
-12.0629554986954
-4.30827820301056
-9.55574667453766
-10.9916447401047
-4.920938372612
-8.6645439863205
-11.6242507696152
-4.55658566951752
-8.62385785579681
-11.325110912323
-5.44139242172241
-9.78235864639282
-12.9876837730408
-5.04010963439941
-10.3340516090393
-12.7053765058517
-5.60208737850189
-10.323167681694
-14.2859350442886
-5.70428287982941
-10.7954508066177
-13.702866435051
-6.57603967189789
-11.1753205060959
-16.0168044567108
-7.19126105308533
-9.90084433555603
-15.0294275283813
-7.72514343261719
-8.84807014465332
-14.479886174202
-7.65325462818146
-8.62704479694366
-14.2476997375488
-7.0773344039917
-8.5412712097168
-12.8921241760254
-6.80716991424561
-8.60403060913086
-14.187223315239
-6.64732396602631
-8.03091514110565
-15.6972508430481
-7.03337240219116
-8.60463666915894
-15.1121072769165
-7.6976432800293
-8.65246486663818
-15.1264256238937
-8.98046672344208
-9.10053813457489
-15.7316192388535
-9.69461667537689
-9.73724591732025
-14.2591435909271
-10.2172334194183
-9.5947253704071
-12.8285162448883
-10.661634683609
-9.89523339271545
-12.7559032440186
-10.3733758926392
-10.1424045562744
-12.1079502105713
-9.71569061279297
-8.12259292602539
-14.0193771123886
-8.31506097316742
-6.75796592235565
-14.4791969060898
-9.22719991207123
-8.03918969631195
-13.6724091768265
-9.52922451496124
-8.04970371723175
-15.006538271904
-7.67482268810272
-6.67493855953217
-14.5961402654648
-9.47810971736908
-9.63058030605316
-14.8582136631012
-11.6526281833649
-11.2303612232208
-14.2073101997375
-10.1553635597229
-10.4963040351868
-13.2292516231537
-10.991555929184
-10.6133286952972
-12.5944347381592
-11.2140798568726
-10.3598041534424
-13.1421570777893
-10.1627802848816
-8.67596960067749
-12.3461689949036
-9.24865198135376
-9.62382173538208
-13.3969136476517
-9.34187424182892
-9.757040143013
-13.3151215314865
-7.76764285564423
-10.0446337461472
-14.0020306110382
-10.6969110965729
-11.1882545948029
-14.1294442415237
-11.4032584428787
-10.4297496080399
-14.9193274974823
-10.397145986557
-10.5264642238617
-15.3838101625443
-10.7929908037186
-9.56370747089386
-14.0801621675491
-10.5983296632767
-10.3426991701126
-15.3978114128113
-10.8753876686096
-10.7231736183167
-13.991884469986
-11.3703815937042
-10.5052101612091
-14.92902135849
-12.7238078117371
-9.43651247024536
-14.8120899200439
-12.8176460266113
-10.2292528152466
-13.6907114982605
-9.58760213851929
-10.1082510948181
-14.2738933563232
-8.91353702545166
-8.2613639831543
-12.2876672744751
-7.27686405181885
-8.43963527679443
-11.9663969278336
-9.73486196994781
-10.236224770546
-11.8287420272827
-9.34200191497803
-9.7650089263916
-12.6690634489059
-10.1701430082321
-9.71784389019012
-12.3614444732666
-9.42490291595459
-9.09265518188477
-11.5258222818375
-10.1981045007706
-10.6270099878311
-12.1708612442017
-8.17599964141846
-9.62724018096924
-12.0270318984985
-8.78618907928467
-11.9613084793091
-12.255655169487
-9.18525874614716
-10.5380219221115
-12.43226313591
-9.31313681602478
-10.9835631847382
-13.4179337024689
-9.77818894386292
-10.6018297672272
-12.6880067586899
-10.0094102621078
-10.3457244634628
-13.4026042222977
-10.6150895357132
-9.77608406543732
-13.732915520668
-10.3092504739761
-9.78443682193756
-12.164528131485
-10.167927980423
-10.7438728809357
-10.4486708641052
-11.2761006355286
-9.5879864692688
-10.3175574541092
-10.6829491853714
-8.59974300861359
-11.7813249826431
-10.7243143320084
-10.0676218271255
-11.3111982345581
-10.3813438415527
-11.0001316070557
-10.4049702882767
-9.5192586183548
-10.3448621034622
-10.5370222330093
-10.4237982034683
-9.06951677799225
-10.5732328891754
-11.5187714099884
-9.35382103919983
-11.5454031229019
-10.1511894464493
-8.18493235111237
-10.7944792509079
-9.84925448894501
-8.91683661937714
-10.1878933906555
-10.4871640205383
-8.58214902877808
-10.8718764781952
-9.83596110343933
-8.54788088798523
-11.9813961982727
-10.5531983375549
-9.25975179672241
-10.3291068077087
-10.3601050376892
-7.90313863754272
-10.5567564964294
-9.21273946762085
-8.61553907394409
-10.4997652769089
-10.7075146436691
-9.7040308713913
-10.1204427480698
-9.88370072841644
-9.82853066921234
-12.2637702226639
-10.6678467988968
-10.0143672227859
-13.4526163339615
-9.615278840065
-9.57278978824615
-14.4071885347366
-10.4809657335281
-9.95657932758331
-14.4724296331406
-12.0645183324814
-10.7132695913315
-13.5024362802505
-11.4504381418228
-11.8081251382828
-14.164689540863
-10.4407849311829
-11.2158722877502
-14.1330960988998
-10.479954123497
-9.8189891576767
-13.0933929681778
-9.28993761539459
-10.0289331674576
-11.8878110647202
-9.57878053188324
-10.5999082326889
-12.7189279794693
-8.60734808444977
-10.9547497034073
-12.0115065574646
-9.11776304244995
-11.8246607780457
-12.6229263544083
-8.91642820835114
-11.6717306375504
-11.6134494543076
-9.42971074581146
-10.2130674123764
-11.9895458221436
-10.0710973739624
-9.71393489837646
-11.3584177494049
-10.2035934925079
-11.2178213596344
-13.4109438657761
-10.8205517530441
-10.6104611158371
-11.5945826768875
-11.2587767839432
-10.595684170723
-10.3505818843842
-12.0545127391815
-12.281779050827
-10.7183465957642
-10.7548265457153
-11.0560665130615
-12.106568813324
-10.8264861106873
-11.365355014801
-13.6458868980408
-10.5923075675964
-11.5181269645691
-11.941074848175
-8.87198400497437
-11.103054523468
-11.1492177248001
-10.1777917146683
-12.221904873848
-9.17353677749634
-10.5627388954163
-12.1162495613098
-9.50317907333374
-9.77107095718384
-13.7473206520081
-13.3737120628357
-10.2368102073669
-14.2993588447571
-12.2994866371155
-9.00055837631226
-12.7305665016174
-12.8838137388229
-9.50449931621552
-11.7080935239792
-12.8232293128967
-10.6422667503357
-12.046055316925
-13.4258099794388
-11.459580540657
-13.1946936845779
-13.203283905983
-12.953561425209
-12.4056154489517
-12.4566352367401
-11.4773786067963
-12.5112016201019
-11.5287394523621
-14.3679299354553
-14.2080674171448
-12.766493678093
-13.8000897169113
-12.244819521904
-12.987140417099
-15.056289434433
-11.7364585399628
-12.6842910051346
-12.6533976793289
-12.3858195543289
-11.2478802204132
-12.6055300235748
-11.3941690921783
-12.0433237552643
-12.6547930240631
-11.8861477375031
-12.2230988740921
-11.3386889696121
-11.2869588136673
-10.1001728773117
-10.2702015638351
-10.2239216566086
-8.84712612628937
-11.6271039247513
-11.2627497911453
-9.5095282793045
-9.44293797016144
-11.1013661623001
-10.26409471035
-11.1549085378647
-10.2918084859848
-10.00017619133
-7.92896342277527
-10.8282268047333
-10.9917894601822
-9.8347202539444
-11.1395899057388
-10.8078029155731
-11.2041099071503
-11.464959859848
-13.5311192274094
-12.0197657346725
-10.8700770139694
-10.7662113904953
-12.2399624586105
-9.71014869213104
-13.1800110340118
-11.4365541934967
-10.2912647724152
-10.9127017259598
-12.5565806627274
-11.7520962953568
-12.0493223667145
-10.2986509799957
-10.8486063480377
-11.3028020858765
-11.9648656845093
-11.6769142150879
-7.81620645523071
-9.81478643417358
-10.1382689476013
-9.03156518936157
-10.7495265007019
-11.3641448020935
-8.86199927330017
-11.8932387828827
-10.012491941452
-6.16905844211578
-13.7820898294449
-12.8061615228653
-7.74997496604919
-12.7759549617767
-12.1925542354584
-7.67257475852966
-10.2835519313812
-12.1937806606293
-7.60524415969849
-9.99085187911987
-11.1763653755188
-8.4816917181015
-9.51218545436859
-10.9238456487656
-8.6319751739502
-8.15750503540039
-11.5051746368408
-9.29878461360931
-8.89337861537933
-10.7495959997177
-9.46191382408142
-10.0473554134369
-12.5683085918427
-12.5529083013535
-11.0271428823471
-11.3286098241806
-12.1981997489929
-11.4258675575256
-10.3192267417908
-10.9411677122116
-9.35820186138153
-10.7066601514816
-11.9408338069916
-8.7620542049408
-12.848242521286
-12.0800350904465
-7.77849853038788
-11.0483711957932
-12.5756170749664
-8.91346955299377
-10.0826561450958
-12.336612701416
-7.84487724304199
-10.5074758529663
-16.8361494541168
-8.67583012580872
-10.606778383255
-16.2864884138107
-9.59844386577606
-9.92827308177948
-17.4045473337173
-9.8389288187027
-10.6490579843521
-16.8302137851715
-11.1975243091583
-10.9732897281647
-15.5360556840897
-11.7902909517288
-10.8710576295853
-15.2307344675064
-11.4793907403946
-9.62949526309967
-17.9090608358383
-12.2778590917587
-9.24611032009125
-18.1543121337891
-11.6529264450073
-11.7305269241333
-17.3947962522507
-12.2755020856857
-11.6663235425949
-18.663272857666
-11.9739418029785
-11.2258214950562
-17.4083989858627
-12.7083305120468
-11.6768010854721
-18.9111425876617
-11.8868553638458
-13.6996948719025
-16.9476464986801
-11.3270276784897
-14.3610748052597
-16.1699695587158
-10.9161930084229
-12.0763635635376
-15.2141002416611
-8.74914395809174
-10.5133165121078
-15.6000115871429
-9.52467894554138
-9.51239085197449
-16.6002844572067
-10.7532719373703
-9.62109553813934
-15.6059594154358
-11.3925604820251
-8.77016401290894
-15.5015687942505
-10.2479829788208
-8.49961280822754
-13.9050272703171
-10.0624083280563
-7.12788379192352
-13.5481196641922
-9.20517551898956
-8.96221649646759
-14.8083727359772
-9.08233189582825
-10.2791407108307
-14.9757876396179
-9.2361741065979
-10.2460961341858
-14.3476241827011
-11.1360391378403
-10.251324057579
-14.2010542154312
-10.2253748178482
-10.2077347040176
-12.4538106918335
-10.8908023834229
-10.0275831222534
-13.6364315748215
-12.1723564863205
-11.007737994194
-12.9781662225723
-11.2330557107925
-10.5239282846451
-12.6418823003769
-11.0476535558701
-10.6670840978622
-13.9576001167297
-11.283625125885
-8.05327749252319
-13.9086570739746
-8.27705001831055
-9.54979991912842
-15.2816106081009
-9.98450195789337
-8.6376496553421
-14.5207009315491
-11.8617329597473
-8.82281541824341
-16.6220155954361
-10.8570591211319
-8.41003286838531
-15.4599676132202
-11.5093183517456
-9.51827907562256
-12.9141900539398
-11.9889161586761
-10.9625117778778
-15.7042934894562
-12.1601898670197
-10.6502592563629
-16.4510543346405
-12.3586223125458
-13.0681216716766
-16.2375185489655
-13.2647087574005
-12.6110489368439
-17.1827236413956
-11.9455810785294
-12.5478540658951
-16.7201808691025
-13.3956979513168
-10.1549571752548
-16.8133382797241
-12.3968029022217
-11.7015066146851
-15.7502644062042
-13.3796713352203
-11.0709707736969
-17.3143854141235
-11.8924179077148
-13.1502456665039
-16.9326235055923
-12.0281788110733
-12.0402857065201
-13.6581317186356
-11.6712523698807
-10.8613253831863
-14.9499440193176
-11.8940873146057
-9.89487218856812
-13.4524701833725
-11.547261595726
-9.9025491476059
-15.4309418201447
-12.0210325717926
-8.50353264808655
-14.3141974210739
-12.6290205717087
-8.81598556041718
-13.76402592659
-12.6231834888458
-9.76592087745667
-13.5162802934647
-13.760551571846
-10.6926242113113
-11.2041044235229
-14.7150754928589
-10.9939985275269
-9.99971985816956
-13.0949699878693
-9.65901589393616
-12.2744623422623
-14.5471721887589
-11.5231825113297
-13.532376408577
-15.6108266115189
-11.0297499895096
-12.5393632650375
-15.3287891149521
-12.9505017995834
-12.0348999500275
-15.6313154697418
-12.3704407215118
-11.5538849830627
-14.9447121620178
-11.8633618354797
-11.8315134048462
-14.3608655929565
-13.6297693252563
-12.8167266845703
-14.1378211975098
-11.3472967147827
-10.8596410751343
-12.1123142242432
-12.8123540878296
-11.3843402862549
-12.3494243621826
-12.7673616409302
-10.8772397041321
-12.1424784660339
-15.0191359519958
-11.0859320163727
-10.7078754901886
-12.7332813739777
-11.9910242557526
-9.57451748847961
-12.2950336933136
-10.8955541849136
-11.0067497491837
-13.9212242364883
-10.6975436210632
-10.2709050178528
-12.6910309791565
-12.0590854883194
-10.1648441553116
-12.1205679178238
-13.4996547698975
-10.2311925888062
-12.6037282943726
-13.56862616539
-9.79649233818054
-12.7605941295624
-12.9230107069016
-9.52152240276337
-14.4013565778732
-12.1902976036072
-8.54162549972534
-13.0063967704773
-11.7760546207428
-8.73818421363831
-14.6404392719269
-11.3822358846664
-9.6248687505722
-14.4887593984604
-9.64945948123932
-8.14088499546051
-14.9382711648941
-10.1803592443466
-7.55437695980072
-13.2383159399033
-10.5847591161728
-8.77640283107758
-14.2981799840927
-9.83012437820435
-10.6563286781311
-15.6105666160583
-8.79449236392975
-12.3684078454971
-16.0152603387833
-10.6764991283417
-12.1317527294159
-15.4070651531219
-11.5873438119888
-12.0391479730606
-15.8596807718277
-11.1466881036758
-10.2766214609146
-13.9175392389297
-10.4072470664978
-8.62538957595825
-14.51815366745
-10.5559568405151
-8.61542129516602
-13.1102495193481
-11.0690891742706
-11.507844209671
-12.6122200489044
-10.6040153503418
-10.9335336685181
-13.6332082748413
-11.0945874452591
-11.717866063118
-12.9528762102127
-11.3856513500214
-12.7603318691254
-13.588142156601
-9.83743274211884
-12.9406470060349
-14.5322264432907
-10.2296904325485
-11.5816696882248
-14.7855824232101
-12.4455181360245
-12.2497144937515
-16.1082845926285
-11.7622359991074
-10.4647125005722
-14.612408041954
-12.2552981376648
-11.5745892524719
-13.9530377388
-10.7128610610962
-11.5668668746948
-14.3152513504028
-10.1561853885651
-10.2709629535675
-12.1772940158844
-9.7013897895813
-10.3693203926086
-12.9952893257141
-9.1974972486496
-11.0231894254684
-13.920392870903
-9.93426489830017
-11.4009749889374
-13.8295648097992
-9.28436183929443
-12.4384460449219
-12.0056381225586
-11.1452707052231
-12.7650865316391
-13.4558852910995
-9.53143501281738
-12.0539808273315
-12.5237951278687
-9.59401500225067
-11.3322809934616
-11.2600849866867
-9.87683618068695
-10.8611663579941
-11.2173684835434
-10.5591260194778
-11.019943356514
-10.865155339241
-12.1062699556351
-11.795219540596
-9.77940666675568
-10.3003844022751
-12.7927836179733
-8.92710769176483
-9.55295050144196
-12.5908342599869
-8.33224451541901
-9.71278047561646
-12.1600432395935
-8.91379690170288
-8.51326835155487
-11.4070652723312
-8.71911227703094
-9.27583336830139
-13.5183393955231
-9.35325264930725
-10.5151278972626
-13.0554072856903
-8.88102126121521
-10.5785926580429
-13.5442222356796
-8.59613168239594
-11.6389535665512
-14.5279620885849
-8.3176931142807
-12.6661169528961
-14.5946352481842
-9.46308255195618
-13.1648942232132
-15.2375956773758
-9.14103901386261
-13.4190007448196
-15.6509400606155
-7.97935593128204
-12.9088116884232
-14.8921519517899
-9.30795681476593
-11.705957531929
-13.7996112108231
-8.81427490711212
-11.158175110817
-12.695788025856
-8.28015100955963
-12.0514351129532
-13.293935418129
-9.31483042240143
-11.1864559650421
-10.6044752597809
-10.3916962146759
-10.29485476017
-10.7248445749283
-11.9774786233902
-10.5432094335556
-10.6991132497787
-13.5097926855087
-10.000187754631
-11.3431032896042
-12.1022604703903
-10.7082495689392
-11.683168888092
-12.8113760948181
-11.8847897052765
-13.1323158740997
-13.7592079639435
-11.9022172689438
-12.8927129507065
-11.7926515340805
-11.0772802829742
-11.8296434879303
-12.30451130867
-9.83905375003815
-10.0219246149063
-12.5678917169571
-9.68375849723816
-11.6694877147675
-13.0305497646332
-11.4395185709
-11.7371727228165
-13.4648824930191
-11.0583204030991
-12.2328752279282
-12.2429603338242
-12.565428853035
-13.6849395036697
-13.2974730730057
-11.840395450592
-14.1450304985046
-12.5428433418274
-12.9110774993896
-13.927788734436
-13.4218626022339
-12.2814503908157
-13.053086400032
-13.3736735582352
-12.652517914772
-13.8937069177628
-11.9802194833755
-14.0965229272842
-14.0587240457535
-12.2104679346085
-12.8339219093323
-15.7399859428406
-11.0244183540344
-12.8714551925659
-14.5553798675537
-11.2670946121216
-11.5359371900558
-12.5726031064987
-9.87163245677948
-12.49238717556
-14.7530463933945
-9.6881765127182
-12.9565947055817
-12.4649984836578
-10.8133327960968
-12.5370581150055
-12.566757440567
-10.9685232639313
-12.9649922847748
-14.0165908336639
-10.7532031536102
-12.8737347126007
-14.0176250934601
-10.1600687503815
-13.952832698822
-13.7055602073669
-11.0900273323059
-12.7583321332932
-11.9993628263474
-11.2971190214157
-13.5293185710907
-12.8418462276459
-10.2317807674408
-13.2343661785126
-14.1513307094574
-13.0713098049164
-13.0731006860733
-12.615619301796
-11.5979295969009
-12.8130400180817
-13.1186563968658
-10.5235159397125
-12.499267578125
-13.2953157424927
-9.7125186920166
-13.1108546257019
-13.2977147102356
-8.6969256401062
-12.3716558218002
-12.2281736135483
-9.32026422023773
-12.5766775608063
-12.6525070667267
-9.7635862827301
-11.1756898164749
-11.7170439958572
-8.39477837085724
-10.3975203037262
-10.3200027942657
-11.254335641861
-10.2429885864258
-10.5238418579102
-10.7606105804443
-10.8983495235443
-10.5338418483734
-11.3163869380951
-10.5437656641006
-10.0619331598282
-10.633568406105
-11.4826917648315
-12.4378452301025
-10.0501537322998
-9.91576826572418
-11.8702865839005
-10.7341428995132
-9.88234233856201
-10.6593341827393
-10.3519554138184
-10.2441272735596
-12.436243057251
-9.16377258300781
-10.3176356554031
-11.0543242692947
-6.95331490039825
-11.3949720859528
-12.2564566135406
-7.54726338386536
-11.5425227880478
-11.9823707342148
-8.15533101558685
-10.3165955543518
-9.69099283218384
-8.28106546401978
-10.9718304872513
-10.5796328783035
-7.30815231800079
-10.4398608207703
-9.75621843338013
-7.0234751701355
-10.550914645195
-11.1928728818893
-5.42944467067719
-10.6136271953583
-11.9032914638519
-6.62346243858337
-11.2376484870911
-10.7661623954773
-5.61984252929688
-10.3197460174561
-11.0636739730835
-6.49212265014648
-9.97894525527954
-11.2984709739685
-6.90811681747437
-11.1157357692719
-10.6061379909515
-5.88406538963318
-10.3912131786346
-11.4592797756195
-5.18429350852966
-8.95623624324799
-9.35621201992035
-6.48217713832855
-9.96783840656281
-8.93974506855011
-7.22599041461945
-9.30260741710663
-8.45071589946747
-9.30617702007294
-10.0380235910416
-9.83917582035065
-8.94332468509674
-10.936589717865
-9.48691415786743
-9.41990900039673
-11.2174582481384
-11.2867693901062
-8.77585077285767
-9.48698043823242
-11.7492780685425
-9.38950061798096
-10.2025539875031
-12.2877790927887
-7.98427414894104
-12.3921806812286
-11.3680679798126
-9.31018757820129
-11.4196952581406
-12.3322023153305
-9.27284848690033
-11.0458923578262
-12.6052404642105
-10.6346927881241
-11.0668210983276
-13.8702344894409
-9.98193168640137
-10.0628206729889
-12.7381041049957
-11.9959156513214
-11.5578671693802
-12.7188082933426
-11.5543919801712
-10.8980991840363
-12.756551027298
-11.3303787708282
-12.3567464351654
-13.0132110118866
-10.7887570858002
-12.3477582931519
-12.8555269241333
-9.84447765350342
-12.0425958633423
-12.6008195877075
-10.7917470932007
-11.4673656225204
-12.5773366689682
-10.950937628746
-10.2740769386292
-13.3865008354187
-10.7517151832581
-10.6577824354172
-13.9090393781662
-10.7544296979904
-9.61977779865265
-14.663437962532
-10.6764756441116
-10.6838039159775
-12.8935579061508
-8.65386617183685
-9.20309662818909
-11.3525927066803
-9.30979657173157
-9.63069796562195
-11.8956391811371
-9.00333189964294
-10.2178446054459
-10.9355150461197
-9.83754599094391
-9.69544959068298
-11.8039062023163
-10.8601319789886
-10.3382654190063
-11.8056993484497
-10.4524211883545
-9.23529541492462
-11.8481169939041
-9.06982910633087
-9.11921560764313
-11.9734665155411
-8.42138922214508
-8.58727872371674
-11.5690015554428
-9.62138020992279
-8.94811248779297
-12.572470664978
-8.62252807617188
-9.93515610694885
-12.2830994129181
-6.96440243721008
-8.95475494861603
-12.5429002046585
-8.82314503192902
-9.26549410820007
-12.7911212444305
-7.65101313591003
-8.47033190727234
-10.5209214687347
-8.2472608089447
-8.84892809391022
-11.3072315454483
-8.91307508945465
-9.63922822475433
-11.152166724205
-9.25680863857269
-7.99706816673279
-11.8209788799286
-10.376412153244
-8.2196501493454
-11.5191143751144
-9.21372497081757
-7.43270635604858
-11.206554889679
-9.51994657516479
-8.53941869735718
-10.6991200447083
-10.5929198265076
-8.4219799041748
-11.021411895752
-8.41387939453125
-8.0067150592804
-11.0371448993683
-8.82491707801819
-7.37434887886047
-9.8977644443512
-10.3394920825958
-9.20951116085052
-9.56438004970551
-9.55802667140961
-8.90440237522125
-9.23998129367828
-10.1793447732925
-8.21205615997314
-9.5048770904541
-11.8748846054077
-8.8521249294281
-10.0370137691498
-11.1702420711517
-8.51595783233643
-10.1372537612915
-11.0992593765259
-9.30661797523499
-10.649463891983
-9.72162461280823
-8.87259888648987
-10.8704559803009
-9.86047101020813
-9.2999974489212
-11.4340955018997
-11.2752228975296
-9.29105591773987
-12.6894562244415
-10.7985508441925
-9.22078931331635
-11.4618705511093
-9.97530114650726
-8.49270033836365
-10.7195022106171
-10.7331149578094
-9.09014046192169
-10.2853976488113
-9.76007950305939
-7.84003305435181
-10.3944087028503
-9.36903715133667
-6.69053816795349
-10.6455442905426
-8.56563401222229
-7.24451410770416
-9.24549162387848
-11.264545083046
-8.28982853889465
-8.86419892311096
-10.260812997818
-9.14409613609314
-10.986745595932
-9.28241801261902
-9.73157584667206
-12.7287949323654
-10.8007925748825
-9.21346414089203
-12.1065372228622
-11.0017989873886
-9.16475808620453
-12.4119285345078
-10.0717443227768
-10.3312894105911
-13.6744738817215
-9.31233131885529
-9.23467743396759
-12.4866372346878
-10.8262320756912
-9.95421552658081
-12.490092754364
-10.0174384117126
-9.19722628593445
-11.7566649913788
-10.1937968730927
-9.7030280828476
-12.6161540746689
-9.06876122951508
-8.46334362030029
-11.6326274871826
-8.30819797515869
-10.4495285749435
-11.5833081007004
-9.66104686260223
-10.2358591556549
-10.8857328891754
-9.56995129585266
-10.538618683815
-11.2422844171524
-9.69811308383942
-9.12361598014832
-8.85731768608093
-11.2881906032562
-9.29442858695984
-8.0030620098114
-13.3201329708099
-9.22898948192596
-8.92980468273163
-9.98794066905975
-9.08826172351837
-10.2536164522171
-11.7643595933914
-9.66255986690521
-8.30818688869476
-12.0317014455795
-8.50814878940582
-8.48474180698395
-12.1442734003067
-8.50917494297028
-8.10461294651031
-9.87950479984283
-7.82564640045166
-9.05398559570312
-11.403847694397
-8.20634627342224
-7.93482851982117
-11.3351876735687
-7.72038471698761
-8.27772152423859
-10.9990693330765
-7.39253485202789
-9.15837252140045
-10.004007935524
-6.99840331077576
-9.29104590415955
-11.3730037212372
-6.83185827732086
-8.73761904239655
-9.3775087594986
-7.27819657325745
-7.59031128883362
-10.3061964511871
-7.09017050266266
-9.45992815494537
-11.4703689813614
-8.25814402103424
-9.57827341556549
-11.8621898889542
-7.81683433055878
-8.5422877073288
-10.3059424161911
-7.46260523796082
-8.75645709037781
-10.5629498958588
-8.42955529689789
-8.6312974691391
-10.7521976232529
-8.78632986545563
-9.91682970523834
-11.6963249444962
-9.40047264099121
-10.2667922973633
-12.4093236923218
-11.827684044838
-10.2173744440079
-11.4369150400162
-12.2704348564148
-9.48612356185913
-10.9412455558777
-10.2387862205505
-9.98527765274048
-10.2340121269226
-10.6911597251892
-10.2779631614685
-9.81759309768677
-9.81227684020996
-11.6906156539917
-8.69900894165039
-9.887131690979
-10.0972604751587
-9.03865337371826
-10.9690232276917
-11.6273741722107
-9.30743837356567
-10.1364156007767
-10.237864613533
-9.64488041400909
-10.0081850290298
-8.92592775821686
-9.27132284641266
-12.5028929710388
-10.6237940788269
-12.0001864433289
-11.5542558431625
-10.8635867834091
-11.0536741018295
-11.7152986526489
-10.6048536300659
-9.63121891021729
-11.8737386465073
-10.5688832998276
-9.15816819667816
-11.611952662468
-10.6895121335983
-9.86230933666229
-11.416755437851
-10.0442941188812
-10.0047891139984
-12.7204027175903
-10.9301490783691
-10.0526752471924
-11.9149248600006
-11.5587151050568
-10.1893980503082
-12.1250262260437
-10.6409392356873
-10.7133679389954
-11.0528898239136
-9.92475605010986
-9.91356182098389
-11.9694279432297
-11.1477946043015
-8.28621089458466
-11.7091627120972
-10.2326745986938
-10.3960933685303
-10.5996898412704
-9.70274674892426
-9.52158010005951
-12.3888902664185
-9.51643466949463
-9.38991451263428
-11.9792748689651
-9.17901909351349
-10.1448165178299
-12.4653744697571
-8.43392705917358
-11.3597741127014
-13.2255843877792
-8.22663819789886
-11.2504190206528
-13.9283450841904
-9.5628741979599
-12.4742444753647
-14.528400182724
-10.1422908306122
-11.9530770778656
-14.1066049337387
-7.04293954372406
-12.819478392601
-14.2213833332062
-7.56342244148254
-12.5471794605255
-14.2172241210938
-8.66598892211914
-11.5141544342041
-13.5662647485733
-8.75255262851715
-11.8092256784439
-13.2187520265579
-7.21315968036652
-10.0426179170609
-11.2975279092789
-7.1123663187027
-11.4508835077286
-11.7730273008347
-8.17119586467743
-11.728028178215
-11.7010145187378
-7.83924102783203
-11.2967376708984
-12.4935925006866
-7.41243195533752
-12.3158066272736
-11.5526003837585
-7.2876181602478
-11.9547648429871
-11.4199874401093
-6.556889295578
-11.5710952281952
-10.8984916210175
-7.53384470939636
-10.5463464260101
-10.6647081375122
-7.73119449615479
-11.0993824005127
-11.1110011339188
-9.13700973987579
-12.8043223619461
-10.5150388479233
-8.71517026424408
-13.0276645421982
-13.0241409540176
-9.6845508813858
-10.3615652322769
-11.5171986818314
-9.36563408374786
-11.2521849870682
-9.54495453834534
-9.88828778266907
-9.85348725318909
-10.0336375236511
-9.1440634727478
-9.58155012130737
-11.592405796051
-9.07695341110229
-9.84378576278687
-10.3980442285538
-9.42120802402496
-9.56551134586334
-12.0904660224915
-10.2175793647766
-9.29141664505005
-13.1991255283356
-9.68189549446106
-11.6017239093781
-12.2663118839264
-11.5568373203278
-10.6015474796295
-12.2774147987366
-11.6139769554138
-9.41813039779663
-12.7607786655426
-13.3140509128571
-8.94832634925842
-12.5948258638382
-11.4447728395462
-10.1453067064285
-12.6640967130661
-9.5989750623703
-9.567009806633
-12.3708528280258
-9.19933259487152
-9.12049615383148
-13.1507955789566
-10.2325330972672
-7.82347357273102
-12.1592670679092
-9.16009294986725
-9.64881384372711
-11.2971495389938
-9.33166301250458
-10.1220368146896
-11.2449657917023
-9.96479725837708
-8.76664471626282
-10.4147108793259
-10.4420193433762
-8.79633986949921
-11.9551546573639
-8.97275185585022
-10.1278269290924
-11.5639674663544
-9.38614726066589
-8.83318400382996
-12.6256580352783
-10.2050876617432
-8.61592102050781
-11.1553052663803
-8.4659036397934
-8.68900239467621
-11.6733000278473
-8.81926560401917
-9.24005055427551
-10.4261869192123
-8.75935018062592
-9.62740170955658
-10.8602088689804
-9.77518403530121
-9.4077810049057
-10.3535802364349
-8.78972983360291
-9.79380011558533
-10.6871715784073
-8.6533066034317
-8.97336637973785
-10.3650119304657
-8.05150771141052
-8.58046698570251
-10.0117332935333
-7.14600682258606
-9.51753449440002
-9.11346983909607
-7.70421862602234
-10.1117103099823
-10.2098228931427
-7.17444252967834
-9.65778183937073
-9.49351918697357
-5.42035901546478
-8.72692143917084
-9.88585996627808
-5.91373348236084
-8.72221803665161
-9.71337699890137
-6.90316200256348
-8.60361099243164
-8.42278552055359
-5.95135855674744
-9.00070452690125
-8.47477960586548
-5.49200916290283
-9.02486658096313
-10.1134068965912
-6.42479968070984
-9.69820094108582
-9.95624697208405
-7.21835672855377
-9.02173006534576
-9.39592123031616
-7.23440408706665
-9.94998788833618
-8.08408617973328
-8.6319568157196
-9.87207961082458
-7.49653542041779
-8.36959755420685
-9.68595230579376
-8.59110271930695
-8.75777351856232
-9.10290825366974
-8.86808145046234
-7.67935121059418
-8.5304788351059
-8.16607105731964
-8.78563511371613
-8.715536236763
-9.09792459011078
-8.37572991847992
-8.39482533931732
-8.9182585477829
-9.31561458110809
-6.55942618846893
-8.4440051317215
-7.4331179857254
-7.93627655506134
-6.33368790149689
-6.85363876819611
-9.21007168292999
-9.27151763439178
-6.30951631069183
-8.7176970243454
-10.815697312355
-8.39388811588287
-8.11597979068756
-9.09052217006683
-7.45129907131195
-8.04619538784027
-10.1454439163208
-7.32940578460693
-7.38870525360107
-9.86827039718628
-6.55224657058716
-7.54697942733765
-9.30866205692291
-7.65791189670563
-6.721395611763
-8.98264110088348
-7.42265689373016
-7.23725783824921
-8.80033135414124
-7.01574635505676
-6.12747550010681
-11.6114937067032
-7.13914930820465
-6.34021866321564
-12.1252890825272
-6.51227533817291
-6.8014327287674
-9.69531810283661
-7.25530517101288
-9.21395099163055
-10.3012595176697
-9.47625684738159
-6.98322534561157
-10.4788219928741
-8.30032753944397
-9.3172972202301
-9.61309778690338
-8.43585455417633
-9.61045515537262
-10.2524182796478
-10.0173509120941
-9.38150858879089
-11.8453149795532
-7.41560363769531
-9.22214412689209
-12.2286628484726
-6.23423421382904
-9.67686402797699
-11.734330534935
-6.24101293087006
-9.29184663295746
-12.4346671104431
-7.40929079055786
-7.60991907119751
-12.3059406280518
-6.7585334777832
-7.76834106445312
-10.6552733182907
-7.20702731609344
-8.96194446086884
-11.6160699129105
-7.92111217975616
-10.0095826387405
-9.8468679189682
-7.21205747127533
-9.79161202907562
-10.6911525726318
-7.57257270812988
-9.8579158782959
-11.6910458803177
-7.89607346057892
-9.90707409381866
-10.9543040990829
-7.36446702480316
-10.0651172399521
-11.64020383358
-7.06351506710052
-9.99097001552582
-10.7474292516708
-6.34193980693817
-13.0102590322495
-9.57696270942688
-6.27558588981628
-10.7828257083893
-11.2115160226822
-7.26611387729645
-10.191037774086
-9.54861629009247
-6.61131989955902
-9.52723586559296
-10.5660794973373
-5.77252185344696
-10.8908370733261
-11.5733759403229
-7.57158970832825
-10.3924524784088
-10.1928021907806
-8.18576312065125
-10.7758901119232
-10.1780638694763
-7.76355218887329
-10.9447293281555
-10.32994389534
-7.90970063209534
-9.81302094459534
-13.1265653371811
-9.27672135829926
-9.06481873989105
-12.3054519891739
-8.17051470279694
-9.79722845554352
-13.32266497612
-8.15682673454285
-9.44074702262878
-12.8306604623795
-8.44009554386139
-10.9922767877579
-12.0466384887695
-9.1153392791748
-10.5062026977539
-10.6929436922073
-8.25647366046906
-9.16649734973907
-10.7656319141388
-9.45878052711487
-9.17946743965149
-11.4241964817047
-7.90097641944885
-8.02778458595276
-10.784508228302
-7.6693902015686
-9.70363092422485
-11.0575652122498
-9.62970495223999
-8.58254480361938
-11.5520828962326
-8.24059855937958
-9.13617599010468
-11.3350924253464
-8.15143573284149
-10.1665486097336
-12.9939876794815
-8.41333639621735
-8.52121412754059
-12.4927092790604
-7.63025104999542
-10.1490718126297
-12.9636646509171
-8.21117269992828
-9.70949995517731
-11.2798925638199
-6.29844868183136
-9.0350843667984
-12.5187940597534
-8.6987190246582
-10.1285200119019
-11.2620240449905
-8.81075870990753
-10.2084876298904
-11.6700398921967
-8.07475352287292
-11.1924607753754
-11.6536333560944
-8.41064953804016
-9.52416348457336
-12.3262029886246
-7.84585916996002
-8.73787462711334
-12.5963065624237
-6.53777956962585
-10.2374923229218
-11.9263488054276
-7.06747448444366
-10.1817971467972
-12.4812476634979
-8.28931403160095
-11.6937119960785
-13.8822513818741
-8.63289892673492
-10.7049337625504
-12.6076784133911
-8.21555328369141
-11.1010627746582
-12.0030958652496
-7.61501908302307
-11.4820740222931
-12.1038883924484
-9.59744441509247
-12.3491591215134
-12.583282828331
-8.99983823299408
-11.879557967186
-14.439196228981
-10.1526457071304
-12.4571977853775
-13.174734711647
-8.89299738407135
-11.7494608163834
-11.9436857700348
-9.2692711353302
-13.7273905277252
-13.7420209646225
-9.72099626064301
-12.3127292394638
-13.5812488794327
-10.0138393640518
-9.80411493778229
-12.6536725759506
-10.1866830587387
-11.1706794500351
-13.5374969244003
-9.74448621273041
-10.4714044332504
-12.4181350469589
-9.60547578334808
-10.3845142126083
-11.764622092247
-8.46078526973724
-10.7425616979599
-11.7118483781815
-8.24944508075714
-9.77154934406281
-11.9697706699371
-8.20343422889709
-9.79676938056946
-12.7362691164017
-8.77254784107208
-11.9715148210526
-12.0891642570496
-9.48546075820923
-10.9181504249573
-11.8696757555008
-8.74227154254913
-10.9682694673538
-11.1302871704102
-9.25723648071289
-9.76871395111084
-10.3461691141129
-8.9560934305191
-12.742250084877
-10.1322845220566
-8.08344304561615
-10.9714206457138
-10.619985461235
-7.00865161418915
-13.4597843885422
-11.0434277057648
-9.57771801948547
-11.2233383655548
-10.9349086284637
-8.07241415977478
-10.271377325058
-11.4017323255539
-8.20474708080292
-11.6011837720871
-11.5504469871521
-9.62300539016724
-9.62561368942261
-12.4050931930542
-10.5760288238525
-10.0863285064697
-11.0309295654297
-10.6991243362427
-10.8273849487305
-12.1683740615845
-11.4272584915161
-10.8590269088745
-12.9095811843872
-10.4670362472534
-11.3806409835815
-12.8576378822327
-10.5204682350159
-11.3408150672913
-11.6556271314621
-9.9690169095993
-12.4719446897507
-12.5330098867416
-10.7012408971786
-11.5424884557724
-13.6574336290359
-9.35277664661407
-11.8763867616653
-14.2113206386566
-11.2730395793915
-10.6888082027435
-14.104752779007
-11.453946352005
-11.2601063251495
-14.7877583503723
-11.8561272621155
-12.1103472709656
-15.9018349647522
-12.3068871498108
-9.96113443374634
-14.2086740732193
-12.2455488443375
-10.0175462961197
-14.9204467535019
-12.3574651479721
-10.124464392662
-14.5389429330826
-10.0072027444839
-9.0086532831192
-14.296736240387
-10.6374220848083
-10.1961407661438
-14.4487268924713
-10.1395571231842
-10.0300600528717
-14.6663185358047
-10.0527406930923
-12.2285639047623
-14.269805431366
-9.67529439926147
-10.7450280189514
-14.9738436937332
-7.48821270465851
-11.4965897798538
-13.1106882095337
-8.30668926239014
-13.3857908248901
-13.3356479406357
-8.56897675991058
-12.2609914541245
-13.5747624635696
-7.71136009693146
-13.0674973726273
-12.7653478384018
-8.22435224056244
-12.4715274572372
-12.6559472084045
-8.61701726913452
-11.6658301353455
-12.6902623176575
-9.46134424209595
-10.8206334114075
-11.9626668691635
-8.0682624578476
-11.4150193929672
-12.1097257137299
-8.49199271202087
-12.1190574169159
-10.8977420330048
-10.4903619289398
-13.5538594722748
-10.5611317157745
-9.41047406196594
-12.927675485611
-12.5429533720016
-10.3450030088425
-12.4540976285934
-12.8863781690598
-10.1641834974289
-12.2749832868576
-12.686931848526
-9.9840042591095
-14.0085966587067
-12.5057303905487
-10.5318744182587
-12.5052487850189
-12.0460692644119
-10.139421582222
-12.2190428972244
-11.1724627017975
-9.70441651344299
-11.6553194522858
-12.5098009109497
-11.0967607498169
-12.3306427001953
-12.8277819156647
-8.97696995735168
-13.3127100467682
-12.6256457567215
-9.0773698091507
-11.9464322328568
-11.7841209173203
-8.17901647090912
-11.8836930990219
-9.72102069854736
-8.00905609130859
-12.6653280258179
-12.2191848754883
-8.98901271820068
-13.6366109848022
-11.0357118844986
-7.26791632175446
-12.8440901041031
-11.5210659503937
-7.14380955696106
-12.2356836795807
-12.6264803409576
-7.7344057559967
-11.71808552742
-11.5063277482986
-8.24818813800812
-12.237563252449
-12.0856927633286
-7.03393304347992
-11.3538860082626
-11.8313391208649
-6.68149542808533
-11.871556520462
-11.5431990623474
-7.15065813064575
-11.1079096794128
-12.8266764879227
-7.94617664813995
-11.4147120714188
-13.336817741394
-6.89758682250977
-10.2386083602905
-13.2107142210007
-7.47162139415741
-12.0363358259201
-13.2777088880539
-9.67889678478241
-11.3636482954025
-14.4859977960587
-10.8879009485245
-11.2627722024918
-15.4871488809586
-9.17727530002594
-10.7838894128799
-16.004794716835
-9.43639719486237
-10.886895775795
-15.9174301624298
-8.89471936225891
-9.96075940132141
-14.8735835552216
-8.15792441368103
-9.61227488517761
-14.5680570602417
-7.27885246276855
-9.73689556121826
-13.4611947536469
-8.77186369895935
-9.63507628440857
-13.3833000659943
-8.73890805244446
-9.99267315864563
-12.8768472671509
-8.13948345184326
-9.14783573150635
-11.6776645183563
-7.00220274925232
-9.161288022995
-11.7077533006668
-6.33331263065338
-8.63036549091339
-12.2411984205246
-7.21510016918182
-10.2112950086594
-11.3820316791534
-7.30514931678772
-9.97834420204163
-10.8072848320007
-8.15722608566284
-10.1314806938171
-11.4403423070908
-7.54583966732025
-9.9428151845932
-11.0525223016739
-8.09437525272369
-10.699579834938
-11.5267288684845
-8.32761693000793
-11.7428534030914
-11.315279841423
-8.23439490795135
-11.0023707151413
-10.9231956005096
-9.61125349998474
-11.3388116359711
-11.3983324766159
-9.17317759990692
-11.3343466520309
-12.7440425157547
-10.2691289186478
-10.8643494844437
-12.1626464128494
-8.07336246967316
-11.0558987855911
-12.2358731031418
-7.48182570934296
-10.4750136137009
-11.0451139211655
-8.41183125972748
-10.7478173971176
-9.00365793704987
-9.26297533512115
-9.99104559421539
-9.56368267536163
-9.18781769275665
-8.78930294513702
-12.0584239959717
-7.14766788482666
-8.97401714324951
-10.2618315219879
-9.36850190162659
-9.69331479072571
-10.599294424057
-8.38815379142761
-11.0821130275726
-10.5424758195877
-7.4934788942337
-11.1270924806595
-9.53804993629456
-7.29084897041321
-9.29486966133118
-9.68699038028717
-6.38612425327301
-8.29328501224518
-10.0288672447205
-6.70185661315918
-10.1282000541687
-10.7629667520523
-7.76375925540924
-10.4146953821182
-9.85355269908905
-6.68839013576508
-10.7274559736252
-10.3452323675156
-6.71696746349335
-11.0401338338852
-10.9548301696777
-6.38996696472168
-10.4489860534668
-12.1331275701523
-5.79286324977875
-9.36509931087494
-9.91339516639709
-5.69168210029602
-9.84511017799377
-10.6102724075317
-6.52291297912598
-8.90692901611328
-11.7551537752151
-7.44261658191681
-8.55156910419464
-10.424117565155
-6.18058347702026
-8.48853635787964
-10.848294377327
-6.39757072925568
-8.68694508075714
-12.8064893484116
-6.89131104946136
-8.67110574245453
-13.0283559560776
-4.85977971553802
-9.73596227169037
-12.0472257137299
-6.73705744743347
-10.3345973491669
-10.4449323415756
-4.16511905193329
-10.1348918676376
-11.1186327934265
-4.86617040634155
-11.1662907600403
-10.6834779977798
-4.42837679386139
-12.2182365655899
-8.66554939746857
-3.59662973880768
-11.1698075532913
-9.14617943763733
-5.77149415016174
-10.5363924503326
-9.83493256568909
-4.85573983192444
-10.2410404682159
-11.4682782888412
-5.15719926357269
-10.220300078392
-11.095792889595
-5.82027637958527
-11.3128291368484
-11.1084792613983
-6.21418833732605
-8.86202025413513
-11.0981893539429
-5.73839616775513
-10.0408620834351
-10.4714332818985
-5.75200188159943
-9.18326056003571
-10.6981180906296
-8.50096595287323
-9.61726653575897
-10.5997576713562
-7.92448472976685
-10.2681479454041
-11.6930152177811
-8.24283421039581
-9.00762379169464
-11.8428736925125
-7.73945438861847
-8.67876160144806
-13.4270848035812
-7.28032863140106
-10.1418398618698
-13.9589673280716
-7.19573986530304
-9.08223450183868
-12.6975244283676
-8.02469289302826
-9.33373582363129
-12.5004802942276
-8.27121317386627
-9.61143457889557
-12.3020181655884
-7.17878818511963
-10.0095014572144
-11.4264719486237
-8.17520928382874
-10.2301514148712
-12.243160367012
-9.49277698993683
-9.28759396076202
-13.4532775878906
-7.97971534729004
-7.85587882995605
-11.6723594665527
-7.67158031463623
-9.11523914337158
-11.3759441375732
-6.29666233062744
-9.48630523681641
-10.8241777420044
-7.96004295349121
-10.9850196838379
-12.3599977493286
-8.18718719482422
-10.608208656311
-12.5803396701813
-8.36783146858215
-9.51367020606995
-11.3167830705643
-8.20682919025421
-11.4003077745438
-12.3716803789139
-8.33141052722931
-12.5757952928543
-11.3423058986664
-9.66515707969666
-10.821221113205
-12.7843313217163
-9.55804538726807
-10.1894073486328
-11.371061205864
-9.61416709423065
-10.585320353508
-13.1131143569946
-9.6587553024292
-10.8948850631714
-12.7176938056946
-9.56238222122192
-10.7681918144226
-11.5443164110184
-9.68990433216095
-10.1747771501541
-12.2598856687546
-8.79807269573212
-10.2263354063034
-11.466646194458
-8.47429943084717
-9.72522830963135
-12.622992515564
-9.44883155822754
-7.85871315002441
-11.6034539937973
-8.06095635890961
-8.78153359889984
-11.5155428647995
-8.41772067546844
-8.6350029706955
-11.7034825086594
-8.04841411113739
-8.53888213634491
-11.181920170784
-8.63325703144073
-6.34341299533844
-11.4705183506012
-9.08922123908997
-8.28367447853088
-12.0022567510605
-9.75197446346283
-7.43641126155853
-12.8248629570007
-9.20349359512329
-6.08372068405151
-12.7110419273376
-9.22901582717896
-6.22413682937622
-11.7925386428833
-8.18625068664551
-6.30527591705322
-12.0906312465668
-7.89012598991394
-6.92830920219421
-11.2622798681259
-8.75290906429291
-6.83317887783051
-12.452362537384
-8.26554441452026
-6.86499643325806
-11.0378166437149
-8.69618761539459
-9.60031759738922
-11.4879027605057
-10.0889464616776
-10.2707167863846
-11.317698597908
-9.19985210895538
-10.8823453187943
-12.3006563186646
-8.69849586486816
-11.0425252914429
-12.2842366695404
-9.07174563407898
-14.0441663265228
-11.9613246917725
-9.34230995178223
-12.912636756897
-12.871842622757
-9.35323929786682
-12.7062990665436
-12.3327074050903
-9.3574104309082
-12.6426620483398
-12.8480637073517
-11.2671463489532
-11.3980619907379
-10.6682558059692
-13.2445297241211
-10.5660905838013
-10.892809510231
-13.3709703683853
-11.7365194559097
-11.1890015602112
-12.5386185646057
-13.1762909889221
-11.6155931949615
-13.1140463352203
-11.9436972141266
-9.41868269443512
-13.9725633859634
-13.9924560785294
-8.57149589061737
-12.0315302610397
-12.8899487257004
-9.4982533454895
-13.4236674308777
-13.2883124351501
-10.1124116182327
-12.2087670564651
-15.3164340257645
-9.34374105930328
-12.8943945169449
-14.5636154413223
-9.8962630033493
-10.6020220518112
-14.2082298994064
-9.80450689792633
-12.4793554544449
-15.5634399652481
-10.2349611520767
-13.2979770898819
-14.0063596963882
-10.8730282783508
-13.3347506523132
-12.9351506233215
-10.9013801813126
-12.7497268915176
-9.32767164707184
-9.97442233562469
-11.851548075676
-11.6178625822067
-11.0174523591995
-12.2390776872635
-12.6098242998123
-11.5459907054901
-12.5483872890472
-11.9515473842621
-11.9002513885498
-12.6760292053223
-10.4369411468506
-11.1795874834061
-15.3026906251907
-12.2921830415726
-11.7021776437759
-15.7749668359756
-13.1055198907852
-12.4220206737518
-14.9027373790741
-12.6969916820526
-13.0397167205811
-13.8479785919189
-11.6588582992554
-12.2531440258026
-13.9939000606537
-11.5632359981537
-13.327073931694
-13.9108446836472
-11.0174549818039
-14.069207906723
-14.6313054561615
-11.3104236125946
-13.291429400444
-15.316069483757
-11.0766714811325
-13.9129300117493
-14.6972575187683
-10.127320766449
-13.6181724071503
-13.5123794078827
-10.4248206615448
-12.600684762001
-13.8457638025284
-11.7128530740738
-12.910596370697
-13.1851658821106
-12.0106854438782
-12.3692594766617
-12.3812891244888
-12.0520139932632
-12.0047404766083
-11.9420411586761
-11.2288997173309
-12.9167407751083
-10.9412025213242
-12.4830468893051
-12.5163249969482
-11.7658395767212
-12.5996189117432
-12.477371096611
-12.093431353569
-11.532679438591
-12.1306455135345
-12.6031510829926
-12.2620627880096
-11.7778073549271
-12.3952018022537
-11.9681664705276
-10.913406252861
-12.0859364271164
-12.2437723875046
-12.7668957710266
-14.3032994270325
-12.1884293556213
-12.2197693586349
-14.0901430845261
-11.3070667982101
-12.9894067049026
-13.5296603441238
-11.3769913911819
-13.5331324338913
-13.1768578290939
-11.982742190361
-12.8246558904648
-12.8210605382919
-12.7320865392685
-11.5247919559479
-11.4822914600372
-13.9611189365387
-11.9793258905411
-11.4331871271133
-14.6392017602921
-11.6931709051132
-12.9323838949203
-14.6539644002914
-12.5638517141342
-12.7367871999741
-14.279888510704
-11.6027407646179
-11.5461993217468
-15.2796711921692
-12.7444394826889
-11.8943561315536
-14.3639291524887
-12.5068153142929
-12.1713613271713
-14.3468164205551
-12.6068235635757
-14.0734125375748
-12.7649170160294
-12.0477442741394
-11.4900612831116
-11.8527913093567
-11.6409342288971
-13.0054619312286
-14.294109582901
-12.3706693649292
-10.3926944732666
-14.4415855407715
-12.4159792661667
-12.6699293851852
-14.7398155927658
-12.9900937080383
-13.6368479728699
-15.8507323265076
-12.8352768421173
-12.5863182544708
-14.7615139484406
-11.6179797649384
-11.929710149765
-14.2837951183319
-11.2811148166656
-15.0104324817657
-12.5287802219391
-11.5121490955353
-14.8603937625885
-13.7099821567535
-11.9306838512421
-13.9298408031464
-12.3459823131561
-14.0330736637115
-14.1430008411407
-12.7773287296295
-13.0932084321976
-14.779784321785
-11.5851918458939
-13.3352012634277
-15.1739406585693
-11.5124969482422
-14.1728962659836
-13.5310629606247
-11.3485811948776
-12.4343130588531
-15.2351925373077
-11.6513197422028
-12.9310005903244
-14.238360285759
-11.7463444471359
-12.8123067617416
-15.4171050786972
-11.0358175039291
-12.0870786905289
-16.0312687158585
-12.9785696268082
-12.513902425766
-15.6386477947235
-11.7603538036346
-13.0526098012924
-15.6319068670273
-11.9357036352158
-12.3232833147049
-12.4130765199661
-12.8931523561478
-12.1217864751816
-15.0348380804062
-12.4716552495956
-12.0097649097443
-14.5708668231964
-14.8757975101471
-11.4359990358353
-13.7157508134842
-14.757772564888
-12.2553726434708
-12.9926878213882
-14.6238943338394
-12.3517478704453
-12.5675948858261
-16.508596777916
-11.4750376939774
-11.4897013902664
-15.4204465150833
-12.3703323602676
-11.1536384820938
-16.0757805109024
-12.0194963216782
-11.6727927923203
-15.7670968770981
-13.1077733039856
-11.9201083183289
-14.3322396278381
-13.6616841554642
-12.852273106575
-12.5815631151199
-12.3255033493042
-11.7068901062012
-14.3879108428955
-14.2204916477203
-10.4910700321198
-14.935054063797
-12.835465669632
-10.8532412052155
-15.1580717563629
-12.3190351724625
-10.7866846323013
-15.0187517404556
-12.4099568128586
-11.3321837186813
-16.4970091581345
-12.5274517536163
-10.4800941944122
-16.1019518375397
-12.0657768249512
-10.8690776824951
-15.2443227767944
-11.0614233016968
-12.2116422653198
-15.7986268997192
-11.320254445076
-11.2472726106644
-15.6027423143387
-13.5192890167236
-12.217511177063
-16.5639772415161
-11.5858631134033
-11.3891401290894
-13.5491590499878
-11.2575279474258
-12.2249685525894
-14.8750272989273
-10.6535637378693
-13.2011988162994
-13.0420639514923
-11.2481729984283
-13.2912199497223
-13.558534860611
-9.57232999801636
-12.5990195274353
-14.0566153526306
-8.97050940990448
-9.852654337883
-14.2597588300705
-8.95437073707581
-11.0117943286896
-13.3371555805206
-9.32467603683472
-9.84079122543335
-15.3388590812683
-8.96333992481232
-10.6461812257767
-14.4200183153152
-10.801985502243
-10.6537339687347
-13.6594407558441
-11.5404077768326
-12.0347000360489
-14.4338403940201
-10.4381308555603
-12.1837725639343
-12.8032793998718
-10.3502107858658
-11.5284830331802
-13.6028839349747
-11.1998344659805
-11.1447387933731
-13.2749687433243
-10.7363481521606
-10.715500831604
-13.4965496063232
-11.5378682613373
-11.1911332607269
-14.0009820461273
-11.959238409996
-10.975671172142
-14.1035445928574
-12.606076836586
-12.1840759515762
-14.6466280221939
-11.9713677167892
-12.4750469923019
-14.4973391294479
-11.4205137491226
-11.4707123041153
-13.3770195245743
-11.1038964986801
-11.7637094259262
-12.4291328191757
-11.9273216724396
-10.9575064182281
-11.6828339099884
-11.9937655925751
-10.9731976985931
-12.1533257961273
-12.1231483221054
-11.2250379323959
-10.4090102910995
-12.0755889415741
-13.1711633205414
-10.399195432663
-11.4349514245987
-11.7347160577774
-12.2747608423233
-11.4021964073181
-11.3695130348206
-10.4605231285095
-11.2747398614883
-12.2547031641006
-10.8354326486588
-11.0192631483078
-10.160814166069
-10.8379601240158
-11.3148746490479
-10.1138277053833
-10.9023494720459
-11.574061870575
-9.9880518913269
-11.8240666389465
-10.2281835079193
-10.1683061122894
-12.0821893215179
-10.0973558425903
-10.5907859802246
-11.768217086792
-11.0313000679016
-10.7935757637024
-11.9659113883972
-12.1803818941116
-10.1804887056351
-12.4605742692947
-10.4129703044891
-9.98905730247498
-12.495703458786
-11.5463316440582
-10.6553719043732
-11.1195614337921
-9.78128719329834
-10.5070333480835
-10.9912881851196
-10.8136827945709
-10.0222465991974
-10.7479498386383
-10.7489845752716
-9.50713467597961
-10.6669132709503
-11.5001571178436
-10.0424659252167
-10.9444892406464
-12.0252636671066
-11.0054758787155
-11.2920187711716
-12.2838708162308
-9.72684872150421
-11.874113202095
-11.6874047517776
-10.151532292366
-11.5559188127518
-11.0546981096268
-10.4102374315262
-11.3974639177322
-12.1432429552078
-11.2493039369583
-12.5424090623856
-13.2030690908432
-11.5099586248398
-13.2023586034775
-12.660902261734
-11.0685741901398
-13.9760067462921
-12.5429673194885
-11.2289156913757
-14.6812748908997
-13.4408587217331
-10.2271202802658
-11.3484410047531
-12.9334166049957
-11.4155056476593
-11.9139845371246
-13.6015906333923
-11.9314846992493
-9.89128828048706
-13.5027455091476
-11.001730799675
-11.3024328947067
-12.7670681476593
-9.85873341560364
-11.0514185428619
-13.9507437944412
-10.3348551988602
-9.04540836811066
-13.3107310533524
-9.88575756549835
-10.2514230012894
-12.4549428224564
-10.5656663179398
-10.5413724184036
-12.5138243436813
-10.262623667717
-10.9892748594284
-11.8235877752304
-10.205106139183
-10.7315200567245
-11.3364239931107
-10.820724606514
-11.612623333931
-11.5821672677994
-11.4286094903946
-10.7916227579117
-11.0546768903732
-11.1817616224289
-11.7949036359787
-10.7490853071213
-10.530141711235
-11.6640824079514
-10.0086847543716
-11.3115440607071
-9.79941713809967
-9.98559820652008
-10.4534393548965
-10.421262383461
-9.46220111846924
-10.5332250595093
-11.9685363769531
-10.5614790916443
-10.7750649452209
-12.4247097969055
-11.7136473655701
-12.7012534141541
-12.3296875953674
-12.1805855035782
-12.6945158243179
-10.7692466974258
-11.0994614362717
-14.1250914335251
-12.7641867399216
-10.4492444992065
-13.1563501358032
-12.949013710022
-9.95283317565918
-14.4984674453735
-14.9253759384155
-8.58674919605255
-13.6175366640091
-16.4840537309647
-8.94410395622253
-14.6384294033051
-18.7890727519989
-9.66168689727783
-14.4707460403442
-17.8711938858032
-9.91281378269196
-13.9551578760147
-16.5772396326065
-10.7478017807007
-13.3294439315796
-15.5515375137329
-10.1516934633255
-12.1312838792801
-17.7705804109573
-10.9047856330872
-10.817280292511
-18.7742228507996
-10.4237053394318
-9.51252198219299
-16.7913057804108
-11.4594396352768
-8.06780850887299
-16.7837394475937
-10.3970839977264
-8.49146723747253
-16.2611339092255
-11.0625067949295
-9.06842339038849
-15.6107531785965
-10.8258357048035
-9.35308027267456
-16.5308146476746
-9.94761145114899
-9.4216114282608
-14.5302053689957
-11.3525520563126
-10.3432050943375
-16.0079036951065
-12.9287297725677
-10.5566842556
-16.400226354599
-12.234304189682
-10.6712138652802
-15.4126918315887
-12.6812118291855
-11.7791274785995
-16.4702304601669
-12.5223729610443
-13.8426539897919
-15.4942643642426
-11.246554017067
-10.8696066141129
-14.6629482507706
-10.7744387388229
-11.2029951810837
-15.098561167717
-13.1613305807114
-10.2229894399643
-15.965157866478
-12.8344559669495
-9.40684461593628
-13.3121132850647
-13.0844801664352
-10.4090908765793
-12.7351959943771
-12.8094189167023
-10.4612715244293
-13.4483921527863
-12.8137074708939
-10.0537310838699
-15.7821370363235
-13.5673664808273
-9.74856460094452
-15.7547110319138
-11.5548212528229
-9.00062489509583
-16.2314207553864
-10.1044834852219
-9.47698771953583
-16.9337109327316
-10.2023743391037
-9.18995368480682
-16.8784016370773
-10.6324229240417
-7.97293901443481
-15.8649411201477
-11.6764045953751
-7.78409922122955
-14.850648522377
-10.571244597435
-7.87184846401215
-15.3591521978378
-10.5976889133453
-9.67341065406799
-15.6141760349274
-10.8143290281296
-9.28275287151337
-14.206188082695
-10.7932066917419
-9.17987394332886
-14.9331288337708
-10.7922118902206
-8.98861062526703
-15.0000995397568
-10.6514390707016
-9.90514123439789
-15.1804441213608
-12.1694619655609
-8.92463564872742
-15.4122912883759
-12.123810172081
-9.39904916286469
-15.5164674520493
-12.926256775856
-10.5297847986221
-16.0252987146378
-13.0307508707047
-10.6692281961441
-14.6837249994278
-11.7439081668854
-9.96631455421448
-16.2011549472809
-13.4874621629715
-10.2927705049515
-17.1190682649612
-11.8452395200729
-10.0023030042648
-15.2765949964523
-10.7696542739868
-9.32709217071533
-15.3225011825562
-10.963803768158
-9.34405279159546
-14.7178835868835
-10.9818141460419
-9.43467974662781
-14.4073207378387
-11.9663356542587
-8.43482148647308
-14.4167541265488
-10.4814912080765
-8.52220070362091
-15.7697402238846
-11.7222620248795
-9.50855886936188
-16.2403732538223
-12.2500447034836
-10.7959936857224
-15.4143809080124
-11.7358629703522
-11.1496088504791
-18.5994646549225
-11.9085834026337
-10.6596810817719
-17.5730369091034
-13.8449150323868
-10.882404923439
-17.17180788517
-14.8144228458405
-10.1282770633698
-16.3515665531158
-13.4945334196091
-11.3628376722336
-15.4831303358078
-12.6884255409241
-10.841712474823
-14.7527747154236
-12.6183205842972
-9.52479469776154
-15.6873017549515
-12.4231675863266
-11.0134147405624
-15.5168641805649
-12.1480127573013
-10.7604652643204
-14.2626396417618
-10.6110949516296
-11.2740941047668
-14.1830258369446
-10.6192095279694
-11.0903189182281
-13.5739023685455
-10.0300987958908
-9.73805510997772
-11.6043585538864
-12.4080536365509
-8.77066159248352
-13.084221124649
-11.9488304853439
-10.0248936414719
-12.2079161405563
-11.0042759180069
-9.48432600498199
-12.2408939599991
-12.0677529573441
-8.71138203144073
-13.6258622407913
-11.3080296516418
-8.64313268661499
-12.6325268745422
-11.6364312171936
-8.1684250831604
-12.5531849861145
-9.38082563877106
-6.4137955904007
-12.9699236154556
-11.4277681112289
-9.36460721492767
-13.1532443761826
-10.2259299755096
-6.75713276863098
-12.2678906917572
-7.92761385440826
-8.00521528720856
-12.7445551156998
-10.9136501550674
-8.37610876560211
-12.1507765054703
-10.550115942955
-7.27316319942474
-11.3291133642197
-11.2011629343033
-9.18674337863922
-12.6323372125626
-12.8431370258331
-10.2906954288483
-14.2305281162262
-12.350438117981
-11.147289276123
-12.9843158721924
-11.2636244297028
-10.3473093509674
-12.584356546402
-12.3821308612823
-11.1847717761993
-15.4179680347443
-11.6667814254761
-10.9001779556274
-15.6323947906494
-12.0883588790894
-10.5591487884521
-13.8225908279419
-13.7299735546112
-11.0156161785126
-13.5247666835785
-14.6798598766327
-12.4072358608246
-14.5010612010956
-14.2274746894836
-13.1895880699158
-13.6872849464417
-17.1767182350159
-12.4256768226624
-13.6984505653381
-16.4455716609955
-12.8488681316376
-14.7042787075043
-16.2230583429337
-12.0621839761734
-13.9209591150284
-16.0303361415863
-12.7066648006439
-11.9462592601776
-16.8320692777634
-12.9937552213669
-12.3920410871506
-17.5154929161072
-11.3739123344421
-13.830461025238
-16.7186634540558
-11.5407040119171
-13.2585928440094
-16.975107550621
-9.80148732662201
-14.1226361989975
-16.085636973381
-10.329349398613
-15.2065609693527
-14.9895281791687
-10.3197379112244
-13.0013279914856
-15.5461868047714
-11.1375669240952
-15.795706152916
-15.8820631504059
-11.1573669910431
-15.0620806217194
-15.4269367456436
-11.1281677484512
-12.9275499582291
-13.9485875368118
-11.4086228609085
-14.0432530641556
-13.6127419471741
-10.7839484214783
-12.7190680503845
-14.3831063508987
-11.2848035097122
-13.1125108003616
-12.2554675340652
-10.8854867219925
-14.1675101518631
-13.7939530611038
-10.9620496034622
-15.0098992586136
-13.0998352766037
-10.5976761579514
-13.847186923027
-13.6274918317795
-10.4616478681564
-14.0760802030563
-13.666060090065
-10.9236007928848
-12.8746610879898
-15.2918006181717
-11.6689120531082
-12.9880381822586
-14.8866057395935
-12.3502144813538
-11.9390969276428
-14.5870411396027
-12.7102501392365
-12.8443195819855
-13.7296330928802
-11.0125911235809
-12.5152862071991
-11.5977882146835
-9.50474584102631
-12.8278163671494
-11.6408898830414
-11.8351037502289
-13.5685279369354
-10.9887654781342
-12.1483972072601
-11.6013305187225
-11.2438131570816
-12.5344206094742
-11.9214617013931
-10.5392354726791
-10.2222408056259
-12.1878103017807
-12.655460357666
-12.1410188674927
-11.4000930786133
-12.8305125236511
-12.0450387001038
-10.9596238136292
-12.9922077655792
-9.40212559700012
-10.9947531223297
-11.6055052280426
-8.45864796638489
-10.4995958805084
-11.9197496175766
-9.60253942012787
-11.9296764135361
-11.0588048696518
-9.27172791957855
-12.3253148794174
-11.3705502748489
-9.31198132038116
-11.5386019945145
-11.7919850349426
-10.7497982978821
-11.2609429359436
-11.4853886365891
-11.1461991071701
-12.1087359189987
-10.5376923084259
-11.1036493778229
-12.8966524600983
-12.5725432634354
-11.4232264757156
-13.0368167161942
-12.96843957901
-9.03867387771606
-11.7998394966125
-12.080859541893
-10.4500592947006
-12.5354951620102
-11.4018466472626
-10.7438609600067
-12.6597220897675
-13.5785881280899
-11.0201383829117
-12.5609956979752
-11.5220804214478
-11.8237628936768
-11.9036827087402
-11.4146920442581
-10.8006249666214
-12.1328278779984
-10.7392550706863
-12.0332614183426
-11.2501755952835
-9.29589247703552
-11.9443118572235
-12.0344913005829
-10.8300683498383
-10.7596366405487
-15.8255174160004
-11.9612146615982
-10.7052398920059
-14.9815899133682
-11.9250439405441
-11.9315460920334
-13.6400746107101
-12.3662716150284
-11.0075470209122
-13.5715900659561
-13.9005159139633
-10.7130130529404
-13.1884425878525
-12.9647173881531
-10.8763651847839
-14.1091294288635
-13.3939794301987
-10.6220811605453
-13.1172860860825
-13.8559899330139
-8.61166620254517
-14.6034607887268
-13.6770656108856
-9.40611624717712
-14.2733991146088
-12.0240713357925
-7.99301779270172
-15.7999235391617
-11.5147819519043
-10.2973852157593
-15.2951231002808
-12.5555846691132
-8.62984824180603
-16.2101542949677
-11.3273531198502
-8.51446783542633
-15.8607717752457
-11.2618978023529
-8.65549921989441
-16.0535609722137
-12.0832951068878
-10.4855167865753
-17.1937582492828
-11.3243987560272
-8.59432482719421
-17.7951056957245
-11.639676451683
-6.55258357524872
-16.2852872610092
-12.8398243188858
-8.24814760684967
-17.5047174692154
-13.5883058309555
-6.96347081661224
-18.280265212059
-14.5252239704132
-9.81478524208069
-17.7953274250031
-12.887006521225
-8.2946937084198
-19.3140103816986
-11.8625758886337
-7.84810960292816
-20.4448827505112
-11.9504103660583
-7.94357252120972
-18.2891335487366
-10.5853689908981
-7.23813045024872
-18.9006603956223
-11.7178664207458
-8.88843774795532
-16.6840395927429
-13.1995850801468
-8.93686974048615
-19.1365710496902
-12.571164727211
-9.62616217136383
-18.5542589426041
-10.7213358879089
-9.23831605911255
-17.857470035553
-10.9495329856873
-10.692186832428
-18.2731032371521
-10.5782425403595
-9.58482575416565
-16.5350887775421
-12.0622404813766
-11.365030169487
-16.8315266370773
-12.7181004285812
-11.7991980314255
-16.1721180677414
-12.5231186151505
-14.2135549783707
-15.9562422037125
-13.5132324695587
-14.5404226779938
-14.2582075595856
-12.3570833206177
-14.0207147598267
-14.9988489151001
-11.1927460432053
-13.417707324028
-15.7597311735153
-11.8610887527466
-13.2421140670776
-16.530948638916
-11.9050030708313
-11.9382557868958
-16.277202129364
-11.7934508323669
-10.5217432975769
-15.5908007621765
-12.2025482654572
-11.0495417118073
-15.1953728199005
-11.9246224164963
-13.4925945997238
-12.8200825452805
-12.9561672210693
-15.0869979858398
-13.7972145080566
-11.6186637878418
-15.1581954956055
-12.535304069519
-11.9106657505035
-13.9706566333771
-11.6306574344635
-11.0345103740692
-13.2159907817841
-13.6109817028046
-9.83618235588074
-12.8349015712738
-14.9323470592499
-9.40137732028961
-10.875418305397
-14.9135147333145
-10.7773740291595
-11.6595370769501
-15.4030320644379
-10.1920439004898
-11.6338850259781
-14.4291635751724
-12.1258362531662
-11.840992808342
-12.5543297529221
-11.530221581459
-12.0389705896378
-10.333857178688
-12.2109904289246
-11.9541487693787
-9.79204702377319
-12.7391949892044
-11.4229575395584
-11.2499161958694
-12.0672109127045
-11.1436631679535
-11.3592355251312
-11.5743758678436
-11.0495555400848
-11.4739768505096
-10.6387835741043
-11.4186183214188
-10.6648904085159
-10.0596888065338
-11.0738594532013
-10.7676517963409
-10.1199020147324
-11.1545814275742
-10.9674209356308
-9.68376004695892
-12.4481338262558
-12.4334052801132
-11.1484005451202
-13.0704519748688
-11.0389368534088
-8.58525419235229
-14.0965495109558
-12.2251477241516
-10.9596167802811
-14.8075677156448
-12.4343634843826
-10.9993185997009
-13.4925999641418
-12.1185326576233
-11.6702710390091
-12.5791922807693
-12.4775391817093
-10.9826188087463
-13.0537791252136
-12.4413189888
-10.6439270973206
-11.8120293617249
-13.8955359458923
-10.1349773406982
-12.1124954223633
-11.6904811859131
-9.92369604110718
-11.9160170555115
-12.1005120277405
-10.0206322669983
-12.5676035881042
-12.0556664466858
-11.7376856803894
-12.6739935874939
-11.5829253196716
-10.9078698158264
-12.2584300041199
-11.0305552482605
-11.7457201480865
-12.3154242038727
-12.3324768543243
-13.2889314889908
-13.8128439188004
-12.3960109949112
-11.3329683542252
-12.0732465982437
-13.5264641046524
-11.6125919818878
-11.79621052742
-13.2135384082794
-10.8028434514999
-11.7543529272079
-13.0517429113388
-10.4053418636322
-11.7823102474213
-12.2704131603241
-12.2377370595932
-12.8767522573471
-12.782088637352
-12.4372088909149
-13.1569001674652
-13.0221259593964
-12.16388463974
-13.9154658317566
-11.5971207618713
-11.3219884634018
-13.3107312917709
-11.8695806264877
-11.7213979959488
-13.4387298822403
-11.112873673439
-11.4722487926483
-12.5505540370941
-11.3127210140228
-12.8427128791809
-13.472683429718
-11.7411170005798
-13.2495259046555
-12.9307183027267
-9.96168506145477
-13.8263450860977
-12.5962644815445
-11.2793117761612
-12.8796757459641
-11.8693922758102
-11.3621453046799
-14.0089005231857
-12.1938208341599
-11.2344273328781
-13.1130695343018
-12.9528522491455
-11.2561206817627
-11.2586653232574
-12.8849756717682
-11.3078291416168
-12.2353522777557
-13.8778598308563
-11.2498128414154
-13.3963429927826
-14.5178220272064
-10.4874684810638
-13.1229208707809
-12.8491238355637
-9.42016685009003
-12.8064032793045
-13.4223653078079
-10.3594590425491
-12.0046669244766
-12.2120453119278
-10.3660589456558
-11.7584933042526
-12.2215813398361
-10.981337428093
-11.8204215764999
-15.1983207464218
-11.3183349370956
-11.2617988586426
-13.3847389221191
-10.7607383728027
-11.317769408226
-13.3251298666
-11.6847366094589
-12.6337122917175
-13.9065070152283
-10.247190952301
-11.74152302742
-14.2711431980133
-8.91428017616272
-11.6357983350754
-13.9657906293869
-9.89551723003387
-11.0135490894318
-13.2947618961334
-10.005179643631
-12.5656859874725
-13.4691236019135
-9.3221127986908
-12.9855909347534
-12.7715330123901
-7.5979118347168
-12.7490910291672
-12.5017679929733
-7.99314963817596
-11.6669379472733
-13.538986325264
-7.29711544513702
-12.711420416832
-11.5135349035263
-8.81602132320404
-12.8546805381775
-11.258198261261
-7.50633668899536
-12.7175551652908
-12.091663479805
-8.58992111682892
-11.9872514009476
-13.5456820726395
-8.74306786060333
-13.7311418056488
-13.1356341838837
-10.0294673442841
-13.7972012758255
-12.998682141304
-9.53056728839874
-14.8836743831635
-11.5334041118622
-10.35866522789
-13.9569382667542
-12.044783115387
-11.0539412498474
-13.8303769826889
-13.1312984228134
-11.9861768484116
-14.4327459335327
-13.0584230422974
-10.4447965621948
-13.9012634754181
-13.3361837863922
-9.86500954627991
-14.0408662557602
-11.1427625417709
-9.59334695339203
-12.8163081407547
-10.6768304109573
-10.1317740678787
-13.8346041440964
-12.062952876091
-9.70582664012909
-14.2004792690277
-10.8658797740936
-9.96628355979919
-14.7644888162613
-11.8828092813492
-11.0116029977798
-14.4008147716522
-12.0565812587738
-11.7514712810516
-13.7548422813416
-11.6607022285461
-11.990225315094
-13.161877989769
-12.6046832799911
-13.2687972784042
-13.6207022666931
-12.1389756202698
-11.8370718955994
-14.6131016016006
-11.5946632623672
-13.272149682045
-11.8453863859177
-11.1541985273361
-12.6324375867844
-13.7262176275253
-10.6324838399887
-12.9943593740463
-11.5444267988205
-8.70748221874237
-15.5566843748093
-10.4005910158157
-8.64782726764679
-12.6215296983719
-11.8110768795013
-9.99970602989197
-12.5065944194794
-11.0900304317474
-9.92997622489929
-12.6539809703827
-10.4039000272751
-9.36941134929657
-12.4210327863693
-10.9261829853058
-9.94220280647278
-14.413834810257
-10.9064885377884
-10.9488583803177
-13.5435591936111
-10.8817394971848
-9.84839999675751
-14.471647143364
-12.0355458259583
-10.1440281867981
-13.609911441803
-12.2867301702499
-9.1598037481308
-13.1848586797714
-11.1023832559586
-9.15628015995026
-14.4553896188736
-10.4488146305084
-9.6222984790802
-13.1196186542511
-8.71728944778442
-9.22668886184692
-14.4909377098083
-11.7122002840042
-8.75830090045929
-12.0734997987747
-11.6073892116547
-8.46801829338074
-11.9119050502777
-12.8262467384338
-8.13781976699829
-13.0271391868591
-11.9920945167542
-8.94602346420288
-13.306538105011
-11.5672721862793
-10.1028938293457
-12.6266345977783
-12.3765550851822
-10.9717527627945
-13.8880821466446
-11.3323069810867
-11.0835992097855
-14.2740098237991
-11.5362801551819
-10.7224640846252
-13.6225438117981
-11.1597145795822
-11.5900858640671
-15.0879133939743
-11.1768184900284
-12.7836309671402
-14.8257700204849
-11.1605489253998
-13.942369222641
-12.5421330928802
-11.876180768013
-13.9230395555496
-13.4323827028275
-11.5838292837143
-13.7134183645248
-12.9671767950058
-13.0762627124786
-13.6008579730988
-13.0358850955963
-12.7483026981354
-11.3153173923492
-11.7357456684113
-13.9034781455994
-12.2781939506531
-13.1295313835144
-14.6244835853577
-12.0502238273621
-12.6081357002258
-15.6150323152542
-14.5976811647415
-12.1355105638504
-15.0120218992233
-14.1432970762253
-13.5398043394089
-14.9459416866302
-14.0301883220673
-11.6000249385834
-13.7561358213425
-12.0556372404099
-12.8989609479904
-13.3325481414795
-13.3723917007446
-13.6801338195801
-13.9172767400742
-12.1891635656357
-14.9277786016464
-14.1292554140091
-11.7164222002029
-14.4145308732986
-13.7875007390976
-11.8800977468491
-13.389341711998
-13.9629319906235
-12.4475425481796
-12.9569133520126
-13.3452322483063
-10.1864473819733
-12.6789877414703
-13.0419543981552
-11.0388978719711
-13.3320678472519
-14.2867522239685
-11.3817048072815
-11.7493424415588
-13.4767340421677
-9.18652522563934
-11.4388350248337
-13.1074036359787
-10.8729094266891
-10.682205080986
-15.6544350385666
-14.4822033643723
-12.2355669736862
-14.6064286231995
-12.9888644218445
-11.9586043357849
-14.7468717098236
-13.1297471523285
-11.6431844234467
-14.5847450494766
-12.9411770105362
-11.69901907444
-14.9239498376846
-13.1725651025772
-12.2251325845718
-14.1363940238953
-12.3899922370911
-12.8216977119446
-14.238512635231
-11.8771988153458
-11.8402534723282
-13.7064735889435
-10.3886110782623
-12.2233593463898
-12.0980144739151
-12.5146042108536
-13.3358656167984
-11.1774085760117
-11.7761968374252
-11.8336175680161
-12.2512855529785
-12.26624584198
-12.068377494812
-13.2450073957443
-11.9884651899338
-12.0601309537888
-15.0895553827286
-11.4385887384415
-9.34370958805084
-14.2092183828354
-10.263645529747
-10.5698713064194
-14.9058005809784
-9.92048811912537
-10.1359555721283
-14.3472621440887
-11.1740319728851
-11.5596139431
-12.9522194862366
-11.4911856651306
-11.0690855979919
-12.3032076358795
-11.4961264133453
-11.1099941730499
-14.1339961290359
-11.5587359666824
-11.3227978944778
-14.2980141639709
-11.53595495224
-11.117666721344
-13.3010193109512
-8.43472731113434
-9.94185698032379
-12.4210625886917
-8.76926910877228
-10.4506684541702
-12.8935623168945
-10.5701990127563
-8.63467597961426
-11.4518990516663
-10.9693694114685
-9.10326910018921
-12.2031027078629
-10.8102833032608
-8.53336107730865
-13.7423055171967
-11.6053473949432
-9.52129817008972
-13.6616036891937
-12.7727239131927
-9.29786944389343
-14.2462532520294
-12.1560204029083
-10.208132982254
-13.221932053566
-13.0377680063248
-9.31143343448639
-13.4420198202133
-13.8032420873642
-9.39981019496918
-12.3853857517242
-14.3205921649933
-8.52044034004211
-11.6168555021286
-12.8609417676926
-8.522913813591
-11.4766796827316
-12.487811923027
-7.57726275920868
-11.5057507753372
-13.8607131242752
-8.97219097614288
-12.2301987409592
-14.2249811887741
-8.02622973918915
-13.9074265956879
-13.5588614940643
-7.79256319999695
-12.7461957931519
-11.6351337432861
-8.49891185760498
-13.6967176198959
-12.8938878774643
-7.78097951412201
-11.9369194507599
-12.3093121051788
-9.04348969459534
-12.9507495164871
-12.0075331926346
-8.9566947221756
-13.2283834218979
-11.5939487218857
-7.83231770992279
-13.6478146314621
-10.2195233106613
-9.78070342540741
-14.3317465782166
-10.9450507164001
-10.2718777656555
-12.6172653436661
-9.73162043094635
-11.6655737161636
-13.4162266254425
-8.70981907844543
-10.7747509479523
-12.955977678299
-9.18517518043518
-12.7089216709137
-12.958066701889
-7.6825864315033
-11.2620227336884
-13.1192858219147
-8.83021283149719
-11.4100649356842
-11.1527845859528
-7.68796563148499
-11.5659801959991
-11.5790098905563
-7.87173640727997
-11.6275404691696
-12.0280922651291
-8.07865035533905
-11.2529114484787
-12.0711493492126
-8.81739187240601
-12.4637045860291
-12.4369257688522
-10.2290915250778
-11.4033306837082
-11.3057030439377
-9.83601653575897
-10.8522032499313
-11.6509881019592
-9.43049097061157
-9.60578012466431
-11.6652563810349
-8.77815139293671
-10.8075550794601
-11.1181486845016
-8.68472754955292
-10.7722729444504
-11.1796392202377
-8.07860124111176
-12.3453496694565
-11.7747430801392
-7.41819953918457
-10.9433183670044
-11.4385887384415
-9.02910006046295
-10.9892355203629
-13.3261307477951
-8.69639384746552
-10.8658131361008
-12.3755732774734
-8.53232204914093
-10.805624127388
-11.1060767173767
-8.78493642807007
-11.3118281364441
-11.7259616851807
-9.27199935913086
-9.77996730804443
-11.1887911558151
-11.0856522321701
-11.696160197258
-9.40029668807983
-8.37451314926147
-12.204282283783
-10.3394008874893
-7.80719721317291
-9.79026091098785
-10.4198069572449
-8.75009679794312
-9.12175130844116
-11.2620738744736
-8.17718541622162
-9.0706285238266
-10.39226770401
-8.9726414680481
-8.06791353225708
-10.4700511693954
-7.2493976354599
-9.25324380397797
-10.7749392986298
-7.50799345970154
-8.16527533531189
-10.5456812381744
-8.72872185707092
-8.10751366615295
-9.73829448223114
-8.17154014110565
-8.84475886821747
-9.9009804725647
-7.7331395149231
-8.90727090835571
-9.7700799703598
-5.29560649394989
-10.3187659978867
-9.91715312004089
-6.07370781898499
-9.7947461605072
-8.61740756034851
-6.28179812431335
-10.8369109630585
-9.732794880867
-6.8462153673172
-11.190166592598
-10.0728042125702
-5.73701357841492
-11.4933354854584
-8.57751154899597
-7.51459383964539
-10.6718137264252
-7.74514663219452
-6.74725568294525
-10.560794711113
-6.43287813663483
-7.36197626590729
-11.9894853830338
-8.55690622329712
-8.14299154281616
-10.917751789093
-9.35852766036987
-8.85449552536011
-12.2491631507874
-8.55403363704681
-8.26554715633392
-13.388775229454
-7.62948644161224
-10.0022605657578
-11.9966377019882
-9.68973672389984
-9.41101491451263
-11.3380845785141
-9.59471249580383
-9.75478768348694
-13.5297844409943
-10.2111032009125
-9.56771636009216
-12.0856368541718
-10.994882941246
-10.7657455205917
-11.7627137899399
-10.9768364429474
-10.9202253818512
-11.1777746677399
-10.3493700027466
-9.41041660308838
-11.9261646270752
-10.8339301347733
-9.78870213031769
-12.1103354692459
-10.5323616266251
-9.82114088535309
-12.987065911293
-11.3803811073303
-11.0399651527405
-12.7705807685852
-12.4276448488235
-11.3679925203323
-10.9862471818924
-10.6818931102753
-11.1093175411224
-13.4896314144135
-11.266326546669
-11.7518326044083
-12.4261022806168
-11.9455033540726
-11.4372588396072
-12.6665955781937
-12.6594185829163
-9.83051729202271
-12.0558409690857
-12.875208735466
-10.2660263776779
-11.4255341291428
-11.5676083564758
-10.0627255439758
-12.4519801139832
-10.4710593223572
-8.9810471534729
-12.1680388450623
-10.9469678401947
-10.102058172226
-11.0745408535004
-11.6572493314743
-10.4030684232712
-12.0085295438766
-11.6798385381699
-10.6982921361923
-9.36542356014252
-10.9663821458817
-10.3907605409622
-9.4975243806839
-10.6727877855301
-10.8807679414749
-9.89018356800079
-9.83890962600708
-10.4572796821594
-8.30528402328491
-9.79693984985352
-9.57024383544922
-8.80685520172119
-8.47711527347565
-12.035372376442
-7.5473552942276
-8.68649876117706
-11.6529561281204
-8.02960598468781
-11.3003169298172
-14.0534545183182
-8.29373276233673
-11.5629327297211
-12.8170268535614
-10.2509362697601
-12.2328287363052
-13.0513120889664
-7.00036203861237
-10.2284208536148
-10.8116270303726
-7.47740709781647
-9.74127411842346
-10.494380235672
-9.79968953132629
-10.5054088830948
-12.2966743707657
-10.1336227655411
-10.0560878515244
-11.629126906395
-11.7793039083481
-11.0934318304062
-10.8371232748032
-10.6372779607773
-10.6171138286591
-10.6344087123871
-11.9637267589569
-12.2234238386154
-10.1606997251511
-11.0361899137497
-11.6034457683563
-8.66176581382751
-11.1118657588959
-11.0217062234879
-9.29472696781158
-11.1291328668594
-12.2050383090973
-10.4539272785187
-10.0556643009186
-11.5197767019272
-12.273374915123
-12.3764184713364
-9.83941745758057
-13.3048553466797
-9.62169551849365
-9.44088506698608
-12.9561409950256
-10.1224484443665
-10.8251928091049
-12.0152696371078
-10.6642020940781
-11.7918025255203
-13.0598374605179
-10.248326420784
-11.0239251852036
-12.5508836507797
-11.0137714147568
-10.9674499034882
-11.7714812755585
-12.0222737789154
-10.5424779653549
-12.0123761892319
-10.3406652212143
-9.50248777866364
-13.6653143167496
-11.487629532814
-10.3261080980301
-11.9615327119827
-11.5313636064529
-9.86469006538391
-10.7600204944611
-11.2374222278595
-10.4382121562958
-11.5965173244476
-11.0466344356537
-11.4389588832855
-10.3577296733856
-10.8753306865692
-11.4126392602921
-10.2157608270645
-9.92869627475739
-11.5974662303925
-9.83890986442566
-11.453599691391
-9.75293695926666
-9.22551786899567
-9.48432505130768
-12.1333194971085
-9.12406027317047
-7.5965029001236
-11.2117229700089
-7.38600027561188
-8.52578413486481
-9.32041645050049
-8.9867115020752
-7.44420623779297
-9.80819201469421
-9.2573983669281
-9.68242335319519
-11.9332981109619
-9.27262115478516
-9.98628807067871
-13.3007649183273
-10.6832541227341
-10.9590700864792
-12.4703829288483
-9.24703145027161
-9.83540558815002
-13.8409030437469
-9.07049441337585
-9.64689135551453
-13.0742214918137
-8.37507426738739
-10.2558144330978
-13.3832767009735
-9.30308985710144
-9.2767493724823
-13.0892188549042
-8.60930609703064
-12.1577527523041
-13.8935306072235
-9.64511656761169
-11.7714860439301
-13.743616104126
-8.53962993621826
-12.0683603286743
-14.8767189979553
-8.39593458175659
-10.6195216178894
-11.9097319841385
-7.99235641956329
-11.0345221757889
-11.787034034729
-7.07851696014404
-11.915319442749
-12.2300806045532
-7.58858299255371
-10.8500633239746
-11.9137281179428
-7.06652772426605
-11.5254024267197
-10.8582050800323
-6.35430598258972
-9.59684491157532
-12.7083679437637
-5.84986174106598
-9.00741541385651
-12.3599673509598
-5.66137754917145
-9.89482986927032
-11.5241535902023
-6.22370231151581
-8.85322558879852
-11.6333848237991
-6.96645843982697
-10.5114222764969
-13.7909452915192
-7.16412949562073
-9.79937863349915
-12.9184272289276
-5.67554879188538
-9.70670008659363
-12.5150324106216
-7.29121649265289
-9.35670912265778
-10.1421669721603
-6.14595115184784
-10.7591637372971
-11.1629554033279
-7.44936859607697
-12.8913260698318
-11.438303232193
-7.60620522499084
-13.5572788715363
-12.2254543304443
-6.31844902038574
-14.6628360748291
-11.7883754968643
-6.17465889453888
-13.9690405130386
-14.99797976017
-6.72342646121979
-14.1792036294937
-14.2335838079453
-5.01481330394745
-14.780545592308
-13.3677611351013
-4.68842172622681
-13.4313073158264
-12.9110916852951
-6.56484544277191
-14.3532875776291
-12.4749590158463
-5.36714851856232
-14.8376146554947
-12.1144750118256
-5.02010703086853
-14.4610011577606
-12.3969314098358
-7.22217726707458
-15.3419997692108
-10.3791621923447
-6.48550403118134
-15.7610791921616
-11.0335165262222
-8.60862123966217
-12.6623846292496
-10.9281296730042
-8.28289842605591
-15.1902642250061
-9.46841406822205
-6.82139372825623
-15.5581977367401
-10.1733174324036
-8.72857618331909
-14.9395079612732
-9.64307117462158
-7.07162666320801
-14.7417392730713
-10.2205603122711
-7.21706891059875
-13.0153362751007
-10.9697555303574
-8.12906873226166
-12.8292106389999
-10.4162105321884
-8.1348956823349
-12.3458245992661
-11.1236580610275
-7.95881450176239
-12.4918736219406
-12.0366594791412
-9.36314225196838
-12.15695977211
-11.9433394670486
-9.14662659168243
-11.4810258150101
-13.2752465009689
-9.42004096508026
-9.4183109998703
-12.2118486166
-9.52220284938812
-10.3721774816513
-12.6187229156494
-9.76180934906006
-10.3915224075317
-11.7440944910049
-9.82048189640045
-11.4228340387344
-12.1559695005417
-9.57444941997528
-12.2188919782639
-11.1564562320709
-8.22962021827698
-12.9900267124176
-10.8224005699158
-11.2600016593933
-10.9381918907166
-11.1432120800018
-12.4070899486542
-11.1262366771698
-11.4545642137527
-12.2809306383133
-6.99985802173615
-10.7319024801254
-12.1464446783066
-8.4907306432724
-11.7613676786423
-11.8865107297897
-8.80531680583954
-10.8814250230789
-12.5482226610184
-10.3113108873367
-10.7845764160156
-12.0309381484985
-11.1695375442505
-10.3628472089767
-10.9615010023117
-10.8143528699875
-11.0072199106216
-9.6282411813736
-10.1508604288101
-11.7888498306274
-10.4201211929321
-11.5376224517822
-10.2049714326859
-10.598912358284
-10.8381186723709
-12.2785295248032
-11.5006107091904
-10.0674508810043
-10.9134529829025
-11.388750910759
-9.16120517253876
-10.7598993778229
-12.7157690525055
-10.4557106494904
-10.1495712995529
-11.7073897123337
-11.4596308469772
-9.88047444820404
-12.8061689138412
-11.3203166723251
-10.0161185264587
-13.4045433998108
-10.3824524879456
-10.9093821048737
-12.8744013309479
-10.4561235904694
-10.7168018817902
-13.2681629657745
-8.88824486732483
-11.0214602947235
-11.8598830699921
-8.95758605003357
-11.6947859525681
-11.6675671339035
-7.94955050945282
-11.1395455598831
-12.7549878358841
-9.54908287525177
-11.7581521272659
-12.3692189455032
-8.35551559925079
-10.0958160161972
-12.2357028722763
-8.96130216121674
-10.3425196409225
-12.4934605360031
-8.4376677274704
-10.2194346189499
-11.94396007061
-7.85882842540741
-10.6057951450348
-13.0923855304718
-9.31686043739319
-9.82053077220917
-12.1176527738571
-7.587029337883
-9.87857711315155
-11.934402346611
-6.82565200328827
-11.7730947732925
-13.1225782632828
-7.00176775455475
-10.7349697351456
-14.0337063074112
-7.46655428409576
-11.37357878685
-13.9225232601166
-5.54267525672913
-12.2932897806168
-13.2785383462906
-5.2126647233963
-11.6069775819778
-11.1716681718826
-7.51037418842316
-10.3056654930115
-11.8168616294861
-6.16155958175659
-10.7352166175842
-12.0414223670959
-5.59418201446533
-10.9545277357101
-12.5861443281174
-6.47464168071747
-12.1058014631271
-12.4841440916061
-7.07233893871307
-12.1224284172058
-12.3847994804382
-5.62827491760254
-11.8461509943008
-11.236131310463
-9.40879786014557
-12.20425593853
-10.6147392988205
-8.35384356975555
-10.9136160612106
-9.20231330394745
-7.7142208814621
-12.577871799469
-10.1170248985291
-7.61083459854126
-12.5948061943054
-9.81960344314575
-7.47347021102905
-12.395113825798
-8.22164809703827
-7.25105178356171
-12.189933180809
-9.69535005092621
-6.59656941890717
-10.8831957578659
-10.6142653226852
-6.1617044210434
-13.4363372325897
-10.3521382808685
-6.30510640144348
-12.5799899101257
-9.52179098129272
-6.54023265838623
-13.2503130435944
-10.2230722904205
-6.3992965221405
-13.1617221832275
-10.1709241867065
-5.94088745117188
-13.4049659967422
-10.8880783319473
-5.73996603488922
-11.892441034317
-8.76948094367981
-7.28676915168762
-11.4474020004272
-8.90168380737305
-6.70969104766846
-11.7682776451111
-9.35042715072632
-6.14029264450073
-11.5927367210388
-8.72264909744263
-7.56514406204224
-12.2779816389084
-8.91734969615936
-6.98913943767548
-13.1034740209579
-9.78739869594574
-7.77079141139984
-12.0372861623764
-8.75633656978607
-7.58226239681244
-11.0580701828003
-7.81037902832031
-7.3137035369873
-12.2228327989578
-8.48634731769562
-7.92615330219269
-12.3845975399017
-10.0822579860687
-6.01774954795837
-10.8539522886276
-10.9469593763351
-7.58571326732635
-11.8381756544113
-10.1976851224899
-6.66129243373871
-12.1320638656616
-9.92785453796387
-7.73480701446533
-11.9684298038483
-8.65172028541565
-5.55480027198792
-11.5183967351913
-7.68646657466888
-5.19610202312469
-12.3682614564896
-7.99553215503693
-6.09835922718048
-12.0316140651703
-6.78947520256042
-6.51214528083801
-12.0901499986649
-8.64253437519073
-8.4396048784256
-12.8379545211792
-8.16864490509033
-9.58181190490723
-11.0253598690033
-8.29110312461853
-8.87365126609802
-12.9568796157837
-9.32220840454102
-9.26937770843506
-13.6389982700348
-9.93861508369446
-9.55612015724182
-13.2716182470322
-10.9688934087753
-8.90020978450775
-12.4563524723053
-10.0712101459503
-6.45962977409363
-13.6186425685883
-10.619597196579
-7.06350493431091
-13.8062316179276
-11.0447999238968
-7.24628174304962
-13.7924599647522
-9.02918767929077
-8.73191213607788
-12.9614154100418
-9.10817158222198
-8.73745739459991
-12.4625707864761
-9.16154730319977
-8.09926283359528
-12.5489382743835
-10.059413433075
-8.80786561965942
-13.1567716598511
-9.15282154083252
-8.29904842376709
-13.8357757329941
-8.40098416805267
-9.24196755886078
-14.3063710927963
-8.61420285701752
-7.52812516689301
-14.0352733135223
-8.90188002586365
-9.08152174949646
-14.6366109848022
-7.99002456665039
-7.8480167388916
-15.5341404676437
-6.55215680599213
-7.98756301403046
-14.3849810361862
-7.26961982250214
-6.79089629650116
-13.8034421205521
-6.76105749607086
-6.52085697650909
-15.826408624649
-8.52826905250549
-6.30889105796814
-15.3634386062622
-6.42259216308594
-6.8616828918457
-15.5737692117691
-7.23333704471588
-7.06424009799957
-14.3154557943344
-7.59314095973969
-7.70046365261078
-13.7638518810272
-5.35157942771912
-7.1728208065033
-13.7069438695908
-5.19297301769257
-6.66087567806244
-12.5144058465958
-5.70015156269073
-8.17352163791656
-10.9704464673996
-5.12763249874115
-7.6435364484787
-12.334109544754
-4.91287589073181
-6.34982085227966
-12.6190657615662
-5.20453357696533
-6.90718412399292
-11.7085691690445
-3.82619392871857
-6.84075891971588
-10.8931931257248
-3.66287696361542
-7.89771831035614
-12.1490701436996
-5.54822909832001
-6.0311244726181
-10.8738158941269
-4.8668030500412
-4.37210690975189
-11.1958553791046
-6.12028813362122
-6.30915713310242
-11.5815283060074
-7.92022573947906
-5.65988075733185
-10.684411406517
-5.7744916677475
-7.07316052913666
-10.2591850757599
-5.54224467277527
-8.32636857032776
-11.1422460079193
-5.45118021965027
-5.66194558143616
-11.1910187005997
-6.13617622852325
-6.14048492908478
-10.2872524261475
-6.0892915725708
-6.49748468399048
-12.7624299526215
-6.95907950401306
-7.32148814201355
-12.8765939474106
-9.14736878871918
-6.45875298976898
-13.3557809591293
-7.87227761745453
-6.28267467021942
-12.2559962272644
-7.9756178855896
-5.49886751174927
-12.2227709293365
-7.79953598976135
-6.8050901889801
-11.1212511062622
-5.05491828918457
-7.39841270446777
-11.4145587682724
-6.08905112743378
-7.9539760351181
-12.2566914558411
-5.9277195930481
-7.48604917526245
-11.5470793247223
-5.74817299842834
-8.86652684211731
-11.9355902671814
-6.19453001022339
-7.66337823867798
-13.2301509380341
-6.89690375328064
-9.54532122612
-13.1242554187775
-7.0279552936554
-8.76915192604065
-11.9566413164139
-6.9668732881546
-7.69705021381378
-10.8829917907715
-6.74559640884399
-7.42537689208984
-11.045041680336
-7.14465391635895
-7.64643633365631
-12.5462778806686
-7.50230967998505
-6.60484063625336
-12.2496190071106
-5.94550275802612
-5.32609081268311
-12.8685408830643
-5.58272564411163
-5.98481953144073
-13.7112330198288
-6.7994726896286
-4.92027223110199
-13.2467972040176
-7.17644846439362
-5.41661894321442
-11.3096742630005
-5.78565645217896
-4.65830135345459
-11.5144129991531
-4.5938583612442
-5.33024322986603
-11.0913100242615
-5.49824380874634
-5.63254737854004
-9.96315455436707
-4.91778969764709
-8.04577136039734
-10.1416922807693
-5.47077810764313
-6.15252506732941
-10.5221984386444
-4.84524512290955
-7.24812769889832
-11.0966618061066
-5.39084935188293
-6.87085843086243
-9.96494734287262
-5.05817663669586
-5.82596123218536
-10.645947098732
-5.87468159198761
-6.47064363956451
-11.7747064828873
-6.11922323703766
-5.09154236316681
-14.3933572769165
-5.8960747718811
-5.32260751724243
-14.3882385492325
-5.35656225681305
-5.33743441104889
-14.5176205635071
-6.05349159240723
-6.59934377670288
-13.0483219623566
-6.33120083808899
-5.95276951789856
-12.8801873922348
-4.97322309017181
-6.12263524532318
-13.9309933185577
-4.04606652259827
-6.94477677345276
-13.2958868741989
-6.17390096187592
-5.88485658168793
-14.1829051971436
-7.37620162963867
-4.94161415100098
-14.6001353263855
-6.93586301803589
-5.99588346481323
-14.9544804096222
-5.9068968296051
-5.43686175346375
-14.9650187492371
-8.50076532363892
-4.5890064239502
-15.5730365514755
-7.39792573451996
-3.62584865093231
-16.4675602912903
-7.08184671401978
-4.30218935012817
-15.374724984169
-5.51200115680695
-6.03757536411285
-14.8340481519699
-5.4944132566452
-4.19684016704559
-15.8985617160797
-6.23469138145447
-4.57614684104919
-16.7656154632568
-7.3469295501709
-5.59608840942383
-15.7709132432938
-6.74089205265045
-6.86089241504669
-17.7671004533768
-7.68061172962189
-6.40281784534454
-14.893688082695
-9.91930091381073
-8.62948977947235
-14.6300594806671
-11.4596788883209
-7.4635956287384
-15.3746012449265
-11.6478489637375
-6.80411660671234
-15.0887453556061
-11.0814230442047
-7.99275994300842
-12.9732065200806
-12.1226062774658
-7.02429962158203
-13.005552649498
-10.9603809118271
-6.64063537120819
-12.9561017751694
-10.3035043478012
-8.1440976858139
-12.9191365242004
-10.2974934577942
-7.23873281478882
-13.7849873304367
-12.3502901792526
-6.17795360088348
-13.346348285675
-11.207998752594
-6.63258504867554
-12.64994764328
-10.9389405250549
-6.45113468170166
-13.9284963607788
-12.346173286438
-7.63840389251709
-14.441597700119
-12.7395217418671
-8.46025252342224
-14.1758850812912
-12.4659765958786
-9.04056060314178
-14.156214594841
-12.0898569822311
-8.94352996349335
-14.8243967294693
-12.2686649560928
-8.05375063419342
-14.8349285125732
-10.4160718917847
-8.77365684509277
-15.7970534563065
-12.1655074357986
-9.80041897296906
-15.5848898887634
-10.5829768180847
-9.08971261978149
-14.5775164365768
-10.8185976743698
-8.87538325786591
-14.15598320961
-13.3040421009064
-9.03603482246399
-15.3698863983154
-14.4163246154785
-7.60564804077148
-13.8804447650909
-12.8279259204865
-7.98701977729797
-13.4965665340424
-12.3475139141083
-8.25073027610779
-12.5976520776749
-11.0782829523087
-8.01283991336823
-13.0696530342102
-9.79996824264526
-7.46027708053589
-13.9850068092346
-9.98455381393433
-9.08945226669312
-13.3832212686539
-10.2041803598404
-8.70436918735504
-13.6358602046967
-7.97761797904968
-9.61125826835632
-12.900930762291
-7.40848004817963
-8.94991338253021
-10.6176911592484
-8.59275162220001
-10.7299424409866
-11.2665939331055
-9.70271968841553
-11.5252475738525
-11.462814450264
-9.00520050525665
-13.0402089357376
-13.0510997772217
-10.4486284255981
-11.0536794662476
-12.4502381086349
-8.16559875011444
-12.8514965772629
-12.2768720388412
-9.10137403011322
-12.9546703100204
-12.5361090898514
-10.0907241106033
-10.4028197526932
-12.5462996959686
-10.1619775295258
-11.1463181972504
-12.300577878952
-9.09216094017029
-10.8872764110565
-11.9643703699112
-10.2319866418839
-9.07160246372223
-13.589448928833
-9.23372840881348
-11.131233215332
-10.735249042511
-9.06750249862671
-8.92681646347046
-10.4878997802734
-8.02824115753174
-10.0895328521729
-11.5346059799194
-9.01522636413574
-10.8734130859375
-11.2453345060349
-8.93792521953583
-9.82150828838348
-11.3708083629608
-8.37417578697205
-10.9527089595795
-11.3415455818176
-8.7730860710144
-12.0824828147888
-11.1651306152344
-9.4103946685791
-11.3932991027832
-11.5480887889862
-9.06093382835388
-10.8325040340424
-11.9015805721283
-9.6664502620697
-11.6907165050507
-11.2487953901291
-9.67251670360565
-12.3357113599777
-10.1379625797272
-9.38093495368958
-9.88081860542297
-10.6984550952911
-8.17666459083557
-9.53815579414368
-8.79290914535522
-9.01798391342163
-9.70745897293091
-9.97450053691864
-8.14774692058563
-9.93591010570526
-9.23868811130524
-8.27172148227692
-10.6162620782852
-9.64575493335724
-8.6767121553421
-9.90172398090363
-11.0690733194351
-8.67456591129303
-9.99809610843658
-10.6765472888947
-8.56588864326477
-9.77349972724915
-9.12262046337128
-8.92960250377655
-7.45238387584686
-8.76227343082428
-7.74533236026764
-9.23329222202301
-9.634605884552
-6.77894926071167
-8.3846287727356
-10.4170805215836
-7.71117269992828
-9.28977358341217
-9.336461186409
-8.30083763599396
-9.13427460193634
-8.78673160076141
-7.95763576030731
-8.48041331768036
-8.27271354198456
-7.15464675426483
-9.991495013237
-9.91761481761932
-7.0911740064621
-9.22898089885712
-9.65340828895569
-7.43620133399963
-9.0792543888092
-10.0005530118942
-7.52924621105194
-8.60747992992401
-10.6691536903381
-6.99916315078735
-9.61670827865601
-9.51683008670807
-4.96742641925812
-8.52944529056549
-9.07001888751984
-4.72414553165436
-8.11680996417999
-8.95407199859619
-4.38495826721191
-6.57808494567871
-9.20963704586029
-5.02132308483124
-6.45631349086761
-8.54803991317749
-4.4505033493042
-6.37428998947144
-8.78833901882172
-4.57550847530365
-6.89624631404877
-8.55575394630432
-5.89434885978699
-8.04511952400208
-9.51232326030731
-6.10207498073578
-9.04771506786346
-9.22773432731628
-5.64449238777161
-9.37753367424011
-9.88898992538452
-5.42062282562256
-8.11668252944946
-9.03565883636475
-5.57990455627441
-7.43974685668945
-9.08036243915558
-6.127072930336
-8.05974495410919
-10.3879405260086
-5.2679215669632
-8.16581833362579
-9.04345428943634
-5.42236006259918
-7.74873459339142
-11.3843542337418
-6.00625336170197
-6.50881683826447
-10.845550775528
-5.25070261955261
-6.86506676673889
-11.435426235199
-6.11090087890625
-6.98519659042358
-10.1396055221558
-4.64055299758911
-9.12475872039795
-11.9309694766998
-6.25897812843323
-8.77204728126526
-12.6633797883987
-5.45669806003571
-10.5269557237625
-11.4522712230682
-5.01523566246033
-11.5188586711884
-9.85795903205872
-5.29259085655212
-10.3072988986969
-10.9403299093246
-4.1540755033493
-11.4860490560532
-12.1670625209808
-5.41348671913147
-11.8805110454559
-12.1487331390381
-5.61172962188721
-11.8863496780396
-11.1053787469864
-4.75522673130035
-11.7743278741837
-10.6084418296814
-4.12847328186035
-13.1117148399353
-10.6809455156326
-6.25994503498077
-12.1443024873734
-11.2768573760986
-4.95349407196045
-11.2011117935181
-9.91570091247559
-4.86338043212891
-10.7866878509521
-9.20586121082306
-4.63095247745514
-9.95323860645294
-10.34592628479
-5.65452337265015
-12.0637531280518
-11.096858382225
-5.97924745082855
-11.805203795433
-10.4261486530304
-5.98470139503479
-11.3887569904327
-11.4535865783691
-5.83831262588501
-9.87004280090332
-10.4260483980179
-5.85644543170929
-9.6742707490921
-11.4527872800827
-6.90118491649628
-8.54217612743378
-9.75067543983459
-6.14189457893372
-9.96730828285217
-10.1628410816193
-6.78694319725037
-11.1233961582184
-10.6937125921249
-6.35478341579437
-10.2244876623154
-11.2158461809158
-6.07560980319977
-12.0142422914505
-10.3308308124542
-7.09916615486145
-11.7759096622467
-10.515133023262
-6.33492910861969
-10.7582112550735
-10.3587032556534
-6.94424879550934
-11.5617700815201
-11.1132284402847
-7.01766550540924
-11.3610979318619
-11.1793773174286
-6.45061278343201
-13.0710208415985
-11.481577038765
-6.23937714099884
-12.6634646654129
-12.0176972150803
-7.51463496685028
-11.6894043684006
-11.5400538444519
-6.6254358291626
-11.8484206199646
-9.69424045085907
-6.80885541439056
-13.3929423093796
-9.17630875110626
-6.11959612369537
-12.0239268541336
-10.2167102098465
-5.43548405170441
-13.039155125618
-9.86858069896698
-5.44562375545502
-11.3326157331467
-8.87968051433563
-7.05999076366425
-12.036172747612
-8.50252962112427
-7.96724843978882
-12.6634259223938
-7.92755091190338
-7.46222174167633
-11.6233059167862
-8.36998391151428
-6.73097348213196
-10.9986174106598
-8.72085440158844
-8.95890486240387
-12.9953142404556
-8.55445945262909
-7.57523906230927
-10.4703253507614
-8.53542125225067
-8.56045615673065
-10.9425514936447
-8.06582236289978
-9.80009627342224
-10.8649318218231
-7.22897028923035
-8.79590106010437
-11.9551818370819
-7.20788061618805
-10.770193696022
-10.6563946008682
-8.05202066898346
-10.7501941919327
-9.50164663791656
-7.4391827583313
-9.55444669723511
-10.5440669059753
-8.1772700548172
-9.9324437379837
-11.6793652772903
-7.10757672786713
-9.7235301733017
-11.4722865819931
-8.09423387050629
-11.7823737859726
-10.1650718450546
-8.4864776134491
-11.6916024684906
-7.80845999717712
-7.97134017944336
-10.2529449462891
-9.18454551696777
-8.19161128997803
-10.1145620346069
-7.22931385040283
-8.36564648151398
-11.0145760774612
-8.39744293689728
-9.39145505428314
-11.051583647728
-7.29050004482269
-9.41487193107605
-11.6342160701752
-6.91691756248474
-8.98188745975494
-11.8788152933121
-5.92364084720612
-8.79129123687744
-10.1533145904541
-8.70647525787354
-8.70442223548889
-11.7794001102448
-7.25589394569397
-7.11349427700043
-9.31275689601898
-8.61655271053314
-6.99271047115326
-9.66673505306244
-8.14119470119476
-7.22001373767853
-12.8141366243362
-7.6019412279129
-6.85191798210144
-11.1220166683197
-8.38081908226013
-7.3140721321106
-11.2158665657043
-7.50640726089478
-6.44850134849548
-11.0848610401154
-8.4569571018219
-4.39014172554016
-8.77274060249329
-8.95705628395081
-5.69891667366028
-9.316157579422
-8.94403767585754
-6.76641476154327
-9.93506348133087
-10.0563660860062
-6.82418668270111
-10.1273139715195
-9.54972493648529
-6.8492830991745
-10.2313050031662
-7.37890326976776
-5.82532703876495
-10.4467779397964
-9.67443335056305
-5.53548872470856
-10.2465926408768
-10.195215344429
-6.62644791603088
-9.27606511116028
-8.68432545661926
-6.88643157482147
-10.3215836286545
-7.02770125865936
-6.49380600452423
-9.78484547138214
-6.27499687671661
-6.95317542552948
-8.9991682767868
-6.51165378093719
-6.97769010066986
-12.3008712530136
-8.02378213405609
-7.21540915966034
-11.5127781629562
-7.94429290294647
-6.49463546276093
-11.0871356725693
-8.74769246578217
-7.45104050636292
-12.1131985187531
-10.2259523868561
-6.62967967987061
-12.6185402870178
-10.1064419746399
-6.74465906620026
-12.7372871637344
-7.33439409732819
-8.44653081893921
-13.0584559440613
-7.70688772201538
-10.0422003269196
-14.1954758167267
-7.40020871162415
-11.0153403282166
-13.5572657585144
-7.18160676956177
-10.6506789922714
-14.4323714971542
-7.4638284444809
-10.904070019722
-14.7246371507645
-6.52837097644806
-11.1522859334946
-13.9038881063461
-7.53782117366791
-11.6758261919022
-12.8984824419022
-8.52200424671173
-10.378685593605
-12.5015226602554
-10.1360422372818
-10.8497076034546
-12.2672653198242
-9.6264066696167
-11.1366505622864
-13.092315196991
-10.2580504417419
-10.4066758155823
-12.4157967567444
-9.77701234817505
-10.8376523256302
-13.4068509340286
-8.6541348695755
-10.5892293453217
-13.0799071788788
-10.5785024166107
-10.8980782032013
-14.3287298679352
-11.4370863437653
-12.2366098165512
-13.3842443227768
-10.8510402441025
-12.1839781999588
-13.1934386491776
-12.0308705568314
-11.7340847253799
-13.1665207147598
-11.1679779291153
-12.4851016998291
-14.1423025131226
-12.3078565597534
-13.5157428979874
-15.2263952493668
-12.1164709329605
-13.6827112436295
-13.4157272577286
-11.8436838388443
-13.0093511343002
-12.472271323204
-12.512536406517
-13.5211869478226
-12.3566418886185
-11.5292397737503
-13.7791669368744
-11.9000241756439
-10.2508265972137
-13.9456940889359
-11.1718426942825
-9.73857891559601
-12.4532797336578
-11.3265869617462
-10.3807642459869
-11.7229939699173
-11.3530398607254
-9.76451504230499
-11.5397908687592
-10.7352178096771
-8.29482531547546
-10.3636966943741
-11.2141615152359
-10.744769692421
-11.1264940500259
-11.6469122171402
-10.8517299890518
-10.8743332624435
-11.6058844327927
-10.9668244123459
-10.9695698022842
-10.9515920877457
-12.5529772043228
-10.9275966882706
-10.8021847009659
-10.5028311014175
-9.81395626068115
-11.2966680526733
-9.29865169525146
-10.6689056158066
-10.6754916906357
-9.60019052028656
-10.0193281173706
-10.4479475021362
-8.47115325927734
-10.5159301757812
-10.8113136291504
-7.57034015655518
-11.8396031856537
-12.0185973644257
-7.86519503593445
-12.3664432764053
-13.8226858377457
-8.03532373905182
-10.9807099103928
-11.5513409376144
-7.79454600811005
-10.335698723793
-10.547012925148
-8.54427969455719
-8.82517802715302
-9.19236266613007
-10.3831518888474
-9.63167107105255
-9.42559635639191
-9.18178188800812
-10.327484369278
-10.0567610263824
-9.58637452125549
-8.76498317718506
-9.67231941223145
-10.0903968811035
-9.53008425235748
-10.4206787347794
-9.814817070961
-10.0271024703979
-10.5533313751221
-8.950927734375
-9.57995688915253
-11.8014649152756
-10.2585161924362
-9.67100596427917
-11.1018893718719
-10.6952397823334
-8.01545965671539
-11.2510277032852
-10.4735208749771
-7.85372424125671
-11.319545507431
-9.94448351860046
-7.30939829349518
-11.9558426141739
-10.6039196252823
-7.73223471641541
-10.1767756938934
-9.85996508598328
-8.14723443984985
-11.1121935844421
-10.9185271263123
-7.56558263301849
-10.7766355276108
-12.4054387807846
-6.97723007202148
-8.9445104598999
-12.5745534896851
-7.34876561164856
-11.150723695755
-11.8944475650787
-9.31463968753815
-12.057077050209
-11.0048986673355
-7.80230069160461
-9.74171662330627
-12.2210876941681
-6.73694860935211
-9.84837305545807
-14.6558672189713
-8.5714418888092
-12.1926910877228
-13.6698467731476
-8.84020602703094
-10.9058798551559
-12.234134554863
-8.1161904335022
-10.4689373970032
-13.2842535972595
-6.97238206863403
-12.2566027641296
-12.985249042511
-6.43640232086182
-10.635244846344
-14.3020834922791
-8.00659883022308
-12.5352758169174
-14.5321601629257
-7.48410797119141
-11.5374374389648
-14.2039136886597
-9.04767441749573
-11.0403788089752
-11.8005678653717
-7.80604004859924
-10.5810329914093
-12.9035017490387
-8.74563956260681
-10.511967420578
-13.7896106243134
-9.46684193611145
-10.5161125659943
-14.6036427021027
-9.80843007564545
-10.1884988546371
-15.4238971471786
-9.08267331123352
-9.8751585483551
-14.9890720844269
-9.57827985286713
-10.1518386602402
-14.218160033226
-11.4246636629105
-10.5737305879593
-12.2207518815994
-10.7609679698944
-11.0376107692719
-11.2569901943207
-10.057910323143
-8.12921464443207
-12.0027259588242
-10.0478327274323
-9.66981816291809
-11.7156431674957
-9.81419348716736
-8.79841208457947
-11.7318952083588
-10.9156229496002
-10.2179462909698
-13.3111612796783
-10.6376316547394
-9.1856997013092
-12.6416599750519
-11.2702186107635
-11.1072270870209
-13.1046073436737
-8.8544944524765
-8.82209527492523
-13.0700172185898
-9.02099788188934
-10.1670979261398
-11.6139258146286
-8.30315637588501
-9.88789892196655
-11.6914782524109
-9.36249423027039
-10.4947926998138
-9.74096655845642
-10.1603288650513
-10.8532400131226
-10.2994947433472
-9.79853296279907
-9.42518854141235
-10.9117436408997
-9.98624992370605
-10.5412654876709
-10.8803987503052
-9.16284239292145
-9.65203154087067
-11.4083477258682
-10.0550481081009
-10.1364613771439
-10.9781714677811
-10.2331315279007
-8.68904793262482
-9.92503368854523
-10.7042473554611
-9.71380317211151
-10.8103541135788
-10.4360650777817
-9.4997056722641
-11.3058122396469
-10.2791405916214
-9.04301559925079
-10.6554499864578
-10.1166536808014
-10.2686035633087
-11.890355348587
-11.7090817689896
-9.90905582904816
-12.4255477190018
-9.69995927810669
-9.90494585037231
-12.0361847877502
-9.58972537517548
-10.0512741804123
-12.9692772626877
-9.61552453041077
-10.7345840930939
-13.292228937149
-7.9902755022049
-9.09496986865997
-13.4347039461136
-7.8448805809021
-9.51181173324585
-13.0326809883118
-7.6158674955368
-10.4453486204147
-11.7265185117722
-5.85454428195953
-10.0585523843765
-12.2051836252213
-7.39750826358795
-10.3966099023819
-13.9198738336563
-6.16454684734344
-10.476967215538
-13.0149654150009
-6.31260001659393
-9.61035573482513
-12.7927411794662
-8.018590092659
-9.91986477375031
-12.4156409502029
-6.58179211616516
-9.8389995098114
-13.6130006313324
-8.18717265129089
-10.4824063777924
-12.6572577953339
-6.40960538387299
-10.4918345212936
-12.933462023735
-7.38781821727753
-10.4146107435226
-12.4206560850143
-5.3725448846817
-9.68615305423737
-11.7981868982315
-7.06948363780975
-10.5721815824509
-12.0060070753098
-6.1642107963562
-11.4007782936096
-14.1611256599426
-8.41608703136444
-11.6852577924728
-12.8434847593307
-7.76380062103271
-11.2852754592896
-13.9219198226929
-7.94310593605042
-10.9553139209747
-13.2935259342194
-7.3850953578949
-10.2753427028656
-12.9532363414764
-6.23672747612
-10.1528446674347
-12.932651758194
-8.23463773727417
-9.87338018417358
-12.8101801872253
-7.77934885025024
-9.03616762161255
-14.0555157661438
-7.23451864719391
-9.48538649082184
-13.3814913034439
-7.75419139862061
-8.54249382019043
-13.0499973297119
-7.74907445907593
-10.6360306739807
-13.6834530830383
-9.90839314460754
-10.2284767627716
-12.2412550449371
-8.58946526050568
-9.85148632526398
-12.7794696092606
-8.94904732704163
-10.4558708667755
-13.2836029529572
-9.43811225891113
-10.1159791946411
-12.6744623184204
-9.67794215679169
-9.68777358531952
-12.5678662061691
-7.44027245044708
-8.06090176105499
-12.9269944429398
-9.39410996437073
-9.89911770820618
-12.256135225296
-8.74945330619812
-11.2937705516815
-11.6999757289886
-9.8043018579483
-11.3128830194473
-12.4288507699966
-11.1480726003647
-10.9492915868759
-14.2259925603867
-9.18233406543732
-8.84265244007111
-14.9885741472244
-11.8248499631882
-9.61461532115936
-14.6162165403366
-12.2955178022385
-9.13484752178192
-13.7187851667404
-13.6893292665482
-8.99205887317657
-15.0790740251541
-12.0280456542969
-10.3081817626953
-16.8436861038208
-13.1333720684052
-11.9124257564545
-15.4820048809052
-11.543649315834
-10.2273823022842
-16.7177826166153
-12.9068006277084
-10.7172111272812
-15.3942073583603
-12.1329346895218
-10.4352494478226
-15.1871577501297
-12.3375504016876
-10.2951128482819
-13.6261932849884
-13.0920909643173
-8.60761773586273
-15.2662519216537
-11.055260181427
-9.97032785415649
-15.1539511680603
-10.5718919038773
-9.8344212770462
-14.10047352314
-9.70576536655426
-8.26508009433746
-14.5814481973648
-10.9291352033615
-9.61593997478485
-15.8347662687302
-11.7030813694
-10.1503117084503
-15.0352699756622
-9.51640212535858
-10.7829331159592
-15.4090584516525
-11.4624848365784
-10.7076869010925
-11.8869595527649
-12.3325951099396
-12.924124956131
-13.1638023853302
-10.3434052467346
-11.0336546897888
-13.099093914032
-11.7794808149338
-11.9883173704147
-12.5326355695724
-10.4808613061905
-10.3009916543961
-11.7419315576553
-12.6040332317352
-10.6631314754486
-12.6356933116913
-13.1824260950089
-11.3245941400528
-12.2530027627945
-12.3793522119522
-12.9916645288467
-12.5977436304092
-12.426621556282
-15.5899068117142
-13.1408787965775
-12.1936690807343
-14.5058267116547
-12.3701283931732
-11.1075478792191
-12.3770762681961
-12.389063000679
-12.742028594017
-12.9567168951035
-11.3057082891464
-11.5776044130325
-13.923489689827
-12.512803196907
-12.7803041934967
-13.1612665653229
-8.23655152320862
-14.6537888050079
-13.3347771167755
-10.6521589756012
-14.3298047780991
-11.4545291662216
-11.0993818044662
-13.6670529842377
-12.5166280269623
-10.5546958446503
-14.2985898256302
-12.3919440507889
-10.8811656236649
-14.191950917244
-11.6407557725906
-9.27373516559601
-15.45725274086
-11.038455247879
-9.4841673374176
-15.5579504966736
-12.0245385169983
-9.92688417434692
-14.2909480333328
-11.3626605272293
-10.0831528902054
-14.5928324460983
-10.9777878522873
-8.83807742595673
-13.5574895143509
-11.5395270586014
-9.50188171863556
-14.2594704627991
-11.1070780754089
-9.88976430892944
-13.9517781734467
-10.6375834941864
-10.3884704113007
-14.2264769077301
-11.0843021869659
-11.2035734653473
-14.6487476825714
-11.5851233005524
-10.4630863666534
-15.8305768966675
-11.9595737457275
-9.93503856658936
-14.7221300601959
-12.6600086688995
-11.204512834549
-14.3071318864822
-11.7673131227493
-10.3465968370438
-14.6577135324478
-11.4623943567276
-11.8286443948746
-14.2781029939651
-9.38166630268097
-12.1437436342239
-14.3752813339233
-10.0271005630493
-11.7729902267456
-13.3823928833008
-10.249137878418
-11.0557765960693
-13.3823170661926
-9.88869905471802
-10.8262124061584
-14.7054122686386
-10.5368913412094
-10.2699817419052
-14.844927072525
-10.0785448551178
-10.144228219986
-14.2216641902924
-7.64029002189636
-10.5639646053314
-13.4530248641968
-8.51476097106934
-9.02156734466553
-13.1407222747803
-8.27542781829834
-11.1632022857666
-13.6206990480423
-11.2455388307571
-11.4345055818558
-12.2122106552124
-10.7477684020996
-11.6457061767578
-11.8975023031235
-9.9470819234848
-10.6552146673203
-11.3195450305939
-10.4555962085724
-11.1007759571075
-12.3780536651611
-10.2806577682495
-11.0479955673218
-11.8513448238373
-11.1392476558685
-10.7747075557709
-12.6900684833527
-12.7831537723541
-10.9453566074371
-13.0624755620956
-9.61813676357269
-10.3571771383286
-13.6624749898911
-10.3913015127182
-11.2073091268539
-14.6789594888687
-7.94334948062897
-9.48156988620758
-13.4128341674805
-9.19347095489502
-10.3072805404663
-13.2639155387878
-7.99980020523071
-10.0155186653137
-13.9183161258698
-8.15916657447815
-9.17619442939758
-13.1842356920242
-9.13916790485382
-9.51431095600128
-13.169208407402
-9.88430488109589
-9.53899276256561
-12.8409571647644
-8.62070035934448
-9.69001340866089
-13.6096622943878
-10.3673374652863
-9.45441174507141
-11.7200174331665
-10.1995496749878
-10.2799205780029
-12.2352180480957
-10.7440013885498
-12.1324424743652
-11.8221992254257
-10.8537963628769
-12.1152595281601
-13.142076253891
-12.5188224315643
-12.2635152339935
-12.7177158594131
-11.8132854700089
-12.0445944070816
-12.7487256526947
-12.2465875148773
-13.1165301799774
-12.4239783287048
-11.6718688011169
-11.3277106285095
-10.7195684909821
-10.0845482349396
-11.0111658573151
-10.9769899845123
-10.2805807590485
-11.1850130558014
-10.7452101707458
-12.5043015480042
-11.6620078086853
-9.40959715843201
-10.9905288219452
-10.1938569545746
-10.9836634397507
-10.7360829114914
-8.98813235759735
-11.4110666513443
-10.3776775598526
-9.49299013614655
-11.4273171424866
-9.66306352615356
-8.39941549301147
-11.1889947652817
-10.6545366048813
-10.6360591650009
-11.3008714914322
-10.7644344568253
-8.48027670383453
-11.4283578395844
-9.65360713005066
-8.24002242088318
-12.173380613327
-10.2562234401703
-6.71217370033264
-10.0820001363754
-10.7538894414902
-9.20359742641449
-9.80445945262909
-11.77430331707
-10.3869522809982
-9.52390146255493
-10.3897137641907
-11.198986530304
-10.0035355091095
-12.1804935932159
-9.58710789680481
-10.1121898889542
-13.5455032587051
-9.20711290836334
-10.6836225986481
-12.9109423160553
-10.9953434467316
-12.3781644105911
-13.7858811616898
-8.57906067371368
-10.7761734724045
-10.771789431572
-9.56872260570526
-10.350334405899
-10.9501554965973
-9.58724522590637
-11.0647052526474
-10.2812961339951
-8.74233567714691
-11.2919026613235
-10.8599911928177
-10.9572945833206
-11.6860854625702
-10.7733066082001
-10.2619836330414
-10.7056500911713
-12.6183803081512
-9.44089102745056
-9.91508066654205
-11.5586601495743
-10.4242626428604
-11.4311854839325
-13.7249944210052
-9.8065345287323
-10.5197796821594
-12.6726546287537
-9.07537126541138
-9.5226936340332
-11.846851348877
-9.74201583862305
-11.602713227272
-11.8413749933243
-9.48650228977203
-10.0265418291092
-11.3324052095413
-9.48815166950226
-10.5186680555344
-11.8947294950485
-10.5855797529221
-11.9565950632095
-11.9133697748184
-9.70204317569733
-11.9231753349304
-12.0198874473572
-8.73046541213989
-13.0987037420273
-13.9527677297592
-8.97433984279633
-12.8081479072571
-14.2378144264221
-8.36285543441772
-12.0042507648468
-13.7050774097443
-8.64507985115051
-12.1108785867691
-14.187845826149
-8.53618109226227
-12.7819632291794
-14.7316473722458
-8.92422473430634
-11.9930853843689
-14.4136357307434
-8.09694147109985
-12.9095457792282
-14.9442604780197
-10.2922857999802
-11.8370658159256
-12.9074393510818
-10.8055745363235
-11.4937096834183
-14.6949397325516
-11.639720082283
-13.3122203350067
-14.7005145549774
-10.636214017868
-13.2638555765152
-13.6939169168472
-9.87452566623688
-13.6941330432892
-14.2004520893097
-9.95536923408508
-13.2172874212265
-14.7000421285629
-10.9649099111557
-14.7101212739944
-13.6920663118362
-9.51346981525421
-13.9699343442917
-15.2645138502121
-9.41158759593964
-13.3189823627472
-13.6393139362335
-9.20973515510559
-11.8024686574936
-12.1483052968979
-10.7697166204453
-10.8614901304245
-12.5119427442551
-10.8240889310837
-12.4180669784546
-12.0232524871826
-11.8750991821289
-11.953712105751
-11.8469702005386
-10.0848242044449
-13.5642286539078
-10.9946399927139
-9.81295073032379
-12.1812125444412
-11.0077229738235
-10.782090306282
-12.4608945846558
-11.4334087371826
-10.8518018722534
-14.1492379903793
-11.1575845479965
-10.5590890645981
-12.5831254720688
-10.451465010643
-11.1356462240219
-12.7102547883987
-9.92384350299835
-9.42951309680939
-11.6844880580902
-10.542014837265
-10.7599456310272
-11.0776307582855
-11.450630903244
-9.60253405570984
-10.549248456955
-11.1471030712128
-9.82365489006042
-10.7398746013641
-10.5360019207001
-10.6394145488739
-11.7119269371033
-11.831458568573
-9.47444200515747
-12.2755552530289
-12.4819561243057
-9.48730432987213
-12.4279376268387
-11.524597287178
-10.3252221345901
-11.4623802900314
-10.1899908781052
-9.70989310741425
-11.5769103765488
-10.4725221395493
-8.78061616420746
-11.3333044052124
-10.193941116333
-9.9649019241333
-10.8202167749405
-8.96755182743073
-9.88867819309235
-11.4350287914276
-9.23346972465515
-9.90170454978943
-10.7312167882919
-10.2786878347397
-10.3697227239609
-10.4492857456207
-8.90857815742493
-10.6255714893341
-10.820961356163
-9.56407296657562
-10.3597749471664
-10.6490975618362
-8.30993473529816
-10.2501899003983
-11.6731390953064
-7.92498445510864
-10.0029997825623
-11.6347925662994
-8.3796398639679
-9.34522080421448
-10.7951112985611
-8.77943098545074
-11.0206476449966
-11.4252783060074
-8.56352198123932
-11.5898576974869
-10.7954096794128
-9.85666513442993
-11.5706925392151
-10.5469708442688
-8.77864599227905
-12.7659583091736
-11.4458887577057
-8.30738663673401
-13.1545126438141
-11.5800579786301
-8.16682517528534
-12.6163786649704
-12.9123619794846
-9.7464417219162
-12.1703814268112
-11.3177777528763
-8.20055210590363
-10.8126918077469
-10.9667830467224
-7.57654142379761
-10.6196942329407
-11.4615610837936
-6.70997750759125
-12.8504217863083
-9.61001753807068
-7.32284331321716
-11.8086869716644
-11.0062654018402
-7.29713892936707
-14.0095088481903
-9.20539820194244
-6.15105545520782
-12.9929939508438
-8.93675017356873
-6.88281798362732
-10.7029178142548
-9.5497875213623
-6.90714073181152
-11.5443696975708
-10.5212043523788
-6.24813067913055
-13.5655959844589
-11.9411792755127
-7.34818077087402
-12.9994077682495
-11.2142927646637
-7.76070523262024
-12.2981493473053
-13.423117518425
-8.87140548229218
-11.7368429899216
-13.4342091083527
-9.49110531806946
-11.2887527942657
-14.1467396020889
-8.89991056919098
-9.79806005954742
-13.4527353048325
-9.49274861812592
-9.66728246212006
-13.6060073375702
-9.9172055721283
-11.4410684108734
-14.1943861246109
-11.3039184808731
-11.5869127511978
-12.9151418209076
-10.8228604793549
-10.2278792858124
-12.5951796770096
-10.3154698610306
-10.1458178758621
-12.6620972156525
-11.0862848758698
-12.1102373600006
-13.3648681640625
-10.6239261627197
-11.5405864715576
-11.1788357496262
-11.2882517576218
-11.9351404905319
-12.2743911743164
-10.5749559402466
-12.0786838531494
-12.6061542034149
-10.581209897995
-11.7321879863739
-11.0355221033096
-9.87553083896637
-12.1395307779312
-8.61721622943878
-8.86051762104034
-13.2041970491409
-11.896045923233
-8.9236261844635
-12.6917774677277
-12.6404339075089
-9.4583603143692
-13.1993404626846
-9.26582324504852
-7.7947701215744
-12.1538819074631
-10.1270693540573
-8.73517882823944
-12.4425457715988
-9.8530513048172
-10.7286330461502
-12.8860284090042
-10.6489365100861
-10.6261332035065
-11.871203660965
-11.4967602491379
-9.36558330059052
-11.4424780607224
-10.052258014679
-7.85711336135864
-12.549647808075
-11.6514261960983
-6.74252736568451
-12.5940350294113
-10.5986241102219
-8.28290450572968
-13.45740878582
-10.0909765958786
-8.19908320903778
-14.9578102827072
-11.8470982313156
-8.11504542827606
-13.2377403974533
-11.3317174911499
-7.39059734344482
-11.7372465133667
-10.9544608592987
-7.31321406364441
-13.0523602962494
-10.0494960546494
-7.85071122646332
-12.8364433050156
-11.3538123369217
-6.0888329744339
-14.0895196199417
-10.1073051691055
-5.93199217319489
-12.4823862314224
-9.19714736938477
-6.01481008529663
-14.0112056732178
-10.5501184463501
-8.36712074279785
-15.0342874526978
-8.51893389225006
-9.08122408390045
-15.3749214410782
-9.28558301925659
-10.4778771400452
-15.3346228599548
-9.82652759552002
-10.0016956329346
-17.9021501541138
-9.25720000267029
-11.0280997753143
-15.5559537410736
-9.53883504867554
-9.53648710250854
-15.1173720359802
-12.1676414012909
-9.34799265861511
-13.2315995693207
-9.53337132930756
-10.1421378850937
-12.7250941991806
-11.0183237791061
-8.1092814207077
-11.7790783643723
-10.8616844415665
-9.67390692234039
-12.8292261362076
-10.4710520505905
-8.01747214794159
-11.6571749448776
-11.465870141983
-9.57390809059143
-13.0151360034943
-9.52596580982208
-8.26825630664825
-11.9283610582352
-9.53836762905121
-9.26889550685883
-13.2620385885239
-11.4752169847488
-10.9766837358475
-12.3170729875565
-10.8076550960541
-12.0669209957123
-11.3392713069916
-11.1573929786682
-12.0652213096619
-11.6080298423767
-10.8414859771729
-11.6907787322998
-11.4945917129517
-10.3542128801346
-11.1049882173538
-11.1201182603836
-10.8457926511765
-11.197604060173
-10.7152136564255
-10.27115046978
-12.5985544919968
-12.0220078229904
-10.7601447105408
-11.6944422721863
-13.2765069007874
-11.7790511846542
-13.3092616796494
-13.0183871984482
-10.6392294168472
-12.3702360391617
-14.3774172067642
-10.1342935562134
-12.4800062179565
-16.3747358322144
-11.577752828598
-12.7969243526459
-16.4513385295868
-13.1763410568237
-11.8559837341309
-14.9064254760742
-11.5509586334229
-8.42515182495117
-15.4989166259766
-10.1082515716553
-9.14216899871826
-14.8285465240479
-9.57893478870392
-10.4499064683914
-13.1106396913528
-7.356764793396
-9.26236438751221
-15.1140584945679
-8.07530951499939
-9.67139220237732
-13.7648627758026
-9.30663573741913
-10.5494946241379
-13.3851107358932
-9.22569942474365
-10.2802114486694
-11.9676570892334
-8.9736624956131
-9.8497086763382
-11.4015828371048
-10.8263574838638
-10.4783111810684
-12.4511820077896
-9.19961941242218
-12.1424123048782
-13.968673825264
-9.88151144981384
-10.8859307765961
-13.2292783260345
-8.81593263149261
-10.8975318670273
-11.6946376562119
-9.4927374124527
-10.2921272516251
-12.4025636911392
-8.89335060119629
-8.57334041595459
-11.9915027618408
-8.6650767326355
-9.91363477706909
-14.1647591590881
-8.95593237876892
-11.4515950679779
-12.7039220333099
-9.50092208385468
-12.155858874321
-11.7800444364548
-10.7043501138687
-10.0045391321182
-11.4899240732193
-8.47922074794769
-10.2144368886948
-12.2122987508774
-11.175800204277
-11.3181589841843
-11.4596461057663
-10.116042137146
-11.6343832015991
-11.3926858901978
-9.2324253320694
-10.449826836586
-12.0811640024185
-10.050884604454
-11.1413053274155
-10.1547664403915
-10.6691910028458
-8.36270010471344
-9.83338892459869
-10.0715155601501
-10.5819058418274
-10.0385489463806
-10.1046124696732
-10.6451750993729
-9.408238530159
-10.3954989910126
-9.69059634208679
-9.1607072353363
-10.6602264642715
-10.3601957559586
-11.8020168542862
-9.87938046455383
-10.845680475235
-11.8534042835236
-8.88197135925293
-9.21027851104736
-11.0096673965454
-6.62264859676361
-9.11119592189789
-10.8546603918076
-6.23806691169739
-8.13857483863831
-11.7869980335236
-8.50543189048767
-12.0065104961395
-11.0032527446747
-8.77000725269318
-12.7051869630814
-10.5055953264236
-9.59381484985352
-13.5556354522705
-8.78053569793701
-7.67335200309753
-11.403906583786
-9.9495370388031
-6.40663623809814
-10.5571422576904
-10.73410987854
-8.27115750312805
-11.9479124546051
-9.83959317207336
-9.41319632530212
-13.0899274349213
-8.14898276329041
-9.11574506759644
-13.3613533973694
-8.53617238998413
-8.9616676568985
-12.583730340004
-7.63325655460358
-8.26678788661957
-12.534756064415
-8.69274652004242
-8.61840808391571
-12.2989414930344
-8.16225135326385
-7.81886959075928
-12.9226636886597
-8.23498058319092
-7.55963885784149
-11.8392428159714
-7.51331794261932
-9.56515002250671
-10.5103709697723
-7.84964060783386
-8.68633651733398
-11.7569751739502
-9.56225490570068
-9.21767365932465
-11.8752254247665
-8.49237382411957
-7.76327443122864
-11.6882059574127
-10.078816652298
-7.01564681529999
-10.4528950452805
-10.5169361829758
-7.03942584991455
-10.5790348052979
-8.3861722946167
-6.94969129562378
-9.29768419265747
-8.15245771408081
-5.69300329685211
-9.36169397830963
-8.57881891727448
-7.74673414230347
-9.822105884552
-6.39011669158936
-7.80158138275146
-10.3912220001221
-7.11354160308838
-8.86292922496796
-8.60895717144012
-9.01386153697968
-8.64205884933472
-9.08551836013794
-9.66896677017212
-9.40310966968536
-9.8479415178299
-7.75283634662628
-8.15757083892822
-9.74158573150635
-9.97602558135986
-7.91381013393402
-7.787233710289
-8.62934243679047
-8.83225393295288
-9.99645948410034
-10.3691229820251
-9.85207748413086
-8.90484237670898
-9.32872867584229
-8.34012675285339
-9.73011183738708
-10.8607938289642
-9.52438426017761
-10.2972962856293
-8.95660758018494
-8.2718802690506
-8.71886265277863
-11.4893561601639
-8.33403658866882
-10.2291142940521
-11.9378774166107
-8.49871420860291
-10.7817571163177
-11.7887799739838
-8.14832401275635
-10.8125982284546
-11.2954978942871
-8.38257527351379
-8.76860165596008
-10.7635958194733
-8.7310870885849
-11.0659383535385
-10.7136672735214
-8.124067902565
-10.4947344064713
-13.2387367486954
-8.39338302612305
-9.91035461425781
-13.2585163116455
-7.61148369312286
-9.79702198505402
-12.508299946785
-6.66722571849823
-7.655641913414
-11.5359281301498
-6.76841938495636
-7.95370066165924
-10.8889147043228
-6.76989924907684
-7.87113749980927
-11.0548266172409
-7.26510071754456
-8.90907788276672
-10.9504683017731
-7.28947639465332
-8.49812030792236
-9.88303184509277
-6.38627016544342
-7.48288834095001
-9.10545837879181
-7.54228496551514
-8.22277355194092
-9.38518714904785
-6.63957536220551
-8.72154366970062
-10.4090036153793
-5.60259091854095
-8.05375230312347
-10.2108606100082
-6.05887985229492
-8.55123710632324
-9.36723709106445
-6.79999494552612
-9.11862087249756
-9.6016149520874
-6.84392893314362
-9.263791680336
-9.45441687107086
-5.79802143573761
-10.0919886827469
-10.6082173585892
-4.95420062541962
-10.1901234388351
-11.4927204847336
-3.83609652519226
-8.37673735618591
-12.5492475032806
-3.19270992279053
-8.50513029098511
-12.2374520301819
-5.82644534111023
-8.52652621269226
-11.6572778224945
-5.84019005298615
-7.49505913257599
-10.0876618623734
-8.00508630275726
-8.17637765407562
-10.5946315526962
-8.16533708572388
-8.37125158309937
-9.95058393478394
-6.70941698551178
-7.54501593112946
-9.34132063388824
-6.34346234798431
-7.09412276744843
-9.61912333965302
-5.44494342803955
-7.47388315200806
-10.5275511741638
-6.40593028068542
-7.56980347633362
-11.1196892261505
-5.2138124704361
-6.86928522586823
-10.5564476251602
-6.0118590593338
-6.3325959444046
-11.3234649896622
-7.02709484100342
-6.0497031211853
-10.0701551437378
-6.92454469203949
-7.30042970180511
-11.9996246099472
-6.21819460391998
-8.32363951206207
-10.9800621271133
-7.52539026737213
-8.59059870243073
-10.1435037851334
-6.882563829422
-8.04052662849426
-8.31961178779602
-6.43193364143372
-7.01058077812195
-11.0476176738739
-7.87327551841736
-6.98940253257751
-9.52082991600037
-8.78629207611084
-8.40603542327881
-9.93892955780029
-7.13047897815704
-8.08714115619659
-10.65671646595
-8.212970495224
-7.7951352596283
-10.1305902004242
-8.27016520500183
-8.71993708610535
-10.2100322246552
-8.35776257514954
-8.69547963142395
-11.3201010227203
-8.15888512134552
-8.80766212940216
-11.3703013658524
-7.18490278720856
-7.8268266916275
-12.1663147211075
-5.89976739883423
-6.63857984542847
-12.8057422637939
-5.04252278804779
-8.06696450710297
-13.0237563848495
-7.35938143730164
-7.62748503684998
-12.6130006313324
-6.89264440536499
-6.97282648086548
-11.6718726158142
-6.93805706501007
-8.32659161090851
-12.612529873848
-7.38949060440063
-8.00713872909546
-13.6630110740662
-7.52805459499359
-7.91873395442963
-12.8439096212387
-7.94768047332764
-9.0094633102417
-12.8252058029175
-8.16089308261871
-10.8835016489029
-13.0417629480362
-8.5221312046051
-9.02985119819641
-13.4221413135529
-8.92752122879028
-9.34976434707642
-12.9812321662903
-9.1865017414093
-8.58672833442688
-13.28062748909
-9.10920143127441
-9.61328029632568
-13.9611434936523
-8.35762345790863
-7.77430665493011
-14.6571964025497
-9.77060425281525
-9.35767662525177
-15.5043450593948
-9.70747315883636
-9.45542180538177
-15.937398314476
-9.28158283233643
-9.60259342193604
-14.4456100463867
-9.68625998497009
-8.92220759391785
-15.2352178096771
-9.50316107273102
-9.99081194400787
-15.6197744607925
-10.771177649498
-8.93109452724457
-15.8303197622299
-10.7066226005554
-9.91175603866577
-13.5390620231628
-10.838570356369
-10.360714673996
-13.8143537044525
-9.92577493190765
-10.0848497152328
-15.4984010457993
-9.7712277173996
-10.0324515104294
-16.2126330137253
-10.1617941856384
-9.87467241287231
-15.4518885612488
-8.96107840538025
-9.56029582023621
-15.0246074199677
-9.79212474822998
-10.7149715423584
-13.9722700119019
-8.17497837543488
-10.1881676912308
-13.9506636857986
-9.67689311504364
-9.75649154186249
-15.3200930356979
-9.04152703285217
-10.8509914875031
-14.6107952594757
-9.68324148654938
-10.6724859476089
-12.8856941461563
-8.69526875019073
-8.85954105854034
-13.2759343385696
-8.63908803462982
-10.2014774084091
-13.7690957784653
-8.30265700817108
-8.75557792186737
-13.3431605100632
-8.72101092338562
-9.10573840141296
-11.7050549983978
-8.83394920825958
-8.945685505867
-12.6253243684769
-8.46622943878174
-8.76490020751953
-11.6890878677368
-8.46090817451477
-11.4007923603058
-13.2957165241241
-7.88969624042511
-9.29471027851105
-13.7811938524246
-7.7464884519577
-8.15613353252411
-12.073547244072
-7.08769381046295
-7.96584379673004
-11.8370567560196
-8.24499773979187
-9.50537467002869
-12.2771623134613
-7.75130188465118
-10.1530009508133
-11.331674695015
-8.59451496601105
-10.9229279756546
-13.3347808122635
-8.98120057582855
-11.760305762291
-12.1885961294174
-7.37242102622986
-12.93776679039
-11.6513888835907
-8.66433656215668
-12.7570432424545
-12.0716308355331
-6.72658729553223
-12.0463299751282
-12.1045355796814
-7.83691871166229
-12.1640919446945
-12.3961828947067
-8.96034002304077
-12.9299721717834
-12.2169880867004
-9.71916401386261
-13.5179034471512
-13.4855633974075
-7.70624911785126
-11.9379118680954
-14.3398140668869
-7.70802474021912
-10.1670663356781
-13.1894471645355
-8.0608823299408
-10.8769538402557
-13.7520844936371
-8.07610380649567
-10.6632848978043
-14.6847950220108
-8.93859720230103
-10.8658633232117
-12.9655346870422
-9.97260785102844
-12.602420091629
-12.0511057376862
-9.05388629436493
-10.5019310712814
-10.9386976957321
-9.21961677074432
-11.1816834211349
-11.1750191450119
-9.6619371175766
-11.7506603002548
-11.6127551794052
-9.73491334915161
-13.7455506324768
-12.2329611778259
-9.4064120054245
-12.155388712883
-11.3621653318405
-9.92883360385895
-12.1583029031754
-12.2041717767715
-11.1873315572739
-12.9137099981308
-11.3456252813339
-9.63473856449127
-12.0793558359146
-12.4834104776382
-10.1659865379333
-11.6885838508606
-10.435046672821
-9.0744856595993
-12.1827038526535
-10.9778536558151
-11.0459039211273
-13.3984143733978
-11.5258853435516
-10.4481593370438
-12.7514411211014
-10.1551505327225
-10.9316675662994
-12.1412823200226
-12.8420011997223
-10.6084957122803
-11.508074760437
-11.5755100250244
-10.6982700824738
-12.4287388324738
-11.9600508213043
-10.0864635705948
-11.8964802026749
-11.5424448251724
-10.5178027153015
-12.0727305412292
-13.1426138877869
-9.9288272857666
-11.2216472625732
-12.9455499649048
-11.1991620063782
-10.9907898902893
-13.7700324058533
-10.2652667760849
-12.730819106102
-12.4515918493271
-10.9316385984421
-11.4826163053513
-13.2363623380661
-11.6300086975098
-10.8683967590332
-13.2050533294678
-12.0878050327301
-10.2117397785187
-11.5954639911652
-10.2238003015518
-8.1469589471817
-11.6224380731583
-10.2521958351135
-10.3896107673645
-12.1324687004089
-12.047056555748
-10.6987012624741
-12.0007203817368
-12.4537576436996
-10.1914952993393
-12.5814317464828
-12.885890007019
-11.8385324478149
-11.0808410644531
-12.7354933023453
-11.837787270546
-11.0501619577408
-11.7629196643829
-10.9376528263092
-11.943466424942
-11.7498555183411
-13.1119437217712
-13.5156502723694
-9.38047420978546
-13.1631566286087
-15.0020323991776
-9.62857127189636
-12.368262052536
-15.2003428936005
-10.4511387348175
-11.8017227649689
-14.2511312961578
-9.97889184951782
-10.0570750236511
-12.5061554908752
-8.89517438411713
-8.76864469051361
-13.7846683263779
-9.2226996421814
-8.5513482093811
-14.2855296134949
-9.83555114269257
-9.27606284618378
-15.4242533445358
-8.62612533569336
-7.11903285980225
-15.2711744308472
-8.10804963111877
-6.29888463020325
-14.2370522022247
-8.48587048053741
-8.47841370105743
-13.4055157899857
-8.79052722454071
-8.53740870952606
-13.4106673002243
-8.80638229846954
-9.76765930652618
-13.3990346193314
-9.32770001888275
-10.6474241018295
-13.2094987630844
-10.3002014160156
-11.6149969100952
-12.303168296814
-10.0772973299026
-11.6386672258377
-14.6825610399246
-10.0675442218781
-11.4452135562897
-14.5138046741486
-10.2415667772293
-10.4571543931961
-14.1749078035355
-9.87729585170746
-9.99987924098969
-16.011469244957
-11.2730395793915
-10.9605004787445
-14.2517240047455
-10.0963435173035
-9.52493906021118
-14.185085773468
-9.32827174663544
-11.259184718132
-13.2683085203171
-10.9646528959274
-11.6489599943161
-10.7314566373825
-9.60839235782623
-11.2273956537247
-12.1429001092911
-10.0731562376022
-11.0763710737228
-12.7534044981003
-9.21324288845062
-10.8577140569687
-12.8288758993149
-8.49404561519623
-11.5107835531235
-11.8962062597275
-9.87158417701721
-12.7155764102936
-10.6296112537384
-10.1211446523666
-13.1035140752792
-11.159813284874
-8.58208680152893
-10.7249510288239
-13.0505049228668
-10.3003129959106
-11.1934537887573
-12.2408761978149
-10.3959505558014
-11.4439384937286
-13.1452820301056
-10.1114163398743
-10.8159394264221
-13.1954045295715
-11.5902384519577
-10.8354672193527
-11.6642864942551
-10.4669796228409
-11.7546602487564
-11.4551635980606
-9.23281860351562
-11.3303623199463
-11.6918430328369
-10.6913632154465
-11.894438624382
-12.6944521665573
-11.7325093746185
-11.8600556850433
-12.1829450130463
-12.5551444292068
-13.0181800127029
-12.5276385545731
-12.3416125774384
-12.5835063457489
-10.6473624706268
-13.2544168233871
-12.8650792837143
-11.2173856496811
-12.6740565299988
-13.0757794380188
-11.735381603241
-12.7921649217606
-12.0170670747757
-11.2165280580521
-11.3176513910294
-12.4294401407242
-11.5637899637222
-12.5513236522675
-14.9778764247894
-14.0114867687225
-12.311313867569
-14.5481035709381
-13.2158358097076
-11.6631456613541
-13.644614815712
-13.0817133188248
-12.5300294160843
-13.1647444963455
-11.5818263292313
-12.6635801792145
-13.6820547580719
-12.1232721805573
-11.4748284816742
-14.6477172374725
-12.1273066997528
-11.407919049263
-15.4495517015457
-11.6889401674271
-10.1714013814926
-14.7662032842636
-12.5281804800034
-10.4512147903442
-14.5402669906616
-12.2665710449219
-10.2706896066666
-13.1810861825943
-11.5482012033463
-9.51231348514557
-12.3851448297501
-12.8002907037735
-9.4260174036026
-12.4437433481216
-13.3601948022842
-9.30417692661285
-12.6812578439713
-12.1490312814713
-9.19665002822876
-11.6749291419983
-14.6046118736267
-8.65980958938599
-12.4494481086731
-11.2900462150574
-7.84052395820618
-12.8911545276642
-13.0728809833527
-7.81355977058411
-11.9364693164825
-12.5662662982941
-8.68862950801849
-12.4030593633652
-10.7824929952621
-7.6493022441864
-13.2975070476532
-12.195524930954
-6.9702467918396
-11.1833252906799
-12.6898808479309
-7.38232171535492
-10.2732585668564
-12.3992046117783
-7.42769432067871
-8.89602184295654
-11.7511024475098
-7.13017666339874
-8.00277435779572
-11.80284512043
-8.28882813453674
-11.7226059436798
-12.4668304920197
-7.48162817955017
-11.9103620052338
-10.5555131435394
-7.16029644012451
-11.0494165420532
-11.2738485336304
-7.0161429643631
-11.3463708162308
-10.3725520372391
-7.71056544780731
-11.1329354047775
-12.0063265562057
-6.11876356601715
-10.2472878694534
-11.7437211275101
-7.5357666015625
-11.9854164123535
-12.0860624313354
-9.62861371040344
-12.1518738269806
-12.120600938797
-8.32684934139252
-12.6801007986069
-12.1174634695053
-8.14678955078125
-11.050684928894
-14.1638851165771
-8.27365267276764
-11.1734405755997
-14.0751472711563
-8.48605453968048
-11.7116671800613
-13.2905045747757
-8.32092475891113
-11.1682977676392
-15.0124206542969
-8.23012506961823
-11.5484405755997
-12.8698183298111
-7.40441143512726
-10.7613469362259
-13.8021088838577
-7.21398866176605
-12.5736049413681
-14.1768878698349
-7.04567050933838
-12.5613079071045
-11.6517868041992
-7.77431285381317
-10.596698641777
-11.3185614347458
-7.01216471195221
-11.0213819742203
-12.6331163644791
-7.80548369884491
-12.1564091444016
-12.2599972486496
-7.67335784435272
-12.2016810178757
-11.4810103178024
-9.18362200260162
-12.6278425455093
-9.46635496616364
-8.44438707828522
-10.2108961343765
-10.1260229349136
-8.34483897686005
-9.87691962718964
-11.3522299528122
-7.83776044845581
-11.0795474052429
-10.3608202934265
-5.86932063102722
-10.1340744495392
-10.5465757846832
-7.63891005516052
-9.42939829826355
-11.2865054607391
-5.82157123088837
-9.28275763988495
-12.9752939939499
-6.13156580924988
-9.70750641822815
-12.7931311130524
-5.59354054927826
-7.4905971288681
-12.2109121084213
-6.09159541130066
-6.96427941322327
-12.4959051609039
-6.7683892250061
-7.65858316421509
-11.9438118934631
-6.92021524906158
-8.78970682621002
-11.2477346658707
-8.66637623310089
-10.3491936922073
-12.6766349077225
-9.85992515087128
-10.5189560651779
-13.388841509819
-9.60494649410248
-10.6501325368881
-12.1593669652939
-8.58744919300079
-10.6258755922318
-11.8538666963577
-10.2348541021347
-11.8254598379135
-12.7310041189194
-9.28576481342316
-11.8664952516556
-13.2116366624832
-9.69426786899567
-11.0425583124161
-13.0034748315811
-9.42061960697174
-10.1315714120865
-14.1952282190323
-8.91203486919403
-9.82293593883514
-14.3363875150681
-8.83806598186493
-10.381218791008
-13.2674168348312
-9.39435303211212
-10.9716092348099
-12.8208848237991
-8.74654269218445
-10.1722648143768
-13.7015779018402
-9.83906579017639
-9.96979260444641
-15.40021443367
-9.10551559925079
-11.2613297700882
-13.990043759346
-10.8076487779617
-11.0781537294388
-14.7477895021439
-10.1332440376282
-10.6919684410095
-14.542694568634
-8.32780170440674
-9.80138206481934
-15.6294507980347
-10.7220773696899
-10.896538734436
-14.9550704956055
-11.2980077266693
-10.382666349411
-13.9478356838226
-10.4268692731857
-10.0605314970016
-13.5654066801071
-9.40178716182709
-8.34061849117279
-17.4119256734848
-9.28113663196564
-7.99827778339386
-16.5641242265701
-8.57329785823822
-9.80037534236908
-16.0689853429794
-8.22578287124634
-9.89000844955444
-16.5249943733215
-9.11411798000336
-9.69051206111908
-14.9847062826157
-8.37397170066833
-9.3193519115448
-14.2996156215668
-7.39915359020233
-9.91946017742157
-12.7944315671921
-8.12644445896149
-9.50050795078278
-13.6281124353409
-7.06824421882629
-10.3700821399689
-12.494980096817
-8.25966095924377
-10.792777299881
-13.5058214664459
-7.17057204246521
-11.4191949367523
-13.0967576503754
-7.81986498832703
-11.1251504421234
-14.2766768932343
-9.51254606246948
-11.7878565788269
-12.9678168296814
-8.21537327766418
-12.1424973011017
-13.3670761585236
-10.1965924501419
-14.2019683122635
-12.7551242113113
-8.5810170173645
-12.5723872184753
-13.1573071479797
-9.94741725921631
-10.9432134628296
-12.7988510131836
-9.62002182006836
-10.4317922592163
-11.9501295089722
-8.65688621997833
-10.9972296953201
-12.2919636964798
-8.26382160186768
-11.8226432800293
-13.6422662734985
-8.66203999519348
-11.8008720874786
-13.0829041004181
-7.98710334300995
-10.3241709470749
-13.4361361265182
-7.200648188591
-10.3689955472946
-11.9535664319992
-8.95067465305328
-11.9418550729752
-14.3317266702652
-8.59078502655029
-12.1019878387451
-13.319748878479
-8.84929919242859
-11.9641101360321
-15.6557862758636
-8.39619648456573
-10.5010615587234
-15.8144999742508
-8.91749179363251
-10.4234532117844
-16.251146197319
-8.09412586688995
-9.46772491931915
-19.3345032930374
-9.10827314853668
-8.41704046726227
-18.785634636879
-9.00326335430145
-7.7389839887619
-19.0752381086349
-9.2978310585022
-9.37610769271851
-18.8469929695129
-8.23072612285614
-8.49395167827606
-17.956338763237
-6.50749945640564
-8.19997382164001
-17.7455852031708
-7.62167489528656
-6.99902188777924
-18.9209331274033
-6.67523896694183
-6.4988340139389
-18.4431236982346
-5.65073454380035
-6.97189819812775
-19.5598965883255
-5.94027841091156
-7.12043511867523
-18.8331817388535
-7.9677859544754
-8.78061974048615
-18.1222869157791
-7.99491810798645
-8.89184784889221
-17.8673431873322
-8.86438393592834
-9.50064778327942
-16.7069790363312
-6.83690285682678
-7.6833393573761
-17.1014568805695
-6.74161577224731
-8.12265872955322
-15.3145008087158
-6.45247685909271
-7.66124665737152
-14.6252158880234
-6.92673277854919
-8.02371573448181
-16.6859843730927
-7.10482370853424
-8.68039381504059
-15.6121460199356
-6.45128905773163
-7.76403367519379
-18.4268964529037
-5.86180782318115
-7.40419673919678
-17.8749866485596
-8.81941950321198
-8.75211012363434
-17.895892739296
-7.64470207691193
-9.36614048480988
-18.0544911623001
-9.01968944072723
-9.82287585735321
-17.7698000669479
-9.53051209449768
-9.02603840827942
-17.9857141971588
-8.41805815696716
-9.16104674339294
-17.4502904415131
-9.12114012241364
-9.47883379459381
-16.0061012506485
-8.83419632911682
-9.71637845039368
-15.9873220920563
-10.0603361129761
-9.36554908752441
-16.4162893295288
-11.3655432462692
-9.961709856987
-16.0030955076218
-11.3101598024368
-9.64419662952423
-15.6166058778763
-11.432390332222
-10.676325917244
-15.2885876893997
-9.88152647018433
-9.1263108253479
-14.6401238441467
-8.22554337978363
-9.07243955135345
-16.4289182424545
-10.4581918716431
-8.87873458862305
-17.2380094528198
-9.26100432872772
-8.6446932554245
-16.8871763944626
-9.18487858772278
-9.98081707954407
-16.5786383152008
-9.61946654319763
-8.34593844413757
-14.6723897457123
-10.1296207904816
-8.87616658210754
-16.7979862689972
-9.99672114849091
-8.34826171398163
-16.9324797391891
-10.7682811021805
-8.70096123218536
-16.5285598039627
-10.780010342598
-8.94858849048615
-16.9778386354446
-11.3964294195175
-9.30824220180511
-17.7884353399277
-10.2343705892563
-8.07456338405609
-14.6391671895981
-11.092876791954
-8.99497354030609
-12.4709466695786
-9.78047096729279
-8.18127834796906
-14.9448338747025
-12.3788220882416
-9.64834856987
-13.6529967784882
-10.496279835701
-9.0241996049881
-15.0175343751907
-10.004669547081
-8.48150670528412
-15.1091541051865
-10.5451046228409
-9.09896910190582
-13.5798317193985
-11.8244599103928
-9.12489497661591
-13.7539547681808
-11.6050354242325
-8.27218115329742
-12.4674316644669
-12.1195169687271
-8.95583117008209
-13.7511736154556
-12.3279285430908
-10.3002805709839
-14.4466018676758
-11.2765983343124
-11.4595569372177
-13.6239675283432
-10.2806898355484
-11.2590318918228
-14.6376224756241
-11.8398871421814
-11.1184506416321
-14.2426991462708
-11.7007435560226
-11.0265768766403
-14.0630444288254
-11.1337891817093
-10.572397351265
-14.4777594804764
-11.8708518743515
-11.2259382009506
-14.9212802648544
-11.6778596639633
-9.54708707332611
-13.1604121923447
-12.170747756958
-12.1617012023926
-12.4316244125366
-11.5973662137985
-9.60664927959442
-13.2962960004807
-10.5593720674515
-9.51533329486847
-15.3504067659378
-11.374338388443
-10.3442471027374
-14.0897686481476
-10.7715835571289
-8.60599994659424
-12.4069185256958
-11.1984388828278
-8.28248238563538
-13.4071695804596
-12.7516770362854
-9.09206914901733
-14.1220879554749
-13.1952751874924
-9.48484313488007
-14.4143570661545
-13.0180156230927
-8.31311774253845
-13.8273980617523
-12.0117644071579
-5.88571727275848
-12.4466217756271
-12.9593719244003
-6.61442840099335
-12.971674323082
-13.8700457811356
-6.92670452594757
-11.8154717683792
-13.9324765205383
-7.19358682632446
-10.4638428688049
-11.4773632287979
-7.12210333347321
-10.9377828836441
-11.0840913057327
-9.24260246753693
-9.4586888551712
-10.9926925897598
-10.6001878976822
-12.0285412073135
-13.5868686437607
-9.50139558315277
-12.0330203771591
-13.4220901727676
-11.2052570581436
-12.5293833017349
-13.5359452962875
-10.3768180608749
-13.0983613729477
-12.7006645202637
-11.4480934143066
-11.1535024642944
-11.8808963298798
-9.28185439109802
-10.2767837047577
-11.574405670166
-9.43048858642578
-11.7358675003052
-11.5943729877472
-7.87484192848206
-10.681337594986
-10.8144127130508
-9.41304075717926
-10.5125719308853
-10.8642332553864
-7.9943163394928
-11.0539581775665
-10.1647552251816
-8.0345653295517
-10.129160284996
-10.1786382198334
-7.95925784111023
-10.2363088130951
-11.608461022377
-7.24271738529205
-10.289631485939
-12.1674864292145
-9.25986695289612
-10.2870047092438
-11.7460891008377
-7.80413353443146
-10.3552170991898
-11.5897364616394
-8.51738023757935
-9.43026113510132
-10.3007906675339
-7.58089530467987
-10.6529463529587
-10.9709270000458
-7.90485548973083
-11.142543554306
-11.8193695545197
-7.38176274299622
-12.3408958911896
-11.0704815387726
-6.69369149208069
-12.3083155155182
-12.3641155958176
-7.64869773387909
-11.2930382490158
-10.9823524951935
-8.7091076374054
-12.4906761646271
-9.76649856567383
-8.30751514434814
-14.0284233093262
-10.9173773527145
-8.05208384990692
-12.930610537529
-10.3028659820557
-8.7709436416626
-13.9242687225342
-13.1109036207199
-10.2534435987473
-13.3451565504074
-10.8431797027588
-9.2454833984375
-14.523265838623
-11.5100572109222
-9.32956671714783
-15.3345973491669
-11.9130578041077
-8.59032773971558
-15.7530951499939
-12.2254101037979
-9.06572592258453
-14.0356546640396
-10.7374430894852
-9.39682590961456
-14.9746676683426
-12.8282970190048
-10.8903621435165
-13.5375579595566
-12.6822662353516
-11.5214672088623
-13.1261110305786
-13.3368669748306
-10.7699600458145
-13.0195842981339
-11.7738060951233
-11.4773926734924
-12.6588158607483
-12.8892617225647
-11.4770245552063
-13.8805680274963
-14.6525813341141
-10.3203336000443
-13.8611413240433
-15.0141712427139
-10.3382049798965
-13.087392449379
-14.0763459205627
-10.0543179512024
-13.5540461540222
-13.4710731506348
-11.2223491668701
-13.7974090576172
-12.0591784715652
-11.8603497743607
-14.8744460344315
-11.5167478322983
-10.697615981102
-15.0802110433578
-11.5077852010727
-9.56744515895844
-13.7817882299423
-10.2157957553864
-9.67050385475159
-14.055587053299
-10.8645865917206
-10.4738328456879
-15.3356168270111
-10.5181845426559
-10.6200960874557
-14.310472369194
-10.9013177156448
-11.105974316597
-13.8969193696976
-10.4854018688202
-10.2724959850311
-14.003518819809
-9.21462941169739
-10.079395532608
-14.919561624527
-8.47325134277344
-9.17884159088135
-14.8873043060303
-11.2132182121277
-12.8095784187317
-14.1036486625671
-11.7565293312073
-12.5314984321594
-13.642119884491
-10.9024801254272
-12.2544441223145
-12.5585594177246
-10.6157145500183
-11.2321887016296
-13.7998757362366
-9.46565437316895
-10.2264404296875
-13.465160369873
-9.37783682346344
-10.6941791772842
-13.4700666666031
-10.2405344247818
-11.6775299310684
-13.9987264871597
-8.67206287384033
-11.2991561889648
-14.5327224731445
-8.75740933418274
-10.2770760059357
-13.083340883255
-9.54666042327881
-9.62431621551514
-11.9910049438477
-8.64213240146637
-11.4972463846207
-12.0401960611343
-8.87678015232086
-10.9774271249771
-11.1666857004166
-8.96428203582764
-10.7847623825073
-12.27978515625
-10.6467572450638
-9.13664829730988
-11.2413073778152
-8.5847932100296
-9.42955124378204
-11.2664519548416
-8.54148077964783
-9.6953809261322
-11.7468860149384
-9.45060122013092
-9.4952427148819
-11.340225815773
-9.07392227649689
-8.30982410907745
-11.232116818428
-8.99769389629364
-8.97422397136688
-9.94306647777557
-8.27315485477448
-10.0821548700333
-9.73990213871002
-8.73627352714539
-9.58662009239197
-10.3137404918671
-8.09540700912476
-7.22557497024536
-11.172336101532
-7.70977461338043
-8.0470358133316
-10.2552887201309
-8.15564000606537
-9.25887906551361
-10.3693126440048
-8.22269117832184
-9.53154528141022
-9.22579729557037
-6.10561156272888
-7.96060872077942
-9.54119515419006
-6.31079697608948
-7.33297991752625
-12.3064811229706
-6.95400083065033
-6.19202125072479
-12.9573615789413
-5.81578099727631
-7.02440059185028
-11.8270958662033
-7.09731066226959
-7.40221273899078
-13.0120474100113
-7.8874409198761
-6.66438555717468
-13.7486698627472
-8.72022306919098
-6.8566700220108
-12.0008569955826
-8.79281520843506
-7.77047729492188
-11.5118551254272
-7.13527727127075
-8.09782361984253
-12.9382643699646
-7.68160438537598
-8.61861228942871
-11.484546661377
-9.01401209831238
-9.84653067588806
-10.8332421779633
-10.0612717866898
-9.97528946399689
-11.76990711689
-10.7546479701996
-10.0920464992523
-12.8369281291962
-9.97944366931915
-6.54092705249786
-14.0683470964432
-10.0924212932587
-8.10780024528503
-14.3554713726044
-9.71114027500153
-8.47804319858551
-14.9251228570938
-8.66289329528809
-9.08769416809082
-15.5831441879272
-8.77180194854736
-9.04403591156006
-13.9763765335083
-9.8560197353363
-10.2199485301971
-14.0104110240936
-9.2591849565506
-9.17468845844269
-13.7362443208694
-9.11831164360046
-10.3678224086761
-14.8834874629974
-10.02192735672
-11.09734582901
-14.1247401237488
-10.8239712715149
-12.5385661125183
-13.4953761100769
-12.320280790329
-11.8430240154266
-14.0066039562225
-13.5806189775467
-14.0245572328568
-13.0235396623611
-13.5106872320175
-13.7011331319809
-14.3206437826157
-13.8698147535324
-14.7668551206589
-13.4512289762497
-13.5572370290756
-12.4808334112167
-13.596448302269
-12.2229410409927
-12.569531083107
-13.5172601938248
-10.7986754179001
-11.3298958539963
-14.0728386640549
-10.773365020752
-12.2707204818726
-14.1347627639771
-9.49114978313446
-11.4221791028976
-14.5442198514938
-9.07886648178101
-8.8917031288147
-15.4651389122009
-10.4821683168411
-8.75629436969757
-15.2372332811356
-12.0112824440002
-8.68145704269409
-14.5957083702087
-12.2499318122864
-10.5447144508362
-12.732449054718
-13.5526343584061
-10.4359799623489
-12.3038073778152
-14.1797093153
-8.49597156047821
-11.8423413038254
-13.3305895328522
-7.42968773841858
-12.7379639148712
-14.8018647432327
-9.29503452777863
-11.3529130220413
-13.5194462537766
-9.57177913188934
-13.0345886945724
-14.4412215948105
-10.3277391195297
-11.8516029119492
-14.9806399345398
-11.3873429298401
-12.0331435203552
-12.6173396110535
-9.27891683578491
-12.7106919288635
-12.4410831928253
-9.2662832736969
-14.2591602802277
-12.8752228021622
-9.09203588962555
-15.0264393091202
-13.0794615745544
-9.08324956893921
-14.1007990837097
-11.8215003013611
-10.4701571464539
-14.4056124687195
-10.4267395734787
-8.03556430339813
-14.3480261564255
-11.3033188581467
-8.81878650188446
-13.5876845121384
-11.8839098215103
-9.58289873600006
-14.1665016412735
-12.7327353954315
-9.18514513969421
-12.7461602687836
-11.3151595592499
-9.5350968837738
-12.5717494487762
-12.241389632225
-9.47083508968353
-11.864605307579
-12.0900472402573
-9.13809812068939
-12.3029292821884
-12.4284292459488
-10.0067716836929
-9.17517626285553
-13.5956486463547
-9.56449210643768
-9.82781207561493
-13.3484338521957
-9.56686723232269
-10.0386976003647
-12.5134098529816
-9.51625657081604
-10.8862516880035
-13.1399146318436
-9.13639271259308
-10.6337252855301
-12.9307910203934
-9.38013088703156
-11.3620444536209
-10.761770606041
-9.76460587978363
-9.14683949947357
-11.3440661430359
-8.37041616439819
-9.78516817092896
-10.0885013341904
-7.80184495449066
-10.1546539068222
-11.0086303949356
-7.31899225711823
-11.6041427850723
-11.4833602905273
-7.61123657226562
-11.8699398040771
-12.2734323740005
-7.04219496250153
-13.9307152032852
-12.068944811821
-5.69289481639862
-12.6086844205856
-10.529119849205
-6.53229892253876
-13.6742757558823
-9.94657611846924
-6.80835151672363
-13.7088737487793
-9.91749119758606
-6.48755049705505
-13.7398054599762
-11.1617032289505
-8.13593971729279
-11.6936036348343
-10.1455856561661
-8.04068434238434
-11.6759506464005
-11.2510685920715
-7.97702169418335
-14.4580817222595
-11.6368083953857
-9.94256591796875
-13.0170154571533
-11.2414107322693
-8.7783579826355
-13.7495999336243
-9.55831468105316
-8.48333489894867
-13.8700975179672
-9.93773436546326
-7.16125655174255
-14.6356809139252
-12.1486138105392
-7.83563411235809
-14.6449526548386
-10.4350258111954
-7.65104067325592
-14.4535509347916
-10.3986562490463
-7.1197475194931
-16.3072093725204
-11.9741272926331
-7.50721216201782
-15.5985913276672
-11.4796104431152
-9.04476070404053
-15.9654216766357
-11.9823267459869
-6.84228825569153
-16.0515244007111
-11.7088425159454
-8.36650967597961
-16.7115404605865
-11.4177165031433
-8.85934400558472
-16.3260731697083
-10.6804109811783
-8.46309530735016
-15.9292312860489
-12.1114177703857
-9.43328666687012
-15.200023651123
-11.8897601366043
-9.16996872425079
-14.6256762742996
-10.8400475978851
-9.69863295555115
-15.4331510066986
-10.8565269708633
-9.51856291294098
-14.805711388588
-10.6242436170578
-9.36215579509735
-13.9446810483932
-10.2373877763748
-8.66433727741241
-14.6319819688797
-6.88504600524902
-7.23872852325439
-15.5875673294067
-8.53886997699738
-6.33466112613678
-13.8597565889359
-11.6726373434067
-9.35297048091888
-13.7589076757431
-10.7057826519012
-8.00379824638367
-12.0839412212372
-10.9375059604645
-7.98420739173889
-12.6418993473053
-10.3642587661743
-7.9898509979248
-14.0277853012085
-11.0947827100754
-6.73371875286102
-13.0750530958176
-10.989129781723
-7.0792863368988
-11.0723121166229
-12.6004539728165
-8.77183878421783
-11.0832172632217
-13.674613237381
-8.82793068885803
-11.2340128421783
-13.0134505033493
-9.15879714488983
-14.6906031370163
-12.4521634578705
-8.41831660270691
-11.7452247142792
-13.1441286802292
-9.688685297966
-10.049000620842
-14.5026990175247
-9.06036579608917
-11.7288466691971
-13.7517708539963
-8.92524707317352
-10.8632200956345
-14.0968052148819
-9.42867910861969
-10.8809868097305
-15.7159743309021
-8.9043984413147
-9.71480226516724
-13.9902864694595
-9.75401365756989
-8.8633371591568
-12.7503243684769
-10.1295644044876
-7.55583965778351
-12.4497256278992
-9.32567262649536
-7.93217134475708
-12.1752165555954
-10.4145735502243
-8.3451327085495
-11.2358496189117
-10.0524151325226
-10.590930223465
-10.5187759399414
-9.97519016265869
-10.8433713912964
-12.0400162935257
-9.37385761737823
-12.133652806282
-9.66276478767395
-9.02352452278137
-11.5169956684113
-11.3835773468018
-8.8700590133667
-12.1023111343384
-12.2918713092804
-10.0721542835236
-10.8143055438995
-11.4213477373123
-9.51704037189484
-11.6909009218216
-12.5647050142288
-9.2252961397171
-10.3741112947464
-12.4057433605194
-8.80587649345398
-11.5228431224823
-12.3660250902176
-8.4248114824295
-12.7294789552689
-10.8474545478821
-8.02874135971069
-14.8119254112244
-11.9810007810593
-8.99194228649139
-14.5414198637009
-13.3507189750671
-9.91124200820923
-13.9566960334778
-13.4797964096069
-9.1388578414917
-14.6504831314087
-13.3617933988571
-8.49394500255585
-13.9807986021042
-13.8944246768951
-10.3917019367218
-12.9835274219513
-11.4864430427551
-8.45059061050415
-13.5099940299988
-13.6757004261017
-9.33900570869446
-13.3515675067902
-13.9742031097412
-8.74044132232666
-13.9785451889038
-14.017627954483
-8.50739407539368
-14.5709736347198
-14.3268536329269
-10.7472904920578
-13.2364081144333
-13.6295720338821
-10.140657544136
-11.3952409029007
-14.3753144741058
-11.530353307724
-11.9983766078949
-14.7275060415268
-9.89258420467377
-12.9154666662216
-12.8482273817062
-12.0383061170578
-11.4766653776169
-12.5170670747757
-10.8940106630325
-10.8220893144608
-14.7980189323425
-11.1847748756409
-10.0896830558777
-14.6445670127869
-9.75301313400269
-8.77189302444458
-14.8147858381271
-11.9946535825729
-7.64274394512177
-15.3077321052551
-11.1890196800232
-8.78423166275024
-15.7063431739807
-11.1334052085876
-8.33585500717163
-14.8200182914734
-9.37280035018921
-8.72225904464722
-13.3131858110428
-9.33353626728058
-12.1641503572464
-14.5239129066467
-10.4874215126038
-11.1167702674866
-14.3780714273453
-12.6160799264908
-10.6005846261978
-13.7733854055405
-11.9286493062973
-10.3637241125107
-15.3448324203491
-11.7549390792847
-12.1815328598022
-14.3276243209839
-11.3015584945679
-12.065559387207
-14.7222999334335
-10.3107188940048
-11.6296743154526
-14.2925585508347
-11.3587416410446
-12.6728399991989
-12.420471072197
-11.5017737150192
-12.411001086235
-14.0460380315781
-9.92088067531586
-12.0468906164169
-14.0943878889084
-8.9366797208786
-13.5137242078781
-12.9647866487503
-11.2622472047806
-12.4829436540604
-12.9111632108688
-11.7368487119675
-11.1377829313278
-13.2649101018906
-10.0186637639999
-12.3899043798447
-13.964834690094
-11.4818902015686
-11.9909815788269
-13.6805140972137
-10.5491607189178
-12.8943793773651
-13.5035012960434
-11.1805490255356
-12.0926641225815
-14.2197532653809
-11.1268281936646
-13.884937286377
-14.6135145425797
-11.1751543283463
-12.8202043771744
-14.5829606056213
-11.4452223777771
-13.7141118049622
-13.3038415908813
-11.8556661605835
-12.1173248291016
-11.7651581764221
-12.1627249717712
-13.509473323822
-12.6090016365051
-11.0354533195496
-12.7420554161072
-13.1614415645599
-10.5568902492523
-11.6316564083099
-10.3831551074982
-10.0747835636139
-12.5109179019928
-11.7750868797302
-9.98060083389282
-12.9344954490662
-11.9887348413467
-10.5878816843033
-14.1335808038712
-11.2809079885483
-8.91087090969086
-13.4737733602524
-11.3109924793243
-10.2529881000519
-15.1536638736725
-11.836767077446
-9.43015658855438
-15.0662344694138
-11.8190063238144
-9.47555959224701
-13.1993259191513
-11.6047066450119
-10.0340794324875
-11.0635851621628
-11.8975914716721
-9.96775996685028
-12.6065987348557
-11.523500084877
-12.0264383554459
-10.7440639734268
-10.9889476299286
-10.0647819042206
-12.369350194931
-11.2190996408463
-11.0160194635391
-11.7934309244156
-11.3767287731171
-11.46608710289
-11.5453269481659
-12.8055123090744
-11.5937470197678
-10.1823843717575
-11.1121696233749
-11.422225356102
-10.3416723012924
-11.7621709108353
-10.027737736702
-11.3410598039627
-11.159989118576
-11.0527780056
-9.81635546684265
-10.7747603654861
-8.97517311573029
-10.7390204668045
-11.208046913147
-10.6600580215454
-9.00543212890625
-10.9627001285553
-10.0803024768829
-9.77523827552795
-10.6766510009766
-10.3255100250244
-9.73415088653564
-11.1111445426941
-9.6296181678772
-9.2126030921936
-12.5648050308228
-9.14172458648682
-9.51010131835938
-11.9267058372498
-9.41693925857544
-9.68627214431763
-11.9522372484207
-7.59239017963409
-8.58565819263458
-13.4344121217728
-10.9849625825882
-8.23920547962189
-12.4900867938995
-9.35394787788391
-9.39814305305481
-12.5220708847046
-9.00059795379639
-9.52736949920654
-12.7117545604706
-8.47202467918396
-9.21592974662781
-11.8373249769211
-10.2150372266769
-9.43794524669647
-12.2576713562012
-8.46097660064697
-11.8692445755005
-11.5847778320312
-8.21894454956055
-11.5496883392334
-12.1663384437561
-7.28496694564819
-11.5842604637146
-12.4233965873718
-6.8913311958313
-11.4077563285828
-13.2503584623337
-8.60263240337372
-9.68875110149384
-13.2783980369568
-7.45325708389282
-9.86196279525757
-12.691214799881
-8.62585377693176
-9.0689594745636
-12.4059282541275
-8.89304411411285
-10.8113571405411
-13.0999534130096
-7.37799143791199
-10.5124852657318
-12.1298896074295
-6.25747549533844
-10.3547860383987
-10.8035733699799
-5.85312724113464
-8.64661765098572
-9.90266990661621
-7.28531646728516
-11.3403825759888
-11.2899829149246
-7.36279881000519
-12.0123416185379
-11.3471356630325
-5.92641365528107
-10.7777091264725
-10.8068743944168
-6.40453541278839
-11.2950249910355
-10.3953541517258
-5.90022647380829
-10.5668915510178
-11.2590816020966
-5.88249135017395
-11.2370002269745
-10.6362028121948
-6.28974342346191
-11.3886194229126
-9.97295379638672
-7.75503063201904
-10.9549512863159
-11.5788543224335
-7.63626551628113
-8.66144347190857
-11.3657927513123
-6.78909111022949
-9.95123720169067
-11.0942853689194
-6.97609174251556
-9.96943700313568
-10.0090457201004
-6.7780944108963
-10.6151028871536
-9.06072211265564
-9.06448435783386
-10.3962771892548
-10.7855560779572
-7.72239232063293
-10.7025148868561
-9.9607241153717
-8.4474880695343
-10.0637238025665
-10.7534527778625
-8.33038091659546
-10.0781264305115
-11.9632928371429
-8.59794211387634
-9.67490267753601
-13.0604997873306
-7.66140234470367
-9.10981714725494
-12.1317721605301
-8.30924046039581
-10.4353505373001
-13.1303911209106
-9.44588565826416
-9.75927448272705
-11.9706876277924
-7.89746832847595
-8.89086318016052
-10.873387336731
-7.04190826416016
-9.76488971710205
-10.9981837272644
-8.48007440567017
-8.06604528427124
-8.97496795654297
-7.53732204437256
-7.81781578063965
-8.29397630691528
-8.38549470901489
-8.71056509017944
-9.34026706218719
-9.93720901012421
-7.76724708080292
-9.56432223320007
-8.97547125816345
-9.28643298149109
-8.66888785362244
-8.6228187084198
-9.21486449241638
-8.89948046207428
-8.18353044986725
-9.06480467319489
-8.44267225265503
-9.10989809036255
-9.63481855392456
-7.17525064945221
-8.43380987644196
-9.8546816110611
-8.0157642364502
-8.15468883514404
-9.01130390167236
-8.41235494613647
-8.960289478302
-9.33311414718628
-9.9999406337738
-7.78873133659363
-10.0659177303314
-9.29930794239044
-7.67588818073273
-11.1740361452103
-9.30586802959442
-7.82192885875702
-9.80457198619843
-10.3878943920135
-7.4362781047821
-9.06120181083679
-10.9578967094421
-7.88574934005737
-10.5145363807678
-11.2086186408997
-9.71712827682495
-9.50838327407837
-11.4587768316269
-9.78628671169281
-9.0897182226181
-11.6534037590027
-8.24349641799927
-8.26355409622192
-13.0515266656876
-9.90567266941071
-8.55551111698151
-12.8844572305679
-9.24634039402008
-7.91123163700104
-10.5720046758652
-8.17182099819183
-9.22184598445892
-12.5512441396713
-8.77412545681
-10.4876836538315
-13.1112736463547
-9.97131049633026
-10.6656712293625
-11.3065974712372
-7.85786509513855
-9.6649329662323
-12.1208508014679
-8.24070286750793
-11.1083710193634
-12.9515455961227
-8.0759562253952
-12.0493000745773
-11.7882608175278
-8.49864995479584
-10.5004638433456
-11.3713192939758
-6.85473966598511
-10.9868187904358
-12.7057925462723
-7.47849190235138
-12.4577733278275
-12.7161693572998
-6.32961511611938
-11.2756824493408
-12.8388903141022
-7.17316937446594
-11.034042596817
-11.9240489006042
-7.19014024734497
-9.71501684188843
-11.6702419519424
-7.1346355676651
-9.31471788883209
-12.4535890817642
-6.57709085941315
-9.5801340341568
-12.4304691553116
-6.06822407245636
-10.7620121240616
-12.4116170406342
-6.42738270759583
-10.5937507152557
-11.1828258037567
-6.12572836875916
-9.98561644554138
-12.2020742893219
-6.67337346076965
-9.0891535282135
-12.0903115272522
-6.49319267272949
-8.82940149307251
-9.84051251411438
-6.70909762382507
-9.00305771827698
-9.78945076465607
-5.98574364185333
-8.88175404071808
-11.9829050302505
-6.88951647281647
-8.92678225040436
-12.6177821159363
-6.61662578582764
-10.5023016929626
-12.5622440576553
-7.34692823886871
-10.1011177301407
-12.3891061544418
-6.85239923000336
-10.4956048727036
-12.0839598178864
-6.66161513328552
-9.06276059150696
-12.0353493690491
-6.33238649368286
-9.85223245620728
-12.8245049715042
-7.62649357318878
-8.90624535083771
-13.2251477241516
-8.66027021408081
-8.26377058029175
-13.2377220392227
-7.2569500207901
-9.21598970890045
-10.6720036268234
-7.10188281536102
-8.75920474529266
-11.9749896526337
-7.31200766563416
-9.37040305137634
-11.4206386804581
-8.77472651004791
-10.0201860666275
-10.5076417922974
-6.13997507095337
-10.9742021560669
-11.0271633863449
-8.76867091655731
-10.0629404783249
-10.3559215068817
-8.36517119407654
-9.58710646629333
-9.88258230686188
-8.94135630130768
-8.93065893650055
-9.59684193134308
-7.19584000110626
-8.63421738147736
-9.192746758461
-5.94706881046295
-9.15790998935699
-8.86332964897156
-7.00991225242615
-8.98069262504578
-9.10718202590942
-7.61470746994019
-9.355140209198
-9.93800127506256
-8.07166635990143
-9.2207418680191
-10.1292986869812
-8.56909608840942
-10.1828818321228
-10.1017739772797
-8.40982127189636
-9.73222613334656
-9.55557096004486
-7.18294751644135
-10.146834731102
-9.37903428077698
-7.50268959999084
-10.2592279911041
-10.9005844593048
-7.59175419807434
-8.87010312080383
-11.4137805700302
-6.63673388957977
-9.31508958339691
-10.1004983186722
-7.49412548542023
-10.475940823555
-10.6541756391525
-6.87135875225067
-11.405578494072
-10.7614006996155
-8.83631277084351
-10.3545832633972
-11.1349524259567
-9.08672606945038
-10.6839646100998
-11.0834715366364
-9.09280705451965
-10.9980986118317
-10.7875421047211
-8.0563371181488
-10.7820689678192
-12.4976212978363
-9.69829821586609
-10.716183423996
-10.5412418842316
-9.80363488197327
-10.6135628223419
-9.89035999774933
-10.0136929750443
-12.2066441774368
-10.7870330810547
-9.32141780853271
-10.7321615219116
-9.81751954555511
-7.59241330623627
-11.5107492208481
-9.02441120147705
-6.43243789672852
-10.9594058990479
-9.37548565864563
-6.50483298301697
-11.0130293369293
-7.58915400505066
-5.54563117027283
-10.5307080745697
-7.7204692363739
-5.96463227272034
-11.6140630245209
-7.25437271595001
-5.82607233524323
-11.2686692476273
-7.76418602466583
-6.91972076892853
-11.3440848588943
-8.60357797145844
-5.46255481243134
-12.0885823965073
-8.55102360248566
-4.92321598529816
-11.0861254930496
-8.40408158302307
-5.64066958427429
-10.1565954685211
-8.61039471626282
-5.25229239463806
-10.4473373889923
-9.67056238651276
-5.29822981357574
-12.1145740747452
-10.0704081058502
-4.84216237068176
-11.8864347934723
-9.19669079780579
-5.54849696159363
-11.6606619358063
-8.99908566474915
-5.98459839820862
-11.2774307727814
-9.40976011753082
-6.21546900272369
-9.10903799533844
-10.5223305225372
-5.4236319065094
-7.78652787208557
-9.21482694149017
-5.65249621868134
-9.71015107631683
-9.93945825099945
-5.98113143444061
-11.4653905630112
-9.81236886978149
-8.03646326065063
-11.7175116539001
-10.1057164669037
-8.24811244010925
-12.4901931285858
-10.000834941864
-10.1685938835144
-11.9824995994568
-12.0266083478928
-10.1628693342209
-11.1063193082809
-11.7242498397827
-9.37194633483887
-10.8103036880493
-10.5638663768768
-8.78410601615906
-9.94288516044617
-9.83837842941284
-8.35436677932739
-9.96910524368286
-11.3857595920563
-7.80723118782043
-9.59488320350647
-10.2997937202454
-7.67973375320435
-10.9590229988098
-12.1256920099258
-8.17823088169098
-11.4111725091934
-11.4529238939285
-7.35502827167511
-11.6729136705399
-12.9269840717316
-6.76421666145325
-10.5888216495514
-11.482315659523
-6.16765987873077
-9.4191929101944
-12.2937737703323
-7.81333935260773
-9.47157871723175
-15.1947827339172
-8.39219808578491
-11.2199997901917
-13.1182771921158
-8.56940710544586
-10.3130632638931
-12.7308286428452
-7.13930261135101
-10.9962943792343
-12.6777284145355
-6.72963452339172
-10.1233451366425
-11.7637767791748
-6.13895177841187
-9.73453044891357
-10.0816138982773
-6.90821397304535
-9.80259072780609
-11.2097569704056
-5.21682322025299
-11.0069247484207
-11.2535593509674
-4.66570973396301
-11.9066870212555
-9.49729633331299
-4.2044849395752
-11.5559015274048
-7.84409976005554
-5.9606716632843
-10.7891519069672
-9.26811957359314
-5.43888783454895
-10.8225038051605
-8.64374208450317
-7.41134786605835
-11.4747624397278
-8.71038699150085
-6.89106488227844
-11.2052705287933
-9.48876023292542
-6.39094138145447
-10.1410849094391
-10.4657988548279
-5.29446220397949
-11.0184006690979
-10.6880506277084
-5.86677300930023
-11.1095279455185
-8.89663827419281
-4.58600175380707
-10.7964442968369
-10.3745778799057
-6.79184091091156
-11.3206733465195
-10.2528426647186
-7.05412936210632
-10.7918088436127
-10.4342967271805
-8.64697086811066
-9.60481655597687
-10.4190865755081
-7.44752132892609
-10.9105588197708
-10.0393280982971
-7.05157899856567
-9.38620042800903
-9.38935267925262
-5.79924142360687
-11.0824908018112
-8.9871381521225
-6.66883265972137
-11.2909082174301
-8.61044001579285
-7.91688704490662
-11.6805770397186
-7.30635392665863
-7.04952275753021
-12.554959654808
-9.88830363750458
-7.95482051372528
-12.4086359739304
-10.7558730840683
-8.75315034389496
-10.3181337118149
-12.0563317537308
-9.56187450885773
-11.207515835762
-12.6718902587891
-9.78197765350342
-11.0823421478271
-12.3915396928787
-9.81525719165802
-10.8908139467239
-12.1832722425461
-7.67816913127899
-10.55786216259
-11.6923186779022
-7.09543776512146
-10.8305146694183
-10.9927228689194
-6.66453063488007
-10.1758044958115
-10.8120213747025
-5.83619701862335
-12.2984429597855
-11.1029052734375
-6.2841157913208
-11.3480701446533
-11.3437674045563
-6.3845808506012
-12.1269247531891
-13.5253484249115
-8.16923403739929
-11.910838842392
-11.4264582395554
-7.75110614299774
-11.0163868665695
-13.9329830408096
-9.60894644260406
-10.6904503107071
-11.0412529706955
-7.97710692882538
-10.1681059598923
-10.4224690198898
-8.56851089000702
-10.3275173902512
-10.6563299894333
-9.0244425535202
-11.4059380292892
-11.7627537250519
-7.44414448738098
-10.9300301074982
-12.4460142850876
-7.26069152355194
-10.685514330864
-13.1522214412689
-7.09236025810242
-11.4782254695892
-12.6008017063141
-9.39534592628479
-11.5480120182037
-13.2429074048996
-10.0938977003098
-11.8205097913742
-12.7318266630173
-9.93979442119598
-10.4612292051315
-11.2999694347382
-12.1602466106415
-10.6263148784637
-10.6327047348022
-11.3281698226929
-11.2581262588501
-10.9993772506714
-12.1911096572876
-10.9921636581421
-11.9034852981567
-11.0982265472412
-10.7287187576294
-12.5758333206177
-12.1778287887573
-12.329870223999
-11.2497036457062
-12.5705759525299
-12.3874409198761
-9.91085374355316
-12.0208781957626
-13.0993703603745
-10.6761761903763
-12.9616624116898
-13.0927144289017
-10.0065977573395
-12.0228998661041
-12.935469865799
-10.0718868970871
-11.237308382988
-12.3940056562424
-11.1875700950623
-12.1680188179016
-11.5056805610657
-11.2163457870483
-10.857816696167
-11.8294124603271
-11.0001510381699
-10.2116378545761
-10.572706580162
-11.0005986690521
-11.0942809581757
-11.7524516582489
-10.4363037347794
-10.8230892419815
-12.1553865671158
-11.6341302394867
-10.4499776363373
-11.695296049118
-13.3089737892151
-12.0207276344299
-11.2941966056824
-13.2068564891815
-12.7211396694183
-12.0288293361664
-11.0169450044632
-10.4741030931473
-13.5114604234695
-10.6125668287277
-11.2123621702194
-13.3938816785812
-9.60906589031219
-11.684007525444
-13.4039286375046
-8.84462869167328
-14.7145599126816
-12.5951551198959
-9.33341324329376
-12.4648209810257
-11.6691142320633
-11.6033959388733
-12.2045350074768
-11.6601452827454
-11.2723093032837
-12.3712034225464
-11.5023593902588
-10.5845285654068
-11.8698707818985
-12.775004029274
-10.6388326883316
-11.5699449777603
-11.9203869104385
-10.5775755643845
-11.2727755308151
-13.4300612211227
-10.0823417901993
-12.6604524850845
-12.5337291955948
-13.0549598932266
-13.0859934091568
-12.1431041955948
-10.907555937767
-12.6868566274643
-13.1478646993637
-11.5690381526947
-12.1889379024506
-12.9197719097137
-11.5427731275558
-10.7840737104416
-12.7032736539841
-10.2901784181595
-10.325664639473
-11.6899358034134
-10.6751083135605
-9.33627164363861
-11.9779523611069
-10.1700732707977
-8.68813014030457
-10.785763502121
-11.6712141036987
-8.87772750854492
-10.1011476516724
-10.2801436185837
-8.27709376811981
-9.38924872875214
-11.5540547370911
-9.12664556503296
-11.0606007575989
-13.1372736692429
-9.91628921031952
-10.6404398679733
-13.2464690208435
-8.33135461807251
-7.83767652511597
-14.357147693634
-9.74919843673706
-9.40685796737671
-14.2662930488586
-10.6388001441956
-10.0811314582825
-15.2653398513794
-11.7996025085449
-9.74686241149902
-14.9186203479767
-10.3944532871246
-10.6048977375031
-15.7733110189438
-12.1539615392685
-11.7853435277939
-14.6519464254379
-9.17215955257416
-11.5377982854843
-15.4576525688171
-10.0494246482849
-11.4199204444885
-16.2472789287567
-10.1987817287445
-9.75323176383972
-18.1874343156815
-11.973818898201
-8.57669937610626
-14.5592937469482
-11.9657783508301
-8.26235675811768
-15.121683716774
-11.4092584848404
-9.02829420566559
-15.1950653791428
-10.9908884763718
-10.1875551939011
-14.9799611568451
-11.7619082927704
-10.4891517162323
-12.6971153020859
-9.73362672328949
-10.0441821813583
-14.3466237783432
-9.42868173122406
-9.78366410732269
-16.2162344455719
-8.28766083717346
-8.99142479896545
-16.126969575882
-10.0322487354279
-7.88942742347717
-15.7200441360474
-9.73731231689453
-7.38233852386475
-15.1601405143738
-10.50919008255
-7.45331144332886
-14.4403215646744
-11.7325187921524
-8.99996912479401
-15.692817568779
-10.2843788862228
-9.74394881725311
-15.2441462278366
-10.1682089567184
-10.0051039457321
-15.1429319381714
-12.2789764404297
-8.85227394104004
-13.8087457418442
-11.9977086782455
-8.30879628658295
-14.88010430336
-11.1650497913361
-8.7419159412384
-14.2506655454636
-11.3485726118088
-9.43945968151093
-14.5544626712799
-11.3794367313385
-8.42566132545471
-13.5315331220627
-9.3326176404953
-9.13866984844208
-14.1086045503616
-11.425479054451
-10.9541989564896
-13.8592265844345
-10.1368364095688
-10.5243819952011
-13.8095192909241
-10.6514582633972
-9.53100347518921
-14.3404493331909
-9.7130298614502
-9.08664703369141
-16.5427675247192
-10.8206834793091
-8.64759349822998
-14.822700381279
-9.12035930156708
-8.10898864269257
-17.1520159244537
-11.7180511951447
-7.67948365211487
-15.8494926691055
-10.5339180231094
-5.86658728122711
-15.8993486166
-9.40063512325287
-5.71108710765839
-15.9589078426361
-8.49682307243347
-6.7250964641571
-13.151991724968
-8.57604777812958
-6.95988833904266
-12.6885701417923
-7.7821809053421
-8.10584652423859
-11.3534204959869
-5.65487599372864
-7.99111390113831
-13.0575174093246
-6.53394591808319
-7.93879163265228
-12.8203593492508
-6.10250723361969
-8.28787815570831
-14.7900990247726
-7.31111323833466
-8.68471419811249
-14.5868211984634
-9.65255510807037
-9.63258898258209
-11.8705153465271
-9.24653768539429
-9.32893705368042
-12.6362109184265
-9.37628602981567
-8.53344202041626
-12.3010214567184
-8.79375541210175
-5.9794100522995
-11.5153805017471
-8.25928461551666
-7.13518583774567
-12.3070151805878
-10.0526435375214
-7.69286417961121
-12.5049489736557
-8.4535459280014
-8.24072873592377
-13.5936555862427
-9.43859958648682
-8.04598426818848
-13.2172057628632
-9.84770083427429
-7.34263300895691
-12.7994291782379
-9.39643883705139
-6.74969363212585
-12.5899121761322
-8.76261401176453
-8.17518782615662
-13.8296258449554
-10.487701177597
-7.11899638175964
-15.494011759758
-11.5339258909225
-6.79182279109955
-14.4461139440536
-11.6177581548691
-6.9484828710556
-14.9770730733871
-10.0178436040878
-8.22961366176605
-14.7836517095566
-9.29013860225677
-9.01077210903168
-14.0989443063736
-8.98804438114166
-10.0613390207291
-16.0391348600388
-9.38943183422089
-8.70972716808319
-14.6505187749863
-8.06378304958344
-9.04214894771576
-14.2205201387405
-9.69832146167755
-9.78922283649445
-14.5077233314514
-9.86116075515747
-8.87726354598999
-14.0026758909225
-8.65689837932587
-9.57526004314423
-13.8995289802551
-9.62413454055786
-8.47023820877075
-15.5212432146072
-10.2253285646439
-7.64865791797638
-15.6502859592438
-10.1004946231842
-7.70484375953674
-13.3458212614059
-9.41734778881073
-8.05413234233856
-13.5200047492981
-9.74620866775513
-8.30673456192017
-12.4589992761612
-10.3124634027481
-8.83773291110992
-11.6269773244858
-9.86600911617279
-9.46120393276215
-12.6147186756134
-8.01079964637756
-10.4348356723785
-11.5177173614502
-9.01841735839844
-10.0221109390259
-11.0155584812164
-10.2840101718903
-9.57866978645325
-11.2719407081604
-9.73051881790161
-9.29531526565552
-10.0399442911148
-8.92539751529694
-9.46615660190582
-11.0356814861298
-8.79977202415466
-9.24456000328064
-11.2638691663742
-9.86820209026337
-7.75788676738739
-11.2765257358551
-8.07327771186829
-7.10468411445618
-8.730433344841
-8.19927299022675
-6.8487251996994
-11.5807058811188
-8.17974209785461
-7.5298330783844
-11.3191902637482
-7.14669346809387
-5.91593194007874
-10.6302185058594
-6.05414915084839
-6.39920139312744
-10.0173093080521
-6.29227221012115
-7.17887508869171
-11.1630674600601
-6.40272200107574
-6.11255848407745
-10.5121821165085
-6.74447524547577
-7.48099601268768
-11.7457673549652
-7.20287013053894
-7.48865103721619
-10.8864523172379
-7.9146763086319
-8.81282579898834
-10.0712599754333
-6.54288291931152
-8.50311899185181
-10.5832052230835
-5.28576231002808
-10.0232515335083
-10.8626708984375
-7.01560974121094
-8.09345722198486
-9.61958014965057
-6.68800818920135
-9.34044063091278
-9.48820888996124
-7.561971783638
-10.0912991762161
-11.142036318779
-6.35274922847748
-12.7331255674362
-11.3559640645981
-7.70661580562592
-10.643094420433
-11.6997524499893
-8.65664350986481
-9.52721273899078
-11.2311042547226
-8.81663072109222
-10.5860027074814
-10.0284579992294
-10.4697164297104
-10.1766923666
-12.0815168619156
-10.5859981775284
-10.5651870965958
-10.4440068006516
-11.3326662778854
-11.3995026350021
-11.8432978391647
-9.79152953624725
-12.1065386533737
-11.7614022493362
-10.2309771776199
-11.0365067720413
-13.8953497409821
-8.92932438850403
-11.7534792423248
-12.6637949943542
-7.48301458358765
-11.4660887718201
-12.7901992797852
-5.91173601150513
-11.8133239746094
-13.3732351064682
-7.76394784450531
-11.6289285421371
-13.0223578214645
-8.24456679821014
-11.8645304441452
-13.8873561620712
-7.83282697200775
-13.1279910802841
-14.2879606485367
-9.01865255832672
-11.9905630350113
-12.8918825387955
-9.73452913761139
-12.3920522928238
-13.1397553682327
-8.5615531206131
-10.4904462099075
-13.482806801796
-9.568723320961
-10.1254583597183
-14.2570415735245
-10.7680946588516
-8.90218126773834
-12.6747339963913
-11.6225460767746
-8.5248898267746
-13.4799488782883
-11.2920054197311
-10.703297495842
-14.2544559240341
-14.1984533071518
-11.7219280004501
-13.5347678661346
-14.6618506908417
-8.99204230308533
-14.5181722640991
-13.264796257019
-10.1761589050293
-13.7818557024002
-13.5120097398758
-8.96863567829132
-13.5900731086731
-12.7707104682922
-7.40053606033325
-13.2439752817154
-10.715150475502
-8.95942366123199
-11.901524066925
-11.6456179618835
-8.85352468490601
-12.5390466451645
-11.5252507925034
-8.78458726406097
-11.0763738155365
-11.2065846920013
-9.24997019767761
-11.7928111553192
-11.5738046169281
-9.04445719718933
-11.0279171466827
-10.3731071949005
-8.99181962013245
-11.6064012050629
-10.9229466915131
-8.19122385978699
-12.1371126174927
-12.5596895217896
-8.57674694061279
-11.3983756303787
-11.1128560304642
-10.0298091173172
-11.7793583869934
-11.0872254371643
-11.0460391044617
-9.31336975097656
-9.77382755279541
-13.5849409103394
-9.584557056427
-10.2111058235168
-14.5291838645935
-10.1497808694839
-8.20658934116364
-12.9863964319229
-9.06080722808838
-8.30989074707031
-13.0122699737549
-9.97976112365723
-8.34883308410645
-12.1170387268066
-10.2189717292786
-9.58291482925415
-11.9740920066833
-10.7628256082535
-8.14077341556549
-9.30447542667389
-10.6159626245499
-9.69660627841949
-11.7765041589737
-10.6923781633377
-8.26373493671417
-11.1715604066849
-10.7847118377686
-8.97027778625488
-11.1970329284668
-10.7532795667648
-9.56655871868134
-9.35654246807098
-11.0868910551071
-9.25199401378632
-10.3820818662643
-10.9219546318054
-9.73628282546997
-10.2656235694885
-12.717850446701
-9.148761510849
-11.0698478221893
-12.7354799509048
-10.0000311136246
-11.191884636879
-12.5107047557831
-11.848338842392
-11.6787316799164
-12.4646081924438
-11.0592203140259
-11.2475748062134
-11.2315540313721
-11.5618419647217
-12.1979970932007
-12.7410824298859
-11.8520758152008
-10.6866753101349
-12.2098334431648
-12.2198784947395
-11.8213265538216
-12.4676493406296
-12.7656391859055
-10.6930388212204
-12.4662300348282
-11.3704038858414
-12.5812956094742
-15.4865647554398
-12.7230426073074
-12.1688739061356
-13.4141720533371
-9.27678096294403
-13.5066231489182
-12.8731129169464
-9.52635407447815
-12.3054640293121
-12.9029517173767
-10.2092576026917
-11.6464371681213
-12.738797545433
-10.0000966787338
-12.0083574056625
-14.1567356586456
-11.0560534000397
-13.2322428226471
-14.1381381750107
-9.5798476934433
-12.6397031545639
-14.8066383600235
-10.130605340004
-13.0047756433487
-13.9815378189087
-9.13193511962891
-12.3023519515991
-13.6674773693085
-8.79586005210876
-13.4337050914764
-15.9380468130112
-9.40375173091888
-10.676185965538
-14.4478099346161
-7.51488280296326
-9.38725924491882
-15.3110781908035
-8.73460876941681
-10.5646840333939
-14.2238086462021
-7.15638291835785
-10.7846711874008
-16.5112109184265
-7.87870264053345
-9.67036867141724
-16.4234592914581
-7.50637459754944
-10.2680990695953
-16.796795964241
-7.78118908405304
-12.7050563097
-16.5026444196701
-6.66494452953339
-10.9589661359787
-15.7379664182663
-7.726038813591
-9.64828383922577
-15.660474896431
-9.10291016101837
-9.35161411762238
-13.1546800136566
-9.34148573875427
-9.86429476737976
-14.427156329155
-11.0494421720505
-10.6610697507858
-14.7456955909729
-10.2358565330505
-10.6967415809631
-11.6406300067902
-9.48565030097961
-9.17667508125305
-9.79555130004883
-8.57313537597656
-9.19242095947266
-10.1569759845734
-8.41644215583801
-9.26634240150452
-11.7935559749603
-9.46919703483582
-9.50917220115662
-11.1179020404816
-8.45203042030334
-8.81338238716125
-11.1740101575851
-9.71130645275116
-8.37522971630096
-11.3108268976212
-9.48023474216461
-7.5924688577652
-12.08342897892
-8.40469229221344
-7.23202002048492
-11.31201171875
-9.82186794281006
-8.9547700881958
-10.924473285675
-8.97547388076782
-8.59886503219604
-10.8844077587128
-10.6636579036713
-11.2681081295013
-9.40034067630768
-9.77296888828278
-9.90463411808014
-10.5122879743576
-9.07134139537811
-10.1933716535568
-10.3131430149078
-8.51514554023743
-12.9801638126373
-11.5335476398468
-8.85590481758118
-11.9140713214874
-11.702894449234
-10.5599291324615
-12.8255455493927
-12.2021162509918
-10.7105238437653
-12.0372879505157
-12.2642158269882
-11.1455653905869
-10.023127913475
-12.5542582273483
-11.719145655632
-8.3504456281662
-13.9884883165359
-11.3172141313553
-8.01705181598663
-11.2153803110123
-11.0340601205826
-7.71230852603912
-10.6519322395325
-9.94477987289429
-6.85018682479858
-10.9282594919205
-11.3233095407486
-7.68171751499176
-9.90660548210144
-10.0703361034393
-8.72435641288757
-10.3642989397049
-9.69762241840363
-9.26975929737091
-9.94105267524719
-8.33401417732239
-8.49503064155579
-10.2428370714188
-8.14944279193878
-8.38705360889435
-11.5326772928238
-10.8673015832901
-8.75619184970856
-11.4496978521347
-8.93516480922699
-8.40705811977386
-10.5258897542953
-10.0812228918076
-9.71284711360931
-11.152371764183
-9.58236825466156
-8.81188142299652
-10.8351665735245
-11.0582910776138
-6.50305569171906
-10.9246873855591
-10.4129438400269
-6.69157361984253
-11.136754155159
-10.2360383272171
-8.75859749317169
-12.4937300682068
-9.22101259231567
-8.18060064315796
-11.4723078012466
-9.59638273715973
-9.55541670322418
-10.6182917356491
-9.11637198925018
-8.42642390727997
-11.257251739502
-8.80137062072754
-9.36921215057373
-12.4252899885178
-10.3265160322189
-14.0412377119064
-13.9626086950302
-11.2535938024521
-11.6103423833847
-12.4542505741119
-12.4006140232086
-11.8800232410431
-12.4212409257889
-12.0417138338089
-9.77761471271515
-12.3587079048157
-9.81759595870972
-11.2183756828308
-13.7702949047089
-10.4231135845184
-9.8896701335907
-13.8051682710648
-10.152526974678
-10.6999083757401
-13.3672871589661
-10.5862545967102
-9.65036344528198
-15.1920336484909
-11.294850230217
-7.40210139751434
-13.180835723877
-9.0247745513916
-9.33035945892334
-12.83960044384
-9.81831729412079
-9.09301364421844
-13.5001900196075
-10.7505114078522
-9.49606156349182
-13.6460266113281
-10.4842405319214
-9.46950340270996
-14.7385674715042
-10.8360892534256
-10.2605210542679
-16.3331965208054
-12.6491802930832
-9.41103541851044
-14.4090164899826
-11.6369417905807
-9.45126330852509
-14.0990209579468
-11.4892539978027
-10.2121648788452
-13.7467110157013
-11.4680912494659
-12.3148748874664
-14.463000535965
-12.1083805561066
-12.2298910617828
-14.1257238388062
-12.0516700744629
-11.477915763855
-13.4920226335526
-12.3266059160233
-10.7520877122879
-14.406298995018
-11.6927703619003
-9.79541909694672
-14.8551031351089
-13.1499544382095
-9.32184755802155
-15.6905374526978
-11.8982648849487
-9.11558151245117
-14.7911050319672
-12.4241387844086
-9.08449149131775
-15.3311870098114
-12.8610169887543
-8.91993975639343
-14.6273962259293
-13.0131098031998
-8.82231771945953
-13.789776802063
-13.816445350647
-9.27418327331543
-12.9874904155731
-13.2270648479462
-10.1984736919403
-11.9475456476212
-12.6040016412735
-11.5134569406509
-13.8779635429382
-14.2192282676697
-9.32263326644897
-15.4672652482986
-15.874022603035
-8.90173637866974
-15.0615127086639
-17.3604457378387
-7.22868037223816
-15.527333855629
-17.5311428308487
-8.30385935306549
-13.5990740060806
-17.6900335550308
-10.7091833353043
-13.3867633342743
-16.3998610973358
-10.4261682033539
-12.6177124977112
-16.8933548927307
-11.6101670265198
-13.7553871870041
-17.2841910123825
-12.8776158094406
-15.2760260105133
-17.2154448032379
-12.5876715183258
-12.5905249118805
-16.19393658638
-12.2897408008575
-11.7507334947586
-14.7889338731766
-11.782653927803
-11.2334110736847
-14.2889654636383
-11.5512974262238
-12.641428232193
-13.3337872028351
-10.7189753055573
-12.6249722242355
-14.4549015760422
-12.5066012144089
-13.9165521860123
-15.0913387537003
-10.9455200433731
-13.7806710004807
-15.7443388700485
-11.0754383802414
-14.7431597709656
-15.3465447425842
-11.4112181663513
-12.4629598855972
-15.6376558542252
-12.0871378183365
-12.7785993814468
-15.0850216150284
-10.5017963647842
-13.9272608757019
-15.0108151435852
-12.0084939002991
-13.6870124340057
-15.851172208786
-11.4425828456879
-14.6552916765213
-14.9039393663406
-10.6470338106155
-14.0669894218445
-15.0808053016663
-10.2659850120544
-13.343491435051
-15.063383936882
-10.6485584974289
-10.7815901041031
-14.1729046106339
-12.4540649652481
-11.9766684770584
-14.0386754274368
-12.357568860054
-10.9924383163452
-13.7098379135132
-12.9670877456665
-13.2377589941025
-16.3519252538681
-12.2011188268661
-13.6178737878799
-15.2617040872574
-12.1174427270889
-11.6121265888214
-13.5662767887115
-11.1252338886261
-11.3215146064758
-15.4108548164368
-13.2492642402649
-12.9526147842407
-15.2331295013428
-12.9232950210571
-11.7085044384003
-14.4932429790497
-12.6548182964325
-11.7394744157791
-14.9639731645584
-12.2200938463211
-12.2504225969315
-16.5634795427322
-11.9724227190018
-12.0195434093475
-15.1738593578339
-13.081417798996
-11.8464961051941
-15.9822964668274
-13.113311290741
-12.3015795946121
-15.6506320238113
-12.0459300279617
-13.4703332185745
-16.043438076973
-11.7003718614578
-13.9621537923813
-16.8095544576645
-13.0536264181137
-14.2180407047272
-16.4168322086334
-12.437477350235
-13.3174988031387
-15.105868935585
-13.736016869545
-12.9149646759033
-13.6935253143311
-11.9664373397827
-12.3494993448257
-12.9600578546524
-11.0308443307877
-12.339656829834
-13.6532897949219
-9.93173789978027
-12.1515842676163
-12.3486114740372
-10.5065237283707
-12.5765542984009
-14.6147956848145
-10.4474182128906
-13.1401233673096
-13.9525156021118
-10.0476331710815
-12.0520190000534
-14.7364443540573
-8.02049052715302
-12.8666056394577
-14.215166926384
-7.30702292919159
-13.2929582595825
-12.5475997924805
-8.22850799560547
-13.5298486948013
-12.7304130792618
-7.92610704898834
-11.7633924484253
-10.8073205947876
-7.73063278198242
-12.8913160562515
-11.0122429132462
-10.2283111810684
-12.704226732254
-12.06529545784
-9.79038453102112
-14.5196135044098
-13.3363029956818
-10.8235609531403
-13.2860587835312
-12.4039157629013
-9.93521630764008
-13.3202199935913
-11.6576318740845
-9.89780044555664
-13.0411921739578
-11.5073472261429
-9.885626912117
-11.9652229547501
-11.318087220192
-10.4362331628799
-11.8101823329926
-10.8479850292206
-11.2382504940033
-15.626035451889
-10.7306516170502
-10.3302457332611
-14.6464104652405
-11.8051609992981
-9.81067419052124
-12.3105823993683
-13.5329039096832
-8.61033177375793
-13.0843712091446
-11.612520813942
-9.44094049930573
-15.1454246044159
-13.207053899765
-9.16462683677673
-14.05697286129
-12.4614013433456
-10.8359035253525
-13.6576771736145
-12.7841286659241
-8.72659635543823
-15.6060081720352
-13.2410055398941
-8.6419769525528
-13.0368789434433
-12.4057201147079
-7.75730264186859
-14.130152463913
-13.5704553127289
-7.46903681755066
-12.6440857648849
-15.0242365598679
-8.31313788890839
-12.6037052869797
-15.0675810575485
-7.37668311595917
-11.6803296804428
-15.8034309148788
-6.22437703609467
-11.3301823139191
-15.3795130252838
-7.66738152503967
-13.5573261976242
-15.5013865232468
-9.5973356962204
-12.0449858903885
-13.983961224556
-10.2503224611282
-10.6229819059372
-14.3595904111862
-11.6940325498581
-11.6645156145096
-15.0447283983231
-11.1626731157303
-13.1303228139877
-14.0118182897568
-12.4157327413559
-14.0621881484985
-16.7781829833984
-9.21984672546387
-14.1232916116714
-16.9955984354019
-10.8715549707413
-15.2867739200592
-16.5419676303864
-11.0641958713531
-14.3094416856766
-17.0613585710526
-9.5161954164505
-11.8916150331497
-15.4773808717728
-10.664905667305
-11.5824366807938
-14.5755435228348
-12.7749005556107
-13.0727554559708
-13.619935631752
-12.859980225563
-12.437252163887
-14.3373337984085
-12.4773141145706
-12.9415893554688
-13.7414875030518
-12.4141778945923
-12.2561558485031
-13.5128744840622
-13.4837950468063
-13.4282697439194
-14.4792417287827
-13.4127687215805
-12.5745000839233
-15.7469930648804
-11.7289409637451
-11.6470447778702
-13.0866018533707
-12.2662941217422
-14.2125111818314
-12.0250169038773
-11.4449902772903
-14.7814557552338
-11.6228873729706
-9.88664984703064
-12.7697863578796
-12.3765301704407
-10.3651156425476
-12.9593218564987
-11.7727650403976
-9.98057353496552
-12.4999442100525
-11.4223294258118
-8.95722818374634
-12.7369190454483
-11.4374233484268
-8.2632509469986
-12.762815952301
-12.1791520118713
-7.74233293533325
-11.9315093755722
-11.393923163414
-8.83737790584564
-10.9716484546661
-10.8328697681427
-9.44334053993225
-12.4371955394745
-11.0961539745331
-6.73882079124451
-12.4714771509171
-13.1536794900894
-7.70458853244781
-12.8018890619278
-10.9589687585831
-8.11212408542633
-11.8165966272354
-10.0276228189468
-7.76759207248688
-10.8920907974243
-9.79107761383057
-8.74518966674805
-12.7557933330536
-10.2969138622284
-8.85427737236023
-11.9154176712036
-9.87001514434814
-8.25612735748291
-12.9903399944305
-10.5179698467255
-9.17300868034363
-13.0808911323547
-11.100332736969
-8.93951082229614
-14.2504855394363
-10.3189431428909
-8.4672042131424
-11.3356033563614
-9.41927492618561
-8.05541288852692
-13.1696035861969
-10.9336378574371
-7.75125241279602
-11.9682525396347
-10.6458858251572
-8.87324941158295
-12.340930223465
-11.9975645542145
-9.41028332710266
-11.8316468000412
-12.7561691999435
-7.28555190563202
-12.1457121372223
-11.498416185379
-8.96146893501282
-10.7977129220963
-11.3637272119522
-8.2199455499649
-11.5382890701294
-12.6026563644409
-8.35521602630615
-12.2003769874573
-13.4688544273376
-7.69832468032837
-12.366938829422
-13.25936627388
-9.69213318824768
-12.6802370548248
-13.2157261371613
-7.25447297096252
-12.327632188797
-12.8215439319611
-9.71259427070618
-11.6869058609009
-12.8574438095093
-8.79479217529297
-12.9548016786575
-13.4531279802322
-9.24354183673859
-11.650313615799
-13.751608133316
-9.86359238624573
-11.9562221765518
-13.1577898263931
-10.7043644189835
-10.5098774433136
-13.7234890460968
-8.65862393379211
-12.2039031982422
-15.299295425415
-7.96411228179932
-11.651953458786
-15.0115020275116
-9.62952589988708
-12.4672857522964
-13.651598572731
-10.3895517587662
-14.1645669937134
-15.0620470046997
-10.5585899353027
-14.2823357582092
-13.5019164085388
-8.32801389694214
-11.3721253871918
-11.747900724411
-9.871830701828
-10.7168959379196
-11.9224938154221
-10.9693440198898
-10.1961051225662
-12.6616050004959
-10.2772990465164
-10.4622243642807
-11.741464972496
-11.8866885900497
-11.6192119121552
-11.9711291790009
-11.4452731609344
-11.4539893865585
-11.6680730581284
-12.5098251104355
-11.2189055681229
-12.512727856636
-10.1189852952957
-11.3253087997437
-12.4725971221924
-10.6524066925049
-13.4149569272995
-12.8345154523849
-11.5172003507614
-13.1593035459518
-13.6249521970749
-8.69042479991913
-11.9531573057175
-13.9686592817307
-9.90919959545135
-12.3583266735077
-13.9263226985931
-8.92431426048279
-12.3448977470398
-14.937714099884
-9.60985231399536
-13.1067225933075
-13.5850284099579
-10.555349111557
-12.0599361658096
-13.7113682031631
-11.3125950098038
-12.9610549211502
-15.4351941347122
-12.1838227510452
-11.6604498624802
-15.0530470609665
-14.232066988945
-10.5428603887558
-14.7130769491196
-12.4990915060043
-10.6556231975555
-14.3099505901337
-13.0344016551971
-10.4155269861221
-13.9656378030777
-12.2294775247574
-11.2397174835205
-14.3508472442627
-12.0300579071045
-13.3329397439957
-15.3263403177261
-9.75086557865143
-11.8536330461502
-14.8161174058914
-10.2983409166336
-13.9500787258148
-15.4635016918182
-9.99254965782166
-12.4480682611465
-15.7144972085953
-10.3702093362808
-11.8648452758789
-14.829065322876
-9.79765319824219
-12.7706700563431
-14.8639203310013
-11.4774047136307
-12.8445098400116
-14.5476968288422
-10.483589887619
-12.3973473310471
-15.2727125883102
-9.86856067180634
-12.3897471427917
-13.3352122306824
-9.99502611160278
-12.7204337120056
-13.8848338127136
-10.9224352836609
-12.484414935112
-13.7343806028366
-10.32193171978
-12.0743457078934
-12.7681571245193
-11.2576600313187
-12.3799653053284
-13.2405209541321
-11.207622051239
-13.3048460483551
-11.934680223465
-11.2766048908234
-13.583295583725
-14.0970408916473
-9.70283770561218
-13.2248666286469
-13.3227689266205
-10.6143853664398
-13.5744167566299
-12.970877289772
-9.72687208652496
-13.8381550312042
-12.1302483081818
-9.74082970619202
-14.0825768709183
-13.9347697496414
-8.82634079456329
-15.4385014772415
-12.8144541978836
-11.2673445940018
-13.7129647731781
-13.1687610149384
-9.87417578697205
-13.8417299985886
-10.8603857755661
-9.14147841930389
-13.5224875211716
-10.3350046873093
-10.8312195539474
-14.4151885509491
-10.4248340129852
-11.6623084545135
-12.9811614751816
-11.2186111211777
-10.685782790184
-12.5993211269379
-11.2021911144257
-10.7776000499725
-12.8645919561386
-11.4921392202377
-11.6668523550034
-13.49278652668
-10.6417714357376
-11.5215674638748
-13.7186698913574
-12.1072969436646
-11.8415575027466
-14.2056931257248
-12.2401655912399
-11.1365917921066
-14.7854677438736
-11.6065393686295
-10.8167511224747
-13.9364334344864
-11.8311105966568
-10.2455631494522
-13.9082382917404
-10.3432644605637
-10.2108305692673
-12.7641699314117
-10.9743454456329
-11.6367046833038
-13.7045912742615
-10.7603459358215
-11.6884541511536
-13.5781168937683
-11.4203772544861
-12.8505835533142
-13.8726756572723
-10.6167333126068
-10.6420295238495
-10.8170593976974
-11.457878947258
-11.4118384122849
-11.36862885952
-12.3421558141708
-10.935312628746
-11.2229746580124
-13.0875681638718
-13.079313158989
-11.6991114616394
-14.1466898918152
-12.0360684394836
-11.5118746757507
-13.9534583091736
-11.044310092926
-11.2280294895172
-13.9043571949005
-9.53629899024963
-11.9382266998291
-12.0936794281006
-8.81016159057617
-11.5407555103302
-12.9113390445709
-10.0465376377106
-11.475986123085
-12.2846351861954
-10.3466964960098
-11.81989133358
-12.2810977697372
-11.0386031866074
-11.1105428934097
-12.436287522316
-12.1667495965958
-11.3197363615036
-11.1605252027512
-13.695219874382
-11.3421990871429
-10.1454360485077
-10.8905990123749
-13.9073605537415
-11.916440486908
-10.0984425544739
-12.6472147703171
-12.6581963300705
-12.1758488416672
-11.8536276817322
-13.2999567985535
-13.7087864875793
-11.8674726486206
-14.578483581543
-12.8599548339844
-12.2495187520981
-13.6805871725082
-11.5682233572006
-12.2627123594284
-11.3811815977097
-11.030183672905
-10.1942458152771
-10.559540271759
-12.0068640708923
-11.1363427639008
-11.7751948833466
-11.9134547710419
-11.1267067193985
-10.8024650812149
-11.7843738794327
-11.4726364612579
-9.48907113075256
-11.5264179706573
-10.8915588855743
-9.97762036323547
-13.4146702289581
-9.18680727481842
-10.9243437051773
-11.4708725214005
-9.23228049278259
-10.6846368312836
-9.77906489372253
-9.31286382675171
-11.2758040428162
-10.4154448509216
-9.68938899040222
-12.6085126399994
-10.4664132595062
-9.5544810295105
-12.1121687889099
-12.2184128761292
-8.28874361515045
-9.77658045291901
-13.1736236810684
-10.1547927856445
-10.3837289810181
-11.9975862503052
-9.3939266204834
-9.54646301269531
-14.0528783798218
-10.1325339078903
-9.87732112407684
-14.5202015638351
-9.93333959579468
-9.41200590133667
-14.2479224205017
-9.3793910741806
-11.4734176397324
-13.7962259054184
-10.6192344427109
-11.2356456518173
-15.0463680028915
-11.1598169803619
-9.71570611000061
-12.2952330112457
-10.3672009706497
-10.9480963945389
-12.2119609117508
-10.0660884380341
-10.7355554103851
-11.2004926204681
-9.66372334957123
-9.45296895503998
-12.6375201940536
-8.51356756687164
-9.2901703119278
-13.289743065834
-8.61943745613098
-8.34715390205383
-13.1191208362579
-8.62279570102692
-8.16091501712799
-14.4094778299332
-9.32498693466187
-8.95904779434204
-14.1594834327698
-8.7894994020462
-9.89178287982941
-15.3669053316116
-9.02435767650604
-9.5041378736496
-14.5639351606369
-8.73694241046906
-8.91900265216827
-14.2741862535477
-7.62236976623535
-8.69552230834961
-14.6399183273315
-9.96576488018036
-9.33914840221405
-13.7431038618088
-9.21032631397247
-9.95974934101105
-11.5301409959793
-10.5433274507523
-10.1177788972855
-12.8991729021072
-8.86193060874939
-8.33021807670593
-11.6727778911591
-8.7846941947937
-7.56594610214233
-12.8413643836975
-8.55303072929382
-6.7818067073822
-14.1144139766693
-9.70220243930817
-8.02455294132233
-13.6695095300674
-10.007715344429
-10.0500117540359
-14.1799002885818
-10.075826048851
-11.0879443883896
-14.4688047170639
-9.9698760509491
-11.3654754161835
-16.3304669857025
-9.96285402774811
-11.5545517206192
-16.4474960565567
-10.7833191156387
-11.5270820856094
-15.0250269174576
-10.4339770078659
-11.1995190382004
-14.2301577329636
-9.93700897693634
-11.9433051347733
-16.0875912904739
-8.00179386138916
-10.3954553604126
-14.617769241333
-8.83973455429077
-9.25558614730835
-13.3902945518494
-7.74440181255341
-9.11717212200165
-13.1574810743332
-8.53070116043091
-9.07395505905151
-12.720320224762
-9.73820149898529
-8.50916993618011
-11.4667781591415
-8.96721494197845
-8.37962472438812
-10.0620454549789
-9.08881962299347
-10.9486943483353
-10.7209655046463
-9.06973278522491
-8.99625217914581
-10.8413811922073
-9.73941850662231
-9.95518732070923
-11.8306307792664
-10.4414327144623
-10.4085547924042
-13.8913991451263
-9.38216531276703
-10.8762925863266
-15.5070823431015
-10.1011852025986
-12.8972314596176
-16.0423549413681
-9.56419241428375
-13.0636593103409
-16.6074539422989
-9.38122820854187
-11.9507262706757
-15.8149449825287
-8.73897385597229
-11.9777500629425
-16.537722826004
-8.78896403312683
-12.6092746257782
-17.8976094722748
-8.99903547763824
-12.7266927957535
-17.1654640436172
-10.0262979269028
-12.7990907430649
-14.799178481102
-10.9055407047272
-13.3719313144684
-13.3758308887482
-8.36110365390778
-12.2960525751114
-14.9281364679337
-7.73223984241486
-11.4691792726517
-15.7226697206497
-9.0786075592041
-10.8981227874756
-14.8695936203003
-8.48532235622406
-9.35745370388031
-16.2311080694199
-6.34718787670135
-8.91373670101166
-15.5586522817612
-6.88828957080841
-9.42186272144318
-17.5832501649857
-6.39304506778717
-9.17043793201447
-16.4447928667068
-7.38124418258667
-9.30993032455444
-15.1514286994934
-8.38260471820831
-8.75943768024445
-15.7225171327591
-10.7035261392593
-10.3442770242691
-13.875815987587
-9.89964616298676
-11.2741273641586
-13.9265550374985
-10.5694962739944
-12.2363778352737
-15.2858182191849
-10.8436363935471
-12.4537924528122
-15.0937050580978
-10.4385024309158
-11.1766473054886
-14.071945309639
-9.98610818386078
-13.3594011068344
-13.8661960363388
-10.2236504554749
-11.797224521637
-14.2174639701843
-9.37527179718018
-12.4163265228271
-14.0235509872437
-9.49284148216248
-10.1870238780975
-14.2903211116791
-9.98224818706512
-10.1115902662277
-14.6557673215866
-10.2777899503708
-10.119554400444
-15.3412798643112
-10.5070412158966
-10.0162069797516
-13.3851892948151
-11.1282340288162
-11.7593804597855
-12.5998841524124
-9.94855785369873
-12.1210279464722
-13.8567819595337
-12.5405700206757
-13.1986396312714
-12.4066026210785
-11.264547586441
-11.5024635791779
-13.4883244037628
-10.7025179862976
-11.9171290397644
-11.7175402641296
-11.0867507457733
-10.6969830989838
-11.4492099285126
-12.3244750499725
-12.1203324794769
-11.0997407436371
-12.0747125148773
-11.9339482784271
-10.6411006450653
-11.1885160207748
-11.7328714132309
-10.7833045721054
-10.6432923078537
-11.0220965147018
-9.43701922893524
-10.2720348834991
-11.3003265857697
-12.5488188266754
-11.3407253026962
-12.1326154470444
-10.999093413353
-10.8401008844376
-10.8261991739273
-10.738063454628
-11.0619926452637
-12.5692081451416
-11.8011283874512
-11.6456778049469
-11.770126581192
-10.7515776157379
-13.3678659200668
-12.8068479299545
-11.1135877370834
-11.8849107027054
-12.2268096208572
-11.9479352235794
-11.1907272338867
-12.1735305786133
-12.7471027374268
-12.755224943161
-13.1601569652557
-13.1521604061127
-10.807799577713
-11.9306461811066
-11.3591768741608
-11.5335156917572
-13.9578664302826
-12.0782649517059
-11.7240312099457
-13.4641177654266
-10.4425752162933
-13.7051414251328
-15.4701217412949
-9.91742837429047
-13.3130742311478
-13.7944213151932
-8.99518120288849
-15.8248739242554
-14.587963104248
-9.47840213775635
-14.4087234735489
-13.8250480890274
-9.32841742038727
-15.0446779727936
-14.9050714969635
-9.23980069160461
-13.8895615339279
-14.9163607358932
-9.68799579143524
-13.5926982164383
-13.0180436372757
-11.181959271431
-13.8139228820801
-10.8088083267212
-11.6532154083252
-14.4868097305298
-12.7812023162842
-10.1152391433716
-12.8330628871918
-11.6642215251923
-12.4954736232758
-13.4022260904312
-13.1967130899429
-9.3782879114151
-14.4696955680847
-13.1246857643127
-11.2351613044739
-14.2254649400711
-11.9320069551468
-11.7170659303665
-14.623401761055
-13.3396130800247
-10.3654032945633
-13.8524161577225
-10.8749743700027
-12.6766663789749
-15.3650480508804
-12.7765384912491
-12.8940578699112
-14.528667807579
-11.9288820028305
-11.6851066350937
-16.2842487096786
-12.4157832860947
-10.3321880102158
-16.7381275892258
-12.9193924665451
-11.2648037672043
-16.5035938024521
-14.7094949483871
-12.3807290792465
-16.7356729507446
-14.7503232955933
-9.89798164367676
-19.7020788192749
-15.8372011184692
-9.64107131958008
-17.1273834705353
-13.8358147144318
-10.5053465366364
-17.6798846721649
-15.7216861248016
-11.223712682724
-17.2534255981445
-13.1959676742554
-11.5489625930786
-17.6916556358337
-14.7933344841003
-9.47022581100464
-15.745234131813
-13.8998810052872
-11.160782456398
-16.7248892784119
-11.2520337104797
-9.87018346786499
-16.3920444250107
-12.7478774785995
-9.84802186489105
-17.3206287622452
-13.6687294244766
-10.77727663517
-16.2730524539948
-13.7854282855988
-10.1417276859283
-14.6773674488068
-11.8358347415924
-10.5289328098297
-15.6910786628723
-12.4728465080261
-9.99225091934204
-14.2018895149231
-12.0385527610779
-9.18344926834106
-13.0849546194077
-11.2106059789658
-10.4197200536728
-13.91663813591
-11.5368106365204
-11.3355805873871
-14.1539582014084
-10.6219271421432
-12.0697659254074
-14.8732866048813
-10.3498719930649
-13.1149600744247
-14.7879500389099
-9.18628168106079
-11.4020266532898
-13.3817553520203
-8.87094640731812
-11.6370892524719
-12.6635851860046
-9.28212308883667
-13.2524924278259
-12.5647637844086
-9.01452326774597
-10.8730351924896
-13.4990984201431
-9.95282423496246
-10.9716774225235
-14.1623728275299
-9.26893639564514
-11.7408764362335
-13.984593629837
-10.0884668827057
-10.0342533588409
-12.5349713563919
-9.22503769397736
-10.4572449922562
-12.9494659900665
-8.70397114753723
-12.2090427875519
-13.8336259126663
-10.724400639534
-11.0043288469315
-13.4797840118408
-10.0656280517578
-10.4705591201782
-12.123336315155
-10.2148699760437
-10.116240978241
-13.8897475004196
-9.96223819255829
-10.3502835035324
-12.9277822971344
-9.86569333076477
-9.19536709785461
-13.0651563405991
-11.1743730306625
-9.01874959468842
-12.5770266056061
-10.6225082874298
-6.35717272758484
-11.2628186941147
-9.77502763271332
-8.94684255123138
-12.2751482725143
-11.8340052366257
-6.74886977672577
-11.7195730209351
-12.3174066543579
-6.61090278625488
-10.7022881507874
-11.4748091697693
-7.03497362136841
-11.9726843833923
-11.2853016853333
-6.19528818130493
-12.0292415618896
-11.6131496429443
-4.62678003311157
-12.2505164146423
-12.7129073143005
-6.06968927383423
-11.8315128087997
-11.3544067144394
-6.87322747707367
-12.4802864789963
-13.8794687986374
-7.21529567241669
-12.726579785347
-14.0731650590897
-8.17236530780792
-13.2863515615463
-15.1278356313705
-8.38985002040863
-13.0184117555618
-13.5244733095169
-9.46642506122589
-13.4792048931122
-11.2117383480072
-8.47532916069031
-13.2139205932617
-11.5166997909546
-7.8054723739624
-12.3766394853592
-10.3896037340164
-7.15057766437531
-13.4783124923706
-9.12556743621826
-6.95109748840332
-13.2061815261841
-10.3919239044189
-4.31683492660522
-13.0438097715378
-11.5400847196579
-4.53093087673187
-13.6870478391647
-9.50982749462128
-5.90136563777924
-14.9863152503967
-11.3172278404236
-4.75644063949585
-13.9221940040588
-9.42669916152954
-5.85452699661255
-13.5473127365112
-10.0666656494141
-5.82998323440552
-14.9639197587967
-10.05430996418
-5.7941061258316
-13.7932237386703
-9.95193326473236
-6.1498955488205
-14.5048384666443
-11.0564637184143
-4.01176023483276
-14.8918079137802
-10.0760291814804
-5.01499211788177
-12.9800351858139
-12.1603606939316
-4.75807321071625
-12.6620270013809
-13.1858183145523
-3.7217880487442
-13.2794554233551
-13.5841267108917
-4.95867323875427
-12.6963740587234
-13.8759385347366
-4.94807875156403
-12.8072966337204
-16.719467997551
-4.91981828212738
-10.5299631357193
-15.6349226236343
-4.91687977313995
-12.5507520437241
-12.4778827428818
-4.85465466976166
-12.7478394508362
-11.6669983863831
-4.22733592987061
-12.5763278007507
-11.7850804328918
-4.11308002471924
-13.4869244098663
-12.9532396793365
-2.79832577705383
-12.7494592666626
-13.0140619277954
-1.98976421356201
-12.2735322713852
-13.4067376852036
-3.27377164363861
-11.9865292310715
-11.4997318983078
-2.48292505741119
-11.8596136569977
-11.2844984531403
-4.73629641532898
-12.3844854831696
-11.9028313159943
-3.69125437736511
-12.99340736866
-11.4551097154617
-2.82863819599152
-12.6224032640457
-10.8551570177078
-3.45434534549713
-12.8901265859604
-12.2915452718735
-4.06565511226654
-14.2991532087326
-12.7662361860275
-2.32269036769867
-13.1268630027771
-14.176766872406
-5.15096712112427
-12.3905330896378
-11.8538185358047
-5.49848425388336
-14.1968305110931
-11.9630477428436
-6.37651705741882
-13.4530785083771
-12.1105825901031
-7.31118988990784
-13.3548212051392
-11.8121538162231
-6.90292930603027
-13.5674098730087
-13.1629813909531
-6.04765594005585
-14.1462687253952
-11.719618678093
-9.10202777385712
-13.3952810764313
-12.4200174808502
-7.30674004554749
-12.3516037464142
-13.986923456192
-9.51028847694397
-13.9870883226395
-13.3134623765945
-9.48183834552765
-11.5067638158798
-12.7020934820175
-10.6628440618515
-10.9987740516663
-12.6932520866394
-9.4487624168396
-9.91906571388245
-12.2239983081818
-11.1813261508942
-9.51633131504059
-12.9092155694962
-9.24691545963287
-6.51431858539581
-11.9631773233414
-9.09925806522369
-7.61824381351471
-12.2478786706924
-8.67487680912018
-8.2183541059494
-11.942235827446
-7.08148753643036
-8.52527523040771
-12.6004581451416
-8.03059101104736
-8.27591133117676
-12.6189279556274
-8.74672412872314
-7.15765833854675
-12.4356610774994
-8.35801959037781
-8.10172975063324
-9.89951932430267
-9.88422811031342
-8.52743411064148
-11.4088599681854
-8.74871039390564
-8.77684140205383
-10.7394850254059
-8.94398713111877
-8.56123530864716
-10.8676308393478
-8.37036216259003
-7.56851136684418
-10.1375945806503
-6.95779836177826
-7.93581175804138
-10.2002761363983
-7.75653338432312
-7.93658018112183
-10.4768109321594
-8.35742521286011
-7.94120359420776
-9.73310804367065
-10.4655976295471
-8.00692296028137
-9.23619198799133
-11.0811350345612
-6.26165771484375
-7.71364784240723
-12.5275316238403
-8.54150199890137
-8.10582828521729
-12.3139982223511
-7.26416528224945
-9.6140331029892
-14.3933538198471
-8.21628367900848
-10.16626060009
-12.6253718137741
-8.53980910778046
-10.678618311882
-10.7827013731003
-8.48115658760071
-9.3367702960968
-9.73672413825989
-8.57985877990723
-7.9521484375
-11.5955648422241
-8.88247168064117
-8.51014196872711
-9.52241289615631
-7.33240830898285
-8.15760838985443
-10.6848253011703
-7.82480561733246
-8.13489758968353
-11.2226785421371
-8.42231106758118
-7.41869187355042
-10.9156620502472
-8.73662614822388
-9.14278745651245
-11.0164675712585
-7.5103976726532
-8.35017943382263
-10.46084856987
-9.01892817020416
-7.63994657993317
-10.1966482400894
-10.5007739067078
-9.82936429977417
-11.1268095970154
-9.11629438400269
-9.28924512863159
-12.320827960968
-10.1487205028534
-9.35423350334167
-10.4712884426117
-9.73966145515442
-7.23272442817688
-9.98150277137756
-8.37182950973511
-7.7679295539856
-9.50265550613403
-9.91248285770416
-8.0247255563736
-7.9921041727066
-10.6982444524765
-9.66702210903168
-8.4539989233017
-9.69593584537506
-8.62686598300934
-7.76597368717194
-10.4601551294327
-8.60281908512115
-9.09035456180573
-8.57335650920868
-9.39156329631805
-9.46650683879852
-7.67614054679871
-9.26100993156433
-9.36201357841492
-7.73803722858429
-9.24080288410187
-8.42471039295197
-7.51880359649658
-8.96475887298584
-6.97484397888184
-7.15036463737488
-8.88416647911072
-7.65587496757507
-6.66000115871429
-9.07962501049042
-9.14867961406708
-6.51530754566193
-9.78232061862946
-8.57641184329987
-7.75951194763184
-9.07283401489258
-10.3524007797241
-7.75506281852722
-10.4064157009125
-9.83747839927673
-7.26406276226044
-10.8546303510666
-10.4374951124191
-7.6195455789566
-11.0721117258072
-10.1181770563126
-8.33975160121918
-10.8267959356308
-11.5535176992416
-7.58324408531189
-11.72048163414
-10.9438445568085
-7.83423757553101
-10.7903828620911
-9.48279809951782
-7.91502296924591
-11.7277709245682
-10.420632481575
-8.79200410842896
-11.3282999992371
-8.31106042861938
-8.34011316299438
-9.43943548202515
-9.02340173721313
-7.67833411693573
-9.94031703472137
-7.79747092723846
-7.85675263404846
-9.90076184272766
-9.88969349861145
-8.34336173534393
-11.3995722532272
-10.2892674207687
-8.11016094684601
-8.52606594562531
-11.0259152650833
-8.0905534029007
-8.51006805896759
-11.488521695137
-7.08981788158417
-8.07569682598114
-11.1651428937912
-8.34494936466217
-8.04790651798248
-11.075052857399
-8.26041555404663
-8.76749277114868
-9.9535870552063
-8.14865708351135
-9.4738495349884
-11.4878256320953
-6.42475783824921
-9.87351167201996
-10.1070712804794
-7.20760858058929
-9.67446172237396
-9.66873586177826
-8.20378088951111
-9.85894465446472
-10.2640426158905
-8.29484844207764
-8.43780326843262
-11.362509727478
-7.32332694530487
-8.36077678203583
-11.0967301130295
-8.3949613571167
-9.195631980896
-9.63517379760742
-4.6523185968399
-10.0013543367386
-11.4071103334427
-7.19170701503754
-9.62237584590912
-9.97935330867767
-4.92634832859039
-8.45280849933624
-10.5678550004959
-6.52838099002838
-8.15627253055573
-10.6387726068497
-8.3690345287323
-8.28918242454529
-9.61740374565125
-9.07400596141815
-8.13782393932343
-10.1958721876144
-9.36052060127258
-4.76896691322327
-8.93221116065979
-8.18622326850891
-6.96602845191956
-8.20791077613831
-9.01914155483246
-7.37626302242279
-8.94724595546722
-7.76598763465881
-5.96192383766174
-9.17939972877502
-7.81728494167328
-6.14175927639008
-9.88259828090668
-6.67552947998047
-5.61783075332642
-10.3150234222412
-7.11384093761444
-5.99063241481781
-11.8682821989059
-8.33090460300446
-6.10331499576569
-10.7756439447403
-8.33082735538483
-4.54925358295441
-11.8297601938248
-8.04006576538086
-5.54354572296143
-12.3934669494629
-7.29339897632599
-3.44127094745636
-12.76182949543
-7.8123391866684
-4.70750510692596
-13.2590259313583
-6.58063852787018
-3.63099777698517
-13.4533687829971
-7.5013667345047
-5.55943834781647
-13.3310576677322
-9.86458837985992
-4.87113916873932
-13.8915811777115
-8.46066379547119
-4.58659505844116
-13.2354068756104
-8.47303080558777
-4.40367341041565
-10.1158120632172
-8.12984895706177
-4.39739036560059
-9.8383526802063
-8.80701375007629
-5.42073225975037
-9.71317505836487
-7.93286919593811
-7.77063870429993
-8.66805386543274
-8.54767239093781
-6.80115520954132
-9.39182674884796
-11.1172519922256
-9.87294733524323
-8.2783762216568
-10.7854191064835
-11.042974114418
-11.077777504921
-9.43996238708496
-9.20324802398682
-12.4332857131958
-9.49070072174072
-10.6498899459839
-12.6668424606323
-9.76857626438141
-9.95278799533844
-11.6354452371597
-10.7534817457199
-9.14352881908417
-11.3122528791428
-11.5748410224915
-8.56170701980591
-10.338653087616
-11.5542508363724
-8.8687926530838
-12.0887070894241
-10.7164229154587
-10.3809050321579
-12.7192543745041
-11.3651629686356
-8.80092537403107
-13.5347014665604
-10.5332317352295
-10.9049711227417
-10.7719774246216
-10.8386805057526
-10.2921631336212
-10.2963135242462
-12.7411515712738
-9.96494746208191
-9.61790728569031
-12.3969051837921
-10.0107700824738
-8.7945921421051
-12.2348269224167
-9.68272197246552
-9.25930678844452
-10.2042660713196
-9.28437376022339
-7.59180784225464
-11.5806695222855
-7.98948204517365
-7.33028995990753
-11.3814278841019
-7.63198292255402
-9.30105984210968
-12.1047520637512
-6.22781705856323
-6.40849924087524
-11.9725931882858
-7.41721427440643
-7.44644343852997
-11.764700293541
-6.891970038414
-6.77092969417572
-10.8914494514465
-4.98554372787476
-8.72865629196167
-12.5912071466446
-5.75045359134674
-6.80738413333893
-12.3314726352692
-5.53170609474182
-6.7420608997345
-12.2414989471436
-6.33216142654419
-7.14567279815674
-13.0361257791519
-4.06247580051422
-7.86187040805817
-11.6862671375275
-4.9673216342926
-9.7740318775177
-11.9534100294113
-5.68515479564667
-8.03326404094696
-10.1822772026062
-5.5316367149353
-9.32561635971069
-10.637387752533
-6.38459300994873
-8.37797880172729
-12.1117060184479
-6.00977921485901
-9.98740792274475
-13.2361898422241
-4.61953544616699
-10.0008373260498
-13.79665184021
-7.80506134033203
-10.5434188842773
-12.7647738456726
-8.21446466445923
-9.12232542037964
-13.1491649150848
-8.25920367240906
-8.85033583641052
-12.2653299570084
-8.18459570407867
-10.6893688440323
-11.3958891630173
-7.47860610485077
-11.1880902051926
-10.6408265829086
-6.87049901485443
-12.3711503744125
-9.55441033840179
-7.55798470973969
-13.1435817480087
-11.232658624649
-6.83138298988342
-12.5101225376129
-11.8975737094879
-6.75567841529846
-11.3818352222443
-10.2187964916229
-6.77764391899109
-11.6401994228363
-10.5356491804123
-8.85370147228241
-9.47325122356415
-10.9818025827408
-7.97462236881256
-11.1100441217422
-9.16292309761047
-8.60510849952698
-11.0133240222931
-8.44455635547638
-7.99537670612335
-10.7456609010696
-9.10693073272705
-6.55501937866211
-10.5437326431274
-9.19924449920654
-7.93065929412842
-13.2827844619751
-8.71560764312744
-6.87690830230713
-13.8429155349731
-8.406489610672
-7.75138878822327
-12.5467455387115
-8.45326685905457
-7.44387412071228
-12.3862245082855
-7.74529254436493
-7.58530223369598
-11.5958498716354
-6.69039607048035
-7.34320712089539
-12.9189069271088
-6.72944033145905
-7.32866632938385
-11.7027631998062
-6.63972282409668
-7.93172645568848
-13.2134046554565
-7.45376586914062
-6.6366229057312
-15.5611600875854
-6.89030456542969
-6.15221357345581
-15.6410322189331
-9.06700360774994
-8.09470403194427
-13.8129733800888
-8.94839036464691
-9.6369880437851
-12.3417171239853
-9.99855351448059
-8.98048233985901
-11.3952057361603
-8.8162944316864
-10.0649287700653
-12.5457322597504
-7.5120906829834
-9.97118091583252
-12.3801116943359
-8.91534042358398
-9.73905944824219
-12.0972385406494
-7.69682896137238
-9.58350002765656
-13.7288962602615
-6.62193286418915
-12.0596960783005
-13.0880488157272
-6.534827709198
-12.5197649002075
-14.975118637085
-7.24525153636932
-11.1901873350143
-13.1804875135422
-6.8913631439209
-10.7466297149658
-14.0097465515137
-7.64510202407837
-10.9086375236511
-11.5809273719788
-8.56570279598236
-10.1247266530991
-12.0504115819931
-8.59299612045288
-10.8201518058777
-13.2832770347595
-8.35820627212524
-11.1179022789001
-13.3295636177063
-8.86604332923889
-9.31693005561829
-12.4754068851471
-8.53631389141083
-9.10735309123993
-11.4327429533005
-7.68640005588531
-7.90135061740875
-13.966726899147
-7.28070712089539
-9.03996539115906
-15.0119874477386
-7.53726971149445
-8.01862823963165
-12.8831511735916
-6.95716214179993
-7.07889771461487
-10.8781940937042
-6.81844413280487
-6.92235362529755
-10.8947752714157
-7.19998383522034
-4.48242831230164
-10.0053980350494
-9.36046898365021
-7.55519878864288
-11.2635985612869
-9.90425276756287
-6.14173531532288
-10.4272181987762
-9.88050210475922
-7.05188119411469
-9.56451833248138
-10.1008073091507
-9.21740829944611
-8.74911606311798
-9.9194929599762
-11.9737808704376
-7.9314558506012
-10.2127121686935
-12.2524842023849
-8.28540217876434
-8.74289846420288
-11.137140750885
-6.90678930282593
-10.1620556116104
-9.72658026218414
-7.20107614994049
-10.9917078018188
-9.79830551147461
-8.13007926940918
-9.78345143795013
-10.0790141820908
-7.36540925502777
-10.490186214447
-9.98235559463501
-5.42314672470093
-10.3185437917709
-11.2525371313095
-6.86748826503754
-9.26689529418945
-10.3000144958496
-7.03576755523682
-8.78324937820435
-12.2585139274597
-5.82795095443726
-8.03014063835144
-12.4353759288788
-5.82702612876892
-9.02982449531555
-12.0121700763702
-7.05906128883362
-9.52500581741333
-10.9750437736511
-8.65104055404663
-9.0364750623703
-11.336541056633
-9.14654529094696
-6.99758470058441
-11.1380571126938
-8.23399674892426
-7.77464616298676
-10.9925893545151
-7.36860406398773
-8.59642338752747
-11.0489799976349
-9.76643395423889
-7.59224081039429
-10.1655793190002
-9.30258703231812
-7.36528825759888
-8.79035139083862
-9.93790769577026
-10.2444365024567
-11.2918665409088
-9.85905957221985
-10.5521584749222
-10.8730508089066
-8.64497005939484
-9.41468369960785
-8.64845025539398
-10.2621244192123
-9.98895001411438
-11.4315960407257
-10.1563847064972
-8.61691796779633
-10.8223432302475
-9.94910562038422
-8.44892776012421
-9.61522948741913
-10.0969904661179
-7.5211638212204
-9.90292060375214
-11.0656851530075
-6.26859557628632
-11.0211027860641
-8.78203094005585
-7.51724112033844
-8.16643869876862
-9.21191275119781
-6.84105312824249
-8.6164618730545
-11.2740584611893
-7.9235692024231
-9.34612226486206
-9.7761549949646
-7.23012685775757
-8.84081125259399
-11.4800543785095
-6.46105563640594
-10.7750777006149
-11.8724983930588
-7.94926536083221
-9.93171775341034
-10.5996741056442
-8.78543627262115
-9.08293306827545
-10.1677271127701
-9.04148268699646
-9.47422099113464
-9.58925604820251
-9.09398746490479
-9.71393394470215
-9.22223949432373
-7.02483069896698
-8.48614013195038
-9.12610995769501
-8.50314021110535
-7.41246485710144
-9.57429480552673
-10.1146373748779
-6.41087961196899
-8.35155773162842
-7.83636116981506
-8.61143231391907
-9.05689930915833
-8.35547137260437
-8.78306555747986
-10.4784162044525
-8.30551731586456
-10.2502242326736
-10.2939425706863
-7.03028738498688
-10.1632105112076
-10.4179989099503
-5.94705951213837
-9.03682124614716
-10.4670227766037
-6.29264771938324
-7.42150866985321
-11.4631813764572
-7.9795788526535
-9.44130408763885
-11.9333962202072
-8.28610956668854
-10.7022577524185
-8.21847307682037
-8.67901813983917
-10.3443566560745
-7.7782746553421
-8.15734112262726
-8.65759289264679
-10.9925271272659
-7.76222574710846
-9.45705664157867
-11.3298755884171
-7.4888299703598
-10.1320031881332
-12.4113668203354
-7.48164629936218
-9.77400946617126
-14.1916615962982
-6.58356738090515
-8.93852972984314
-13.9368875026703
-7.00736141204834
-5.9281120300293
-13.2332429885864
-5.88191616535187
-8.37726652622223
-10.8953167200089
-6.1714768409729
-7.53355312347412
-10.8025808334351
-7.72670471668243
-9.62412750720978
-11.4663811922073
-6.58960223197937
-9.46730923652649
-10.485100030899
-6.17705762386322
-8.48911607265472
-10.6363481283188
-8.42742323875427
-8.28495669364929
-10.0931718349457
-7.91063261032104
-7.41020631790161
-9.26195192337036
-8.1664627790451
-8.98116672039032
-10.5464552640915
-9.93440365791321
-8.54973435401917
-8.69926953315735
-11.0603102445602
-9.33542907238007
-9.63913142681122
-9.61624360084534
-8.98799347877502
-10.8781702518463
-10.2604022026062
-8.44685316085815
-10.4620823860168
-10.3656823635101
-6.53700280189514
-9.60611987113953
-11.6404333114624
-6.03069591522217
-9.4327507019043
-10.4325773715973
-5.88544392585754
-9.74520039558411
-10.7089803218842
-5.97921347618103
-11.1919314861298
-10.3522258996964
-6.52766048908234
-10.8979955911636
-11.6594580411911
-5.69002950191498
-9.933802485466
-11.8407070636749
-7.50514817237854
-10.5446455478668
-10.5992918014526
-7.19867610931396
-11.2887582778931
-10.1189134120941
-8.11654162406921
-10.8334100246429
-9.44919729232788
-5.61319971084595
-12.8198752403259
-8.05605101585388
-7.21641039848328
-11.87553191185
-9.31223380565643
-8.60919845104218
-11.5813444852829
-9.61912417411804
-9.42560744285583
-12.0129697322845
-10.3774824142456
-6.76883554458618
-11.8223752975464
-10.7237079143524
-7.50639605522156
-11.2536561489105
-11.2990087270737
-8.07584607601166
-11.5293258428574
-11.7355167865753
-8.09640526771545
-11.9307777881622
-11.2840991020203
-7.26825571060181
-11.5546765327454
-11.712317109108
-7.59716475009918
-11.4946333169937
-10.8548659086227
-8.96396625041962
-11.7545737028122
-11.9963450431824
-8.79951333999634
-12.6617693901062
-12.9938249588013
-7.73475933074951
-11.9499349594116
-12.6815705299377
-6.26414680480957
-12.5135617256165
-13.4697706699371
-7.10702729225159
-13.0964195728302
-13.5920025110245
-7.70361006259918
-13.3140503168106
-13.8415864706039
-6.45695102214813
-11.2576392889023
-12.7760941982269
-7.85627245903015
-12.22425532341
-10.5286487340927
-8.02055680751801
-12.7293390035629
-10.3696489334106
-8.07086753845215
-10.5158071517944
-9.97250163555145
-8.82444846630096
-12.2849005460739
-12.5787137746811
-10.8937352895737
-10.096219420433
-13.2775700092316
-10.0930073261261
-11.0988743305206
-14.6864984035492
-9.76503252983093
-11.2956397533417
-10.6584197282791
-12.2744342088699
-10.9985429048538
-9.9529949426651
-10.7419658899307
-11.1158329248428
-10.6513866186142
-10.1077121496201
-10.4465526342392
-11.13820540905
-10.5992707014084
-11.2775467634201
-9.9512711763382
-11.5947943925858
-11.7937070131302
-10.55792760849
-9.27458143234253
-12.6338028907776
-12.0580583810806
-8.80582106113434
-11.0159898996353
-12.8053455352783
-8.49898529052734
-12.4983034133911
-13.0670890808105
-7.56634426116943
-10.759708404541
-12.3361215591431
-6.25134372711182
-11.3462696075439
-9.46976602077484
-6.39404857158661
-12.0719655752182
-9.53916788101196
-6.71259450912476
-10.2346920967102
-9.50372791290283
-7.04762649536133
-11.3194427490234
-8.5377790927887
-7.05682396888733
-11.6773407459259
-9.67680335044861
-8.26976943016052
-11.3000447750092
-12.19828748703
-8.6454119682312
-10.1665501594543
-9.42535305023193
-9.58045482635498
-8.28533935546875
-11.5407851934433
-9.99609506130219
-9.46506726741791
-12.0151703357697
-10.9558384418488
-8.49928307533264
-10.8150622844696
-12.3541257381439
-9.89324831962585
-11.7103313207626
-12.0057224035263
-10.9169801473618
-10.4301971197128
-12.3516753911972
-11.6962150335312
-11.1820862293243
-12.1314451694489
-10.2087471485138
-11.9436777830124
-9.26081836223602
-10.1126450300217
-11.9065994024277
-8.33879601955414
-8.80540692806244
-10.8250045776367
-8.08773517608643
-11.0795087814331
-11.0667816400528
-9.4031788110733
-7.69665396213531
-10.449236869812
-11.4825878143311
-7.98783397674561
-9.69820725917816
-11.4731439352036
-8.46126115322113
-9.15891134738922
-10.9670797586441
-8.68852388858795
-8.25002789497375
-7.53403782844543
-8.16507935523987
-9.20951688289642
-11.2042716741562
-7.23230493068695
-10.3085135221481
-10.1320456266403
-8.73854148387909
-10.6026381254196
-10.523534655571
-9.21007335186005
-11.7407476902008
-11.0934612751007
-8.20756840705872
-12.2087932825089
-9.87935411930084
-7.5658575296402
-12.0654419660568
-11.2734545469284
-7.64774024486542
-10.2700524330139
-11.1435074806213
-4.41023778915405
-12.021332859993
-11.8076688051224
-6.51320993900299
-11.445524096489
-11.5673149824142
-7.58732497692108
-11.0664122104645
-10.8487188816071
-5.59319424629211
-10.7770175933838
-9.86152172088623
-7.13456916809082
-9.82901334762573
-10.877733707428
-7.96665716171265
-10.882312297821
-9.70806264877319
-7.62776803970337
-10.1923985481262
-9.38082265853882
-9.31736898422241
-10.0960943698883
-11.5185081958771
-7.87714028358459
-11.6897653341293
-11.3620666265488
-7.59597623348236
-10.4736112356186
-11.5191806554794
-7.11067521572113
-11.2811336517334
-12.7761363983154
-8.10658264160156
-10.0678421258926
-12.9291530847549
-9.34631025791168
-9.22429096698761
-13.0271083116531
-9.64907467365265
-7.8619669675827
-13.1496418714523
-9.62411487102509
-7.7921644449234
-14.275136590004
-11.3153043985367
-8.3384302854538
-13.5592268705368
-10.3727415800095
-7.12007391452789
-12.5021654367447
-10.1553226709366
-7.23905026912689
-12.8632749319077
-11.4369090795517
-8.35917317867279
-13.6638692617416
-11.5159238576889
-7.99505388736725
-13.1908584833145
-12.228355050087
-8.53465664386749
-11.5239621400833
-11.6994267702103
-8.4504132270813
-12.5489859580994
-12.8336443901062
-9.18050289154053
-12.2149295806885
-12.09996509552
-8.94397377967834
-13.3790123462677
-10.2638437747955
-8.42073786258698
-12.9768549203873
-12.1730629205704
-9.01353800296783
-12.2569080591202
-10.323681473732
-8.97136235237122
-12.0840866565704
-9.40472340583801
-10.0743811130524
-12.2184498310089
-9.02010750770569
-9.12508261203766
-10.5497480630875
-10.2203937768936
-9.38424360752106
-11.301540017128
-9.54027807712555
-8.99660658836365
-10.2191483974457
-8.98749709129333
-8.32845818996429
-10.5975822210312
-10.1060127019882
-9.76466000080109
-10.5888854265213
-9.06803905963898
-9.94503009319305
-10.9582747220993
-8.40499770641327
-10.6790657043457
-10.0405216217041
-9.22088527679443
-10.3265343904495
-8.28406822681427
-10.1859313249588
-10.7506159543991
-8.83166682720184
-9.99020755290985
-10.9855982065201
-9.37333071231842
-10.3108202219009
-10.010151386261
-9.17101430892944
-9.52179956436157
-10.4810843467712
-9.14491415023804
-13.4446444511414
-10.8525891304016
-7.67128705978394
-12.5130429267883
-11.0768265724182
-7.1371169090271
-10.861358165741
-10.7538423538208
-9.4775972366333
-9.64608192443848
-10.9526538848877
-6.7956223487854
-12.0825099945068
-10.8851543664932
-8.12659132480621
-10.3154522180557
-11.0593725442886
-7.77678835391998
-10.8783041238785
-11.141605257988
-11.0759371519089
-10.9557713270187
-10.3047164678574
-9.58678376674652
-11.2826551198959
-11.8195079565048
-10.7370408773422
-9.94748818874359
-10.7419373989105
-11.0444066524506
-10.9152543544769
-12.0261785984039
-9.94916176795959
-10.0277073383331
-12.7441483736038
-12.2984782457352
-8.90950977802277
-11.5897191762924
-12.2236789464951
-10.896834731102
-10.9865553379059
-13.8921434879303
-11.1624500751495
-10.4416139125824
-13.2947719097137
-11.1476628780365
-10.4569584131241
-12.5010677576065
-10.8531643152237
-9.55143666267395
-12.4212877750397
-9.86208939552307
-10.703445315361
-11.5832079648972
-10.1766432523727
-10.3692812919617
-13.0946106910706
-10.1335730552673
-9.35123252868652
-11.8983087539673
-10.5367650985718
-10.2586337327957
-13.2299748659134
-10.2520362138748
-11.7195580005646
-12.8961927890778
-9.20471405982971
-11.3071792125702
-12.0395457744598
-10.004890203476
-10.5770792961121
-11.4184746742249
-9.09552431106567
-9.68150496482849
-12.9466187953949
-8.29125380516052
-10.217994093895
-12.6649793386459
-8.06683576107025
-10.7737618684769
-12.5742999315262
-8.10041534900665
-13.0225298404694
-12.5825378894806
-8.60334992408752
-13.8543539047241
-13.0369892120361
-7.1566686630249
-13.5633161067963
-12.4971587657928
-5.55728268623352
-11.9801621437073
-12.2235455513
-6.76738405227661
-12.9607071876526
-11.1012024879456
-7.71551752090454
-13.8826620578766
-11.9329836368561
-7.52833390235901
-12.228321313858
-12.8049147129059
-8.04286122322083
-12.9244010448456
-12.3640649318695
-8.67426657676697
-12.9025045633316
-15.2434440851212
-7.82397997379303
-12.7197579145432
-15.3709114789963
-10.9014853239059
-12.9461164474487
-15.1925649642944
-9.99740409851074
-12.8996233940125
-14.9295248985291
-8.37586545944214
-12.7976006269455
-13.187069773674
-8.87334144115448
-12.8775268793106
-13.8256508111954
-9.97446119785309
-11.6924030780792
-11.8422186374664
-9.64131188392639
-11.1025532484055
-12.5151814222336
-10.2770632505417
-12.1430975198746
-12.3610931634903
-8.66228449344635
-11.7075632810593
-10.3191221952438
-10.6011761426926
-11.9933232069016
-11.7248114347458
-9.50103366374969
-11.0587693452835
-11.530215382576
-9.38057911396027
-12.5154747962952
-11.1340956687927
-11.9087061882019
-11.7716215848923
-14.5528172254562
-13.3923424482346
-13.9624027013779
-10.6853278875351
-13.5336116552353
-15.403672337532
-11.7389422655106
-11.5935784578323
-13.5370421409607
-12.1386904716492
-11.3093571662903
-12.6243755817413
-12.2582504749298
-9.71595501899719
-13.2921538352966
-12.7678713798523
-10.2974600791931
-11.5126582384109
-12.6732865571976
-9.76554977893829
-11.7846393585205
-12.7353639602661
-9.10720348358154
-11.1531360149384
-12.7993371486664
-9.86942362785339
-12.260423541069
-13.1287897825241
-10.7424134016037
-12.334349155426
-13.4684309959412
-10.9942927360535
-11.4645260572433
-12.1739195585251
-11.4317053556442
-11.5783559083939
-12.9933463335037
-10.1323271989822
-13.2476437091827
-14.1957504749298
-10.4636681079865
-12.9795631170273
-11.8279918432236
-11.2630342245102
-12.0328830480576
-11.8997396230698
-11.7372678518295
-11.530042052269
-14.3624233007431
-11.7818168401718
-12.1010980606079
-11.7923707962036
-12.7765054702759
-10.6051062345505
-11.1372917890549
-12.6080483198166
-9.73133826255798
-11.2483079433441
-12.765647649765
-9.40267431735992
-12.6289888620377
-14.6364027261734
-9.73970305919647
-13.4609106779099
-10.8445633649826
-11.1025007963181
-13.3691462278366
-11.6949452161789
-10.457291841507
-13.278538942337
-11.862131357193
-9.79127943515778
-12.1463514566422
-11.0021702051163
-9.81719124317169
-11.4318829774857
-9.42712223529816
-10.3007297515869
-13.4954967498779
-10.95530128479
-12.1788064241409
-13.9032889604568
-10.6026393175125
-12.1988607645035
-13.8901897668839
-11.5188184976578
-12.7696273326874
-11.8101298809052
-9.81909537315369
-11.2054201364517
-12.6111694574356
-8.60467112064362
-13.8159754276276
-14.7483179569244
-8.99716401100159
-13.6503937244415
-14.8962128162384
-9.09359574317932
-13.6690464019775
-14.1415147781372
-10.0359525680542
-13.9723192453384
-13.9644342660904
-9.85566580295563
-13.2370018959045
-14.7475333213806
-11.4438605308533
-12.0388641357422
-15.0373764038086
-11.4915199279785
-13.1922767162323
-15.640406370163
-11.8279483318329
-12.8502147197723
-16.1623160839081
-12.7140605449677
-12.5538287162781
-15.7890734672546
-13.82439661026
-11.123361825943
-16.016539812088
-12.4676172733307
-12.5510479211807
-16.7031379938126
-12.7864309549332
-14.403284072876
-16.8836107254028
-11.0550146102905
-13.2880351543427
-15.9552352428436
-9.81595873832703
-13.4735985994339
-14.0756217241287
-10.9838696718216
-15.6399059295654
-14.468786239624
-9.13945484161377
-16.5770738124847
-14.6882522106171
-9.03033900260925
-14.4237077236176
-15.4681632518768
-8.19656443595886
-13.9125306606293
-15.9339396953583
-7.45472407341003
-14.2142831087112
-15.7323323488235
-8.15613949298859
-15.6864498853683
-13.9840906858444
-7.81832683086395
-12.6463433504105
-15.6257811784744
-6.66977369785309
-13.7998031377792
-14.0966056585312
-6.48778283596039
-13.2709856033325
-15.2755088806152
-6.88679695129395
-11.4090588092804
-15.680192232132
-7.51669144630432
-12.2198624610901
-15.3675589561462
-4.6978964805603
-11.3084987401962
-14.4746927022934
-4.36475455760956
-11.7163437604904
-14.4284657239914
-3.97432601451874
-11.6224527359009
-14.2636709213257
-4.77718830108643
-10.0190987586975
-13.5856738090515
-4.78386163711548
-10.5269008874893
-15.4917856454849
-3.53941690921783
-11.6634837388992
-14.4495049715042
-4.64958250522614
-11.8186177015305
-14.4478815793991
-3.54829204082489
-11.4184670448303
-15.5889372825623
-3.54111385345459
-11.6323758363724
-15.6961594820023
-3.53585398197174
-11.7330477237701
-15.6163723468781
-4.80886197090149
-10.9498244524002
-17.1700545549393
-4.85852015018463
-11.337687253952
-15.6552464962006
-5.17125868797302
-11.2429291009903
-15.4287687540054
-6.00020086765289
-13.0315496921539
-17.266877412796
-5.91736912727356
-12.0316644906998
-18.0653606653214
-7.31679594516754
-12.9042775630951
-17.2644183635712
-8.06383013725281
-12.2623661756516
-17.6983402967453
-6.63508784770966
-12.6725226640701
-15.9843636751175
-8.41326344013214
-11.6280272006989
-16.4446890354156
-8.13604950904846
-12.0058736801147
-15.3719081878662
-9.85151767730713
-12.9739170074463
-14.7165575027466
-9.3598165512085
-11.3882261514664
-15.1166044473648
-9.58000814914703
-11.0213425159454
-14.9273254871368
-8.07292771339417
-12.3761777877808
-17.5197467803955
-9.02627944946289
-11.8062342405319
-17.6733893156052
-10.3522995710373
-11.9936188459396
-16.8733652830124
-8.23797690868378
-10.5551059246063
-15.955908536911
-8.54938769340515
-11.2356199026108
-16.731759428978
-7.00830399990082
-9.60591626167297
-17.5004894733429
-7.95467877388
-10.294261097908
-16.2923394441605
-9.12475693225861
-12.1481320858002
-18.1589305400848
-9.65764307975769
-12.8928127288818
-18.1916303634644
-10.7578182220459
-13.1290259361267
-18.2800135612488
-10.4484534263611
-14.5824271440506
-17.2512542009354
-9.74137794971466
-13.9916076660156
-16.8909187316895
-7.89246845245361
-14.3039848804474
-15.8813889026642
-8.78728222846985
-12.5168753862381
-14.7453595399857
-9.56081783771515
-14.1873732805252
-15.0850821733475
-8.93769752979279
-12.3455246686935
-14.768669962883
-8.68937289714813
-12.4785495996475
-15.334086060524
-10.1942402124405
-12.8636938333511
-14.2426038980484
-6.17552673816681
-12.4213107824326
-14.6148608922958
-10.4115003347397
-12.558606505394
-15.689426779747
-6.55548942089081
-11.2885377407074
-14.801087141037
-9.02830672264099
-9.42563915252686
-14.162543296814
-8.23861122131348
-11.4971032142639
-13.3711457252502
-9.57677316665649
-10.4689871072769
-14.7903543710709
-9.66676676273346
-11.1320394277573
-14.9619411230087
-9.71835839748383
-10.4964901208878
-15.7231079339981
-7.43223917484283
-10.2641974687576
-14.5182982683182
-8.99302494525909
-13.2795314788818
-14.6253519058228
-7.61946582794189
-11.6539052724838
-13.2826665639877
-7.52467477321625
-11.4255539178848
-11.6199594736099
-6.5371857881546
-12.72223341465
-12.5880504846573
-7.90162909030914
-13.0099906921387
-12.7954950332642
-8.60424423217773
-11.6678049564362
-11.6964800357819
-7.91999936103821
-12.7433699369431
-12.2050045728683
-7.63861072063446
-12.6333292722702
-12.190505862236
-9.38354098796844
-13.9767233133316
-14.2108627557755
-10.8819795846939
-13.2663048505783
-13.8517798185349
-10.0272673368454
-12.5675570964813
-12.4736249446869
-9.24522280693054
-13.0536345243454
-13.3277453184128
-11.4392241239548
-12.1312329769135
-12.4110171794891
-12.1285817623138
-11.4956994056702
-14.4339060783386
-9.41601037979126
-11.8312077522278
-13.2102360725403
-9.32439947128296
-12.6283364295959
-13.4600014686584
-9.74626779556274
-12.8390916585922
-13.8861554861069
-8.75795590877533
-12.1812443733215
-14.2793002128601
-9.1058783531189
-11.2455140352249
-13.4671450853348
-10.502739071846
-13.4834358692169
-11.3259260654449
-9.7454845905304
-12.854278922081
-10.7954896688461
-9.54266679286957
-12.9909684658051
-11.9579226970673
-10.6613872051239
-13.8033554553986
-11.0241749286652
-10.6165401935577
-12.4215453863144
-11.7623895406723
-11.3314145803452
-13.4177088737488
-12.328773021698
-12.6486496925354
-13.4171065092087
-11.0161703824997
-13.9584521055222
-12.7309927940369
-12.4110007286072
-11.9551539421082
-12.0985962152481
-12.5912939310074
-11.0120207071304
-12.0190440416336
-10.6780225038528
-12.955243229866
-11.448138833046
-11.6018730401993
-13.2384983301163
-12.0799999237061
-13.4083623886108
-11.180251121521
-12.0672953128815
-12.6349098682404
-12.2029802799225
-12.6212303638458
-11.7081968784332
-13.1865828037262
-11.3761199712753
-13.7116397619247
-12.8550571203232
-9.37161910533905
-13.8334463834763
-12.9428347349167
-11.9217369556427
-13.6670258045197
-9.99979996681213
-9.58744430541992
-13.1222734451294
-10.227855682373
-10.510022521019
-13.4049352407455
-8.69681680202484
-11.5000385046005
-12.3112262487411
-7.09131371974945
-10.071524143219
-12.4338488578796
-7.06049585342407
-10.6006842851639
-12.1118861436844
-8.96994030475616
-12.1068640947342
-12.2805873155594
-6.91716682910919
-11.5627812147141
-11.9995554685593
-7.40861976146698
-10.2154332399368
-11.0666877031326
-7.50207912921906
-10.7395650148392
-11.9609204530716
-7.46085560321808
-10.8275544643402
-11.9596107006073
-7.02246642112732
-10.9394112825394
-12.2474442720413
-7.67980587482452
-11.6548609733582
-12.2291197776794
-7.29370832443237
-9.50770843029022
-11.7189911603928
-10.3512581586838
-7.48143172264099
-11.3637092113495
-8.78670477867126
-8.02557945251465
-13.1843461990356
-9.72336673736572
-6.65631282329559
-10.9700707197189
-10.2308405637741
-9.76931869983673
-11.910547375679
-11.3023034334183
-8.42497253417969
-12.9284706115723
-10.0560455322266
-8.68909394741058
-10.5595382452011
-9.29709184169769
-9.57570648193359
-10.0923624038696
-8.30474948883057
-9.50731325149536
-9.893226146698
-6.82707262039185
-9.24166929721832
-10.7861858606339
-8.14916479587555
-11.224803686142
-10.3087956905365
-8.87015223503113
-9.76575946807861
-11.0967855453491
-9.21782493591309
-9.3275488615036
-10.7585467100143
-10.4994143247604
-8.9350049495697
-10.7573487758636
-11.7295186519623
-9.16079521179199
-9.92920112609863
-7.51676082611084
-10.3075852394104
-11.2596144676208
-7.54009389877319
-10.7521462440491
-11.0266795158386
-8.80585718154907
-9.28637099266052
-11.6315762996674
-9.43839240074158
-10.1819142103195
-9.91586673259735
-9.46788394451141
-9.88124787807465
-10.1791194677353
-10.9787133932114
-10.1049009561539
-10.5650440454483
-8.8719402551651
-11.6459621191025
-10.0212806463242
-9.99696481227875
-9.74755275249481
-11.0632475614548
-10.9528778791428
-10.161039352417
-10.7876491546631
-10.4577875137329
-8.93417108058929
-9.95795094966888
-9.63764321804047
-6.65009367465973
-8.85364735126495
-11.7301722764969
-7.62848424911499
-10.2107281684875
-11.9327340126038
-6.67484366893768
-9.67658269405365
-13.2686637639999
-6.52007150650024
-11.2659344673157
-12.4816737174988
-5.51347982883453
-11.9818578958511
-13.905221581459
-5.39975488185883
-12.127095580101
-13.3736833333969
-6.07609879970551
-10.8621786832809
-15.6649750471115
-7.14984655380249
-13.4096913337708
-14.561402797699
-8.78006982803345
-13.7180123329163
-13.1037402153015
-9.19927406311035
-13.5327043533325
-13.1340703964233
-9.83543741703033
-14.214942574501
-12.3414131402969
-9.70999097824097
-13.4377999305725
-14.9150986671448
-9.85505962371826
-14.1810350418091
-15.8028974533081
-9.89909267425537
-15.0164194107056
-15.7108583450317
-11.1803097724915
-15.316150188446
-16.4439177513123
-10.5510668754578
-13.63729429245
-15.6632981300354
-11.2312740087509
-12.1307872533798
-16.9905399084091
-9.34639072418213
-12.5378494262695
-17.0716400146484
-12.5672812461853
-13.9963431358337
-16.8275246620178
-12.0992003679276
-12.7295199632645
-16.5935422182083
-12.1023341417313
-13.5891476869583
-15.517577290535
-12.3904881477356
-12.9431309700012
-14.0159392356873
-10.6636992692947
-12.3304129838943
-13.6096879243851
-10.9418777227402
-12.9959357976913
-14.9719356298447
-13.1422045230865
-13.0494759082794
-12.8756210803986
-11.9555023908615
-11.6479986906052
-15.2419003248215
-11.2247811555862
-12.5807152986526
-14.2158175706863
-10.3924632072449
-12.1125493049622
-17.142397403717
-11.4122720956802
-11.7472540140152
-15.9319845438004
-11.6275614500046
-11.5454186201096
-13.7833842039108
-10.6172807216644
-11.2076213359833
-13.0641553401947
-11.7489328384399
-11.9352550506592
-12.1755666732788
-11.4408169984818
-11.348445057869
-10.9755946397781
-13.5837216377258
-11.1100058555603
-11.8596558570862
-12.899165391922
-10.8171646595001
-13.3645050525665
-13.5021418333054
-12.2855309247971
-10.1527537107468
-12.0059958696365
-10.9621602296829
-11.3174287080765
-10.7475180625916
-11.7890200614929
-12.8281512260437
-9.76441621780396
-10.6514477729797
-14.1751589775085
-10.3758273124695
-11.5602927207947
-11.5475668907166
-10.5980936288834
-11.5435310602188
-13.6628242731094
-11.4225347042084
-11.4877555370331
-12.2424209117889
-10.9162445068359
-11.3795146942139
-10.7543344497681
-11.4230031967163
-12.8339786529541
-11.0625953674316
-11.7269750833511
-11.8636575937271
-10.4718672037125
-11.4377152919769
-12.9893729686737
-9.44232630729675
-10.1251255273819
-13.8094946146011
-10.0532718896866
-12.0494644641876
-12.5015518665314
-10.9111263751984
-12.057426571846
-11.0015612840652
-11.6768199205399
-12.3047174215317
-13.2899707555771
-10.8574279546738
-12.1051931381226
-11.3580436706543
-9.83072185516357
-11.7382018566132
-11.9280574321747
-9.85515379905701
-10.9187554121017
-12.5756567716599
-9.64086997509003
-10.6248337030411
-12.6567112207413
-8.9779144525528
-11.2920067310333
-10.5686066150665
-8.5171320438385
-11.9072910547256
-10.8895269632339
-9.81726896762848
-11.8211020231247
-10.495232462883
-10.058561205864
-10.5386736392975
-10.3759005069733
-9.67993378639221
-10.8311792612076
-10.5528055429459
-10.0065551996231
-11.1837466955185
-11.6032708883286
-9.80924165248871
-10.9847781658173
-11.616363286972
-10.3332250118256
-9.21706974506378
-10.580134510994
-11.4249488115311
-10.3873535394669
-12.0318161249161
-12.4128586053848
-9.58725464344025
-13.3479596376419
-12.4465991258621
-10.9253362417221
-13.0947860479355
-12.7925428152084
-9.88288247585297
-13.0689166784286
-13.2494729757309
-9.49487483501434
-13.6698950529099
-11.6887987852097
-10.392166852951
-13.3839290142059
-12.9324805736542
-9.82109129428864
-11.2996021509171
-12.6523329019547
-11.131263256073
-12.7198414802551
-11.8820538520813
-9.93347382545471
-12.0801641941071
-11.4653389453888
-9.6824711561203
-12.728781580925
-9.96438205242157
-9.05361187458038
-12.4600182771683
-9.68743908405304
-9.95571887493134
-11.9150732755661
-8.7525976896286
-9.62078273296356
-12.587650179863
-8.57687079906464
-10.9400069713593
-12.7155177593231
-8.86558699607849
-10.5696042776108
-14.0274013280869
-9.38875615596771
-11.2921603918076
-13.0702794790268
-11.2918943166733
-10.8970326185226
-12.9306210279465
-11.9732998609543
-10.0763717889786
-13.9676452875137
-11.9662262201309
-11.1853890419006
-13.5599484443665
-10.9900135993958
-10.6611300706863
-13.8906203508377
-10.3047028779984
-11.1581684350967
-13.5628410577774
-10.7616983652115
-10.8127295970917
-13.2194879055023
-12.0525043010712
-10.2152502536774
-12.5513565540314
-10.990250825882
-9.150874376297
-12.6330788135529
-12.2186043262482
-9.22453939914703
-13.4650312662125
-10.846687912941
-9.82285022735596
-13.9233226776123
-9.81195545196533
-8.78035497665405
-13.0961394309998
-8.27940320968628
-9.29302191734314
-13.9819419384003
-10.4103782176971
-10.4656784534454
-12.3529102802277
-12.0447533130646
-9.80685412883759
-11.5780390501022
-9.82399165630341
-9.40594136714935
-12.3259214162827
-11.6582559347153
-9.30814898014069
-12.1761347055435
-11.1575170755386
-10.6321133375168
-13.6227349042892
-13.1098231077194
-10.9281132221222
-12.9982874393463
-13.0431177616119
-11.2671250104904
-13.8769263029099
-12.5385330915451
-11.8860285282135
-13.3006613254547
-12.3511707782745
-11.1686522960663
-13.9199817180634
-11.0035512447357
-12.5819617509842
-14.2721244096756
-11.757868885994
-12.5372684001923
-14.9895312786102
-12.6144320964813
-13.4333592653275
-15.1106139421463
-10.6023102998734
-11.1896426677704
-15.6520545482635
-11.0796458721161
-10.6905295848846
-13.9366319179535
-11.7225749492645
-9.9305602312088
-17.1513739824295
-10.5264226198196
-11.1977914571762
-15.0232309103012
-9.87179219722748
-12.1814385652542
-13.9678994417191
-10.7613660097122
-9.97940647602081
-14.827180981636
-11.5460730791092
-9.09017860889435
-13.5411492586136
-11.3794785737991
-9.1492508649826
-14.8741034269333
-12.0109766721725
-9.57352197170258
-14.2168134450912
-12.0380996465683
-9.25512385368347
-14.1957166194916
-13.7264478206635
-9.99728918075562
-14.3415732383728
-12.7274537086487
-7.62999594211578
-14.7283273935318
-13.4407306909561
-9.2279634475708
-14.5385913848877
-12.6276054382324
-9.2283411026001
-16.5624227523804
-11.8762884140015
-9.23155176639557
-17.1311012506485
-11.3095108270645
-10.1741765737534
-16.7141669988632
-13.5492299795151
-10.6393368244171
-16.4647476673126
-13.9153425693512
-10.5496467351913
-14.9632638692856
-13.3251336812973
-9.56065273284912
-16.1507692337036
-14.6311531066895
-10.8394041061401
-15.0528421401978
-15.2895193099976
-11.1819522380829
-15.447966337204
-13.8615787029266
-10.1272016763687
-14.973487496376
-13.462259888649
-10.5821137428284
-15.4375128746033
-13.1229386329651
-11.3252075910568
-14.3071974515915
-11.3088787794113
-11.2298357486725
-13.984313249588
-13.0669901371002
-9.9761073589325
-14.4168031215668
-11.7610719203949
-11.1268144845963
-14.414330124855
-12.6102100610733
-13.2041207551956
-14.5547515153885
-13.2551060914993
-12.3846788406372
-14.3870277404785
-12.5770215988159
-11.3555581569672
-16.0806338787079
-11.6834285259247
-12.5202292203903
-14.7837780714035
-11.1721447706223
-12.8410506248474
-13.9859261512756
-12.6253056526184
-13.2922893762589
-15.2658144235611
-10.6483684778214
-14.0430017709732
-15.206436753273
-12.1536003351212
-12.0178481340408
-16.3750373125076
-11.3260642290115
-11.5556747913361
-15.8178741931915
-13.026437997818
-12.7621382474899
-14.8584755659103
-12.2439860105515
-12.7352267503738
-15.2981759309769
-13.2566319704056
-10.4801075458527
-16.1122620105743
-12.749862909317
-8.84217429161072
-16.36794257164
-12.4077098369598
-10.8554663658142
-14.8985438346863
-12.5918774604797
-12.485884308815
-14.7023807764053
-12.9098850488663
-11.9114339351654
-14.8235385417938
-12.1361434459686
-11.8265180587769
-14.1278553009033
-11.1922311782837
-11.8793784379959
-15.7368031740189
-10.351332783699
-12.2825385332108
-15.4174319505692
-9.94161331653595
-12.8493076562881
-15.2270389795303
-12.9941221475601
-11.5493913888931
-15.6946417093277
-11.9437786340714
-12.4966529607773
-14.7389396429062
-12.3970702886581
-11.0403634309769
-16.4838439226151
-10.984392285347
-11.9926818609238
-15.9452995061874
-11.9111646413803
-12.4965666532516
-14.9085348844528
-11.3559683561325
-13.1865830421448
-14.9000678062439
-11.9450287818909
-11.7743202447891
-14.0835815668106
-12.7352768182755
-11.5133868455887
-14.2472897768021
-11.2918215990067
-10.9293942451477
-14.7399172782898
-11.2135739326477
-13.0212985277176
-13.0722934007645
-11.0776339769363
-12.6556476354599
-12.1958068609238
-11.6897882223129
-14.6136249303818
-14.8620313405991
-12.4389556646347
-15.3456997871399
-12.6465735435486
-11.4550127983093
-13.8286838531494
-15.085108757019
-11.9771747589111
-13.7239292860031
-12.3176859617233
-11.1304453611374
-12.7940758466721
-11.6484612226486
-11.6220902204514
-13.5148248672485
-12.2884540557861
-11.8487987518311
-14.038720369339
-12.6347544193268
-12.4931862354279
-11.7383737564087
-13.288293838501
-13.0143661499023
-10.9771021604538
-12.6518667936325
-14.4882162809372
-11.8852405548096
-14.7710857391357
-13.1162414550781
-11.726900100708
-14.522855758667
-14.4254131317139
-11.011277794838
-15.6778198480606
-14.7543302774429
-10.8883414268494
-16.447723865509
-13.9255862236023
-10.1811393499374
-15.4563249349594
-13.4318565130234
-10.4157115221024
-16.3067218065262
-12.8046656847
-10.3441245555878
-15.7048509120941
-12.5128762722015
-9.99579501152039
-15.6101615428925
-12.0347239971161
-9.92850589752197
-16.9285926818848
-12.8921566009521
-11.9638283252716
-15.8426802158356
-12.0128910541534
-11.3909089565277
-16.3951041698456
-10.2127902507782
-11.0107278823853
-15.5195322036743
-11.7830305099487
-10.9941188097
-15.098891377449
-11.4532529115677
-11.5129324197769
-15.890573143959
-8.9173446893692
-10.7942343950272
-14.5481625795364
-11.3090821504593
-11.1128340959549
-15.310693860054
-10.9390431642532
-10.1108728647232
-14.3638759851456
-10.386422753334
-9.81392347812653
-13.4123064279556
-11.7326332330704
-9.35148346424103
-13.9110985994339
-11.8850375413895
-8.96952331066132
-15.0489739179611
-13.2603348493576
-9.89230167865753
-14.884915471077
-12.7965651750565
-8.50078582763672
-16.2188358306885
-12.5067567825317
-10.1544988155365
-16.6868321895599
-11.7094819545746
-10.6794703006744
-16.9526264667511
-13.6496527194977
-11.9603539705276
-16.8792630434036
-12.2805596590042
-12.0579967498779
-16.5683069229126
-10.5422601699829
-12.6677105426788
-16.5399134159088
-11.5288355350494
-11.7002236843109
-16.8778674602509
-11.4247033596039
-10.5365878343582
-14.9561101198196
-10.6257716417313
-8.70987927913666
-14.7807840108871
-10.1445373296738
-9.98092198371887
-15.1896440982819
-9.75082802772522
-9.78958535194397
-15.965722322464
-11.2404911518097
-9.92485630512238
-15.552956700325
-11.3159476518631
-11.5567475557327
-14.5033828020096
-11.6167784929276
-9.49645853042603
-15.1805415153503
-10.6375842094421
-10.2609797716141
-14.8394013643265
-11.0322724580765
-8.59123122692108
-14.5724123716354
-10.9994152784348
-9.94610893726349
-14.3290673494339
-8.68676102161407
-7.89470851421356
-15.9544600248337
-10.6559466123581
-9.13990247249603
-14.07761323452
-12.3910754919052
-8.48406779766083
-14.0052088499069
-12.4134720563889
-7.69553565979004
-14.8918333053589
-12.2360372543335
-8.93534135818481
-14.9924492835999
-10.6943726539612
-8.39537811279297
-14.2687406539917
-10.7825946807861
-8.34042596817017
-13.5673108100891
-10.1253142356873
-8.31429672241211
-14.8174686431885
-10.3416337966919
-8.68788874149323
-14.9469105005264
-10.9974371194839
-8.67615711688995
-17.5679570436478
-9.5841304063797
-10.4179155826569
-17.7730438709259
-9.05574822425842
-9.67613232135773
-17.5165005922318
-8.82530319690704
-9.61354374885559
-16.9786369800568
-10.3697617053986
-9.9381457567215
-17.5639125108719
-9.82372486591339
-7.47032129764557
-16.7456585168839
-9.11507189273834
-9.86516356468201
-15.9817521572113
-9.24292159080505
-9.83803880214691
-15.2773221731186
-8.24997365474701
-9.57873046398163
-15.2698248624802
-7.90661513805389
-9.8800094127655
-13.8046624660492
-11.2801721096039
-9.40111756324768
-14.3386223316193
-9.08903908729553
-9.89479196071625
-14.6743749380112
-9.6683543920517
-9.5166118144989
-12.9875028133392
-8.38516116142273
-8.68680167198181
-16.2107465267181
-7.0361602306366
-9.73060631752014
-14.4414675235748
-7.83771252632141
-9.06540381908417
-14.1926983594894
-8.00047957897186
-9.20278513431549
-13.7642217874527
-9.5345321893692
-9.39833354949951
-13.8783226013184
-8.83524703979492
-8.76262629032135
-13.4303222894669
-10.0757805109024
-8.65391230583191
-12.3605000972748
-7.81375765800476
-9.80367004871368
-14.1524831056595
-8.13874351978302
-10.4389487504959
-13.7228385210037
-8.09028160572052
-9.68626630306244
-15.0421937704086
-8.31264626979828
-9.89887535572052
-12.2803622484207
-7.55913841724396
-11.7455102205276
-11.0668841600418
-6.44319403171539
-10.3887856006622
-10.158084154129
-7.59626603126526
-10.4365166425705
-9.67225444316864
-8.09652888774872
-10.8156527280807
-10.052753329277
-8.4606693983078
-10.2969517707825
-9.6147894859314
-9.88453817367554
-10.4503430128098
-9.90326774120331
-9.31648147106171
-10.8278203010559
-9.63742971420288
-7.83836030960083
-11.0839272737503
-10.9776078462601
-9.56477081775665
-12.2173509597778
-11.730978012085
-9.49675941467285
-10.9851734638214
-11.110289812088
-9.32040905952454
-9.15425324440002
-11.7586805820465
-8.0815966129303
-8.42665755748749
-12.0583122968674
-8.51736342906952
-10.8464815616608
-10.7159407138824
-7.14347004890442
-9.01700437068939
-11.2891801595688
-8.81810128688812
-9.02248752117157
-11.9651983976364
-10.7375944852829
-8.8933562040329
-11.610168337822
-9.99664008617401
-9.30568015575409
-14.9688462018967
-6.62150228023529
-10.221164226532
-14.4850754737854
-7.32480001449585
-8.8728586435318
-13.3507171869278
-6.31408321857452
-10.3724148273468
-12.0100119113922
-8.64313721656799
-9.99896562099457
-13.0552877187729
-7.49400460720062
-10.3571485280991
-12.9879783391953
-7.66289746761322
-10.2560241222382
-11.9734523296356
-8.26714777946472
-9.54034650325775
-12.827085852623
-6.97996175289154
-9.56621932983398
-12.8481512069702
-6.83493423461914
-8.67963600158691
-12.6183090209961
-8.32157897949219
-8.06323683261871
-13.91128885746
-7.47704660892487
-9.51142764091492
-11.8870017528534
-8.50673270225525
-8.77856874465942
-12.0226798057556
-10.4920983314514
-8.7641122341156
-11.9609019756317
-8.7597873210907
-8.58567428588867
-12.620701789856
-9.44820785522461
-9.03536212444305
-12.0833033323288
-10.2883471250534
-7.91907358169556
-11.7792677879333
-10.4271416664124
-8.56995832920074
-11.7147547006607
-9.74207937717438
-6.56384515762329
-11.0344386100769
-11.8464827537537
-8.2008318901062
-11.5955939292908
-11.3805928230286
-7.04681468009949
-9.64089751243591
-11.1978824138641
-7.10693788528442
-11.0781855583191
-12.762930393219
-6.72367298603058
-11.9305297136307
-11.8805171251297
-7.18161189556122
-12.5850771665573
-12.7065085172653
-6.9396938085556
-11.4581559896469
-11.5503762960434
-7.99389362335205
-11.3258571624756
-10.5269765853882
-6.5134733915329
-10.3374112844467
-11.8692630529404
-6.2186518907547
-10.7867122888565
-10.503763794899
-6.0202054977417
-12.5427026748657
-10.7516202926636
-6.00962352752686
-12.4849629402161
-12.170177936554
-5.47409737110138
-14.4070769548416
-11.872895359993
-7.2791543006897
-14.9815878868103
-12.0575079917908
-7.39435005187988
-14.4440212249756
-10.7531280517578
-6.95451474189758
-15.5548441410065
-10.9349224567413
-5.63962829113007
-15.5858219861984
-10.8155277967453
-7.94269287586212
-15.4940329790115
-9.50901234149933
-7.13475430011749
-15.0837632417679
-10.8187180757523
-6.72162079811096
-16.8412806987762
-10.370441198349
-7.42706787586212
-17.1379052400589
-9.74265396595001
-7.59736239910126
-16.3580120801926
-10.7397221326828
-8.51841247081757
-16.585923075676
-10.0332154035568
-8.20825445652008
-16.3483425378799
-10.3849779367447
-7.36243796348572
-14.738002538681
-11.1758630275726
-7.49051082134247
-13.3878144025803
-10.2140425443649
-8.12376499176025
-12.9767684936523
-10.5062980651855
-9.75650537014008
-12.4227975606918
-10.3018182516098
-9.01819586753845
-13.3855216503143
-9.04451251029968
-8.17320144176483
-12.781889796257
-12.0520075559616
-9.31224203109741
-13.0286841392517
-11.9310412406921
-8.93010067939758
-12.0044767856598
-10.9333565235138
-8.94322967529297
-12.7854518890381
-10.5550918579102
-7.33315694332123
-14.3389610052109
-10.5088428258896
-8.82640540599823
-12.9742649793625
-10.2694100141525
-7.6256902217865
-12.8531186580658
-12.603935956955
-8.320317029953
-13.9517381191254
-11.9216773509979
-9.59118247032166
-14.1017825603485
-11.506129026413
-8.68693888187408
-14.5035511255264
-11.8263403177261
-6.89749073982239
-14.4333374500275
-11.3170988559723
-9.67986583709717
-14.3831672668457
-11.8787050247192
-8.78718137741089
-13.0547986030579
-11.4928116798401
-8.6856210231781
-13.7728049755096
-10.992062330246
-8.747230052948
-13.9665789604187
-11.9007687568665
-6.6839200258255
-12.0181280374527
-12.1705633401871
-6.24563705921173
-12.6838856935501
-12.5625411272049
-7.24794542789459
-13.2175003290176
-10.6974865198135
-7.12770581245422
-11.5498077869415
-10.9548342227936
-6.97478544712067
-11.1262937784195
-11.8408657312393
-6.59231317043304
-12.5299109220505
-12.9462221860886
-7.39609384536743
-11.9064612388611
-13.3033623695374
-6.55723369121552
-12.6779273748398
-12.6772454977036
-7.63586509227753
-11.7512511014938
-12.6758793592453
-8.36923384666443
-11.5638082027435
-12.6424453258514
-8.83755397796631
-13.2678232192993
-12.6485567092896
-7.96462512016296
-13.4196345806122
-13.014725446701
-8.5560210943222
-11.9889558553696
-13.3993839025497
-7.55865693092346
-11.300384759903
-14.117445230484
-7.46715843677521
-12.4673472642899
-12.6511241197586
-8.09965467453003
-11.9868206977844
-12.4464240074158
-7.02966952323914
-11.7939040660858
-11.3942115306854
-7.64474380016327
-12.2365492582321
-13.0726317167282
-6.99461531639099
-11.727468252182
-12.2069013118744
-7.89316856861115
-12.1132041215897
-12.6670705080032
-8.32029819488525
-10.433801651001
-12.7880229949951
-8.98345518112183
-12.7124009132385
-11.3353772163391
-10.1964665651321
-12.0961009263992
-11.7907058000565
-8.04127895832062
-11.1573687791824
-10.1401940584183
-9.35302042961121
-9.69608283042908
-11.030503988266
-8.08925652503967
-12.4885704517365
-10.0915882587433
-8.77495813369751
-11.9488997459412
-10.5897936820984
-8.33061718940735
-11.94748711586
-10.9740431308746
-9.67811262607574
-11.6024299860001
-10.4693285226822
-10.405641913414
-10.5540078878403
-10.760399222374
-9.30412352085114
-12.1742731332779
-11.7286840677261
-9.75454580783844
-12.3724285364151
-10.1091896295547
-9.58763885498047
-13.1856470108032
-10.1423273086548
-10.8751091957092
-13.3839564323425
-9.47432565689087
-9.23627543449402
-11.5925843715668
-8.29557776451111
-9.2373081445694
-12.3340946435928
-9.73947870731354
-9.43739545345306
-12.6243461370468
-7.76995980739594
-8.66783344745636
-13.459188580513
-9.59252750873566
-8.26655697822571
-12.2528746128082
-8.93335461616516
-10.1389186382294
-12.2250831127167
-9.84823489189148
-9.165900349617
-11.4228898286819
-9.61007034778595
-10.0041393041611
-10.8431819677353
-11.404873251915
-10.8407167196274
-12.2813524007797
-11.8474630117416
-9.98358428478241
-10.550236582756
-11.1701067686081
-9.54189729690552
-11.1089224815369
-10.7809777259827
-10.280077457428
-9.52938508987427
-12.2970986366272
-9.95739805698395
-10.1239114999771
-11.8929687738419
-10.28915143013
-9.79236054420471
-11.8451445102692
-11.041229724884
-9.46921014785767
-11.709743976593
-10.5610431432724
-7.53098142147064
-11.0334266424179
-12.3161095380783
-7.87631118297577
-11.5639351606369
-11.5282355546951
-8.91856586933136
-12.5232850313187
-8.70090568065643
-9.1440361738205
-11.9895476102829
-10.859666466713
-9.80210173130035
-12.2750126123428
-11.0784025192261
-9.904709815979
-12.1363554000854
-10.805629491806
-10.2918689250946
-11.6610896587372
-9.6704705953598
-8.47270143032074
-12.6784642934799
-9.30856001377106
-7.96733152866364
-12.899627327919
-8.22515690326691
-8.16573250293732
-12.4510422945023
-8.66064655780792
-8.97920525074005
-12.3056565523148
-8.41621518135071
-9.95672726631165
-14.2604229450226
-9.42384207248688
-8.79147970676422
-13.9089561700821
-9.60800433158875
-10.6115577220917
-14.6766707897186
-9.52006840705872
-9.23669838905334
-13.0923693180084
-10.0076030492783
-9.87217271327972
-13.6483815908432
-9.31977391242981
-9.75003170967102
-12.3309814929962
-8.49736297130585
-11.8543099164963
-12.7795494794846
-8.53658640384674
-12.2187982797623
-11.7337700128555
-8.56537330150604
-11.5732630491257
-11.786474108696
-7.95709371566772
-11.4214653968811
-9.80163049697876
-8.7623553276062
-9.04730749130249
-10.7462792396545
-8.91158843040466
-9.16324400901794
-11.6966874599457
-8.67676019668579
-10.4678559303284
-10.4135766029358
-7.98365104198456
-10.5945996046066
-10.0866945981979
-8.38652241230011
-10.3141242265701
-8.75365841388702
-9.35196089744568
-10.4615333080292
-8.00437521934509
-8.40236592292786
-10.9019873142242
-9.13199543952942
-7.20055651664734
-10.9070289134979
-9.5303418636322
-7.06911551952362
-10.9206274747849
-7.92802608013153
-7.03219425678253
-10.0315896272659
-8.10110104084015
-7.73977208137512
-8.78998494148254
-7.89913487434387
-8.40359616279602
-9.1022036075592
-11.3339340686798
-7.22118401527405
-11.3851435184479
-11.7508194446564
-6.85158014297485
-10.2666840553284
-11.3773369789124
-7.22950172424316
-9.50241184234619
-11.2992572784424
-9.65384161472321
-11.363759636879
-10.6577421426773
-6.59734344482422
-11.5967922210693
-11.1495885848999
-8.0856785774231
-12.3589520454407
-10.7262988090515
-8.18476390838623
-11.3908357620239
-10.1475677490234
-8.51406669616699
-12.9251918792725
-10.318775177002
-6.23817050457001
-12.680616736412
-10.767795920372
-7.01180064678192
-14.3571957349777
-10.7235506772995
-4.91048204898834
-14.4933243989944
-9.51801025867462
-6.71257638931274
-13.3494863510132
-11.2129983901978
-6.58966290950775
-14.0402001142502
-11.3333367109299
-7.02752673625946
-13.4403256177902
-11.5670698881149
-6.31658220291138
-13.973858833313
-12.0192422866821
-6.44908308982849
-13.3057849407196
-11.7497680187225
-6.90362632274628
-13.1849001646042
-9.5201929807663
-6.23328530788422
-14.9667152166367
-9.55994641780853
-6.26778066158295
-12.3814166784286
-10.6413005590439
-6.71769154071808
-12.2113209962845
-10.4078532457352
-6.04307973384857
-11.5150588750839
-9.51359975337982
-6.73555958271027
-12.6086469888687
-10.1148382425308
-7.65479254722595
-12.7881934642792
-9.50912928581238
-6.61075448989868
-13.8961157798767
-9.56120347976685
-7.65227496623993
-13.4097241163254
-9.97482287883759
-6.43971741199493
-12.9139648675919
-8.05272161960602
-8.05172502994537
-11.1635271310806
-8.44539320468903
-8.97409498691559
-12.6009603738785
-8.64457285404205
-10.0680176019669
-11.7900396585464
-7.35660898685455
-7.63027215003967
-10.632000207901
-9.17403626441956
-9.23057997226715
-11.6457935571671
-10.2724233865738
-9.08722114562988
-13.4735355377197
-9.233962059021
-11.1759757995605
-11.8596677780151
-8.31650543212891
-11.165163397789
-11.0159505605698
-9.96553361415863
-9.02290070056915
-11.8810931444168
-9.21613228321075
-11.3622666597366
-10.5532599687576
-9.38519108295441
-10.5069453716278
-10.3990705013275
-8.56679606437683
-10.9233747720718
-10.3866382837296
-9.76593744754791
-9.8048107624054
-11.4156572818756
-10.5770409107208
-9.9900928735733
-12.5998808145523
-10.2638174295425
-10.4765439033508
-12.5797228813171
-9.62646722793579
-9.74650239944458
-11.7387757301331
-11.449640750885
-10.8307301998138
-12.372466802597
-11.4800908565521
-9.93837928771973
-13.2845649719238
-10.9257984161377
-9.5637674331665
-14.4278326034546
-10.7738857269287
-10.7226266860962
-13.2368068695068
-9.99793529510498
-8.95053017139435
-13.5316458940506
-10.6851111650467
-8.90917134284973
-13.8462431430817
-8.96517968177795
-8.5589188337326
-12.2957037687302
-8.19173896312714
-8.90820813179016
-11.4158890247345
-8.30391240119934
-8.28971755504608
-11.5226658582687
-8.75838935375214
-8.0467916727066
-12.5368944406509
-7.68548834323883
-8.4023357629776
-11.9224983453751
-8.22767126560211
-8.63811528682709
-12.2710584402084
-7.61760175228119
-9.5078489780426
-11.8546116352081
-7.35096001625061
-9.0644052028656
-12.4059426784515
-6.55440497398376
-9.24654853343964
-12.9497736692429
-6.71195161342621
-8.49484694004059
-11.9807611703873
-7.89994871616364
-9.24658513069153
-12.6467573642731
-8.90298295021057
-10.7705237865448
-14.0178153514862
-8.48746657371521
-10.2264733314514
-12.8360552787781
-8.17217397689819
-11.0472073554993
-11.5842452049255
-10.5806012153625
-10.6694297790527
-10.9778232574463
-8.20930576324463
-9.1616724729538
-11.0039700269699
-7.83807456493378
-8.22887492179871
-10.8155686855316
-7.58713412284851
-7.77066493034363
-11.0047023296356
-8.73803973197937
-7.12449157238007
-10.3897284269333
-9.54045188426971
-7.7439626455307
-9.66019761562347
-9.1366628408432
-8.60295689105988
-8.26719295978546
-8.20421898365021
-9.12965619564056
-10.0102170705795
-8.61038339138031
-10.9614560604095
-10.2117221355438
-9.19765257835388
-9.86411035060883
-9.37729871273041
-9.15011727809906
-11.5194774866104
-8.89638006687164
-6.68804848194122
-10.8395243883133
-9.46727478504181
-7.54843723773956
-7.99856853485107
-9.5514612197876
-5.9300422668457
-8.67074525356293
-8.51959455013275
-4.3714679479599
-9.00476658344269
-9.30155861377716
-6.96781075000763
-9.52743017673492
-8.41452085971832
-7.04494917392731
-11.5598583221436
-8.04401206970215
-6.20073986053467
-11.6805143356323
-9.35217952728271
-6.61945247650146
-12.1963150501251
-9.19699025154114
-5.47256398200989
-11.1928378343582
-9.74910843372345
-7.36268532276154
-13.2771397829056
-11.7688561677933
-5.64899075031281
-13.9288876056671
-9.71364617347717
-7.96837449073792
-12.3068553209305
-10.1526519060135
-7.99022495746613
-12.1849151849747
-11.3090635538101
-6.68298351764679
-12.4343053102493
-13.2198678255081
-6.91883099079132
-12.4349656105042
-11.1742453575134
-7.49230432510376
-14.4735860824585
-13.0865955352783
-6.00340461730957
-13.8169277906418
-13.5857771635056
-6.89011657238007
-14.0507581233978
-13.3915450572968
-7.54641604423523
-14.0627011060715
-11.3773049116135
-7.06268393993378
-16.2639670372009
-11.8946299552917
-9.22411680221558
-15.6569393873215
-11.3427876234055
-7.23773372173309
-16.0925171375275
-11.6723072528839
-9.04483723640442
-15.8170999288559
-10.9252084493637
-7.86937367916107
-16.9547235965729
-10.9303104877472
-8.2533495426178
-16.8259558677673
-10.2984976768494
-10.1086649894714
-16.911586523056
-11.9821908473969
-8.51283621788025
-15.3363794088364
-11.9695056676865
-7.50710237026215
-15.6345921754837
-13.0897399187088
-6.43159782886505
-16.3132860660553
-12.072240114212
-8.11147809028625
-15.9894182682037
-12.1040022373199
-7.83176255226135
-16.6836504936218
-12.84197473526
-6.62596750259399
-16.8295078277588
-12.8441705703735
-5.60061645507812
-15.6342488527298
-12.1435309648514
-7.12971222400665
-16.2159543037415
-12.6076655387878
-6.32030248641968
-16.117116689682
-12.1955354213715
-6.19027781486511
-16.5406794548035
-13.3575434684753
-7.971595287323
-16.1938064098358
-13.8858783245087
-7.22028803825378
-14.3103888034821
-15.0047523975372
-5.88086247444153
-14.368718624115
-15.8261971473694
-5.32105350494385
-11.9690841436386
-14.1718200445175
-5.93311393260956
-13.0419619083405
-13.5877735614777
-5.02594399452209
-13.3253374099731
-13.7302799224854
-6.7996039390564
-12.3524135351181
-12.7276319265366
-5.02396333217621
-13.5327978134155
-14.402512550354
-5.66086053848267
-14.5710903406143
-15.0980716943741
-4.36651623249054
-12.6482239961624
-15.1620351076126
-5.46564161777496
-12.0602318048477
-14.2427297830582
-5.98030960559845
-11.6987966299057
-15.3653215169907
-6.36045491695404
-13.7650640010834
-15.5411765575409
-5.71332955360413
-13.9443325996399
-14.3734726905823
-5.50362205505371
-12.8377124071121
-14.0460702180862
-6.75056993961334
-13.7997636795044
-14.6393880844116
-6.90999507904053
-13.2449346780777
-12.5138031244278
-5.88865053653717
-13.1979283094406
-13.9049175977707
-7.01655280590057
-12.12384724617
-15.5128090381622
-6.54939532279968
-11.1551160812378
-13.5568056106567
-6.11806535720825
-11.2030340433121
-13.913920044899
-6.73186647891998
-11.0036609172821
-14.5574424266815
-6.91019129753113
-10.8725643157959
-14.4041166305542
-6.7964448928833
-11.8557559251785
-12.6090899705887
-7.92202484607697
-12.1212613582611
-12.220123052597
-8.72953104972839
-10.6266654729843
-14.3742107152939
-8.08904778957367
-9.19597983360291
-13.2161767482758
-9.92919707298279
-9.11313199996948
-11.4131827354431
-10.3479943275452
-10.2149529457092
-10.9215731620789
-10.9016690254211
-10.9199823141098
-11.6792310476303
-10.9990762472153
-11.2764546871185
-11.0183742046356
-13.1710441112518
-12.16998898983
-12.0748199224472
-13.1799606084824
-12.2543108463287
-12.5285332202911
-12.9615089893341
-12.4246323108673
-12.9679481983185
-13.7119314670563
-12.4597778320312
-12.2516670227051
-12.2633466720581
-11.8875023126602
-12.8724189996719
-12.0478340387344
-12.3271087408066
-11.7384284734726
-11.3356355428696
-13.336768746376
-9.28745710849762
-11.4523845911026
-14.2869628667831
-10.5621312856674
-11.9906734228134
-13.1952396631241
-10.1973158121109
-12.590548157692
-14.1761753559113
-11.153879404068
-10.468013048172
-13.8961032629013
-9.87485921382904
-11.1626352071762
-12.2424207925797
-10.0342727899551
-13.9767280817032
-12.2967077493668
-9.92909967899323
-12.3155752420425
-12.4368249177933
-9.59009182453156
-12.8827477693558
-12.48783659935
-9.19817519187927
-11.7993581295013
-11.7679200172424
-9.64354848861694
-10.4549698829651
-10.8878890275955
-12.1138745546341
-10.3260413408279
-11.6542754173279
-11.0644593238831
-10.256284236908
-11.9420635700226
-12.1292326450348
-9.68714833259583
-11.8369921445847
-10.080645442009
-11.6795338392258
-13.607600569725
-12.3028472661972
-12.8948377370834
-11.1704310178757
-12.9447325468063
-11.0033358335495
-11.0323938131332
-11.5926431417465
-11.6810630559921
-11.0515695810318
-10.8820654153824
-11.8577762842178
-10.4286004304886
-9.4190913438797
-13.2357379198074
-10.7634551525116
-10.4828040599823
-13.4463155269623
-11.1560996770859
-10.825675368309
-13.8118861913681
-10.9744565486908
-11.0033242702484
-13.5788304805756
-11.9799131155014
-10.6900333166122
-12.592632651329
-12.2292945384979
-10.2171504497528
-12.6144359111786
-11.7182910442352
-8.87662577629089
-12.5514943599701
-12.3589307069778
-10.4858170747757
-12.9056922197342
-11.7748961448669
-8.11456441879272
-14.7476162910461
-12.4844601154327
-9.38545155525208
-13.2588541507721
-12.1843250989914
-9.76943099498749
-13.5422657728195
-11.5363435745239
-9.1424732208252
-13.1425828933716
-11.3544054031372
-9.07003974914551
-14.1351013183594
-11.2152301073074
-9.05877029895782
-13.6427870988846
-10.5529457330704
-10.0408807992935
-15.1894747018814
-10.4964029788971
-8.29045987129211
-13.7501547336578
-11.3072179555893
-6.29949557781219
-13.8612350225449
-11.5877276659012
-8.53078281879425
-15.0975495576859
-8.59552180767059
-8.12691104412079
-14.8559025526047
-10.1271864175797
-8.7933737039566
-15.7148576974869
-11.3061258792877
-8.17068028450012
-13.7088282108307
-10.7891348600388
-9.68245303630829
-13.3496693372726
-10.6824299097061
-11.0586849451065
-13.3970161676407
-10.5164363384247
-10.6419417858124
-15.6028945446014
-11.7851155996323
-8.64588963985443
-13.2272094488144
-12.7579498291016
-11.0694780349731
-13.7946500778198
-11.7203396558762
-11.8478029966354
-11.6983593702316
-12.0062774419785
-10.1185973882675
-10.9762128591537
-13.2422672510147
-10.5665460824966
-10.635259270668
-12.9228553771973
-11.4726133346558
-11.0607070922852
-14.1284337043762
-11.6438317298889
-10.3812499046326
-12.3061634302139
-12.2312408685684
-10.965674996376
-12.0324683189392
-12.6661038398743
-11.9270148277283
-12.8830809593201
-11.6054015159607
-9.85318517684937
-10.9657932519913
-12.4343076944351
-10.1721836328506
-12.1090886592865
-11.9073903560638
-10.3386447429657
-11.4052741527557
-13.3340413570404
-9.97415804862976
-11.2877758741379
-11.0866945981979
-13.0983065366745
-12.1199514865875
-9.98273777961731
-11.4747478961945
-12.1732097864151
-9.99433386325836
-13.8261524438858
-10.6464216709137
-10.8795216083527
-12.9671432971954
-11.8304324150085
-10.2484545707703
-12.4811778068542
-12.4270167350769
-10.0661149024963
-11.3833241462708
-11.7349104881287
-9.64062261581421
-12.2438435554504
-11.5161793231964
-9.73346638679504
-12.832756280899
-11.3067400455475
-9.66722321510315
-13.4588873386383
-10.737431883812
-10.4414819478989
-12.2042878866196
-10.0440835952759
-10.6496887207031
-13.1175813674927
-10.9047992229462
-10.7953832149506
-13.5556781291962
-11.5700293779373
-11.0118457078934
-14.3799487352371
-11.9786415100098
-11.2894592285156
-13.5464468002319
-13.2646800279617
-8.94801342487335
-12.9943124055862
-13.5881564617157
-11.6361873149872
-11.4988267421722
-11.8604983091354
-11.5472124814987
-7.32860743999481
-11.203944683075
-10.6550126075745
-9.58552026748657
-11.9921200275421
-9.7964174747467
-9.51004242897034
-11.5584164857864
-12.5522853136063
-8.04598343372345
-11.0045493841171
-12.8105348348618
-6.87315499782562
-11.1929017305374
-11.2271853685379
-8.72576725482941
-11.6773321628571
-11.7840483188629
-8.30532288551331
-12.5344437360764
-10.8753260374069
-9.31663978099823
-11.9670468568802
-10.7112056016922
-9.36254894733429
-12.8249179124832
-11.3144990205765
-9.2278243303299
-13.4150567054749
-10.1280112266541
-9.89743375778198
-12.1578409671783
-10.7880146503448
-10.2220060825348
-11.9422962665558
-11.542475938797
-9.6628897190094
-9.85673856735229
-11.0616917610168
-11.3712000846863
-9.57797145843506
-10.1832571029663
-11.0161657333374
-9.49581003189087
-11.8294043540955
-9.45755624771118
-8.16741585731506
-10.865603685379
-10.5853655338287
-8.82397270202637
-11.1972169876099
-10.9142866134644
-8.37759912014008
-10.9187816381454
-9.88602578639984
-9.1599223613739
-11.0520474910736
-9.67985415458679
-9.26384019851685
-8.90191793441772
-9.53277158737183
-9.09591746330261
-9.65012335777283
-11.3218171596527
-9.1029144525528
-10.021625161171
-8.96186220645905
-8.95324528217316
-9.21003830432892
-9.28436386585236
-7.73662292957306
-9.01744759082794
-8.54691231250763
-8.81476759910583
-8.73713374137878
-9.03749823570251
-6.88179099559784
-8.39732348918915
-8.86508643627167
-8.89339351654053
-9.13370132446289
-9.51001453399658
-8.51655983924866
-8.71082139015198
-9.9356529712677
-7.8237532377243
-8.87973773479462
-10.491835474968
-8.63134586811066
-7.536825299263
-10.8762551546097
-9.84338545799255
-9.73888564109802
-10.6069390773773
-10.9119143486023
-7.91299676895142
-8.63438177108765
-11.5271058082581
-7.76226854324341
-9.04495191574097
-13.1142154932022
-7.23565065860748
-10.1024309396744
-11.6170800924301
-8.47766435146332
-10.8697122335434
-12.6247195005417
-8.03103148937225
-11.55577647686
-11.1605358123779
-8.10078144073486
-7.29666137695312
-10.7739619016647
-7.51069724559784
-10.2402609586716
-11.8107956647873
-7.65227878093719
-12.1687277555466
-11.6093021631241
-7.86847937107086
-9.4989982843399
-11.3409593105316
-7.48938727378845
-10.2401626110077
-12.9651856422424
-8.69041967391968
-8.75608682632446
-14.0618650913239
-7.46915936470032
-8.54314732551575
-12.4770246744156
-9.11936151981354
-9.26448881626129
-12.2851228713989
-7.54043674468994
-8.39333534240723
-13.2654535770416
-8.37985634803772
-10.1879169940948
-11.7857897281647
-8.64703869819641
-11.2920734882355
-12.4713706970215
-9.1424732208252
-10.5755195617676
-12.8360524177551
-8.45922136306763
-10.8330683708191
-11.1186836957932
-9.97444903850555
-10.5596512556076
-10.9600113630295
-10.7107208967209
-10.0499361753464
-9.50595057010651
-9.86108267307281
-8.36069738864899
-13.0800354480743
-10.4906008243561
-9.9777729511261
-12.6091312170029
-9.86205518245697
-9.96601331233978
-11.551017165184
-11.6669238805771
-8.4863303899765
-9.26056027412415
-10.6795704364777
-8.41632008552551
-11.0054131746292
-10.392426609993
-10.1145449876785
-11.8593021631241
-11.4560171365738
-9.63113081455231
-11.690975189209
-10.8342123031616
-10.0379276275635
-10.8838422298431
-9.48960471153259
-8.86263346672058
-12.5068811178207
-9.40633904933929
-9.22284352779388
-11.7714027166367
-9.69110429286957
-8.68991601467133
-11.9592311382294
-9.28231310844421
-9.68588423728943
-12.32652759552
-8.4673900604248
-9.82959747314453
-12.5405175685883
-10.1377885341644
-9.43387293815613
-13.6894923448563
-9.21685612201691
-9.12520039081573
-12.6595541238785
-10.0332351922989
-8.57024157047272
-12.8414137363434
-9.58447480201721
-7.24481701850891
-12.9830881357193
-7.94362509250641
-8.71186220645905
-13.0269434452057
-7.80547642707825
-9.31261372566223
-13.9966616630554
-9.07301187515259
-11.2588725090027
-13.8190269470215
-10.5011835098267
-10.684718132019
-14.478363275528
-10.4422781467438
-10.8547308444977
-15.387663602829
-11.4020745754242
-11.6848790645599
-15.0897704362869
-11.2318736314774
-12.2221375703812
-13.8464081287384
-9.71458649635315
-12.2441694736481
-13.7850620746613
-9.70166516304016
-12.0059998035431
-12.2196953296661
-10.092452287674
-11.9963171482086
-12.152415394783
-11.2174092531204
-13.3043967485428
-13.2993806600571
-12.3263458013535
-12.4940541982651
-14.6100918054581
-11.2532535791397
-13.4281612634659
-13.756399512291
-12.2540029287338
-12.8361076116562
-12.9315860271454
-12.9438302516937
-13.4288251399994
-12.7042940855026
-14.0329464673996
-13.2243040800095
-12.3021016120911
-12.602436542511
-11.7248740196228
-12.0065921545029
-11.4522441625595
-11.6250470876694
-10.4283436536789
-11.3715580701828
-11.7137182950974
-10.6124849319458
-10.4770059585571
-10.1119813919067
-11.9011281728745
-9.73972165584564
-9.94426763057709
-11.6853395700455
-11.2112661600113
-9.94809210300446
-13.1596285104752
-11.4921451807022
-9.30391657352448
-13.3513875007629
-10.7038140296936
-8.93028879165649
-12.9018069505692
-11.5187140703201
-10.0575515031815
-12.8735362291336
-9.69972050189972
-9.9303742647171
-12.6277204751968
-10.8876482248306
-11.0484930276871
-13.3742400407791
-11.4375888109207
-12.454305768013
-14.6690967082977
-12.2336757183075
-11.1445996761322
-13.2667291164398
-12.1456153392792
-12.7094571590424
-13.5928645133972
-11.1695628166199
-11.50763463974
-11.745977640152
-12.5179483890533
-10.8848240375519
-10.7976393699646
-11.6156115531921
-10.4787001609802
-14.2022079229355
-11.4818929433823
-10.9041284322739
-11.8759908676147
-11.6912822723389
-10.2754640579224
-11.946936249733
-12.2591568231583
-11.8641067743301
-11.4177007675171
-11.7088279724121
-12.0301275253296
-9.8408488035202
-11.5456541776657
-13.1041325330734
-11.1977167129517
-12.7500553131104
-10.7730464935303
-9.7933121919632
-12.8501378297806
-10.6517668962479
-9.15086126327515
-13.7282490730286
-10.1702914237976
-9.9976863861084
-15.0134897232056
-9.97966289520264
-6.83259212970734
-14.858283162117
-11.2260495424271
-8.79521346092224
-13.4981696605682
-9.05003619194031
-10.4735895395279
-13.2656542062759
-10.7599617242813
-9.61224246025085
-14.6479594707489
-10.8900926113129
-8.96062755584717
-12.3906898498535
-11.0223274230957
-9.57328116893768
-13.6207445859909
-10.2294605970383
-12.4656006097794
-13.6295582056046
-10.424155831337
-9.33608138561249
-12.9706391096115
-9.92054927349091
-9.62211418151855
-11.8213052749634
-9.71965217590332
-10.1997483968735
-12.2142709493637
-10.4997276067734
-11.0991899967194
-12.1259996891022
-9.8201105594635
-11.7981832027435
-12.003274679184
-10.9350154399872
-11.6063287258148
-12.273743391037
-10.9298017024994
-12.6775138378143
-11.1496465206146
-10.7520682811737
-13.3393851518631
-10.4831858873367
-10.7098513841629
-13.0156834125519
-9.63983941078186
-11.5318205356598
-12.776328086853
-9.73557662963867
-10.1853094100952
-11.3721714019775
-10.4884567260742
-10.2047719955444
-12.9223980903625
-10.0645318031311
-9.15872716903687
-11.6271973848343
-10.3624182939529
-10.9734011888504
-9.9607344865799
-9.7103511095047
-10.5618506669998
-10.0470834970474
-9.31662809848785
-11.7363172769547
-10.7042651176453
-11.0386824607849
-11.4567065238953
-9.33200347423553
-11.8426216840744
-10.4227093458176
-10.469383597374
-11.1621469259262
-10.0391486883163
-9.08586978912354
-11.3763618469238
-11.4473724365234
-10.4763103723526
-11.0098415613174
-12.2538620233536
-10.0602927207947
-10.3355717658997
-12.0916466712952
-10.2896835803986
-11.7767059803009
-12.0890715122223
-9.60779166221619
-11.0344817638397
-13.5226924419403
-10.7488380670547
-11.2890182733536
-12.6784578561783
-9.18307030200958
-13.5820132493973
-11.8998175859451
-10.1006644964218
-12.6425231695175
-12.0869640111923
-8.48485493659973
-13.2213356494904
-13.0986664295197
-9.14939415454865
-11.9129239320755
-11.9139405488968
-8.78419971466064
-12.037841796875
-12.2409543991089
-9.20400762557983
-12.0934109687805
-11.8301310539246
-8.9049117565155
-12.2620913982391
-11.5851428508759
-10.8431445360184
-11.7629224061966
-13.4086676836014
-9.57993376255035
-13.5445266962051
-12.0245434045792
-9.44569540023804
-12.137068271637
-12.6359820365906
-10.1185573339462
-12.6961749792099
-14.1172784566879
-9.44176459312439
-13.926310300827
-12.9225308895111
-9.5270448923111
-12.7646766901016
-13.983536362648
-9.15696859359741
-12.9872155189514
-13.0647597312927
-9.21638989448547
-12.7009994983673
-13.1159021854401
-9.74150156974792
-11.3970830440521
-11.9368131160736
-10.6853172779083
-13.0429699420929
-10.2101738452911
-10.7367258071899
-11.8799886703491
-10.5983266830444
-10.982442855835
-13.5349597930908
-11.2337799072266
-10.2351777553558
-13.2252013683319
-11.0465285778046
-9.60395622253418
-14.1454668045044
-10.2647199630737
-8.95323932170868
-12.3159569501877
-9.03891456127167
-9.46627080440521
-11.4221843481064
-9.36758363246918
-8.38720035552979
-11.6924295425415
-8.66888046264648
-10.0931686162949
-12.775478720665
-10.2691558599472
-9.71168446540833
-12.5700190067291
-8.85649132728577
-11.3735458850861
-11.5216190814972
-8.5381977558136
-10.1906276941299
-12.8021532297134
-8.63662874698639
-9.32923924922943
-11.6962617635727
-8.2857049703598
-10.2400677204132
-12.3907263278961
-8.956538438797
-9.81340599060059
-11.3191547393799
-9.56883239746094
-10.6045939922333
-11.4361293315887
-10.4220950603485
-9.63737273216248
-11.7061374187469
-10.0210540294647
-8.86962974071503
-11.5084494352341
-10.1787279844284
-10.0349797010422
-12.5131195783615
-9.86130511760712
-9.74018204212189
-13.115194439888
-8.46992790699005
-10.6645785570145
-12.9271470308304
-8.46009457111359
-10.812997341156
-13.3605523109436
-9.43541669845581
-12.139377951622
-12.2096446752548
-9.84627854824066
-12.1880314350128
-11.7406227588654
-9.2764732837677
-12.207154750824
-11.1241774559021
-9.09650850296021
-14.079109787941
-11.4638315439224
-7.11388170719147
-13.0351809263229
-12.3424490690231
-8.61450088024139
-12.7508668899536
-12.1948652267456
-9.97137641906738
-12.080114364624
-12.1652631759644
-10.3002319335938
-11.9573436975479
-13.3864761590958
-9.87130510807037
-12.5365495681763
-13.813401222229
-9.45884990692139
-12.8689444065094
-12.9974119663239
-10.0158779621124
-12.1214376688004
-12.7625719308853
-9.19451200962067
-12.2920956611633
-11.9616837501526
-8.77423048019409
-12.9560008049011
-12.8345656394958
-10.5459980964661
-12.3524496555328
-12.7307941913605
-9.26313996315002
-11.4642680883408
-12.9724878072739
-9.37063634395599
-11.5811166763306
-11.6206321716309
-9.70192241668701
-11.9804627895355
-12.5655963420868
-11.4374234676361
-11.9493432044983
-12.7347617149353
-9.86521100997925
-12.6454948186874
-12.6802495718002
-11.2683719396591
-10.9949916601181
-13.3848422765732
-12.8632558584213
-11.9497081041336
-13.1155596971512
-14.0493794679642
-11.4774539470673
-12.4661176204681
-14.7204263210297
-11.3465381860733
-13.2815700769424
-13.5775772333145
-10.7148950099945
-13.9836194515228
-14.4677884578705
-11.3122913837433
-13.3107359409332
-11.9789488315582
-13.1928584575653
-12.5312879085541
-10.7844521999359
-12.5379465818405
-13.3517187833786
-9.19857490062714
-12.4820426702499
-13.1654981374741
-8.13685071468353
-11.4199610948563
-12.7377644777298
-10.0173722505569
-11.4905337095261
-13.5942562818527
-9.26612842082977
-10.4805136919022
-13.534178853035
-8.27470409870148
-10.9729543924332
-13.2125602960587
-7.20742857456207
-10.7825999259949
-12.4460062980652
-8.41792249679565
-9.87545073032379
-14.2210069894791
-7.58717215061188
-9.92201614379883
-12.5785465240479
-8.95017719268799
-12.3693625926971
-12.4158141613007
-8.60534739494324
-11.7577035427094
-12.4073874950409
-8.21952700614929
-11.4145712852478
-13.5342078208923
-8.20327615737915
-12.5872442722321
-12.7323219776154
-7.08073830604553
-10.6788355112076
-12.3450094461441
-7.63662493228912
-9.86117100715637
-10.9786417484283
-8.45248341560364
-10.8592829704285
-10.5447201728821
-8.26639318466187
-9.84447276592255
-10.7431935071945
-7.02845275402069
-11.3642593622208
-9.22496473789215
-6.8072954416275
-10.3594365119934
-9.56807470321655
-7.32549238204956
-9.1694393157959
-10.4483261108398
-8.47134685516357
-10.3768625259399
-12.341420173645
-7.07910442352295
-10.5111869573593
-13.0176166296005
-7.64096009731293
-10.0542851686478
-10.974928021431
-8.17845356464386
-10.1984808444977
-11.1143782138824
-7.45855450630188
-10.4807142019272
-10.1137689352036
-8.33972775936127
-9.44581580162048
-9.98538851737976
-9.22258448600769
-9.52597594261169
-8.66621470451355
-8.80089831352234
-8.91217303276062
-8.34186434745789
-8.3874728679657
-8.02328073978424
-9.03346216678619
-9.90425837039948
-7.63426613807678
-8.76484990119934
-9.44565415382385
-8.69876551628113
-9.9444797039032
-7.96404433250427
-8.13174617290497
-11.4892443418503
-7.4350403547287
-10.2907720804214
-11.7699867486954
-8.47183668613434
-10.0672104358673
-12.0495102405548
-7.36851906776428
-7.70223307609558
-11.5917460918427
-6.54473376274109
-9.05660533905029
-10.5281867980957
-7.9053258895874
-8.37999868392944
-11.1095652580261
-8.17966413497925
-8.80673372745514
-9.89152300357819
-9.62017405033112
-8.67793822288513
-10.4225203990936
-9.03461623191833
-10.0483636856079
-9.34397220611572
-7.28408241271973
-9.94450676441193
-11.0541192293167
-9.0054475069046
-9.72930264472961
-9.96387600898743
-7.37120938301086
-9.05322432518005
-8.93883681297302
-9.46410918235779
-8.79191601276398
-9.54078209400177
-7.27356159687042
-8.01351511478424
-8.73220694065094
-5.77201569080353
-8.41968023777008
-8.99654448032379
-7.32131159305573
-10.3705232143402
-11.52210688591
-6.59209704399109
-10.5463814735413
-10.8665175437927
-6.33119821548462
-9.55745589733124
-9.66454589366913
-6.17637479305267
-9.73376870155334
-11.9171869754791
-7.72949814796448
-8.3852641582489
-12.7863795757294
-8.28309035301208
-7.53045856952667
-12.9631139039993
-6.54309237003326
-9.69143581390381
-13.3898324966431
-8.46075248718262
-9.03463995456696
-12.2901436090469
-7.66500151157379
-8.93443930149078
-11.4324308633804
-7.4772812128067
-9.16156768798828
-12.333722114563
-8.06042194366455
-7.30772352218628
-10.4252753257751
-8.88943147659302
-7.09990453720093
-10.8231644630432
-11.1400666236877
-7.16535174846649
-11.4612263441086
-11.5845593214035
-7.60797131061554
-11.3060828447342
-12.4649106264114
-6.73765027523041
-11.3471292257309
-12.072106719017
-7.24319839477539
-11.3043308258057
-10.8424406051636
-8.64299690723419
-11.2968388795853
-11.4225407838821
-7.99660110473633
-12.3328838348389
-11.1280508041382
-7.77569222450256
-11.9443514347076
-12.5312330722809
-6.96135795116425
-12.6741856336594
-13.3980387449265
-8.20026540756226
-11.1401028633118
-12.2393393516541
-7.88209807872772
-11.5422199964523
-10.1938446760178
-9.09555125236511
-11.9101884365082
-12.3270032405853
-8.19030499458313
-11.6855356693268
-11.5813620090485
-7.77381491661072
-10.7404887676239
-11.4854209423065
-8.99571704864502
-11.3292932510376
-11.4024772644043
-11.3681344985962
-10.8849658966064
-13.1801128387451
-10.3246384859085
-10.5266906023026
-12.9967166185379
-10.4150245189667
-9.86351561546326
-12.4890954494476
-10.4425936937332
-10.0348740816116
-14.1591740846634
-11.7371000051498
-9.61648690700531
-13.7758468389511
-12.1715559959412
-10.8958868980408
-12.8319783210754
-10.8637373447418
-10.5551416873932
-13.7960674762726
-11.7670117616653
-9.93918812274933
-11.4824458360672
-9.8266863822937
-9.22141027450562
-12.4227108955383
-8.71783077716827
-10.4012948274612
-10.9516154527664
-8.92140674591064
-11.4812278747559
-12.9062404632568
-11.2899276018143
-10.7758666276932
-13.066480755806
-10.1058242321014
-10.1704909801483
-12.7718789577484
-11.5461586713791
-10.7375258207321
-11.8998841047287
-10.0276920795441
-10.536821603775
-11.6582081317902
-9.90555834770203
-10.4595229625702
-10.4739673137665
-10.4078851938248
-11.4464985132217
-10.9040523767471
-10.0311739444733
-11.8618557453156
-10.5996658802032
-10.5754458904266
-11.5028426647186
-10.3194348812103
-11.2636139392853
-10.8084785938263
-9.87716698646545
-10.8224531412125
-9.44634401798248
-10.8366304636002
-11.3010636568069
-9.46735966205597
-10.8544093370438
-10.4774919748306
-10.0221744775772
-10.23928129673
-10.6292304992676
-9.47622489929199
-11.3894920349121
-9.56609570980072
-10.3205579519272
-10.8594354391098
-10.5191646814346
-10.8209148645401
-9.72708761692047
-9.82039713859558
-11.1402757167816
-12.123575925827
-9.65859794616699
-11.7059774398804
-11.5375862121582
-7.83308732509613
-12.2718566656113
-12.2460445165634
-7.30045187473297
-13.1425634622574
-13.5701843500137
-8.17125856876373
-12.5353771448135
-14.2669340372086
-8.01173222064972
-12.5882588624954
-13.3948880434036
-9.54244935512543
-11.5651630163193
-14.1981548070908
-11.430872797966
-11.7257889509201
-15.7425812482834
-11.7833015918732
-12.0901501178741
-16.3382933139801
-12.4789571762085
-11.3874549865723
-15.6579360961914
-11.4816377162933
-11.0439813137054
-15.3355748653412
-11.4922739267349
-10.4624744653702
-14.8796850442886
-10.0330268144608
-10.6328212022781
-14.4212886095047
-10.6166894435883
-10.1745421886444
-15.64275431633
-10.8178315162659
-10.6476988792419
-14.7248873710632
-10.5620464086533
-10.6599944829941
-12.6970638036728
-8.79520356655121
-12.1159070730209
-13.5233768224716
-8.30175280570984
-11.9762303829193
-12.5425670146942
-9.95515382289886
-10.8643020391464
-14.2848562002182
-10.3644063472748
-10.7124450206757
-14.0502364635468
-11.5540174245834
-10.6268752813339
-15.5566486120224
-11.2534638643265
-10.059400677681
-14.6632729768753
-10.754633307457
-10.3683618307114
-14.2985357046127
-11.4341732263565
-9.25049936771393
-14.202045083046
-11.7692592144012
-7.83356070518494
-15.2039716243744
-10.9362570047379
-8.43949663639069
-13.3245226144791
-11.149485707283
-9.33539211750031
-15.3960963487625
-11.5007699728012
-10.092092871666
-15.9636882543564
-11.4799526929855
-9.26046741008759
-15.1366642713547
-12.2420902252197
-9.80139636993408
-15.2600975036621
-11.0615473985672
-9.966024518013
-15.6221934556961
-9.98059010505676
-10.0873301029205
-15.505478143692
-10.3752746582031
-10.5633478164673
-14.3369731903076
-10.761403799057
-11.000529050827
-15.4405992031097
-10.4759976863861
-13.3826720714569
-14.813107252121
-12.8552259206772
-12.6782907247543
-14.7865518331528
-10.9982177019119
-10.9556466341019
-13.8646584749222
-10.7588400840759
-11.9595456123352
-14.2996745109558
-10.7220611572266
-11.2945108413696
-13.2126693725586
-10.5466485023499
-11.9678740501404
-16.0332140922546
-11.5699807405472
-11.0559302568436
-15.4920054674149
-10.6979860067368
-10.6267589330673
-16.1334232091904
-10.4798249006271
-11.6993006467819
-15.8369740247726
-11.4683055877686
-12.5133409500122
-14.9914569854736
-9.55461072921753
-12.7422842979431
-14.1468968391418
-9.93995130062103
-13.3395150899887
-13.5291465520859
-11.8517640829086
-12.1526111364365
-12.3929189443588
-11.1997843980789
-10.8111392259598
-11.8767663240433
-11.7221249341965
-11.8027580976486
-12.5010908842087
-11.2076743841171
-12.0901464223862
-11.4120963811874
-12.4544636011124
-13.0989977121353
-14.0050169229507
-11.4245674610138
-12.2352573871613
-13.029009103775
-10.925420999527
-11.8976719379425
-12.5815622806549
-9.48557507991791
-12.2043784856796
-11.3041175603867
-10.2986624240875
-11.5364801883698
-12.2324688434601
-10.8884470462799
-12.4178459644318
-12.5635054111481
-11.5330522060394
-12.1377446651459
-14.0892035961151
-9.89444053173065
-11.9971207380295
-11.4835480451584
-9.54456114768982
-13.0312068462372
-11.7146928310394
-11.2854845523834
-10.8076155185699
-13.462494134903
-9.58610856533051
-12.0807508230209
-12.7372316122055
-10.4821912050247
-10.9597092866898
-13.0771666765213
-10.0769312381744
-11.0066921710968
-13.9592440128326
-9.80103743076324
-12.0010830163956
-12.4922510385513
-10.2813891172409
-12.7993401288986
-13.0491751432419
-8.23087239265442
-13.0421917438507
-14.4662048816681
-7.29286015033722
-12.6962014436722
-15.1104422807693
-9.90422034263611
-10.7921302318573
-11.8180100917816
-10.0139857530594
-11.6719228029251
-11.6993314027786
-8.12127459049225
-13.2778002023697
-12.0516268014908
-9.25174975395203
-11.4257562160492
-12.7329499721527
-10.0114903450012
-12.6339631080627
-13.5674777030945
-9.28751397132874
-13.5170090198517
-11.9288980960846
-9.09332537651062
-14.0914380550385
-12.2758958339691
-8.86459827423096
-13.526801109314
-12.9090023040771
-7.73472321033478
-15.4076129198074
-15.3210173845291
-9.44220328330994
-14.2117736339569
-12.55655169487
-7.86674165725708
-14.7016091346741
-14.5790133476257
-8.51458370685577
-14.9980508089066
-15.012971997261
-8.80421924591064
-14.5281076431274
-16.1630411148071
-9.07840442657471
-14.1704969406128
-14.5249481201172
-10.0291612148285
-13.6679036617279
-13.3731439113617
-9.02909016609192
-12.2332746982574
-13.7302696704865
-10.0556706190109
-12.9552601575851
-13.7106484174728
-10.7540253400803
-11.7830523252487
-13.632551074028
-10.1997312307358
-11.5472291707993
-12.7521747350693
-10.4268825054169
-11.3344066143036
-11.1874196529388
-9.01808440685272
-12.1900299787521
-11.0657852888107
-7.04209136962891
-12.1120662689209
-11.3527851104736
-6.53422141075134
-12.3883140087128
-12.4007461071014
-6.28997206687927
-12.9304158687592
-11.5239226818085
-6.96993088722229
-12.7678444385529
-10.3303854465485
-6.3289543390274
-12.334800362587
-11.1612249612808
-8.98088133335114
-13.1340214014053
-10.6081129312515
-8.37786340713501
-12.397825717926
-10.5466170310974
-8.82098960876465
-13.6119298934937
-10.3814039230347
-10.6458848714828
-12.630139708519
-11.1451734304428
-8.69854474067688
-14.1320269107819
-8.54312062263489
-10.4184622764587
-12.505964756012
-9.17870283126831
-10.4598712921143
-11.9544076919556
-7.73061847686768
-10.1859123706818
-12.5344126224518
-8.9484236240387
-9.4186737537384
-11.7628262042999
-8.68357586860657
-8.96867001056671
-10.6376868486404
-9.06464874744415
-8.79759168624878
-11.1112332344055
-8.86422491073608
-7.60520207881927
-10.3234018087387
-9.86651933193207
-8.79726839065552
-12.3237357139587
-9.2344012260437
-9.68742573261261
-10.5841027498245
-11.4379254579544
-9.9522305727005
-11.333832859993
-10.5500165224075
-10.305565237999
-12.5433534383774
-10.282634139061
-10.3270649909973
-11.4048161506653
-11.4328837394714
-10.3592833280563
-10.3150004148483
-11.6369150876999
-11.9499485492706
-11.5659248828888
-11.0511095523834
-11.694531083107
-13.6745258569717
-11.3161588907242
-10.7330203056335
-11.6209712028503
-11.7685914039612
-11.5428555011749
-13.4401390552521
-10.3019573688507
-11.5756301879883
-12.9514818191528
-9.80412769317627
-11.6154177188873
-13.0893709659576
-10.956405878067
-9.23593187332153
-14.3693013191223
-11.3263087272644
-8.73674547672272
-13.5153366327286
-11.6002994775772
-9.18510067462921
-14.4610062837601
-10.9318486452103
-8.9169135093689
-14.3931527137756
-11.1226935386658
-10.2764133214951
-13.1539815664291
-10.7970432043076
-8.15254008769989
-11.8020075559616
-13.0438498258591
-8.42322850227356
-13.2030317783356
-11.8728773593903
-10.0935982465744
-13.2904843091965
-10.2869938611984
-10.7178629636765
-13.6296862363815
-10.1976126432419
-11.2143906354904
-13.7535361051559
-9.47403705120087
-11.7991243600845
-13.2982555627823
-10.6127058267593
-10.939711689949
-13.1248227357864
-9.63549911975861
-10.1595677137375
-11.6383026838303
-10.5650585889816
-9.28210723400116
-13.866513133049
-9.97743690013885
-8.99399101734161
-12.3595935106277
-9.90729916095734
-8.81727564334869
-13.0200563669205
-10.3672662973404
-9.90943026542664
-13.7443397045135
-10.2785775661469
-9.40829157829285
-14.3051612377167
-9.92855048179626
-9.61246645450592
-13.1839176416397
-8.89141619205475
-9.29132950305939
-12.8210717439651
-10.3225146532059
-8.92647063732147
-13.2092932462692
-9.26172053813934
-9.62113535404205
-12.3693853616714
-9.15315210819244
-10.7122640609741
-11.8091049194336
-9.81845951080322
-9.84859228134155
-13.3767113685608
-9.49232721328735
-11.5755578279495
-12.7187329530716
-8.80612671375275
-10.5210955142975
-11.4586088657379
-11.2502720355988
-9.86596500873566
-12.5561867952347
-11.0747939348221
-10.7300810813904
-11.7981839179993
-10.3987536430359
-10.0348683595657
-11.4015561342239
-10.2088233232498
-10.8931474685669
-12.744101524353
-8.78194427490234
-11.5105086565018
-12.0078717470169
-10.2144891023636
-12.1899045705795
-12.349998831749
-10.8922570943832
-10.5254465341568
-11.7581201791763
-10.4986807107925
-11.0408596992493
-11.2547173500061
-10.6407132148743
-12.1166168451309
-11.6493250131607
-11.3850265741348
-12.9192883968353
-10.5399234294891
-8.58972811698914
-12.5962861776352
-10.7756742238998
-7.49024331569672
-13.1954606771469
-10.1323627233505
-8.82898461818695
-12.6249425411224
-9.2283570766449
-7.50196242332458
-12.2135030031204
-10.3941890001297
-8.0458060503006
-12.1426328420639
-11.5850843191147
-7.92611920833588
-13.9068236351013
-11.0996880531311
-7.20327520370483
-13.0602067708969
-10.0989145040512
-6.46445167064667
-11.2058265209198
-11.1342914104462
-8.6737687587738
-12.0554106235504
-9.49277901649475
-8.59247899055481
-10.8925788402557
-8.83505320549011
-8.90558695793152
-10.3871821165085
-8.97543704509735
-8.41390120983124
-10.9798436164856
-9.30560636520386
-7.28198957443237
-9.84427928924561
-9.90508270263672
-8.83894443511963
-9.67080497741699
-9.24319934844971
-9.24790382385254
-9.39784419536591
-10.2839487791061
-9.54240310192108
-10.3813773393631
-9.2525235414505
-9.59917747974396
-11.8495463132858
-8.9008721113205
-8.41411483287811
-12.2222974300385
-9.49577116966248
-10.0876233577728
-11.664489030838
-10.6320354938507
-9.78753972053528
-10.3047070503235
-10.0306038856506
-7.84726095199585
-11.235827922821
-10.1915240287781
-7.23714780807495
-12.4911923408508
-9.73949575424194
-8.16636610031128
-12.787024140358
-9.499067902565
-9.74642431735992
-11.1428954601288
-8.89653372764587
-8.70328688621521
-11.1314888000488
-8.19176483154297
-8.53173160552979
-12.1803518533707
-10.0313612222672
-9.34916365146637
-11.9363253116608
-10.1778032779694
-7.43035054206848
-13.0168544054031
-10.1674109697342
-6.60143578052521
-13.495577454567
-10.7321344614029
-5.95092689990997
-11.8880544900894
-10.3475757837296
-7.70757257938385
-11.377600312233
-10.4184767007828
-9.15146315097809
-12.8477898836136
-9.50497448444366
-9.75334751605988
-12.3472774028778
-10.7396657466888
-11.0828025341034
-14.0522198677063
-9.90697908401489
-8.94771337509155
-12.8876996040344
-9.5204062461853
-9.64594507217407
-12.8507459163666
-9.1312882900238
-9.386967420578
-12.984011054039
-9.5916188955307
-8.25456464290619
-11.3579273223877
-9.82576656341553
-8.12215232849121
-12.3449226617813
-10.1568237543106
-8.02661287784576
-12.6468124389648
-9.72743034362793
-9.12001991271973
-11.1995729207993
-8.88158547878265
-9.27502286434174
-11.3205060958862
-10.1731090545654
-7.29004669189453
-11.2913105487823
-8.06141877174377
-8.43275952339172
-10.9776829481125
-9.95453155040741
-7.89815890789032
-11.556317448616
-9.35397446155548
-7.05576050281525
-10.6505584716797
-10.3735971450806
-7.63044166564941
-11.5237039327621
-9.77688348293304
-6.74062097072601
-10.5200389623642
-10.6632503271103
-7.30631577968597
-10.8519926071167
-10.2077760696411
-7.19669914245605
-10.3599689006805
-10.8212611675262
-10.1919944286346
-11.3534995317459
-9.26045143604279
-7.43356049060822
-12.3045078516006
-11.0467001199722
-8.00678884983063
-10.5523530244827
-11.3794108629227
-8.87251579761505
-11.3918373584747
-11.1751320362091
-10.5947496891022
-11.2149443626404
-11.5713868141174
-9.87652921676636
-11.2819403409958
-11.2787274122238
-8.93977057933807
-10.0731736421585
-13.1986094713211
-8.54030621051788
-10.5040416717529
-10.8844566345215
-9.08695125579834
-10.2417366504669
-13.8765776157379
-9.3579409122467
-10.6793111562729
-13.2009843587875
-10.2010072469711
-10.8281172513962
-12.3144844770432
-11.450648188591
-9.82197403907776
-11.5146706104279
-12.9414618015289
-10.6214541196823
-13.9487656354904
-11.5950659513474
-12.4490528106689
-11.9041156768799
-11.1015996932983
-12.3559821844101
-12.7406724691391
-9.82875764369965
-12.1498571634293
-12.8538728952408
-11.7516657114029
-11.4831584692001
-12.1669429540634
-10.7898706197739
-11.3749641180038
-12.1803010702133
-10.4221948385239
-9.77785468101501
-11.7207429409027
-10.6647098064423
-8.29356932640076
-14.0015075206757
-11.2620179653168
-10.5212287902832
-12.0409240722656
-11.3065271377563
-9.75843870639801
-13.46682035923
-11.5496345758438
-10.599946141243
-14.0110646486282
-11.7171622514725
-9.02629971504211
-13.9480841159821
-10.2562563419342
-9.35458111763
-13.6928102970123
-10.630122423172
-9.04149293899536
-13.8542170524597
-8.98595094680786
-8.81764936447144
-13.7146897315979
-9.94491815567017
-9.21028685569763
-13.7100837230682
-8.1077926158905
-8.90539467334747
-12.9745265245438
-7.15492737293243
-10.3060121536255
-13.8994884490967
-8.2019681930542
-8.36435687541962
-13.7866591215134
-11.8921211957932
-8.98988568782806
-14.0335124731064
-11.5897334814072
-9.34089231491089
-14.6142945289612
-11.6217341423035
-7.86660766601562
-13.2784957885742
-12.0290002822876
-7.51778399944305
-13.7251309156418
-9.01363265514374
-9.61461496353149
-12.6809887886047
-7.89451837539673
-9.54512333869934
-12.514438867569
-8.84890198707581
-8.74199545383453
-11.1587826013565
-8.55550253391266
-8.95703685283661
-11.1345814466476
-9.18484103679657
-9.35029494762421
-12.1241577863693
-10.1210488080978
-9.57116651535034
-10.5933651924133
-11.6658596992493
-9.37101793289185
-11.2593865394592
-10.948194026947
-8.43806552886963
-12.65061378479
-9.16097354888916
-8.2926572561264
-12.0663627386093
-9.16970956325531
-8.70781719684601
-12.2951709032059
-8.02727997303009
-7.65754354000092
-12.9766763448715
-10.4226077795029
-8.09142184257507
-11.809369802475
-10.1912877559662
-7.7529571056366
-12.720466375351
-10.4625566005707
-7.63642263412476
-13.1389918327332
-11.0922083854675
-8.1875764131546
-12.194184422493
-10.7862845659256
-8.89000833034515
-13.717168211937
-9.73288857936859
-7.56932401657104
-13.5504288673401
-10.2828278541565
-8.17471873760223
-12.7828320264816
-12.8349674940109
-7.0055148601532
-12.8036296367645
-12.9709107875824
-7.15545558929443
-12.4333391189575
-12.5262413024902
-7.84062922000885
-12.6391826868057
-10.4498373270035
-7.28332352638245
-12.3701326847076
-10.6816189289093
-8.17475152015686
-10.746312379837
-10.7087728977203
-6.54195535182953
-13.1662830114365
-11.9437650442123
-7.74897301197052
-13.4877358675003
-12.2137919664383
-7.93245422840118
-11.7758713960648
-12.0307494401932
-8.57480573654175
-11.5293641090393
-11.5385489463806
-8.39692008495331
-11.6579188108444
-10.6397694349289
-7.83366441726685
-11.88143491745
-10.5084509849548
-7.17282903194427
-10.3560909032822
-9.88823449611664
-7.85000455379486
-10.1441568136215
-9.56340157985687
-8.43619084358215
-10.2567160129547
-9.25015091896057
-8.53051662445068
-9.17374992370605
-9.14145946502686
-7.14092934131622
-9.57705223560333
-9.79677021503448
-6.35148394107819
-10.9209467172623
-9.56485140323639
-9.49837875366211
-10.9307422637939
-10.2463750839233
-8.59592092037201
-9.73650205135345
-9.5201610326767
-8.53851342201233
-8.42992615699768
-10.3146708011627
-9.73551070690155
-7.48107993602753
-10.4491451978683
-11.3381052017212
-7.95903301239014
-9.4655818939209
-10.076110124588
-9.03091263771057
-11.9615204334259
-10.3090558052063
-5.99832153320312
-10.7632613182068
-8.98004198074341
-8.98871660232544
-9.29784822463989
-10.029748916626
-9.24168586730957
-11.6837348937988
-8.96210491657257
-8.57515728473663
-14.010608792305
-8.43653905391693
-11.1148504018784
-12.6067909002304
-8.71033549308777
-11.0434119701385
-11.8412282466888
-9.1597090959549
-11.1380559206009
-12.0255786180496
-10.0421977043152
-10.7249102592468
-10.6557440757751
-10.0430846214294
-9.80874109268188
-9.17311239242554
-11.4156049489975
-9.10797536373138
-9.64698922634125
-10.8040331602097
-8.3563517332077
-9.87913119792938
-11.7323011159897
-8.27010571956635
-10.6945699453354
-9.81553030014038
-10.726987361908
-11.1787257194519
-10.3977974653244
-11.6425541639328
-11.2735413312912
-10.4542266130447
-12.5225774049759
-8.85234653949738
-11.2586549520493
-11.3041375875473
-9.23019444942474
-12.6603806018829
-12.7661135196686
-10.0311119556427
-11.9759042263031
-11.4379575252533
-10.6863868236542
-11.3629491329193
-11.2472589015961
-9.56757044792175
-12.6081626415253
-11.6840093135834
-9.72802424430847
-12.639591217041
-10.7820510864258
-8.6224536895752
-11.7033448219299
-12.6319794654846
-10.1710104942322
-10.8787709474564
-11.6531945466995
-10.6128789186478
-11.4596765041351
-11.8841655254364
-9.89568495750427
-10.5802022218704
-12.681862950325
-8.3514815568924
-9.76100420951843
-12.9770352840424
-10.6107909679413
-10.0919055938721
-11.2060127258301
-11.1338710784912
-11.4779547452927
-11.3788927793503
-10.6218155622482
-11.3842508792877
-13.8233273029327
-10.7911179065704
-10.432307600975
-14.1969836950302
-10.2354692220688
-9.88586902618408
-14.1405515670776
-11.454213142395
-11.3550844192505
-12.6271457672119
-11.6935205459595
-10.5319095849991
-13.6960102319717
-11.8740974664688
-8.85431861877441
-13.6741762161255
-12.1949443817139
-9.07278513908386
-13.69034075737
-10.8306939601898
-10.2713273763657
-13.7093204259872
-9.27092587947845
-8.04923236370087
-14.656100153923
-10.2598685026169
-9.10609805583954
-13.7774170637131
-9.70930087566376
-9.03150761127472
-13.6466208696365
-10.4351559877396
-9.75896108150482
-13.197522521019
-9.00262486934662
-10.0478157997131
-11.9378256797791
-8.70595502853394
-11.1055060625076
-11.7850753068924
-10.5775023698807
-12.2533388137817
-10.905499458313
-9.91795063018799
-12.2295135259628
-10.3169082403183
-8.42371881008148
-13.1580600738525
-10.5289602279663
-10.9731683731079
-12.8478500843048
-12.1320850849152
-11.6790030002594
-13.0810500383377
-9.97703087329865
-10.6541177034378
-11.786602139473
-12.2544566392899
-11.5806170701981
-11.5933564901352
-11.598271727562
-11.3840259313583
-11.3994204998016
-10.1989295482635
-8.72318530082703
-11.571275472641
-11.313613653183
-7.04502940177917
-10.766258597374
-12.5154021978378
-7.88391244411469
-9.98142552375793
-12.4341375827789
-7.15820240974426
-10.6063643693924
-11.0118943452835
-7.42486011981964
-9.84775948524475
-11.8669912815094
-7.67858910560608
-11.4045193195343
-10.7170345783234
-7.36912941932678
-11.4104936122894
-10.7338950634003
-7.81760764122009
-9.40902626514435
-12.5970813035965
-8.6411200761795
-10.9848871231079
-14.9796590805054
-9.94699001312256
-11.003725528717
-13.8130135536194
-8.94560956954956
-11.2462929487228
-13.6786278486252
-9.04884707927704
-10.505456328392
-15.4609760046005
-8.32318818569183
-12.3001588582993
-14.1443132162094
-7.19042527675629
-12.6789492368698
-13.2833098173141
-7.20616328716278
-12.3523811101913
-14.1457751989365
-7.24245584011078
-10.7340695858002
-14.8400247097015
-7.96849989891052
-11.4229292869568
-15.8798089027405
-8.31519460678101
-11.336025595665
-15.5424293279648
-8.72296559810638
-9.67060625553131
-14.2847505807877
-8.45488131046295
-9.86551797389984
-13.2124246358871
-7.1316522359848
-9.02259063720703
-16.2102603912354
-5.14794874191284
-9.03798401355743
-14.5144721269608
-7.43303596973419
-11.1282118558884
-13.2957323789597
-6.52933394908905
-8.64016139507294
-14.0291489362717
-7.79110991954803
-9.27889478206635
-12.8630841970444
-8.55846440792084
-6.24021279811859
-14.0167759656906
-6.92316710948944
-7.66709470748901
-15.8258538246155
-7.70767545700073
-9.61882424354553
-15.8471205234528
-7.91976094245911
-8.84534275531769
-14.5308533906937
-7.66594231128693
-10.6905318498611
-13.8745156526566
-7.65661919116974
-9.11028933525085
-15.2075326442719
-8.66949439048767
-8.51263201236725
-14.8419290781021
-10.3011490106583
-10.0542191267014
-16.13563144207
-10.1786516904831
-9.45364058017731
-17.9018026590347
-11.3314434289932
-10.6902515888214
-15.5006620883942
-9.49463295936584
-10.3107078075409
-14.4853818416595
-12.6645705699921
-9.5241893529892
-13.6067641973495
-11.8809350728989
-9.63092637062073
-13.6911623477936
-10.8811895847321
-8.36524307727814
-15.9846268892288
-10.4341269731522
-10.8751139640808
-12.8563113212585
-9.56067800521851
-12.2986047267914
-14.7598206996918
-9.36288046836853
-12.7395629882812
-14.5036687850952
-10.001612663269
-11.3599163293839
-15.7013365030289
-8.63733446598053
-11.0891817808151
-15.462499499321
-9.0417069196701
-9.74618637561798
-15.6009532213211
-9.37559807300568
-9.78223931789398
-15.7593978643417
-10.3316472768784
-9.21318292617798
-18.1928191184998
-10.0405163764954
-8.15026879310608
-17.2628099918365
-11.1204025745392
-9.45237612724304
-16.9009234905243
-11.2058608531952
-8.05978965759277
-16.3234014511108
-10.3863763809204
-8.6003999710083
-16.0909662246704
-10.3323183059692
-8.76771235466003
-15.3717820644379
-11.1826913356781
-7.85308539867401
-15.3685511350632
-11.4293736219406
-8.30033993721008
-15.1154253482819
-11.1464884281158
-9.48412251472473
-17.010155916214
-11.769731760025
-9.1130131483078
-18.2943075895309
-10.4036740064621
-9.1077915430069
-18.4849640130997
-11.666771531105
-8.76087880134583
-18.0246317386627
-10.5764563083649
-9.43995785713196
-17.2998287677765
-10.9839746952057
-8.96861350536346
-16.9116686582565
-11.0858668088913
-8.71205389499664
-16.2889677286148
-10.254719376564
-10.3380947113037
-15.60484790802
-11.7887449264526
-7.29103314876556
-18.5669149160385
-11.3852046728134
-8.25012910366058
-17.1786826848984
-9.9978107213974
-8.12120413780212
-16.6773297786713
-10.5118024349213
-8.75824129581451
-17.487107872963
-10.0808693170547
-8.64687645435333
-16.3831321001053
-9.55356514453888
-9.5438597202301
-15.7781460285187
-9.43542695045471
-11.1298106908798
-15.1066106557846
-9.96789491176605
-11.1293443441391
-17.1619237661362
-12.927442908287
-10.1824567317963
-18.2300450801849
-12.0105817317963
-10.8420896530151
-16.0380611419678
-12.2604484558105
-10.5664207935333
-15.6764328479767
-13.0955526828766
-11.5385636091232
-15.8135269880295
-12.6631573438644
-11.3826050758362
-15.2468609809875
-12.4913744926453
-12.5732607841492
-15.192615032196
-11.2220683097839
-10.6882938146591
-18.1759151220322
-11.1931928396225
-9.59057402610779
-15.286571264267
-11.5553328990936
-10.3044068813324
-16.1384627819061
-11.1751191616058
-11.6889220476151
-15.8746644258499
-11.1449843645096
-9.52401041984558
-15.208726644516
-12.0631482601166
-8.71312892436981
-15.0702666044235
-11.8393219709396
-10.2061129808426
-14.2326298952103
-12.3489676713943
-10.1175603866577
-15.3401527404785
-13.4869832992554
-11.1143386363983
-15.1411893367767
-12.0788466930389
-10.985587477684
-14.7613471746445
-12.8708270788193
-11.3811862468719
-16.0925652980804
-12.2913329601288
-10.4427552223206
-16.2725348472595
-10.5775761604309
-9.45442306995392
-16.5992146730423
-9.67297661304474
-10.2445131540298
-16.0316807031631
-8.24594175815582
-11.2454082965851
-15.0823357105255
-9.25688195228577
-11.5540162324905
-16.9417573213577
-9.50890457630157
-11.9833328723907
-17.4870750904083
-9.0970242023468
-11.779283285141
-20.2540318965912
-7.77495551109314
-11.6238139867783
-19.5492852926254
-9.57021176815033
-11.3293207883835
-20.1873053312302
-7.60436427593231
-11.5343216657639
-19.7109116315842
-7.89986217021942
-12.8713451623917
-18.8654409646988
-9.85931646823883
-12.7727975845337
-18.8898115158081
-9.71404266357422
-12.4630624055862
-18.113295674324
-8.46133434772491
-12.8658763170242
-18.1487208604813
-8.62654793262482
-12.6237453222275
-18.389154791832
-7.43591153621674
-13.6304503679276
-19.2763701677322
-6.2923070192337
-12.1068561077118
-17.8271024227142
-8.19795298576355
-12.0708935260773
-15.2088673114777
-8.32716965675354
-10.9494208097458
-17.0560549497604
-8.35178172588348
-11.9437596797943
-16.3101117610931
-8.66749358177185
-12.1125286817551
-18.0088948011398
-8.71809375286102
-11.6073141098022
-18.6470069885254
-9.16201210021973
-12.6506721973419
-20.0202505588531
-10.9756510257721
-13.2265082597733
-19.3577166795731
-11.2862626314163
-11.8737041950226
-20.2712509632111
-13.0724308490753
-12.6436903476715
-20.6137802600861
-12.4986755847931
-12.0072932243347
-19.162926197052
-13.203061580658
-10.0253672599792
-18.1335520744324
-11.8885855674744
-11.5352971553802
-16.9332635402679
-12.9870707988739
-11.6085957288742
-18.1895741224289
-12.8102034330368
-11.976469874382
-17.9469736814499
-12.8835819959641
-11.530989408493
-16.800014257431
-12.2586400508881
-11.0001608133316
-15.2378126382828
-10.439627289772
-11.24045586586
-13.0279095172882
-9.85759091377258
-12.4838478565216
-13.7959787845612
-9.88674569129944
-11.7087260484695
-14.1052523851395
-10.1785222291946
-11.1162312030792
-15.0648081302643
-7.62125897407532
-11.0970797538757
-13.5524048805237
-7.85328435897827
-9.92076539993286
-16.1254048347473
-8.71902704238892
-10.048318862915
-14.629282951355
-8.57056331634521
-10.003017783165
-16.7932494878769
-10.6656488180161
-9.19319832324982
-17.5697518587112
-10.4036160707474
-9.6333681344986
-17.4050413370132
-10.5730701684952
-8.829709649086
-17.4251343011856
-9.76041281223297
-10.5915294885635
-16.1649385690689
-9.54789221286774
-9.65505349636078
-17.5870803594589
-9.26563775539398
-10.9861081838608
-17.429848074913
-7.75838506221771
-9.71454882621765
-16.388881444931
-8.61006712913513
-10.3407756090164
-16.7032052278519
-8.28577435016632
-10.1894769668579
-16.518045425415
-8.03865718841553
-10.6995537281036
-15.6540491580963
-7.64641976356506
-9.99227702617645
-15.2453984022141
-8.4223860502243
-11.9281071424484
-14.728215098381
-8.82534873485565
-11.1605241298676
-14.1077163219452
-7.56239104270935
-11.8859130144119
-12.5750952959061
-9.02955067157745
-10.239044547081
-13.8448776006699
-8.91995084285736
-10.8921420574188
-13.4365165233612
-9.22186064720154
-9.7869256734848
-14.8349431753159
-10.8163493871689
-11.3472528457642
-14.7282752990723
-11.3667097091675
-11.5176575183868
-15.2149803638458
-10.5665562152863
-10.5673341751099
-16.2184009552002
-10.059042930603
-10.4747418165207
-14.1151150465012
-11.0632122755051
-11.5513821840286
-13.5206900835037
-14.305283665657
-12.0395114421844
-14.4673240184784
-11.5096938610077
-10.332549571991
-14.2561135292053
-12.1207814216614
-10.932926774025
-14.8714061975479
-12.3004356622696
-11.3857887983322
-13.3551367521286
-11.869141459465
-10.7605209350586
-13.5695705413818
-12.1177310943604
-12.115159034729
-13.7620573043823
-11.2971715927124
-11.7713544368744
-14.1605041027069
-10.6012065410614
-11.4804239273071
-15.0915651321411
-11.7074699401855
-10.1047995090485
-15.2726891040802
-12.4711315631866
-10.263919711113
-14.3644226789474
-11.9265660047531
-10.609482884407
-13.0582095384598
-10.8262501955032
-10.4903130531311
-13.174605846405
-12.4324746131897
-11.905482172966
-12.9371412992477
-13.4570549726486
-10.4276790618896
-15.1702346801758
-12.5169286727905
-9.90070593357086
-16.2849632501602
-11.3856226205826
-10.0197148323059
-14.7559037208557
-10.0369067192078
-12.0387721061707
-13.9420876502991
-10.1770911216736
-11.8347591161728
-12.0694679021835
-11.9784635305405
-11.3905225992203
-11.4749590158463
-8.5641895532608
-10.7400625944138
-12.492694735527
-10.2056168317795
-11.7822498083115
-13.483167052269
-8.43102014064789
-11.8500354290009
-13.1750791072845
-7.94033694267273
-11.7841998338699
-10.9659224748611
-7.41883862018585
-12.0268929004669
-11.7568771839142
-9.35802865028381
-11.8329049348831
-11.3519479036331
-8.96025002002716
-12.0128358602524
-11.7486270666122
-9.36062943935394
-12.655125617981
-13.7334804534912
-8.9424295425415
-9.84916186332703
-12.6224277019501
-9.29819750785828
-9.44117212295532
-12.3475317955017
-9.07571840286255
-8.97625648975372
-12.9100095033646
-7.8657294511795
-9.03839874267578
-11.7115001678467
-8.38738918304443
-9.84823441505432
-10.6868307590485
-7.93724751472473
-8.94880723953247
-11.9875512123108
-8.30299234390259
-9.1781553030014
-11.3217824697495
-8.76721799373627
-7.87366580963135
-12.4445829391479
-8.0397253036499
-8.19575786590576
-11.028263092041
-7.65613842010498
-9.7710634469986
-11.4450222253799
-6.19291269779205
-8.87853014469147
-13.4419742822647
-6.63915455341339
-9.03935205936432
-14.2282596826553
-4.24787151813507
-9.62323451042175
-12.1403806209564
-4.91744923591614
-9.04551792144775
-12.4506349563599
-5.50661897659302
-10.4648033380508
-12.2848068475723
-5.77100050449371
-10.3016439676285
-12.5415054559708
-6.41434156894684
-11.1006302833557
-12.1998925209045
-6.03107309341431
-11.1743967533112
-11.8626320362091
-7.99683213233948
-9.7460685968399
-10.1563860177994
-6.90724050998688
-10.4215146303177
-11.3649245500565
-8.39047634601593
-9.6396666765213
-10.5091973543167
-8.6337662935257
-9.08600151538849
-10.4539920091629
-9.96752369403839
-10.8711431026459
-9.97972750663757
-8.79311060905457
-10.341301202774
-10.9625313282013
-9.65251278877258
-10.7174956798553
-11.6153848171234
-10.769535779953
-11.1539533138275
-11.6754777431488
-12.0921971797943
-11.7880544662476
-10.5137672424316
-12.1055374145508
-11.371438741684
-12.5435388088226
-10.1776530742645
-11.2335147857666
-10.0211973190308
-9.35758781433105
-13.5620723962784
-10.4663473367691
-10.9600397348404
-10.1574630737305
-10.7935361862183
-10.7468481063843
-9.16150057315826
-12.9720913171768
-9.00568068027496
-9.21045088768005
-11.6826436519623
-10.3929555416107
-9.62736141681671
-11.1628257036209
-9.6789733171463
-9.56189334392548
-8.35968577861786
-9.95150744915009
-10.5558153390884
-9.63083803653717
-11.1952186822891
-9.76068365573883
-10.2918125391006
-8.9780365228653
-10.6336574554443
-10.212456703186
-10.9783811569214
-9.52885174751282
-11.1969225406647
-10.8808968067169
-9.97957026958466
-12.5689181089401
-11.8247088193893
-9.50419878959656
-11.9169194698334
-11.2393119335175
-10.5641134977341
-11.887961268425
-10.6210383176804
-8.85795819759369
-11.9242595434189
-10.779119849205
-9.17838084697723
-10.400261759758
-11.4174832105637
-10.7741366624832
-10.3692580461502
-10.0548611879349
-10.5328860282898
-9.58451223373413
-10.8005213737488
-10.2880623340607
-10.0858099460602
-10.7865355014801
-9.87692523002625
-13.3930566310883
-8.38977313041687
-8.99130535125732
-12.5438632965088
-11.0551242828369
-9.09001088142395
-12.0625441074371
-8.87017464637756
-10.5554060935974
-11.7326655387878
-10.1928601264954
-10.8706184625626
-11.1120029687881
-10.9016081094742
-9.88910710811615
-11.6362727880478
-10.1295226812363
-10.3030483722687
-11.0464775562286
-10.4971354007721
-8.72151184082031
-10.7215623855591
-8.72524929046631
-9.43299317359924
-10.91876912117
-9.62266755104065
-7.94644844532013
-10.5784112215042
-9.94298851490021
-8.07708334922791
-9.04168581962585
-8.96466135978699
-8.49261236190796
-10.4824271202087
-9.98398923873901
-8.35279309749603
-12.5998700857162
-9.39564454555511
-8.82064163684845
-12.078796505928
-7.9278918504715
-8.43723297119141
-9.87613868713379
-8.61535930633545
-8.00429034233093
-9.18518233299255
-9.78667140007019
-8.6845942735672
-10.1052743196487
-9.00832569599152
-7.93484497070312
-10.3314352035522
-10.5197124481201
-6.33621299266815
-10.3478730916977
-9.57688271999359
-6.98211061954498
-9.12908327579498
-10.4031864404678
-6.99620008468628
-9.35457181930542
-9.3314995765686
-7.47536182403564
-9.45123863220215
-8.49649620056152
-6.95961952209473
-6.72049999237061
-8.55640888214111
-8.79696261882782
-7.41369426250458
-9.10136687755585
-8.33758473396301
-7.46146416664124
-10.6965801715851
-7.73128712177277
-5.65645706653595
-9.76667702198029
-7.93351972103119
-7.8772691488266
-9.94315659999847
-8.41150987148285
-8.15024602413177
-9.66454637050629
-7.2359105348587
-11.2967301607132
-8.60494720935822
-7.98834037780762
-9.49211025238037
-9.1832103729248
-7.93525326251984
-12.3232432603836
-9.21808063983917
-8.21906471252441
-11.8744020462036
-7.20069026947021
-8.35802316665649
-11.4208264350891
-7.77156019210815
-7.99042022228241
-8.96904647350311
-9.74274814128876
-8.57713639736176
-10.6647523641586
-9.75260484218597
-7.88239002227783
-9.24617958068848
-7.94856071472168
-6.70225059986115
-10.1153980493546
-8.77167475223541
-7.33492469787598
-10.8183822631836
-9.63774681091309
-8.2041449546814
-10.0852837562561
-9.75697660446167
-9.59701681137085
-9.54439687728882
-10.7456660270691
-9.57067716121674
-7.89456689357758
-9.86017072200775
-8.23384881019592
-9.86152958869934
-8.81600689888
-7.74829161167145
-9.14745390415192
-10.4020344018936
-8.39328730106354
-11.0932861566544
-11.6000248193741
-8.92922151088715
-9.8452056646347
-10.2744945287704
-8.42362725734711
-7.09430730342865
-7.60096967220306
-8.73778963088989
-7.96239137649536
-7.91711378097534
-9.23811483383179
-9.65999269485474
-8.55516862869263
-8.08817923069
-12.2338873147964
-7.94505178928375
-7.94079649448395
-11.709444642067
-9.05590879917145
-10.2945953607559
-10.2765642404556
-9.13300669193268
-10.9008545875549
-9.30725431442261
-9.93720102310181
-9.10317730903625
-10.5548670291901
-9.03236317634583
-10.3639705181122
-9.24294829368591
-10.459347486496
-9.965855717659
-8.61534225940704
-9.59264576435089
-10.3853789567947
-8.75761616230011
-9.01235592365265
-9.55420792102814
-8.6709052324295
-9.50088608264923
-7.94041442871094
-8.76294231414795
-8.60016918182373
-7.20315229892731
-8.4644523859024
-10.19413626194
-8.26646864414215
-7.32875692844391
-9.82949793338776
-8.19408130645752
-8.14576244354248
-11.6446905136108
-9.30008220672607
-9.52361583709717
-10.6704702377319
-9.4180074930191
-10.2416044473648
-11.4534565210342
-9.92657899856567
-11.6489024162292
-11.7112603187561
-10.1637785434723
-10.205338716507
-12.3614876270294
-9.87671327590942
-9.5937762260437
-12.9039063453674
-8.027627825737
-9.70184409618378
-11.6477850675583
-9.58714270591736
-10.7875583171844
-11.2736070156097
-7.31448090076447
-10.2201339006424
-13.3129960298538
-8.07744991779327
-9.99711334705353
-10.8153792619705
-9.47106409072876
-10.3846163749695
-10.2328410148621
-9.63544547557831
-10.1878975629807
-11.6200779676437
-8.18434369564056
-9.59263551235199
-12.3049882650375
-7.52603626251221
-9.04786396026611
-12.4381732940674
-8.38305628299713
-9.40956842899323
-11.9921985864639
-7.49006903171539
-9.01492750644684
-10.2064977884293
-7.72099757194519
-8.18350577354431
-13.5753657817841
-8.12940466403961
-7.09084951877594
-14.0859371423721
-8.0493198633194
-7.66022837162018
-12.711036324501
-9.13117003440857
-6.40699553489685
-13.5966975688934
-8.65625500679016
-6.53679966926575
-15.3593189716339
-9.01733660697937
-5.61082625389099
-15.3706805706024
-7.94010829925537
-5.67607069015503
-14.7396297454834
-9.16448390483856
-5.9257253408432
-13.008808016777
-9.22160625457764
-8.58905601501465
-13.4176416397095
-11.0086686611176
-7.69927954673767
-13.127256155014
-12.1466608047485
-8.55105876922607
-12.9665994644165
-10.7696801424026
-7.86194145679474
-13.9123374223709
-9.95592594146729
-8.49076652526855
-11.5574474334717
-10.387322306633
-7.60377776622772
-11.4596794843674
-11.2545404434204
-7.50098133087158
-11.5688343048096
-12.0659213066101
-8.9789662361145
-12.1338257789612
-12.1231052875519
-8.24830079078674
-10.7824404239655
-12.5230667591095
-7.08232235908508
-10.342880487442
-10.6868251562119
-8.57252728939056
-9.31564366817474
-11.2795325517654
-7.18687069416046
-9.46438896656036
-10.4641809463501
-6.57690715789795
-10.4709558486938
-11.742058634758
-6.51784265041351
-10.2216290235519
-12.4473943710327
-7.61409854888916
-9.97344303131104
-11.4188815355301
-7.21731293201447
-11.4654113054276
-11.7313066720963
-8.93879187107086
-10.7557102441788
-10.7483789920807
-9.2316210269928
-13.3153183460236
-12.1709600687027
-7.88117945194244
-12.6961799860001
-10.5323514938354
-7.9432544708252
-13.1471738815308
-10.2473199367523
-9.80108141899109
-11.0873916149139
-10.1032404899597
-8.10594892501831
-10.9604830741882
-10.4054713249207
-7.38765287399292
-11.0534443855286
-10.6418138742447
-8.64040529727936
-10.8714405298233
-10.1238226890564
-8.89305543899536
-9.17822504043579
-10.4776142835617
-7.07970225811005
-11.1163614988327
-9.6731196641922
-6.28673946857452
-10.3127022981644
-8.74779403209686
-6.87596309185028
-10.2427386045456
-8.45779430866241
-8.26668846607208
-10.0980254411697
-9.52823495864868
-9.1564793586731
-9.92083501815796
-9.42460370063782
-9.08112931251526
-10.9896490573883
-9.33456301689148
-9.23107314109802
-11.1985242366791
-9.89289975166321
-10.7699081897736
-11.3639223575592
-9.41804957389832
-9.84416270256042
-12.1915805339813
-8.63017499446869
-9.54548394680023
-11.9128526449203
-9.98592865467072
-9.32958328723907
-13.7590237855911
-7.4161137342453
-10.1209524869919
-13.2652415037155
-6.72222602367401
-8.51595818996429
-11.7050584554672
-7.24194145202637
-8.68465328216553
-11.7715301513672
-8.16907691955566
-8.32002353668213
-13.7357482910156
-7.81162941455841
-9.07193386554718
-11.4007254838943
-8.06513321399689
-9.63965904712677
-11.6534053087234
-7.46779608726501
-9.31888365745544
-11.2267138957977
-9.24170422554016
-9.30452084541321
-11.5489332675934
-9.44008445739746
-7.79946327209473
-12.3437366485596
-10.5491207838058
-8.093470454216
-11.4179714918137
-11.1107788085938
-7.95411205291748
-12.3179502487183
-12.0006214380264
-8.37790167331696
-11.820790886879
-11.4964559078217
-11.0568864345551
-11.0374295711517
-9.05691373348236
-11.3022969961166
-12.006999373436
-8.46548891067505
-10.2160115242004
-12.4555449485779
-8.13776040077209
-12.1927120685577
-12.7985937595367
-8.3769838809967
-11.0438148975372
-12.8313295841217
-8.40130722522736
-12.624812245369
-12.7363044023514
-9.09503078460693
-13.1250638961792
-12.1868715286255
-10.9847823381424
-12.7727519273758
-12.1417981386185
-9.13781630992889
-13.7229498624802
-13.4596441984177
-9.85592591762543
-14.0164026021957
-12.9042609930038
-8.57285177707672
-13.8480316400528
-11.6139084100723
-10.4379054307938
-13.0720168352127
-11.5622292757034
-9.33948528766632
-12.0588628053665
-13.4141675233841
-8.85307013988495
-12.3291882276535
-12.3431624174118
-8.4666930437088
-13.2989827394485
-10.8374215364456
-7.10027015209198
-12.5539110898972
-12.0775660276413
-8.22884881496429
-13.4261640310287
-10.7820390462875
-8.07393610477448
-13.966524720192
-11.0885902643204
-7.73629939556122
-13.5847967863083
-12.2889384031296
-9.45326828956604
-14.5796310901642
-10.206125497818
-7.95018327236176
-13.484029173851
-11.3428338766098
-8.36286044120789
-14.4505088329315
-9.92196249961853
-7.30087792873383
-13.5215915441513
-11.282842040062
-7.34331917762756
-13.2212269306183
-11.9498655796051
-7.49276447296143
-12.7777605056763
-12.735631942749
-10.517879486084
-10.4393939971924
-12.0023460388184
-10.0269663333893
-10.8603622913361
-11.4139902591705
-8.25544250011444
-10.2974623441696
-10.7931708097458
-11.0034961700439
-9.64037609100342
-11.4763326644897
-10.5809922218323
-9.98073530197144
-12.2268652915955
-10.0594379901886
-9.85274052619934
-11.111546754837
-11.4503504037857
-10.3103014230728
-11.4509216547012
-11.106892824173
-11.329772233963
-11.857136964798
-8.99351954460144
-10.0443522930145
-10.8134143352509
-8.75037801265717
-11.9918197393417
-9.45169389247894
-8.99083065986633
-10.5054218769073
-10.9513666629791
-10.3441231250763
-11.2425291538239
-9.61767220497131
-9.70996189117432
-10.2056837081909
-9.75582408905029
-7.22593688964844
-12.171238899231
-9.42157554626465
-8.25035786628723
-10.851594209671
-11.2543489933014
-9.45835614204407
-9.16245579719543
-10.6113340854645
-9.12231135368347
-11.891925573349
-10.1156251430511
-9.25212526321411
-11.3736023902893
-10.5860524177551
-9.64647769927979
-10.4974765777588
-8.80646324157715
-9.58029687404633
-12.0193504095078
-11.3965181112289
-9.48512899875641
-11.0769459009171
-11.4435220956802
-10.3339420557022
-9.22427046298981
-11.9073807001114
-9.69216477870941
-9.74870908260345
-11.2443708181381
-10.7089911699295
-11.1552096605301
-10.8976346254349
-10.1205047369003
-10.7075484991074
-11.567880988121
-11.3086940050125
-11.6777240037918
-11.219294667244
-10.9580709934235
-11.7243540287018
-11.1795341968536
-11.4444826841354
-11.9324539899826
-11.0440272092819
-12.2798128128052
-10.2117328643799
-12.8164100646973
-11.3014261722565
-11.0073759555817
-11.2658140659332
-12.3068697452545
-13.4967510700226
-11.938752412796
-12.9513531923294
-11.0037528276443
-10.7887326478958
-11.3462558984756
-10.651673913002
-12.5135856866837
-11.6321865320206
-10.1046596765518
-12.7488008737564
-11.0895335674286
-10.3748586177826
-12.4720523357391
-10.6090344190598
-10.5342081785202
-14.3147934675217
-10.7685036659241
-9.20146989822388
-12.9040741920471
-11.387836098671
-10.8749462366104
-14.8762632608414
-10.6243228912354
-9.92747974395752
-13.4819507598877
-11.7757980823517
-10.4804794788361
-14.5460073947906
-10.7881011962891
-10.3101987838745
-13.5115652084351
-12.1801832914352
-9.65138518810272
-13.1023834943771
-11.7531427145004
-10.7059119939804
-13.567148566246
-12.2522271871567
-10.8329824209213
-12.5841153860092
-13.2482779026031
-11.5177319049835
-14.0867502689362
-13.0710504055023
-11.3648726940155
-11.9873721599579
-12.8282492160797
-11.7164824008942
-12.5601389408112
-14.6234321594238
-11.0681257247925
-12.0913066864014
-12.8225309848785
-10.5832540988922
-13.0152676105499
-13.8150347471237
-10.1268929243088
-12.9726017713547
-12.6026332378387
-11.6607978343964
-12.6572463512421
-11.1489819288254
-10.858962893486
-12.7993839979172
-10.6039361953735
-11.3331747055054
-12.369312286377
-11.8063013553619
-11.4846909046173
-12.8316814899445
-12.0288749933243
-10.670979142189
-10.5510774850845
-11.3412352800369
-12.4991179704666
-11.0288735628128
-10.7275763750076
-11.7494460344315
-10.5619488954544
-10.4930028915405
-11.5654706954956
-10.2370080947876
-9.62622165679932
-12.170862197876
-11.2825479507446
-8.82599663734436
-11.8117163181305
-11.0125696659088
-9.84185469150543
-13.0395475625992
-10.4551721811295
-9.3828763961792
-10.9198923110962
-12.768611907959
-8.64294075965881
-11.1589224338531
-11.5726082324982
-8.19775009155273
-11.7719898223877
-10.6822729110718
-8.00408244132996
-11.2229459285736
-10.2007892131805
-10.2499221563339
-11.1780399084091
-9.24982964992523
-10.8808410167694
-11.1233861446381
-8.47514510154724
-10.7730236053467
-10.5311031341553
-8.87059307098389
-13.52090883255
-11.2664637565613
-8.69431161880493
-13.0170793533325
-9.86756706237793
-9.52129459381104
-13.1903693675995
-10.4285171031952
-12.5290286540985
-12.0635908842087
-10.8316124677658
-11.8674334287643
-12.4844808578491
-11.6368350982666
-10.7147216796875
-12.5504193305969
-11.0120987892151
-9.82928228378296
-12.6803060770035
-10.0122438669205
-10.8513733148575
-10.6485701799393
-11.5263282060623
-9.37436783313751
-9.67275083065033
-10.3871816396713
-8.9821742773056
-10.9772285223007
-10.0274585485458
-10.1655439138412
-10.0394366979599
-9.92869603633881
-10.3325570821762
-10.696125626564
-9.43547785282135
-10.5838762521744
-10.5664405822754
-10.7140016555786
-10.4237785339355
-10.7562609910965
-9.57565414905548
-11.4949666261673
-10.185955286026
-8.49203038215637
-11.8915550708771
-10.9561904668808
-8.87088334560394
-9.85385835170746
-12.5706224441528
-9.43577194213867
-9.25146007537842
-13.6338421106339
-9.19568121433258
-11.647146821022
-12.7761133909225
-9.03362452983856
-11.269945025444
-9.80603909492493
-9.51219296455383
-11.3819448947906
-12.1545132398605
-10.3263272047043
-13.8329304456711
-10.360534787178
-10.6231509447098
-12.1262828111649
-12.8612608909607
-10.0047669410706
-11.4795031547546
-11.2935630083084
-9.6263839006424
-9.41783058643341
-10.8109340667725
-10.3689422607422
-9.93606853485107
-11.8121950626373
-8.69882321357727
-10.734970331192
-11.0064423084259
-10.8635303974152
-11.0960247516632
-8.5469468832016
-9.91302049160004
-11.1186031103134
-10.849315404892
-9.48429274559021
-8.86002993583679
-8.76578593254089
-9.68014597892761
-9.39327597618103
-7.47689759731293
-9.90321671962738
-8.93057382106781
-8.88923692703247
-11.2451863288879
-8.35436773300171
-10.1057651042938
-10.3806903362274
-9.49261260032654
-9.25502347946167
-10.5734543800354
-10.5261673927307
-9.80259811878204
-11.4271966218948
-7.582066655159
-11.7067224979401
-11.7889664173126
-8.06538224220276
-11.5513966083527
-10.6932442188263
-8.21357178688049
-13.6642464399338
-11.8818892240524
-9.7154129743576
-11.4211148023605
-11.5859278440475
-6.55748927593231
-11.7984734773636
-12.4109793901443
-6.15471136569977
-9.94762122631073
-11.2757929563522
-8.61169612407684
-10.776547908783
-10.8379578590393
-9.16295480728149
-10.8777343034744
-11.0994874238968
-9.75837528705597
-11.0622304677963
-10.9228385686874
-10.5974668264389
-11.7377281188965
-10.9677610397339
-10.1939849853516
-10.2983123064041
-11.4644252061844
-8.8612824678421
-9.88413405418396
-11.6040217876434
-10.444732427597
-9.78680896759033
-12.447265625
-9.6192684173584
-8.93928802013397
-10.7223957777023
-10.1726406812668
-10.8719947338104
-12.8673160076141
-9.9358766078949
-12.1709200143814
-13.0382505655289
-10.3726383447647
-12.1877934932709
-13.2616202831268
-8.64886832237244
-12.7632791996002
-12.3800413608551
-8.99663090705872
-12.4714586734772
-13.1288950443268
-9.04648041725159
-12.8319510221481
-13.2625931501389
-9.03585517406464
-13.2859133481979
-13.6120995283127
-10.5091513395309
-13.5208580493927
-14.4637320041656
-9.65623021125793
-12.8246040344238
-12.6784420013428
-7.70734882354736
-12.624222278595
-12.7435297966003
-8.19714212417603
-13.8147400617599
-12.4772852659225
-7.63091838359833
-12.6638443470001
-12.4416019916534
-7.40899872779846
-13.0583665370941
-12.4634053707123
-6.21036076545715
-11.2928694486618
-11.8990544080734
-7.01850688457489
-13.6658301353455
-12.1978039741516
-6.69399452209473
-12.1662683486938
-11.8183355331421
-7.03521347045898
-12.6733767986298
-10.5333592891693
-7.32377028465271
-11.9573262929916
-10.884778380394
-7.36422097682953
-11.2805602550507
-10.892772436142
-9.05493807792664
-11.3862422704697
-11.0443624258041
-9.10666310787201
-12.2880643606186
-12.4113563299179
-8.25717580318451
-13.5655306577682
-11.2438877820969
-8.57679259777069
-13.8446120023727
-12.1061323881149
-9.9041393995285
-14.6690421104431
-12.00199842453
-9.71138429641724
-14.256575345993
-12.1807162761688
-9.80457091331482
-13.8560698032379
-10.5428154468536
-10.6352798938751
-15.15087890625
-11.1112289428711
-10.4601964950562
-16.0646224021912
-11.6104846000671
-11.3259949684143
-15.0179615020752
-12.0589780807495
-10.7621822357178
-15.0279533863068
-12.1715309619904
-10.1946041584015
-13.6860412359238
-12.3288997411728
-11.1701530218124
-13.3093056678772
-11.9426331520081
-9.79836225509644
-14.2575144767761
-11.7129473686218
-11.2460560798645
-13.1399846076965
-12.6699385643005
-11.1503167152405
-13.685409784317
-12.9660160541534
-13.5251858234406
-15.085416674614
-11.7652596235275
-11.8155697584152
-13.9223825931549
-9.81274819374084
-12.4767706394196
-13.457399725914
-9.49814736843109
-11.1251176595688
-12.7989312410355
-10.1941586732864
-12.0052157640457
-13.2649940252304
-10.8797019720078
-13.1065868139267
-13.4636758565903
-11.7102082967758
-12.1628373861313
-12.6419512033463
-11.3431240320206
-11.0299488306046
-10.9651095867157
-11.2976996898651
-12.4984138011932
-13.6059404611588
-11.5835367441177
-13.6398836374283
-14.1951992511749
-10.8750593662262
-11.307196855545
-14.052950501442
-11.0795418024063
-10.2164913415909
-13.5410633087158
-10.6200857162476
-10.8325004577637
-14.1465616226196
-10.7267150878906
-10.9092664718628
-14.3012573719025
-10.7984030246735
-11.4028856754303
-14.3039439916611
-11.5558561086655
-11.9658750295639
-12.4284201860428
-11.3212138414383
-11.0202132463455
-10.3773654699326
-10.8826040029526
-11.2857984304428
-12.9172064065933
-10.7076231241226
-12.4761921167374
-10.5493067502975
-11.4476126432419
-11.3468483686447
-13.2643847465515
-11.4685120582581
-13.2517809867859
-12.7976512908936
-11.7416839599609
-12.9636650085449
-11.3439979553223
-13.8398084640503
-11.6914138793945
-13.6826372146606
-13.5864505767822
-12.5443115234375
-13.4207201004028
-12.676157951355
-12.9536876678467
-12.4713084697723
-13.3607270717621
-12.8625361919403
-9.71501886844635
-12.8733450174332
-11.3180776834488
-9.28213572502136
-11.1709735393524
-11.3745572566986
-11.6075572967529
-11.021858215332
-12.8786191940308
-10.8867197036743
-11.3999338150024
-13.4914121627808
-12.3160796165466
-10.5462641716003
-12.1798844337463
-11.2359358072281
-9.52775728702545
-13.3357912302017
-12.4934154748917
-9.89205896854401
-13.6283985376358
-11.7039672136307
-10.7308379411697
-11.5272723436356
-14.1897051334381
-9.3987877368927
-11.4191210269928
-11.9294813871384
-8.36770713329315
-11.7496947050095
-13.0786325931549
-8.27826428413391
-12.5248358249664
-12.9243264198303
-10.7967915534973
-12.3465495109558
-13.4747391939163
-9.13490402698517
-12.6158610582352
-12.9097367525101
-9.52905094623566
-12.3523198366165
-13.3858917951584
-9.65481746196747
-13.3987492322922
-12.5125585794449
-9.82357370853424
-13.0889269113541
-11.355217218399
-10.176810503006
-12.0217134952545
-11.9896953105927
-10.2396676540375
-10.1991250514984
-12.3645697832108
-11.2670594453812
-12.6901580095291
-12.006765961647
-10.9461380243301
-13.5642620325089
-12.4960649013519
-11.3407943248749
-13.5143973827362
-11.3090760707855
-11.6510169506073
-11.5892531871796
-12.0211852788925
-10.1458429098129
-12.7526344060898
-11.6023148298264
-10.3228348493576
-12.3308619260788
-11.4833246469498
-9.70797884464264
-12.9782854318619
-11.3162219524384
-10.7991034984589
-13.2388341426849
-12.1621029376984
-10.7654430866241
-11.6093733310699
-11.311163187027
-10.4932129383087
-11.0619785785675
-11.562109708786
-8.79864192008972
-12.3904407024384
-11.1280509233475
-9.19261944293976
-11.1929942369461
-11.0699692964554
-9.35857975482941
-11.5203992128372
-11.6815114021301
-9.33641958236694
-11.3660035133362
-10.7888561487198
-9.71646463871002
-11.8949056863785
-11.986608505249
-8.42145919799805
-10.8259267807007
-10.8541541099548
-8.67375993728638
-10.8268465995789
-10.4257724285126
-9.88389277458191
-9.41084933280945
-8.33056330680847
-8.91098475456238
-8.33707118034363
-9.42051386833191
-8.6979615688324
-8.0874764919281
-9.50331783294678
-8.24088954925537
-9.23085975646973
-9.83826661109924
-6.19419074058533
-9.72500538825989
-9.17538166046143
-7.54970550537109
-9.08619213104248
-10.0730220079422
-8.41676533222198
-9.0475207567215
-10.7885689735413
-9.26796674728394
-9.95760583877563
-11.1886627674103
-9.47403836250305
-9.8668577671051
-12.3000595569611
-10.6625320911407
-8.92110657691956
-12.7762924432755
-8.69961225986481
-9.40376055240631
-12.7886043787003
-11.091069817543
-10.2403856515884
-13.2407275438309
-10.942550778389
-8.13512718677521
-10.8821314573288
-13.572025179863
-8.27482116222382
-12.0228967666626
-12.4267597198486
-6.19791698455811
-12.0604721307755
-11.0193268060684
-7.02121889591217
-12.2441580295563
-10.8316032886505
-8.01749634742737
-11.7428345680237
-11.4521288871765
-7.78774785995483
-12.4115895032883
-14.4519041776657
-10.8929804563522
-15.2854452133179
-14.8420696258545
-10.3822822570801
-14.0766323804855
-13.7468127012253
-8.76772010326385
-13.8242723941803
-13.0057289600372
-9.52154469490051
-12.294816493988
-12.752546787262
-9.69559621810913
-11.506639122963
-12.4967724084854
-10.2671047449112
-13.9335886240005
-9.52683508396149
-9.66670477390289
-14.9972678422928
-10.38878262043
-10.7930356264114
-17.2412406206131
-10.3148070573807
-10.6906176805496
-15.7216955423355
-10.9054971933365
-10.6442972421646
-13.7855122089386
-12.2455675601959
-12.4858152866364
-12.9818030595779
-10.887073636055
-12.7309781312943
-11.6006605625153
-11.400726556778
-11.9276382923126
-12.3972820043564
-10.1892837285995
-10.7380841970444
-11.4229407310486
-9.7535548210144
-9.14055109024048
-12.0165135860443
-8.44213366508484
-9.25994658470154
-11.8159593343735
-9.73360478878021
-9.55554330348969
-11.9652118682861
-9.94853496551514
-7.95039367675781
-11.9294401407242
-12.1525093317032
-9.5123792886734
-11.6117787361145
-11.0799021720886
-9.29520273208618
-11.5622626543045
-12.8396302461624
-10.0217162370682
-11.9906693696976
-14.548224568367
-8.86676132678986
-10.9619662761688
-12.1884095668793
-10.6942689418793
-10.6400715112686
-15.973825097084
-12.3475567102432
-11.2587952613831
-12.0854525566101
-11.3869624137878
-11.2129575014114
-12.9748011827469
-11.4531108140945
-11.4640526771545
-14.114625453949
-9.41231107711792
-12.3472995758057
-12.24609375
-9.34710788726807
-9.65959906578064
-12.978483915329
-8.77647757530212
-11.761246919632
-14.4155123233795
-7.66193985939026
-11.439123749733
-14.0668340921402
-8.35824453830719
-11.1446493864059
-12.9921368360519
-7.15762507915497
-10.9290599822998
-13.9622230529785
-7.21023559570312
-9.19994187355042
-13.9311134815216
-8.04456830024719
-8.29201698303223
-13.4249277114868
-7.42366981506348
-8.95483505725861
-13.2587844133377
-7.30398285388947
-8.66531229019165
-12.0494513511658
-8.88553285598755
-7.55896353721619
-12.66446185112
-6.47229313850403
-7.62386512756348
-13.412223815918
-6.52622604370117
-8.61153435707092
-14.206876039505
-7.87440133094788
-11.2437927722931
-12.8773338794708
-7.10960698127747
-9.86089551448822
-12.1496242284775
-6.83279168605804
-9.41551280021667
-11.3608014583588
-8.13371348381042
-7.69410037994385
-11.2987785339355
-8.805495262146
-6.45420980453491
-12.0460734367371
-6.40425539016724
-5.98286187648773
-11.1848982572556
-6.4597944021225
-5.55616748332977
-10.4612702131271
-7.14404284954071
-5.92225754261017
-9.54357063770294
-8.84830009937286
-5.53719878196716
-9.62971663475037
-7.49838423728943
-7.54237246513367
-10.035893201828
-9.49672865867615
-6.04413712024689
-9.35890400409698
-12.3051100969315
-5.16353440284729
-10.3017771244049
-11.4723522663116
-5.13237869739532
-9.8997575044632
-10.8284951448441
-7.56615173816681
-9.34639465808868
-10.8383408784866
-8.06767284870148
-10.3109542131424
-10.6459857225418
-7.32924735546112
-9.06188762187958
-10.992546916008
-7.34201395511627
-9.35473024845123
-12.7377496957779
-6.89183664321899
-9.3460545539856
-11.2029175758362
-6.24837362766266
-8.13574230670929
-12.0025607347488
-7.15519154071808
-7.50938713550568
-9.57567703723907
-6.51699817180634
-7.9976943731308
-9.29216706752777
-7.84410345554352
-8.22767508029938
-9.70346224308014
-6.94901120662689
-6.15860402584076
-8.42846429347992
-8.61193931102753
-7.17864501476288
-7.76679027080536
-8.1161994934082
-10.0792255401611
-8.95494842529297
-8.06144571304321
-9.95124673843384
-9.88675546646118
-7.96494960784912
-9.92720031738281
-11.2029876708984
-8.71036422252655
-9.89332854747772
-11.7166527509689
-8.64319658279419
-11.3747725486755
-12.1957802772522
-6.40731298923492
-12.1745883226395
-11.9694310426712
-6.71048498153687
-14.0941247940063
-13.8873920440674
-8.18448317050934
-12.9964653253555
-13.2794958353043
-8.05762445926666
-11.8800846338272
-12.4428459405899
-10.1166853904724
-10.8705821037292
-11.6422457695007
-9.37552833557129
-11.5417776107788
-12.0762739181519
-8.14854228496552
-12.2936047315598
-10.5417212247849
-8.57672643661499
-15.5416588783264
-11.9194226264954
-5.83844339847565
-14.210879445076
-12.6640988588333
-5.58901274204254
-15.2677756547928
-11.3288794755936
-7.20451688766479
-14.222740650177
-9.32791948318481
-6.12733018398285
-12.8344277143478
-12.7429159879684
-6.20324671268463
-10.1198412179947
-11.736767411232
-6.14089739322662
-11.5161639451981
-10.2897053956985
-6.91543841362
-13.494090795517
-9.35190463066101
-7.32898008823395
-12.0716568231583
-11.892435669899
-9.03746402263641
-11.7976645231247
-10.8230885267258
-8.29527163505554
-12.1356370449066
-11.6406066417694
-9.5887166261673
-13.6289139986038
-10.8790456056595
-7.63782000541687
-12.706526517868
-9.22380042076111
-9.10442924499512
-13.7570276260376
-10.1863470077515
-7.34057664871216
-12.6828799247742
-10.320921421051
-6.8558452129364
-10.6555860042572
-9.85879302024841
-7.80742764472961
-12.5774281024933
-10.7462666034698
-7.71795606613159
-11.5849738121033
-9.72813749313354
-6.34471821784973
-12.5869290828705
-9.40113425254822
-9.48745000362396
-12.2262271642685
-11.4297260046005
-11.6088293790817
-14.4218434095383
-12.3012455701828
-10.325297832489
-12.6764922142029
-10.6474986076355
-9.38640117645264
-15.0614681243896
-11.1339387893677
-9.67615675926208
-14.6552550792694
-10.2793719768524
-11.1007174253464
-16.7215641736984
-10.4838265180588
-10.7440382242203
-15.4967495203018
-8.96646749973297
-10.5672656297684
-13.825492978096
-9.84493458271027
-9.95834469795227
-17.0401947498322
-6.73937439918518
-10.0948300361633
-16.4604716300964
-7.42033720016479
-11.1537277698517
-14.7163851261139
-8.31562542915344
-8.50727140903473
-15.4114071130753
-7.7080751657486
-8.60539531707764
-17.8325452804565
-8.39142322540283
-10.1250116825104
-16.9851849079132
-7.64735054969788
-9.51021134853363
-15.1927045583725
-6.52908933162689
-10.2485074996948
-16.1139516830444
-6.2974910736084
-10.8016955852509
-16.8759067058563
-5.07230877876282
-9.70964932441711
-18.8861706256866
-5.2209780216217
-9.65649795532227
-14.8256950378418
-5.05837488174438
-9.88082599639893
-16.4513931274414
-7.25411128997803
-9.07597756385803
-17.1056454181671
-7.97977566719055
-8.40380966663361
-18.7051907777786
-7.65291035175323
-10.1595846414566
-19.1590687036514
-7.24759066104889
-10.1578733921051
-21.8815033435822
-7.45946049690247
-11.1747949123383
-19.9405782222748
-6.54963898658752
-10.4314937591553
-19.7223434448242
-7.24716758728027
-11.862187743187
-17.3580468893051
-7.32863748073578
-10.7585650682449
-17.4476357698441
-8.9052449464798
-9.47287797927856
-19.694983959198
-6.99118852615356
-10.2879120111465
-17.5631586313248
-6.86563551425934
-9.5359799861908
-16.738623380661
-6.81318640708923
-10.0615248680115
-16.3398337364197
-5.76050233840942
-10.9685188531876
-14.1943317651749
-5.89606773853302
-11.3084299564362
-14.9804537296295
-6.62717938423157
-10.2811547517776
-16.1270419359207
-6.1281453371048
-11.1650360822678
-14.5693129301071
-5.21225726604462
-12.5067133903503
-13.4598393440247
-4.37081289291382
-11.1295802593231
-14.6968228816986
-4.0545961856842
-11.2582153081894
-13.5425933599472
-5.10967433452606
-13.2730422019958
-12.980176448822
-2.49108743667603
-11.9983305931091
-13.1341862678528
-3.90363359451294
-13.373139500618
-13.1329327821732
-2.0524445772171
-13.0625203847885
-12.8200048208237
-2.96982944011688
-12.0554347038269
-12.3819689750671
-2.82851409912109
-11.1850863695145
-11.0962506532669
-4.50060188770294
-11.5558763742447
-11.4552828073502
-4.15357649326324
-12.277512550354
-9.76236534118652
-2.61492276191711
-11.1968388557434
-9.50937032699585
-2.41020011901855
-12.4551993608475
-9.73313724994659
-1.56001007556915
-12.2680369615555
-8.34724056720734
-2.79855310916901
-11.9360657930374
-11.1530715227127
-2.35752213001251
-12.7943863868713
-10.820228099823
-2.58536410331726
-11.4802035093307
-10.0717076063156
-1.27550613880157
-12.4486453533173
-10.5289409160614
-2.25706148147583
-12.0442514419556
-9.96145248413086
-0.190654516220093
-13.704807639122
-9.24163091182709
-1.01817357540131
-11.9548097848892
-9.68535196781158
-2.3827418088913
-10.5393780469894
-9.64884841442108
-2.69144427776337
-11.9964649677277
-10.3843710422516
-1.98383665084839
-11.0767647027969
-10.586373925209
-3.41830456256866
-11.4593206644058
-9.58097612857819
-5.35826694965363
-9.99466860294342
-9.77483808994293
-7.13191282749176
-10.3899161815643
-10.3364026546478
-6.35662436485291
-10.1448616981506
-9.72609567642212
-5.14765882492065
-8.97643578052521
-11.6388694047928
-4.92109835147858
-9.51363134384155
-10.5503544807434
-5.47266960144043
-10.4353914260864
-10.8233766555786
-4.68692207336426
-9.64246428012848
-11.8479295969009
-6.41205418109894
-11.9729043245316
-12.1084538698196
-4.24374210834503
-13.9399064779282
-13.0794776678085
-4.37311542034149
-12.366330742836
-14.9973217248917
-5.09105598926544
-11.6182832717896
-13.3098278045654
-4.79831886291504
-11.2744195461273
-13.2104299068451
-5.71029448509216
-12.2798925638199
-12.9592100381851
-4.49177896976471
-11.8852200508118
-12.7025532722473
-6.3267297744751
-11.3545285463333
-11.8776284456253
-6.36893999576569
-12.3642406463623
-11.5519027709961
-3.9127631187439
-11.6546061038971
-9.80695843696594
-4.85987305641174
-14.3731878995895
-11.4148501157761
-6.64066636562347
-12.9792065620422
-10.5828194618225
-6.55318403244019
-13.037916302681
-12.5879584550858
-5.07979309558868
-12.3852974176407
-11.5411764383316
-7.94150793552399
-12.1778856515884
-10.6793619394302
-8.6315723657608
-13.8038375377655
-9.32265830039978
-9.60016131401062
-13.8794851303101
-9.83982181549072
-6.11964464187622
-13.3749679327011
-8.09040009975433
-9.34939324855804
-12.1966383457184
-9.70779252052307
-9.49551224708557
-12.4213610887527
-10.6971217393875
-8.50875771045685
-13.4763995409012
-9.81847393512726
-11.1725083589554
-13.1136630773544
-11.5534299612045
-9.61800420284271
-14.2131366729736
-12.4326677322388
-8.63290405273438
-15.436600446701
-9.97837328910828
-10.2741239070892
-14.3804844617844
-9.79503810405731
-10.1609581708908
-13.1973702907562
-10.5766026973724
-10.3938262462616
-12.2339448928833
-10.0190315246582
-10.5783586502075
-14.2496782541275
-10.4741188287735
-9.42838156223297
-14.0227818489075
-11.0204138755798
-9.92421770095825
-14.4321248531342
-11.2653329372406
-9.67798113822937
-12.7128813266754
-12.2583973407745
-9.77827763557434
-13.6723519563675
-14.0059396028519
-12.0482779741287
-15.8134397268295
-13.295383810997
-12.2806791067123
-15.27776658535
-11.9190047979355
-12.6109527349472
-13.0813723802567
-13.167588353157
-13.9527379274368
-15.1530686616898
-11.6411362886429
-13.0033332109451
-14.3025305271149
-12.0665924549103
-10.631002664566
-12.4934980869293
-12.5861828327179
-13.6815350055695
-12.9056068658829
-13.0961614847183
-12.8995987176895
-14.2588396072388
-12.5249071121216
-11.9353666305542
-13.9698194265366
-12.2912095785141
-12.6857761144638
-11.8781558275223
-13.7331258058548
-11.7564307451248
-13.4462778568268
-12.5383713245392
-11.4196140766144
-13.37220287323
-12.8032274246216
-11.5876064300537
-12.6511853933334
-12.0614713430405
-11.7422317266464
-11.2913928031921
-10.7047696113586
-13.0856375694275
-12.5332989692688
-9.04518175125122
-10.1725764274597
-12.5123864412308
-10.0292674303055
-12.1818753480911
-11.7371580600739
-9.86521458625793
-13.9336349964142
-10.7513654232025
-8.92462515830994
-11.5396325588226
-9.91203153133392
-8.90406835079193
-10.8404582738876
-10.7217080593109
-8.87310767173767
-12.3543145656586
-10.130314707756
-8.50007998943329
-12.3893059492111
-12.4626008272171
-9.08726322650909
-11.3917609453201
-12.2911977767944
-8.97317790985107
-12.4174928665161
-12.7689129114151
-9.0400482416153
-11.8365398645401
-12.5365328788757
-9.07484292984009
-13.6938691139221
-12.9205893278122
-9.91798579692841
-13.5328215360641
-12.0171707868576
-11.7771376371384
-12.6326245069504
-12.6040703058243
-9.94126760959625
-11.8958793878555
-12.7024583816528
-9.7718563079834
-12.2223920822144
-13.34153175354
-9.85342884063721
-13.6220817565918
-12.6150023937225
-12.2838666439056
-14.9557168483734
-12.144611120224
-11.3418548107147
-13.6981370449066
-12.3553630113602
-10.5739613771439
-13.8975945711136
-10.1522407531738
-10.1332244873047
-13.7939863204956
-10.7943896055222
-8.83550250530243
-13.5405071973801
-11.4622824192047
-7.57979989051819
-13.4251787662506
-11.3465566635132
-8.72861385345459
-13.3764877319336
-11.3241440057755
-9.66072428226471
-13.682435631752
-11.9825415611267
-10.0277733802795
-13.9761662483215
-12.4694091081619
-9.55999577045441
-13.3794919252396
-12.7176620960236
-10.0025770664215
-13.2072651386261
-11.3234778642654
-11.9952994585037
-13.1631413698196
-11.2188512086868
-11.5304633378983
-13.0832253694534
-10.6451003551483
-10.5032479763031
-11.0646369457245
-11.4495296478271
-10.3047933578491
-11.9151010513306
-12.5004836320877
-9.87115681171417
-12.3949156999588
-11.7219787836075
-11.2019468545914
-12.27776491642
-11.3195544481277
-10.7602254152298
-10.7096310853958
-11.9708735942841
-9.3520839214325
-10.6731688976288
-11.6672112941742
-9.46243166923523
-11.2117593288422
-10.0787876844406
-10.9161366224289
-10.2289608716965
-11.7601326704025
-11.6901358366013
-12.216556429863
-11.5298264026642
-10.0931570529938
-11.9045879840851
-11.8780708312988
-10.8153648376465
-12.3652973175049
-11.0108498334885
-10.1143959760666
-12.6516455411911
-13.2043306827545
-8.80833649635315
-12.2990295886993
-13.9288312196732
-7.45793354511261
-10.7745352983475
-12.2121344804764
-6.8767853975296
-10.3605424165726
-12.1321061849594
-7.13727509975433
-10.6648420095444
-12.2658551931381
-8.55324304103851
-10.3651059865952
-9.93110275268555
-8.88241004943848
-10.7713022232056
-10.50124168396
-7.36314678192139
-10.4879302978516
-11.0090100765228
-8.82002902030945
-9.7843120098114
-10.4295197725296
-8.2709094285965
-9.0717955827713
-10.5391154289246
-8.55908918380737
-9.48793649673462
-12.6470279693604
-7.27206134796143
-9.30686283111572
-10.6537560224533
-6.66399133205414
-11.472657084465
-11.0573629140854
-9.20568311214447
-11.4700664281845
-11.2350292205811
-9.04635334014893
-10.1353607177734
-12.9973534345627
-8.94030749797821
-10.2571476697922
-11.8254766464233
-6.81863689422607
-10.4670944213867
-10.6386747360229
-5.86863088607788
-9.21660423278809
-10.7404460906982
-4.923752784729
-10.1178340911865
-10.9185795783997
-6.31814002990723
-9.37480592727661
-8.07681775093079
-5.95321011543274
-10.2646238803864
-8.21591341495514
-6.39293682575226
-10.2645508050919
-8.22047305107117
-6.60925126075745
-9.93464064598083
-8.40208458900452
-6.67145800590515
-11.0249769687653
-10.470433473587
-6.25089144706726
-10.0921137332916
-10.332820057869
-6.3920179605484
-10.7021275758743
-11.3807981014252
-6.08973670005798
-9.82883238792419
-13.1012936830521
-7.59411537647247
-11.9886056184769
-14.1054865121841
-7.21636545658112
-10.5985571146011
-15.064093708992
-6.9362860918045
-9.23413383960724
-14.8678514957428
-6.37870860099792
-9.41140294075012
-12.967409491539
-7.5515683889389
-10.0908311605453
-12.1041089296341
-8.12670147418976
-9.6482001543045
-12.33740234375
-6.91008281707764
-10.3640441894531
-12.3346592187881
-7.72181475162506
-10.5068203210831
-14.0309191942215
-7.99139606952667
-9.38018333911896
-11.6611847877502
-8.35582304000854
-8.66440534591675
-12.9133678674698
-7.00000250339508
-8.24374067783356
-11.945886015892
-6.59761798381805
-8.13071382045746
-12.2022864818573
-5.92676186561584
-9.16726660728455
-11.865528345108
-6.22931408882141
-8.77985024452209
-12.3442870378494
-6.99351513385773
-8.18898689746857
-11.9321585893631
-6.46735203266144
-7.06403839588165
-11.5108711719513
-7.58246922492981
-9.11994671821594
-10.9476580619812
-6.84342908859253
-8.04138612747192
-10.2319839000702
-6.77638697624207
-12.5651881694794
-8.69485557079315
-6.8384302854538
-11.4969881772995
-9.49996304512024
-8.33715176582336
-12.261114358902
-11.0309135913849
-8.98169255256653
-10.605708360672
-10.5351982116699
-8.96675300598145
-9.5596866607666
-10.448845744133
-8.81634128093719
-9.17027747631073
-11.016313791275
-8.90529942512512
-8.95736718177795
-11.6335444450378
-9.24056577682495
-9.46834993362427
-11.4842929840088
-10.8148927688599
-7.91006660461426
-10.6769721508026
-9.99163699150085
-9.04158282279968
-9.66263544559479
-11.2579675912857
-7.57797396183014
-10.579492688179
-11.0503503084183
-9.04531967639923
-10.9203480482101
-12.1806687116623
-9.24515521526337
-10.6124702692032
-11.2831579446793
-8.34689486026764
-10.1731503009796
-12.1962425708771
-8.74216961860657
-8.85415005683899
-13.1607162952423
-9.13920903205872
-8.49092781543732
-12.1788226366043
-8.04121601581573
-8.46221089363098
-13.1192524433136
-7.80659317970276
-7.93620324134827
-11.776947259903
-10.1215441226959
-8.87076485157013
-11.7398482561111
-9.37401401996613
-9.31182098388672
-10.9243593215942
-9.36137676239014
-9.10443687438965
-11.5161714553833
-10.3150081634521
-8.43969595432281
-12.7614933252335
-11.9094196557999
-9.36968004703522
-12.4510647058487
-12.1314321756363
-9.00820052623749
-11.6745442152023
-9.54994571208954
-10.9636859893799
-11.7496185302734
-11.0797357559204
-13.1589069366455
-12.285327911377
-9.93469142913818
-11.1128085851669
-13.1796077489853
-8.53886067867279
-10.652700304985
-13.7843226194382
-7.37623965740204
-12.6546298265457
-14.5735541582108
-7.79579746723175
-12.3812046051025
-16.9502735137939
-7.41098594665527
-13.5214434862137
-12.6007882356644
-6.01325905323029
-11.3178738355637
-14.7358845472336
-5.63244903087616
-8.55136728286743
-15.9481682777405
-7.10580110549927
-8.29830193519592
-14.9793655872345
-7.12144303321838
-9.32628381252289
-14.8756593465805
-6.26975333690643
-8.7683926820755
-14.3345013856888
-6.80372536182404
-7.62828588485718
-9.93630075454712
-6.7936863899231
-6.84415900707245
-11.4362610578537
-7.58551108837128
-8.392817735672
-10.4344713687897
-7.88556313514709
-8.0625923871994
-11.2369879484177
-7.86293017864227
-8.51814460754395
-11.1951522827148
-7.79593753814697
-9.6247718334198
-10.9924342632294
-7.57079100608826
-10.7579166889191
-12.0989506244659
-7.18727040290833
-9.19106423854828
-12.6471980810165
-6.56870830059052
-11.7551835775375
-11.7829335927963
-7.26418626308441
-11.1134027242661
-12.4588006734848
-6.18017613887787
-11.4304929971695
-13.386971116066
-5.80364191532135
-12.6808280944824
-11.7526512145996
-4.62739086151123
-10.9589093923569
-13.1473172903061
-4.92096936702728
-11.7774807214737
-13.8046127557755
-3.74344122409821
-12.5172374248505
-14.0323026180267
-6.23525071144104
-12.3509014844894
-13.7117804288864
-4.5368412733078
-13.5401589870453
-14.5273063182831
-6.04246020317078
-11.1978044509888
-12.6408948898315
-5.99739742279053
-11.8027228116989
-12.9858425855637
-6.8780802488327
-12.6298758983612
-13.5142419338226
-6.76563429832458
-11.9010874032974
-13.4024330377579
-7.7197939157486
-11.2431857585907
-13.5555942058563
-7.38583254814148
-10.8691431283951
-10.5756069421768
-8.26527464389801
-10.5096133947372
-11.6965411901474
-8.33903253078461
-11.8451080322266
-11.7226505279541
-6.90100955963135
-10.8534963130951
-13.1639792919159
-7.09713816642761
-10.7459839582443
-14.5539177656174
-7.88807094097137
-12.2420499324799
-14.0314185619354
-7.59913611412048
-11.6624339818954
-15.1442254781723
-6.91547429561615
-10.6388001441956
-14.5921311378479
-8.31938600540161
-11.1084305047989
-11.8829256296158
-8.64646399021149
-10.8111388683319
-13.7897698879242
-8.85755801200867
-9.6900520324707
-13.8490571975708
-8.76941871643066
-9.87067699432373
-14.2509479522705
-8.77389430999756
-10.0146858692169
-14.721072435379
-8.09638142585754
-10.3925409317017
-14.671914100647
-8.04304504394531
-10.0635296106339
-12.2507749795914
-8.28036749362946
-9.92588484287262
-13.6310297250748
-7.42698156833649
-10.8120232820511
-12.0664874315262
-9.86333763599396
-11.7019909620285
-11.7292021512985
-7.29383838176727
-11.1109303236008
-11.4277628660202
-8.81023585796356
-9.80809617042542
-11.8009693622589
-8.25467133522034
-10.819396853447
-10.9190119504929
-11.0507286787033
-12.5063904523849
-13.0932873487473
-8.1091536283493
-10.8666996955872
-11.6234726905823
-9.30826234817505
-11.1966124773026
-13.2358666658401
-8.7443505525589
-12.2950216531754
-12.0140224695206
-9.12874853610992
-12.0122367143631
-11.6745368242264
-7.93017971515656
-10.5692425966263
-10.0281716585159
-9.09199821949005
-10.1930820941925
-10.9576637744904
-10.2256481647491
-10.7530523538589
-10.409977555275
-7.93739378452301
-10.1981312036514
-11.8082557916641
-8.39631807804108
-10.7481033802032
-12.2107107639313
-8.47489666938782
-10.5168387889862
-11.7638623714447
-7.77286410331726
-10.985138297081
-11.7176011800766
-9.34338223934174
-13.3518397808075
-10.2073819637299
-10.3035066127777
-12.2595127820969
-10.6064032316208
-9.46980369091034
-12.8301255702972
-9.27771067619324
-9.55296015739441
-9.90458309650421
-9.31375229358673
-8.3358565568924
-11.0620648860931
-8.05057215690613
-8.15360522270203
-12.2278814315796
-7.59161758422852
-6.93258285522461
-11.2455409765244
-7.93962514400482
-8.27683961391449
-10.5547467470169
-10.283238530159
-8.09130203723907
-10.2374551296234
-8.5677478313446
-8.62359118461609
-11.7221603393555
-8.85066986083984
-8.18340969085693
-12.0412830114365
-8.42893731594086
-9.46965253353119
-11.7905942201614
-8.32386791706085
-10.5061293840408
-11.078794002533
-8.71230173110962
-10.7481894493103
-8.60263848304749
-9.26416707038879
-10.8809359073639
-8.17951023578644
-9.95565140247345
-8.51847565174103
-9.66880738735199
-9.79391515254974
-9.47255551815033
-10.0728905200958
-9.73467564582825
-10.9202225208282
-11.2627251148224
-8.65499234199524
-10.6421511173248
-11.8180220127106
-8.4181911945343
-11.0129663944244
-11.847185254097
-8.60540497303009
-11.1979838609695
-11.4995177984238
-8.89012372493744
-7.95270097255707
-10.3905555009842
-9.04304611682892
-9.84026825428009
-10.6219705343246
-9.23135602474213
-9.6880019903183
-10.5347028970718
-9.63356363773346
-8.73115694522858
-9.98814630508423
-9.57831811904907
-8.84753561019897
-9.83382654190063
-9.15340185165405
-9.38529825210571
-7.41465771198273
-8.90326416492462
-11.5643626451492
-9.10254049301147
-9.68375635147095
-9.24919557571411
-8.87214386463165
-10.9361611604691
-8.10135471820831
-8.97146451473236
-11.7526744604111
-8.20011174678802
-7.46558117866516
-10.8467628955841
-8.40012764930725
-9.28715062141418
-10.7411348819733
-9.34932351112366
-9.21113276481628
-9.96061205863953
-9.05115580558777
-10.943391084671
-10.8699924945831
-8.12038350105286
-10.9863331317902
-13.3493387699127
-9.51642346382141
-10.7926405668259
-13.2157896757126
-10.7666586637497
-12.2338281869888
-12.7154718637466
-9.66480123996735
-11.9708395004272
-12.7756595611572
-10.3283586502075
-11.2107841968536
-11.256774187088
-9.14698529243469
-10.6393924951553
-12.4404903650284
-10.5559755563736
-10.9413776397705
-9.87040519714355
-8.64195919036865
-10.5146428346634
-11.1817313432693
-8.24656212329865
-12.3537805080414
-10.9084928035736
-9.11749339103699
-11.0845003128052
-10.9171295166016
-9.69538593292236
-12.8047964572906
-13.777752161026
-8.51530575752258
-11.3533264398575
-13.8199239969254
-8.48374712467194
-12.0602022409439
-14.3802505731583
-8.79050886631012
-11.8573274612427
-13.1287221908569
-8.74201679229736
-11.7310719490051
-12.207754611969
-8.47209215164185
-12.4048987627029
-11.1836148500443
-5.59690153598785
-12.3263137340546
-10.0050971508026
-6.27477288246155
-12.0781714916229
-10.7440011501312
-7.15002512931824
-10.2658758163452
-10.6686248779297
-4.91107988357544
-10.8209882974625
-10.1342045068741
-6.17617952823639
-11.4219987392426
-11.740802526474
-8.61502718925476
-11.217001914978
-11.3459129333496
-6.20470380783081
-9.26775729656219
-11.5212277173996
-6.30802285671234
-10.3678332567215
-12.0783740282059
-5.90048229694366
-10.9853273630142
-11.9172025918961
-5.54079258441925
-10.135707616806
-10.0853202342987
-7.09366583824158
-9.61640048027039
-12.7062327861786
-5.34848713874817
-8.18395864963531
-10.7629190683365
-6.3335839509964
-9.7550003528595
-9.7138683795929
-6.75922751426697
-10.5140429735184
-8.87209045886993
-7.31555378437042
-10.8349118232727
-6.55032825469971
-6.29818391799927
-8.81216490268707
-7.48754942417145
-6.44957458972931
-9.15579974651337
-8.18011748790741
-6.9706095457077
-8.7941232919693
-8.71042025089264
-8.03848135471344
-8.87484049797058
-8.85035300254822
-8.92009043693542
-7.894850730896
-8.81830883026123
-7.86068439483643
-7.32429921627045
-9.92835366725922
-8.25924623012543
-7.75330853462219
-8.32459759712219
-7.18143582344055
-7.58474922180176
-9.66820240020752
-8.59837913513184
-8.69153344631195
-7.67311131954193
-9.2448343038559
-8.50386619567871
-8.56866931915283
-7.47773456573486
-9.30579268932343
-8.36718833446503
-7.2283638715744
-9.86406910419464
-7.62059795856476
-8.84948456287384
-9.27308511734009
-8.4982647895813
-6.66454648971558
-9.1813690662384
-8.78201222419739
-7.66755414009094
-9.48995876312256
-11.0396041870117
-7.28026580810547
-9.1455489397049
-10.6572743654251
-7.98205292224884
-9.59506440162659
-9.87923455238342
-7.74547696113586
-10.2068473100662
-9.19288170337677
-8.47859299182892
-8.37195110321045
-9.20055866241455
-8.94700050354004
-8.11402726173401
-8.72834897041321
-10.5632841587067
-10.0868728160858
-9.41800475120544
-9.19179511070251
-8.58307182788849
-10.162048459053
-8.65738499164581
-10.1883225440979
-10.5480151176453
-8.38517427444458
-10.0477420091629
-9.22376358509064
-8.07844269275665
-9.23144292831421
-9.29043912887573
-7.67458963394165
-8.83268451690674
-10.0281190872192
-6.60303258895874
-8.4517856836319
-9.86284792423248
-7.35044538974762
-9.8752533197403
-9.12972605228424
-7.36438620090485
-9.02073156833649
-10.4598509073257
-6.88449728488922
-10.6666139364243
-9.82522904872894
-6.71985375881195
-9.95631325244904
-10.1482440233231
-5.98737871646881
-9.48606383800507
-9.87373054027557
-6.36341178417206
-9.13993215560913
-8.41903352737427
-6.70336723327637
-10.5771025419235
-8.84654128551483
-6.77316844463348
-9.83477926254272
-8.7167592048645
-6.65965747833252
-8.69803428649902
-9.91030502319336
-6.65036630630493
-9.1011700630188
-8.78774118423462
-7.07639360427856
-8.83787488937378
-10.0163903236389
-7.53673505783081
-8.8995885848999
-10.1808023452759
-7.07040500640869
-9.50239539146423
-10.3443591594696
-7.54361701011658
-10.9577314853668
-8.80234456062317
-7.29692482948303
-9.18958795070648
-8.93498075008392
-7.52620542049408
-8.63457405567169
-9.35239326953888
-7.64160645008087
-9.19196856021881
-9.36562788486481
-9.00056517124176
-10.1559146642685
-8.77815186977386
-10.5185512304306
-8.23646056652069
-8.48706328868866
-11.3343914747238
-10.1646308898926
-8.73173522949219
-9.38326930999756
-10.4600746631622
-7.84792160987854
-8.6020987033844
-9.86474299430847
-10.302250623703
-9.81059813499451
-9.95494210720062
-9.45462548732758
-9.06588208675385
-8.70897531509399
-8.13709592819214
-8.87097120285034
-8.75663542747498
-8.50595164299011
-9.81538844108582
-9.75191628932953
-8.87141931056976
-10.179115653038
-9.95571684837341
-9.06599593162537
-11.0737235546112
-9.40466117858887
-8.66359901428223
-10.1602945327759
-10.6162017583847
-8.54684770107269
-13.2122596502304
-10.1005042791367
-7.26133763790131
-12.2006677389145
-9.90096700191498
-9.69073140621185
-12.3577407598495
-10.8595662117004
-7.49999475479126
-10.7191996574402
-10.459353685379
-6.9973042011261
-9.68691754341125
-10.6792507171631
-6.22019195556641
-11.1263847351074
-8.23038458824158
-5.05336737632751
-11.1506316661835
-7.54275000095367
-6.31665575504303
-10.965002655983
-8.52876842021942
-7.60049045085907
-11.2758578062057
-8.06414794921875
-7.83814907073975
-10.4560279846191
-9.42849242687225
-6.92290961742401
-10.2197865247726
-10.0066866874695
-7.48084688186646
-9.30450868606567
-8.60224175453186
-7.49324822425842
-9.96696591377258
-6.96387982368469
-7.75150513648987
-10.3939440250397
-8.13460445404053
-8.36448001861572
-8.58452606201172
-8.83277785778046
-8.27305400371552
-9.95343196392059
-8.13456034660339
-9.00899767875671
-9.26490569114685
-9.55873930454254
-10.6237312555313
-9.42301905155182
-8.26285636425018
-9.78751361370087
-11.0415209531784
-10.2744174003601
-8.67525339126587
-8.95355463027954
-10.6135654449463
-8.41064643859863
-9.83530712127686
-10.7289611101151
-7.97142517566681
-9.77654659748077
-9.70700335502625
-7.37364554405212
-11.5830886363983
-8.9126785993576
-7.68130671977997
-10.3177155256271
-8.38048624992371
-9.43362593650818
-9.39953398704529
-9.31675541400909
-8.61045849323273
-7.6494265794754
-10.7257192134857
-7.07201647758484
-9.26530623435974
-9.81492304801941
-7.41564726829529
-8.67151141166687
-10.6772438287735
-6.75870192050934
-10.0889488458633
-10.1416730880737
-6.93066692352295
-10.1277284622192
-10.225500702858
-8.11544001102448
-10.2143350839615
-10.4025371074677
-8.86371493339539
-12.059707403183
-11.5698411464691
-8.35863375663757
-11.3768594264984
-10.9597572088242
-9.94091355800629
-12.2814019918442
-10.8376090526581
-10.50452876091
-11.3747384548187
-10.7807668447495
-11.277356505394
-12.7020620107651
-11.1072306632996
-9.88464307785034
-10.7767090797424
-9.40287446975708
-11.1135792732239
-11.3960957527161
-10.5209583044052
-10.187473654747
-11.2263025045395
-10.3122130632401
-9.27836716175079
-11.2603236436844
-10.2391659021378
-10.5121961832047
-10.1699529886246
-10.6099262237549
-10.4149188995361
-10.3778886795044
-11.5529472827911
-9.4038622379303
-9.06289505958557
-11.3626688718796
-10.1117256879807
-9.93850123882294
-11.3415460586548
-10.4564971923828
-10.3803749084473
-11.8307816982269
-10.4130351543427
-10.6367280483246
-13.3771533966064
-9.2584981918335
-11.0461254119873
-13.432394862175
-10.8668049573898
-12.5140160322189
-13.6061973571777
-12.9475975036621
-12.0750865936279
-14.1744161844254
-11.5398994684219
-13.2700887918472
-12.0016984939575
-10.1681442260742
-11.2059736251831
-12.4725849628448
-9.51776146888733
-11.4817593097687
-11.9981886148453
-12.8974910974503
-9.72022879123688
-12.9075293540955
-13.3656077384949
-10.6609969139099
-13.7850420475006
-11.0368559360504
-11.6611149311066
-12.2058684825897
-11.1173388957977
-12.5411107540131
-12.8521616458893
-11.5352556705475
-12.0800211429596
-12.4214731454849
-9.23991930484772
-14.3392826318741
-12.5656286478043
-11.2886253595352
-14.8286253213882
-11.3509478569031
-11.5993628501892
-14.2402653694153
-9.24422955513
-10.4030601978302
-12.5779259204865
-10.6846135854721
-9.75746858119965
-12.5309604406357
-10.2446509599686
-9.80148327350616
-12.3036853075027
-11.6612080335617
-9.67495715618134
-12.0199564695358
-10.8381873369217
-8.94530689716339
-12.369552731514
-8.31968784332275
-9.30445194244385
-11.7159290313721
-8.801344871521
-9.18308448791504
-12.3454723358154
-9.43275821208954
-9.59594714641571
-13.2393082380295
-10.5720056295395
-10.0243915319443
-11.775780081749
-10.1959495544434
-11.1111888885498
-11.4208765029907
-11.68026304245
-11.1062636375427
-11.1469178199768
-11.7413183450699
-10.0858646631241
-11.3407789468765
-11.8926357030869
-8.56685483455658
-11.8587573766708
-10.6191265583038
-8.69275593757629
-11.1495687961578
-11.1186608076096
-8.42177188396454
-10.8614281415939
-10.5802422761917
-10.3717461824417
-10.1732054948807
-9.97803246974945
-9.14880502223969
-10.2891668081284
-9.88532900810242
-7.6535632610321
-10.5648248195648
-9.79214060306549
-8.021040558815
-11.1371027231216
-11.7541509866714
-8.97447645664215
-12.1257721185684
-11.3594579696655
-7.01412868499756
-12.3447608947754
-10.22776055336
-6.28587031364441
-13.2603094577789
-13.067104101181
-6.97282004356384
-11.7480075359344
-12.3373123407364
-6.58847010135651
-12.660990357399
-11.3888863325119
-7.21859633922577
-11.6827553510666
-11.2842067480087
-6.28609502315521
-9.89500176906586
-12.9636157751083
-6.32789933681488
-12.1515735387802
-11.3298683166504
-6.83085441589355
-11.3072242736816
-10.5170860290527
-6.6135458946228
-12.1351022720337
-10.8331850767136
-7.62030494213104
-12.8217018842697
-10.0495462417603
-8.64270877838135
-12.5670595169067
-9.15171158313751
-8.29865372180939
-11.2790728807449
-9.39586687088013
-8.57533979415894
-10.5527701377869
-10.4997526407242
-6.4360328912735
-12.1017128229141
-9.13095808029175
-7.26412057876587
-12.1703734397888
-9.60369777679443
-10.2613840103149
-13.1072692871094
-8.20740246772766
-8.84999585151672
-13.5900347232819
-11.8138101100922
-8.21737933158875
-13.9796721935272
-12.7009381055832
-9.01053035259247
-14.0182198286057
-12.2945027351379
-8.98281908035278
-12.6473240852356
-9.29324090480804
-8.52200162410736
-12.3290771245956
-11.0779249668121
-8.06633687019348
-12.6023523807526
-11.3019831180573
-7.8042471408844
-12.5962917804718
-9.51237630844116
-8.54188966751099
-14.0019373893738
-11.778689622879
-8.8669855594635
-13.4249107837677
-10.0668760538101
-7.87779772281647
-13.3559099435806
-10.1418143510818
-7.53704369068146
-13.776761174202
-10.2310953140259
-6.96558666229248
-12.7574634552002
-12.3517582416534
-8.11345601081848
-13.1912748813629
-12.0445574522018
-8.01527965068817
-14.3007811307907
-10.228523850441
-8.01724016666412
-13.9801737070084
-9.98645842075348
-8.33986151218414
-14.9440752267838
-11.040858745575
-9.87575197219849
-14.8910508155823
-9.80506038665771
-8.57278537750244
-14.8756074905396
-12.0011564493179
-8.59199488162994
-16.2407175302505
-10.0975261926651
-8.13036787509918
-14.5221706628799
-11.8466656208038
-9.80746960639954
-14.9733021259308
-12.3993097543716
-9.64022696018219
-14.490465760231
-11.2429126501083
-9.89860188961029
-13.4430202245712
-11.7551089525223
-9.11552917957306
-11.6399976015091
-11.2478338479996
-10.3561931848526
-10.4152656793594
-10.525838971138
-10.5404721498489
-10.9271451234818
-11.1479105949402
-9.47848081588745
-11.6219458580017
-12.6737929582596
-10.4942237138748
-13.0524035692215
-13.4985902309418
-9.7435348033905
-11.5710608959198
-14.9293991327286
-8.22602903842926
-13.2069422006607
-13.2635176181793
-9.39946007728577
-12.6375620365143
-12.9384518861771
-8.8292590379715
-11.0572072267532
-12.3985629081726
-10.3421730995178
-12.6940989494324
-13.4698618650436
-10.4410065412521
-11.7528876066208
-14.2025209665298
-11.645271897316
-11.8121601343155
-14.910387635231
-10.243283867836
-10.5086323022842
-14.4893151521683
-9.5658894777298
-10.7452050447464
-13.8165241479874
-9.88732397556305
-10.0941902399063
-12.8237814903259
-9.11259317398071
-9.83383893966675
-13.4690768718719
-10.0846126079559
-9.982013463974
-13.6809784173965
-10.3398042917252
-11.4744650125504
-13.8382451534271
-10.7755534648895
-11.5390346050262
-14.6634984016418
-10.7625842094421
-11.9833788871765
-14.7536737918854
-10.1844751834869
-11.6679928302765
-14.6996854543686
-9.05997121334076
-12.9384940862656
-15.5277030467987
-10.0511662960052
-12.8543689250946
-15.9530023336411
-9.60184800624847
-12.187925696373
-16.056227684021
-10.0555124282837
-13.7735910415649
-14.3141787052155
-9.43971276283264
-13.4898359775543
-14.8784792423248
-8.96182370185852
-13.3673994541168
-13.5039285421371
-9.48925626277924
-13.7356256246567
-13.547385931015
-8.59423613548279
-11.1903207302094
-13.6964905261993
-8.70999455451965
-10.917156457901
-14.5294826030731
-9.54529356956482
-10.9326570034027
-14.1823863983154
-8.40695285797119
-11.176905632019
-14.4602100849152
-8.54690003395081
-11.6588690280914
-13.5518908500671
-9.41805696487427
-10.6904149055481
-12.8018243312836
-9.55918765068054
-9.65447020530701
-13.2966501712799
-10.1373445987701
-8.49160695075989
-13.1840126514435
-8.8746874332428
-10.6137421131134
-13.5328971147537
-9.32728016376495
-10.272441983223
-13.2517977952957
-8.78645622730255
-9.4632750749588
-13.8571221828461
-8.79604411125183
-9.01974081993103
-11.8331960439682
-7.65743768215179
-10.162233710289
-11.3370311260223
-7.90951800346375
-10.1219651699066
-11.9444398880005
-7.89557933807373
-10.715895652771
-11.197636961937
-7.94658315181732
-11.6369422674179
-10.5632208585739
-9.2647408246994
-11.0025681257248
-10.4599471092224
-8.41398763656616
-10.1445879936218
-10.7092823982239
-8.39988660812378
-10.3645796775818
-11.1858493089676
-8.47088158130646
-10.4221278429031
-12.364000082016
-7.45362067222595
-11.2514865398407
-13.0263122320175
-6.57902657985687
-11.538213133812
-12.7426427602768
-5.4950760602951
-10.6761745214462
-12.6774165630341
-7.15822196006775
-11.8459632396698
-11.3559387922287
-6.38146960735321
-11.7417467832565
-11.9844809770584
-6.00233519077301
-11.1791058778763
-13.9508619308472
-4.48320865631104
-11.1648712158203
-14.0287311077118
-4.84399342536926
-10.9488008022308
-12.0188924074173
-6.37644684314728
-10.995152592659
-13.719918012619
-5.32757687568665
-10.2597587108612
-14.3128368854523
-6.13474535942078
-9.60425019264221
-13.2866370677948
-5.02027201652527
-11.2443063259125
-11.7751206159592
-5.75003230571747
-9.95524108409882
-10.9701375961304
-5.09919834136963
-9.94755744934082
-10.9707306623459
-7.65455615520477
-9.10595691204071
-10.3026461601257
-8.65023565292358
-8.91054677963257
-7.91933405399323
-8.74039995670319
-8.53642046451569
-9.09878873825073
-8.81225347518921
-7.63777875900269
-11.2009613513947
-8.5922110080719
-9.98545861244202
-9.9732061624527
-9.62861216068268
-8.92786753177643
-9.71562433242798
-7.14685487747192
-12.4488930702209
-10.5402159690857
-7.55182790756226
-11.8875279426575
-12.0368876457214
-5.9415078163147
-10.0878682136536
-12.4364157915115
-4.67130434513092
-10.4615403413773
-11.8117232322693
-5.52952766418457
-11.6776852607727
-9.92277240753174
-5.18626880645752
-11.1355447769165
-12.6514767408371
-5.94035661220551
-10.6241787672043
-11.505718588829
-5.72043120861053
-11.9262965917587
-11.8845555782318
-4.95419144630432
-10.1818778514862
-12.6247501373291
-3.93859672546387
-9.92684173583984
-11.7512060403824
-5.87765371799469
-9.9798446893692
-12.1723848581314
-6.34755480289459
-10.4685579538345
-13.1021476984024
-6.63979113101959
-10.6094242334366
-14.5801674127579
-5.46587669849396
-7.5257374048233
-14.5246893167496
-6.51761829853058
-6.37702095508575
-13.5304824113846
-6.400031208992
-6.79857838153839
-12.3650829792023
-7.05913949012756
-7.54987549781799
-11.0342470407486
-8.36621344089508
-7.76792871952057
-10.8272998332977
-7.62811541557312
-9.36068797111511
-10.8915505409241
-8.46747255325317
-8.66977739334106
-11.8497660160065
-8.05552983283997
-6.21448969841003
-10.8811205625534
-8.04407107830048
-6.04315793514252
-12.1068156957626
-8.09210431575775
-8.28221261501312
-12.2346816062927
-7.06440591812134
-7.85081720352173
-13.5029125213623
-6.93780326843262
-6.84947204589844
-13.9657983779907
-4.94290161132812
-7.7940502166748
-13.1555911302567
-6.06547653675079
-7.42661583423615
-14.1926400661469
-7.27893996238708
-7.17883658409119
-14.6214314699173
-7.10948097705841
-8.02923882007599
-15.2023760080338
-6.5711122751236
-8.35874903202057
-15.0305145978928
-7.74035155773163
-7.01581180095673
-13.730525135994
-7.0691853761673
-5.88441240787506
-16.2434725761414
-5.91035270690918
-6.51387786865234
-13.8930342197418
-5.1995050907135
-7.08685994148254
-14.0244964361191
-4.86818540096283
-7.75561463832855
-13.1052771806717
-6.04562485218048
-8.990607380867
-14.0777975320816
-5.18164598941803
-7.86125528812408
-14.1665786504745
-4.49586427211761
-7.82420289516449
-15.2855030298233
-5.71277725696564
-6.99052584171295
-13.521941781044
-5.73304903507233
-5.29157984256744
-11.8540633916855
-5.59590137004852
-7.13403832912445
-12.8824883699417
-6.03157866001129
-7.48034775257111
-11.0095653533936
-5.4307427406311
-7.68077278137207
-11.7430603504181
-6.19911313056946
-7.27499413490295
-13.4694817066193
-5.78835463523865
-5.35287356376648
-12.3764077425003
-6.19887459278107
-5.30620062351227
-13.1410320997238
-5.55156266689301
-6.25785768032074
-11.5503017902374
-5.40544867515564
-7.48992466926575
-10.615411400795
-5.9886885881424
-7.12775957584381
-11.3443460464478
-5.40079307556152
-7.67921829223633
-11.3491475582123
-5.82533669471741
-8.58097434043884
-12.0904079675674
-7.20593512058258
-10.4913889169693
-9.56092286109924
-6.94504284858704
-9.03096318244934
-9.56096625328064
-5.39691519737244
-10.3781735897064
-9.86153078079224
-7.21246767044067
-11.2356534004211
-7.20740127563477
-7.00546455383301
-10.9402408599854
-9.57596600055695
-8.32181084156036
-12.0739213228226
-9.70874392986298
-7.51010310649872
-11.2008322477341
-8.73954951763153
-9.18343818187714
-12.4955166578293
-10.4930057525635
-7.72555351257324
-13.4378519058228
-9.87269330024719
-8.24218106269836
-11.4111483097076
-10.269871711731
-9.53035259246826
-13.4372329711914
-10.2049368619919
-8.64043891429901
-11.4972208738327
-10.7792547941208
-8.63591277599335
-12.0630367994308
-9.88205575942993
-8.59824132919312
-11.9205031394958
-10.2637257575989
-8.99964094161987
-11.5314803123474
-11.5423911809921
-8.22853314876556
-11.2163251638412
-11.1285400390625
-9.57330894470215
-8.9365701675415
-10.4713132381439
-9.29244875907898
-10.9735333919525
-10.7592160701752
-7.88455271720886
-12.1554763317108
-11.736340880394
-8.45939767360687
-11.0162452459335
-11.6067148447037
-8.19838201999664
-10.4571758508682
-11.1629571914673
-7.36024951934814
-11.3962688446045
-11.2670933008194
-9.22438871860504
-11.2402797937393
-11.2217544317245
-9.09002816677094
-11.4937623739243
-11.0900201797485
-9.74935626983643
-10.590838432312
-11.1467473506927
-8.63469481468201
-9.81104445457458
-10.4114809036255
-8.41460227966309
-10.1886396408081
-11.5390449762344
-8.14119017124176
-9.39146482944489
-10.5385185480118
-9.14287340641022
-8.33292639255524
-8.42644417285919
-9.93430244922638
-8.28608524799347
-10.403312921524
-9.11675763130188
-9.36167645454407
-8.49066543579102
-8.52583312988281
-7.95258140563965
-8.86801719665527
-7.36007595062256
-8.76946640014648
-8.56268775463104
-7.63385093212128
-9.05230700969696
-9.66496336460114
-7.65649378299713
-8.31803381443024
-10.083637714386
-7.78401041030884
-7.8387188911438
-11.2223961353302
-8.37490487098694
-7.45260167121887
-8.7228569984436
-9.31471300125122
-7.36554002761841
-10.8424890041351
-9.74076533317566
-7.57812857627869
-10.4379588365555
-8.62898457050323
-8.60568630695343
-10.5420998334885
-8.26256358623505
-8.10026633739471
-11.8884544372559
-8.28372097015381
-8.21044158935547
-13.3778783082962
-8.76062977313995
-7.40109169483185
-12.8287771940231
-8.9600476026535
-7.83225047588348
-12.1461809873581
-8.78806102275848
-8.69515979290009
-13.2736791372299
-8.84513032436371
-8.96616017818451
-13.9083638191223
-9.88177728652954
-8.16462755203247
-14.215586066246
-8.62342965602875
-7.88594377040863
-12.1069229841232
-8.75265300273895
-6.43365132808685
-14.6574259996414
-8.96384537220001
-8.62079918384552
-11.5765527486801
-8.80842339992523
-9.13478982448578
-11.467312335968
-8.02486276626587
-10.3746113777161
-12.8281846046448
-9.08129072189331
-8.04254102706909
-12.961475610733
-8.27999138832092
-8.70991158485413
-13.9490377902985
-9.08957695960999
-8.343989610672
-12.6897611618042
-10.4999504089355
-9.16302680969238
-14.3123327493668
-10.4701515436172
-9.5944105386734
-12.8588737249374
-11.1335271596909
-9.91070115566254
-14.0943857431412
-11.153382897377
-10.3422313928604
-12.9981031417847
-8.81370639801025
-8.98126888275146
-13.8781546354294
-8.99507033824921
-8.24482715129852
-11.8014742136002
-10.2559305429459
-8.52957880496979
-11.3649305105209
-9.44633901119232
-8.23830258846283
-12.3968564271927
-9.75575745105743
-10.3779078722
-11.7675799131393
-9.93294322490692
-10.1696346998215
-10.6272571086884
-9.81522440910339
-8.75969290733337
-10.0076704025269
-9.86769104003906
-10.1995372772217
-10.739492058754
-9.82937681674957
-9.77306139469147
-9.06066977977753
-9.73797881603241
-10.0104731321335
-8.19829034805298
-10.8243880271912
-9.17246675491333
-9.43920397758484
-10.2829034328461
-11.3701751232147
-8.08001065254211
-9.3754026889801
-11.5884821414948
-8.96609282493591
-8.84052634239197
-10.5775926113129
-9.21533560752869
-10.280579328537
-10.9438169002533
-10.678160905838
-9.33504414558411
-11.0238115787506
-9.64161205291748
-9.61782264709473
-13.2655515670776
-8.60221886634827
-10.6873867511749
-11.6726677417755
-8.70591473579407
-10.5951044559479
-12.0612795352936
-8.43775999546051
-11.5349212884903
-11.8532835245132
-9.675048828125
-10.9646644592285
-11.0930471420288
-7.64855909347534
-11.6180024147034
-11.6638798713684
-8.59513890743256
-12.9712203741074
-11.0073388814926
-8.82724273204803
-11.2767456769943
-12.7960337400436
-10.252493262291
-11.5841373205185
-11.5180934667587
-8.91243505477905
-11.0275330543518
-10.7645049095154
-9.42096662521362
-11.5380892753601
-12.4750170707703
-9.39448392391205
-10.0271438360214
-10.7610114812851
-9.15166842937469
-10.205473780632
-10.3017882108688
-9.12947392463684
-10.0716927051544
-8.99639439582825
-12.2462885379791
-8.63519406318665
-9.08983445167542
-10.933859705925
-7.9716385602951
-7.9884489774704
-9.85720229148865
-7.89276576042175
-10.2853610515594
-10.0356303453445
-6.72709476947784
-7.51412880420685
-8.91431474685669
-8.07512521743774
-8.63478899002075
-10.3858233690262
-7.51874840259552
-7.88972294330597
-10.8838927745819
-8.76403212547302
-9.12290740013123
-8.62512218952179
-8.49033653736115
-9.77793800830841
-8.96187484264374
-8.42835128307343
-10.3846014738083
-8.85371828079224
-9.48910284042358
-10.9580721855164
-9.66255557537079
-8.72548282146454
-10.8548287153244
-9.55962836742401
-8.10564792156219
-9.62710559368134
-10.9886698722839
-9.37049913406372
-11.3775362968445
-12.4269943237305
-8.52997875213623
-10.6764497756958
-10.2879791259766
-8.41901779174805
-11.542706489563
-10.2857820987701
-8.68804955482483
-9.89486145973206
-10.5941984653473
-5.78990244865417
-10.4552948474884
-10.9266295433044
-7.1863751411438
-12.282045841217
-10.2829344272614
-8.22357392311096
-11.7725956439972
-11.1051889657974
-7.93224680423737
-11.328265786171
-10.9804571866989
-7.78399169445038
-10.2242401838303
-10.2850452661514
-6.97692167758942
-11.2959743738174
-11.0731246471405
-7.76105093955994
-9.67785811424255
-12.0271273851395
-6.04164612293243
-9.87624084949493
-12.6417570114136
-6.57457828521729
-10.3807964324951
-11.639545917511
-8.625403881073
-9.94994115829468
-12.7709821462631
-7.68874108791351
-9.18320596218109
-13.2245169878006
-8.78168785572052
-10.288157582283
-11.9854117631912
-8.04037582874298
-10.4914227724075
-11.6793206930161
-9.96414792537689
-9.75507485866547
-10.0729345083237
-10.2153676748276
-10.1581166982651
-10.0331861972809
-9.72187829017639
-10.9758770465851
-8.4017745256424
-8.0401850938797
[truncated: 928,907 more chars]
