# Supplementary material for: Conformational ensemble-dependent lipid recognition and segregation by prenylated intrinsically disordered regions in small GTPases
Source: Commun Biol. 2023 Nov 2;6:1111. doi: 10.1038/s42003-023-05487-6 (PMC10622456; doi:10.1038/s42003-023-05487-6)
Supplement: Supplementary file 3 — Supplementary Data 1 [file 42003_2023_5487_MOESM3_ESM.zip › Fig2/Rheb_rmsd.txt]

0 0
1 1.04626321792603
2 1.4786137342453
3 2.5813319683075
4 1.54309988021851
5 1.62188923358917
6 1.769162774086
7 1.08101522922516
8 1.61977887153625
9 1.46159958839417
10 1.84624111652374
11 1.63095259666443
12 1.58536016941071
13 2.62022018432617
14 2.4238109588623
15 2.54131245613098
16 3.00784301757812
17 4.13493537902832
18 3.8478217124939
19 3.26483559608459
20 3.50105667114258
21 3.65092492103577
22 2.87874746322632
23 1.91919934749603
24 2.12501096725464
25 2.58688282966614
26 1.89977240562439
27 1.91696441173553
28 2.24803447723389
29 2.54023790359497
30 2.09048247337341
31 2.46325778961182
32 1.98474144935608
33 2.67611980438232
34 1.9968136548996
35 1.92637097835541
36 2.67762064933777
37 3.12364602088928
38 1.89029145240784
39 2.88869738578796
40 3.28490281105042
41 3.17419266700745
42 2.84979057312012
43 2.02528166770935
44 2.28765320777893
45 2.40213894844055
46 2.56773948669434
47 2.69850325584412
48 1.65378093719482
49 2.20839333534241
50 1.75496768951416
51 1.78863632678986
52 1.19022989273071
53 2.47318434715271
54 1.63796138763428
55 2.33687329292297
56 2.97856307029724
57 3.24189782142639
58 3.21889543533325
59 2.73710632324219
60 3.22841429710388
61 3.41450357437134
62 2.98995423316956
63 3.10392141342163
64 3.41106534004211
65 2.96177220344543
66 1.66353297233582
67 2.55804920196533
68 2.5105459690094
69 2.87107753753662
70 2.31815028190613
71 2.03719544410706
72 1.49822556972504
73 1.67988002300262
74 2.2788999080658
75 3.52339911460876
76 3.32081985473633
77 3.09500098228455
78 2.49656367301941
79 2.27846646308899
80 2.34844040870667
81 3.10151791572571
82 2.61902070045471
83 3.1384003162384
84 2.39014625549316
85 2.51970887184143
86 2.29417872428894
87 2.61151242256165
88 2.54837536811829
89 3.09361624717712
90 2.41025948524475
91 2.62478065490723
92 2.69186758995056
93 2.3842179775238
94 2.77996039390564
95 2.12242484092712
96 2.72123646736145
97 2.38467335700989
98 2.94779777526855
99 4.33987998962402
100 3.8239541053772
101 4.11322736740112
102 4.52900695800781
103 5.36734437942505
104 4.06133222579956
105 2.98077487945557
106 2.04227495193481
107 2.33216857910156
108 3.0949113368988
109 2.85632753372192
110 2.63921022415161
111 3.66517043113708
112 3.08317875862122
113 3.37164998054504
114 3.32008409500122
115 2.80941987037659
116 2.98173713684082
117 2.83160591125488
118 2.26129579544067
119 2.30246949195862
120 3.19912791252136
121 3.7722749710083
122 2.76630401611328
123 2.6908814907074
124 2.50530195236206
125 2.40154099464417
126 2.79526853561401
127 2.98017573356628
128 2.76224541664124
129 2.40984225273132
130 3.57799887657166
131 3.54780173301697
132 3.2480628490448
133 4.06624174118042
134 3.05507183074951
135 3.124098777771
136 3.53886127471924
137 3.16538715362549
138 2.69834923744202
139 3.07481145858765
140 3.43760514259338
141 4.16433525085449
142 3.79540538787842
143 4.11612796783447
144 3.30767345428467
145 3.62430191040039
146 2.85582113265991
147 3.22807860374451
148 3.0632700920105
149 3.037917137146
150 2.6405827999115
151 3.02077746391296
152 2.78567004203796
153 3.15715861320496
154 3.70719838142395
155 4.00785160064697
156 4.0421142578125
157 4.29646587371826
158 4.05137825012207
159 4.14452838897705
160 4.13237476348877
161 2.88779067993164
162 1.99021005630493
163 3.48459458351135
164 3.14220857620239
165 2.77089214324951
166 3.12009787559509
167 2.8336284160614
168 3.35145497322083
169 3.0224883556366
170 2.24142456054688
171 2.65076446533203
172 2.37117719650269
173 3.3094003200531
174 2.81579971313477
175 3.22146081924438
176 3.04680871963501
177 3.42779898643494
178 3.25889658927917
179 2.6347827911377
180 2.90595698356628
181 3.73169136047363
182 3.40661430358887
183 3.14897608757019
184 3.45174312591553
185 2.90572834014893
186 2.4750337600708
187 3.13398337364197
188 3.43038439750671
189 2.86652708053589
190 3.49255108833313
191 3.06902885437012
192 3.0826678276062
193 3.05580806732178
194 3.0527880191803
195 3.36947727203369
196 4.63450574874878
197 2.41411519050598
198 2.70075154304504
199 3.08393049240112
200 3.4248743057251
201 2.57672119140625
202 2.66010928153992
203 2.34570980072021
204 2.23968625068665
205 2.52168941497803
206 1.9954845905304
207 2.5915322303772
208 3.05220341682434
209 3.21543145179749
210 3.47681450843811
211 3.24935150146484
212 3.57229995727539
213 3.18886995315552
214 3.72895121574402
215 3.82300043106079
216 3.923588514328
217 3.15664887428284
218 3.57285690307617
219 2.81568264961243
220 3.12278032302856
221 2.81295871734619
222 2.98463439941406
223 2.50505089759827
224 2.28580331802368
225 2.70304441452026
226 2.49279022216797
227 2.61490941047668
228 3.11699390411377
229 2.93278837203979
230 2.25014686584473
231 3.47644138336182
232 3.65271401405334
233 3.39607906341553
234 2.93901681900024
235 3.48575973510742
236 3.70166945457458
237 3.19033098220825
238 2.66928625106812
239 2.9607355594635
240 3.34299087524414
241 3.51960039138794
242 4.41902732849121
243 3.04823279380798
244 3.65753936767578
245 3.78036069869995
246 4.71933126449585
247 3.99930858612061
248 2.74321055412292
249 3.37549185752869
250 3.37057685852051
251 3.18103837966919
252 3.63335990905762
253 3.42282581329346
254 3.32174897193909
255 4.22374868392944
256 2.76095461845398
257 3.17731785774231
258 3.75481343269348
259 3.00447177886963
260 2.82665681838989
261 2.78025960922241
262 2.38884544372559
263 2.49555611610413
264 2.58862066268921
265 2.98170804977417
266 2.70911526679993
267 3.38344264030457
268 3.74774360656738
269 4.09255170822144
270 4.40239238739014
271 5.3035945892334
272 4.25103092193604
273 4.52629327774048
274 4.16123008728027
275 4.10179662704468
276 3.64941143989563
277 4.5240273475647
278 4.53863954544067
279 4.0271954536438
280 4.49519062042236
281 4.65781831741333
282 4.00384473800659
283 4.44476175308228
284 4.30866527557373
285 3.74413776397705
286 3.3410656452179
287 3.57101917266846
288 4.26624584197998
289 4.25359439849854
290 4.2071270942688
291 4.60631942749023
292 4.02450895309448
293 4.55880928039551
294 4.5691933631897
295 4.54750967025757
296 4.21178865432739
297 4.63432645797729
298 4.89237213134766
299 4.64697980880737
300 4.55978155136108
301 5.02912855148315
302 4.86608362197876
303 4.49337100982666
304 3.60777449607849
305 3.81799674034119
306 4.06219100952148
307 4.34833383560181
308 4.3769326210022
309 4.59848308563232
310 3.92409038543701
311 3.91203594207764
312 4.13066053390503
313 3.17936873435974
314 3.23500204086304
315 3.46325063705444
316 3.87700152397156
317 3.54609656333923
318 3.43985319137573
319 2.82383680343628
320 3.74500322341919
321 3.24011588096619
322 3.25006508827209
323 4.03182888031006
324 3.88385009765625
325 3.75499987602234
326 3.57038617134094
327 3.61321091651917
328 3.80881142616272
329 3.40944170951843
330 2.96252727508545
331 3.02786612510681
332 3.01123881340027
333 2.76847767829895
334 2.66859412193298
335 3.00437474250793
336 3.26219797134399
337 2.67989063262939
338 2.5528552532196
339 3.29715132713318
340 3.07842516899109
341 3.11696696281433
342 3.47544240951538
343 3.11157274246216
344 3.6405885219574
345 3.37227988243103
346 3.49007725715637
347 2.79789590835571
348 3.55864095687866
349 3.34595227241516
350 2.68618416786194
351 3.67932391166687
352 3.12249755859375
353 2.94980549812317
354 3.105633020401
355 3.04737377166748
356 2.93779158592224
357 3.25761961936951
358 3.53084945678711
359 3.28106212615967
360 3.24258327484131
361 2.88391137123108
362 2.43718552589417
363 3.01367354393005
364 2.82985663414001
365 2.91754746437073
366 3.03426480293274
367 3.37962865829468
368 3.91527509689331
369 3.3571662902832
370 3.51723194122314
371 3.14314150810242
372 3.56632995605469
373 3.57026171684265
374 3.48128604888916
375 3.89181089401245
376 3.8475022315979
377 3.74731802940369
378 3.62021470069885
379 4.16734504699707
380 3.84868001937866
381 3.6092848777771
382 3.87651038169861
383 3.31727147102356
384 3.0142765045166
385 3.13027811050415
386 2.96696829795837
387 3.17223000526428
388 3.20607256889343
389 2.93472599983215
390 3.16580104827881
391 3.17960476875305
392 3.21105766296387
393 3.35286092758179
394 2.72063875198364
395 3.00102114677429
396 3.00257468223572
397 2.52725148200989
398 3.08355927467346
399 2.75470685958862
400 3.43137669563293
401 2.65186190605164
402 3.38828420639038
403 2.96633434295654
404 3.04962873458862
405 3.06508255004883
406 3.63346242904663
407 3.44044899940491
408 3.58427834510803
409 3.91535067558289
410 3.2060706615448
411 2.41776013374329
412 3.36285781860352
413 3.66784691810608
414 3.78026342391968
415 3.256183385849
416 3.90930938720703
417 3.19965076446533
418 2.64553546905518
419 2.75420045852661
420 2.31087732315063
421 2.2032904624939
422 2.43866872787476
423 2.14646148681641
424 2.3357138633728
425 2.21226596832275
426 3.06065440177917
427 2.5918447971344
428 3.595290184021
429 3.22288274765015
430 3.41698384284973
431 3.81407022476196
432 3.66789054870605
433 3.61938142776489
434 2.43108248710632
435 3.54188370704651
436 3.53429174423218
437 3.47255325317383
438 3.47676062583923
439 3.79558706283569
440 3.48103284835815
441 3.58225011825562
442 3.3606858253479
443 3.52197933197021
444 2.83801794052124
445 2.81988620758057
446 3.11957335472107
447 3.37812876701355
448 3.14044260978699
449 3.17738962173462
450 3.05110883712769
451 2.96381759643555
452 2.55904054641724
453 2.67647838592529
454 2.63013625144958
455 2.75095748901367
456 2.56839752197266
457 2.61944198608398
458 2.97928619384766
459 2.49856543540955
460 2.55726480484009
461 2.15706419944763
462 2.05129504203796
463 2.28967809677124
464 2.4505090713501
465 2.57629156112671
466 2.63468313217163
467 4.05992412567139
468 3.95544838905334
469 3.29838800430298
470 2.47046494483948
471 2.54967927932739
472 2.91813945770264
473 2.53644704818726
474 3.01017379760742
475 2.63877987861633
476 2.57104730606079
477 2.53334736824036
478 3.06247425079346
479 3.4023871421814
480 3.43208622932434
481 3.071133852005
482 2.90046906471252
483 3.82891178131104
484 2.97463202476501
485 2.93074679374695
486 3.3450882434845
487 3.1162416934967
488 3.83351755142212
489 3.81612396240234
490 2.86290526390076
491 2.47169947624207
492 3.07862567901611
493 2.72391533851624
494 4.31542015075684
495 4.16254949569702
496 2.70818662643433
497 2.95756936073303
498 2.78931951522827
499 2.9291136264801
500 3.18908739089966
501 3.82797384262085
502 3.75957107543945
503 4.29361391067505
504 4.64214658737183
505 4.48092460632324
506 4.0560998916626
507 3.31033682823181
508 3.72584009170532
509 2.88645315170288
510 3.23223805427551
511 3.80572271347046
512 3.79887223243713
513 3.62210845947266
514 3.34957671165466
515 4.0970287322998
516 3.15785908699036
517 2.62905240058899
518 3.65410947799683
519 2.62907743453979
520 3.32811689376831
521 3.5337233543396
522 3.28201627731323
523 3.14734315872192
524 3.78461527824402
525 3.27020502090454
526 3.48516130447388
527 3.24191784858704
528 3.29032564163208
529 3.20233917236328
530 3.02559804916382
531 3.01960349082947
532 2.59168529510498
533 3.1395263671875
534 3.12354731559753
535 2.67099666595459
536 2.96746826171875
537 2.69957947731018
538 2.64033365249634
539 2.98642039299011
540 2.56224679946899
541 2.36449885368347
542 2.7932767868042
543 2.97752380371094
544 2.7258415222168
545 2.72326683998108
546 2.65161824226379
547 2.95282959938049
548 2.92287683486938
549 3.15146565437317
550 2.53270602226257
551 3.04621815681458
552 3.80979466438293
553 3.06943392753601
554 2.97004890441895
555 2.55457520484924
556 2.27111434936523
557 2.08840417861938
558 2.56303429603577
559 2.29108190536499
560 2.43870496749878
561 2.59531116485596
562 2.73584842681885
563 2.29690337181091
564 1.76700043678284
565 1.94877827167511
566 1.78119480609894
567 2.05535244941711
568 2.73246359825134
569 2.8219780921936
570 2.25157046318054
571 2.58926463127136
572 2.52701306343079
573 2.77210783958435
574 2.34811401367188
575 2.86244487762451
576 2.57757759094238
577 2.49497246742249
578 2.86630821228027
579 2.27526831626892
580 2.47930121421814
581 2.28290677070618
582 1.83189260959625
583 2.04474830627441
584 2.24014735221863
585 2.4606831073761
586 3.29920268058777
587 3.14167475700378
588 1.83388519287109
589 2.20158362388611
590 1.86223101615906
591 2.36420583724976
592 2.27888035774231
593 2.30762600898743
594 2.09889912605286
595 2.58932614326477
596 2.66569495201111
597 2.42260766029358
598 2.22925710678101
599 2.37616920471191
600 2.93148732185364
601 2.07439851760864
602 2.32352471351624
603 2.8320484161377
604 1.86915016174316
605 2.15943121910095
606 1.98345911502838
607 2.54399871826172
608 2.22452855110168
609 2.65300822257996
610 2.27104568481445
611 2.0430223941803
612 2.59100008010864
613 2.70450234413147
614 2.64755773544312
615 2.57387828826904
616 2.44903564453125
617 2.33959984779358
618 1.88370728492737
619 2.26120066642761
620 1.86093521118164
621 1.59222054481506
622 3.03023815155029
623 2.19361853599548
624 3.24865865707397
625 2.29016971588135
626 2.88736319541931
627 2.53213167190552
628 2.89770197868347
629 1.89876687526703
630 2.65001010894775
631 2.49945211410522
632 2.07677865028381
633 2.21012544631958
634 2.79389333724976
635 3.00847196578979
636 2.66530680656433
637 2.00730967521667
638 2.82059645652771
639 3.20626592636108
640 2.78277325630188
641 2.68448948860168
642 2.57441234588623
643 3.37993168830872
644 2.979816198349
645 3.22555804252625
646 2.91230988502502
647 3.21208024024963
648 3.56196713447571
649 3.17936420440674
650 3.04606008529663
651 3.07651090621948
652 3.35540127754211
653 3.41823363304138
654 2.86217212677002
655 2.69896912574768
656 3.03753066062927
657 3.35570120811462
658 3.86318612098694
659 3.14451932907104
660 2.89289784431458
661 3.48151397705078
662 2.76598763465881
663 2.36488699913025
664 2.2017126083374
665 2.64139008522034
666 2.59946465492249
667 2.97209048271179
668 3.24648356437683
669 3.53502345085144
670 3.37659525871277
671 3.42543578147888
672 3.90130972862244
673 3.59012031555176
674 2.79566311836243
675 3.56130266189575
676 3.53207802772522
677 3.35167384147644
678 3.6958429813385
679 2.80853891372681
680 2.69977498054504
681 3.55112361907959
682 3.50759601593018
683 3.31720280647278
684 2.16426348686218
685 2.88447737693787
686 3.03614449501038
687 3.75751447677612
688 2.50696444511414
689 2.71906304359436
690 3.38302040100098
691 2.45404624938965
692 2.97386860847473
693 2.8766884803772
694 3.55083870887756
695 2.75602388381958
696 3.14255928993225
697 3.72073030471802
698 2.61966443061829
699 3.40097570419312
700 3.23212504386902
701 3.39968729019165
702 3.10773015022278
703 4.47354030609131
704 3.58124375343323
705 3.57234859466553
706 3.50952792167664
707 3.34796452522278
708 3.98436045646667
709 2.90894484519958
710 3.94275760650635
711 4.32324075698853
712 3.43651700019836
713 3.04154658317566
714 3.39611673355103
715 2.98357844352722
716 4.02133226394653
717 3.68276190757751
718 3.30033731460571
719 3.03294944763184
720 3.0156786441803
721 2.96732473373413
722 3.28885102272034
723 3.10949563980103
724 3.7989137172699
725 3.40440034866333
726 3.73027634620667
727 3.03491115570068
728 2.62138724327087
729 2.75819301605225
730 2.83031606674194
731 2.91876864433289
732 4.22833681106567
733 3.7922146320343
734 2.92449355125427
735 3.60456848144531
736 2.99053549766541
737 3.30742120742798
738 2.762699842453
739 2.06499695777893
740 2.41316843032837
741 3.58939456939697
742 3.81416583061218
743 2.87513065338135
744 4.54040193557739
745 3.73210215568542
746 3.55658769607544
747 3.70494246482849
748 3.05815672874451
749 3.49880123138428
750 3.93348979949951
751 3.5385479927063
752 3.32844185829163
753 2.9485330581665
754 2.64402842521667
755 2.20531177520752
756 2.92589354515076
757 2.53149962425232
758 3.13863325119019
759 3.16755390167236
760 3.01457262039185
761 2.74659037590027
762 2.64610958099365
763 2.41054034233093
764 2.25706887245178
765 2.60678648948669
766 1.66605746746063
767 2.88772225379944
768 2.9315927028656
769 2.11837601661682
770 3.49831128120422
771 3.78252768516541
772 3.9001829624176
773 3.27013254165649
774 2.37173342704773
775 3.12713098526001
776 3.12443947792053
777 3.27521061897278
778 3.56162524223328
779 4.05676746368408
780 3.07353758811951
781 2.53508424758911
782 2.99096989631653
783 3.5973846912384
784 2.40294337272644
785 2.78199434280396
786 2.26414203643799
787 3.23897099494934
788 3.06892395019531
789 2.63103461265564
790 3.14774990081787
791 2.57101368904114
792 2.21144318580627
793 2.31644344329834
794 2.29373574256897
795 2.23083734512329
796 2.38092756271362
797 2.57592058181763
798 2.75500512123108
799 3.03693747520447
800 2.88164353370667
801 4.03161191940308
802 3.5085244178772
803 3.11715865135193
804 3.58827686309814
805 2.47479748725891
806 2.36603331565857
807 2.81751298904419
808 2.50428533554077
809 3.14418053627014
810 2.30018544197083
811 2.62232279777527
812 1.96598899364471
813 1.65382397174835
814 1.71236431598663
815 2.09948492050171
816 2.13362693786621
817 2.83035588264465
818 2.30904340744019
819 1.6767520904541
820 1.50489902496338
821 2.6695818901062
822 2.65054941177368
823 2.86501884460449
824 3.18915247917175
825 3.43992590904236
826 3.23860621452332
827 3.1094183921814
828 2.65199542045593
829 2.04046773910522
830 2.75801062583923
831 2.72065782546997
832 2.25846433639526
833 2.75033974647522
834 2.85731291770935
835 2.83938407897949
836 3.00594925880432
837 3.09187388420105
838 2.33717226982117
839 2.42620253562927
840 3.12272262573242
841 2.88854598999023
842 2.42012190818787
843 2.66582441329956
844 2.88530325889587
845 2.96368288993835
846 3.52173113822937
847 2.95269250869751
848 3.2173752784729
849 3.21992516517639
850 3.81812834739685
851 3.37161421775818
852 3.70547938346863
853 3.61872124671936
854 3.07246589660645
855 3.11333608627319
856 3.08439064025879
857 2.32084369659424
858 2.51953673362732
859 1.6477415561676
860 2.16932821273804
861 2.36934208869934
862 2.43882489204407
863 2.35144305229187
864 2.62967991828918
865 2.62752509117126
866 2.37351441383362
867 2.42301177978516
868 2.59388566017151
869 2.43175721168518
870 2.47139978408813
871 2.61445593833923
872 3.65311884880066
873 2.15778541564941
874 2.04044413566589
875 2.27320623397827
876 2.32892680168152
877 1.95696723461151
878 1.59359276294708
879 2.01955795288086
880 2.1060106754303
881 3.02013444900513
882 2.95223093032837
883 2.94879341125488
884 3.39284896850586
885 2.87768864631653
886 2.93842029571533
887 3.02261400222778
888 2.62863969802856
889 2.64210796356201
890 2.50263023376465
891 2.52593088150024
892 2.52026534080505
893 2.17892622947693
894 2.11840581893921
895 2.14162802696228
896 2.03094744682312
897 1.70297968387604
898 1.63294899463654
899 1.77294707298279
900 2.07629108428955
901 2.55440640449524
902 2.63251090049744
903 2.54075455665588
904 2.95219373703003
905 2.461186170578
906 2.19930267333984
907 2.04621839523315
908 2.85805749893188
909 2.93572902679443
910 2.86901807785034
911 2.6300003528595
912 2.71755981445312
913 2.42061352729797
914 2.45116925239563
915 1.97125482559204
916 2.58153939247131
917 2.29037356376648
918 2.3973548412323
919 2.30223250389099
920 2.78103160858154
921 2.78286862373352
922 2.92455983161926
923 2.93120646476746
924 2.67547130584717
925 3.18988585472107
926 2.54387664794922
927 2.08757734298706
928 3.2313597202301
929 2.56281709671021
930 2.29963135719299
931 2.31929898262024
932 1.9529515504837
933 2.65367245674133
934 3.45956134796143
935 3.02665209770203
936 2.78326153755188
937 1.40070223808289
938 2.12867212295532
939 2.41301226615906
940 1.96721160411835
941 2.7010178565979
942 2.21522283554077
943 2.38192796707153
944 2.87567567825317
945 3.65309739112854
946 2.47971558570862
947 2.86368799209595
948 2.30428504943848
949 3.60707807540894
950 3.26387023925781
951 2.81988382339478
952 2.88836407661438
953 2.08086824417114
954 2.67963361740112
955 2.68053269386292
956 2.20363306999207
957 2.79413199424744
958 2.06703305244446
959 2.58044838905334
960 2.71121215820312
961 3.06964731216431
962 3.10755920410156
963 3.25119042396545
964 3.4734320640564
965 3.39042854309082
966 3.19089031219482
967 2.75426983833313
968 2.78480958938599
969 1.8036493062973
970 1.84845852851868
971 1.60279047489166
972 2.49068570137024
973 2.71192979812622
974 2.31957697868347
975 1.52922105789185
976 2.12840819358826
977 1.76119017601013
978 1.47835123538971
979 2.29529571533203
980 3.06500887870789
981 3.29868221282959
982 3.1510636806488
983 3.03397870063782
984 3.1462550163269
985 2.31959080696106
986 2.23313117027283
987 2.28766584396362
988 2.05567479133606
989 1.80089449882507
990 2.50169444084167
991 2.50102949142456
992 1.77724623680115
993 1.97382473945618
994 2.46058058738708
995 3.807785987854
996 3.33022236824036
997 2.75399923324585
998 2.31245756149292
999 2.51322960853577
1000 2.80475234985352
1001 2.36607646942139
1002 3.05708169937134
1003 2.43161940574646
1004 2.09738278388977
1005 2.47350287437439
1006 2.06291460990906
1007 1.77247059345245
1008 1.57323682308197
1009 2.10202145576477
1010 2.0120997428894
1011 2.85073137283325
1012 3.37459397315979
1013 3.12741017341614
1014 2.35297036170959
1015 2.18527460098267
1016 2.43718099594116
1017 2.26878428459167
1018 1.93698000907898
1019 2.37245965003967
1020 2.66640210151672
1021 2.9418158531189
1022 2.80604434013367
1023 2.38203072547913
1024 3.28928899765015
1025 2.6841287612915
1026 2.48125457763672
1027 2.03610324859619
1028 3.04607510566711
1029 3.17023372650146
1030 3.43574047088623
1031 2.77942585945129
1032 3.87556266784668
1033 3.24492168426514
1034 3.04332518577576
1035 2.04852366447449
1036 2.52386093139648
1037 2.93168687820435
1038 3.13488984107971
1039 2.75584387779236
1040 2.41401934623718
1041 2.20247960090637
1042 1.92297852039337
1043 2.96407127380371
1044 2.65473246574402
1045 3.06920027732849
1046 3.10741806030273
1047 2.41216993331909
1048 2.84336256980896
1049 2.1902015209198
1050 2.57837152481079
1051 2.58698701858521
1052 2.07301545143127
1053 2.38459181785583
1054 2.59662199020386
1055 2.88459634780884
1056 3.12060260772705
1057 2.58888077735901
1058 2.30543422698975
1059 2.92932605743408
1060 2.46070790290833
1061 2.12133121490479
1062 2.28218388557434
1063 2.31582021713257
1064 2.94811463356018
1065 2.70047307014465
1066 2.64653038978577
1067 1.66072618961334
1068 2.28301525115967
1069 2.53036284446716
1070 3.06611108779907
1071 2.34915971755981
1072 2.6499969959259
1073 2.85045623779297
1074 3.11943125724792
1075 3.36127781867981
1076 3.07907247543335
1077 3.14740014076233
1078 2.78550171852112
1079 2.71894478797913
1080 3.43460249900818
1081 3.42577648162842
1082 3.63491582870483
1083 2.19631052017212
1084 1.5582480430603
1085 3.2846531867981
1086 3.30230259895325
1087 3.48203206062317
1088 2.98030400276184
1089 3.83171987533569
1090 2.83183026313782
1091 2.22342848777771
1092 1.79604458808899
1093 2.03808665275574
1094 2.73888874053955
1095 2.24107432365417
1096 1.68597638607025
1097 1.89659094810486
1098 2.29501152038574
1099 2.52510261535645
1100 2.64843153953552
1101 2.81788229942322
1102 2.5184051990509
1103 2.73249530792236
1104 2.54510831832886
1105 2.62751626968384
1106 2.31271553039551
1107 2.30568933486938
1108 2.3517382144928
1109 1.87469732761383
1110 2.30996465682983
1111 2.33264565467834
1112 2.38861966133118
1113 2.18560862541199
1114 2.05022025108337
1115 3.16935062408447
1116 2.135897397995
1117 2.4721314907074
1118 2.27010464668274
1119 2.04809713363647
1120 2.84132409095764
1121 2.31950616836548
1122 2.4215681552887
1123 2.58306956291199
1124 2.25339579582214
1125 2.76863718032837
1126 3.18680429458618
1127 2.32348608970642
1128 2.68224930763245
1129 1.87544941902161
1130 2.19619035720825
1131 2.44295597076416
1132 2.58150601387024
1133 3.06471991539001
1134 1.63721406459808
1135 2.32147097587585
1136 2.06114363670349
1137 3.31745457649231
1138 3.18902850151062
1139 3.25019359588623
1140 2.2641007900238
1141 2.34910297393799
1142 1.75236177444458
1143 1.95753228664398
1144 1.41018795967102
1145 1.93458116054535
1146 1.53264796733856
1147 1.4381206035614
1148 1.23624730110168
1149 2.21150898933411
1150 2.7629132270813
1151 2.21872448921204
1152 2.69502401351929
1153 2.74645638465881
1154 2.75784683227539
1155 2.58412647247314
1156 2.58413028717041
1157 1.82498776912689
1158 2.08633232116699
1159 2.19086408615112
1160 2.03541350364685
1161 2.38466644287109
1162 2.73416137695312
1163 2.12727856636047
1164 2.27257347106934
1165 2.06040120124817
1166 2.12946820259094
1167 2.35265016555786
1168 2.1717164516449
1169 2.66668105125427
1170 2.44765710830688
1171 2.99290800094604
1172 2.02282404899597
1173 1.9052882194519
1174 2.20084190368652
1175 3.29483246803284
1176 2.36208462715149
1177 2.59515738487244
1178 2.64951729774475
1179 2.3719789981842
1180 2.97528696060181
1181 2.94085144996643
1182 3.17753124237061
1183 2.88912653923035
1184 3.03582453727722
1185 2.3579638004303
1186 2.26617074012756
1187 2.31356358528137
1188 2.02366852760315
1189 2.13196635246277
1190 2.39787888526917
1191 2.71729254722595
1192 2.17225885391235
1193 1.67176377773285
1194 2.60617518424988
1195 1.71953845024109
1196 2.27021551132202
1197 2.15763854980469
1198 2.17235994338989
1199 2.53739261627197
1200 2.1551787853241
1201 2.59221363067627
1202 2.68442726135254
1203 3.26270198822021
1204 2.26388597488403
1205 2.50844717025757
1206 2.40643572807312
1207 3.23799180984497
1208 2.73594331741333
1209 2.44175910949707
1210 2.35088896751404
1211 2.27353549003601
1212 1.97617971897125
1213 2.24622750282288
1214 2.35949969291687
1215 2.44992876052856
1216 2.14660406112671
1217 2.45267963409424
1218 2.27226614952087
1219 2.43428730964661
1220 2.48435020446777
1221 3.13267040252686
1222 3.03915333747864
1223 3.19384288787842
1224 3.29962682723999
1225 2.57368350028992
1226 2.66899609565735
1227 2.64407873153687
1228 3.18477892875671
1229 2.49949312210083
1230 1.935586810112
1231 1.5928008556366
1232 2.86559343338013
1233 2.26221323013306
1234 2.30220055580139
1235 1.92513358592987
1236 1.78470695018768
1237 2.01087856292725
1238 1.6667617559433
1239 1.94688832759857
1240 2.48235535621643
1241 2.87288975715637
1242 2.21138691902161
1243 2.32330083847046
1244 2.13214707374573
1245 2.12575626373291
1246 2.11505913734436
1247 2.51112771034241
1248 2.50080943107605
1249 2.14070248603821
1250 2.29947328567505
1251 2.4630024433136
1252 2.33784341812134
1253 2.09554266929626
1254 2.71158647537231
1255 1.84180307388306
1256 2.36817264556885
1257 2.46483707427979
1258 2.18485283851624
1259 1.94045388698578
1260 2.22098231315613
1261 2.48937392234802
1262 2.40796995162964
1263 2.24033308029175
1264 2.26331233978271
1265 1.94184899330139
1266 2.14596700668335
1267 2.05895304679871
1268 1.69358479976654
1269 2.30339312553406
1270 1.84808278083801
1271 2.66895794868469
1272 2.73050618171692
1273 2.57786703109741
1274 2.70178294181824
1275 1.96579575538635
1276 2.37383198738098
1277 2.22249388694763
1278 2.10830450057983
1279 2.08363580703735
1280 1.98595535755157
1281 1.82255518436432
1282 2.04888987541199
1283 2.36864376068115
1284 2.66997051239014
1285 2.88228559494019
1286 2.90307450294495
1287 2.71743106842041
1288 2.68988466262817
1289 2.86481666564941
1290 3.71962594985962
1291 3.58374929428101
1292 3.18288588523865
1293 3.33387231826782
1294 3.37895560264587
1295 3.32168650627136
1296 3.34503054618835
1297 3.87437391281128
1298 3.61797904968262
1299 3.64879894256592
1300 4.02291250228882
1301 3.83875250816345
1302 2.47659111022949
1303 3.00501537322998
1304 3.09181141853333
1305 2.66973185539246
1306 2.8253915309906
1307 2.81167578697205
1308 2.87201380729675
1309 2.75612235069275
1310 3.36573767662048
1311 3.20790481567383
1312 3.65169787406921
1313 4.35768795013428
1314 4.08365297317505
1315 4.82210254669189
1316 2.84478807449341
1317 4.02575445175171
1318 2.50620102882385
1319 2.61389756202698
1320 2.56830716133118
1321 3.21739554405212
1322 2.87974262237549
1323 3.74666666984558
1324 4.17606115341187
1325 3.77940201759338
1326 2.89588952064514
1327 2.7043662071228
1328 2.88305401802063
1329 2.46328282356262
1330 2.30011773109436
1331 2.26275730133057
1332 2.89316129684448
1333 3.25101542472839
1334 2.63930583000183
1335 2.31386041641235
1336 2.28987336158752
1337 2.03150677680969
1338 2.20394277572632
1339 2.26670503616333
1340 2.42156624794006
1341 2.55423021316528
1342 2.7542142868042
1343 3.1209192276001
1344 2.03801870346069
1345 2.8945746421814
1346 3.18816733360291
1347 3.81755566596985
1348 3.07706356048584
1349 2.99917387962341
1350 2.80274033546448
1351 2.7872998714447
1352 2.2150764465332
1353 2.10749435424805
1354 2.19044780731201
1355 2.27304577827454
1356 1.99358546733856
1357 2.63957786560059
1358 2.66385388374329
1359 2.94982719421387
1360 2.51801466941833
1361 2.43959188461304
1362 2.12874698638916
1363 1.80990540981293
1364 1.88716149330139
1365 2.11576509475708
1366 3.08329725265503
1367 3.59636330604553
1368 4.08955955505371
1369 3.17793750762939
1370 3.18558883666992
1371 2.5364727973938
1372 2.47087121009827
1373 2.8127110004425
1374 2.50041127204895
1375 1.88758111000061
1376 1.72114217281342
1377 3.72754192352295
1378 4.03529119491577
1379 3.65058827400208
1380 3.73671674728394
1381 3.3752977848053
1382 3.03989243507385
1383 3.18065881729126
1384 3.70246839523315
1385 3.63509702682495
1386 2.81841611862183
1387 3.13668394088745
1388 3.58567333221436
1389 3.71653199195862
1390 3.79816007614136
1391 4.0215368270874
1392 4.16783761978149
1393 4.08997392654419
1394 4.23670339584351
1395 3.74646615982056
1396 4.19245481491089
1397 4.33220672607422
1398 4.72185373306274
1399 4.69208383560181
1400 4.47040939331055
1401 4.78888273239136
1402 4.35826063156128
1403 4.88054037094116
1404 4.77140426635742
1405 4.80558061599731
1406 4.56246995925903
1407 4.60027027130127
1408 4.6967921257019
1409 4.26731777191162
1410 4.00797176361084
1411 3.98681497573853
1412 3.45381665229797
1413 3.2354941368103
1414 4.36378526687622
1415 4.51987981796265
1416 5.34392690658569
1417 3.50559043884277
1418 3.02378368377686
1419 3.0155987739563
1420 2.41472673416138
1421 3.33911895751953
1422 2.81794023513794
1423 2.17570161819458
1424 2.59682583808899
1425 3.37452101707458
1426 2.45669412612915
1427 2.63215136528015
1428 2.68521475791931
1429 2.67887783050537
1430 2.33495712280273
1431 2.28815674781799
1432 2.25067830085754
1433 2.55390667915344
1434 2.05651378631592
1435 2.3098087310791
1436 2.7006778717041
1437 2.61813759803772
1438 2.62277507781982
1439 2.85195374488831
1440 2.93360304832458
1441 2.57465577125549
1442 2.56510281562805
1443 2.3925793170929
1444 2.36572504043579
1445 2.30791068077087
1446 1.45327603816986
1447 1.53785610198975
1448 1.40823662281036
1449 2.16273331642151
1450 1.90103125572205
1451 2.25049090385437
1452 1.37517905235291
1453 2.3593761920929
1454 2.70654225349426
1455 1.19358491897583
1456 1.43505275249481
1457 1.31229078769684
1458 1.89890420436859
1459 1.43219745159149
1460 1.78943204879761
1461 1.56105995178223
1462 1.77683937549591
1463 2.02119302749634
1464 1.61542570590973
1465 1.95545077323914
1466 2.06618642807007
1467 2.23899841308594
1468 1.81250405311584
1469 2.35148453712463
1470 2.26274871826172
1471 3.19244527816772
1472 3.21663999557495
1473 3.51293206214905
1474 2.87559199333191
1475 3.36126589775085
1476 3.38569760322571
1477 3.30579686164856
1478 2.68366146087646
1479 3.16883707046509
1480 3.26744151115417
1481 3.25291061401367
1482 2.69258522987366
1483 2.58279514312744
1484 3.51603841781616
1485 2.9758882522583
1486 2.78937411308289
1487 2.6965606212616
1488 2.12036633491516
1489 2.25706505775452
1490 2.21028327941895
1491 2.1142840385437
1492 2.98698735237122
1493 2.85191702842712
1494 2.40677261352539
1495 2.1177077293396
1496 2.44470977783203
1497 2.20000219345093
1498 1.36737143993378
1499 1.93463611602783
1500 1.87120652198792
1501 1.91706848144531
1502 2.15424823760986
1503 2.02330541610718
1504 1.89899563789368
1505 1.73218488693237
1506 1.62932789325714
1507 1.74893248081207
1508 2.43326425552368
1509 2.19304513931274
1510 2.54572463035583
1511 2.30708241462708
1512 2.40565800666809
1513 2.41855573654175
1514 2.21360802650452
1515 2.12052154541016
1516 2.20025491714478
1517 2.6189341545105
1518 3.00108671188354
1519 2.79697871208191
1520 3.17184948921204
1521 3.00335741043091
1522 2.56464290618896
1523 4.01396322250366
1524 2.68682026863098
1525 3.62723016738892
1526 3.32787013053894
1527 4.32155084609985
1528 3.65330362319946
1529 2.8404688835144
1530 3.1200156211853
1531 3.24404954910278
1532 3.83396124839783
1533 3.02533984184265
1534 2.93171977996826
1535 3.15589952468872
1536 3.43898367881775
1537 4.25823307037354
1538 3.75338625907898
1539 3.37100791931152
1540 3.55616998672485
1541 3.29220056533813
1542 4.23089933395386
1543 4.88037204742432
1544 4.64503335952759
1545 4.35692262649536
1546 4.80847978591919
1547 4.77229118347168
1548 4.19690179824829
1549 4.11738300323486
1550 4.44638109207153
1551 4.81576061248779
1552 5.27315759658813
1553 4.93856477737427
1554 4.86171102523804
1555 4.35428905487061
1556 3.54374146461487
1557 3.23775053024292
1558 2.99001169204712
1559 3.62185645103455
1560 3.28549838066101
1561 2.56018328666687
1562 2.162837266922
1563 2.95944952964783
1564 3.18083786964417
1565 3.33051538467407
1566 3.48704719543457
1567 3.2337372303009
1568 2.53170680999756
1569 2.43330216407776
1570 2.11804723739624
1571 2.53436827659607
1572 2.83019828796387
1573 3.10695457458496
1574 3.58132481575012
1575 3.28291726112366
1576 3.07102465629578
1577 2.34121465682983
1578 3.1094126701355
1579 3.16715359687805
1580 3.01726937294006
1581 2.93040561676025
1582 2.75109505653381
1583 2.29095029830933
1584 2.49771523475647
1585 2.30831360816956
1586 2.47037100791931
1587 2.64641380310059
1588 2.85394763946533
1589 2.81746029853821
1590 2.69129514694214
1591 2.45655870437622
1592 2.63482308387756
1593 2.48065614700317
1594 3.08525085449219
1595 2.82919502258301
1596 2.86949706077576
1597 2.480801820755
1598 2.3814537525177
1599 3.62976574897766
1600 3.66715455055237
1601 2.57769083976746
1602 3.21376991271973
1603 3.25985026359558
1604 3.57349538803101
1605 3.04020166397095
1606 3.34137868881226
1607 3.24109959602356
1608 2.73793125152588
1609 2.97878241539001
1610 2.65320801734924
1611 2.57432341575623
1612 2.15768003463745
1613 1.84272420406342
1614 1.57581520080566
1615 2.17012429237366
1616 1.77990365028381
1617 1.85527849197388
1618 2.83080196380615
1619 2.03908276557922
1620 2.63800525665283
1621 2.02578449249268
1622 2.24633193016052
1623 2.22701692581177
1624 2.09812641143799
1625 2.17140650749207
1626 2.27586126327515
1627 1.83535885810852
1628 1.97011590003967
1629 2.47460556030273
1630 1.57508945465088
1631 1.68734800815582
1632 2.08245801925659
1633 2.21913480758667
1634 1.98319506645203
1635 2.40622854232788
1636 1.94730710983276
1637 1.90082061290741
1638 2.27676105499268
1639 2.31265783309937
1640 2.21315145492554
1641 2.18066716194153
1642 2.13342714309692
1643 2.24196219444275
1644 1.95794498920441
1645 2.12688875198364
1646 2.86252808570862
1647 2.36700201034546
1648 3.1778256893158
1649 2.36616778373718
1650 2.76238012313843
1651 2.77950119972229
1652 2.37833261489868
1653 2.89434385299683
1654 2.95335507392883
1655 2.90774345397949
1656 2.19990372657776
1657 2.26438426971436
1658 1.96622931957245
1659 2.07437014579773
1660 2.41060352325439
1661 2.41393327713013
1662 2.60764694213867
1663 2.75714755058289
1664 2.50288796424866
1665 2.7306215763092
1666 2.63746094703674
1667 2.95543146133423
1668 2.64732766151428
1669 2.4986674785614
1670 2.78237104415894
1671 2.31322050094604
1672 2.59066009521484
1673 2.5684871673584
1674 2.92274141311646
1675 2.54450058937073
1676 2.77132534980774
1677 2.60417890548706
1678 2.87585139274597
1679 2.39248895645142
1680 2.49336957931519
1681 2.60428309440613
1682 2.42381858825684
1683 2.62255334854126
1684 2.37755942344666
1685 2.27821969985962
1686 2.50753903388977
1687 2.1797080039978
1688 2.03296375274658
1689 2.41762518882751
1690 1.82311153411865
1691 2.6169798374176
1692 2.75751185417175
1693 2.54488730430603
1694 2.44428968429565
1695 2.88046216964722
1696 2.83690118789673
1697 2.42216181755066
1698 2.62475991249084
1699 2.4531466960907
1700 2.78090643882751
1701 2.7516131401062
1702 2.93285989761353
1703 2.63414239883423
1704 2.59817409515381
1705 2.49914884567261
1706 2.46081709861755
1707 2.45636081695557
1708 2.23337888717651
1709 2.37864947319031
1710 2.22684526443481
1711 2.35239791870117
1712 2.65805196762085
1713 2.58009314537048
1714 2.97660613059998
1715 2.6576840877533
1716 1.92390429973602
1717 2.29593873023987
1718 2.29525470733643
1719 2.18124389648438
1720 2.28798580169678
1721 1.95211410522461
1722 2.54300689697266
1723 2.75760984420776
1724 2.61159014701843
1725 2.06732249259949
1726 2.27384328842163
1727 2.33213210105896
1728 2.24623990058899
1729 2.08280682563782
1730 2.37623262405396
1731 2.29748129844666
1732 2.33695936203003
1733 2.11525297164917
1734 1.77016997337341
1735 2.45273017883301
1736 1.6318427324295
1737 1.69832289218903
1738 1.20801365375519
1739 1.71328687667847
1740 1.37360990047455
1741 2.00672483444214
1742 2.00254392623901
1743 1.67427408695221
1744 1.62706089019775
1745 1.88389348983765
1746 1.67885684967041
1747 1.57502830028534
1748 1.71875536441803
1749 1.50974690914154
1750 1.84404253959656
1751 1.87056624889374
1752 2.69432282447815
1753 2.96431088447571
1754 2.17224621772766
1755 1.99165606498718
1756 1.82763171195984
1757 2.04066038131714
1758 1.86068308353424
1759 3.21932435035706
1760 2.96578669548035
1761 2.96329855918884
1762 2.93317031860352
1763 3.50879883766174
1764 3.26782321929932
1765 3.5761194229126
1766 3.37375950813293
1767 3.1165189743042
1768 3.74919319152832
1769 4.00219917297363
1770 3.48084473609924
1771 3.34784388542175
1772 3.47597074508667
1773 3.54019665718079
1774 3.32369565963745
1775 3.91950559616089
1776 3.74002742767334
1777 4.17982816696167
1778 3.80105185508728
1779 3.62757253646851
1780 4.16828107833862
1781 4.28420782089233
1782 3.92155718803406
1783 4.30508136749268
1784 3.43352508544922
1785 3.50708103179932
1786 3.73354721069336
1787 3.99680471420288
1788 3.62966895103455
1789 4.02012538909912
1790 3.72187209129333
1791 3.79868340492249
1792 3.91413044929504
1793 3.82695960998535
1794 4.06082057952881
1795 4.00202989578247
1796 4.27225255966187
1797 3.70046043395996
1798 3.67931985855103
1799 3.71032238006592
1800 3.39478325843811
1801 3.86273980140686
1802 4.38598251342773
1803 4.20003938674927
1804 4.05222606658936
1805 4.57062101364136
1806 4.81867504119873
1807 4.58328628540039
1808 4.23617362976074
1809 4.04732513427734
1810 4.14763975143433
1811 3.91927266120911
1812 4.07175540924072
1813 4.54239416122437
1814 4.26318025588989
1815 4.54537534713745
1816 4.71259832382202
1817 4.10865783691406
1818 4.98495101928711
1819 3.90370488166809
1820 3.45712375640869
1821 3.58162903785706
1822 3.58160924911499
1823 3.27683973312378
1824 2.51694297790527
1825 2.83303451538086
1826 2.93526911735535
1827 2.85672664642334
1828 2.5489718914032
1829 2.73505115509033
1830 1.81896162033081
1831 2.08124876022339
1832 1.81632685661316
1833 2.22236108779907
1834 2.25932908058167
1835 2.69899344444275
1836 2.84825086593628
1837 2.94477534294128
1838 2.06989288330078
1839 2.58641505241394
1840 3.01381230354309
1841 1.84646058082581
1842 2.85571622848511
1843 2.23636507987976
1844 3.02397441864014
1845 2.96090149879456
1846 2.89567685127258
1847 2.98565268516541
1848 3.12330651283264
1849 2.9397406578064
1850 3.13007926940918
1851 2.68493437767029
1852 2.12236785888672
1853 3.11599636077881
1854 2.32715129852295
1855 2.09512996673584
1856 1.84936630725861
1857 1.68775296211243
1858 1.65668106079102
1859 2.62449550628662
1860 1.98019063472748
1861 1.68159592151642
1862 1.96420335769653
1863 2.04667282104492
1864 1.79524540901184
1865 2.38011908531189
1866 2.18302011489868
1867 2.11900234222412
1868 1.88598477840424
1869 2.87123942375183
1870 3.76576399803162
1871 3.16291308403015
1872 2.98457789421082
1873 3.16170907020569
1874 3.04452872276306
1875 2.86985373497009
1876 3.18871903419495
1877 2.79054927825928
1878 2.80981922149658
1879 2.42076659202576
1880 3.06659340858459
1881 4.24832630157471
1882 3.01046800613403
1883 2.89377760887146
1884 3.45653629302979
1885 2.94740676879883
1886 3.07878518104553
1887 2.74770712852478
1888 3.04758358001709
1889 3.1047465801239
1890 3.0410635471344
1891 2.58276963233948
1892 2.751708984375
1893 2.77955198287964
1894 2.31310629844666
1895 2.37935757637024
1896 2.60689496994019
1897 2.53004503250122
1898 2.38192272186279
1899 2.21854829788208
1900 2.59712219238281
1901 2.05937743186951
1902 2.27510571479797
1903 2.4024806022644
1904 2.29612946510315
1905 2.45705485343933
1906 2.08630990982056
1907 2.08963370323181
1908 2.10608077049255
1909 2.42365717887878
1910 2.36129784584045
1911 2.52731704711914
1912 3.1311149597168
1913 2.49932837486267
1914 2.25089859962463
1915 2.99527072906494
1916 3.76369953155518
1917 2.37208795547485
1918 3.17090272903442
1919 2.88312172889709
1920 2.71728992462158
1921 2.59546184539795
1922 3.36445450782776
1923 2.22077512741089
1924 2.9628758430481
1925 2.67092299461365
1926 2.76847815513611
1927 2.36726856231689
1928 2.93809342384338
1929 3.8207266330719
1930 3.44136834144592
1931 3.37412118911743
1932 3.13116979598999
1933 2.6082079410553
1934 2.14518785476685
1935 2.58015179634094
1936 2.78945207595825
1937 2.68182325363159
1938 2.5584568977356
1939 2.23763132095337
1940 2.64174175262451
1941 2.93246078491211
1942 2.50376391410828
1943 2.70496797561646
1944 2.62255191802979
1945 3.20541214942932
1946 2.14379620552063
1947 3.44718360900879
1948 3.21527290344238
1949 3.37326860427856
1950 2.31879353523254
1951 2.65971517562866
1952 2.73787212371826
1953 2.11684918403625
1954 2.19159746170044
1955 2.36848759651184
1956 3.04601120948792
1957 2.75274395942688
1958 2.26738905906677
1959 2.17651414871216
1960 2.21843671798706
1961 2.84620189666748
1962 2.47167325019836
1963 1.98594439029694
1964 2.27261137962341
1965 2.58577990531921
1966 2.40871667861938
1967 2.48247933387756
1968 2.59813356399536
1969 2.45120859146118
1970 1.95894742012024
1971 1.86683857440948
1972 2.82122921943665
1973 2.49045038223267
1974 2.61493039131165
1975 2.68621945381165
1976 3.27958631515503
1977 2.85743165016174
1978 3.59814858436584
1979 3.28956151008606
1980 3.60841274261475
1981 3.13767409324646
1982 3.82089495658875
1983 2.75439810752869
1984 3.43386673927307
1985 2.40384531021118
1986 1.92713379859924
1987 3.04122710227966
1988 2.04015827178955
1989 1.78906977176666
1990 1.75840663909912
1991 2.65036654472351
1992 2.52365207672119
1993 2.60910105705261
1994 2.74141001701355
1995 2.36399817466736
1996 2.18110346794128
1997 2.51905083656311
1998 2.54503464698792
1999 2.55310916900635
2000 2.38965439796448
2001 2.3844268321991
2002 3.6438844203949
2003 3.08227467536926
2004 3.18045020103455
2005 2.71569442749023
2006 2.31081819534302
2007 3.08681344985962
2008 2.66700744628906
2009 2.94839692115784
2010 2.84932851791382
2011 3.97717213630676
2012 3.76914501190186
2013 3.13829398155212
2014 3.1609206199646
2015 3.10064077377319
2016 3.145263671875
2017 2.92256808280945
2018 3.06351351737976
2019 3.35071539878845
2020 2.50796866416931
2021 2.21076703071594
2022 2.64142322540283
2023 2.61963295936584
2024 2.55548858642578
2025 2.58383941650391
2026 2.28823590278625
2027 2.28242754936218
2028 2.79265689849854
2029 2.91410541534424
2030 2.72868347167969
2031 3.22279620170593
2032 2.6769335269928
2033 2.34213733673096
2034 2.75554728507996
2035 2.17859792709351
2036 2.43372392654419
2037 2.70155167579651
2038 3.06970715522766
2039 1.75616466999054
2040 2.65966749191284
2041 2.95758390426636
2042 3.1296489238739
2043 3.30804705619812
2044 3.79141569137573
2045 3.88541865348816
2046 3.52105188369751
2047 2.7146909236908
2048 2.25394082069397
2049 2.572833776474
2050 2.77995777130127
2051 3.24216079711914
2052 4.30103540420532
2053 5.17915630340576
2054 4.60193872451782
2055 3.26547813415527
2056 3.03561067581177
2057 2.28351306915283
2058 2.29787087440491
2059 2.25664877891541
2060 2.52783799171448
2061 2.37490034103394
2062 2.70230650901794
2063 2.84943962097168
2064 2.69620704650879
2065 2.51037931442261
2066 2.94798517227173
2067 2.75447297096252
2068 2.63278245925903
2069 2.53750801086426
2070 2.70708036422729
2071 3.32387065887451
2072 3.31700825691223
2073 3.48847675323486
2074 3.77034831047058
2075 3.91962456703186
2076 3.28988313674927
2077 3.77214455604553
2078 3.26139283180237
2079 2.56897830963135
2080 3.09144687652588
2081 4.26784706115723
2082 3.26514291763306
2083 3.35990238189697
2084 3.16712498664856
2085 2.68930411338806
2086 3.55849385261536
2087 3.59166073799133
2088 4.37352848052979
2089 4.66503620147705
2090 4.32575607299805
2091 4.42769289016724
2092 3.62100625038147
2093 2.92777252197266
2094 2.70811128616333
2095 2.46442604064941
2096 2.68962144851685
2097 3.4886326789856
2098 4.37966012954712
2099 3.95087170600891
2100 4.12408208847046
2101 3.64315938949585
2102 4.25236511230469
2103 4.08277273178101
2104 4.03796768188477
2105 3.72299838066101
2106 3.28330421447754
2107 3.31152772903442
2108 2.94002175331116
2109 3.10980653762817
2110 3.61215281486511
2111 3.54505062103271
2112 2.52442598342896
2113 2.4881796836853
2114 2.30232071876526
2115 2.63950490951538
2116 2.65129828453064
2117 2.30998563766479
2118 3.63047432899475
2119 2.63496828079224
2120 2.88851165771484
2121 2.306147813797
2122 2.35119676589966
2123 2.66501426696777
2124 3.0200674533844
2125 2.98909568786621
2126 3.21924614906311
2127 2.63368320465088
2128 3.01799488067627
2129 3.56157207489014
2130 4.26157140731812
2131 4.14336919784546
2132 3.3081693649292
2133 3.97714924812317
2134 4.06116437911987
2135 4.07793092727661
2136 4.25441026687622
2137 3.79886388778687
2138 3.06628584861755
2139 3.32699298858643
2140 2.95533418655396
2141 3.01036214828491
2142 2.7623770236969
2143 3.06784248352051
2144 3.0698184967041
2145 2.77414798736572
2146 2.81156492233276
2147 3.05197668075562
2148 2.5788631439209
2149 2.42038822174072
2150 3.09219813346863
2151 3.1296374797821
2152 2.23657083511353
2153 1.9561995267868
2154 2.18776154518127
2155 2.24054145812988
2156 2.18815493583679
2157 2.82953643798828
2158 3.72582983970642
2159 4.4001317024231
2160 3.86981844902039
2161 3.74032187461853
2162 3.23907232284546
2163 2.15757489204407
2164 3.46621370315552
2165 3.02263045310974
2166 3.26827025413513
2167 3.26785516738892
2168 3.16084504127502
2169 3.00020623207092
2170 3.27010822296143
2171 2.77734899520874
2172 2.17289233207703
2173 2.75581741333008
2174 2.67718958854675
2175 3.4883291721344
2176 3.5768826007843
2177 3.29663276672363
2178 2.32893562316895
2179 3.13682222366333
2180 3.21320581436157
2181 3.01096415519714
2182 2.27363562583923
2183 2.97972369194031
2184 3.420485496521
2185 3.22081637382507
2186 4.39178276062012
2187 3.87946677207947
2188 3.1446897983551
2189 2.85640788078308
2190 2.4637713432312
2191 2.0702850818634
2192 3.64862155914307
2193 2.70582699775696
2194 2.73442387580872
2195 2.40958452224731
2196 2.37446641921997
2197 2.71930718421936
2198 2.99926614761353
2199 2.95860934257507
2200 2.48546314239502
2201 3.72015261650085
2202 3.56654143333435
2203 3.28177452087402
2204 3.36458802223206
2205 2.57475829124451
2206 3.36074137687683
2207 2.56947302818298
2208 2.7597017288208
2209 2.60619759559631
2210 2.98977470397949
2211 2.39740967750549
2212 2.42339849472046
2213 2.57004022598267
2214 3.39876365661621
2215 2.93142032623291
2216 2.0041332244873
2217 3.54600715637207
2218 2.6798837184906
2219 2.11155700683594
2220 2.19592905044556
2221 1.9256808757782
2222 2.57458209991455
2223 2.69126510620117
2224 2.03298711776733
2225 2.82575297355652
2226 3.47345232963562
2227 2.83411526679993
2228 2.86104130744934
2229 2.7763237953186
2230 2.12604784965515
2231 2.03179788589478
2232 3.20272874832153
2233 4.06334733963013
2234 3.06232929229736
2235 3.13974475860596
2236 2.67825365066528
2237 2.5042085647583
2238 2.81209397315979
2239 2.58275461196899
2240 2.03444194793701
2241 2.26508331298828
2242 1.69885873794556
2243 2.02865624427795
2244 2.57768821716309
2245 2.97943186759949
2246 3.44734406471252
2247 3.00956749916077
2248 2.69163489341736
2249 2.98409152030945
2250 2.09827303886414
2251 3.17977857589722
2252 2.8525013923645
2253 4.12422513961792
2254 3.32817244529724
2255 2.70875597000122
2256 3.8513617515564
2257 4.68304300308228
2258 3.93145132064819
2259 3.90993118286133
2260 3.11773228645325
2261 3.24178910255432
2262 3.63544678688049
2263 3.95837736129761
2264 3.48879265785217
2265 4.25235509872437
2266 2.794029712677
2267 2.10861444473267
2268 1.49455606937408
2269 1.88891923427582
2270 2.38028144836426
2271 2.05834436416626
2272 2.12654757499695
2273 2.53001284599304
2274 2.37501573562622
2275 2.73752617835999
2276 1.79357993602753
2277 2.84068703651428
2278 2.82813453674316
2279 3.31495666503906
2280 4.08521366119385
2281 3.36479187011719
2282 3.45508551597595
2283 3.49267435073853
2284 3.92435336112976
2285 4.59997940063477
2286 4.6190881729126
2287 4.41711950302124
2288 4.3472785949707
2289 4.60456418991089
2290 4.53855657577515
2291 4.50771188735962
2292 3.81113219261169
2293 2.87168073654175
2294 2.9855329990387
2295 2.90046858787537
2296 2.38914895057678
2297 1.85084998607635
2298 1.89327573776245
2299 1.87758898735046
2300 1.93421518802643
2301 2.33028745651245
2302 1.57062840461731
2303 1.59419655799866
2304 2.03538656234741
2305 1.96991574764252
2306 1.78824532032013
2307 2.14221024513245
2308 2.1663498878479
2309 2.08571457862854
2310 2.00804591178894
2311 2.08274912834167
2312 2.07060694694519
2313 1.70186650753021
2314 1.89595556259155
2315 2.05541205406189
2316 1.82677757740021
2317 1.77058243751526
2318 1.42531025409698
2319 1.15423369407654
2320 1.79754889011383
2321 2.4530074596405
2322 2.66802215576172
2323 2.68994545936584
2324 3.290367603302
2325 3.19995474815369
2326 1.4900096654892
2327 1.41090357303619
2328 1.6114410161972
2329 1.80023610591888
2330 1.66604232788086
2331 1.62517416477203
2332 1.93305814266205
2333 1.73967337608337
2334 2.11484885215759
2335 2.06019020080566
2336 2.39001512527466
2337 2.25439715385437
2338 2.38875651359558
2339 2.19682002067566
2340 2.49409508705139
2341 2.9806854724884
2342 3.07441377639771
2343 2.95401334762573
2344 2.94827008247375
2345 2.77982997894287
2346 2.76757383346558
2347 3.2073118686676
2348 3.23576402664185
2349 2.98228597640991
2350 3.26813411712646
2351 2.61083769798279
2352 2.08837985992432
2353 2.1004478931427
2354 2.1003303527832
2355 2.5831925868988
2356 2.1534423828125
2357 2.36113238334656
2358 2.70196628570557
2359 2.42631912231445
2360 2.04742908477783
2361 2.25644659996033
2362 2.29131770133972
2363 3.30862808227539
2364 2.63684415817261
2365 2.69633555412292
2366 2.38810849189758
2367 2.91466426849365
2368 3.38091921806335
2369 2.28202366828918
2370 2.44083881378174
2371 3.46021199226379
2372 2.15175604820251
2373 3.62130999565125
2374 3.62046647071838
2375 3.09130907058716
2376 1.58113622665405
2377 2.35509538650513
2378 2.92326760292053
2379 1.76547658443451
2380 4.05863428115845
2381 2.90714120864868
2382 2.41993570327759
2383 2.24009394645691
2384 2.29706001281738
2385 1.92978417873383
2386 2.22775149345398
2387 3.00189709663391
2388 2.23690986633301
2389 2.19897556304932
2390 2.56038403511047
2391 2.22537755966187
2392 2.23397970199585
2393 1.91345882415771
2394 2.31214666366577
2395 2.30830597877502
2396 2.20651912689209
2397 2.51419568061829
2398 3.19074034690857
2399 2.0739266872406
2400 3.21074914932251
2401 3.43791437149048
2402 3.21997547149658
2403 3.47327280044556
2404 2.85549092292786
2405 3.42462301254272
2406 3.65366768836975
2407 4.39635419845581
2408 3.5595805644989
2409 3.35316300392151
2410 3.81721711158752
2411 3.66171169281006
2412 3.8280553817749
2413 3.79807877540588
2414 3.79696917533875
2415 3.76616978645325
2416 3.1977527141571
2417 3.30946898460388
2418 3.35301041603088
2419 2.72703218460083
2420 2.47760248184204
2421 2.16489005088806
2422 2.89122533798218
2423 1.83973217010498
2424 2.45781254768372
2425 2.50326943397522
2426 2.78488802909851
2427 2.54165506362915
2428 3.45438361167908
2429 3.07763624191284
2430 2.72716116905212
2431 2.88588976860046
2432 2.87758421897888
2433 2.53556275367737
2434 2.11043810844421
2435 2.62216901779175
2436 3.98254084587097
2437 3.70311760902405
2438 3.70740246772766
2439 2.84533333778381
2440 3.48255038261414
2441 2.85008764266968
2442 2.73347663879395
2443 3.28904342651367
2444 2.92156171798706
2445 2.70800185203552
2446 2.56555891036987
2447 2.23689985275269
2448 2.38521122932434
2449 2.63363862037659
2450 2.24035882949829
2451 2.7023491859436
2452 2.58258819580078
2453 2.29251503944397
2454 2.48459100723267
2455 1.97351777553558
2456 2.0507390499115
2457 2.10031843185425
2458 2.24402809143066
2459 2.53242492675781
2460 2.49145984649658
2461 2.38680171966553
2462 2.42344093322754
2463 2.82434320449829
2464 2.31256413459778
2465 2.29394626617432
2466 2.65406465530396
2467 2.53304100036621
2468 2.46353030204773
2469 2.44645261764526
2470 2.30446362495422
2471 2.46484518051147
2472 2.4662389755249
2473 2.23138093948364
2474 2.22291731834412
2475 1.9327689409256
2476 2.61555171012878
2477 2.35747647285461
2478 2.56033611297607
2479 2.26303720474243
2480 2.74011182785034
2481 2.59592700004578
2482 2.66354203224182
2483 2.59462523460388
2484 2.61301565170288
2485 2.26250553131104
2486 2.00616002082825
2487 1.73764932155609
2488 1.99670314788818
2489 2.60702705383301
2490 2.53605842590332
2491 1.72862911224365
2492 2.01366806030273
2493 1.99802672863007
2494 1.55820393562317
2495 1.71363151073456
2496 1.73167037963867
2497 1.73234272003174
2498 1.9370436668396
2499 2.35644459724426
2500 2.48836469650269
2501 2.83884620666504
2502 2.44366097450256
2503 2.41364622116089
2504 2.58766746520996
2505 2.20945048332214
2506 1.90912878513336
2507 2.06249022483826
2508 2.45968246459961
2509 2.68530058860779
2510 2.38997507095337
2511 2.65519976615906
2512 2.55471634864807
2513 1.76493978500366
2514 2.27669477462769
2515 2.08807969093323
2516 2.23079776763916
2517 1.81973397731781
2518 2.15694355964661
2519 2.56383109092712
2520 2.56141591072083
2521 2.50151586532593
2522 2.34958600997925
2523 2.11302924156189
2524 1.62071311473846
2525 2.77059412002563
2526 1.99236261844635
2527 1.6779533624649
2528 1.86836183071136
2529 1.887491106987
2530 1.61474204063416
2531 2.78284692764282
2532 3.50503611564636
2533 3.13079476356506
2534 2.70005369186401
2535 2.91572332382202
2536 3.16377544403076
2537 2.65111684799194
2538 2.42438435554504
2539 2.89854049682617
2540 2.80052733421326
2541 3.68119525909424
2542 3.47900533676147
2543 2.91029858589172
2544 3.30567169189453
2545 2.53350329399109
2546 2.6015636920929
2547 2.71032190322876
2548 2.6480770111084
2549 3.66540670394897
2550 3.29974555969238
2551 3.82849216461182
2552 3.70727968215942
2553 3.63088750839233
2554 3.66749835014343
2555 3.84205865859985
2556 4.02344226837158
2557 3.24856662750244
2558 3.59614253044128
2559 2.84040474891663
2560 3.36545038223267
2561 3.46209502220154
2562 3.09985327720642
2563 3.38891792297363
2564 3.46601986885071
2565 2.98139834403992
2566 2.88635540008545
2567 2.64387965202332
2568 2.7875874042511
2569 3.196941614151
2570 3.0770857334137
2571 2.57843828201294
2572 2.73326659202576
2573 2.14974498748779
2574 2.24906802177429
2575 2.52116107940674
2576 2.93792414665222
2577 2.36328840255737
2578 1.96990752220154
2579 1.98398542404175
2580 1.93295514583588
2581 2.24517488479614
2582 2.05748462677002
2583 2.40960764884949
2584 2.86488842964172
2585 2.17389869689941
2586 2.11488246917725
2587 1.65393579006195
2588 2.08808374404907
2589 2.14043116569519
2590 2.2447681427002
2591 2.35883760452271
2592 2.09465289115906
2593 2.18259263038635
2594 2.01429033279419
2595 2.08044195175171
2596 2.45607781410217
2597 2.17296123504639
2598 2.13276267051697
2599 2.54139280319214
2600 2.09706926345825
2601 3.3731415271759
2602 3.18777251243591
2603 3.30488419532776
2604 3.58123254776001
2605 3.1473217010498
2606 3.05471587181091
2607 2.77932476997375
2608 3.55009460449219
2609 2.98729467391968
2610 3.01020932197571
2611 3.30196070671082
2612 3.19437217712402
2613 3.10429215431213
2614 2.82338047027588
2615 3.25763416290283
2616 3.74999713897705
2617 3.25578665733337
2618 2.99069905281067
2619 3.46169376373291
2620 3.11833477020264
2621 3.11234784126282
2622 2.64621686935425
2623 2.9190981388092
2624 3.35889267921448
2625 3.11938977241516
2626 3.45565462112427
2627 2.81249475479126
2628 2.40719985961914
2629 3.39379143714905
2630 2.30256032943726
2631 2.40203285217285
2632 2.68550872802734
2633 2.46796011924744
2634 2.61158752441406
2635 2.36486554145813
2636 2.51141905784607
2637 1.8390154838562
2638 1.9637326002121
2639 2.04626655578613
2640 2.55522966384888
2641 1.98151135444641
2642 1.88261151313782
2643 2.35980772972107
2644 2.93533110618591
2645 1.88937866687775
2646 3.35579347610474
2647 3.62367796897888
2648 3.08515524864197
2649 2.634681224823
2650 3.14444398880005
2651 3.38142442703247
2652 2.39147353172302
2653 2.06281280517578
2654 2.0530641078949
2655 1.85212731361389
2656 2.21329736709595
2657 2.10280251502991
2658 1.96047961711884
2659 1.72815597057343
2660 2.41616654396057
2661 2.37897801399231
2662 2.77207541465759
2663 2.15199947357178
2664 1.72346031665802
2665 2.25613021850586
2666 1.9023129940033
2667 2.41282272338867
2668 2.68703150749207
2669 2.46096563339233
2670 2.31611776351929
2671 2.82906270027161
2672 3.72784566879272
2673 4.89974355697632
2674 3.63823747634888
2675 3.62375783920288
2676 4.0300030708313
2677 3.71099638938904
2678 3.51160955429077
2679 2.07113575935364
2680 1.91321301460266
2681 2.03512144088745
2682 2.09253120422363
2683 2.84682130813599
2684 2.69917345046997
2685 3.2951545715332
2686 3.36838412284851
2687 2.48435044288635
2688 3.08779811859131
2689 2.50000524520874
2690 2.43152213096619
2691 2.44245457649231
2692 3.72878670692444
2693 2.85741496086121
2694 2.6465368270874
2695 2.56666922569275
2696 2.07472538948059
2697 2.7712128162384
2698 2.97005271911621
2699 2.80024814605713
2700 3.23630309104919
2701 2.67572426795959
2702 2.7274272441864
2703 3.02373433113098
2704 2.79634952545166
2705 2.65895438194275
2706 2.76428484916687
2707 2.85372352600098
2708 2.19384717941284
2709 2.35249948501587
2710 3.36764740943909
2711 3.66430997848511
2712 3.59322667121887
2713 3.70860981941223
2714 4.4746994972229
2715 3.36061310768127
2716 3.80975270271301
2717 2.47484564781189
2718 2.49245572090149
2719 2.76383924484253
2720 2.83528733253479
2721 2.09066796302795
2722 3.01910853385925
2723 2.32083106040955
2724 2.09289765357971
2725 1.74297165870667
2726 1.83570742607117
2727 1.86405467987061
2728 1.92123961448669
2729 2.25926470756531
2730 1.64656007289886
2731 1.90721786022186
2732 1.63199150562286
2733 1.30094945430756
2734 1.94189035892487
2735 2.03965997695923
2736 1.7914092540741
2737 1.90700650215149
2738 2.33929228782654
2739 2.57765626907349
2740 2.05432987213135
2741 1.55489349365234
2742 1.79291903972626
2743 2.10896873474121
2744 2.71744084358215
2745 2.89873266220093
2746 2.63154649734497
2747 3.90283298492432
2748 3.71784973144531
2749 3.84309983253479
2750 3.79217314720154
2751 3.50230956077576
2752 2.99343585968018
2753 2.98408722877502
2754 3.59802055358887
2755 3.62952256202698
2756 3.62745451927185
2757 3.73444175720215
2758 2.58472323417664
2759 2.7198166847229
2760 2.10665130615234
2761 2.23088622093201
2762 2.03533124923706
2763 2.63813328742981
2764 2.59443068504333
2765 2.54810833930969
2766 2.40417385101318
2767 2.15781450271606
2768 1.9099839925766
2769 2.02113771438599
2770 2.05161952972412
2771 2.07238674163818
2772 1.99312222003937
2773 2.19860935211182
2774 1.62613105773926
2775 1.79089224338531
2776 1.7434196472168
2777 2.37283682823181
2778 2.1555700302124
2779 1.61118602752686
2780 1.84374535083771
2781 2.29083967208862
2782 2.07658553123474
2783 1.66055405139923
2784 1.51625835895538
2785 1.91619527339935
2786 1.89377689361572
2787 1.86358523368835
2788 1.9771580696106
2789 2.00588607788086
2790 1.9932678937912
2791 1.85938668251038
2792 1.90220069885254
2793 1.82347130775452
2794 2.23107719421387
2795 2.02506804466248
2796 2.20770287513733
2797 2.23833131790161
2798 2.19362616539001
2799 2.20518589019775
2800 2.70519256591797
2801 1.8942676782608
2802 2.52694416046143
2803 2.82138562202454
2804 2.88597083091736
2805 2.83643555641174
2806 2.96414542198181
2807 3.10852336883545
2808 3.05018854141235
2809 3.34341096878052
2810 3.24181652069092
2811 2.92329454421997
2812 2.52410364151001
2813 2.46772837638855
2814 2.77190399169922
2815 2.72635698318481
2816 2.71500682830811
2817 2.56765913963318
2818 3.27382659912109
2819 3.20325374603271
2820 3.51544952392578
2821 2.64413189888
2822 2.43102765083313
2823 2.00676727294922
2824 2.12156653404236
2825 2.61035513877869
2826 2.32359766960144
2827 2.08921504020691
2828 1.98284828662872
2829 2.13107562065125
2830 2.28287768363953
2831 2.49095177650452
2832 2.02226090431213
2833 2.21624517440796
2834 2.1723804473877
2835 3.32564568519592
2836 2.35924386978149
2837 3.80089044570923
2838 3.57470154762268
2839 2.71779680252075
2840 3.06511378288269
2841 2.33773064613342
2842 2.17040348052979
2843 3.03812837600708
2844 2.54015207290649
2845 3.18177795410156
2846 3.0078136920929
2847 2.42925548553467
2848 2.36056923866272
2849 2.87430691719055
2850 2.58408141136169
2851 2.62323093414307
2852 2.40247440338135
2853 2.17478537559509
2854 2.43031001091003
2855 2.32721018791199
2856 2.64871954917908
2857 2.33130526542664
2858 2.75612115859985
2859 2.80516886711121
2860 2.30523490905762
2861 2.98155355453491
2862 2.47952103614807
2863 3.18523931503296
2864 2.34871006011963
2865 2.80771374702454
2866 2.3683762550354
2867 3.53578329086304
2868 2.81656885147095
2869 2.80475902557373
2870 3.12376093864441
2871 2.95325636863708
2872 3.08857131004333
2873 3.0398051738739
2874 3.18637037277222
2875 2.79868626594543
2876 2.77660179138184
2877 3.59818720817566
2878 3.33425760269165
2879 3.34541273117065
2880 3.77311968803406
2881 3.53652858734131
2882 3.61000227928162
2883 3.24999594688416
2884 3.82515025138855
2885 3.63101291656494
2886 3.53711795806885
2887 3.96455049514771
2888 4.57385492324829
2889 3.5034031867981
2890 3.63896608352661
2891 3.83678698539734
2892 3.67820453643799
2893 3.84115767478943
2894 3.82938122749329
2895 3.26543068885803
2896 3.14464902877808
2897 2.38127875328064
2898 2.33735322952271
2899 2.01528573036194
2900 2.07905530929565
2901 2.93110775947571
2902 1.99224519729614
2903 2.68012475967407
2904 3.34676814079285
2905 2.87362742424011
2906 2.87190842628479
2907 2.88284182548523
2908 2.66242790222168
2909 2.555983543396
2910 2.83194899559021
2911 3.02988600730896
2912 3.55572485923767
2913 3.25072002410889
2914 2.96981310844421
2915 2.58390545845032
2916 3.31877875328064
2917 3.17910671234131
2918 2.70493984222412
2919 2.88647222518921
2920 2.81928420066833
2921 2.93304419517517
2922 2.71442437171936
2923 2.66661071777344
2924 2.61191177368164
2925 2.55403900146484
2926 2.86748671531677
2927 2.72700619697571
2928 2.74277353286743
2929 2.97013854980469
2930 2.43576598167419
2931 2.71288990974426
2932 2.74026417732239
2933 2.30951619148254
2934 2.49710988998413
2935 2.4653537273407
2936 2.39560341835022
2937 2.30025577545166
2938 2.26090121269226
2939 2.44767117500305
2940 2.39999032020569
2941 2.26094388961792
2942 2.34115672111511
2943 2.31876111030579
2944 2.35397529602051
2945 2.3448338508606
2946 2.36513471603394
2947 2.29823875427246
2948 2.36202764511108
2949 2.33724331855774
2950 2.28236865997314
2951 2.34091424942017
2952 2.41213369369507
2953 2.53032875061035
2954 2.2741801738739
2955 2.3644700050354
2956 2.40387225151062
2957 2.40323805809021
2958 2.34128928184509
2959 2.43884634971619
2960 2.67276477813721
2961 2.46848821640015
2962 2.50647330284119
2963 2.34052896499634
2964 2.52873802185059
2965 2.5900194644928
2966 2.56433749198914
2967 2.55102014541626
2968 2.48697733879089
2969 2.46798491477966
2970 2.49525856971741
2971 2.48219513893127
2972 2.41788244247437
2973 2.78388977050781
2974 2.49991965293884
2975 2.58407592773438
2976 2.56550049781799
2977 2.31544065475464
2978 2.22692942619324
2979 2.12979435920715
2980 2.35913109779358
2981 2.3195493221283
2982 2.34765958786011
2983 2.13668727874756
2984 2.36814308166504
2985 1.95292901992798
2986 2.31213426589966
2987 2.44265294075012
2988 2.24219346046448
2989 2.28848218917847
2990 2.12135767936707
2991 2.43540740013123
2992 2.974280834198
2993 2.61112594604492
2994 2.36226773262024
2995 2.28166675567627
2996 2.29463386535645
2997 2.38521075248718
2998 2.14556002616882
2999 2.11848831176758
3000 2.05007576942444
3001 2.45618009567261
3002 2.30013227462769
3003 2.28530168533325
3004 2.62110161781311
3005 2.43217396736145
3006 2.41526865959167
3007 2.11306214332581
3008 2.16608810424805
3009 2.03439879417419
3010 2.06087946891785
3011 2.05324816703796
3012 1.96171522140503
3013 1.93266010284424
3014 2.17000651359558
3015 2.12098741531372
3016 2.28312277793884
3017 2.21746325492859
3018 2.17256784439087
3019 2.32122850418091
3020 2.36430239677429
3021 2.40593266487122
3022 2.39911222457886
3023 2.38506484031677
3024 2.39857697486877
3025 2.43163466453552
3026 2.35573768615723
3027 2.36548447608948
3028 2.35687851905823
3029 2.36370825767517
3030 2.43877601623535
3031 2.39318227767944
3032 2.47656846046448
3033 2.36967587471008
3034 2.84089493751526
3035 2.92628645896912
3036 2.90022492408752
3037 2.69678688049316
3038 2.97896766662598
3039 2.72133922576904
3040 2.65433406829834
3041 2.87953543663025
3042 2.70702171325684
3043 2.79830265045166
3044 2.83773899078369
3045 2.73299765586853
3046 2.80910682678223
3047 2.77341890335083
3048 2.9620668888092
3049 2.95904994010925
3050 2.81540179252625
3051 2.67135763168335
3052 2.73245358467102
3053 2.85715246200562
3054 2.79474759101868
3055 2.76419925689697
3056 2.44654250144958
3057 2.52615356445312
3058 2.67692756652832
3059 2.17350840568542
3060 2.77646088600159
3061 2.49166107177734
3062 2.68656015396118
3063 2.08724117279053
3064 2.25764155387878
3065 2.67847609519958
3066 2.21415185928345
3067 2.02874302864075
3068 2.06123566627502
3069 2.23212361335754
3070 1.81382942199707
3071 2.07855558395386
3072 2.21483111381531
3073 1.82571470737457
3074 2.33774542808533
3075 2.30814743041992
3076 2.05507946014404
3077 2.41690635681152
3078 2.72271680831909
3079 2.77599310874939
3080 2.73917984962463
3081 3.35948944091797
3082 2.78982138633728
3083 2.19791221618652
3084 2.95119619369507
3085 3.02475786209106
3086 2.54965257644653
3087 2.62475895881653
3088 2.73046708106995
3089 2.65298104286194
3090 2.43159008026123
3091 2.24684953689575
3092 2.4015851020813
3093 3.30798077583313
3094 3.87698841094971
3095 3.72672367095947
3096 3.84156966209412
3097 2.89817190170288
3098 2.78685784339905
3099 2.99208974838257
3100 3.02050232887268
3101 2.89066123962402
3102 2.77217078208923
3103 3.37767243385315
3104 2.91135334968567
3105 2.80916905403137
3106 2.54977965354919
3107 2.58258986473083
3108 2.40796375274658
3109 2.94138717651367
3110 2.33010005950928
3111 2.12283635139465
3112 2.33743071556091
3113 2.70523118972778
3114 3.15752792358398
3115 2.65574193000793
3116 2.5018265247345
3117 2.74578237533569
3118 1.91046833992004
3119 1.81586670875549
3120 2.64095520973206
3121 2.54347991943359
3122 2.41730690002441
3123 3.00625872612
3124 2.63985824584961
3125 2.42786955833435
3126 3.75808811187744
3127 2.84296345710754
3128 2.52207255363464
3129 2.69665217399597
3130 2.8879017829895
3131 2.88797998428345
3132 2.40018939971924
3133 2.60011529922485
3134 3.18748569488525
3135 3.19412231445312
3136 3.84124207496643
3137 3.32709765434265
3138 3.20024347305298
3139 3.23611855506897
3140 2.99636197090149
3141 3.33211159706116
3142 3.15832448005676
3143 2.65840864181519
3144 2.44289302825928
3145 2.62529873847961
3146 2.46285247802734
3147 2.36794114112854
3148 2.76428818702698
3149 3.0537269115448
3150 2.65043210983276
3151 2.92288541793823
3152 2.98253345489502
3153 3.274658203125
3154 3.26015186309814
3155 3.3037965297699
3156 3.46025586128235
3157 3.49574041366577
3158 3.48318934440613
3159 3.44064903259277
3160 3.37381291389465
3161 3.30992436408997
3162 3.40896606445312
3163 3.40912866592407
3164 3.38727164268494
3165 3.58347296714783
3166 3.54224920272827
3167 3.22680950164795
3168 3.36622929573059
3169 3.40149974822998
3170 3.6438148021698
3171 3.3922758102417
3172 3.5556743144989
3173 2.84155321121216
3174 2.17208909988403
3175 2.20189905166626
3176 2.55043482780457
3177 2.41622829437256
3178 2.71715998649597
3179 3.79573655128479
3180 3.35853981971741
3181 3.00417470932007
3182 3.8687105178833
3183 2.93205904960632
3184 3.53894376754761
3185 2.94564199447632
3186 3.31221795082092
3187 2.5597939491272
3188 2.52259230613708
3189 2.28531050682068
3190 2.16477108001709
3191 2.4269425868988
3192 2.02900457382202
3193 3.26917409896851
3194 3.09878635406494
3195 3.61152386665344
3196 2.48398065567017
3197 1.99936819076538
3198 1.63028061389923
3199 2.26916098594666
3200 2.06180262565613
3201 1.93148970603943
3202 2.07674884796143
3203 2.09168338775635
3204 2.17330884933472
3205 2.31265091896057
3206 3.25513625144958
3207 2.68758773803711
3208 2.50310182571411
3209 1.82271099090576
3210 2.2350606918335
3211 2.33832550048828
3212 1.93460357189178
3213 2.16046905517578
3214 2.80182862281799
3215 2.73583436012268
3216 3.22248649597168
3217 3.18764233589172
3218 3.14892983436584
3219 2.92779278755188
3220 3.56188154220581
3221 3.98310685157776
3222 3.27581477165222
3223 3.36505317687988
3224 3.07099175453186
3225 2.65676021575928
3226 3.10400366783142
3227 2.62276244163513
3228 2.63627099990845
3229 2.94479298591614
3230 3.16590857505798
3231 3.07180571556091
3232 2.67231440544128
3233 2.5575225353241
3234 2.40279769897461
3235 2.73133945465088
3236 2.32581257820129
3237 2.57033777236938
3238 2.35086011886597
3239 3.02227854728699
3240 3.12390637397766
3241 2.66604590415955
3242 2.92696714401245
3243 2.99282932281494
3244 3.19428706169128
3245 2.87957501411438
3246 2.91046071052551
3247 2.83904671669006
3248 3.34100794792175
3249 3.05467104911804
3250 2.82962679862976
3251 3.02368378639221
3252 3.07353687286377
3253 2.63475465774536
3254 2.4988808631897
3255 2.99455499649048
3256 2.63794302940369
3257 2.4745237827301
3258 2.49816536903381
3259 2.5576913356781
3260 2.37407493591309
3261 2.59466195106506
3262 2.65653300285339
3263 3.17273473739624
3264 2.84022736549377
3265 3.06574296951294
3266 3.42298603057861
3267 3.51193380355835
3268 3.41291427612305
3269 3.86348533630371
3270 3.61600065231323
3271 3.61756825447083
3272 3.44344425201416
3273 3.799964427948
3274 3.58351397514343
3275 3.6417121887207
3276 3.63935112953186
3277 3.57187652587891
3278 3.09111428260803
3279 3.52121019363403
3280 3.32428908348083
3281 3.4314112663269
3282 3.19532799720764
3283 3.25447511672974
3284 3.43968033790588
3285 3.65409445762634
3286 3.68725442886353
3287 3.43523216247559
3288 2.6723370552063
3289 3.2902410030365
3290 3.31990456581116
3291 3.17831707000732
3292 3.52496099472046
3293 3.30832815170288
3294 3.03422069549561
3295 3.33333492279053
3296 3.38923192024231
3297 2.99614667892456
3298 3.18432664871216
3299 2.75036811828613
3300 2.40383529663086
3301 2.25994062423706
3302 2.46032691001892
3303 2.57130765914917
3304 2.91082787513733
3305 2.21884989738464
3306 2.15313768386841
3307 2.63452172279358
3308 2.81463956832886
3309 2.84093856811523
3310 3.02706217765808
3311 3.17831349372864
3312 3.03050780296326
3313 3.52300119400024
3314 2.94335722923279
3315 2.82538294792175
3316 3.14242553710938
3317 2.88249611854553
3318 2.33341956138611
3319 2.38870215415955
3320 1.95842015743256
3321 2.26190829277039
3322 2.68433833122253
3323 2.48374509811401
3324 2.24587798118591
3325 3.13470220565796
3326 2.75106167793274
3327 2.82264018058777
3328 2.2689049243927
3329 2.40717697143555
3330 2.63163018226624
3331 1.89853179454803
3332 2.29669666290283
3333 2.75396347045898
3334 2.66607594490051
3335 2.22269940376282
3336 2.45562219619751
3337 2.40018820762634
3338 2.44297528266907
3339 2.43648958206177
3340 1.98243069648743
3341 2.23372411727905
3342 1.91943752765656
3343 2.6846809387207
3344 2.69047403335571
3345 2.59154391288757
3346 1.95521128177643
3347 2.43729257583618
3348 2.19767475128174
3349 2.11997199058533
3350 2.43703508377075
3351 1.8772177696228
3352 1.80450904369354
3353 2.173424243927
3354 1.89254295825958
3355 1.94276940822601
3356 2.02300357818604
3357 2.18415093421936
3358 2.30117154121399
3359 2.74152517318726
3360 2.80975937843323
3361 2.41900062561035
3362 2.36218762397766
3363 2.63454413414001
3364 2.88719058036804
3365 2.66143226623535
3366 2.66767597198486
3367 2.64586901664734
3368 2.4938690662384
3369 2.46522665023804
3370 2.3918092250824
3371 2.59299993515015
3372 2.57475090026855
3373 2.53483247756958
3374 2.75169825553894
3375 2.7658634185791
3376 2.71337103843689
3377 2.59056711196899
3378 2.12373089790344
3379 1.97859752178192
3380 2.1233446598053
3381 2.3259744644165
3382 1.98634457588196
3383 2.25598073005676
3384 2.41948270797729
3385 2.5445396900177
3386 2.16545104980469
3387 2.09792041778564
3388 1.81627881526947
3389 2.09667682647705
3390 2.64415979385376
3391 2.3026328086853
3392 2.35832238197327
3393 2.42306613922119
3394 2.26650142669678
3395 2.23219752311707
3396 2.32696986198425
3397 2.4491651058197
3398 2.26302552223206
3399 2.36811637878418
3400 2.16364479064941
3401 2.46874284744263
3402 2.20319533348083
3403 2.32260417938232
3404 2.31642413139343
3405 2.43355631828308
3406 2.22839760780334
3407 2.46081376075745
3408 2.45486736297607
3409 2.42322015762329
3410 2.713059425354
3411 2.66814351081848
3412 2.81685829162598
3413 2.43382573127747
3414 2.3206627368927
3415 2.50236654281616
3416 2.88831853866577
3417 2.5657114982605
3418 2.52928686141968
3419 2.8043315410614
3420 2.17101836204529
3421 2.78395438194275
3422 2.63694167137146
3423 2.70809292793274
3424 2.68709588050842
3425 2.66941428184509
3426 2.21983814239502
3427 2.96171593666077
3428 2.81041479110718
3429 2.69270896911621
3430 2.28817176818848
3431 2.78552222251892
3432 2.86078929901123
3433 2.5048656463623
3434 2.2289617061615
3435 2.27351021766663
3436 2.72397661209106
3437 2.49097585678101
3438 2.62329053878784
3439 2.83009815216064
3440 2.11217093467712
3441 2.34150528907776
3442 2.75366711616516
3443 2.58504009246826
3444 1.94277667999268
3445 2.19576692581177
3446 2.7275116443634
3447 2.97292399406433
3448 2.37052226066589
3449 2.11426782608032
3450 2.10445857048035
3451 3.05403161048889
3452 1.94577598571777
3453 2.11868977546692
3454 2.20241832733154
3455 2.51703715324402
3456 2.46616554260254
3457 2.39124417304993
3458 2.34893536567688
3459 2.08218622207642
3460 2.146728515625
3461 2.84472346305847
3462 2.27000570297241
3463 2.06905460357666
3464 1.73332405090332
3465 1.52124190330505
3466 1.58649885654449
3467 2.1114239692688
3468 2.2938392162323
3469 2.48313879966736
3470 2.55432081222534
3471 2.46683573722839
3472 2.10701704025269
3473 2.41469621658325
3474 2.45282053947449
3475 1.75632095336914
3476 2.12728404998779
3477 2.34192395210266
3478 2.36439657211304
3479 2.58531904220581
3480 2.82228231430054
3481 2.64335918426514
3482 2.24801874160767
3483 2.41769599914551
3484 2.46807909011841
3485 1.9395340681076
3486 2.5930118560791
3487 2.46358251571655
3488 2.37644124031067
3489 2.63138890266418
3490 2.89296889305115
3491 2.43448328971863
3492 2.44603276252747
3493 2.71204566955566
3494 2.51869320869446
3495 2.34277892112732
3496 2.11818695068359
3497 2.12547779083252
3498 1.91870224475861
3499 2.20204186439514
3500 1.94771873950958
3501 2.34999179840088
3502 2.17417788505554
3503 2.43236970901489
3504 2.8254714012146
3505 2.19232249259949
3506 2.32924890518188
3507 2.27404046058655
3508 2.7709538936615
3509 2.85836863517761
3510 3.32401371002197
3511 2.35584354400635
3512 1.94903028011322
3513 3.24890613555908
3514 3.74269819259644
3515 3.72583651542664
3516 3.2065167427063
3517 3.00909066200256
3518 2.87988758087158
3519 2.30125427246094
3520 3.23423194885254
3521 2.34763431549072
3522 2.7458770275116
3523 2.27737998962402
3524 2.64604902267456
3525 3.68783187866211
3526 3.69267511367798
3527 3.22289896011353
3528 3.09829807281494
3529 2.81874513626099
3530 2.49096918106079
3531 2.72292900085449
3532 2.19610714912415
3533 2.44536948204041
3534 3.50495171546936
3535 2.61543107032776
3536 2.57061767578125
3537 2.46364593505859
3538 2.33822870254517
3539 2.55421543121338
3540 2.80031299591064
3541 2.60402917861938
3542 2.93628787994385
3543 2.6610324382782
3544 2.22434043884277
3545 1.72471261024475
3546 2.42969584465027
3547 1.79074931144714
3548 2.53976249694824
3549 2.35142040252686
3550 2.34557008743286
3551 2.02424931526184
3552 1.73484456539154
3553 1.91269719600677
3554 1.51675581932068
3555 2.1905083656311
3556 1.95728540420532
3557 1.75460255146027
3558 2.11183643341064
3559 2.17811417579651
3560 2.39136052131653
3561 2.34649157524109
3562 2.33046722412109
3563 2.53301477432251
3564 2.03393387794495
3565 2.26529836654663
3566 1.7687509059906
3567 3.15014004707336
3568 2.91901350021362
3569 2.52610635757446
3570 2.1596508026123
3571 1.78506720066071
3572 2.35361742973328
3573 1.57364904880524
3574 1.62348353862762
3575 1.48053383827209
3576 1.93539822101593
3577 1.87267374992371
3578 1.28111946582794
3579 2.09642457962036
3580 1.59347128868103
3581 2.83173704147339
3582 2.00091409683228
3583 2.11347222328186
3584 1.9421284198761
3585 2.35656523704529
3586 1.94727611541748
3587 2.39323711395264
3588 2.21429038047791
3589 2.87058305740356
3590 3.36586403846741
3591 3.43420386314392
3592 3.5264048576355
3593 3.55568194389343
3594 4.38456869125366
3595 4.62547492980957
3596 3.31726980209351
3597 3.57383108139038
3598 4.21663904190063
3599 4.20955038070679
3600 4.14055252075195
3601 4.12313413619995
3602 4.06789636611938
3603 4.04411792755127
3604 3.83402252197266
3605 4.14697360992432
3606 4.11702442169189
3607 3.8216598033905
3608 3.92053985595703
3609 3.42988920211792
3610 3.43213367462158
3611 3.71800971031189
3612 3.49491691589355
3613 4.01493120193481
3614 3.80767250061035
3615 3.48243093490601
3616 2.94101190567017
3617 3.75604438781738
3618 3.50485897064209
3619 2.59997057914734
3620 3.16732811927795
3621 2.71018958091736
3622 3.50086164474487
3623 2.87661170959473
3624 3.94688272476196
3625 3.79695510864258
3626 2.31793260574341
3627 2.19868612289429
3628 2.34203338623047
3629 2.7015278339386
3630 2.19472193717957
3631 2.29764366149902
3632 2.86780714988708
3633 2.67748355865479
3634 2.62200236320496
3635 3.24955344200134
3636 3.00162863731384
3637 1.93674278259277
3638 1.59102177619934
3639 1.71514713764191
3640 1.37147927284241
3641 1.40649151802063
3642 1.95554208755493
3643 1.62942385673523
3644 1.55333626270294
3645 2.03162002563477
3646 1.76647508144379
3647 1.88125443458557
3648 2.31436586380005
3649 2.63158226013184
3650 3.11259961128235
3651 2.61588215827942
3652 2.54734206199646
3653 2.40343403816223
3654 2.36319708824158
3655 1.8392106294632
3656 2.13093376159668
3657 2.5968759059906
3658 1.87109768390656
3659 2.3144359588623
3660 1.97257816791534
3661 1.73539066314697
3662 1.75748515129089
3663 2.05172872543335
3664 2.72144341468811
3665 2.42224144935608
3666 1.58931815624237
3667 2.30431890487671
3668 2.35959696769714
3669 2.08890199661255
3670 2.34791350364685
3671 2.40291023254395
3672 2.34592628479004
3673 2.00008225440979
3674 2.43493890762329
3675 2.49325394630432
3676 2.15646386146545
3677 2.21702527999878
3678 2.09260106086731
3679 1.48545849323273
3680 1.93758106231689
3681 2.39404153823853
3682 2.62219095230103
3683 2.44626212120056
3684 2.48912358283997
3685 2.92535591125488
3686 2.4977240562439
3687 2.94259285926819
3688 2.63778901100159
3689 2.10574626922607
3690 2.85523986816406
3691 2.65417695045471
3692 3.58226537704468
3693 2.85009288787842
3694 2.42532110214233
3695 2.17691898345947
3696 2.27617216110229
3697 2.33867430686951
3698 2.39005017280579
3699 2.70901989936829
3700 3.22451138496399
3701 3.416428565979
3702 3.09368348121643
3703 2.07707118988037
3704 2.45438170433044
3705 2.38564586639404
3706 2.30879306793213
3707 2.22650742530823
3708 2.32943367958069
3709 2.19292259216309
3710 3.00309753417969
3711 3.15857005119324
3712 2.40964388847351
3713 2.79217314720154
3714 3.43020129203796
3715 2.97966694831848
3716 2.61647987365723
3717 2.75624203681946
3718 2.63843011856079
3719 2.86095309257507
3720 2.65585899353027
3721 2.45974636077881
3722 2.64959406852722
3723 2.86598539352417
3724 2.27590560913086
3725 2.47624707221985
3726 2.62636613845825
3727 2.69501233100891
3728 2.72471809387207
3729 2.78685092926025
3730 3.16598415374756
3731 2.35835027694702
3732 2.1288526058197
3733 2.13246440887451
3734 2.13095235824585
3735 2.26809978485107
3736 2.16748809814453
3737 2.14341068267822
3738 2.07713389396667
3739 1.8267183303833
3740 1.86660599708557
3741 2.01940131187439
3742 1.95087599754333
3743 2.00119805335999
3744 2.3332531452179
3745 2.68618011474609
3746 2.51933765411377
3747 2.51355338096619
3748 2.50141048431396
3749 2.69534826278687
3750 2.45474243164062
3751 2.72456097602844
3752 2.49681448936462
3753 1.70816600322723
3754 1.86105692386627
3755 2.27805757522583
3756 2.09540343284607
3757 2.28227376937866
3758 2.13597989082336
3759 2.43636965751648
3760 2.41799640655518
3761 2.51748323440552
3762 2.07221603393555
3763 2.60484600067139
3764 2.19286179542542
3765 2.23341774940491
3766 2.22317337989807
3767 2.41756510734558
3768 2.27832198143005
3769 2.35785579681396
3770 2.16322827339172
3771 1.99699234962463
3772 2.56820034980774
3773 2.46069312095642
3774 2.40432214736938
3775 2.3152449131012
3776 2.2201509475708
3777 2.07413005828857
3778 2.17666363716125
3779 2.15853905677795
3780 2.24646091461182
3781 2.22111415863037
3782 2.23746705055237
3783 2.68208956718445
3784 2.42005109786987
3785 2.53986263275146
3786 2.23532795906067
3787 2.09388422966003
3788 2.09956407546997
3789 2.20770502090454
3790 2.11107015609741
3791 2.03646540641785
3792 1.90307676792145
3793 2.12662148475647
3794 1.97599947452545
3795 2.05727958679199
3796 2.20863652229309
3797 2.66647553443909
3798 2.14952969551086
3799 2.40914702415466
3800 2.45810675621033
3801 2.55617380142212
3802 2.45893359184265
3803 2.21616792678833
3804 2.39836406707764
3805 2.42502880096436
3806 2.5248715877533
3807 2.86360311508179
3808 2.61770296096802
3809 2.56534671783447
3810 2.6511697769165
3811 2.70571374893188
3812 2.64103841781616
3813 2.78189921379089
3814 2.82117104530334
3815 2.80771017074585
3816 2.88723015785217
3817 2.97427678108215
3818 2.71661591529846
3819 2.68658876419067
3820 2.47151827812195
3821 2.62757611274719
3822 2.36099195480347
3823 2.4090256690979
3824 2.55343008041382
3825 2.5974907875061
3826 2.58236861228943
3827 2.69025731086731
3828 2.81281781196594
3829 2.73525595664978
3830 2.85214161872864
3831 2.76718211174011
3832 2.45261144638062
3833 2.59653639793396
3834 2.19452500343323
3835 2.6363205909729
3836 2.7798433303833
3837 2.7369065284729
3838 2.63482236862183
3839 2.29943895339966
3840 2.64774775505066
3841 2.81714248657227
3842 3.08029556274414
3843 2.80530047416687
3844 2.71758008003235
3845 2.86158466339111
3846 3.24366354942322
3847 3.1571729183197
3848 2.70142674446106
3849 2.25032997131348
3850 2.23295259475708
3851 2.82386755943298
3852 2.6624755859375
3853 2.71073246002197
3854 2.4579176902771
3855 2.4220974445343
3856 2.80871748924255
3857 2.56882262229919
3858 2.50015830993652
3859 2.6865508556366
3860 2.23628664016724
3861 2.32272958755493
3862 2.76407933235168
3863 2.28671479225159
3864 2.62173795700073
3865 2.52795791625977
3866 2.56305694580078
3867 2.22966456413269
3868 2.31667160987854
3869 2.74417161941528
3870 2.77814149856567
3871 2.62385106086731
3872 2.67036557197571
3873 2.63931822776794
3874 2.74610614776611
3875 2.391521692276
3876 2.54672980308533
3877 2.48146080970764
3878 1.86330735683441
3879 2.08026766777039
3880 1.87728333473206
3881 1.96341812610626
3882 1.81149673461914
3883 1.8714759349823
3884 2.19616937637329
3885 2.37366247177124
3886 2.41275405883789
3887 2.0209219455719
3888 2.09823799133301
3889 1.87717866897583
3890 1.89903497695923
3891 2.28000092506409
3892 2.29208612442017
3893 2.49309897422791
3894 2.68832206726074
3895 2.52155256271362
3896 2.35457348823547
3897 2.14542412757874
3898 2.10768365859985
3899 2.3653564453125
3900 2.34176254272461
3901 2.64586853981018
3902 2.40622568130493
3903 2.28257489204407
3904 2.46846270561218
3905 2.53385543823242
3906 2.32556748390198
3907 2.33747410774231
3908 2.55294156074524
3909 2.31861424446106
3910 2.48586177825928
3911 2.8323929309845
3912 3.001136302948
3913 2.97336935997009
3914 2.96639776229858
3915 2.76739501953125
3916 3.07441926002502
3917 3.2569215297699
3918 3.03613829612732
3919 3.18888449668884
3920 3.05894088745117
3921 3.04225730895996
3922 3.31447100639343
3923 3.33447766304016
3924 3.53963327407837
3925 3.70194411277771
3926 3.36976194381714
3927 3.17222881317139
3928 3.37536835670471
3929 3.15740203857422
3930 3.37620639801025
3931 3.03535866737366
3932 3.33677959442139
3933 3.39806652069092
3934 3.15533709526062
3935 3.24427795410156
3936 3.11699485778809
3937 3.15882349014282
3938 2.71922993659973
3939 2.73581957817078
3940 2.69702219963074
3941 3.03131985664368
3942 2.92065834999084
3943 2.90006518363953
3944 2.76942133903503
3945 2.71087288856506
3946 2.57388687133789
3947 2.75966048240662
3948 3.1352059841156
3949 3.06369972229004
3950 2.89806890487671
3951 2.99863624572754
3952 2.69500112533569
3953 2.96357083320618
3954 2.93297457695007
3955 2.84153723716736
3956 2.82598376274109
3957 3.6482367515564
3958 3.47797751426697
3959 3.21410894393921
3960 2.80729866027832
3961 3.03595995903015
3962 3.18871688842773
3963 3.05045890808105
3964 2.90456128120422
3965 2.5512273311615
3966 3.20111680030823
3967 3.07722115516663
3968 2.75447821617126
3969 2.76190280914307
3970 2.56571388244629
3971 3.35724520683289
3972 2.88523745536804
3973 3.87707233428955
3974 3.45661044120789
3975 3.32824206352234
3976 3.2728898525238
3977 3.52751493453979
3978 3.25477910041809
3979 3.17184591293335
3980 3.9423234462738
3981 3.68400454521179
3982 4.03856039047241
3983 3.98524641990662
3984 4.08915519714355
3985 4.2079005241394
3986 3.90888500213623
3987 3.7819037437439
3988 4.04748010635376
3989 3.70866370201111
3990 3.88594484329224
3991 4.06415367126465
3992 3.84503173828125
3993 3.60421228408813
3994 4.0287013053894
3995 3.91168618202209
3996 3.61084771156311
3997 4.47783184051514
3998 4.24536657333374
3999 3.71238803863525
4000 3.9027202129364
4001 4.02872610092163
4002 4.51698780059814
4003 4.42419052124023
4004 4.31531620025635
4005 4.0841760635376
4006 4.27250337600708
4007 4.17030143737793
4008 3.8749566078186
4009 3.54918336868286
4010 3.66842913627625
4011 3.83149695396423
4012 3.99602627754211
4013 4.06135082244873
4014 4.17011117935181
4015 4.22096252441406
4016 4.21571826934814
4017 3.69937682151794
4018 3.8665931224823
4019 4.03056192398071
4020 4.12571096420288
4021 3.76913332939148
4022 4.02901458740234
4023 3.32215905189514
4024 2.58855199813843
4025 2.57176041603088
4026 2.80085945129395
4027 2.65303325653076
4028 2.54713249206543
4029 2.46794414520264
4030 1.98451852798462
4031 3.02081418037415
4032 2.66784119606018
4033 2.64570951461792
4034 2.82006692886353
4035 1.93033647537231
4036 1.81182742118835
4037 2.62654852867126
4038 2.72394561767578
4039 1.99979627132416
4040 2.14479684829712
4041 2.01558971405029
4042 2.34256458282471
4043 2.259033203125
4044 2.10825276374817
4045 2.65071606636047
4046 1.92886555194855
4047 1.78767335414886
4048 1.65857291221619
4049 1.62914931774139
4050 2.40169072151184
4051 1.70520913600922
4052 2.16659188270569
4053 2.37116837501526
4054 2.35995674133301
4055 1.99924290180206
4056 2.65406656265259
4057 2.58966755867004
4058 2.37156915664673
4059 2.44524240493774
4060 2.29900884628296
4061 1.95659697055817
4062 2.07585334777832
4063 2.40725779533386
4064 2.71495604515076
4065 1.52967584133148
4066 1.90583539009094
4067 1.78527522087097
4068 1.85039079189301
4069 2.7806761264801
4070 2.57774496078491
4071 2.761873960495
4072 1.42822861671448
4073 1.72849345207214
4074 1.63840365409851
4075 2.08720231056213
4076 1.72523784637451
4077 1.558713555336
4078 2.24115133285522
4079 2.2527768611908
4080 1.82109034061432
4081 3.66712069511414
4082 4.03760814666748
4083 5.16146802902222
4084 4.69059371948242
4085 5.29647397994995
4086 4.98938894271851
4087 5.31687068939209
4088 4.66535329818726
4089 3.65611577033997
4090 3.76101517677307
4091 3.54165196418762
4092 3.48478150367737
4093 3.38448476791382
4094 2.26805520057678
4095 1.84899771213531
4096 1.94765901565552
4097 1.44342720508575
4098 1.85215151309967
4099 3.09850335121155
4100 1.85030031204224
4101 2.2385892868042
4102 3.59082627296448
4103 2.53676438331604
4104 3.21918940544128
4105 2.79410266876221
4106 3.27510118484497
4107 3.60815763473511
4108 2.9497754573822
4109 2.80107522010803
4110 2.7489025592804
4111 3.03191232681274
4112 3.00037503242493
4113 3.18542146682739
4114 2.64140701293945
4115 2.15977501869202
4116 3.08637619018555
4117 2.48287105560303
4118 3.09739542007446
4119 3.3896152973175
4120 2.6656436920166
4121 2.20639204978943
4122 2.14328718185425
4123 2.2647647857666
4124 2.48487043380737
4125 2.73932814598083
4126 2.25636386871338
4127 2.96680307388306
4128 2.45261573791504
4129 2.03184199333191
4130 2.68988943099976
4131 2.34684157371521
4132 3.31955432891846
4133 3.39031577110291
4134 3.09820938110352
4135 2.32913541793823
4136 2.66903734207153
4137 2.52105498313904
4138 2.57263588905334
4139 2.52138042449951
4140 2.58859729766846
4141 3.20212006568909
4142 3.15219950675964
4143 3.0702588558197
4144 3.12708735466003
4145 2.93734931945801
4146 2.96068835258484
4147 3.08159899711609
4148 3.25721430778503
4149 2.88018536567688
4150 3.0260591506958
4151 3.07441377639771
4152 4.15218925476074
4153 3.2687828540802
4154 2.90228819847107
4155 3.78248977661133
4156 3.72531652450562
4157 3.78890037536621
4158 4.29319334030151
4159 3.72034549713135
4160 3.45553278923035
4161 2.84931993484497
4162 3.01901268959045
4163 2.66850256919861
4164 2.93728113174438
4165 2.29421782493591
4166 2.36613655090332
4167 2.60636854171753
4168 3.08833265304565
4169 3.55551958084106
4170 3.74292516708374
4171 4.12379360198975
4172 3.69995856285095
4173 3.13609838485718
4174 2.42038989067078
4175 2.36059784889221
4176 2.23101782798767
4177 3.09165954589844
4178 2.89443635940552
4179 3.32071876525879
4180 3.42918133735657
4181 3.0889778137207
4182 3.05379676818848
4183 3.6084246635437
4184 3.61325192451477
4185 4.20327377319336
4186 4.73071670532227
4187 4.49342250823975
4188 4.63722038269043
4189 4.45500946044922
4190 4.80359601974487
4191 3.90175080299377
4192 3.62092280387878
4193 2.9566171169281
4194 2.51967215538025
4195 2.16943788528442
4196 2.26809859275818
4197 2.22388958930969
4198 2.61462020874023
4199 2.04996848106384
4200 2.756267786026
4201 3.1644458770752
4202 3.7901451587677
4203 3.58784437179565
4204 3.81342601776123
4205 2.95095252990723
4206 3.15409898757935
4207 3.24509024620056
4208 4.21895122528076
4209 4.250563621521
4210 4.24171352386475
4211 4.21259880065918
4212 3.58093881607056
4213 3.3053343296051
4214 3.49780678749084
4215 4.03026294708252
4216 3.31414103507996
4217 3.4402961730957
4218 4.75492238998413
4219 3.17861723899841
4220 3.47469043731689
4221 3.44908380508423
4222 3.32054018974304
4223 2.14898705482483
4224 2.85198092460632
4225 2.39859294891357
4226 1.83690619468689
4227 1.94946694374084
4228 1.55113935470581
4229 1.9849020242691
4230 2.35969233512878
4231 2.79673528671265
4232 2.37213540077209
4233 2.48592257499695
4234 2.45137047767639
4235 2.46290349960327
4236 2.5245406627655
4237 2.88961696624756
4238 2.85719394683838
4239 2.77710700035095
4240 2.36720752716064
4241 2.60129451751709
4242 3.11269211769104
4243 2.81386399269104
4244 2.63865208625793
4245 2.62237477302551
4246 2.50837731361389
4247 2.76463055610657
4248 2.67688488960266
4249 2.8454258441925
4250 2.39230370521545
4251 2.10861921310425
4252 2.60093593597412
4253 2.78762197494507
4254 2.77802228927612
4255 2.5012514591217
4256 2.77793550491333
4257 2.98566842079163
4258 3.17991971969604
4259 2.97324395179749
4260 2.78315305709839
4261 2.97786259651184
4262 2.96329522132874
4263 3.17395806312561
4264 3.48816061019897
4265 3.32778072357178
4266 3.40182948112488
4267 2.97606801986694
4268 3.06843185424805
4269 2.74841547012329
4270 2.81696462631226
4271 2.8011839389801
4272 2.58897686004639
4273 2.80133366584778
4274 2.58435249328613
4275 2.89046859741211
4276 3.028644323349
4277 2.67806506156921
4278 3.31695914268494
4279 2.48622918128967
4280 1.63536059856415
4281 1.55920541286469
4282 1.96466875076294
4283 1.88107907772064
4284 1.95805644989014
4285 2.01541996002197
4286 2.0131471157074
4287 2.01204562187195
4288 2.07132124900818
4289 1.94681632518768
4290 2.3195481300354
4291 2.28111457824707
4292 2.28455495834351
4293 2.6453218460083
4294 2.35600018501282
4295 2.08697533607483
4296 2.14501428604126
4297 2.47184133529663
4298 2.57590985298157
4299 2.46510171890259
4300 2.33654022216797
4301 2.48862981796265
4302 2.36937546730042
4303 2.58519506454468
4304 2.45856690406799
4305 2.29420351982117
4306 2.39082503318787
4307 2.57035207748413
4308 2.01753616333008
4309 2.7961061000824
4310 2.11156415939331
4311 2.17117166519165
4312 2.59116721153259
4313 2.70689916610718
4314 3.02235960960388
4315 2.53043866157532
4316 3.07436990737915
4317 2.1732804775238
4318 2.42102718353271
4319 2.26595234870911
4320 1.7802255153656
4321 2.81840348243713
4322 2.43361282348633
4323 2.38814330101013
4324 2.04502201080322
4325 2.39280200004578
4326 1.96572458744049
4327 2.2412531375885
4328 1.77291977405548
4329 1.08155059814453
4330 1.28430366516113
4331 1.56916904449463
4332 1.51683008670807
4333 1.95579946041107
4334 1.28068387508392
4335 1.95531558990479
4336 2.0091233253479
4337 1.90973377227783
4338 1.89270901679993
4339 1.1800023317337
4340 1.73797202110291
4341 1.36478579044342
4342 1.94669532775879
4343 2.36824250221252
4344 2.48720574378967
4345 1.63781666755676
4346 1.76689457893372
4347 1.6718316078186
4348 2.27606177330017
4349 2.30497169494629
4350 1.65768086910248
4351 1.56852841377258
4352 1.55050778388977
4353 1.9346296787262
4354 2.09138178825378
4355 2.4309401512146
4356 1.86908304691315
4357 1.89839744567871
4358 2.35606050491333
4359 2.47690010070801
4360 2.95855736732483
4361 2.78147625923157
4362 2.54603481292725
4363 2.77951955795288
4364 2.95339179039001
4365 2.48094987869263
4366 2.88983607292175
4367 2.65194296836853
4368 2.77597999572754
4369 2.3823549747467
4370 2.55203342437744
4371 2.6785364151001
4372 2.42161774635315
4373 2.6592071056366
4374 2.46706438064575
4375 2.18964028358459
4376 2.19566535949707
4377 2.42630195617676
4378 2.34781384468079
4379 2.14801454544067
4380 2.17068576812744
4381 2.15874814987183
4382 2.19752860069275
4383 2.30141973495483
4384 2.34740090370178
4385 2.01362133026123
4386 2.57088375091553
4387 2.58363103866577
4388 2.43730711936951
4389 2.98971676826477
4390 3.34985899925232
4391 3.36959743499756
4392 3.27314901351929
4393 2.70864391326904
4394 2.80164241790771
4395 3.18788409233093
4396 2.53890013694763
4397 2.33608365058899
4398 2.77685356140137
4399 3.09492564201355
4400 2.98277401924133
4401 2.97121644020081
4402 2.90896391868591
4403 2.43266725540161
4404 2.80023956298828
4405 3.13246202468872
4406 3.65994572639465
4407 3.30862283706665
4408 3.609375
4409 3.90695190429688
4410 4.32233047485352
4411 4.26472234725952
4412 4.42384195327759
4413 4.14888095855713
4414 4.51871395111084
4415 4.08124399185181
4416 3.80871200561523
4417 3.59210991859436
4418 3.77625703811646
4419 4.01651430130005
4420 3.14095830917358
4421 3.87675929069519
4422 3.54554772377014
4423 3.95997738838196
4424 4.19384288787842
4425 4.04996299743652
4426 3.99958109855652
4427 4.13410472869873
4428 3.74002456665039
4429 3.9990599155426
4430 4.16033887863159
4431 4.04665231704712
4432 3.92825841903687
4433 4.14657545089722
4434 4.14411020278931
4435 4.42458772659302
4436 4.17468786239624
4437 3.7162868976593
4438 3.76103377342224
4439 3.48785996437073
4440 3.46412324905396
4441 3.67518472671509
4442 3.24405717849731
4443 3.94127941131592
4444 3.35092186927795
4445 3.21758031845093
4446 4.11759853363037
4447 3.85139083862305
4448 3.97069215774536
4449 4.08324098587036
4450 4.43322515487671
4451 4.50939607620239
4452 4.37393379211426
4453 4.35683250427246
4454 4.17106294631958
4455 3.70944142341614
4456 4.19620704650879
4457 3.65449595451355
4458 3.47616982460022
4459 3.12944149971008
4460 2.40077447891235
4461 3.43558526039124
4462 2.79883074760437
4463 2.98707318305969
4464 3.20142316818237
4465 2.37430810928345
4466 2.94808650016785
4467 3.13821196556091
4468 3.3497109413147
4469 3.15352249145508
4470 3.24988436698914
4471 3.02183890342712
4472 3.25598192214966
4473 3.30645442008972
4474 3.28983807563782
4475 3.30544662475586
4476 3.18270015716553
4477 3.41078186035156
4478 3.04862451553345
4479 2.60636496543884
4480 2.33020043373108
4481 2.14685988426208
4482 2.47428202629089
4483 2.65403771400452
4484 2.52904772758484
4485 2.62303805351257
4486 2.31284499168396
4487 2.25009202957153
4488 2.38814091682434
4489 2.12061095237732
4490 2.25265407562256
4491 2.95014762878418
4492 2.2782564163208
4493 2.53359389305115
4494 2.13045787811279
4495 2.08422422409058
4496 1.90609705448151
4497 2.08505344390869
4498 2.00813484191895
4499 1.92040634155273
4500 1.8939243555069
4501 1.6775267124176
4502 1.81687521934509
4503 2.52665853500366
4504 2.0435848236084
4505 2.57326149940491
4506 2.57088470458984
4507 2.25032424926758
4508 1.81384718418121
4509 2.16898632049561
4510 2.54392147064209
4511 2.22263288497925
4512 1.80425322055817
4513 1.89223325252533
4514 2.01792979240417
4515 1.90469825267792
4516 2.32026982307434
4517 2.35856866836548
4518 2.21162462234497
4519 2.05536723136902
4520 2.04530048370361
4521 2.32171297073364
4522 1.80927717685699
4523 2.0357608795166
4524 2.00692749023438
4525 1.92207980155945
4526 1.78081369400024
4527 1.95311963558197
4528 1.80650448799133
4529 1.6763664484024
4530 1.55292987823486
4531 1.9409019947052
4532 2.00341892242432
4533 2.20285272598267
4534 1.48643040657043
4535 2.22257328033447
4536 2.23909759521484
4537 1.93808603286743
4538 1.85794484615326
4539 2.35503578186035
4540 2.41827630996704
4541 2.0516459941864
4542 1.80762314796448
4543 2.35339760780334
4544 1.63113486766815
4545 2.28451347351074
4546 2.21481943130493
4547 2.16748762130737
4548 1.69852137565613
4549 2.15921545028687
4550 2.46768498420715
4551 2.1139919757843
4552 2.69323420524597
4553 2.61111402511597
4554 2.67166495323181
4555 1.96424186229706
4556 1.85311961174011
4557 2.27887225151062
4558 2.04439091682434
4559 1.90475559234619
4560 1.61903035640717
4561 1.48511254787445
4562 2.12412452697754
4563 2.11384272575378
4564 1.93319880962372
4565 2.02414464950562
4566 2.28641772270203
4567 1.57207500934601
4568 2.06876111030579
4569 1.95249056816101
4570 2.59777402877808
4571 2.45822834968567
4572 2.49679732322693
4573 2.54548501968384
4574 1.96274709701538
4575 1.81749522686005
4576 1.77061712741852
4577 1.46511280536652
4578 1.67417418956757
4579 1.58246684074402
4580 1.71333348751068
4581 1.45350193977356
4582 1.59386897087097
4583 1.6744077205658
4584 2.1910879611969
4585 1.52261555194855
4586 1.67815232276917
4587 1.66872489452362
4588 1.60989677906036
4589 1.70274317264557
4590 2.05124378204346
4591 1.7480171918869
4592 1.38332295417786
4593 1.62780034542084
4594 1.83840548992157
4595 1.62331688404083
4596 1.78623676300049
4597 1.66916084289551
4598 2.09238481521606
4599 1.72079253196716
4600 2.85843324661255
4601 2.68454742431641
4602 2.74417781829834
4603 3.21309471130371
4604 3.05265855789185
4605 2.97764110565186
4606 2.8860912322998
4607 2.17487740516663
4608 2.34157943725586
4609 2.34123945236206
4610 2.10916781425476
4611 2.36044597625732
4612 2.24766612052917
4613 1.90454745292664
4614 1.79648399353027
4615 1.62670922279358
4616 1.44988942146301
4617 1.92702972888947
4618 2.33399748802185
4619 2.80278515815735
4620 3.03828191757202
4621 3.04904341697693
4622 3.032790184021
4623 3.13230633735657
4624 3.26105093955994
4625 2.91760468482971
4626 3.01087713241577
4627 2.51791095733643
4628 2.76488757133484
4629 2.53112316131592
4630 2.21371459960938
4631 2.95194506645203
4632 2.82357597351074
4633 2.9510862827301
4634 3.41449618339539
4635 3.27242994308472
4636 3.51342678070068
4637 2.09983038902283
4638 2.2750723361969
4639 2.21857380867004
4640 2.65644788742065
4641 2.53591418266296
4642 3.1864857673645
4643 3.07709145545959
4644 3.35446619987488
4645 3.56957364082336
4646 3.74099802970886
4647 3.92392373085022
4648 3.87764835357666
4649 3.75743961334229
4650 3.25023460388184
4651 3.58822798728943
4652 2.8800220489502
4653 2.66320824623108
4654 2.74010157585144
4655 1.96490716934204
4656 2.47632026672363
4657 2.47531175613403
4658 3.4486608505249
4659 3.91974878311157
4660 3.77010440826416
4661 4.08526849746704
4662 4.06090593338013
4663 3.38736486434937
4664 3.7827455997467
4665 3.64532589912415
4666 3.73402714729309
4667 3.39505076408386
4668 3.76372170448303
4669 3.09659171104431
4670 3.55560278892517
4671 4.46337080001831
4672 4.76786994934082
4673 4.86906242370605
4674 3.98073768615723
4675 4.01044368743896
4676 4.57891607284546
4677 4.50038957595825
4678 4.79517650604248
4679 4.16299343109131
4680 2.9257915019989
4681 2.43367004394531
4682 2.06456112861633
4683 2.43063807487488
4684 2.97876381874084
4685 3.17923879623413
4686 3.46841597557068
4687 3.64206027984619
4688 4.13332653045654
4689 3.37999296188354
4690 3.0996367931366
4691 3.45830368995667
4692 2.79212498664856
4693 3.74299883842468
4694 3.50015211105347
4695 2.8346745967865
4696 2.87328410148621
4697 2.98129773139954
4698 3.14846539497375
4699 3.25793218612671
4700 2.38660097122192
4701 2.62733125686646
4702 3.01993036270142
4703 3.32305026054382
4704 3.11198568344116
4705 2.99077820777893
4706 3.02848649024963
4707 3.75277018547058
4708 2.46391296386719
4709 2.35093259811401
4710 2.19075560569763
4711 1.97990465164185
4712 1.70909643173218
4713 1.35218954086304
4714 1.97219288349152
4715 2.04160618782043
4716 2.25250387191772
4717 1.80063152313232
4718 2.28286099433899
4719 2.00324869155884
4720 2.32286429405212
4721 1.84099137783051
4722 2.56546759605408
4723 2.0482919216156
4724 2.42646408081055
4725 2.59190011024475
4726 2.13093256950378
4727 2.87506031990051
4728 2.69136810302734
4729 2.26837944984436
4730 2.27107405662537
4731 1.78268086910248
4732 2.04203820228577
4733 1.84358632564545
4734 2.25751161575317
4735 1.73513889312744
4736 2.81289100646973
4737 2.33150935173035
4738 1.89502787590027
4739 1.65524542331696
4740 1.8504946231842
4741 1.96297943592072
4742 2.41863107681274
4743 2.11653900146484
4744 1.78867900371552
4745 1.45291614532471
4746 2.31711459159851
4747 1.23794615268707
4748 2.09739279747009
4749 1.57057797908783
4750 1.37501168251038
4751 2.07815265655518
4752 2.31426501274109
4753 1.50625836849213
4754 1.58772850036621
4755 1.43979907035828
4756 1.58713018894196
4757 1.24974882602692
4758 1.40475392341614
4759 1.77128839492798
4760 1.64838647842407
4761 2.54533123970032
4762 3.00546002388
4763 2.90215253829956
4764 2.10569906234741
4765 2.99236416816711
4766 3.21798634529114
4767 3.35747838020325
4768 2.59106063842773
4769 3.01064610481262
4770 2.55059719085693
4771 1.3856828212738
4772 2.16207909584045
4773 1.79889285564423
4774 2.86876630783081
4775 1.8896416425705
4776 2.38873052597046
4777 2.11767053604126
4778 1.77158200740814
4779 2.47994256019592
4780 2.3624210357666
4781 2.64428997039795
4782 2.20438003540039
4783 2.08481240272522
4784 2.29078507423401
4785 1.75146090984344
4786 2.56584477424622
4787 2.12743902206421
4788 1.77473759651184
4789 1.87451767921448
4790 1.54937815666199
4791 1.68782293796539
4792 1.86047756671906
4793 1.48959743976593
4794 1.89812254905701
4795 1.69476974010468
4796 1.63287758827209
4797 1.57967889308929
4798 2.52737236022949
4799 3.56027936935425
4800 4.05281782150269
4801 3.04577779769897
4802 2.37501859664917
4803 1.99729859828949
4804 2.61897206306458
4805 2.5251898765564
4806 1.94973301887512
4807 1.82542908191681
4808 1.90163576602936
4809 2.17747497558594
4810 2.17707800865173
4811 1.48132634162903
4812 1.97872996330261
4813 1.62302803993225
4814 2.25697612762451
4815 2.63751244544983
4816 2.48277831077576
4817 2.9188506603241
4818 2.46669244766235
4819 2.47340416908264
4820 2.2541937828064
4821 2.87364268302917
4822 2.50832939147949
4823 2.31477808952332
4824 2.26346755027771
4825 1.80445671081543
4826 2.09947156906128
4827 2.17739057540894
4828 2.11096024513245
4829 2.30220556259155
4830 2.79754948616028
4831 2.76707243919373
4832 2.5607168674469
4833 1.90490448474884
4834 2.13846373558044
4835 1.91359770298004
4836 1.48477756977081
4837 1.45553755760193
4838 1.68518948554993
4839 2.0408661365509
4840 2.1351490020752
4841 1.98318862915039
4842 2.35252642631531
4843 2.03025341033936
4844 2.43452191352844
4845 2.57805967330933
4846 2.97208094596863
4847 2.26661324501038
4848 2.77163743972778
4849 2.54712533950806
4850 2.71824169158936
4851 2.82997679710388
4852 2.66998720169067
4853 2.76142644882202
4854 2.71223974227905
4855 3.13725113868713
4856 3.34654712677002
4857 2.50254511833191
4858 2.69156694412231
4859 2.00716257095337
4860 2.39862251281738
4861 3.03000354766846
4862 3.10451531410217
4863 2.26431965827942
4864 2.57344770431519
4865 2.51956939697266
4866 2.21638798713684
4867 2.06776070594788
4868 2.0835645198822
4869 2.1701967716217
4870 2.41713976860046
4871 2.57442307472229
4872 3.53687787055969
4873 3.58569145202637
4874 3.31889533996582
4875 3.37536811828613
4876 3.42912602424622
4877 2.4808714389801
4878 3.29043769836426
4879 3.03459215164185
4880 3.24109673500061
4881 3.4259569644928
4882 4.08058881759644
4883 3.55553460121155
4884 3.63134551048279
4885 2.9906804561615
4886 4.5148754119873
4887 2.67583322525024
4888 1.87899720668793
4889 2.1943027973175
4890 2.11280870437622
4891 2.78405356407166
4892 2.55882668495178
4893 2.39464807510376
4894 2.77314472198486
4895 1.95034313201904
4896 2.11840200424194
4897 2.64649033546448
4898 2.10353374481201
4899 1.34805858135223
4900 1.80792093276978
4901 1.72689878940582
4902 2.11628103256226
4903 2.04462170600891
4904 2.22088718414307
4905 2.66003918647766
4906 2.0931224822998
4907 2.42053723335266
4908 2.72591829299927
4909 2.48585176467896
4910 2.30858826637268
4911 2.55984473228455
4912 2.21766328811646
4913 2.42086577415466
4914 2.60702610015869
4915 2.47008633613586
4916 2.14637851715088
4917 2.27469706535339
4918 2.91954684257507
4919 2.9294707775116
4920 3.0378098487854
4921 2.94410634040833
4922 2.48528337478638
4923 3.49464344978333
4924 3.49895977973938
4925 3.09750604629517
4926 2.52339053153992
4927 2.70578169822693
4928 2.24371743202209
4929 2.52636909484863
4930 2.51180982589722
4931 2.58931827545166
4932 3.15891408920288
4933 3.35200572013855
4934 3.36938667297363
4935 1.97497284412384
4936 2.09215354919434
4937 1.741903424263
4938 2.31946182250977
4939 2.87456369400024
4940 3.68725037574768
4941 2.3850314617157
4942 1.46410810947418
4943 2.02974724769592
4944 1.81652724742889
4945 1.96876287460327
4946 1.9219753742218
4947 2.23632287979126
4948 1.97801911830902
4949 2.4807345867157
4950 1.99396228790283
4951 1.9222811460495
4952 2.99432802200317
4953 2.81604719161987
4954 2.15975689888
4955 2.77815985679626
4956 2.50774121284485
4957 1.78124451637268
4958 2.06671190261841
4959 2.04600095748901
4960 2.19198322296143
4961 2.29118275642395
4962 3.13702440261841
4963 3.07777214050293
4964 2.46511340141296
4965 3.18788480758667
4966 2.86415433883667
4967 3.65499711036682
4968 3.22594857215881
4969 2.70679140090942
4970 2.73162722587585
4971 3.27955412864685
4972 2.10726141929626
4973 3.02102947235107
4974 2.25935959815979
4975 2.70944690704346
4976 2.90797400474548
4977 2.49377250671387
4978 3.32886052131653
4979 3.41013383865356
4980 3.53566980361938
4981 2.98863935470581
4982 3.96147322654724
4983 3.75012302398682
4984 4.26278448104858
4985 4.08053255081177
4986 3.55626344680786
4987 4.35284614562988
4988 3.921710729599
4989 3.9090588092804
4990 4.21905517578125
4991 4.13449621200562
4992 3.90429043769836
4993 3.82658171653748
4994 3.38993096351624
4995 3.35934662818909
4996 3.79127526283264
4997 4.62718296051025
4998 3.62323451042175
4999 3.97886753082275
5000 4.12842416763306
5001 3.70594096183777
5002 4.0188364982605
5003 3.66065502166748
5004 2.93850255012512
5005 2.84129619598389
5006 2.82049250602722
5007 3.29863691329956
5008 2.91478443145752
5009 2.04117488861084
5010 2.26058173179626
5011 2.55030655860901
5012 3.13064455986023
5013 2.64291262626648
5014 3.05253410339355
5015 2.82113933563232
5016 2.9632203578949
5017 3.25952196121216
5018 2.95663094520569
5019 3.04394793510437
5020 3.15610146522522
5021 3.04667901992798
5022 3.05721569061279
5023 2.50831055641174
5024 3.03874087333679
5025 2.6366651058197
5026 3.35242056846619
5027 3.04126787185669
5028 2.58410978317261
5029 3.14752340316772
5030 2.83317637443542
5031 2.8022608757019
5032 3.41591095924377
5033 2.37149572372437
5034 1.95761430263519
5035 2.47464060783386
5036 2.91303467750549
5037 3.31395840644836
5038 3.91303420066833
5039 3.51744341850281
5040 2.78060698509216
5041 3.19553732872009
5042 3.77363538742065
5043 4.13622379302979
5044 4.09728670120239
5045 4.31574487686157
5046 4.58325862884521
5047 3.90364527702332
5048 4.11581230163574
5049 4.75749635696411
5050 3.87040615081787
5051 2.98335075378418
5052 4.51081323623657
5053 3.13155174255371
5054 2.33164501190186
5055 1.83883512020111
5056 2.2799551486969
5057 1.83941900730133
5058 2.4680552482605
5059 2.61214590072632
5060 2.28750586509705
5061 2.68506860733032
5062 2.91389584541321
5063 2.79039597511292
5064 2.74624633789062
5065 2.58658456802368
5066 2.94815397262573
5067 3.21381878852844
5068 2.36106085777283
5069 2.64527368545532
5070 2.06449842453003
5071 2.80059432983398
5072 2.2754979133606
5073 2.80002069473267
5074 2.70470976829529
5075 2.48245596885681
5076 2.20002603530884
5077 2.18383860588074
5078 2.5391674041748
5079 1.75620543956757
5080 2.75740885734558
5081 2.67032098770142
5082 2.68039488792419
5083 3.71166372299194
5084 3.41597127914429
5085 3.29747104644775
5086 3.60627508163452
5087 3.26388669013977
5088 3.29310345649719
5089 3.81480073928833
5090 4.11060333251953
5091 3.12040591239929
5092 3.11906909942627
5093 3.62923860549927
5094 3.89594721794128
5095 3.18104553222656
5096 3.66086578369141
5097 2.93552732467651
5098 3.06493067741394
5099 2.85771322250366
5100 2.43336319923401
5101 3.00576066970825
5102 3.48039865493774
5103 3.69680905342102
5104 3.5590546131134
5105 3.46739816665649
5106 3.49254679679871
5107 3.07670044898987
5108 2.32716178894043
5109 1.65817618370056
5110 2.06276249885559
5111 2.58562994003296
5112 2.58930659294128
5113 1.81850111484528
5114 1.90531408786774
5115 2.42633652687073
5116 2.19803261756897
5117 3.04945421218872
5118 1.87262320518494
5119 1.92479622364044
5120 1.8684276342392
5121 1.51811718940735
5122 1.61106038093567
5123 1.35109686851501
5124 0.899571001529694
5125 2.47820067405701
5126 2.87059688568115
5127 2.6898365020752
5128 2.85184478759766
5129 2.19239783287048
5130 2.2288339138031
5131 2.03541040420532
5132 2.24618983268738
5133 2.47508239746094
5134 1.61069631576538
5135 2.03126525878906
5136 1.80684626102448
5137 2.41023802757263
5138 2.47145104408264
5139 1.92882192134857
5140 2.59908223152161
5141 3.06356954574585
5142 2.39908838272095
5143 2.57907056808472
5144 3.10430526733398
5145 2.94657945632935
5146 2.50405645370483
5147 3.07854795455933
5148 3.12614154815674
5149 3.67916941642761
5150 3.37968826293945
5151 3.70831942558289
5152 3.08162188529968
5153 3.33517384529114
5154 2.21278476715088
5155 3.51532554626465
5156 3.34535074234009
5157 3.17046236991882
5158 2.58673453330994
5159 2.88308382034302
5160 3.55301976203918
5161 3.39976334571838
5162 3.33891224861145
5163 3.20571136474609
5164 4.38733291625977
5165 4.6945972442627
5166 3.9104266166687
5167 3.7483069896698
5168 3.6529746055603
5169 2.99537324905396
5170 2.04970693588257
5171 3.32302141189575
5172 2.38701868057251
5173 3.12200379371643
5174 2.28338098526001
5175 2.71152710914612
5176 2.68702483177185
5177 3.20947670936584
5178 3.92677116394043
5179 4.13849210739136
5180 2.97981381416321
5181 2.41825437545776
5182 2.51027989387512
5183 2.35608291625977
5184 2.56198358535767
5185 2.87250995635986
5186 2.81919884681702
5187 3.28626394271851
5188 3.55493879318237
5189 3.66562652587891
5190 3.9540810585022
5191 3.94379067420959
5192 3.70713448524475
5193 2.94344139099121
5194 2.53012704849243
5195 3.35045909881592
5196 2.64954686164856
5197 3.11779856681824
5198 3.22813773155212
5199 3.36227059364319
5200 3.18275618553162
5201 2.54205632209778
5202 2.88125419616699
5203 3.70411467552185
5204 3.8871283531189
5205 3.60436010360718
5206 3.74698400497437
5207 4.7234058380127
5208 4.88389015197754
5209 5.20463180541992
5210 5.32730770111084
5211 4.95186519622803
5212 4.96272325515747
5213 5.8695125579834
5214 5.0888991355896
5215 5.31507301330566
5216 5.28848171234131
5217 5.42108058929443
5218 5.88538026809692
5219 5.89687871932983
5220 5.43224763870239
5221 5.46680212020874
5222 5.23602867126465
5223 5.22602510452271
5224 4.11963748931885
5225 4.18053865432739
5226 3.42736983299255
5227 3.22668313980103
5228 2.9283721446991
5229 2.79255676269531
5230 2.31035923957825
5231 2.20132422447205
5232 2.60988807678223
5233 3.39280366897583
5234 3.77521705627441
5235 2.2642183303833
5236 2.79650449752808
5237 2.64749884605408
5238 2.90265226364136
5239 2.08654165267944
5240 2.51365971565247
5241 3.69286799430847
5242 3.79025864601135
5243 3.33479237556458
5244 4.03634786605835
5245 4.64913320541382
5246 2.79023408889771
5247 1.94363844394684
5248 3.17498922348022
5249 2.7696738243103
5250 2.85319185256958
5251 2.11967825889587
5252 3.0434935092926
5253 2.73272323608398
5254 2.61548852920532
5255 2.71830153465271
5256 2.84070467948914
5257 2.74865746498108
5258 2.41688632965088
5259 2.61847805976868
5260 2.20599985122681
5261 2.42723655700684
5262 2.70367670059204
5263 3.27760648727417
5264 3.1733546257019
5265 3.93150544166565
5266 2.98285961151123
5267 3.306391954422
5268 3.58600163459778
5269 3.89170384407043
5270 2.93702816963196
5271 2.62360000610352
5272 2.63590216636658
5273 2.57200598716736
5274 2.29878973960876
5275 2.40730237960815
5276 2.16195225715637
5277 2.57587671279907
5278 2.47932076454163
5279 2.60810518264771
5280 1.89237809181213
5281 2.05159020423889
5282 2.85495734214783
5283 3.14143228530884
5284 2.25874733924866
5285 2.71756267547607
5286 3.02959370613098
5287 3.47343516349792
5288 2.49812150001526
5289 3.60226464271545
5290 2.35925722122192
5291 3.61048340797424
5292 3.06707334518433
5293 4.09253168106079
5294 2.86375832557678
5295 3.48415875434875
5296 3.45051288604736
5297 3.99754762649536
5298 3.53141760826111
5299 2.55796408653259
5300 2.37254977226257
5301 2.54061412811279
5302 3.00788807868958
5303 2.11881136894226
5304 2.73717832565308
5305 2.77038049697876
5306 2.89959287643433
5307 3.18482685089111
5308 4.13569355010986
5309 3.66049385070801
5310 3.53151845932007
5311 4.12999200820923
5312 4.05917501449585
5313 4.07867193222046
5314 3.92087650299072
5315 3.39450192451477
5316 4.10335540771484
5317 3.54765057563782
5318 3.91641521453857
5319 4.02780294418335
5320 4.91027688980103
5321 4.94997596740723
5322 4.36216115951538
5323 3.87698245048523
5324 4.02994203567505
5325 3.75300145149231
5326 3.75170540809631
5327 4.04096984863281
5328 4.46442031860352
5329 3.45585989952087
5330 3.56229996681213
5331 3.51221394538879
5332 3.89820599555969
5333 3.16753244400024
5334 2.55140805244446
5335 3.36827993392944
5336 3.44382953643799
5337 3.71521282196045
5338 3.61807084083557
5339 4.34315013885498
5340 4.18874502182007
5341 3.91332340240479
5342 3.47033309936523
5343 3.88545060157776
5344 3.97495603561401
5345 4.13617134094238
5346 3.41133546829224
5347 3.80552697181702
5348 4.27678251266479
5349 3.95344114303589
5350 4.51899147033691
5351 3.77017164230347
5352 3.55453109741211
5353 4.12378311157227
5354 3.93744969367981
5355 4.13044023513794
5356 3.76906204223633
5357 3.98281192779541
5358 3.57783937454224
5359 4.04343891143799
5360 4.3545560836792
5361 4.18162679672241
5362 4.41824197769165
5363 4.61268472671509
5364 4.86580276489258
5365 3.35970854759216
5366 3.27875089645386
5367 3.5097815990448
5368 3.60167765617371
5369 3.71166777610779
5370 3.3178334236145
5371 3.80350756645203
5372 3.78863525390625
5373 3.60926222801208
5374 3.78499174118042
5375 4.06075143814087
5376 3.71406579017639
5377 4.08661556243896
5378 4.16742515563965
5379 4.03167772293091
5380 3.92991805076599
5381 3.82822060585022
5382 4.07793569564819
5383 4.02225065231323
5384 4.00665426254272
5385 3.22799944877625
5386 3.41836929321289
5387 3.42720246315002
5388 3.10496783256531
5389 3.20058345794678
5390 3.23104691505432
5391 3.27856254577637
5392 3.48265480995178
5393 2.95244717597961
5394 3.80924844741821
5395 3.12165856361389
5396 3.14604163169861
5397 3.2979953289032
5398 3.3968334197998
5399 4.04054117202759
5400 4.49599599838257
5401 3.68267846107483
5402 2.97502160072327
5403 3.57482075691223
5404 3.50499439239502
5405 3.63501405715942
5406 3.95551896095276
5407 3.96816897392273
5408 3.35419178009033
5409 4.13026094436646
5410 4.3282036781311
5411 3.90831875801086
5412 3.95190572738647
5413 3.93173265457153
5414 3.04000091552734
5415 4.09937429428101
5416 4.4507417678833
5417 4.36443328857422
5418 4.42491960525513
5419 3.45085072517395
5420 3.72626042366028
5421 3.43999528884888
5422 3.24203824996948
5423 3.8949031829834
5424 3.58887481689453
5425 3.8326301574707
5426 3.48832154273987
5427 3.91950678825378
5428 4.09513854980469
5429 4.00035762786865
5430 4.09397029876709
5431 4.01923370361328
5432 3.58106660842896
5433 2.90627384185791
5434 2.92548298835754
5435 3.16080355644226
5436 4.01831579208374
5437 4.23851108551025
5438 4.52412748336792
5439 5.00987148284912
5440 3.06298446655273
5441 3.86678385734558
5442 4.64216899871826
5443 3.50419235229492
5444 3.30260276794434
5445 4.52531909942627
5446 4.64310455322266
5447 4.833899974823
5448 4.8015570640564
5449 5.31893682479858
5450 5.14893484115601
5451 4.70870590209961
5452 5.29130601882935
5453 5.38460874557495
5454 4.98746824264526
5455 5.54369163513184
5456 5.51841926574707
5457 5.26986026763916
5458 5.36952114105225
5459 5.4587574005127
5460 5.41867685317993
5461 5.49236822128296
5462 5.3669900894165
5463 5.61041879653931
5464 5.34700489044189
5465 4.74714612960815
5466 4.87385606765747
5467 3.99336886405945
5468 4.42259502410889
5469 4.30803632736206
5470 3.5642876625061
5471 4.55148601531982
5472 5.44271087646484
5473 5.47270107269287
5474 5.17316770553589
5475 5.48873376846313
5476 4.55691480636597
5477 5.32290029525757
5478 5.66426229476929
5479 5.71993112564087
5480 5.55485963821411
5481 5.59832048416138
5482 5.4941029548645
5483 5.48136186599731
5484 5.30757093429565
5485 5.31113338470459
5486 5.58304834365845
5487 5.4354944229126
5488 5.09974193572998
5489 5.16503000259399
5490 5.39914226531982
5491 5.06574249267578
5492 5.32098913192749
5493 3.93088054656982
5494 4.909423828125
5495 4.30519914627075
5496 4.7046685218811
5497 4.86667394638062
5498 5.36172246932983
5499 4.87810945510864
5500 4.58630561828613
5501 4.3377571105957
5502 3.62656378746033
5503 5.34262228012085
5504 5.3514232635498
5505 5.39817476272583
5506 5.27902841567993
5507 5.3960976600647
5508 5.38463592529297
5509 5.43242263793945
5510 5.39769315719604
5511 5.46876287460327
5512 5.02662181854248
5513 5.52570629119873
5514 5.44184017181396
5515 5.47493553161621
5516 5.68470287322998
5517 5.27919244766235
5518 5.5506272315979
5519 5.34482145309448
5520 5.61377382278442
5521 5.46002674102783
5522 5.34924697875977
5523 5.50373268127441
5524 5.38174295425415
5525 5.35740661621094
5526 5.07608366012573
5527 5.11840677261353
5528 5.44786930084229
5529 5.68331050872803
5530 5.2310585975647
5531 4.64252805709839
5532 4.50489950180054
5533 4.32016611099243
5534 4.57787704467773
5535 5.05071449279785
5536 5.41469383239746
5537 5.43728065490723
5538 5.41640472412109
5539 5.57030487060547
5540 5.37486553192139
5541 4.80307340621948
5542 4.19952249526978
5543 4.43106174468994
5544 5.04871606826782
5545 4.97216272354126
5546 4.76625204086304
5547 4.49740886688232
5548 4.48587083816528
5549 5.00293588638306
5550 5.40075159072876
5551 5.35105085372925
5552 5.48534488677979
5553 4.99967002868652
5554 4.18662452697754
5555 4.81889629364014
5556 4.36057901382446
5557 3.84047150611877
5558 4.6993236541748
5559 4.15586376190186
5560 4.23036289215088
5561 4.32928848266602
5562 4.59263515472412
5563 4.20276689529419
5564 3.67771458625793
5565 4.06179761886597
5566 4.29486465454102
5567 5.15441131591797
5568 4.41682624816895
5569 4.50373220443726
5570 4.49879217147827
5571 3.80892825126648
5572 5.06681060791016
5573 4.83196258544922
5574 4.38498783111572
5575 4.02075910568237
5576 3.84776258468628
5577 4.78643083572388
5578 4.57054948806763
5579 4.96881771087646
5580 5.05795001983643
5581 5.0572075843811
5582 5.41211843490601
5583 5.35213565826416
5584 4.53597497940063
5585 5.26317310333252
5586 4.99698066711426
5587 5.48227310180664
5588 5.63338804244995
5589 5.01564931869507
5590 5.53585338592529
5591 4.9805006980896
5592 5.19125080108643
5593 4.97490549087524
5594 4.82535648345947
5595 5.0972261428833
5596 5.32547092437744
5597 4.81505727767944
5598 5.31285429000854
5599 5.33473062515259
5600 5.53573417663574
5601 5.25062227249146
5602 4.97010183334351
5603 5.32834911346436
5604 5.22281169891357
5605 4.99832105636597
5606 5.53162336349487
5607 5.2361626625061
5608 4.9123969078064
5609 4.98632001876831
5610 4.99176454544067
5611 5.16233110427856
5612 5.12229919433594
5613 4.899338722229
5614 4.81509447097778
5615 4.80831241607666
5616 4.8029956817627
5617 5.07614612579346
5618 4.90695476531982
5619 5.00470638275146
5620 5.12570571899414
5621 5.27492618560791
5622 5.09733104705811
5623 5.17616367340088
5624 5.24581956863403
5625 5.09791660308838
5626 5.04005718231201
5627 5.00368642807007
5628 5.25787734985352
5629 4.96720600128174
5630 5.09172296524048
5631 5.339280128479
5632 5.16047191619873
5633 5.02573442459106
5634 5.12429189682007
5635 5.20897245407104
5636 5.17696905136108
5637 4.96832323074341
5638 5.24274253845215
5639 5.2736554145813
5640 5.14150810241699
5641 5.14391946792603
5642 5.50239086151123
5643 5.22934532165527
5644 5.25860023498535
5645 5.27860546112061
5646 5.2146143913269
5647 5.40726280212402
5648 5.22836589813232
5649 5.3670768737793
5650 5.272301197052
5651 5.38472270965576
5652 5.57916402816772
5653 5.57577276229858
5654 5.3330397605896
5655 5.2958459854126
5656 5.2557897567749
5657 5.16386699676514
5658 5.58144569396973
5659 5.60986709594727
5660 5.39854717254639
5661 5.18143224716187
5662 5.31582069396973
5663 5.36461877822876
5664 5.3719482421875
5665 5.34506034851074
5666 5.14874315261841
5667 5.41287899017334
5668 4.8409628868103
5669 5.09202814102173
5670 5.2487678527832
5671 4.82822751998901
5672 5.10455513000488
5673 5.36245203018188
5674 5.05995893478394
5675 5.26627206802368
5676 5.21051836013794
5677 5.15715885162354
5678 5.40549993515015
5679 5.23689317703247
5680 5.35252380371094
5681 5.1745924949646
5682 5.16843843460083
5683 5.53228235244751
5684 5.31696510314941
5685 5.07543802261353
5686 5.34690427780151
5687 5.84989976882935
5688 5.92673206329346
5689 5.69944667816162
5690 5.73581504821777
5691 5.89167737960815
5692 5.71418762207031
5693 5.9530873298645
5694 5.68407964706421
5695 4.6138277053833
5696 5.16953277587891
5697 5.23994731903076
5698 5.03084802627563
5699 5.40501070022583
5700 5.26352167129517
5701 5.48497343063354
5702 5.09198904037476
5703 5.00311994552612
5704 5.07906150817871
5705 4.84631967544556
5706 5.20860385894775
5707 4.98133611679077
5708 4.77980756759644
5709 5.2216534614563
5710 4.9585337638855
5711 5.41195297241211
5712 4.85304927825928
5713 4.68975400924683
5714 4.54393625259399
5715 4.23636865615845
5716 4.98653554916382
5717 4.61592960357666
5718 4.89546346664429
5719 5.00468397140503
5720 4.39527463912964
5721 5.02288389205933
5722 4.95000076293945
5723 5.10324192047119
5724 5.13146734237671
5725 5.02888441085815
5726 4.63801765441895
5727 4.75477838516235
5728 4.83408832550049
5729 5.25416851043701
5730 5.42775392532349
5731 5.15891265869141
5732 5.03154945373535
5733 5.01713466644287
5734 4.98726415634155
5735 5.08046817779541
5736 5.08063268661499
5737 5.01452684402466
5738 5.18094110488892
5739 5.15112781524658
5740 5.21424198150635
5741 5.1928014755249
5742 5.50618410110474
5743 5.5522928237915
5744 5.62905311584473
5745 5.55600070953369
5746 5.29851245880127
5747 5.30042552947998
5748 5.30997800827026
5749 5.069664478302
5750 5.29805850982666
5751 5.23128509521484
5752 5.07619762420654
5753 4.94338274002075
5754 4.95928049087524
5755 5.2602391242981
5756 5.32476377487183
5757 5.1431097984314
5758 5.35067939758301
5759 5.33530282974243
5760 5.29629182815552
5761 4.91105794906616
5762 4.99555969238281
5763 4.5883321762085
5764 4.86875009536743
5765 4.68699169158936
5766 4.78915357589722
5767 4.88534927368164
5768 5.11829566955566
5769 5.21358203887939
5770 5.06362771987915
5771 5.38208866119385
5772 5.42569160461426
5773 5.39964532852173
5774 5.25285053253174
5775 5.38734245300293
5776 5.02068519592285
5777 4.87563514709473
5778 5.05638027191162
5779 4.72461795806885
5780 4.82591104507446
5781 5.2340202331543
5782 5.25914859771729
5783 4.87975740432739
5784 5.08432388305664
5785 5.09807252883911
5786 5.0851001739502
5787 4.94983243942261
5788 5.16736555099487
5789 5.24665641784668
5790 5.10249519348145
5791 5.18526220321655
5792 4.8309473991394
5793 5.05477476119995
5794 5.07947158813477
5795 5.14226007461548
5796 5.27141809463501
5797 5.48515844345093
5798 5.13261699676514
5799 5.03395414352417
5800 4.8115816116333
5801 5.17709064483643
5802 5.28050899505615
5803 4.71227502822876
5804 4.87350225448608
5805 4.94570779800415
5806 4.86080360412598
5807 4.50193452835083
5808 4.91443347930908
5809 4.40570878982544
5810 4.22469139099121
5811 4.326828956604
5812 4.19949150085449
5813 3.96140003204346
5814 4.4281964302063
5815 4.45393466949463
5816 4.14205312728882
5817 4.03429698944092
5818 3.31127858161926
5819 3.67149090766907
5820 3.75722217559814
5821 3.85621786117554
5822 3.66845679283142
5823 4.30349445343018
5824 4.15880441665649
5825 4.21078729629517
5826 4.3974986076355
5827 4.18424081802368
5828 4.04956388473511
5829 4.53738927841187
5830 4.23879289627075
5831 4.5824556350708
5832 4.02818298339844
5833 4.0302095413208
5834 3.98374223709106
5835 3.99966716766357
5836 4.07132577896118
5837 3.9712963104248
5838 4.0330023765564
5839 4.04018306732178
5840 4.25289678573608
5841 4.22752285003662
5842 4.23979997634888
5843 4.35364818572998
5844 4.08905220031738
5845 4.41161680221558
5846 4.53688526153564
5847 4.5687952041626
5848 4.43731832504272
5849 4.48547458648682
5850 4.52586078643799
5851 4.19898223876953
5852 4.30373525619507
5853 4.43601274490356
5854 4.31905841827393
5855 4.37394332885742
5856 4.34837007522583
5857 4.30087614059448
5858 4.24423122406006
5859 4.04044437408447
5860 4.20473766326904
5861 4.22859287261963
5862 4.10015821456909
5863 4.33152437210083
5864 4.19449520111084
5865 4.18644952774048
5866 4.64239978790283
5867 4.81970071792603
5868 4.17111158370972
5869 3.99103713035583
5870 3.65281963348389
5871 3.73996901512146
5872 3.685227394104
5873 3.94679307937622
5874 3.5459942817688
5875 4.04130125045776
5876 4.00405740737915
5877 4.57417678833008
5878 3.82859206199646
5879 3.94470906257629
5880 3.51988935470581
5881 4.51946592330933
5882 3.5665078163147
5883 4.13083410263062
5884 3.98922419548035
5885 4.18565893173218
5886 3.72300457954407
5887 3.60950994491577
5888 3.69313192367554
5889 3.51520681381226
5890 3.26328134536743
5891 3.06564402580261
5892 3.82330131530762
5893 3.70952320098877
5894 3.61110138893127
5895 3.69219756126404
5896 3.5957407951355
5897 3.59286403656006
5898 3.54341840744019
5899 3.47448039054871
5900 3.40409708023071
5901 3.47926354408264
5902 3.64192962646484
5903 3.58750128746033
5904 3.93620324134827
5905 3.81499433517456
5906 3.62692046165466
5907 4.23850584030151
5908 4.20081233978271
5909 5.14712381362915
5910 5.12395095825195
5911 5.6876482963562
5912 5.29783868789673
5913 5.0792236328125
5914 5.15803909301758
5915 5.15908241271973
5916 4.90245819091797
5917 4.82023191452026
5918 5.18433141708374
5919 4.71883678436279
5920 4.82201337814331
5921 5.00667095184326
5922 4.86210489273071
5923 5.17064094543457
5924 4.16932582855225
5925 4.49886798858643
5926 4.2333345413208
5927 4.58672428131104
5928 4.24022436141968
5929 4.91940641403198
5930 4.88354253768921
5931 4.51919412612915
5932 4.74256277084351
5933 4.69537401199341
5934 4.72068643569946
5935 4.66078948974609
5936 5.15920734405518
5937 4.77628183364868
5938 5.40427017211914
5939 5.5953893661499
5940 5.74782037734985
5941 5.5769944190979
5942 5.5151515007019
5943 4.88458108901978
5944 5.36938095092773
5945 5.09355401992798
5946 4.66292428970337
5947 4.48659753799438
5948 4.82212829589844
5949 4.73804950714111
5950 4.00476312637329
5951 4.29271602630615
5952 4.06312561035156
5953 3.71068596839905
5954 3.46870088577271
5955 2.89994025230408
5956 3.64445328712463
5957 4.05551767349243
5958 3.74733710289001
5959 3.77979636192322
5960 3.01129484176636
5961 2.64905118942261
5962 2.74125337600708
5963 2.49240803718567
5964 2.89977312088013
5965 2.73004674911499
5966 3.12240695953369
5967 2.77167344093323
5968 2.61913728713989
5969 2.6087806224823
5970 2.76651048660278
5971 2.58875966072083
5972 2.51530289649963
5973 2.6518247127533
5974 2.47760844230652
5975 2.66057896614075
5976 3.17725038528442
5977 3.16941523551941
5978 2.60839581489563
5979 2.65233016014099
5980 2.64414620399475
5981 2.6020724773407
5982 2.8969247341156
5983 3.02111148834229
5984 2.73152995109558
5985 2.49491667747498
5986 2.72671580314636
5987 2.42817807197571
5988 2.75958061218262
5989 2.51237392425537
5990 2.91090369224548
5991 2.95847678184509
5992 3.08685755729675
5993 2.94134783744812
5994 2.61407232284546
5995 3.44317889213562
5996 3.14099502563477
5997 3.20003151893616
5998 2.83583402633667
5999 3.17303347587585
6000 2.5242235660553
6001 3.20147919654846
6002 3.29585123062134
6003 2.71630001068115
6004 3.50991320610046
6005 2.51082015037537
6006 2.75157237052917
6007 3.33122897148132
6008 3.02191066741943
6009 3.0179386138916
6010 3.47011733055115
6011 3.32539224624634
6012 3.40389323234558
6013 3.72387313842773
6014 3.41970062255859
6015 3.53614139556885
6016 3.73221850395203
6017 3.72534942626953
6018 3.77007246017456
6019 3.64003014564514
6020 3.68654227256775
6021 3.75058722496033
6022 3.81291699409485
6023 3.98993444442749
6024 4.56273365020752
6025 5.00048828125
6026 4.7750186920166
6027 4.77118921279907
6028 4.69700908660889
6029 4.86342668533325
6030 4.5172266960144
6031 4.52899694442749
6032 4.9287576675415
6033 4.79191970825195
6034 4.78088855743408
6035 4.66481733322144
6036 4.76250696182251
6037 4.60444068908691
6038 4.57921314239502
6039 4.61735677719116
6040 4.69717216491699
6041 4.56515455245972
6042 4.98821067810059
6043 4.84850168228149
6044 4.10732078552246
6045 3.91228818893433
6046 3.70639252662659
6047 4.02990865707397
6048 3.95344829559326
6049 4.11801815032959
6050 4.12501430511475
6051 3.77009582519531
6052 3.7627010345459
6053 3.5629665851593
6054 3.90469574928284
6055 4.30421447753906
6056 3.99538946151733
6057 4.18860626220703
6058 4.16986894607544
6059 4.03857374191284
6060 4.1925687789917
6061 4.08993291854858
6062 4.00573348999023
6063 4.05139303207397
6064 3.79363512992859
6065 3.64466905593872
6066 3.92730522155762
6067 3.90314173698425
6068 3.96042060852051
6069 3.83708930015564
6070 3.88070678710938
6071 4.07195377349854
6072 3.94365763664246
6073 3.63547825813293
6074 3.85971927642822
6075 3.85177373886108
6076 3.86195063591003
6077 3.53329348564148
6078 3.47829151153564
6079 3.40164160728455
6080 3.30696749687195
6081 3.17090535163879
6082 3.31841421127319
6083 3.20242142677307
6084 3.56672835350037
6085 3.44337964057922
6086 3.70430493354797
6087 3.74910068511963
6088 3.76113653182983
6089 3.74947094917297
6090 3.92541480064392
6091 3.8927059173584
6092 3.77086734771729
6093 3.74030041694641
6094 3.82581543922424
6095 3.76277661323547
6096 3.84704613685608
6097 3.70383715629578
6098 3.78985643386841
6099 3.45722126960754
6100 3.55060482025146
6101 3.6522536277771
6102 3.66486620903015
6103 3.61661148071289
6104 3.69252181053162
6105 3.8846583366394
6106 3.95207142829895
6107 3.84707260131836
6108 3.80707430839539
6109 3.70781970024109
6110 3.83738851547241
6111 3.47471904754639
6112 3.70975756645203
6113 3.79517197608948
6114 3.33733987808228
6115 3.34971904754639
6116 3.11566686630249
6117 3.20871806144714
6118 3.67523145675659
6119 3.80133652687073
6120 3.7055492401123
6121 3.3167724609375
6122 3.42268109321594
6123 3.36036777496338
6124 3.17680549621582
6125 3.07166695594788
6126 3.05723786354065
6127 3.20087313652039
6128 3.0908796787262
6129 3.01546740531921
6130 3.19913554191589
6131 2.40639066696167
6132 1.69346928596497
6133 2.30272626876831
6134 1.81810593605042
6135 2.18935608863831
6136 2.59899544715881
6137 2.95226430892944
6138 3.32712745666504
6139 3.50446557998657
6140 3.129962682724
6141 2.7178111076355
6142 2.66244840621948
6143 2.43617153167725
6144 2.42833280563354
6145 2.63429498672485
6146 2.72347831726074
6147 2.22170925140381
6148 2.28258419036865
6149 2.56337022781372
6150 2.3174159526825
6151 1.86049008369446
6152 2.66066789627075
6153 2.5209276676178
6154 2.40221619606018
6155 2.51050329208374
6156 2.63441395759583
6157 2.50712132453918
6158 2.13837099075317
6159 2.12055516242981
6160 2.37238812446594
6161 2.2411048412323
6162 2.14049172401428
6163 2.23203134536743
6164 2.38570404052734
6165 2.09053921699524
6166 2.10223841667175
6167 2.19555163383484
6168 2.4371542930603
6169 2.30030345916748
6170 2.4444887638092
6171 2.32974720001221
6172 2.16536235809326
6173 2.37796449661255
6174 3.1335277557373
6175 1.90581703186035
6176 2.16607451438904
6177 2.41946911811829
6178 2.12437510490417
6179 1.93550908565521
6180 1.91197955608368
6181 2.44094634056091
6182 2.57091784477234
6183 2.38953757286072
6184 2.35145616531372
6185 2.68595457077026
6186 2.26080679893494
6187 2.32740569114685
6188 2.12425065040588
6189 2.09056901931763
6190 2.60595488548279
6191 2.04545736312866
6192 2.24095487594604
6193 2.16936540603638
6194 1.75853145122528
6195 2.28430318832397
6196 2.03934931755066
6197 2.58068370819092
6198 1.90706300735474
6199 1.92664277553558
6200 1.83095872402191
6201 2.30216288566589
6202 2.31565546989441
6203 2.03558564186096
6204 2.03377175331116
6205 1.71759593486786
6206 2.88521862030029
6207 1.79856300354004
6208 1.89220857620239
6209 1.62542319297791
6210 1.49153435230255
6211 2.05677533149719
6212 2.20465970039368
6213 1.88820517063141
6214 1.85037887096405
6215 1.92189407348633
6216 2.31550884246826
6217 2.27612161636353
6218 2.13870167732239
6219 2.31974196434021
6220 3.06461405754089
6221 3.34088659286499
6222 3.45893478393555
6223 2.68262887001038
6224 3.78812074661255
6225 4.10324764251709
6226 3.92505693435669
6227 3.53094291687012
6228 4.04257488250732
6229 3.92765831947327
6230 3.66506123542786
6231 3.12950611114502
6232 2.22557425498962
6233 3.0735924243927
6234 3.17840623855591
6235 2.85922932624817
6236 3.08806228637695
6237 3.12543725967407
6238 2.56877279281616
6239 2.67418622970581
6240 4.11917352676392
6241 3.75865340232849
6242 3.69887971878052
6243 3.22569704055786
6244 4.53082895278931
6245 4.34603118896484
6246 3.58162260055542
6247 3.99114727973938
6248 3.16532492637634
6249 4.05489730834961
6250 3.70897650718689
6251 4.04957962036133
6252 4.57990407943726
6253 4.8538498878479
6254 4.45226287841797
6255 4.37931203842163
6256 4.1365442276001
6257 4.17742109298706
6258 4.33255958557129
6259 4.29090356826782
6260 4.1168532371521
6261 3.99854111671448
6262 4.33272218704224
6263 4.06534719467163
6264 4.34387969970703
6265 4.21329212188721
6266 4.54802751541138
6267 4.37759780883789
6268 4.24767875671387
6269 4.29567527770996
6270 4.18635654449463
6271 3.46348357200623
6272 3.40919733047485
6273 2.947270154953
6274 3.16525363922119
6275 2.11558413505554
6276 3.07961082458496
6277 2.35727071762085
6278 1.79664766788483
6279 1.95917046070099
6280 1.80856549739838
6281 2.37411594390869
6282 2.00680160522461
6283 2.60236716270447
6284 2.94544148445129
6285 2.49033641815186
6286 2.64195728302002
6287 2.73036456108093
6288 2.12815999984741
6289 2.26520323753357
6290 2.43536782264709
6291 2.19332551956177
6292 1.95949006080627
6293 1.77525901794434
6294 2.00630354881287
6295 2.2895131111145
6296 2.14340138435364
6297 2.78031182289124
6298 2.36825728416443
6299 1.40238296985626
6300 1.81251752376556
6301 2.04931378364563
6302 2.71767377853394
6303 1.9903439283371
6304 2.1763973236084
6305 2.69458270072937
6306 2.0291485786438
6307 2.33384227752686
6308 2.27328419685364
6309 1.95467841625214
6310 2.1925675868988
6311 2.84687685966492
6312 3.69330334663391
6313 2.96886086463928
6314 2.47475552558899
6315 2.36149787902832
6316 2.64728045463562
6317 2.69350385665894
6318 1.74463558197021
6319 2.56852245330811
6320 2.24269819259644
6321 2.46913528442383
6322 2.5387978553772
6323 2.21893095970154
6324 2.23336267471313
6325 1.93523037433624
6326 2.18004298210144
6327 1.91682624816895
6328 2.59413170814514
6329 2.67444205284119
6330 2.81227898597717
6331 2.40021443367004
6332 2.39264559745789
6333 2.71531319618225
6334 2.7824866771698
6335 2.73563456535339
6336 2.5551323890686
6337 2.44028067588806
6338 2.58985495567322
6339 2.62441825866699
6340 2.86954784393311
6341 3.27796268463135
6342 2.73777222633362
6343 2.17302823066711
6344 2.27465653419495
6345 2.48850131034851
6346 2.44379234313965
6347 2.64774775505066
6348 2.88344240188599
6349 2.72085046768188
6350 3.02204966545105
6351 3.13324761390686
6352 3.10417580604553
6353 3.5291576385498
6354 3.07410001754761
6355 3.54487347602844
6356 3.85265016555786
6357 3.47402429580688
6358 3.52868318557739
6359 3.43212223052979
6360 3.45865845680237
6361 3.31196761131287
6362 3.28397226333618
6363 3.29852366447449
6364 3.1463303565979
6365 3.15707755088806
6366 3.44270300865173
6367 3.66966414451599
6368 3.21501660346985
6369 3.9204957485199
6370 4.16507053375244
6371 3.39530968666077
6372 3.78250169754028
6373 3.78832316398621
6374 3.7916533946991
6375 3.47920775413513
6376 3.13822031021118
6377 3.69079375267029
6378 3.91498708724976
6379 3.70262241363525
6380 3.95414710044861
6381 3.69259023666382
6382 3.61645317077637
6383 4.00061464309692
6384 3.21372056007385
6385 3.41029667854309
6386 3.32702398300171
6387 3.25158452987671
6388 3.18094372749329
6389 2.99814081192017
6390 3.07919049263
6391 2.94702053070068
6392 3.1513819694519
6393 3.07059669494629
6394 3.04191899299622
6395 2.77387356758118
6396 2.88912439346313
6397 2.98280835151672
6398 2.93890452384949
6399 2.63651561737061
6400 2.83802676200867
6401 2.68772673606873
6402 3.18322682380676
6403 3.02097654342651
6404 2.89076232910156
6405 3.00404715538025
6406 2.89629149436951
6407 3.07389807701111
6408 2.96094632148743
6409 2.8690664768219
6410 2.85462427139282
6411 2.7486412525177
6412 2.73604893684387
6413 2.91951107978821
6414 2.91610956192017
6415 2.75380516052246
6416 2.89497661590576
6417 2.82483959197998
6418 2.99560952186584
6419 3.11225080490112
6420 3.02370738983154
6421 2.96705150604248
6422 3.0937659740448
6423 2.95470094680786
6424 2.89996123313904
6425 2.85713744163513
6426 3.01171350479126
6427 2.70640444755554
6428 2.96580338478088
6429 2.88808679580688
6430 3.09172677993774
6431 2.9010169506073
6432 3.14569854736328
6433 2.74763655662537
6434 2.62611317634583
6435 2.84663367271423
6436 2.91214466094971
6437 2.71505093574524
6438 3.15111637115479
6439 3.81731033325195
6440 3.10892868041992
6441 3.16240286827087
6442 2.57277274131775
6443 2.59440469741821
6444 2.71386933326721
6445 2.84456253051758
6446 2.88505411148071
6447 2.70444202423096
6448 3.22382640838623
6449 3.1726713180542
6450 2.95011067390442
6451 2.44512701034546
6452 3.05500245094299
6453 3.08879780769348
6454 2.41388010978699
6455 2.81758427619934
6456 3.31405782699585
6457 2.91903471946716
6458 2.98650479316711
6459 2.95796895027161
6460 3.02161026000977
6461 2.76154112815857
6462 2.56000137329102
6463 2.97676181793213
6464 3.12939095497131
6465 2.88514924049377
6466 2.92771983146667
6467 2.85744285583496
6468 2.7492048740387
6469 3.02362036705017
6470 3.18881464004517
6471 3.13592958450317
6472 3.10996460914612
6473 3.06441116333008
6474 2.72136783599854
6475 3.03444862365723
6476 2.76600170135498
6477 2.8486111164093
6478 2.98307943344116
6479 2.83400344848633
6480 2.76108837127686
6481 3.21842193603516
6482 3.37865710258484
6483 3.52678561210632
6484 3.40104103088379
6485 3.5134801864624
6486 3.37705659866333
6487 3.63560771942139
6488 3.45164966583252
6489 3.46492147445679
6490 3.57000494003296
6491 3.68198704719543
6492 3.89992880821228
6493 3.6480827331543
6494 3.44516491889954
6495 3.44806385040283
6496 3.27345180511475
6497 3.14693808555603
6498 3.46144890785217
6499 3.36097645759583
6500 3.77721428871155
6501 3.55101132392883
6502 3.16561651229858
6503 3.34137535095215
6504 3.55860304832458
6505 3.24527764320374
6506 2.95740747451782
6507 3.69394612312317
6508 3.34278011322021
6509 3.82419753074646
6510 3.54532933235168
6511 2.4616641998291
6512 2.37645244598389
6513 1.79154908657074
6514 1.87809932231903
6515 2.60033965110779
6516 2.63325500488281
6517 2.24839782714844
6518 3.54411435127258
6519 3.57806158065796
6520 3.70030474662781
6521 3.41465401649475
6522 2.73439192771912
6523 3.01090383529663
6524 2.3926899433136
6525 1.81354284286499
6526 2.51123476028442
6527 2.5612485408783
6528 2.69950675964355
6529 2.47209024429321
6530 2.86518168449402
6531 2.43296360969543
6532 2.4239981174469
6533 2.44649457931519
6534 2.3358302116394
6535 3.25186133384705
6536 2.43346691131592
6537 2.21274948120117
6538 2.27943801879883
6539 2.47314977645874
6540 2.24640655517578
6541 2.2133469581604
6542 2.26737809181213
6543 1.8553022146225
6544 1.51856517791748
6545 2.49667239189148
6546 2.15022897720337
6547 1.8580287694931
6548 2.51839423179626
6549 1.97054302692413
6550 2.73135232925415
6551 2.73263144493103
6552 2.69449996948242
6553 2.26683354377747
6554 2.06414294242859
6555 3.85112547874451
6556 2.71058177947998
6557 3.45776033401489
6558 3.09525918960571
6559 3.46095585823059
6560 3.01894283294678
6561 2.5847487449646
6562 3.40777564048767
6563 2.84564423561096
6564 3.00056481361389
6565 2.87481665611267
6566 3.54793119430542
6567 3.43990206718445
6568 3.68155789375305
6569 2.64452815055847
6570 2.95783090591431
6571 2.21751666069031
6572 2.34405875205994
6573 2.34894919395447
6574 1.69300210475922
6575 2.06087374687195
6576 3.09669589996338
6577 2.80274605751038
6578 2.23060321807861
6579 2.09420037269592
6580 1.91626822948456
6581 2.31361317634583
6582 2.9465548992157
6583 2.41716194152832
6584 1.39997506141663
6585 1.67580890655518
6586 1.16996514797211
6587 1.78503847122192
6588 1.27488017082214
6589 1.25014734268188
6590 1.91137266159058
6591 1.87560725212097
6592 2.40064311027527
6593 1.56426823139191
6594 1.83915030956268
6595 2.57145404815674
6596 2.33280920982361
6597 2.04229021072388
6598 1.76444935798645
6599 2.28786015510559
6600 3.04706621170044
6601 3.05839371681213
6602 3.52598190307617
6603 3.06844162940979
6604 2.96420931816101
6605 2.9032838344574
6606 2.40062236785889
6607 2.33451724052429
6608 1.89964616298676
6609 2.1494824886322
6610 2.57551717758179
6611 3.26030325889587
6612 3.54266333580017
6613 3.17033910751343
6614 3.4745728969574
6615 3.55317997932434
6616 3.4490532875061
6617 3.55536007881165
6618 3.21816658973694
6619 3.38305306434631
6620 3.68024587631226
6621 3.41685104370117
6622 3.64083647727966
6623 3.7754807472229
6624 4.11416006088257
6625 3.94985413551331
6626 4.06525135040283
6627 3.98009920120239
6628 3.95881795883179
6629 3.23892116546631
6630 2.91170334815979
6631 3.34129023551941
6632 3.46962785720825
6633 4.59534120559692
6634 4.53098249435425
6635 4.52113103866577
6636 3.49425268173218
6637 3.46767258644104
6638 3.60686731338501
6639 2.79774522781372
6640 3.02503180503845
6641 3.86007905006409
6642 3.74886131286621
6643 3.75190186500549
6644 4.10156726837158
6645 4.05463218688965
6646 4.01245498657227
6647 4.23067140579224
6648 4.23366165161133
6649 4.29685020446777
6650 4.05889177322388
6651 4.54070615768433
6652 4.14384126663208
6653 4.33078479766846
6654 4.18475914001465
6655 4.20174837112427
6656 4.27613830566406
6657 4.09186601638794
6658 4.62609529495239
6659 3.73396039009094
6660 3.72679710388184
6661 3.89533376693726
6662 4.02333927154541
6663 3.78173589706421
6664 4.23086166381836
6665 4.46717023849487
6666 4.32049322128296
6667 4.14231109619141
6668 4.06419324874878
6669 4.18806552886963
6670 4.28087854385376
6671 4.09034395217896
6672 4.08915090560913
6673 4.06464767456055
6674 4.22818899154663
6675 3.94350862503052
6676 3.97169637680054
6677 4.20952129364014
6678 3.99136066436768
6679 3.02402687072754
6680 3.6311137676239
6681 3.43290376663208
6682 3.43987083435059
6683 4.40615367889404
6684 4.15645885467529
6685 4.06920576095581
6686 3.79802703857422
6687 4.19378280639648
6688 3.8418881893158
6689 3.45414972305298
6690 3.00463914871216
6691 3.45031929016113
6692 2.53696727752686
6693 3.00785851478577
6694 3.38246369361877
6695 3.9148542881012
6696 3.08512187004089
6697 2.394695520401
6698 2.42793369293213
6699 2.6408052444458
6700 2.60541820526123
6701 2.34387612342834
6702 2.07620167732239
6703 2.06855344772339
6704 2.29854869842529
6705 2.78330397605896
6706 2.62031483650208
6707 3.15595936775208
6708 3.16124176979065
6709 2.90247917175293
6710 3.27410745620728
6711 3.23342227935791
6712 3.44772005081177
6713 3.69218325614929
6714 3.79887008666992
6715 3.17442202568054
6716 3.30338072776794
6717 3.12364649772644
6718 3.85743260383606
6719 3.84126377105713
6720 2.16257929801941
6721 2.5297908782959
6722 2.51995253562927
6723 2.6664662361145
6724 2.66276264190674
6725 2.48323631286621
6726 2.31494569778442
6727 2.82095956802368
6728 2.2568051815033
6729 2.48173928260803
6730 2.4047384262085
6731 2.34335374832153
6732 2.82635140419006
6733 2.5907289981842
6734 2.78525304794312
6735 2.96329045295715
6736 2.90439581871033
6737 3.01554584503174
6738 2.36362385749817
6739 2.93272662162781
6740 2.80431842803955
6741 2.59694385528564
6742 3.04867100715637
6743 3.11310076713562
6744 2.9809045791626
6745 2.81276726722717
6746 3.28506684303284
6747 2.93151950836182
6748 2.66749596595764
6749 2.11931228637695
6750 2.54567790031433
6751 2.62659668922424
6752 3.03057241439819
6753 3.20074772834778
6754 3.30711841583252
6755 2.95938277244568
6756 2.6286883354187
6757 3.64892148971558
6758 2.93387031555176
6759 3.84209752082825
6760 2.72459721565247
6761 2.4636697769165
6762 2.62689208984375
6763 1.84117197990417
6764 2.51398730278015
6765 2.28889989852905
6766 2.47896790504456
6767 2.45127058029175
6768 2.38168859481812
6769 2.55253100395203
6770 2.4429976940155
6771 2.86058616638184
6772 2.79645276069641
6773 2.38821578025818
6774 2.14030003547668
6775 2.41656565666199
6776 2.31809711456299
6777 2.6345648765564
6778 2.30472826957703
6779 1.9969847202301
6780 1.99859321117401
6781 2.29044079780579
6782 2.31960964202881
6783 1.88524055480957
6784 1.93206226825714
6785 2.41110610961914
6786 2.10150742530823
6787 2.27104115486145
6788 2.06898880004883
6789 2.3043429851532
6790 1.92163705825806
6791 2.05006217956543
6792 2.03479433059692
6793 1.88731741905212
6794 2.13164973258972
6795 2.09888601303101
6796 2.49372172355652
6797 2.45077085494995
6798 2.26970553398132
6799 2.82507848739624
6800 2.54702949523926
6801 2.64368486404419
6802 2.71868872642517
6803 1.99536108970642
6804 2.66363430023193
6805 2.33488059043884
6806 2.31721115112305
6807 2.11130714416504
6808 2.6384437084198
6809 2.39268612861633
6810 2.4398295879364
6811 2.45712518692017
6812 2.93776178359985
6813 2.56458711624146
6814 2.81864333152771
6815 3.07759618759155
6816 2.20680689811707
6817 2.58945155143738
6818 2.12557721138
6819 2.26823663711548
6820 2.35496211051941
6821 2.7654550075531
6822 2.23772287368774
6823 2.4004282951355
6824 2.59857511520386
6825 2.84563565254211
6826 2.95157027244568
6827 3.47421336174011
6828 2.98132801055908
6829 2.93532395362854
6830 2.90129232406616
6831 2.75159764289856
6832 2.71828269958496
6833 2.90979599952698
6834 2.54583477973938
6835 2.22344756126404
6836 2.52775406837463
6837 3.17749285697937
6838 2.66421437263489
6839 2.64658427238464
6840 2.4147641658783
6841 2.15685296058655
6842 1.71066856384277
6843 1.66874182224274
6844 1.67686653137207
6845 1.77729403972626
6846 1.11887192726135
6847 1.57428586483002
6848 1.2386394739151
6849 1.88429057598114
6850 1.52835381031036
6851 1.93679082393646
6852 1.7519234418869
6853 1.56192481517792
6854 1.77913808822632
6855 1.99420213699341
6856 1.62123608589172
6857 1.89838540554047
6858 2.20075416564941
6859 1.77663505077362
6860 1.98169934749603
6861 2.12586951255798
6862 1.79530227184296
6863 2.23431301116943
6864 2.06181716918945
6865 2.39955830574036
6866 2.46787881851196
6867 2.48080348968506
6868 1.72107625007629
6869 1.9978461265564
6870 1.69403719902039
6871 2.11173439025879
6872 1.70497298240662
6873 2.87910723686218
6874 2.28324460983276
6875 2.60393190383911
6876 3.07458686828613
6877 1.99609744548798
6878 3.25531697273254
6879 2.89959239959717
6880 2.84371495246887
6881 3.33658361434937
6882 2.83601546287537
6883 2.76600050926208
6884 4.05055570602417
6885 3.50287318229675
6886 2.96951484680176
6887 3.23799419403076
6888 2.17223954200745
6889 2.15370631217957
6890 3.8621027469635
6891 3.71815252304077
6892 4.09081315994263
6893 4.21080160140991
6894 4.39694499969482
6895 3.81499338150024
6896 3.91092753410339
6897 4.43823862075806
6898 4.02433395385742
6899 3.79615950584412
6900 3.6774377822876
6901 2.34525966644287
6902 2.48075318336487
6903 2.73469018936157
6904 2.02190017700195
6905 1.99277472496033
6906 2.40564942359924
6907 1.61706924438477
6908 2.44599080085754
6909 3.11187648773193
6910 2.41210722923279
6911 2.58523678779602
6912 2.74945735931396
6913 2.55950284004211
6914 2.37146353721619
6915 2.3156304359436
6916 2.36954545974731
6917 2.52676916122437
6918 2.23356485366821
6919 2.25548338890076
6920 2.41668248176575
6921 2.31574702262878
6922 2.29696989059448
6923 2.6379976272583
6924 3.04992532730103
6925 2.74053168296814
6926 1.9114111661911
6927 2.47340989112854
6928 2.43634915351868
6929 2.97428584098816
6930 2.13986325263977
6931 1.87122285366058
6932 1.92435956001282
6933 1.70310795307159
6934 1.67841148376465
6935 2.69860768318176
6936 2.97193336486816
6937 2.24351787567139
6938 2.00163698196411
6939 2.08160352706909
6940 2.53276991844177
6941 2.07813286781311
6942 1.56126368045807
6943 1.80151212215424
6944 2.12763810157776
6945 2.55995583534241
6946 3.61527442932129
6947 2.1808750629425
6948 2.45033264160156
6949 2.77716970443726
6950 2.58195471763611
6951 1.73002910614014
6952 2.75444054603577
6953 3.72660517692566
6954 2.24143958091736
6955 3.39724040031433
6956 3.24854445457458
6957 2.42969155311584
6958 2.77624416351318
6959 2.79598426818848
6960 2.84078431129456
6961 2.82232284545898
6962 2.86580586433411
6963 3.52121758460999
6964 3.28988480567932
6965 3.38890242576599
6966 3.53135561943054
6967 3.03228139877319
6968 3.00096225738525
6969 3.98838949203491
6970 1.97061812877655
6971 3.67668199539185
6972 2.78117895126343
6973 3.55963683128357
6974 4.25434684753418
6975 3.72713112831116
6976 3.9265398979187
6977 3.48855113983154
6978 3.73394250869751
6979 3.46416044235229
6980 3.09207272529602
6981 2.12068963050842
6982 3.13221645355225
6983 3.12280893325806
6984 3.02599287033081
6985 3.42318820953369
6986 3.17163562774658
6987 3.15111804008484
6988 3.03157162666321
6989 3.1636209487915
6990 3.36724352836609
6991 2.58686494827271
6992 2.1225209236145
6993 2.75107979774475
6994 2.99390149116516
6995 2.77330017089844
6996 2.62612509727478
6997 2.54785108566284
6998 2.9090473651886
6999 2.08487510681152
7000 2.26961135864258
7001 2.31978416442871
7002 2.97117137908936
7003 3.09345245361328
7004 2.90227794647217
7005 3.44181203842163
7006 2.82075428962708
7007 3.32470154762268
7008 3.28579711914062
7009 3.13659930229187
7010 3.72856497764587
7011 3.21161794662476
7012 3.82413554191589
7013 3.87941098213196
7014 2.99194979667664
7015 3.51488542556763
7016 3.26213812828064
7017 3.65975642204285
7018 3.49388837814331
7019 2.41765213012695
7020 2.92126989364624
7021 3.04780173301697
7022 3.65911149978638
7023 2.98152208328247
7024 3.20492053031921
7025 3.92592000961304
7026 2.06534624099731
7027 2.43583536148071
7028 2.44349431991577
7029 2.57635807991028
7030 2.25142002105713
7031 2.08826994895935
7032 1.94480204582214
7033 2.09524083137512
7034 2.21081447601318
7035 2.24373841285706
7036 1.80456471443176
7037 2.84527921676636
7038 3.01018786430359
7039 2.55785274505615
7040 2.52313256263733
7041 1.49803936481476
7042 2.24112939834595
7043 2.94904971122742
7044 3.3637866973877
7045 3.02289772033691
7046 2.53566741943359
7047 2.30436897277832
7048 1.77990579605103
7049 2.32944774627686
7050 1.85617399215698
7051 1.87076365947723
7052 1.88037049770355
7053 1.34997892379761
7054 1.48548698425293
7055 2.10826516151428
7056 2.06856942176819
7057 2.10694718360901
7058 1.66904008388519
7059 2.22840762138367
7060 2.09742403030396
7061 2.48488616943359
7062 2.07783579826355
7063 2.2320396900177
7064 1.58844912052155
7065 2.80383920669556
7066 2.610107421875
7067 2.91206312179565
7068 2.76882719993591
7069 2.98807191848755
7070 3.55483937263489
7071 3.14825582504272
7072 3.40523838996887
7073 3.55809116363525
7074 2.65148711204529
7075 2.15370774269104
7076 2.36674547195435
7077 1.29653108119965
7078 2.12780284881592
7079 1.60005927085876
7080 1.33855772018433
7081 1.42299675941467
7082 2.08448767662048
7083 2.43460822105408
7084 1.99059772491455
7085 1.87917482852936
7086 1.99444925785065
7087 2.54678153991699
7088 1.34978866577148
7089 2.24348139762878
7090 2.17754793167114
7091 3.2314031124115
7092 3.1458055973053
7093 3.83916902542114
7094 3.82455444335938
7095 3.16789436340332
7096 2.36046004295349
7097 2.2566123008728
7098 1.75696849822998
7099 2.95210552215576
7100 1.92457556724548
7101 1.80313777923584
7102 1.64918279647827
7103 1.68693542480469
7104 1.82081031799316
7105 1.60515582561493
7106 2.07937240600586
7107 2.9104688167572
7108 3.11648654937744
7109 2.37831592559814
7110 2.54001212120056
7111 2.87466073036194
7112 2.11028623580933
7113 2.41450071334839
7114 2.9288489818573
7115 3.4572582244873
7116 3.17714953422546
7117 3.09543108940125
7118 3.29111671447754
7119 3.78374028205872
7120 2.63075613975525
7121 2.29091215133667
7122 2.08655858039856
7123 2.90426659584045
7124 2.89229702949524
7125 3.11294507980347
7126 2.83715867996216
7127 2.95738196372986
7128 3.16707015037537
7129 3.58304715156555
7130 2.73083543777466
7131 2.94833040237427
7132 2.92685556411743
7133 2.83901023864746
7134 2.88236522674561
7135 2.79200220108032
7136 2.77869248390198
7137 2.80503273010254
7138 2.88377332687378
7139 2.59826898574829
7140 2.83436918258667
7141 2.9867742061615
7142 2.85464429855347
7143 2.69690680503845
7144 2.9759361743927
7145 2.8497633934021
7146 2.77084827423096
7147 2.95645093917847
7148 2.58023357391357
7149 2.8707230091095
7150 2.78841924667358
7151 2.72411704063416
7152 2.75774693489075
7153 2.89710712432861
7154 2.66165518760681
7155 2.60602116584778
7156 2.710116147995
7157 2.59521865844727
7158 2.90056204795837
7159 2.94368171691895
7160 3.10585403442383
7161 2.89323091506958
7162 2.7187819480896
7163 2.89581227302551
7164 2.6333475112915
7165 3.01107954978943
7166 3.25630307197571
7167 3.37972235679626
7168 3.0549488067627
7169 2.76479625701904
7170 3.08537650108337
7171 2.36668848991394
7172 2.56856083869934
7173 3.05552959442139
7174 2.66643404960632
7175 2.53903102874756
7176 3.0912230014801
7177 4.16904735565186
7178 4.18697547912598
7179 4.49059915542603
7180 4.09159660339355
7181 4.04416847229004
7182 4.10045051574707
7183 4.07626438140869
7184 4.01490068435669
7185 4.41646480560303
7186 3.79642653465271
7187 4.27706527709961
7188 4.39840126037598
7189 4.01510572433472
7190 4.28573894500732
7191 4.23782777786255
7192 4.34471416473389
7193 4.69871664047241
7194 5.39009141921997
7195 5.44936227798462
7196 5.40270137786865
7197 5.39931297302246
7198 4.28008556365967
7199 4.56464385986328
7200 4.26115560531616
7201 4.31605052947998
7202 4.12060022354126
7203 4.41876649856567
7204 3.75085115432739
7205 3.7333402633667
7206 2.9400053024292
7207 2.39661741256714
7208 2.20524621009827
7209 1.90148556232452
7210 1.95781314373016
7211 2.24359178543091
7212 2.20030403137207
7213 1.49766886234283
7214 2.26650929450989
7215 2.32280039787292
7216 2.23168301582336
7217 2.52812767028809
7218 2.4169909954071
7219 2.15759921073914
7220 2.99107980728149
7221 2.73605585098267
7222 2.28196787834167
7223 2.68432021141052
7224 2.45112538337708
7225 2.64228081703186
7226 2.32331490516663
7227 2.56121850013733
7228 2.65474629402161
7229 2.43715310096741
7230 2.49185705184937
7231 2.74683976173401
7232 2.42898392677307
7233 2.71043038368225
7234 2.20178008079529
7235 2.29919099807739
7236 2.01763415336609
7237 1.81708168983459
7238 1.63502013683319
7239 2.08503866195679
7240 1.4765362739563
7241 1.78317248821259
7242 1.71660876274109
7243 2.10441732406616
7244 1.96929109096527
7245 2.14263653755188
7246 2.1472110748291
7247 2.32055640220642
7248 2.80400705337524
7249 2.90033960342407
7250 3.2799346446991
7251 3.299724817276
7252 3.25109219551086
7253 2.41816091537476
7254 2.58538222312927
7255 2.08432221412659
7256 2.36361527442932
7257 2.63313150405884
7258 2.33242225646973
7259 1.84073531627655
7260 1.99007856845856
7261 2.06251788139343
7262 2.38511610031128
7263 2.0781729221344
7264 1.73381817340851
7265 2.28280019760132
7266 1.37209701538086
7267 1.30186426639557
7268 1.37155592441559
7269 1.88658154010773
7270 1.50989592075348
7271 2.98240423202515
7272 2.72365713119507
7273 2.05430579185486
7274 2.35584282875061
7275 1.63394141197205
7276 1.78064620494843
7277 2.55500030517578
7278 2.73916482925415
7279 2.76201033592224
7280 2.86471080780029
7281 2.25357890129089
7282 2.71612501144409
7283 1.86293077468872
7284 2.27307534217834
7285 1.88862788677216
7286 3.20397329330444
7287 3.04542589187622
7288 2.37116479873657
7289 1.71254205703735
7290 1.65320539474487
7291 1.73948585987091
7292 2.2046914100647
7293 2.74626207351685
7294 2.26301097869873
7295 1.99929893016815
7296 2.11583781242371
7297 2.44199967384338
7298 2.4668755531311
7299 1.94008243083954
7300 2.15534567832947
7301 2.08968758583069
7302 2.16629362106323
7303 2.32183766365051
7304 2.16580438613892
7305 2.01943969726562
7306 1.96496272087097
7307 2.63833212852478
7308 1.72764110565186
7309 1.73619091510773
7310 1.37878394126892
7311 1.44670784473419
7312 1.80102729797363
7313 2.10806083679199
7314 1.40270709991455
7315 1.27036011219025
7316 1.90522384643555
7317 1.59533393383026
7318 1.88210380077362
7319 1.94858610630035
7320 1.42427742481232
7321 2.01903176307678
7322 2.03033113479614
7323 2.46050024032593
7324 2.62913107872009
7325 2.79097652435303
7326 2.19061422348022
7327 2.73636031150818
7328 2.75363707542419
7329 3.02852416038513
7330 2.29749703407288
7331 1.68655848503113
7332 1.91303169727325
7333 2.12620306015015
7334 2.44008231163025
7335 1.74443864822388
7336 1.71425294876099
7337 1.85768818855286
7338 1.95635378360748
7339 1.49216818809509
7340 1.94708812236786
7341 1.29396200180054
7342 1.39912045001984
7343 1.51531100273132
7344 1.569087266922
7345 1.52617275714874
7346 1.98849904537201
7347 1.86523401737213
7348 2.26432132720947
7349 2.0783486366272
7350 2.02181553840637
7351 2.09022855758667
7352 2.19638204574585
7353 2.1810290813446
7354 2.04195785522461
7355 1.82372343540192
7356 2.59991049766541
7357 2.22829580307007
7358 2.12695837020874
7359 2.15464019775391
7360 3.31623649597168
7361 3.0801887512207
7362 2.95155739784241
7363 3.09228253364563
7364 2.52158260345459
7365 2.77706050872803
7366 2.46730828285217
7367 2.11903977394104
7368 2.685227394104
7369 1.9859219789505
7370 1.98817348480225
7371 2.02167749404907
7372 2.01771306991577
7373 1.64584720134735
7374 1.57455193996429
7375 2.19036936759949
7376 2.19652676582336
7377 2.13335013389587
7378 2.03528642654419
7379 1.6732896566391
7380 1.79950356483459
7381 2.08055281639099
7382 1.15574395656586
7383 1.85369622707367
7384 2.23024272918701
7385 2.07195425033569
7386 2.75108981132507
7387 2.24625682830811
7388 2.21561717987061
7389 2.39633059501648
7390 1.89604699611664
7391 1.73218870162964
7392 1.57062828540802
7393 2.03444814682007
7394 2.15059614181519
7395 2.39724588394165
7396 2.22704362869263
7397 2.01798963546753
7398 2.55260610580444
7399 2.08755445480347
7400 2.60860657691956
7401 1.92779636383057
7402 2.36426901817322
7403 2.17625069618225
7404 2.20212864875793
7405 2.25184750556946
7406 1.89669895172119
7407 2.41028547286987
7408 2.63752627372742
7409 2.8394021987915
7410 2.37078213691711
7411 2.65353226661682
7412 2.72487378120422
7413 2.91450142860413
7414 3.16250991821289
7415 2.71769070625305
7416 2.49943375587463
7417 2.60427117347717
7418 2.77548217773438
7419 1.89326167106628
7420 2.42388916015625
7421 2.73483157157898
7422 2.23768305778503
7423 2.18470120429993
7424 2.44701099395752
7425 2.42849230766296
7426 2.35787510871887
7427 1.99126529693604
7428 2.42570352554321
7429 2.00553035736084
7430 1.87733602523804
7431 2.24107241630554
7432 2.20122528076172
7433 1.97062337398529
7434 1.76622104644775
7435 1.7457377910614
7436 2.0759437084198
7437 1.93336164951324
7438 2.96405482292175
7439 2.32637405395508
7440 2.05364155769348
7441 1.97399199008942
7442 1.96439254283905
7443 2.10073208808899
7444 1.86064350605011
7445 2.01751255989075
7446 2.06017732620239
7447 1.92964434623718
7448 2.33694052696228
7449 1.91017389297485
7450 1.78292393684387
7451 2.33311462402344
7452 1.80112719535828
7453 1.64688348770142
7454 1.64918398857117
7455 1.86425280570984
7456 1.96097505092621
7457 1.79598438739777
7458 1.98631167411804
7459 1.82359647750854
7460 1.78375399112701
7461 1.8184552192688
7462 1.70584881305695
7463 1.92957448959351
7464 2.14727234840393
7465 1.94852828979492
7466 2.34802961349487
7467 2.19512343406677
7468 2.27235817909241
7469 2.68188309669495
7470 2.68330264091492
7471 2.89935803413391
7472 1.974693775177
7473 2.07663822174072
7474 1.96435844898224
7475 1.91202831268311
7476 1.9802428483963
7477 2.13641977310181
7478 2.99506759643555
7479 2.63668441772461
7480 2.45923161506653
7481 2.35382580757141
7482 2.72851538658142
7483 3.27571678161621
7484 3.15443444252014
7485 2.79126715660095
7486 3.08026671409607
7487 3.44652223587036
7488 3.33159852027893
7489 3.39171981811523
7490 3.51043701171875
7491 3.41555786132812
7492 3.36019968986511
7493 2.90720891952515
7494 2.72988343238831
7495 3.05905604362488
7496 4.47223615646362
7497 3.70635724067688
7498 2.41869425773621
7499 2.0601065158844
7500 2.55706715583801
7501 2.69221377372742
7502 3.18276906013489
7503 2.76844191551208
7504 2.80271291732788
7505 2.84277391433716
7506 3.16598701477051
7507 3.09044241905212
7508 3.3406240940094
7509 2.71046328544617
7510 2.59182810783386
7511 2.77061319351196
7512 3.17920017242432
7513 3.62506103515625
7514 3.12123560905457
7515 2.57463192939758
7516 2.86149191856384
7517 2.32936191558838
7518 2.29370164871216
7519 2.51545381546021
7520 1.72228753566742
7521 2.16128063201904
7522 2.24819779396057
7523 2.50128197669983
7524 2.6246349811554
7525 2.90900540351868
7526 2.91640567779541
7527 3.30130481719971
7528 2.71615076065063
7529 2.43570923805237
7530 2.45043754577637
7531 2.47117400169373
7532 2.97167754173279
7533 2.79898810386658
7534 3.85109329223633
7535 3.4725182056427
7536 3.34058856964111
7537 3.85864782333374
7538 3.88423418998718
7539 3.63884258270264
7540 3.69746685028076
7541 3.6590416431427
7542 2.90114331245422
7543 3.1852867603302
7544 3.50275659561157
7545 2.98997044563293
7546 3.07306003570557
7547 2.66737818717957
7548 2.63892245292664
7549 3.04929876327515
7550 3.18529200553894
7551 2.77416181564331
7552 2.67074537277222
7553 2.43944311141968
7554 3.18074512481689
7555 3.1866283416748
7556 3.07099509239197
7557 3.58406615257263
7558 3.07615113258362
7559 3.30492258071899
7560 2.9140887260437
7561 2.79122471809387
7562 3.39504623413086
7563 3.47581624984741
7564 3.80051875114441
7565 2.84605741500854
7566 3.2266788482666
7567 3.74533939361572
7568 3.20458507537842
7569 3.40496921539307
7570 2.78642082214355
7571 2.7665388584137
7572 2.46450471878052
7573 2.63624262809753
7574 2.59789347648621
7575 2.32322692871094
7576 2.63243865966797
7577 2.62594842910767
7578 2.44623160362244
7579 2.41170740127563
7580 1.96221745014191
7581 2.08592295646667
7582 2.27262473106384
7583 2.37360382080078
7584 2.38420748710632
7585 2.61876654624939
7586 2.42288041114807
7587 2.67650699615479
7588 3.46079277992249
7589 3.67262744903564
7590 3.34614753723145
7591 3.45376420021057
7592 3.4405472278595
7593 2.61979174613953
7594 2.11948919296265
7595 2.32204174995422
7596 2.14485096931458
7597 2.14660286903381
7598 2.41243648529053
7599 2.35653567314148
7600 2.06780982017517
7601 2.41973781585693
7602 2.53317141532898
7603 2.2568461894989
7604 2.71402096748352
7605 2.80816674232483
7606 2.72639966011047
7607 1.45876371860504
7608 2.0098602771759
7609 1.65607929229736
7610 2.65611386299133
7611 2.85975480079651
7612 2.92413330078125
7613 2.4324369430542
7614 2.60349702835083
7615 2.93856811523438
7616 2.46264386177063
7617 3.0407919883728
7618 2.56086945533752
7619 3.06594371795654
7620 3.15992450714111
7621 2.8504319190979
7622 2.71878695487976
7623 2.98506093025208
7624 2.75828123092651
7625 3.07035279273987
7626 2.47135019302368
7627 2.94257712364197
7628 2.32372117042542
7629 2.46263241767883
7630 2.92368531227112
7631 3.09276914596558
7632 3.12653017044067
7633 2.77557849884033
7634 2.97269082069397
7635 2.94641637802124
7636 2.26590657234192
7637 2.56332039833069
7638 2.34140563011169
7639 2.56706047058105
7640 2.35261487960815
7641 2.14722895622253
7642 2.30129742622375
7643 2.43588614463806
7644 3.23924922943115
7645 3.32055711746216
7646 2.87207102775574
7647 2.64392590522766
7648 2.59470534324646
7649 2.66238164901733
7650 2.017249584198
7651 2.09788942337036
7652 1.81213641166687
7653 2.41878533363342
7654 1.76582884788513
7655 2.88629150390625
7656 2.79598784446716
7657 2.06775331497192
7658 1.74753081798553
7659 1.95710206031799
7660 2.57703065872192
7661 1.83101379871368
7662 2.1064875125885
7663 2.35221862792969
7664 1.65185463428497
7665 2.35599970817566
7666 2.15676426887512
7667 2.99329471588135
7668 2.83668661117554
7669 2.55159139633179
7670 2.58413076400757
7671 2.86447191238403
7672 2.99229192733765
7673 4.11944580078125
7674 3.45796012878418
7675 2.79970049858093
7676 3.03098392486572
7677 2.4095344543457
7678 2.34301781654358
7679 2.4913158416748
7680 2.01213264465332
7681 2.08409094810486
7682 1.56914794445038
7683 1.85855734348297
7684 2.1320652961731
7685 2.00495171546936
7686 2.07265782356262
7687 1.80848896503448
7688 2.01341891288757
7689 1.62188529968262
7690 1.97213673591614
7691 1.78541815280914
7692 2.21525716781616
7693 2.17724394798279
7694 1.96019911766052
7695 1.76011443138123
7696 1.90910124778748
7697 2.01417636871338
7698 2.36077761650085
7699 2.28848695755005
7700 2.06536602973938
7701 1.92894077301025
7702 2.31230998039246
7703 2.57316732406616
7704 2.6745593547821
7705 3.12066674232483
7706 1.75727212429047
7707 1.94622671604156
7708 2.39840579032898
7709 2.87100076675415
7710 2.65353393554688
7711 2.70387840270996
7712 2.49897289276123
7713 2.51826286315918
7714 2.87669825553894
7715 2.40996384620667
7716 2.42220067977905
7717 2.23171448707581
7718 2.3491735458374
7719 2.45133924484253
7720 2.49604415893555
7721 2.50715184211731
7722 2.39245176315308
7723 2.38781023025513
7724 2.67551565170288
7725 2.60777425765991
7726 2.40976858139038
7727 2.51485061645508
7728 2.46108603477478
7729 2.81959819793701
7730 2.57747030258179
7731 2.57196855545044
7732 2.51056718826294
7733 2.86121916770935
7734 1.93181705474854
7735 2.17239570617676
7736 2.28562760353088
7737 2.45340275764465
7738 2.42764663696289
7739 2.5112931728363
7740 3.23220658302307
7741 2.18458199501038
7742 3.02491044998169
7743 3.37197089195251
7744 3.10703063011169
7745 3.00019478797913
7746 2.88372039794922
7747 3.18960285186768
7748 3.14958810806274
7749 3.07622933387756
7750 3.14171195030212
7751 2.5427770614624
7752 3.08033919334412
7753 2.36677241325378
7754 2.51701664924622
7755 2.65454173088074
7756 3.05023431777954
7757 2.95239400863647
7758 2.62684416770935
7759 2.54268097877502
7760 2.77372550964355
7761 3.02484607696533
7762 2.96061825752258
7763 2.66401433944702
7764 2.89846420288086
7765 2.85142469406128
7766 3.25384664535522
7767 2.75888013839722
7768 2.49652743339539
7769 3.53328204154968
7770 2.42520546913147
7771 2.13819885253906
7772 2.11605858802795
7773 2.73324823379517
7774 2.0390796661377
7775 2.57635450363159
7776 2.50579309463501
7777 3.07167053222656
7778 3.06411552429199
7779 2.84729409217834
7780 2.85762286186218
7781 3.41383600234985
7782 3.09432125091553
7783 3.13492107391357
7784 2.94615435600281
7785 3.65183067321777
7786 3.5585298538208
7787 2.99027299880981
7788 2.31086349487305
7789 2.36043882369995
7790 3.17445254325867
7791 2.58570575714111
7792 2.07816004753113
7793 2.22449803352356
7794 2.31942105293274
7795 2.57413101196289
7796 2.49607133865356
7797 3.18262982368469
7798 2.83068323135376
7799 2.64706754684448
7800 2.90547323226929
7801 3.28405737876892
7802 2.946692943573
7803 3.03864789009094
7804 2.62024140357971
7805 3.17281174659729
7806 2.53553509712219
7807 2.47225975990295
7808 2.60911273956299
7809 3.09738230705261
7810 2.72952222824097
7811 2.60896778106689
7812 2.09041380882263
7813 2.49312281608582
7814 3.46254825592041
7815 3.18066596984863
7816 2.96280074119568
7817 2.71124720573425
7818 1.85999071598053
7819 1.9585520029068
7820 1.79629290103912
7821 1.71631848812103
7822 1.38392663002014
7823 2.9497504234314
7824 2.19865417480469
7825 1.91761267185211
7826 2.56179904937744
7827 2.69187808036804
7828 2.49057626724243
7829 2.20263147354126
7830 1.99521660804749
7831 2.37583994865417
7832 3.02343845367432
7833 2.67627120018005
7834 2.40138840675354
7835 2.55829310417175
7836 3.41508841514587
7837 3.33004665374756
7838 3.47263026237488
7839 3.23204374313354
7840 3.85458087921143
7841 4.12243986129761
7842 3.81172251701355
7843 3.7218554019928
7844 3.70503711700439
7845 3.42529225349426
7846 3.34732604026794
7847 2.74140787124634
7848 3.59644722938538
7849 3.57996273040771
7850 3.75311374664307
7851 4.56637668609619
7852 5.04882955551147
7853 4.7874002456665
7854 4.6629581451416
7855 4.71168327331543
7856 4.83687686920166
7857 4.86863231658936
7858 4.87976121902466
7859 4.94910907745361
7860 4.95554256439209
7861 4.77124500274658
7862 4.96708202362061
7863 5.00355291366577
7864 5.10759878158569
7865 5.23078346252441
7866 5.27432775497437
7867 5.55540561676025
7868 5.29595756530762
7869 5.21711444854736
7870 4.98467493057251
7871 5.26710653305054
7872 5.26383876800537
7873 4.89767789840698
7874 5.09091854095459
7875 5.24917268753052
7876 4.94866943359375
7877 5.25260972976685
7878 4.85715866088867
7879 4.94532346725464
7880 4.85359525680542
7881 4.94833517074585
7882 4.86584949493408
7883 4.87172174453735
7884 4.82501840591431
7885 4.86697959899902
7886 4.70258188247681
7887 4.63217830657959
7888 4.59979772567749
7889 4.92357397079468
7890 4.77504968643188
7891 5.03295087814331
7892 4.84400272369385
7893 5.03265953063965
7894 4.57229709625244
7895 4.66017246246338
7896 5.06634092330933
7897 4.81415224075317
7898 4.90291786193848
7899 4.83328342437744
7900 4.95786046981812
7901 4.92125940322876
7902 4.91658353805542
7903 4.84759664535522
7904 5.03497505187988
7905 4.83982419967651
7906 4.7789306640625
7907 4.81502628326416
7908 4.2854471206665
7909 4.78113889694214
7910 4.56477975845337
7911 4.957594871521
7912 4.54863166809082
7913 4.74401950836182
7914 4.64848947525024
7915 4.69404554367065
7916 4.81113386154175
7917 4.69726991653442
7918 4.76031112670898
7919 4.63818407058716
7920 4.62037706375122
7921 4.80369710922241
7922 4.83213233947754
7923 4.68371772766113
7924 4.73904943466187
7925 5.06318283081055
7926 4.74987697601318
7927 4.92486524581909
7928 4.94596719741821
7929 5.01546573638916
7930 5.18811893463135
7931 4.76567935943604
7932 4.93250703811646
7933 4.99243354797363
7934 4.75163984298706
7935 4.76762914657593
7936 4.85470390319824
7937 4.90349054336548
7938 4.83596038818359
7939 4.75899028778076
7940 4.72344255447388
7941 4.53543138504028
7942 4.68964624404907
7943 4.67057943344116
7944 4.50271511077881
7945 4.73315620422363
7946 5.16816139221191
7947 5.31995058059692
7948 5.17731046676636
7949 5.12260913848877
7950 5.05880403518677
7951 5.27140235900879
7952 5.27500534057617
7953 5.26655387878418
7954 5.47239446640015
7955 5.60762977600098
7956 5.39372253417969
7957 5.88662910461426
7958 6.02946805953979
7959 6.05444860458374
7960 5.79876518249512
7961 5.75382614135742
7962 5.86054420471191
7963 5.8631386756897
7964 5.73090600967407
7965 5.96634674072266
7966 6.06408500671387
7967 5.7793607711792
7968 5.91984081268311
7969 5.92373037338257
7970 5.78792524337769
7971 5.86755275726318
7972 5.85412740707397
7973 5.55361795425415
7974 5.98416996002197
7975 6.02351808547974
7976 5.87997198104858
7977 5.96371126174927
7978 5.97141647338867
7979 5.92343997955322
7980 5.81687784194946
7981 5.79505205154419
7982 6.10398006439209
7983 5.65467691421509
7984 5.58353662490845
7985 5.78928518295288
7986 5.72243404388428
7987 5.54910707473755
7988 5.433274269104
7989 5.20174741744995
7990 5.12442970275879
7991 5.235680103302
7992 4.98479461669922
7993 5.16414070129395
7994 5.43150806427002
7995 5.18659543991089
7996 5.68566083908081
7997 4.68058633804321
7998 4.45950555801392
7999 5.01736640930176
8000 4.86114311218262
8001 5.08941316604614
8002 5.03328847885132
8003 5.04655313491821
8004 4.91311740875244
8005 4.94539022445679
8006 4.10140800476074
8007 3.20010900497437
8008 3.34547185897827
8009 2.75870847702026
8010 3.90236830711365
8011 3.20196342468262
8012 3.69973969459534
8013 3.52443146705627
8014 3.03541016578674
8015 3.52197766304016
8016 3.64160394668579
8017 3.0968451499939
8018 3.36710929870605
8019 3.3122181892395
8020 2.99051213264465
8021 2.96191072463989
8022 3.26611638069153
8023 3.12862110137939
8024 3.6781702041626
8025 2.61872148513794
8026 4.00093221664429
8027 3.85165095329285
8028 2.76093912124634
8029 3.10154271125793
8030 2.86558127403259
8031 2.88363075256348
8032 2.27240681648254
8033 1.9419549703598
8034 2.63245940208435
8035 2.84411382675171
8036 3.57109880447388
8037 3.47413206100464
8038 4.66555881500244
8039 4.81337547302246
8040 4.52211713790894
8041 3.38966774940491
8042 3.62305855751038
8043 3.53636503219604
8044 3.16823625564575
8045 2.89278244972229
8046 3.20449423789978
8047 3.31730723381042
8048 2.7834644317627
8049 1.8111697435379
8050 3.23732352256775
8051 2.77057337760925
8052 2.7144410610199
8053 2.11649775505066
8054 2.44805574417114
8055 3.02300763130188
8056 3.0889356136322
8057 3.09067368507385
8058 3.45211029052734
8059 3.28183364868164
8060 3.60761690139771
8061 3.86095952987671
8062 3.15677738189697
8063 3.77406859397888
8064 4.17379426956177
8065 3.01407241821289
8066 3.43521475791931
8067 3.41792726516724
8068 3.59406280517578
8069 2.44793462753296
8070 3.48533463478088
8071 3.15077924728394
8072 3.90137648582458
8073 3.00782823562622
8074 3.82669973373413
8075 2.73310708999634
8076 2.60850596427917
8077 2.51296186447144
8078 2.88281965255737
8079 3.19579744338989
8080 3.58357453346252
8081 3.29554486274719
8082 3.84788155555725
8083 3.11380219459534
8084 2.83702206611633
8085 2.80027031898499
8086 2.69640040397644
8087 2.51121306419373
8088 2.49417948722839
8089 3.38509154319763
8090 3.41544699668884
8091 3.58937740325928
8092 3.61981892585754
8093 2.86443781852722
8094 3.16402244567871
8095 3.07319450378418
8096 3.25602436065674
8097 2.58937931060791
8098 2.98590922355652
8099 2.66977906227112
8100 2.96971130371094
8101 3.7394757270813
8102 3.71789813041687
8103 2.45460867881775
8104 3.74990701675415
8105 3.99724078178406
8106 3.62068653106689
8107 2.87906193733215
8108 3.06804633140564
8109 2.69077396392822
8110 3.32295918464661
8111 3.00054740905762
8112 3.2340669631958
8113 2.71939659118652
8114 3.10008931159973
8115 3.27456617355347
8116 1.65103459358215
8117 2.29808902740479
8118 2.79537963867188
8119 1.57753586769104
8120 2.2144603729248
8121 2.36531329154968
8122 2.0323588848114
8123 2.28272604942322
8124 2.26021862030029
8125 1.95702970027924
8126 2.18743777275085
8127 1.64602518081665
8128 1.64132809638977
8129 2.71031475067139
8130 2.25644445419312
8131 2.36868262290955
8132 1.4786319732666
8133 1.75529861450195
8134 1.87743961811066
8135 1.51554274559021
8136 1.44643104076385
8137 1.42514562606812
8138 1.22346079349518
8139 1.09512424468994
8140 1.28304100036621
8141 2.2669894695282
8142 2.1882905960083
8143 2.22848010063171
8144 1.65502595901489
8145 1.85437345504761
8146 1.10843122005463
8147 1.40732192993164
8148 1.60669851303101
8149 2.14901423454285
8150 2.45707178115845
8151 2.17222619056702
8152 3.27131080627441
8153 2.65898060798645
8154 3.0487802028656
8155 3.54406213760376
8156 3.59852027893066
8157 3.17272973060608
8158 3.37891101837158
8159 4.12444543838501
8160 4.26987457275391
8161 3.61339402198792
8162 3.95606756210327
8163 3.9152295589447
8164 3.65944910049438
8165 3.30062890052795
8166 3.43237614631653
8167 3.34872245788574
8168 3.07111477851868
8169 3.12217926979065
8170 3.5514497756958
8171 3.43408799171448
8172 3.72075414657593
8173 3.73624920845032
8174 3.14347672462463
8175 3.56927680969238
8176 3.39297652244568
8177 3.29839420318604
8178 3.85359907150269
8179 3.77818369865417
8180 2.54670190811157
8181 2.42805361747742
8182 2.67933559417725
8183 2.51148509979248
8184 3.28387761116028
8185 2.96816253662109
8186 2.35578799247742
8187 2.0896008014679
8188 2.22223567962646
8189 2.43306541442871
8190 2.07666802406311
8191 2.26888179779053
8192 2.38378095626831
8193 2.88454127311707
8194 2.67296600341797
8195 2.76408100128174
8196 2.75004029273987
8197 2.47066330909729
8198 2.29465675354004
8199 2.24239611625671
8200 2.35924220085144
8201 2.78106927871704
8202 2.84092950820923
8203 3.25388312339783
8204 2.90576982498169
8205 4.01135921478271
8206 3.0044572353363
8207 3.79655313491821
8208 3.60533118247986
8209 3.61410808563232
8210 2.43685054779053
8211 1.75106465816498
8212 1.82715630531311
8213 2.26301670074463
8214 2.18666076660156
8215 2.09728050231934
8216 2.31904816627502
8217 1.58513653278351
8218 1.9324324131012
8219 2.04024696350098
8220 2.20532035827637
8221 2.15138077735901
8222 2.723299741745
8223 3.30462837219238
8224 2.80430364608765
8225 1.78861749172211
8226 2.365229845047
8227 2.56658315658569
8228 2.10451865196228
8229 1.59835183620453
8230 2.01160192489624
8231 2.29442048072815
8232 2.26263427734375
8233 2.91004180908203
8234 2.36519694328308
8235 2.17501592636108
8236 3.40470385551453
8237 3.13275408744812
8238 2.60593676567078
8239 3.12441420555115
8240 2.90557408332825
8241 3.28998875617981
8242 2.84777927398682
8243 2.63619160652161
8244 2.03792643547058
8245 3.14926099777222
8246 2.00570058822632
8247 2.17441272735596
8248 2.96067547798157
8249 2.41629791259766
8250 2.48414778709412
8251 2.80085015296936
8252 1.80749714374542
8253 1.89311134815216
8254 2.15189933776855
8255 2.56477904319763
8256 2.81527280807495
8257 3.30125784873962
8258 3.36187052726746
8259 3.10409688949585
8260 2.48152923583984
8261 3.27803659439087
8262 2.55534076690674
8263 2.52830100059509
8264 2.24631452560425
8265 2.04440784454346
8266 2.23931360244751
8267 1.83242404460907
8268 2.83286595344543
8269 1.71012020111084
8270 2.80771255493164
8271 2.65689086914062
8272 2.73938679695129
8273 2.79673409461975
8274 3.18944454193115
8275 3.41365480422974
8276 2.74445486068726
8277 2.27094435691833
8278 2.72400069236755
8279 2.55209946632385
8280 3.68990707397461
8281 2.42670226097107
8282 2.25481915473938
8283 2.36069893836975
8284 2.43555617332458
8285 1.93126618862152
8286 1.94609451293945
8287 2.11844229698181
8288 2.25598573684692
8289 1.91968739032745
8290 3.00762152671814
8291 2.44786262512207
8292 2.20723962783813
8293 1.83811557292938
8294 1.86961233615875
8295 1.8092212677002
8296 1.43341362476349
8297 1.59160995483398
8298 2.00369191169739
8299 1.62894010543823
8300 1.82591414451599
8301 1.5398176908493
8302 2.48258924484253
8303 1.62307107448578
8304 2.33417105674744
8305 2.11770153045654
8306 2.33512330055237
8307 2.09028482437134
8308 2.10446810722351
8309 1.86287653446198
8310 2.22806000709534
8311 1.87607061862946
8312 2.36022090911865
8313 2.00084972381592
8314 2.22884964942932
8315 2.11986684799194
8316 1.81186485290527
8317 1.68301844596863
8318 2.24855875968933
8319 2.09694385528564
8320 1.82311427593231
8321 2.16664099693298
8322 3.16213083267212
8323 2.64920091629028
8324 2.24484634399414
8325 1.7001987695694
8326 2.30313205718994
8327 1.84783005714417
8328 2.5447986125946
8329 2.24270820617676
8330 2.79002809524536
8331 2.06264877319336
8332 2.30917191505432
8333 2.2694365978241
8334 2.41454410552979
8335 2.20226311683655
8336 2.68750238418579
8337 2.96008491516113
8338 2.73965620994568
8339 1.8931919336319
8340 2.46673703193665
8341 2.78391051292419
8342 3.51039028167725
8343 2.27038097381592
8344 1.76728391647339
8345 2.54061245918274
8346 2.29828643798828
8347 3.18373370170593
8348 2.97903609275818
8349 2.70203757286072
8350 2.10696125030518
8351 2.53477740287781
8352 2.44950866699219
8353 2.47412586212158
8354 2.75887441635132
8355 2.65923666954041
8356 2.70295310020447
8357 2.3489089012146
8358 2.156822681427
8359 2.20956540107727
8360 2.42727017402649
8361 2.42790746688843
8362 2.03977203369141
8363 2.46874165534973
8364 3.24217247962952
8365 2.50159907341003
8366 2.37262201309204
8367 2.11573314666748
8368 2.07527923583984
8369 1.90076005458832
8370 2.1743004322052
8371 1.87082409858704
8372 2.1952428817749
8373 2.50157856941223
8374 2.36521148681641
8375 2.81916761398315
8376 2.16937041282654
8377 2.52339363098145
8378 2.81789302825928
8379 2.52124428749084
8380 2.76548671722412
8381 2.60316514968872
8382 2.59258651733398
8383 3.37397027015686
8384 2.51108551025391
8385 2.29082036018372
8386 2.58807754516602
8387 3.28916215896606
8388 2.82973074913025
8389 2.35521912574768
8390 2.8554265499115
8391 3.7730176448822
8392 2.82896280288696
8393 3.6421422958374
8394 3.26324677467346
8395 3.9035062789917
8396 3.18906331062317
8397 2.94051313400269
8398 2.77758693695068
8399 2.41450834274292
8400 3.05765700340271
8401 2.79180908203125
8402 2.61631512641907
8403 2.4763970375061
8404 2.43654155731201
8405 2.05073547363281
8406 2.05985903739929
8407 2.18442988395691
8408 1.89922749996185
8409 1.95712578296661
8410 2.21095299720764
8411 2.34705638885498
8412 2.12247586250305
8413 2.0544331073761
8414 1.56506681442261
8415 1.93085014820099
8416 2.32676863670349
8417 1.91261422634125
8418 1.85604512691498
8419 2.68355417251587
8420 2.46872735023499
8421 2.21213626861572
8422 1.68337881565094
8423 1.57428014278412
8424 2.27853775024414
8425 1.59589338302612
8426 1.58557033538818
8427 1.54729855060577
8428 1.33271920681
8429 1.54383754730225
8430 1.69120693206787
8431 1.84117579460144
8432 1.5291600227356
8433 1.52255427837372
8434 1.55834567546844
8435 1.68351697921753
8436 1.76769649982452
8437 1.82671546936035
8438 2.1396324634552
8439 2.25344944000244
8440 2.62688398361206
8441 2.36304330825806
8442 2.39611029624939
8443 2.38104653358459
8444 2.22932910919189
8445 2.16729354858398
8446 2.53211140632629
8447 2.33063650131226
8448 2.17919826507568
8449 2.46565937995911
8450 1.94529032707214
8451 2.36854791641235
8452 2.37482452392578
8453 2.47084951400757
8454 2.67928838729858
8455 3.03329849243164
8456 2.07156538963318
8457 2.10209226608276
8458 3.04777598381042
8459 2.62635231018066
8460 2.27238726615906
8461 2.49838852882385
8462 2.57680416107178
8463 2.7229266166687
8464 2.44513440132141
8465 2.21356153488159
8466 2.257967710495
8467 1.91821932792664
8468 2.90197730064392
8469 2.37975907325745
8470 2.57945966720581
8471 2.43481802940369
8472 3.19058799743652
8473 2.94716858863831
8474 3.17961311340332
8475 2.96203660964966
8476 3.871009349823
8477 3.87445282936096
8478 4.21109437942505
8479 3.09907460212708
8480 3.00845813751221
8481 2.93185210227966
8482 2.62060570716858
8483 2.93601036071777
8484 2.89614415168762
8485 2.88076710700989
8486 3.07312202453613
8487 2.83695363998413
8488 2.78681206703186
8489 3.00866794586182
8490 3.1805591583252
8491 2.93282508850098
8492 2.6484477519989
8493 2.89438676834106
8494 2.72071146965027
8495 3.14595580101013
8496 2.96380209922791
8497 2.75825500488281
8498 3.64442992210388
8499 2.90304613113403
8500 3.14437937736511
8501 3.46225953102112
8502 3.03511643409729
8503 2.2856433391571
8504 2.82222938537598
8505 3.33493709564209
8506 2.9284610748291
8507 2.13308119773865
8508 2.01607275009155
8509 2.32603788375854
8510 2.31051683425903
8511 3.45781183242798
8512 2.39932322502136
8513 3.16238355636597
8514 3.47752737998962
8515 3.68339490890503
8516 4.10719871520996
8517 3.69390988349915
8518 3.98669147491455
8519 3.57762503623962
8520 3.69126605987549
8521 3.1210618019104
8522 3.27958512306213
8523 2.95417737960815
8524 2.94217538833618
8525 3.4046573638916
8526 2.8511106967926
8527 3.47254610061646
8528 3.07680821418762
8529 2.994215965271
8530 3.46300911903381
8531 3.22002649307251
8532 3.66502141952515
8533 3.65736198425293
8534 3.18665671348572
8535 3.56887459754944
8536 3.6037745475769
8537 3.57889008522034
8538 3.45338034629822
8539 3.6648633480072
8540 3.42550444602966
8541 3.63052558898926
8542 2.51942753791809
8543 3.11260366439819
8544 3.92896413803101
8545 3.90212655067444
8546 3.31930565834045
8547 4.21270275115967
8548 4.81107902526855
8549 4.50047445297241
8550 4.45262241363525
8551 3.76377105712891
8552 3.73318600654602
8553 3.04924249649048
8554 2.7629382610321
8555 3.68714809417725
8556 3.9062933921814
8557 3.34312391281128
8558 2.11791181564331
8559 2.74108362197876
8560 4.27338886260986
8561 3.26351737976074
8562 3.01533532142639
8563 2.75873637199402
8564 2.51913571357727
8565 2.99732184410095
8566 2.48815274238586
8567 2.64815831184387
8568 2.71169137954712
8569 2.53064393997192
8570 3.41130518913269
8571 3.05122828483582
8572 3.2316632270813
8573 3.60602521896362
8574 3.17648577690125
8575 4.00573539733887
8576 4.10283279418945
8577 4.22010231018066
8578 3.45027542114258
8579 4.13683223724365
8580 3.56010127067566
8581 3.23554396629333
8582 2.85894966125488
8583 2.67207479476929
8584 3.2249002456665
8585 2.13425445556641
8586 1.99089622497559
8587 1.94848239421844
8588 1.8965699672699
8589 2.25966930389404
8590 2.39347386360168
8591 2.73947405815125
8592 2.479736328125
8593 3.09857368469238
8594 2.67327761650085
8595 3.13601088523865
8596 2.72937369346619
8597 2.29822015762329
8598 1.73170745372772
8599 1.63239705562592
8600 2.25839352607727
8601 2.38245010375977
8602 2.18051648139954
8603 2.4480836391449
8604 2.24222803115845
8605 2.34286665916443
8606 2.42981600761414
8607 2.94305229187012
8608 3.06460785865784
8609 2.79116654396057
8610 2.95451307296753
8611 2.3729841709137
8612 2.1807963848114
8613 2.2506046295166
8614 1.64449286460876
8615 1.42421984672546
8616 1.69371592998505
8617 1.38795387744904
8618 1.54987156391144
8619 1.61764907836914
8620 1.66666388511658
8621 1.45846092700958
8622 1.06594014167786
8623 1.01477742195129
8624 1.42873585224152
8625 1.22153222560883
8626 1.73269903659821
8627 1.30622541904449
8628 1.66779375076294
8629 1.4130220413208
8630 1.17828011512756
8631 1.31178104877472
8632 1.09285342693329
8633 1.75042104721069
8634 1.03592538833618
8635 1.6531229019165
8636 1.44299840927124
8637 2.04652953147888
8638 1.85123980045319
8639 2.1889283657074
8640 2.48920440673828
8641 2.32369709014893
8642 1.97782671451569
8643 1.66570651531219
8644 1.66251921653748
8645 2.1235716342926
8646 1.96369361877441
8647 1.89917004108429
8648 1.95861840248108
8649 1.39850163459778
8650 1.73818027973175
8651 1.48585748672485
8652 1.42484498023987
8653 1.30338263511658
8654 1.0455904006958
8655 1.68500792980194
8656 1.23365271091461
8657 1.89010334014893
8658 1.99108064174652
8659 2.18249821662903
8660 3.08179926872253
8661 2.21342468261719
8662 2.3328115940094
8663 2.16816735267639
8664 2.54292631149292
8665 1.72233736515045
8666 1.00313651561737
8667 2.39458656311035
8668 1.95968806743622
8669 2.63683176040649
8670 1.95920550823212
8671 2.65358233451843
8672 1.41482222080231
8673 2.9189465045929
8674 3.17894124984741
8675 2.94232392311096
8676 3.82805824279785
8677 3.47751665115356
8678 2.53390741348267
8679 3.29729962348938
8680 2.07985758781433
8681 1.89215767383575
8682 1.60427808761597
8683 2.82624578475952
8684 2.5413773059845
8685 1.93290877342224
8686 2.69647598266602
8687 2.30750179290771
8688 1.93548083305359
8689 2.16945290565491
8690 2.75382471084595
8691 2.50226497650146
8692 2.14685726165771
8693 1.39446043968201
8694 2.26655793190002
8695 3.62866902351379
8696 2.7111804485321
8697 3.74945473670959
8698 4.12233924865723
8699 3.36350083351135
8700 2.3241651058197
8701 3.1719491481781
8702 2.11843609809875
8703 2.25053644180298
8704 3.58078551292419
8705 3.87582945823669
8706 3.67798137664795
8707 2.6492931842804
8708 2.24494338035583
8709 2.19653296470642
8710 2.35829663276672
8711 2.39755916595459
8712 2.63320446014404
8713 3.62661218643188
8714 2.60187292098999
8715 3.03336119651794
8716 2.68578791618347
8717 1.7220207452774
8718 2.6075131893158
8719 3.02568411827087
8720 2.97542715072632
8721 1.93706822395325
8722 3.03483176231384
8723 2.73268675804138
8724 2.60872220993042
8725 3.19948720932007
8726 2.15827679634094
8727 2.09790968894958
8728 2.29712295532227
8729 2.98082447052002
8730 2.76458311080933
8731 3.01768088340759
8732 2.57762002944946
8733 2.28674221038818
8734 2.91039252281189
8735 3.2330915927887
8736 3.4924008846283
8737 3.04789328575134
8738 3.00284099578857
8739 2.90973091125488
8740 2.63565278053284
8741 2.66953921318054
8742 2.46704053878784
8743 3.3024730682373
8744 2.7112021446228
8745 2.75622320175171
8746 3.8760941028595
8747 2.9015748500824
8748 2.22244739532471
8749 2.42756867408752
8750 3.19771766662598
8751 2.96676993370056
8752 2.91152882575989
8753 3.29534482955933
8754 3.7913978099823
8755 3.64681601524353
8756 2.33836507797241
8757 2.62399315834045
8758 3.11268377304077
8759 2.24362277984619
8760 2.14997982978821
8761 2.47534584999084
8762 2.8827760219574
8763 3.53225708007812
8764 4.13285827636719
8765 3.32606482505798
8766 3.87353539466858
8767 3.8891453742981
8768 4.00880241394043
8769 4.12875032424927
8770 3.75090026855469
8771 3.72630953788757
8772 4.34762954711914
8773 4.0604248046875
8774 3.51219940185547
8775 2.25144171714783
8776 3.31969094276428
8777 3.29731774330139
8778 3.21820282936096
8779 2.94573068618774
8780 3.7804753780365
8781 3.82521653175354
8782 4.06467533111572
8783 2.20329737663269
8784 2.78038120269775
8785 1.24254071712494
8786 1.32387900352478
8787 1.1410984992981
8788 1.43007278442383
8789 1.68701541423798
8790 2.65543961524963
8791 2.95696640014648
8792 3.0624942779541
8793 2.92895436286926
8794 3.07896661758423
8795 3.0615394115448
8796 2.81527066230774
8797 1.99155962467194
8798 2.07871198654175
8799 1.88578855991364
8800 1.56102395057678
8801 2.13755822181702
8802 2.52563238143921
8803 2.09335064888
8804 2.21578669548035
8805 2.15426588058472
8806 2.43356561660767
8807 2.49977469444275
8808 2.83771824836731
8809 2.31559062004089
8810 2.41662907600403
8811 2.206303358078
8812 2.64346051216125
8813 2.22080612182617
8814 1.94811308383942
8815 1.52041876316071
8816 1.7779985666275
8817 1.16663372516632
8818 1.63598001003265
8819 1.61934006214142
8820 1.57036340236664
8821 1.77169454097748
8822 1.60105586051941
8823 2.20787453651428
8824 3.5792076587677
8825 3.21209406852722
8826 2.45533800125122
8827 3.29430246353149
8828 3.16366243362427
8829 4.04228067398071
8830 4.07967138290405
8831 2.65906667709351
8832 3.83485078811646
8833 4.2009425163269
8834 3.85803866386414
8835 3.9974799156189
8836 3.36780762672424
8837 4.01686096191406
8838 4.55925226211548
8839 3.94205760955811
8840 4.25714588165283
8841 3.72222137451172
8842 3.82045912742615
8843 3.27823829650879
8844 2.94610929489136
8845 3.27983736991882
8846 3.28671979904175
8847 3.3162796497345
8848 3.36489629745483
8849 3.80204367637634
8850 3.06975245475769
8851 2.77661299705505
8852 2.89584803581238
8853 2.81238698959351
8854 3.56007790565491
8855 3.42439794540405
8856 3.38144159317017
8857 2.63744115829468
8858 2.79819250106812
8859 3.18001937866211
8860 3.40484690666199
8861 3.14594554901123
8862 3.962078332901
8863 4.03609132766724
8864 4.52464771270752
8865 3.52262926101685
8866 2.69072103500366
8867 2.92754077911377
8868 2.7428765296936
8869 3.36443161964417
8870 3.47105431556702
8871 3.30678510665894
8872 2.8695330619812
8873 2.69550585746765
8874 2.65527057647705
8875 2.52448010444641
8876 2.70940566062927
8877 3.57401585578918
8878 3.77360153198242
8879 2.89568591117859
8880 3.38824868202209
8881 3.0949764251709
8882 2.10398292541504
8883 2.71246838569641
8884 3.06354260444641
8885 2.78710341453552
8886 3.02104115486145
8887 2.28425097465515
8888 2.54291367530823
8889 2.9663393497467
8890 2.46888542175293
8891 3.43203163146973
8892 1.90289163589478
8893 2.09996724128723
8894 2.28392648696899
8895 2.28271460533142
8896 1.71869313716888
8897 2.05013394355774
8898 2.18706154823303
8899 2.22931742668152
8900 2.69871926307678
8901 2.47215127944946
8902 1.85895609855652
8903 1.84900808334351
8904 2.74657917022705
8905 3.11459732055664
8906 2.92079401016235
8907 3.04351782798767
8908 2.02033066749573
8909 2.32482409477234
8910 2.02158546447754
8911 2.50756597518921
8912 4.05668163299561
8913 3.56299996376038
8914 2.88689541816711
8915 3.38623690605164
8916 3.30385708808899
8917 3.26261401176453
8918 3.45867538452148
8919 2.01512885093689
8920 2.63931798934937
8921 2.61642646789551
8922 2.94495964050293
8923 2.43126273155212
8924 2.85543513298035
8925 3.47817182540894
8926 2.87538814544678
8927 2.88421559333801
8928 2.95348381996155
8929 3.15469574928284
8930 4.10475635528564
8931 3.49088263511658
8932 2.38741540908813
8933 2.74426651000977
8934 2.62903881072998
8935 2.00065064430237
8936 2.72502875328064
8937 2.93917965888977
8938 3.6779305934906
8939 3.11635732650757
8940 2.47609257698059
8941 3.22674131393433
8942 2.3518967628479
8943 2.11188077926636
8944 2.21698999404907
8945 2.56913018226624
8946 2.26077103614807
8947 2.59091401100159
8948 2.52867579460144
8949 2.07022762298584
8950 2.0493528842926
8951 2.65126061439514
8952 2.71874356269836
8953 2.10102844238281
8954 2.03835368156433
8955 2.37066650390625
8956 2.61018896102905
8957 2.30559682846069
8958 2.09093832969666
8959 3.50618028640747
8960 3.36906623840332
8961 2.92815113067627
8962 3.55095601081848
8963 3.14032006263733
8964 2.63386344909668
8965 2.70499682426453
8966 2.88082933425903
8967 3.80373215675354
8968 2.94127178192139
8969 2.32298016548157
8970 2.54615211486816
8971 2.68225193023682
8972 2.39130616188049
8973 3.48287391662598
8974 4.28125
8975 2.90556073188782
8976 3.59658479690552
8977 4.06970500946045
8978 3.13433241844177
8979 3.01235413551331
8980 1.71080899238586
8981 1.99779844284058
8982 2.94989562034607
8983 2.59219765663147
8984 1.53544414043427
8985 3.42526793479919
8986 3.63991212844849
8987 4.17447328567505
8988 3.09265661239624
8989 2.68344497680664
8990 4.01790571212769
8991 2.9240198135376
8992 2.80124592781067
8993 2.94381904602051
8994 3.17338919639587
8995 2.46671938896179
8996 2.44239735603333
8997 2.23146343231201
8998 2.28735685348511
8999 2.08867716789246
9000 2.91106152534485
9001 2.43499374389648
9002 2.21162414550781
9003 2.09026145935059
9004 2.33292722702026
9005 2.01050233840942
9006 2.73161220550537
9007 2.53563761711121
9008 2.44528031349182
9009 2.49067664146423
9010 2.30618596076965
9011 2.59334659576416
9012 3.04146194458008
9013 2.42550182342529
9014 2.12892651557922
9015 2.53645038604736
9016 2.98426246643066
9017 2.64856100082397
9018 3.10611963272095
9019 3.87863707542419
9020 3.43936610221863
9021 4.4103627204895
9022 4.39545583724976
9023 4.15209007263184
9024 4.37636947631836
9025 4.12958908081055
9026 4.01678895950317
9027 3.62258172035217
9028 2.11982083320618
9029 2.74742078781128
9030 4.21891164779663
9031 3.18425559997559
9032 2.68287754058838
9033 2.27453088760376
9034 3.40894103050232
9035 3.4980046749115
9036 2.72779560089111
9037 3.2210533618927
9038 4.11958026885986
9039 4.24994087219238
9040 2.99739050865173
9041 4.05315208435059
9042 3.86700320243835
9043 3.70480132102966
9044 3.6688871383667
9045 3.96357703208923
9046 4.23893547058105
9047 3.33057260513306
9048 3.61250519752502
9049 3.35254287719727
9050 3.34493017196655
9051 3.48353147506714
9052 3.79162788391113
9053 2.84942221641541
9054 4.00213813781738
9055 4.28355741500854
9056 3.96049046516418
9057 4.64100790023804
9058 4.18607378005981
9059 4.08467864990234
9060 4.03559637069702
9061 4.12132978439331
9062 3.98844480514526
9063 4.43612575531006
9064 3.6573269367218
9065 3.77575325965881
9066 3.59120678901672
9067 3.51608800888062
9068 3.13803124427795
9069 3.34696102142334
9070 3.51255464553833
9071 3.33693337440491
9072 3.43464541435242
9073 3.21492195129395
9074 3.78570675849915
9075 3.74427080154419
9076 3.98989915847778
9077 3.51278495788574
9078 3.2861635684967
9079 3.20198655128479
9080 3.49693775177002
9081 3.54813528060913
9082 3.20131826400757
9083 3.76381206512451
9084 3.54626893997192
9085 3.89455938339233
9086 3.03808426856995
9087 3.3391580581665
9088 3.55919480323792
9089 3.58183264732361
9090 2.98387956619263
9091 3.2200665473938
9092 2.98430180549622
9093 2.8938307762146
9094 3.79273104667664
9095 4.0010404586792
9096 3.27917861938477
9097 3.8984477519989
9098 3.72161221504211
9099 3.62448930740356
9100 3.94495558738708
9101 2.93820428848267
9102 3.14815664291382
9103 3.38965582847595
9104 2.87841701507568
9105 3.65142107009888
9106 3.76318502426147
9107 3.35434341430664
9108 3.4863760471344
9109 3.20374131202698
9110 3.80911445617676
9111 3.63668298721313
9112 3.63302969932556
9113 3.37968325614929
9114 3.00904035568237
9115 3.14409804344177
9116 3.58304595947266
9117 3.94441866874695
9118 3.77313494682312
9119 3.70107412338257
9120 3.67364192008972
9121 3.37794280052185
9122 3.45071530342102
9123 3.38185977935791
9124 2.88475728034973
9125 3.11051607131958
9126 3.10721850395203
9127 3.2133264541626
9128 3.17411518096924
9129 3.34506916999817
9130 3.61467504501343
9131 3.722252368927
9132 3.55358839035034
9133 3.26554179191589
9134 3.47244238853455
9135 3.67995452880859
9136 3.38755822181702
9137 3.41436672210693
9138 3.04150223731995
9139 3.25743842124939
9140 2.99173641204834
9141 3.15539002418518
9142 3.41423773765564
9143 3.37223935127258
9144 3.16967105865479
9145 3.44384932518005
9146 3.30516171455383
9147 3.42166686058044
9148 3.77148723602295
9149 3.65426540374756
9150 3.49804282188416
9151 3.45897936820984
9152 3.66754508018494
9153 3.46723461151123
9154 3.61020588874817
9155 3.55318880081177
9156 3.34603047370911
9157 3.65066313743591
9158 3.75703620910645
9159 3.6302125453949
9160 3.71903133392334
9161 3.75657272338867
9162 3.48695063591003
9163 3.58271145820618
9164 3.60394668579102
9165 3.414963722229
9166 3.63916611671448
9167 3.71482038497925
9168 3.64035224914551
9169 3.51573801040649
9170 3.48445153236389
9171 3.50034165382385
9172 3.6916971206665
9173 3.71488046646118
9174 3.65248346328735
9175 3.66766667366028
9176 3.59029722213745
9177 3.39406728744507
9178 3.50103831291199
9179 3.77262830734253
9180 3.77230072021484
9181 3.66828179359436
9182 3.27445578575134
9183 3.4752733707428
9184 3.29857611656189
9185 3.67518711090088
9186 3.35133600234985
9187 3.08006834983826
9188 2.96966528892517
9189 3.0414342880249
9190 2.81217217445374
9191 3.65532159805298
9192 3.32018852233887
9193 3.29087662696838
9194 3.45234847068787
9195 3.91285848617554
9196 3.41746759414673
9197 3.17244076728821
9198 3.16596651077271
9199 3.74462056159973
9200 3.43850326538086
9201 3.45534181594849
9202 3.93572568893433
9203 3.63316607475281
9204 4.03648090362549
9205 3.81302332878113
9206 3.87982082366943
9207 4.08884572982788
9208 3.9751238822937
9209 3.96979022026062
9210 3.66089820861816
9211 4.09130096435547
9212 4.03434467315674
9213 3.53225445747375
9214 3.63799595832825
9215 4.04671382904053
9216 3.50785779953003
9217 3.12561798095703
9218 3.2694046497345
9219 2.94108080863953
9220 2.9770131111145
9221 3.78754162788391
9222 4.13709926605225
9223 3.7013955116272
9224 4.07063674926758
9225 4.02044725418091
9226 3.84434270858765
9227 4.02010774612427
9228 3.78068876266479
9229 3.88208866119385
9230 4.24814128875732
9231 4.12689113616943
9232 3.92608141899109
9233 3.547687292099
9234 3.58841323852539
9235 3.52046895027161
9236 3.56151223182678
9237 3.65880346298218
9238 3.53203225135803
9239 3.90398955345154
9240 3.85710954666138
9241 3.83991456031799
9242 3.88531970977783
9243 3.96307110786438
9244 3.68708348274231
9245 3.86640334129333
9246 3.99277925491333
9247 3.97979521751404
9248 4.1130518913269
9249 3.89089441299438
9250 4.03440809249878
9251 3.78581261634827
9252 3.68578410148621
9253 3.7616856098175
9254 3.43078255653381
9255 3.22574090957642
9256 3.05035519599915
9257 4.12093782424927
9258 3.70671963691711
9259 3.54214763641357
9260 3.84719896316528
9261 3.88075113296509
9262 4.23016786575317
9263 3.573397397995
9264 3.56053590774536
9265 2.88881540298462
9266 3.1172456741333
9267 2.97391414642334
9268 3.84986472129822
9269 4.11540699005127
9270 3.87162780761719
9271 2.57242631912231
9272 3.32351899147034
9273 2.02741479873657
9274 2.92616629600525
9275 2.64935779571533
9276 3.53231310844421
9277 3.19397068023682
9278 3.71225905418396
9279 3.22843313217163
9280 2.67599320411682
9281 2.50128602981567
9282 2.81778860092163
9283 2.97473621368408
9284 2.534907579422
9285 2.74181079864502
9286 2.35144138336182
9287 2.32544612884521
9288 1.92887985706329
9289 2.17193365097046
9290 2.52942061424255
9291 2.23140406608582
9292 2.53892970085144
9293 2.88561487197876
9294 2.73382902145386
9295 2.82672715187073
9296 2.6081063747406
9297 2.30726838111877
9298 2.35013771057129
9299 2.56824970245361
9300 2.68952131271362
9301 2.78409123420715
9302 3.22599577903748
9303 3.02811145782471
9304 3.12349414825439
9305 3.95023345947266
9306 2.81865334510803
9307 2.13943839073181
9308 1.32291686534882
9309 1.41342544555664
9310 1.04505169391632
9311 2.61410927772522
9312 1.95583069324493
9313 1.71667921543121
9314 3.06372165679932
9315 1.53473794460297
9316 2.68903493881226
9317 2.68756580352783
9318 2.79776310920715
9319 2.87711882591248
9320 3.03077483177185
9321 2.31376266479492
9322 3.26999425888062
9323 2.6875376701355
9324 2.89725136756897
9325 3.15312337875366
9326 3.14908671379089
9327 3.37890100479126
9328 3.10970711708069
9329 2.58511209487915
9330 3.0691134929657
9331 3.26467537879944
9332 2.65771269798279
9333 2.22067999839783
9334 2.35277795791626
9335 2.0945999622345
9336 2.76033473014832
9337 2.66235303878784
9338 3.13345837593079
9339 2.68875908851624
9340 2.7944917678833
9341 2.68927693367004
9342 2.68776750564575
9343 2.8905770778656
9344 3.11595344543457
9345 2.84492659568787
9346 3.48721742630005
9347 3.60760617256165
9348 3.69437909126282
9349 3.07527184486389
9350 2.72072410583496
9351 3.2643518447876
9352 2.84793877601624
9353 3.37765979766846
9354 2.28442049026489
9355 2.32270288467407
9356 3.12945079803467
9357 2.21606516838074
9358 1.76648581027985
9359 2.1042799949646
9360 2.14861154556274
9361 2.58114266395569
9362 3.0158417224884
9363 2.44622659683228
9364 3.21942114830017
9365 3.44930768013
9366 3.54272198677063
9367 3.4524097442627
9368 3.75891375541687
9369 3.74377298355103
9370 3.5671980381012
9371 3.4097900390625
9372 3.71305274963379
9373 3.81813263893127
9374 4.02876996994019
9375 3.58787178993225
9376 3.41077327728271
9377 3.51745128631592
9378 3.43234896659851
9379 2.58679437637329
9380 2.35903644561768
9381 2.68762636184692
9382 2.95307493209839
9383 2.99240779876709
9384 3.55357646942139
9385 3.25142788887024
9386 3.44987988471985
9387 4.36393785476685
9388 3.80099034309387
9389 3.90226459503174
9390 2.77808141708374
9391 3.26988744735718
9392 4.26605415344238
9393 4.20051288604736
9394 3.39614748954773
9395 3.38934421539307
9396 4.03733921051025
9397 4.17204904556274
9398 4.22168684005737
9399 4.01042222976685
9400 2.91415810585022
9401 3.52407383918762
9402 2.43013286590576
9403 2.80543565750122
9404 1.38109815120697
9405 1.64344787597656
9406 2.6396815776825
9407 2.00181221961975
9408 2.53441119194031
9409 1.99791073799133
9410 2.09451413154602
9411 1.98715889453888
9412 2.22158002853394
9413 3.34856510162354
9414 2.67861533164978
9415 1.54545724391937
9416 1.91582584381104
9417 2.77839326858521
9418 2.40754890441895
9419 2.19979739189148
9420 2.18194150924683
9421 2.49082350730896
9422 2.7499725818634
9423 2.2619264125824
9424 1.62864017486572
9425 2.00108814239502
9426 2.19331574440002
9427 2.00501847267151
9428 1.70402991771698
9429 1.68072283267975
9430 1.73889970779419
9431 2.48558354377747
9432 2.13771533966064
9433 2.15234637260437
9434 1.7086421251297
9435 2.80230116844177
9436 2.13454508781433
9437 1.80656957626343
9438 1.84372389316559
9439 2.26329493522644
9440 1.64523088932037
9441 1.85570907592773
9442 2.13638782501221
9443 1.69715523719788
9444 1.88738965988159
9445 1.71017408370972
9446 1.95341908931732
9447 2.07139492034912
9448 2.32589387893677
9449 2.4163990020752
9450 2.4150698184967
9451 2.88897919654846
9452 2.59800004959106
9453 2.44710612297058
9454 2.56517100334167
9455 2.46137404441833
9456 2.97415351867676
9457 2.47007822990417
9458 2.31875514984131
9459 3.05428767204285
9460 2.79724287986755
9461 2.48429203033447
9462 2.42320036888123
9463 2.07003235816956
9464 2.28985738754272
9465 1.96242594718933
9466 1.97674000263214
9467 1.83635532855988
9468 2.49137926101685
9469 2.34160447120667
9470 2.55620217323303
9471 1.98845076560974
9472 2.29871892929077
9473 2.45992064476013
9474 2.21741056442261
9475 2.62373542785645
9476 2.7901177406311
9477 2.26764583587646
9478 2.04034423828125
9479 1.99714684486389
9480 2.1389639377594
9481 2.207275390625
9482 2.48061323165894
9483 2.44004344940186
9484 2.86790728569031
9485 1.86750459671021
9486 2.430340051651
9487 2.34437799453735
9488 2.70891141891479
9489 3.73269033432007
9490 4.16968107223511
9491 3.32672166824341
9492 2.96824860572815
9493 3.5714099407196
9494 3.64270853996277
9495 3.61485362052917
9496 3.84689855575562
9497 3.89673733711243
9498 3.04589366912842
9499 2.14265251159668
9500 2.53724479675293
9501 2.02361726760864
9502 1.97198235988617
9503 2.09672784805298
9504 2.31520986557007
9505 2.84706497192383
9506 2.3633861541748
9507 2.22550964355469
9508 2.26378059387207
9509 2.48088192939758
9510 2.08723950386047
9511 2.01785016059875
9512 2.05850410461426
9513 2.81323933601379
9514 3.36767387390137
9515 2.2168231010437
9516 2.55708885192871
9517 3.12754917144775
9518 2.74264645576477
9519 2.44848370552063
9520 2.90350985527039
9521 3.18758535385132
9522 3.09788823127747
9523 3.32556319236755
9524 3.46139526367188
9525 3.03266024589539
9526 3.00421667098999
9527 3.18262505531311
9528 2.46203422546387
9529 2.55049133300781
9530 3.40411424636841
9531 3.04743981361389
9532 2.78251719474792
9533 2.35511541366577
9534 3.03706097602844
9535 2.72848200798035
9536 2.52469038963318
9537 2.7255277633667
9538 2.61659812927246
9539 2.46408653259277
9540 2.46843385696411
9541 2.0514669418335
9542 1.68458092212677
9543 1.85345470905304
9544 2.47074222564697
9545 2.51022958755493
9546 2.55501294136047
9547 2.76707482337952
9548 2.47503924369812
9549 2.22916674613953
9550 2.2993757724762
9551 1.79107928276062
9552 1.82119989395142
9553 2.44781589508057
9554 2.18554139137268
9555 2.43930387496948
9556 3.14124703407288
9557 2.85163569450378
9558 2.82877588272095
9559 2.79159593582153
9560 2.67857360839844
9561 2.69952630996704
9562 2.79063057899475
9563 3.22745633125305
9564 3.24522376060486
9565 3.00960969924927
9566 3.40368580818176
9567 3.0796275138855
9568 2.16983127593994
9569 2.18232464790344
9570 2.28400850296021
9571 2.23335647583008
9572 2.38658213615417
9573 3.05675578117371
9574 2.38416528701782
9575 2.5309886932373
9576 1.64053475856781
9577 1.623819231987
9578 1.79968547821045
9579 1.61319696903229
9580 2.62756204605103
9581 2.16323852539062
9582 1.48054337501526
9583 1.80870711803436
9584 2.20453405380249
9585 2.10067653656006
9586 2.69480419158936
9587 3.13007616996765
9588 3.03770446777344
9589 2.69403409957886
9590 2.1048686504364
9591 2.32447934150696
9592 2.68404626846313
9593 2.81087160110474
9594 2.51894044876099
9595 2.89115738868713
9596 2.04163479804993
9597 2.19508767127991
9598 1.75736463069916
9599 1.60895109176636
9600 1.88532686233521
9601 2.69357943534851
9602 2.31754684448242
9603 2.68058228492737
9604 3.26265668869019
9605 3.55133390426636
9606 2.6471107006073
9607 3.7054500579834
9608 3.24412202835083
9609 2.61506390571594
9610 3.40867686271667
9611 3.86487197875977
9612 3.78924226760864
9613 3.81423377990723
9614 3.7481369972229
9615 3.84160542488098
9616 3.73979091644287
9617 3.8942391872406
9618 3.61703252792358
9619 3.57319211959839
9620 3.35339736938477
9621 2.99464201927185
9622 2.4409806728363
9623 2.2947096824646
9624 2.38759136199951
9625 2.4188015460968
9626 2.70497107505798
9627 3.55393981933594
9628 3.64376664161682
9629 3.68188691139221
9630 3.26917409896851
9631 3.42955875396729
9632 3.45331168174744
9633 3.32813167572021
9634 3.42165851593018
9635 3.62373208999634
9636 3.75893640518188
9637 3.74141144752502
9638 3.47202777862549
9639 3.38593554496765
9640 3.43262100219727
9641 3.82143878936768
9642 3.40159249305725
9643 3.76239371299744
9644 3.69960188865662
9645 3.74794054031372
9646 3.8364315032959
9647 3.76030921936035
9648 3.85252499580383
9649 3.71322822570801
9650 3.44942855834961
9651 3.71353530883789
9652 3.70415568351746
9653 3.68659067153931
9654 3.58608603477478
9655 3.51191163063049
9656 3.69687509536743
9657 3.62527632713318
9658 3.44704866409302
9659 3.54810380935669
9660 3.48768544197083
9661 3.36455702781677
9662 3.80499386787415
9663 3.33196759223938
9664 3.08676147460938
9665 3.10826182365417
9666 3.34863710403442
9667 2.75739288330078
9668 3.64992785453796
9669 3.4697744846344
9670 3.41882014274597
9671 3.18081784248352
9672 3.21229219436646
9673 2.9932119846344
9674 3.51587820053101
9675 3.38468074798584
9676 3.23086309432983
9677 3.35815572738647
9678 3.01469993591309
9679 2.91251516342163
9680 3.26247000694275
9681 3.09733724594116
9682 3.10461282730103
9683 3.07998323440552
9684 3.13690257072449
9685 3.09764838218689
9686 3.20903849601746
9687 3.30320525169373
9688 3.24589800834656
9689 3.45121049880981
9690 3.24127674102783
9691 3.33223724365234
9692 3.34736442565918
9693 3.35374855995178
9694 3.06802773475647
9695 3.23739361763
9696 3.4776725769043
9697 3.28918981552124
9698 3.51336741447449
9699 3.41162157058716
9700 3.27690982818604
9701 2.96845722198486
9702 2.18719077110291
9703 2.54022192955017
9704 2.52110385894775
9705 3.18024730682373
9706 3.21667957305908
9707 2.93043684959412
9708 2.78575992584229
9709 2.80875444412231
9710 3.24653625488281
9711 2.99283599853516
9712 3.22551679611206
9713 3.16360187530518
9714 3.13776016235352
9715 3.10612010955811
9716 3.72773671150208
9717 3.52104043960571
9718 3.54572653770447
9719 3.42413377761841
9720 3.89017271995544
9721 3.94555687904358
9722 3.91994857788086
9723 3.82744455337524
9724 3.61498641967773
9725 3.44790697097778
9726 3.3879828453064
9727 3.56943082809448
9728 3.33892965316772
9729 3.45942306518555
9730 3.11460399627686
9731 3.15371322631836
9732 3.69307279586792
9733 3.36415266990662
9734 3.57552003860474
9735 3.50190210342407
9736 3.55534148216248
9737 3.51652145385742
9738 3.33836221694946
9739 3.64899444580078
9740 3.61351609230042
9741 3.66701626777649
9742 3.64452934265137
9743 3.62338399887085
9744 3.55261874198914
9745 3.52060532569885
9746 3.72214722633362
9747 3.43192267417908
9748 3.7506160736084
9749 3.63908576965332
9750 3.53524255752563
9751 3.44992613792419
9752 3.31783175468445
9753 3.31619381904602
9754 2.97393655776978
9755 3.19770264625549
9756 3.12503719329834
9757 3.72514319419861
9758 3.46143984794617
9759 3.75040745735168
9760 3.59370994567871
9761 4.01379728317261
9762 3.80307221412659
9763 3.39540648460388
9764 3.18876075744629
9765 3.68388509750366
9766 3.56443428993225
9767 3.94826316833496
9768 3.24733781814575
9769 3.80059671401978
9770 3.70931339263916
9771 3.51624894142151
9772 2.94961857795715
9773 3.75991559028625
9774 3.59987306594849
9775 3.79550981521606
9776 3.88117074966431
9777 4.06895875930786
9778 3.95994853973389
9779 3.71594190597534
9780 3.28176546096802
9781 3.55423069000244
9782 3.45775532722473
9783 3.34233689308167
9784 4.0680193901062
9785 3.63989949226379
9786 3.37419891357422
9787 3.314528465271
9788 3.28778839111328
9789 3.24122953414917
9790 3.67492938041687
9791 3.37527322769165
9792 3.26894426345825
9793 3.43920421600342
9794 3.50289559364319
9795 3.5631639957428
9796 3.17375445365906
9797 3.59102368354797
9798 3.68866205215454
9799 4.09683036804199
9800 3.74244403839111
9801 3.90111231803894
9802 3.69656205177307
9803 3.84516739845276
9804 3.84571170806885
9805 3.81293106079102
9806 4.29249620437622
9807 4.26979494094849
9808 4.51273250579834
9809 4.52606534957886
9810 4.21346759796143
9811 4.49753665924072
9812 4.40818500518799
9813 4.37769603729248
9814 3.89368152618408
9815 3.88936161994934
9816 4.44913387298584
9817 4.77135562896729
9818 4.14270162582397
9819 3.41336536407471
9820 3.44288730621338
9821 3.21070671081543
9822 2.95965218544006
9823 3.32362031936646
9824 3.28971433639526
9825 2.94340944290161
9826 3.19906687736511
9827 2.78193211555481
9828 2.91582942008972
9829 2.82585501670837
9830 2.87016558647156
9831 3.72092270851135
9832 4.24024343490601
9833 4.33334302902222
9834 4.55254316329956
9835 4.29412412643433
9836 4.29575490951538
9837 4.44092988967896
9838 4.50553846359253
9839 4.33762216567993
9840 3.96851229667664
9841 3.43181848526001
9842 3.69145202636719
9843 3.12212920188904
9844 4.53731632232666
9845 4.41909217834473
9846 4.44637680053711
9847 4.09907007217407
9848 3.72536087036133
9849 4.19246435165405
9850 4.65532207489014
9851 4.43201065063477
9852 4.541015625
9853 4.21981954574585
9854 4.43986320495605
9855 5.32476568222046
9856 4.9538779258728
9857 6.15703582763672
9858 5.81096649169922
9859 5.62980651855469
9860 5.13925313949585
9861 5.27988958358765
9862 6.43645620346069
9863 5.92983818054199
9864 5.61860609054565
9865 5.18314027786255
9866 5.0859489440918
9867 5.25421905517578
9868 4.68045377731323
9869 5.1738224029541
9870 4.89040088653564
9871 4.85522890090942
9872 4.70611047744751
9873 4.94920444488525
9874 2.14990615844727
9875 3.1282262802124
9876 3.05368852615356
9877 2.68407297134399
9878 3.47989630699158
9879 3.27415227890015
9880 2.808678150177
9881 3.334477186203
9882 3.97117447853088
9883 2.88252735137939
9884 3.61165523529053
9885 3.81146597862244
9886 3.37630867958069
9887 3.33240127563477
9888 3.5270082950592
9889 2.59827423095703
9890 2.37889313697815
9891 2.67548418045044
9892 2.94245338439941
9893 2.88342595100403
9894 1.65426421165466
9895 1.64645504951477
9896 1.73091924190521
9897 1.92726707458496
9898 1.52350771427155
9899 1.75568199157715
9900 1.50235676765442
9901 2.03672575950623
9902 2.24293375015259
9903 2.4235372543335
9904 2.04165768623352
9905 2.27645969390869
9906 1.474937915802
9907 2.72395634651184
9908 2.47868490219116
9909 2.93315839767456
9910 2.39606523513794
9911 2.67538332939148
9912 3.08790707588196
9913 3.31117749214172
9914 3.01533079147339
9915 3.08462572097778
9916 3.00411415100098
9917 3.65881729125977
9918 2.88740015029907
9919 3.92648148536682
9920 3.25672221183777
9921 2.96764898300171
9922 2.23047780990601
9923 2.87809991836548
9924 3.07536458969116
9925 2.88045406341553
9926 2.02843284606934
9927 2.51083135604858
9928 3.34297800064087
9929 2.55166149139404
9930 3.14500713348389
9931 3.65939116477966
9932 3.18462252616882
9933 3.64156317710876
9934 3.68422746658325
9935 2.61407136917114
9936 2.80750107765198
9937 2.7311429977417
9938 2.99117088317871
9939 2.58927893638611
9940 2.52738475799561
9941 2.14637494087219
9942 2.06033778190613
9943 2.3482460975647
9944 1.85540044307709
9945 2.95372247695923
9946 3.81543111801147
9947 3.05832648277283
9948 1.99992275238037
9949 2.50310564041138
9950 2.42795896530151
9951 1.81317543983459
9952 1.97287893295288
9953 2.06239295005798
9954 3.13928031921387
9955 3.39348006248474
9956 2.98127770423889
9957 3.54037117958069
9958 3.26203608512878
9959 3.38996624946594
9960 4.45944356918335
9961 3.83405327796936
9962 4.2747220993042
9963 4.45912885665894
9964 2.84523868560791
9965 3.59402346611023
9966 4.00666284561157
9967 3.51786470413208
9968 2.27844572067261
9969 2.78075051307678
9970 2.00292372703552
9971 2.01311898231506
9972 2.30676174163818
9973 2.64119172096252
9974 2.16833305358887
9975 2.74213528633118
9976 2.25894045829773
9977 2.1600980758667
9978 2.82600831985474
9979 2.26343989372253
9980 2.95416879653931
9981 2.89554214477539
9982 2.6422278881073
9983 2.29426574707031
9984 3.42889523506165
9985 2.76125621795654
9986 2.25272011756897
9987 2.678790807724
9988 3.24737596511841
9989 2.53634881973267
9990 2.76584410667419
9991 2.76121711730957
9992 2.03840565681458
9993 2.37393021583557
9994 2.28502488136292
9995 2.59941077232361
9996 2.71213674545288
9997 2.58931446075439
9998 2.59390187263489
9999 2.58597898483276
10000 2.23671102523804
10001 1.88590216636658
10002 2.66489696502686
10003 2.15669250488281
10004 2.11359024047852
10005 2.17307114601135
10006 1.83114635944366
10007 2.30388426780701
10008 2.58710861206055
10009 2.0267550945282
10010 1.87953388690948
10011 2.85270309448242
10012 2.88231730461121
10013 2.44936156272888
10014 2.38413500785828
10015 2.30178213119507
10016 2.28987550735474
10017 2.60297560691833
10018 2.57569980621338
10019 2.31511974334717
10020 2.29302978515625
10021 2.16165280342102
10022 2.71164441108704
10023 2.69645309448242
10024 2.95057415962219
10025 3.22958874702454
10026 2.26307225227356
10027 2.51949191093445
10028 2.72192811965942
10029 2.40594005584717
10030 2.51783609390259
10031 3.1548125743866
10032 2.18298029899597
10033 2.30936241149902
10034 2.1546630859375
10035 2.70246386528015
10036 2.56134629249573
10037 2.38652110099792
10038 2.09836864471436
10039 2.1212637424469
10040 2.61833500862122
10041 2.69279599189758
10042 2.12741589546204
10043 2.2686071395874
10044 2.46291494369507
10045 2.44860458374023
10046 2.2619469165802
10047 2.562016248703
10048 1.68500018119812
10049 1.83895075321198
10050 1.49445354938507
10051 1.95360863208771
10052 3.01522755622864
10053 1.76760649681091
10054 1.94869387149811
10055 1.45902717113495
10056 2.19886422157288
10057 2.71967816352844
10058 2.79203629493713
10059 2.5790638923645
10060 3.02735209465027
10061 3.06677150726318
10062 2.47592687606812
10063 2.84824776649475
10064 2.90640807151794
10065 3.02490210533142
10066 3.01873278617859
10067 2.26174688339233
10068 2.47694420814514
10069 2.82811260223389
10070 2.87712430953979
10071 2.62283802032471
10072 2.60409045219421
10073 2.65365266799927
10074 2.50101923942566
10075 2.52003812789917
10076 2.8518500328064
10077 2.66041851043701
10078 3.01463937759399
10079 2.82557344436646
10080 3.04000926017761
10081 2.58506369590759
10082 2.03281784057617
10083 2.68585515022278
10084 2.93093848228455
10085 2.63348817825317
10086 2.86932301521301
10087 2.64488363265991
10088 2.95380043983459
10089 2.94415235519409
10090 3.43067145347595
10091 3.2220778465271
10092 2.66370987892151
10093 2.81580185890198
10094 3.09328293800354
10095 2.44197630882263
10096 2.67720055580139
10097 2.42114186286926
10098 2.48744654655457
10099 2.45523142814636
10100 2.22459697723389
10101 2.23964071273804
10102 2.70194530487061
10103 2.22213077545166
10104 2.6754457950592
10105 1.90390419960022
10106 2.88386535644531
10107 2.37931561470032
10108 2.14496827125549
10109 2.24331831932068
10110 2.22534155845642
10111 1.67510199546814
10112 2.05655670166016
10113 2.44789123535156
10114 2.10815739631653
10115 1.84297573566437
10116 2.10328316688538
10117 2.67386913299561
10118 2.30136823654175
10119 2.22790288925171
10120 2.60816144943237
10121 1.53323614597321
10122 1.2035608291626
10123 1.81173133850098
10124 1.86593151092529
10125 1.87723398208618
10126 2.22669053077698
10127 2.54192304611206
10128 2.49742197990417
10129 2.32308483123779
10130 2.36052417755127
10131 2.3861677646637
10132 2.46433639526367
10133 1.76254451274872
10134 1.71405673027039
10135 2.69038414955139
10136 2.02303338050842
10137 1.64424049854279
10138 1.79333639144897
10139 2.4893159866333
10140 2.36540985107422
10141 2.05515503883362
10142 2.77219271659851
10143 2.66283535957336
10144 2.18069767951965
10145 2.36515235900879
10146 2.0478835105896
10147 1.96484112739563
10148 2.97962522506714
10149 2.45786309242249
10150 2.58688282966614
10151 3.02034664154053
10152 2.45947170257568
10153 2.3081693649292
10154 2.66388249397278
10155 2.98542499542236
10156 2.46229076385498
10157 2.78599834442139
10158 2.05520009994507
10159 2.20022892951965
10160 1.6419141292572
10161 1.69104087352753
10162 1.97517335414886
10163 1.89922964572906
10164 2.70502901077271
10165 2.42932033538818
10166 2.72487044334412
10167 2.60846877098083
10168 2.51099324226379
10169 2.48672127723694
10170 2.47081971168518
10171 3.32379269599915
10172 3.47480130195618
10173 2.97114896774292
10174 2.50226473808289
10175 2.33993792533875
10176 2.1238157749176
10177 2.00603652000427
10178 2.25812911987305
10179 2.88837695121765
10180 2.71457147598267
10181 2.40514659881592
10182 2.34099411964417
10183 1.45923984050751
10184 1.31045770645142
10185 1.78023147583008
10186 3.10887551307678
10187 2.31356430053711
10188 2.81110525131226
10189 3.61503863334656
10190 2.44715356826782
10191 3.2111828327179
10192 3.52605819702148
10193 3.53822159767151
10194 4.03132772445679
10195 4.24259996414185
10196 2.21835136413574
10197 3.0608856678009
10198 3.37693881988525
10199 3.48406267166138
10200 3.28554463386536
10201 3.13697934150696
10202 3.61527562141418
10203 3.79699110984802
10204 3.5232629776001
10205 3.60519504547119
10206 3.96067309379578
10207 3.96302008628845
10208 3.85643005371094
10209 3.56190061569214
10210 3.41163444519043
10211 3.54065346717834
10212 3.51003503799438
10213 3.40059900283813
10214 2.28431177139282
10215 2.5072546005249
10216 3.00698471069336
10217 2.98505663871765
10218 2.94496440887451
10219 2.8580367565155
10220 3.8203227519989
10221 4.53952360153198
10222 4.45085191726685
10223 4.40112638473511
10224 4.03960514068604
10225 3.76872324943542
10226 2.80004620552063
10227 2.73194265365601
10228 2.29227590560913
10229 2.34944605827332
10230 2.56126666069031
10231 2.97427296638489
10232 3.02877521514893
10233 3.11084032058716
10234 3.14920830726624
10235 2.65256762504578
10236 3.22110176086426
10237 2.5186493396759
10238 3.29736876487732
10239 2.31012749671936
10240 2.89037847518921
10241 3.12284684181213
10242 2.46736884117126
10243 2.81578731536865
10244 2.60548901557922
10245 2.67014026641846
10246 2.63484668731689
10247 2.58490300178528
10248 2.52683258056641
10249 2.35471177101135
10250 2.37959265708923
10251 2.33230400085449
10252 2.63619542121887
10253 2.60934376716614
10254 2.33297991752625
10255 2.39239954948425
10256 2.81557822227478
10257 2.52932643890381
10258 2.52414155006409
10259 2.41344022750854
10260 1.91817772388458
10261 1.95403981208801
10262 1.68124949932098
10263 1.91851937770844
10264 1.91454768180847
10265 1.98864138126373
10266 2.00481081008911
10267 1.78823888301849
10268 2.20504021644592
10269 1.99593877792358
10270 2.1515040397644
10271 2.2812294960022
10272 2.18805313110352
10273 1.97447884082794
10274 2.27538776397705
10275 2.13865613937378
10276 2.52098703384399
10277 1.87496662139893
10278 1.93225932121277
10279 2.02534055709839
10280 2.11816143989563
10281 1.76541042327881
10282 1.67615032196045
10283 2.35576128959656
10284 2.35081553459167
10285 2.19211363792419
10286 1.72792947292328
10287 2.44494462013245
10288 2.36092519760132
10289 2.75940704345703
10290 2.33324646949768
10291 4.16878795623779
10292 4.01751184463501
10293 4.44799041748047
10294 3.89988088607788
10295 4.17070007324219
10296 4.27227544784546
10297 4.68022203445435
10298 4.2065281867981
10299 3.88783121109009
10300 3.759681224823
10301 3.47060322761536
10302 2.54795503616333
10303 2.03825902938843
10304 2.96490836143494
10305 3.25683856010437
10306 2.9701976776123
10307 2.79516959190369
10308 1.95272862911224
10309 2.27918934822083
10310 2.34707880020142
10311 1.90911376476288
10312 2.65026807785034
10313 2.57468509674072
10314 1.69980025291443
10315 1.8880969285965
10316 1.95804381370544
10317 2.7022602558136
10318 3.15512657165527
10319 2.71150207519531
10320 2.54165172576904
10321 2.09440135955811
10322 2.36469984054565
10323 1.78512167930603
10324 2.9471492767334
10325 2.40791034698486
10326 2.60514330863953
10327 2.53643727302551
10328 3.04522728919983
10329 2.27456331253052
10330 2.36352396011353
10331 2.23106384277344
10332 2.44142842292786
10333 1.84429097175598
10334 2.3329770565033
10335 2.74397015571594
10336 2.78968977928162
10337 2.87497735023499
10338 2.43682599067688
10339 2.48957252502441
10340 1.96781134605408
10341 2.66998434066772
10342 2.17721962928772
10343 2.10381889343262
10344 1.8938901424408
10345 3.40809464454651
10346 3.170334815979
10347 3.01153659820557
10348 3.23239254951477
10349 3.35318732261658
10350 3.28647875785828
10351 2.9222047328949
10352 2.5067732334137
10353 2.27134680747986
10354 2.01620078086853
10355 2.26421928405762
10356 2.60714101791382
10357 2.05365490913391
10358 1.90756332874298
10359 1.92912137508392
10360 2.4630172252655
10361 2.63525223731995
10362 2.68855762481689
10363 2.78271245956421
10364 2.4828417301178
10365 2.28120613098145
10366 2.07764530181885
10367 2.05346846580505
10368 2.63637351989746
10369 3.20241236686707
10370 2.60636925697327
10371 3.07267665863037
10372 3.15705442428589
10373 2.09645223617554
10374 2.81402778625488
10375 2.56271409988403
10376 2.69696044921875
10377 2.14968967437744
10378 2.4069356918335
10379 1.82630336284637
10380 1.73315787315369
10381 2.41887283325195
10382 2.54213380813599
10383 2.11393237113953
10384 1.95420742034912
10385 2.33388876914978
10386 2.06992387771606
10387 1.65629708766937
10388 1.45231676101685
10389 1.6158242225647
10390 1.76300799846649
10391 2.20905804634094
10392 2.07632398605347
10393 2.02640414237976
10394 2.2306444644928
10395 1.97373604774475
10396 2.17390775680542
10397 1.57839739322662
10398 1.60912239551544
10399 2.57789349555969
10400 2.36115646362305
10401 2.26133799552917
10402 1.99643707275391
10403 2.49109315872192
10404 3.15603637695312
10405 1.91993117332458
10406 2.60180425643921
10407 2.97101497650146
10408 3.34817695617676
10409 3.49016141891479
10410 3.36708521842957
10411 3.36407804489136
10412 3.97104120254517
10413 3.24078679084778
10414 3.45474338531494
10415 2.86444115638733
10416 3.02814507484436
10417 3.24097347259521
10418 2.54692387580872
10419 2.83104109764099
10420 1.97625744342804
10421 1.69305658340454
10422 0.997824370861053
10423 1.00002598762512
10424 1.51875019073486
10425 1.31304442882538
10426 1.58951115608215
10427 1.68451678752899
10428 1.67943823337555
10429 1.60741055011749
10430 2.3019061088562
10431 3.10719704627991
10432 2.49685549736023
10433 1.89771330356598
10434 2.44265174865723
10435 2.65821433067322
10436 1.95235764980316
10437 2.40599489212036
10438 2.34363651275635
10439 1.87446761131287
10440 2.13437962532043
10441 3.03248834609985
10442 2.59749221801758
10443 2.67579650878906
10444 2.64024806022644
10445 3.44483375549316
10446 3.91964936256409
10447 3.3647997379303
10448 3.89715147018433
10449 2.80851531028748
10450 2.23571705818176
10451 2.50305104255676
10452 2.27971339225769
10453 2.37456178665161
10454 2.52610874176025
10455 2.56365942955017
10456 2.32663559913635
10457 2.91100645065308
10458 2.96323013305664
10459 2.8253219127655
10460 2.32757520675659
10461 1.6861457824707
10462 1.3842761516571
10463 1.31462490558624
10464 1.66692864894867
10465 2.1578733921051
10466 1.74070179462433
10467 2.34530162811279
10468 2.16473722457886
10469 2.23310899734497
10470 2.62267971038818
10471 2.58061957359314
10472 2.8034553527832
10473 2.30134057998657
10474 2.75839281082153
10475 2.90395212173462
10476 2.62281823158264
10477 2.58631086349487
10478 2.06599950790405
10479 2.25028777122498
10480 2.1758394241333
10481 2.33600044250488
10482 2.65475797653198
10483 2.48876643180847
10484 2.83190321922302
10485 2.71780276298523
10486 2.86585593223572
10487 2.63029265403748
10488 2.58079624176025
10489 2.72460079193115
10490 2.16332602500916
10491 2.05311036109924
10492 3.22679710388184
10493 2.39152574539185
10494 2.40405321121216
10495 2.08632063865662
10496 2.59910321235657
10497 3.25033664703369
10498 3.09250354766846
10499 2.93430614471436
10500 2.99477219581604
10501 3.37911415100098
10502 2.79797673225403
10503 2.61867570877075
10504 2.76350903511047
10505 2.07550811767578
10506 2.28718948364258
10507 2.55138063430786
10508 2.39261531829834
10509 2.63166809082031
10510 1.85109531879425
10511 2.28618621826172
10512 2.18601822853088
10513 2.84090304374695
10514 1.85631370544434
10515 2.34324955940247
10516 2.93422102928162
10517 2.64313268661499
10518 2.12536430358887
10519 1.72443735599518
10520 1.72771263122559
10521 2.08967208862305
10522 2.44719076156616
10523 2.11620545387268
10524 2.08632445335388
10525 2.05698680877686
10526 1.59478986263275
10527 1.98777115345001
10528 2.33031797409058
10529 2.49373412132263
10530 2.17819404602051
10531 2.03907775878906
10532 1.48502516746521
10533 2.93166422843933
10534 2.350506067276
10535 2.74330425262451
10536 2.54057192802429
10537 3.04703736305237
10538 2.24026989936829
10539 3.05499792098999
10540 2.68150544166565
10541 3.1856005191803
10542 3.49194121360779
10543 3.12407398223877
10544 2.53242921829224
10545 2.27998876571655
10546 2.41032981872559
10547 2.21255230903625
10548 2.10288691520691
10549 2.6020622253418
10550 2.56498718261719
10551 1.84653782844543
10552 2.02136540412903
10553 2.55857539176941
10554 2.0446240901947
10555 1.82048010826111
10556 2.08304476737976
10557 2.28238654136658
10558 2.541508436203
10559 2.33176898956299
10560 2.16207027435303
10561 2.08576679229736
10562 2.09709596633911
10563 2.57804369926453
10564 1.68031430244446
10565 1.63789546489716
10566 2.81495499610901
10567 1.72828984260559
10568 1.62867164611816
10569 1.77624142169952
10570 2.33574867248535
10571 1.5411788225174
10572 1.3015992641449
10573 1.73730802536011
10574 1.5546875
10575 1.79339349269867
10576 1.29861533641815
10577 1.46337103843689
10578 1.39420974254608
10579 1.66100084781647
10580 1.12029731273651
10581 1.40861809253693
10582 1.80052173137665
10583 1.75847566127777
10584 2.75387454032898
10585 3.25406503677368
10586 2.94048762321472
10587 2.77537679672241
10588 2.4508593082428
10589 2.76778411865234
10590 2.34366226196289
10591 2.31596422195435
10592 2.30556058883667
10593 1.75894200801849
10594 2.09443402290344
10595 1.92227625846863
10596 2.7924542427063
10597 3.56828474998474
10598 3.88326525688171
10599 4.06631851196289
10600 4.05823278427124
10601 4.19591522216797
10602 3.99094772338867
10603 3.39349627494812
10604 3.10935878753662
10605 3.08957481384277
10606 3.82424449920654
10607 3.21636009216309
10608 3.58531379699707
10609 3.94123911857605
10610 3.94796681404114
10611 3.53454184532166
10612 4.13275384902954
10613 3.87418961524963
10614 4.71257877349854
10615 5.338942527771
10616 4.98233652114868
10617 5.1528148651123
10618 4.38398885726929
10619 4.06959867477417
10620 3.89447402954102
10621 3.14209318161011
10622 3.42109870910645
10623 4.21320009231567
10624 3.83588910102844
10625 3.10974359512329
10626 2.50107216835022
10627 2.27712249755859
10628 2.65760898590088
10629 2.59021377563477
10630 2.28419518470764
10631 2.37862730026245
10632 2.42207670211792
10633 2.28954291343689
10634 3.30116486549377
10635 3.17921352386475
10636 2.55560421943665
10637 2.45574522018433
10638 2.68161296844482
10639 2.31182456016541
10640 2.22795581817627
10641 1.65465319156647
10642 1.48062860965729
10643 1.97951829433441
10644 1.68636631965637
10645 1.45283055305481
10646 2.06473064422607
10647 2.34018230438232
10648 2.91283845901489
10649 2.84625649452209
10650 2.16875982284546
10651 2.48800706863403
10652 2.5257043838501
10653 2.12895679473877
10654 2.78856801986694
10655 2.6755518913269
10656 2.47483110427856
10657 2.69745683670044
10658 3.21405863761902
10659 2.81843876838684
10660 3.83433175086975
10661 2.3162145614624
10662 3.03974962234497
10663 2.89023160934448
10664 2.82599282264709
10665 3.0137038230896
10666 2.43070673942566
10667 2.66636109352112
10668 2.77252340316772
10669 2.34130835533142
10670 2.85567116737366
10671 3.08999466896057
10672 3.08358764648438
10673 3.09235858917236
10674 2.80160212516785
10675 2.53916382789612
10676 2.55140614509583
10677 2.62885713577271
10678 2.43201065063477
10679 2.25181531906128
10680 2.63164138793945
10681 2.03602528572083
10682 2.5923023223877
10683 2.46564650535583
10684 2.3019278049469
10685 2.32854127883911
10686 1.86050915718079
10687 2.6795392036438
10688 3.52010536193848
10689 2.13633370399475
10690 2.29797410964966
10691 2.08434414863586
10692 2.16492581367493
10693 2.12095737457275
10694 2.11304473876953
10695 2.10064911842346
10696 2.74538779258728
10697 3.0492160320282
10698 2.22077870368958
10699 2.21318578720093
10700 2.21185111999512
10701 2.45081925392151
10702 2.25081443786621
10703 2.39841318130493
10704 1.85760700702667
10705 1.65375316143036
10706 2.5317018032074
10707 2.59294295310974
10708 2.58930921554565
10709 2.67727875709534
10710 3.10753726959229
10711 2.45770478248596
10712 3.48320603370667
10713 2.34672331809998
10714 2.98587775230408
10715 2.17884087562561
10716 2.62306261062622
10717 2.1774160861969
10718 2.41778445243835
10719 2.00667762756348
10720 2.38632869720459
10721 2.33015275001526
10722 2.6366560459137
10723 3.01534795761108
10724 2.95435309410095
10725 3.13888502120972
10726 3.40671801567078
10727 3.34098076820374
10728 2.9302442073822
10729 2.64206743240356
10730 3.37920665740967
10731 3.21948790550232
10732 2.58927869796753
10733 3.07212066650391
10734 2.5679349899292
10735 1.37910628318787
10736 1.51607298851013
10737 2.29013085365295
10738 1.80495464801788
10739 2.11269211769104
10740 1.90474987030029
10741 2.23085451126099
10742 2.20623302459717
10743 2.02662658691406
10744 2.18541932106018
10745 2.21196413040161
10746 2.01271677017212
10747 1.83584153652191
10748 2.42187547683716
10749 2.21530389785767
10750 1.63509941101074
10751 1.8189297914505
10752 2.34013366699219
10753 2.27854299545288
10754 2.70443558692932
10755 1.96820855140686
10756 2.07079243659973
10757 2.8578519821167
10758 2.42921113967896
10759 2.66581463813782
10760 2.74001574516296
10761 3.26032257080078
10762 3.49970507621765
10763 3.19663286209106
10764 3.20228862762451
10765 2.33394002914429
10766 1.89205586910248
10767 1.73506855964661
10768 2.43208384513855
10769 2.22478342056274
10770 2.28251004219055
10771 1.80286121368408
10772 2.38943672180176
10773 2.3174614906311
10774 2.12973928451538
10775 2.86480712890625
10776 2.07142162322998
10777 1.927450299263
10778 2.17783951759338
10779 1.95062720775604
10780 1.3083838224411
10781 1.8785742521286
10782 1.42817378044128
10783 1.31309330463409
10784 2.02077627182007
10785 1.60876846313477
10786 2.85961556434631
10787 1.90348768234253
10788 1.93942165374756
10789 3.27160978317261
10790 3.8255877494812
10791 3.10689687728882
10792 2.57656764984131
10793 2.81985974311829
10794 2.62463760375977
10795 2.36641049385071
10796 2.88341093063354
10797 3.39196443557739
10798 2.57691717147827
10799 3.18221807479858
10800 3.77392792701721
10801 3.45939373970032
10802 2.54017353057861
10803 2.33795118331909
10804 2.35330486297607
10805 2.64438128471375
10806 2.97904849052429
10807 3.34708261489868
10808 4.07566452026367
10809 2.90515470504761
10810 3.6787588596344
10811 3.24215126037598
10812 3.43273258209229
10813 3.35238981246948
10814 2.41850686073303
10815 2.91949391365051
10816 2.61794114112854
10817 3.04527711868286
10818 2.88690757751465
10819 2.45365071296692
10820 2.25758028030396
10821 2.4778094291687
10822 2.78116941452026
10823 3.08535981178284
10824 3.17028403282166
10825 2.67240357398987
10826 2.53322219848633
10827 2.19610285758972
10828 2.09470009803772
10829 1.80926311016083
10830 2.3762469291687
10831 2.33559489250183
10832 2.25865864753723
10833 1.89927804470062
10834 2.29742002487183
10835 2.37105202674866
10836 2.3350248336792
10837 2.66151356697083
10838 2.02590656280518
10839 2.51917815208435
10840 2.59975862503052
10841 2.0714259147644
10842 2.30359840393066
10843 2.18328309059143
10844 2.12598562240601
10845 1.78162109851837
10846 1.84395575523376
10847 2.15058541297913
10848 2.60440349578857
10849 2.66831135749817
10850 3.19857978820801
10851 2.22437596321106
10852 2.75273942947388
10853 2.59069800376892
10854 2.65907955169678
10855 2.58305096626282
10856 3.40762066841125
10857 2.59861779212952
10858 2.63782620429993
10859 2.72800612449646
10860 2.9804699420929
10861 4.19380569458008
10862 3.5617196559906
10863 2.60691618919373
10864 2.69746422767639
10865 2.73714780807495
10866 3.19053792953491
10867 2.29415130615234
10868 2.62289428710938
10869 2.58026313781738
10870 2.32824945449829
10871 1.70360970497131
10872 3.0789361000061
10873 2.84994578361511
10874 3.07760047912598
10875 2.88214373588562
10876 2.45607209205627
10877 2.27887773513794
10878 2.45943188667297
10879 2.90149617195129
10880 2.77325439453125
10881 2.85234689712524
10882 2.82162308692932
10883 3.17629313468933
10884 2.60683870315552
10885 2.53918552398682
10886 2.82799434661865
10887 2.44361996650696
10888 2.2537317276001
10889 2.17709255218506
10890 1.77699911594391
10891 1.77067065238953
10892 2.16397428512573
10893 2.21849799156189
10894 2.17823529243469
10895 3.08857798576355
10896 2.83935594558716
10897 2.18422770500183
10898 2.0962450504303
10899 2.00921726226807
10900 1.6624950170517
10901 1.94518435001373
10902 1.81439077854156
10903 2.09469938278198
10904 1.99103033542633
10905 2.27019572257996
10906 2.2201931476593
10907 2.34433007240295
10908 2.55856943130493
10909 2.41896629333496
10910 3.38966536521912
10911 2.68293642997742
10912 2.60774421691895
10913 3.19091892242432
10914 2.84182596206665
10915 3.10363745689392
10916 3.16236901283264
10917 2.34690070152283
10918 2.05075120925903
10919 1.81420171260834
10920 2.58670401573181
10921 3.93650984764099
10922 3.16147208213806
10923 2.09149765968323
10924 2.1677029132843
10925 1.95911908149719
10926 2.26297831535339
10927 2.29327511787415
10928 3.17042565345764
10929 3.51405429840088
10930 2.56033825874329
10931 3.21438574790955
10932 2.95107078552246
10933 3.32405948638916
10934 2.5438973903656
10935 2.41366481781006
10936 2.23552370071411
10937 2.36468696594238
10938 2.44268274307251
10939 2.35598301887512
10940 2.69708514213562
10941 2.893963098526
10942 2.80415320396423
10943 3.00935482978821
10944 3.21484112739563
10945 3.17111349105835
10946 3.44275093078613
10947 3.81905579566956
10948 2.86689162254333
10949 3.25580143928528
10950 3.69809913635254
10951 2.63963532447815
10952 3.12276363372803
10953 2.31834578514099
10954 1.98479604721069
10955 1.93794870376587
10956 2.37215089797974
10957 1.64488983154297
10958 1.70327532291412
10959 1.60105335712433
10960 1.8896895647049
10961 1.45876026153564
10962 2.5465452671051
10963 2.54933547973633
10964 2.42864370346069
10965 2.23271250724792
10966 2.58414220809937
10967 2.19119310379028
10968 2.1170825958252
10969 1.81013965606689
10970 2.18595504760742
10971 2.04590749740601
10972 1.69577765464783
10973 1.89275240898132
10974 2.36775827407837
10975 1.48109090328217
10976 2.23494362831116
10977 2.42617988586426
10978 1.65808892250061
10979 1.74329578876495
10980 2.20327091217041
10981 1.99202334880829
10982 1.66230142116547
10983 2.48628568649292
10984 2.64443564414978
10985 1.75095462799072
10986 1.48594439029694
10987 2.34460163116455
10988 2.31120991706848
10989 2.00381112098694
10990 2.16983604431152
10991 2.06169986724854
10992 1.93408727645874
10993 1.72595810890198
10994 2.57623362541199
10995 2.29301238059998
10996 2.53934621810913
10997 1.89702105522156
10998 2.04777383804321
10999 2.37723565101624
11000 1.96745550632477
11001 1.97693908214569
11002 2.58698749542236
11003 2.42101335525513
11004 2.99738097190857
11005 2.68013739585876
11006 3.1053261756897
11007 3.30566573143005
11008 4.41588068008423
11009 3.31469559669495
11010 3.25198578834534
11011 3.13684797286987
11012 3.36100840568542
11013 3.14670538902283
11014 3.50128698348999
11015 3.67129874229431
11016 3.5236439704895
11017 3.21928739547729
11018 4.32108974456787
11019 3.26895499229431
11020 3.78648090362549
11021 4.3829517364502
11022 4.35183382034302
11023 5.00829124450684
11024 4.53176593780518
11025 4.3854660987854
11026 4.24987602233887
11027 4.07729721069336
11028 4.03165817260742
11029 4.0320200920105
11030 4.53152894973755
11031 3.17640113830566
11032 2.63419580459595
11033 3.92402124404907
11034 4.66583395004272
11035 3.65637278556824
11036 3.72598123550415
11037 3.9721691608429
11038 3.85180234909058
11039 4.03288221359253
11040 3.96543288230896
11041 3.73464727401733
11042 3.69202280044556
11043 3.32937550544739
11044 3.14529418945312
11045 3.41456174850464
11046 3.76958632469177
11047 3.23723936080933
11048 3.39849734306335
11049 3.2433135509491
11050 2.66487097740173
11051 2.78920531272888
11052 1.94047403335571
11053 1.97803175449371
11054 2.15932774543762
11055 1.67386829853058
11056 2.15336322784424
11057 2.02515268325806
11058 2.16417336463928
11059 2.28224635124207
11060 3.36415648460388
11061 3.00298547744751
11062 2.74922227859497
11063 2.80515384674072
11064 3.70322871208191
11065 3.30036687850952
11066 2.10357069969177
11067 2.47159624099731
11068 3.07668232917786
11069 3.38038349151611
11070 3.15668201446533
11071 3.46064281463623
11072 4.12268114089966
11073 4.74782371520996
11074 4.3621506690979
11075 4.010329246521
11076 4.01284122467041
11077 3.40023827552795
11078 3.39124822616577
11079 3.32785415649414
11080 3.40487933158875
11081 3.4230740070343
11082 3.61870265007019
11083 3.48195457458496
11084 3.79914450645447
11085 3.63698363304138
11086 3.6018853187561
11087 3.35803866386414
11088 3.59713768959045
11089 3.61529898643494
11090 3.66886162757874
11091 4.0175929069519
11092 3.92301321029663
11093 3.74035596847534
11094 3.87310385704041
11095 3.69444179534912
11096 3.58166480064392
11097 3.57685232162476
11098 3.48634338378906
11099 3.77395057678223
11100 3.74338984489441
11101 3.68655729293823
11102 3.17465949058533
11103 3.89501547813416
11104 3.37593030929565
11105 3.99517369270325
11106 4.04371452331543
11107 3.73566794395447
11108 3.56396245956421
11109 3.74390745162964
11110 3.09526681900024
11111 2.82468223571777
11112 3.2945704460144
11113 3.31175804138184
11114 2.93184971809387
11115 2.94603371620178
11116 2.73843121528625
11117 3.19954299926758
11118 2.69222235679626
11119 2.36764407157898
11120 2.38328337669373
11121 2.64304327964783
11122 2.672199010849
11123 2.65398073196411
11124 2.7980363368988
11125 2.5466423034668
11126 2.83764052391052
11127 2.97021222114563
11128 2.89343762397766
11129 2.54800391197205
11130 2.91764330863953
11131 2.44227981567383
11132 2.55681133270264
11133 2.74828052520752
11134 2.69888710975647
11135 2.95029950141907
11136 2.91219735145569
11137 2.61849975585938
11138 2.79882287979126
11139 3.08081102371216
11140 3.10377025604248
11141 3.54659962654114
11142 3.01738238334656
11143 2.78285121917725
11144 3.40977478027344
11145 2.78210711479187
11146 2.30371594429016
11147 2.27077889442444
11148 2.55004620552063
11149 2.5679030418396
11150 2.34067678451538
11151 1.87234234809875
11152 1.90724217891693
11153 2.02049231529236
11154 2.80269050598145
11155 2.10510754585266
11156 2.80958271026611
11157 2.37032771110535
11158 2.20679497718811
11159 2.22175693511963
11160 2.14615845680237
11161 2.2372875213623
11162 2.84800386428833
11163 3.0671079158783
11164 3.04964542388916
11165 2.67165637016296
11166 2.64338898658752
11167 2.61113142967224
11168 2.94594359397888
11169 2.2528977394104
11170 2.8217442035675
11171 2.7699613571167
11172 2.89073014259338
11173 2.54456639289856
11174 2.83589696884155
11175 2.47599506378174
11176 2.62244963645935
11177 2.12182569503784
11178 2.40559601783752
11179 2.55782890319824
11180 2.48068737983704
11181 2.2742874622345
11182 2.37523865699768
11183 2.4392683506012
11184 2.48699593544006
11185 2.74943208694458
11186 2.15256142616272
11187 2.43553805351257
11188 2.47733950614929
11189 2.82727956771851
11190 2.85019707679749
11191 2.57943511009216
11192 2.77653980255127
11193 2.69755673408508
11194 2.78104782104492
11195 2.90894055366516
11196 2.96085810661316
11197 2.93236827850342
11198 2.97133183479309
11199 3.02151036262512
11200 3.01172590255737
11201 3.33420252799988
11202 3.1876847743988
11203 3.4282341003418
11204 3.07631778717041
11205 2.92140245437622
11206 3.14467287063599
11207 2.89623403549194
11208 2.83431577682495
11209 2.80950903892517
11210 3.24214315414429
11211 3.78477740287781
11212 2.82781481742859
11213 2.83044052124023
11214 3.06090974807739
11215 3.18756318092346
11216 3.27747559547424
11217 3.03039860725403
11218 3.11571598052979
11219 3.10258650779724
11220 3.09035587310791
11221 2.78014755249023
11222 3.01946449279785
11223 2.95773243904114
11224 2.8086314201355
11225 3.02904629707336
11226 3.0105414390564
11227 3.03772354125977
11228 2.77679848670959
11229 2.65026617050171
11230 2.69494104385376
11231 3.11535835266113
11232 2.87434601783752
11233 2.18513655662537
11234 2.28434753417969
11235 2.25729775428772
11236 2.61762571334839
11237 2.07173609733582
11238 2.10389351844788
11239 1.97420465946198
11240 2.19180274009705
11241 1.61358213424683
11242 2.25699520111084
11243 1.7873831987381
11244 1.99741697311401
11245 1.75353300571442
11246 2.36908721923828
11247 2.27181792259216
11248 3.0185010433197
11249 3.58342981338501
11250 2.75269031524658
11251 2.9864604473114
11252 2.60674285888672
11253 2.63740634918213
11254 2.4895133972168
11255 3.11545467376709
11256 2.88302779197693
11257 2.51563429832458
11258 3.22002720832825
11259 2.93804454803467
11260 2.87487387657166
11261 2.39863967895508
11262 2.65821981430054
11263 2.88759779930115
11264 2.37730836868286
11265 2.68367004394531
11266 2.33872151374817
11267 2.61158895492554
11268 1.6054562330246
11269 1.25468480587006
11270 2.10173606872559
11271 1.39891529083252
11272 1.52348279953003
11273 2.39099597930908
11274 2.41230702400208
11275 2.42615842819214
11276 2.58895015716553
11277 2.54615950584412
11278 2.60517501831055
11279 2.77755284309387
11280 2.93582105636597
11281 2.59036612510681
11282 3.07763957977295
11283 3.00290751457214
11284 2.89273834228516
11285 2.74536895751953
11286 3.00394535064697
11287 3.1308286190033
11288 3.25485849380493
11289 3.38079762458801
11290 3.2373194694519
11291 3.39171576499939
11292 3.61847615242004
11293 3.12794041633606
11294 3.3825957775116
11295 2.72230434417725
11296 3.07986426353455
11297 3.09114599227905
11298 2.93350625038147
11299 3.02618098258972
11300 2.84341812133789
11301 2.4215714931488
11302 2.88456273078918
11303 3.60909152030945
11304 2.89223027229309
11305 3.02019953727722
11306 3.21556496620178
11307 3.38397741317749
11308 2.71924614906311
11309 1.86162030696869
11310 3.59068918228149
11311 4.12582445144653
11312 3.75867533683777
11313 4.12585115432739
11314 4.34904813766479
11315 4.39984560012817
11316 4.25042772293091
11317 3.14400815963745
11318 3.25632071495056
11319 3.76720571517944
11320 3.58876466751099
11321 3.54129481315613
11322 3.2870020866394
11323 2.31424164772034
11324 2.55034971237183
11325 3.19064044952393
11326 3.06391572952271
11327 2.95906662940979
11328 3.01960873603821
11329 2.79087996482849
11330 2.88464593887329
11331 2.5390305519104
11332 2.53179311752319
11333 2.44414234161377
11334 2.95438551902771
11335 2.67215776443481
11336 3.68135976791382
11337 3.10605621337891
11338 2.76744914054871
11339 2.90775799751282
11340 3.721839427948
11341 3.84455156326294
11342 4.29202795028687
11343 3.223792552948
11344 3.74227142333984
11345 2.76641750335693
11346 3.10500955581665
11347 2.99520802497864
11348 2.96864914894104
11349 3.44516086578369
11350 3.09189677238464
11351 3.23121690750122
11352 2.69492793083191
11353 2.68079519271851
11354 3.11420893669128
11355 2.83269286155701
11356 3.78695511817932
11357 3.81147503852844
11358 3.59699106216431
11359 3.37276649475098
11360 3.13105177879333
11361 3.25626087188721
11362 3.12585830688477
11363 3.8813054561615
11364 3.33475279808044
11365 3.14403676986694
11366 3.84853720664978
11367 3.61678957939148
11368 3.69629597663879
11369 4.02987384796143
11370 3.90349745750427
11371 4.29555416107178
11372 4.10989284515381
11373 4.14224672317505
11374 4.16074705123901
11375 4.00216436386108
11376 3.9383237361908
11377 4.24152326583862
11378 4.09606885910034
11379 3.15680384635925
11380 3.4123010635376
11381 3.52231073379517
11382 3.73526191711426
11383 3.52588534355164
11384 3.66786479949951
11385 3.48587274551392
11386 3.60004496574402
11387 3.64897561073303
11388 3.7857825756073
11389 4.04395484924316
11390 4.27248525619507
11391 3.87380790710449
11392 4.20452308654785
11393 4.73290252685547
11394 4.96587371826172
11395 4.85812997817993
11396 4.98635101318359
11397 4.7425708770752
11398 4.82367181777954
11399 4.89600610733032
11400 4.71249198913574
11401 4.56404590606689
11402 4.40656566619873
11403 5.00698280334473
11404 4.85079002380371
11405 4.57326507568359
11406 4.80292510986328
11407 4.59957218170166
11408 4.15985202789307
11409 4.31132888793945
11410 3.92548441886902
11411 4.02970838546753
11412 3.63512897491455
11413 4.19225597381592
11414 3.88144707679749
11415 3.47585129737854
11416 4.1697826385498
11417 3.43494701385498
11418 4.31571531295776
11419 4.20373725891113
11420 4.64157390594482
11421 4.83424520492554
11422 2.74177074432373
11423 2.84938311576843
11424 2.84430909156799
11425 3.36047720909119
11426 3.34242796897888
11427 3.66270589828491
11428 3.83532190322876
11429 3.95565152168274
11430 3.58738970756531
11431 3.62015628814697
11432 3.93351650238037
11433 4.07136154174805
11434 3.87734293937683
11435 2.92854905128479
11436 3.0443012714386
11437 3.15542602539062
11438 3.5666332244873
11439 3.67469215393066
11440 3.56361150741577
11441 2.95549178123474
11442 3.29737973213196
11443 4.07355642318726
11444 3.72068548202515
11445 4.67318487167358
11446 3.30880904197693
11447 3.79599618911743
11448 3.45801568031311
11449 2.94544243812561
11450 2.39792251586914
11451 3.17557978630066
11452 2.96865153312683
11453 3.24607849121094
11454 3.68878674507141
11455 3.68234086036682
11456 2.50826597213745
11457 2.80713248252869
11458 3.06798648834229
11459 3.10593700408936
11460 3.34574890136719
11461 2.92759370803833
11462 3.134441614151
11463 3.84778761863708
11464 3.57819318771362
11465 2.86172771453857
11466 2.72907900810242
11467 2.41088080406189
11468 2.67283654212952
11469 3.68307042121887
11470 2.98999619483948
11471 3.14535880088806
11472 2.91901874542236
11473 3.46315217018127
11474 3.45984983444214
11475 3.43048000335693
11476 3.25199913978577
11477 3.23996925354004
11478 3.41185116767883
11479 3.14412474632263
11480 3.22863912582397
11481 3.253089427948
11482 3.3233277797699
11483 3.35634756088257
11484 3.37847280502319
11485 3.2111988067627
11486 3.26568388938904
11487 3.34547543525696
11488 3.32810091972351
11489 3.32131195068359
11490 3.30897092819214
11491 3.33327555656433
11492 3.05922317504883
11493 3.12302279472351
11494 3.08194828033447
11495 2.9385998249054
11496 3.08805704116821
11497 3.0979061126709
11498 3.45503664016724
11499 3.15313458442688
11500 3.05431818962097
11501 3.1016058921814
11502 3.47229075431824
11503 3.46322965621948
11504 3.28505063056946
11505 4.11323595046997
11506 3.49757170677185
11507 3.55173468589783
11508 3.93633270263672
11509 3.59465885162354
11510 3.66771388053894
11511 3.84535312652588
11512 3.52695369720459
11513 3.17419052124023
11514 3.40865302085876
11515 3.48088717460632
11516 3.44240403175354
11517 3.6019594669342
11518 2.97441911697388
11519 3.02067112922668
11520 3.24252605438232
11521 3.26536679267883
11522 3.24477100372314
11523 3.45163822174072
11524 3.0665454864502
11525 2.94286727905273
11526 3.00929427146912
11527 3.11247038841248
11528 2.86617112159729
11529 3.15775990486145
11530 3.4262261390686
11531 2.83474469184875
11532 3.17715120315552
11533 2.63601779937744
11534 3.3618381023407
11535 4.13999652862549
11536 3.975919008255
11537 3.81142830848694
11538 4.05216217041016
11539 3.43269634246826
11540 3.53907108306885
11541 3.77797913551331
11542 3.89044189453125
11543 4.13582992553711
11544 4.41411066055298
11545 4.24851417541504
11546 3.50145721435547
11547 3.15578746795654
11548 3.77461004257202
11549 3.43326711654663
11550 3.61846828460693
11551 3.76046800613403
11552 3.55611729621887
11553 3.07045912742615
11554 3.36277723312378
11555 3.66231679916382
11556 3.65941333770752
11557 3.68899607658386
11558 3.76819443702698
11559 3.64063930511475
11560 3.58245277404785
11561 3.63013052940369
11562 3.52679443359375
11563 3.68328666687012
11564 3.43853354454041
11565 3.69770288467407
11566 3.61684918403625
11567 3.48032593727112
11568 3.8234498500824
11569 3.75330471992493
11570 3.48618769645691
11571 3.59380435943604
11572 3.5632758140564
11573 3.94059491157532
11574 3.70852065086365
11575 3.64092326164246
11576 3.38646125793457
11577 3.33859300613403
11578 3.30741500854492
11579 3.44665789604187
11580 3.60139656066895
11581 3.28092479705811
11582 3.15209436416626
11583 3.36715984344482
11584 3.22074794769287
11585 3.7531955242157
11586 3.58905911445618
11587 3.77331948280334
11588 3.96370029449463
11589 3.67029666900635
11590 3.67326140403748
11591 3.3860490322113
11592 3.65005970001221
11593 3.42294025421143
11594 3.47263145446777
11595 3.58842086791992
11596 3.53397011756897
11597 3.5677011013031
11598 3.49797511100769
11599 3.36604762077332
11600 3.2606406211853
11601 3.33059430122375
11602 3.60029268264771
11603 3.4455451965332
11604 3.45237445831299
11605 3.63071346282959
11606 3.45445513725281
11607 2.99970650672913
11608 3.40196585655212
11609 3.40230083465576
11610 3.26251268386841
11611 3.22953939437866
11612 3.5231409072876
11613 3.06322479248047
11614 3.13090634346008
11615 3.23894834518433
11616 3.31337022781372
11617 3.28632640838623
11618 3.14884281158447
11619 3.14074850082397
11620 3.13175010681152
11621 3.3285276889801
11622 3.34696054458618
11623 3.16511940956116
11624 3.24928903579712
11625 3.4247510433197
11626 3.35547661781311
11627 3.37265872955322
11628 3.04758191108704
11629 3.00672006607056
11630 3.3809642791748
11631 2.61387372016907
11632 3.11458587646484
11633 3.15714502334595
11634 3.45489025115967
11635 3.51341414451599
11636 3.44955563545227
11637 3.41095781326294
11638 3.31574392318726
11639 3.34192252159119
11640 3.1981508731842
11641 3.33671832084656
11642 3.23820662498474
11643 2.97665524482727
11644 3.11380839347839
11645 3.21370816230774
11646 3.29105067253113
11647 3.30992031097412
11648 3.11068654060364
11649 3.10091805458069
11650 3.12176036834717
11651 3.24242901802063
11652 3.24292492866516
11653 3.22684574127197
11654 3.06423950195312
11655 3.27467918395996
11656 3.3770809173584
11657 3.12256002426147
11658 2.72020053863525
11659 2.8476824760437
11660 2.98212552070618
11661 2.92638874053955
11662 2.86258387565613
11663 2.88148403167725
11664 2.99678802490234
11665 2.86452555656433
11666 2.82145047187805
11667 2.80543661117554
11668 2.82321166992188
11669 2.91143679618835
11670 2.94918322563171
11671 2.75936675071716
11672 3.08438563346863
11673 3.22889494895935
11674 3.42825388908386
11675 3.07128572463989
11676 3.25725603103638
11677 3.0152735710144
11678 3.10558795928955
11679 3.25058460235596
11680 3.30068278312683
11681 3.10953998565674
11682 3.00481462478638
11683 3.30534744262695
11684 3.20216917991638
11685 3.00907754898071
11686 2.96075749397278
11687 3.2433648109436
11688 3.09827756881714
11689 3.05377650260925
11690 3.01072454452515
11691 3.10942411422729
11692 3.24602484703064
11693 3.14320969581604
11694 3.10033178329468
11695 3.23572778701782
11696 3.30593776702881
11697 3.27071738243103
11698 3.3388979434967
11699 3.24881505966187
11700 3.22345924377441
11701 3.31343865394592
11702 3.38349437713623
11703 3.2779974937439
11704 3.35120916366577
11705 3.28027057647705
11706 3.34438133239746
11707 3.50715970993042
11708 3.31078791618347
11709 3.20627427101135
11710 3.27902317047119
11711 3.32471513748169
11712 3.3511917591095
11713 3.32462382316589
11714 3.11214303970337
11715 3.48706817626953
11716 3.19459223747253
11717 3.3757917881012
11718 3.15995097160339
11719 3.31599974632263
11720 3.26046347618103
11721 3.30821633338928
11722 3.2906756401062
11723 3.41214227676392
11724 3.39382028579712
11725 3.49317693710327
11726 3.24001622200012
11727 3.47815561294556
11728 3.23988676071167
11729 3.36171555519104
11730 3.52381920814514
11731 3.57607960700989
11732 3.57713985443115
11733 3.46507477760315
11734 3.40641927719116
11735 3.25079727172852
11736 3.29887628555298
11737 3.09534478187561
11738 3.45653486251831
11739 3.26734209060669
11740 2.69299006462097
11741 2.50993633270264
11742 2.94071578979492
11743 2.95827460289001
11744 3.0858006477356
11745 3.01972508430481
11746 2.7711455821991
11747 3.01278686523438
11748 3.01066040992737
11749 3.09537816047668
11750 3.12035202980042
11751 3.55106043815613
11752 3.3526086807251
11753 3.36293196678162
11754 3.38446044921875
11755 3.40303707122803
11756 3.32477068901062
11757 3.38563632965088
11758 3.3327808380127
11759 3.32256078720093
11760 3.20251703262329
11761 3.19198775291443
11762 3.68442559242249
11763 3.14924573898315
11764 3.08080434799194
11765 3.63371801376343
11766 3.40045380592346
11767 3.38302755355835
11768 3.39368796348572
11769 3.58195161819458
11770 3.29885172843933
11771 3.37678742408752
11772 3.33152270317078
11773 3.41258573532104
11774 3.38406419754028
11775 3.44557762145996
11776 3.35176301002502
11777 3.33731603622437
11778 3.28462386131287
11779 3.22306346893311
11780 3.29304885864258
11781 3.12035226821899
11782 3.11673998832703
11783 3.2898313999176
11784 3.19707536697388
11785 3.41219401359558
11786 3.58114218711853
11787 3.44607496261597
11788 3.58617401123047
11789 3.67692065238953
11790 3.43104791641235
11791 3.48185324668884
11792 3.46708655357361
11793 3.4628279209137
11794 3.57255578041077
11795 3.78154897689819
11796 3.44576597213745
11797 3.54721808433533
11798 3.54650521278381
11799 3.51931667327881
11800 3.56473183631897
11801 3.52939128875732
11802 3.40975522994995
11803 3.66047191619873
11804 3.10934042930603
11805 2.93802881240845
11806 3.33219432830811
11807 3.28738880157471
11808 3.46753191947937
11809 3.61573958396912
11810 3.51380562782288
11811 3.40007281303406
11812 3.26216197013855
11813 3.30272579193115
11814 3.35524535179138
11815 3.40017867088318
11816 3.53215861320496
11817 3.498202085495
11818 3.13300943374634
11819 3.37758302688599
11820 3.24185752868652
11821 3.37154030799866
11822 3.6363582611084
11823 3.20823979377747
11824 3.21726584434509
11825 3.18965697288513
11826 3.18512916564941
11827 3.42350935935974
11828 3.53556323051453
11829 3.38777494430542
11830 3.4497594833374
11831 3.13849997520447
11832 3.55022883415222
11833 3.66466546058655
11834 3.86018180847168
11835 3.93131351470947
11836 3.81454205513
11837 3.81745171546936
11838 3.65963172912598
11839 4.00002002716064
11840 3.65926718711853
11841 4.3180251121521
11842 4.30844211578369
11843 4.20113849639893
11844 4.1606822013855
11845 4.00468111038208
11846 4.05025434494019
11847 4.26043367385864
11848 4.12828540802002
11849 4.27643918991089
11850 4.02433824539185
11851 4.08523273468018
11852 4.12210845947266
11853 3.87047243118286
11854 4.11241245269775
11855 3.91908121109009
11856 3.99774122238159
11857 3.95400023460388
11858 3.98028159141541
11859 3.11685657501221
11860 3.42919206619263
11861 3.48256611824036
11862 3.3570408821106
11863 3.96520280838013
11864 3.9642596244812
11865 3.9640896320343
11866 3.87591314315796
11867 3.88239240646362
11868 3.87497353553772
11869 3.85852289199829
11870 4.14714860916138
11871 4.15407562255859
11872 4.07189464569092
11873 4.11105251312256
11874 4.01630830764771
11875 4.20845890045166
11876 3.71378827095032
11877 4.1868634223938
11878 3.84434199333191
11879 4.18835210800171
11880 4.15876817703247
11881 4.0165867805481
11882 3.91075134277344
11883 3.49558448791504
11884 3.46438431739807
11885 3.25734066963196
11886 3.19690656661987
11887 3.22780990600586
11888 2.9308602809906
11889 2.60419964790344
11890 2.82477259635925
11891 3.25460290908813
11892 3.31103444099426
11893 3.03481960296631
11894 2.83599972724915
11895 3.17815852165222
11896 3.0863926410675
11897 3.23795175552368
11898 3.20521855354309
11899 3.10980892181396
11900 3.22388315200806
11901 3.14725637435913
11902 3.06985640525818
11903 3.13523054122925
11904 3.42352080345154
11905 3.10377383232117
11906 3.28010320663452
11907 3.48761010169983
11908 2.94540095329285
11909 3.28564405441284
11910 3.19637751579285
11911 3.37835121154785
11912 3.64852690696716
11913 3.29704904556274
11914 3.37617540359497
11915 3.45127511024475
11916 3.85896897315979
11917 3.60124611854553
11918 3.46892809867859
11919 3.51938772201538
11920 3.639808177948
11921 3.75562071800232
11922 3.63984704017639
11923 3.80549693107605
11924 3.64595627784729
11925 3.96256613731384
11926 4.11328077316284
11927 4.09709644317627
11928 3.57756304740906
11929 3.57642436027527
11930 3.92857074737549
11931 3.94503378868103
11932 3.77359080314636
11933 3.69082760810852
11934 3.63313508033752
11935 3.71247959136963
11936 3.40856432914734
11937 3.59599256515503
11938 3.86776185035706
11939 3.63846635818481
11940 3.48371481895447
11941 3.79599070549011
11942 3.54989862442017
11943 3.49547266960144
11944 3.60755705833435
11945 3.36086297035217
11946 3.6493194103241
11947 3.60658240318298
11948 3.90263056755066
11949 3.73754549026489
11950 3.68080997467041
11951 3.7573983669281
11952 4.05799007415771
11953 3.91391110420227
11954 3.48642897605896
11955 3.60827207565308
11956 3.75091910362244
11957 3.60889387130737
11958 3.79741716384888
11959 3.24023056030273
11960 3.21047139167786
11961 3.14174890518188
11962 3.05118989944458
11963 3.20024657249451
11964 3.4831690788269
11965 3.49365830421448
11966 3.30745983123779
11967 3.11265635490417
11968 3.4564356803894
11969 3.25870013237
11970 3.46789789199829
11971 3.53235197067261
11972 3.48679852485657
11973 3.47626233100891
11974 3.58223581314087
11975 3.52037692070007
11976 3.41511940956116
11977 3.27579569816589
11978 3.6303346157074
11979 3.58698034286499
11980 3.55127382278442
11981 3.62330746650696
11982 3.48810958862305
11983 3.4687716960907
11984 3.34670424461365
11985 3.36366820335388
11986 3.65969610214233
11987 3.57196497917175
11988 3.61578726768494
11989 3.52413821220398
11990 3.47712135314941
11991 3.27512121200562
11992 3.46290230751038
11993 3.62835741043091
11994 3.64045095443726
11995 3.40953207015991
11996 3.40699028968811
11997 3.42768549919128
11998 3.16954922676086
11999 3.52297210693359
12000 3.62079215049744
12001 3.86717438697815
12002 3.59763050079346
12003 3.57959604263306
12004 3.45656633377075
12005 3.17746090888977
12006 3.23942112922668
12007 3.20706534385681
12008 3.20776605606079
12009 3.3874146938324
12010 3.2590479850769
12011 3.56186461448669
12012 3.39226460456848
12013 3.35706853866577
12014 3.3074688911438
12015 3.62835478782654
12016 3.3757119178772
12017 3.49356174468994
12018 3.40860629081726
12019 3.29892516136169
12020 3.29921889305115
12021 3.58744311332703
12022 3.46836304664612
12023 3.5613386631012
12024 3.55557680130005
12025 3.1543025970459
12026 3.42891311645508
12027 3.40417456626892
12028 3.55937170982361
12029 3.58232855796814
12030 3.78447318077087
12031 3.26832509040833
12032 3.31994795799255
12033 3.38426041603088
12034 3.52003931999207
12035 3.47260093688965
12036 3.41414403915405
12037 3.40582251548767
12038 3.36763501167297
12039 3.29269576072693
12040 3.43834662437439
12041 3.64036750793457
12042 3.31818127632141
12043 3.4025342464447
12044 3.57389259338379
12045 3.44009280204773
12046 3.2306272983551
12047 3.51996660232544
12048 3.56641674041748
12049 3.40801858901978
12050 3.54759645462036
12051 3.51702904701233
12052 3.69009327888489
12053 3.40130472183228
12054 3.22977876663208
12055 3.34588646888733
12056 3.47090005874634
12057 3.54498076438904
12058 3.54770541191101
12059 3.64043474197388
12060 3.80601263046265
12061 3.30534911155701
12062 3.39280557632446
12063 3.39455103874207
12064 3.13555121421814
12065 3.33145427703857
12066 3.36153101921082
12067 3.29007959365845
12068 3.44916939735413
12069 3.33969759941101
12070 3.10974049568176
12071 3.43783283233643
12072 3.49453711509705
12073 3.36875700950623
12074 3.50896859169006
12075 3.49630355834961
12076 3.61873960494995
12077 3.15916633605957
12078 3.48031997680664
12079 3.34290790557861
12080 3.38544940948486
12081 3.3864004611969
12082 3.04472303390503
12083 3.03834319114685
12084 3.43522834777832
12085 3.43021655082703
12086 3.055992603302
12087 2.99543118476868
12088 3.24493908882141
12089 2.99577021598816
12090 2.9812593460083
12091 3.20624041557312
12092 3.07224440574646
12093 3.27934885025024
12094 3.34381580352783
12095 3.34714579582214
12096 3.2338171005249
12097 3.16853022575378
12098 3.08158326148987
12099 3.14659285545349
12100 3.08585500717163
12101 3.33956480026245
12102 3.09624671936035
12103 3.36478400230408
12104 3.2876615524292
12105 3.365070104599
12106 3.24971485137939
12107 3.34857225418091
12108 3.25881814956665
12109 3.30143094062805
12110 2.88276529312134
12111 2.78073954582214
12112 2.703852891922
12113 2.97921252250671
12114 3.23949527740479
12115 3.35877656936646
12116 3.29714870452881
12117 3.53198313713074
12118 3.25056219100952
12119 2.86615443229675
12120 2.86298036575317
12121 3.18785929679871
12122 2.73463821411133
12123 2.97399806976318
12124 3.40155124664307
12125 4.01335144042969
12126 3.58412551879883
12127 3.97862792015076
12128 4.19930505752563
12129 4.27934122085571
12130 4.53366661071777
12131 4.88030099868774
12132 4.32778882980347
12133 4.13100576400757
12134 3.75655198097229
12135 3.83999419212341
12136 4.09379911422729
12137 4.36434412002563
12138 4.31695413589478
12139 4.28952741622925
12140 4.13481378555298
12141 4.41708421707153
12142 4.78892755508423
12143 4.6016960144043
12144 3.82921504974365
12145 3.99306440353394
12146 4.09492254257202
12147 4.30424356460571
12148 4.15691995620728
12149 4.67555522918701
12150 4.58950567245483
12151 3.93407869338989
12152 4.28276538848877
12153 4.62458276748657
12154 4.89957904815674
12155 4.57029247283936
12156 4.27697372436523
12157 4.08958673477173
12158 3.0052797794342
12159 2.96368098258972
12160 2.65615844726562
12161 3.24349522590637
12162 3.01161694526672
12163 2.45400333404541
12164 1.94535779953003
12165 2.51099848747253
12166 2.20673751831055
12167 2.48060965538025
12168 3.01020336151123
12169 2.84700441360474
12170 2.46144509315491
12171 2.82521605491638
12172 3.07088327407837
12173 2.25698304176331
12174 2.6105101108551
12175 2.99465942382812
12176 3.27177405357361
12177 2.80269908905029
12178 2.66804885864258
12179 2.46333765983582
12180 2.77427315711975
12181 2.78074598312378
12182 2.81885266304016
12183 2.59228706359863
12184 2.67602777481079
12185 2.57439780235291
12186 2.42567157745361
12187 2.87488722801208
12188 2.54306745529175
12189 2.66473388671875
12190 2.78022265434265
12191 2.90565848350525
12192 3.71735191345215
12193 3.6444571018219
12194 2.77031397819519
12195 3.40349316596985
12196 2.46856713294983
12197 1.86993432044983
12198 2.57927346229553
12199 2.4780740737915
12200 2.39777541160583
12201 2.55282020568848
12202 3.42640829086304
12203 3.90145134925842
12204 3.73682808876038
12205 3.56408357620239
12206 3.53761458396912
12207 3.13775825500488
12208 2.77570724487305
12209 2.15761280059814
12210 2.43883085250854
12211 1.84366166591644
12212 1.72728002071381
12213 2.02702879905701
12214 1.49472951889038
12215 2.20822858810425
12216 2.48885560035706
12217 1.61960816383362
12218 1.97670328617096
12219 1.77035701274872
12220 1.80565392971039
12221 1.6464296579361
12222 1.5253210067749
12223 2.06606435775757
12224 1.57898640632629
12225 1.49203336238861
12226 1.71970403194427
12227 1.94915187358856
12228 2.18689656257629
12229 2.69284987449646
12230 2.43833422660828
12231 2.39386296272278
12232 2.90598917007446
12233 2.18635320663452
12234 1.67910158634186
12235 2.04299712181091
12236 1.31677770614624
12237 2.04684233665466
12238 1.93598747253418
12239 1.52870643138885
12240 1.33864641189575
12241 1.64046406745911
12242 2.13378858566284
12243 1.65457761287689
12244 1.46355819702148
12245 1.86689209938049
12246 2.18594360351562
12247 2.1310076713562
12248 2.24316906929016
12249 2.34280395507812
12250 1.99383413791656
12251 2.60312032699585
12252 2.23808932304382
12253 2.30511355400085
12254 2.01702737808228
12255 2.12599968910217
12256 2.45508646965027
12257 2.1256206035614
12258 2.26666951179504
12259 2.70352864265442
12260 3.14111423492432
12261 3.08251857757568
12262 2.80228900909424
12263 2.37082123756409
12264 2.08462357521057
12265 2.05667757987976
12266 2.4317364692688
12267 1.97889220714569
12268 2.69229698181152
12269 2.23504161834717
12270 3.06644535064697
12271 2.66861414909363
12272 2.35490536689758
12273 2.28984189033508
12274 2.80599594116211
12275 2.56080961227417
12276 2.24099540710449
12277 2.3366961479187
12278 2.72627997398376
12279 2.06643199920654
12280 2.17500066757202
12281 2.1974892616272
12282 2.11832880973816
12283 2.87257981300354
12284 1.94254493713379
12285 2.27089428901672
12286 2.10001468658447
12287 2.55602431297302
12288 2.61490988731384
12289 2.15270471572876
12290 1.78993773460388
12291 2.25470662117004
12292 2.67444181442261
12293 2.14502024650574
12294 2.05127167701721
12295 2.1946656703949
12296 2.17183971405029
12297 1.96956300735474
12298 1.90223574638367
12299 1.80027770996094
12300 2.36791229248047
12301 2.16104531288147
12302 1.87332248687744
12303 2.3123733997345
12304 2.25478744506836
12305 2.26761960983276
12306 2.15442633628845
12307 1.98562383651733
12308 2.19189381599426
12309 2.04276323318481
12310 1.92025923728943
12311 2.17459535598755
12312 2.66002893447876
12313 2.24361038208008
12314 2.8590624332428
12315 2.73270654678345
12316 2.49863052368164
12317 2.23291945457458
12318 2.30308103561401
12319 2.66789126396179
12320 2.55984210968018
12321 2.80812191963196
12322 2.01571154594421
12323 2.18209171295166
12324 2.05961322784424
12325 1.99886727333069
12326 2.27105307579041
12327 2.72172069549561
12328 2.33982968330383
12329 2.6872992515564
12330 2.37007546424866
12331 2.57292580604553
12332 2.62811708450317
12333 2.59609341621399
12334 2.51126790046692
12335 2.3619749546051
12336 2.48716139793396
12337 2.2106511592865
12338 2.21722054481506
12339 3.24037718772888
12340 2.87382793426514
12341 2.99117708206177
12342 2.91193151473999
12343 3.2140371799469
12344 3.41905736923218
12345 3.42062568664551
12346 3.44685649871826
12347 3.76210999488831
12348 2.55901646614075
12349 3.13454937934875
12350 2.62936854362488
12351 2.69958019256592
12352 1.91986632347107
12353 2.36713290214539
12354 2.42350959777832
12355 3.20001196861267
12356 2.35559415817261
12357 2.29511404037476
12358 2.08427166938782
12359 2.72079014778137
12360 2.57999873161316
12361 2.76571130752563
12362 2.42563676834106
12363 2.38999199867249
12364 2.09017944335938
12365 2.08058452606201
12366 2.19219875335693
12367 2.0190281867981
12368 2.10425925254822
12369 3.01706790924072
12370 2.64019846916199
12371 2.75726509094238
12372 2.32192444801331
12373 2.17209815979004
12374 2.48705124855042
12375 2.1881308555603
12376 2.61109328269958
12377 2.18990397453308
12378 2.38180828094482
12379 2.89405560493469
12380 2.77704763412476
12381 2.44892930984497
12382 2.27746367454529
12383 1.62979316711426
12384 1.92270660400391
12385 2.68488454818726
12386 3.01713252067566
12387 2.14830803871155
12388 2.5694477558136
12389 2.25046038627625
12390 1.91028225421906
12391 2.275639295578
12392 2.22103118896484
12393 3.07224535942078
12394 3.20960330963135
12395 3.66562676429749
12396 3.61315846443176
12397 4.19601917266846
12398 4.52797794342041
12399 4.3517370223999
12400 3.98621129989624
12401 3.7411572933197
12402 3.05063152313232
12403 3.96233367919922
12404 4.10433340072632
12405 4.30089235305786
12406 4.23795938491821
12407 4.12307643890381
12408 3.37339186668396
12409 4.22856569290161
12410 4.11994171142578
12411 4.26272392272949
12412 4.04480314254761
12413 4.1271276473999
12414 4.46162414550781
12415 4.19614553451538
12416 4.21763229370117
12417 3.76078104972839
12418 4.26503086090088
12419 4.05260562896729
12420 4.11847734451294
12421 3.29064893722534
12422 4.76150989532471
12423 4.43591737747192
12424 4.74950361251831
12425 4.66070652008057
12426 3.66330623626709
12427 4.28873920440674
12428 4.02153778076172
12429 4.11032009124756
12430 4.44027471542358
12431 4.43191576004028
12432 4.26465129852295
12433 3.1302285194397
12434 3.05886459350586
12435 3.35468530654907
12436 3.71463537216187
12437 3.58451628684998
12438 3.36420702934265
12439 3.28054761886597
12440 3.1426637172699
12441 2.8236768245697
12442 2.2300238609314
12443 3.28432774543762
12444 3.34026408195496
12445 2.82541847229004
12446 3.04406952857971
12447 3.25503706932068
12448 3.62667322158813
12449 3.56791973114014
12450 4.04509830474854
12451 3.29181146621704
12452 3.62989091873169
12453 3.37356162071228
12454 3.5471727848053
12455 2.9148006439209
12456 3.10326480865479
12457 3.28979516029358
12458 2.96577978134155
12459 2.39381003379822
12460 3.58765864372253
12461 4.3952579498291
12462 4.7695140838623
12463 3.78604054450989
12464 4.06380414962769
12465 5.06604433059692
12466 5.14775800704956
12467 4.67711448669434
12468 3.81530070304871
12469 3.41805171966553
12470 4.83358192443848
12471 4.40590667724609
12472 3.84493398666382
12473 4.20257139205933
12474 2.92284202575684
12475 2.51125741004944
12476 2.39503645896912
12477 2.90832352638245
12478 3.13964605331421
12479 2.89721822738647
12480 2.60375833511353
12481 2.36239099502563
12482 2.81921243667603
12483 1.87820386886597
12484 2.16204881668091
12485 2.5372097492218
12486 2.33672451972961
12487 2.01118683815002
12488 1.60309290885925
12489 2.49128127098083
12490 2.23878407478333
12491 2.81862998008728
12492 2.84939408302307
12493 3.0360267162323
12494 2.14368581771851
12495 3.15590214729309
12496 2.94755601882935
12497 2.62056612968445
12498 2.96210932731628
12499 3.84716439247131
12500 4.05135536193848
12501 3.98844647407532
12502 3.87273263931274
12503 4.10106039047241
12504 4.32403516769409
12505 4.64427185058594
12506 4.37718343734741
12507 4.31918144226074
12508 3.74903678894043
12509 3.76438236236572
12510 3.70204067230225
12511 2.54572081565857
12512 3.92867231369019
12513 4.11283540725708
12514 4.18280839920044
12515 2.7159411907196
12516 2.50770902633667
12517 2.67144870758057
12518 3.77748847007751
12519 4.83710289001465
12520 4.26440143585205
12521 4.23659038543701
12522 5.15097284317017
12523 3.62676644325256
12524 3.37010264396667
12525 3.38194823265076
12526 3.42048954963684
12527 2.89635634422302
12528 3.57734107971191
12529 3.15171074867249
12530 3.66887307167053
12531 3.60139083862305
12532 3.2948796749115
12533 3.05672693252563
12534 2.11965203285217
12535 3.02923989295959
12536 3.21167469024658
12537 3.02808141708374
12538 3.56886267662048
12539 3.93669581413269
12540 3.88465642929077
12541 4.03597259521484
12542 3.67801117897034
12543 3.52189898490906
12544 4.48591613769531
12545 2.87464809417725
12546 3.39777636528015
12547 2.86779594421387
12548 4.06344413757324
12549 3.68259978294373
12550 3.04951095581055
12551 3.36617588996887
12552 2.95560383796692
12553 3.52338242530823
12554 3.0131995677948
12555 2.88641405105591
12556 3.32568740844727
12557 3.14268064498901
12558 3.67473006248474
12559 3.63282680511475
12560 3.26701998710632
12561 3.18699073791504
12562 3.31295895576477
12563 2.2654333114624
12564 3.86392378807068
12565 2.741943359375
12566 3.41479015350342
12567 2.65979194641113
12568 2.20418095588684
12569 3.61403369903564
12570 3.27052927017212
12571 2.67846250534058
12572 3.03931999206543
12573 3.24256658554077
12574 3.72730016708374
12575 4.05853319168091
12576 3.62423253059387
12577 3.09817886352539
12578 3.25374674797058
12579 3.40317893028259
12580 3.28481793403625
12581 3.1796772480011
12582 3.33209443092346
12583 4.08247947692871
12584 3.35723996162415
12585 3.74284768104553
12586 3.71556353569031
12587 4.0030517578125
12588 4.0239839553833
12589 4.32265615463257
12590 4.06111335754395
12591 4.62509965896606
12592 3.77317142486572
12593 4.45476627349854
12594 5.19351816177368
12595 3.28148245811462
12596 2.73363852500916
12597 4.29176950454712
12598 4.33243608474731
12599 3.94230508804321
12600 3.73636102676392
12601 3.25531411170959
12602 3.92918586730957
12603 3.83056640625
12604 3.49369430541992
12605 4.28730773925781
12606 3.88586354255676
12607 3.96276044845581
12608 3.92198991775513
12609 4.35148239135742
12610 3.50709700584412
12611 3.79040455818176
12612 3.59236478805542
12613 3.9520697593689
12614 4.08890628814697
12615 3.46186900138855
12616 3.48761987686157
12617 4.24463176727295
12618 3.12964868545532
12619 3.59134888648987
12620 3.55988240242004
12621 3.38028311729431
12622 3.12460088729858
12623 2.63120174407959
12624 2.58311486244202
12625 2.5056369304657
12626 2.82735681533813
12627 2.59299445152283
12628 2.5101363658905
12629 1.99470579624176
12630 1.97715842723846
12631 2.5472457408905
12632 2.76967453956604
12633 2.07136178016663
12634 2.64789748191833
12635 1.73817503452301
12636 2.80254411697388
12637 2.61635255813599
12638 2.46117281913757
12639 2.81276845932007
12640 2.5738844871521
12641 2.1471996307373
12642 2.34004497528076
12643 2.49976634979248
12644 2.59291768074036
12645 2.66432428359985
12646 2.49164533615112
12647 2.27938961982727
12648 2.19256854057312
12649 2.22475361824036
12650 1.80576992034912
12651 2.59172916412354
12652 2.84960246086121
12653 3.44954514503479
12654 2.78166913986206
12655 2.96964645385742
12656 1.82225203514099
12657 2.59632873535156
12658 2.16658425331116
12659 2.42911243438721
12660 2.52289080619812
12661 2.80389189720154
12662 3.39171171188354
12663 2.69862079620361
12664 3.3216917514801
12665 3.14930629730225
12666 3.35925626754761
12667 3.12019324302673
12668 2.92594408988953
12669 3.05352973937988
12670 3.30212879180908
12671 4.29569339752197
12672 3.85042691230774
12673 3.95142579078674
12674 3.64827990531921
12675 3.78431725502014
12676 3.8899142742157
12677 3.81502938270569
12678 4.17818355560303
12679 4.19386100769043
12680 4.08192873001099
12681 4.09417533874512
12682 3.94834113121033
12683 3.76142501831055
12684 3.81455779075623
12685 3.91460371017456
12686 3.84342479705811
12687 3.8178436756134
12688 3.93212103843689
12689 4.35274505615234
12690 4.46874094009399
12691 4.1653847694397
12692 4.1810245513916
12693 3.99938416481018
12694 4.07580089569092
12695 3.6535222530365
12696 4.44435501098633
12697 4.40246248245239
12698 4.88879728317261
12699 4.58400344848633
12700 4.0263147354126
12701 4.50033187866211
12702 4.53319883346558
12703 4.20107984542847
12704 4.28857135772705
12705 4.13397789001465
12706 4.0312819480896
12707 4.26768350601196
12708 4.28396654129028
12709 3.92196083068848
12710 4.28208780288696
12711 4.5586953163147
12712 4.66894388198853
12713 4.90818643569946
12714 4.8372859954834
12715 4.61345195770264
12716 5.09269428253174
12717 4.95594263076782
12718 5.03748369216919
12719 5.20285558700562
12720 5.22365999221802
12721 5.26011085510254
12722 5.49407291412354
12723 5.20460414886475
12724 5.44101333618164
12725 5.73707246780396
12726 5.75016164779663
12727 5.67056131362915
12728 5.50731325149536
12729 5.82359170913696
12730 5.91265344619751
12731 5.86202239990234
12732 6.17998838424683
12733 5.51108503341675
12734 5.73601007461548
12735 5.54940319061279
12736 5.55438947677612
12737 5.84464311599731
12738 6.0558295249939
12739 6.1512246131897
12740 6.30399703979492
12741 6.16497850418091
12742 6.23936557769775
12743 6.12701177597046
12744 6.27267932891846
12745 6.18444204330444
12746 6.06356382369995
12747 6.05155086517334
12748 5.73508024215698
12749 5.13734912872314
12750 4.99745035171509
12751 5.37733459472656
12752 5.32232141494751
12753 5.50943565368652
12754 5.47816705703735
12755 6.08745908737183
12756 6.00443696975708
12757 6.22982597351074
12758 5.7725772857666
12759 6.21967172622681
12760 6.25558662414551
12761 6.32189130783081
12762 6.10457992553711
12763 5.77229309082031
12764 5.86149740219116
12765 6.17879152297974
12766 6.25014066696167
12767 6.04426002502441
12768 6.13752603530884
12769 6.18677234649658
12770 6.27624988555908
12771 6.13935613632202
12772 6.28722715377808
12773 6.06272983551025
12774 6.01177978515625
12775 6.18312644958496
12776 6.40394020080566
12777 6.14775419235229
12778 6.31703615188599
12779 6.04972839355469
12780 6.14653921127319
12781 5.27121734619141
12782 5.2044734954834
12783 5.47341775894165
12784 5.95417499542236
12785 6.12691879272461
12786 5.96666097640991
12787 5.97828102111816
12788 5.93678665161133
12789 6.09562063217163
12790 6.17075538635254
12791 6.26159286499023
12792 6.28273820877075
12793 5.96088552474976
12794 6.0911979675293
12795 6.14142036437988
12796 6.01136827468872
12797 6.30443096160889
12798 6.04759120941162
12799 6.38301229476929
12800 6.15232419967651
12801 6.36707735061646
12802 6.02269220352173
12803 6.237380027771
12804 6.12483739852905
12805 5.97842788696289
12806 6.05527353286743
12807 6.12797212600708
12808 6.10345506668091
12809 6.20428323745728
12810 6.09701633453369
12811 6.07721567153931
12812 6.12272310256958
12813 6.01227998733521
12814 6.18569564819336
12815 6.01956176757812
12816 6.11981534957886
12817 6.0591721534729
12818 6.1710410118103
12819 6.0681037902832
12820 6.1962833404541
12821 6.0837779045105
12822 6.02159357070923
12823 5.96265029907227
12824 6.07484197616577
12825 6.02762937545776
12826 6.28681373596191
12827 6.03106832504272
12828 6.24932670593262
12829 6.11519384384155
12830 5.87878274917603
12831 5.87659978866577
12832 6.27531433105469
12833 6.04993677139282
12834 5.93678045272827
12835 6.04511022567749
12836 5.96810436248779
12837 6.24614524841309
12838 6.01258659362793
12839 5.92571258544922
12840 5.9431095123291
12841 5.98910665512085
12842 5.93564605712891
12843 5.93836498260498
12844 6.01255798339844
12845 6.13134860992432
12846 5.99985361099243
12847 6.04860877990723
12848 5.89655447006226
12849 6.14584350585938
12850 6.32173633575439
12851 6.20767450332642
12852 6.03075504302979
12853 5.84029960632324
12854 6.16988515853882
12855 6.21964454650879
12856 6.01201105117798
12857 6.0394229888916
12858 6.11729717254639
12859 5.96932363510132
12860 6.16101026535034
12861 5.94599533081055
12862 6.10321569442749
12863 6.22975492477417
12864 6.09734916687012
12865 5.92684698104858
12866 5.97042465209961
12867 5.9826922416687
12868 5.93353223800659
12869 6.29852342605591
12870 6.13041687011719
12871 6.09072732925415
12872 6.19823694229126
12873 6.20365238189697
12874 6.19338703155518
12875 6.33967781066895
12876 6.04463958740234
12877 5.86336374282837
12878 6.09377765655518
12879 6.15662622451782
12880 6.25163173675537
12881 6.14816999435425
12882 5.97917175292969
12883 5.88746643066406
12884 5.93847322463989
12885 6.22776794433594
12886 6.18363952636719
12887 6.19362306594849
12888 6.06140565872192
12889 6.1912841796875
12890 6.16254281997681
12891 6.20359230041504
12892 6.21761465072632
12893 6.18172597885132
12894 6.38865423202515
12895 6.11863660812378
12896 6.14002180099487
12897 6.12399673461914
12898 5.92768716812134
12899 6.15880537033081
12900 6.06436491012573
12901 6.18669700622559
12902 5.98043012619019
12903 6.30803060531616
12904 6.07959938049316
12905 6.09541511535645
12906 6.16133546829224
12907 6.22406101226807
12908 6.46123600006104
12909 6.21478891372681
12910 6.14698219299316
12911 6.11437749862671
12912 5.87455368041992
12913 6.36093282699585
12914 6.16784334182739
12915 6.0033860206604
12916 6.02438354492188
12917 6.20082521438599
12918 6.01361989974976
12919 6.23744201660156
12920 6.15202331542969
12921 6.09476661682129
12922 6.0821475982666
12923 6.03661823272705
12924 5.87101888656616
12925 5.80755138397217
12926 5.93899822235107
12927 5.9170184135437
12928 6.11967802047729
12929 6.09281539916992
12930 6.39901733398438
12931 6.03339099884033
12932 6.11648321151733
12933 6.09517908096313
12934 6.12945032119751
12935 6.01555204391479
12936 5.96494626998901
12937 5.90897226333618
12938 5.96551322937012
12939 6.14208936691284
12940 6.23848962783813
12941 6.03449440002441
12942 6.16964292526245
12943 6.04995775222778
12944 6.08764982223511
12945 6.03055238723755
12946 6.10448598861694
12947 6.14397430419922
12948 6.03741931915283
12949 5.99934005737305
12950 6.12543916702271
12951 6.01816558837891
12952 6.04251623153687
12953 6.14474773406982
12954 5.78829336166382
12955 6.13033962249756
12956 6.20492792129517
12957 5.93342685699463
12958 6.29045057296753
12959 6.0775465965271
12960 6.21609735488892
12961 6.20770025253296
12962 6.16946649551392
12963 6.22214937210083
12964 6.14206123352051
12965 6.12980556488037
12966 6.12044382095337
12967 5.96621656417847
12968 6.07918357849121
12969 6.04562425613403
12970 6.54411792755127
12971 6.24850273132324
12972 6.08144855499268
12973 6.21965408325195
12974 6.26637983322144
12975 6.06347322463989
12976 5.94890022277832
12977 6.08688116073608
12978 5.99301671981812
12979 5.94337272644043
12980 5.87003803253174
12981 5.94717693328857
12982 6.10904598236084
12983 6.03560161590576
12984 6.20702457427979
12985 6.13836622238159
12986 6.05025911331177
12987 6.09856271743774
12988 5.97982883453369
12989 5.96087121963501
12990 5.99826240539551
12991 6.15900564193726
12992 5.88216876983643
12993 6.01979207992554
12994 5.91507720947266
12995 5.80100679397583
12996 6.04007387161255
12997 5.86726474761963
12998 5.8670597076416
12999 5.75963687896729
13000 5.37168264389038
13001 5.21568393707275
13002 5.17959690093994
13003 5.41528654098511
13004 5.13000917434692
13005 5.54817008972168
13006 5.69087696075439
13007 5.41121196746826
13008 5.35114145278931
13009 5.45925140380859
13010 5.17647361755371
13011 5.20055484771729
13012 5.54008388519287
13013 5.33939361572266
13014 5.52041435241699
13015 5.34697914123535
13016 5.41308069229126
13017 5.51823282241821
13018 5.42929983139038
13019 5.36140537261963
13020 5.23807764053345
13021 5.49821805953979
13022 5.84155702590942
13023 5.96529960632324
13024 6.05181217193604
13025 5.92457056045532
13026 5.92834091186523
13027 6.03421068191528
13028 5.9502420425415
13029 5.94629859924316
13030 6.01472949981689
13031 6.11783790588379
13032 6.20390796661377
13033 6.1178126335144
13034 6.18448686599731
13035 6.26153039932251
13036 6.16454744338989
13037 6.09480476379395
13038 6.19271850585938
13039 5.60277795791626
13040 5.80104875564575
13041 6.10035276412964
13042 5.88749647140503
13043 5.80895709991455
13044 5.64663505554199
13045 5.72147607803345
13046 5.73572206497192
13047 5.60340070724487
13048 5.909583568573
13049 5.76225709915161
13050 5.36393785476685
13051 5.37036466598511
13052 5.27069234848022
13053 5.34754848480225
13054 5.27689218521118
13055 5.27799844741821
13056 5.39950513839722
13057 4.97713136672974
13058 5.69784736633301
13059 5.46685361862183
13060 5.10271644592285
13061 5.58290576934814
13062 5.78673648834229
13063 5.5264687538147
13064 5.43426895141602
13065 5.56310415267944
13066 5.43859004974365
13067 5.64539909362793
13068 5.5148024559021
13069 5.47914505004883
13070 5.20698213577271
13071 5.23720264434814
13072 5.00946426391602
13073 5.19908714294434
13074 5.24998950958252
13075 5.30564832687378
13076 5.34260416030884
13077 5.1662130355835
13078 5.16527128219604
13079 5.32952690124512
13080 5.35906076431274
13081 5.32836866378784
13082 5.29127931594849
13083 5.65696048736572
13084 5.7643518447876
13085 5.78106164932251
13086 5.69942951202393
13087 5.93725061416626
13088 5.7843804359436
13089 5.86732196807861
13090 6.00127601623535
13091 5.82605981826782
13092 5.80522108078003
13093 5.91413068771362
13094 5.80331420898438
13095 5.84751844406128
13096 5.79629325866699
13097 5.95291948318481
13098 5.9111123085022
13099 5.64594030380249
13100 5.69843101501465
13101 5.96648025512695
13102 5.71612167358398
13103 5.88532876968384
13104 5.9750657081604
13105 5.68162822723389
13106 5.80443000793457
13107 5.77383613586426
13108 5.81689596176147
13109 5.78375864028931
13110 5.7184853553772
13111 5.73959922790527
13112 5.90705299377441
13113 5.98650217056274
13114 6.02874088287354
13115 6.07079792022705
13116 6.00668382644653
13117 5.8291974067688
13118 5.75695133209229
13119 5.5218448638916
13120 5.79674816131592
13121 5.62238740921021
13122 5.71939182281494
13123 5.75900936126709
13124 5.80841541290283
13125 5.63254261016846
13126 5.7822151184082
13127 5.896803855896
13128 5.94948768615723
13129 6.04900884628296
13130 5.67306613922119
13131 5.9627890586853
13132 5.65181541442871
13133 5.8583836555481
13134 5.67721557617188
13135 5.89342927932739
13136 5.96277236938477
13137 5.85880422592163
13138 5.92541837692261
13139 5.88851451873779
13140 5.72364521026611
13141 5.80828046798706
13142 5.89474678039551
13143 5.91562986373901
13144 5.68095302581787
13145 5.8272385597229
13146 5.79241514205933
13147 5.67763233184814
13148 5.81397438049316
13149 5.68721628189087
13150 5.66283178329468
13151 5.79971981048584
13152 5.86184406280518
13153 5.80466985702515
13154 5.65619039535522
13155 5.38111114501953
13156 5.95489931106567
13157 5.70017528533936
13158 5.75669622421265
13159 5.95181846618652
13160 5.63992977142334
13161 5.51197290420532
13162 5.72157001495361
13163 5.99042797088623
13164 5.65632247924805
13165 5.57949542999268
13166 6.01567649841309
13167 5.81548070907593
13168 5.87016010284424
13169 6.13707160949707
13170 6.00908184051514
13171 5.72776746749878
13172 6.05006074905396
13173 5.97204875946045
13174 5.67166519165039
13175 6.11407804489136
13176 5.04576635360718
13177 5.28292512893677
13178 5.60156154632568
13179 5.22956323623657
13180 5.38600063323975
13181 5.31884574890137
13182 5.42544889450073
13183 5.69858694076538
13184 5.23811340332031
13185 5.15830850601196
13186 5.32473850250244
13187 5.44314384460449
13188 5.37121248245239
13189 5.22333860397339
13190 5.44680261611938
13191 5.37868309020996
13192 5.56132316589355
13193 5.5693678855896
13194 4.69692468643188
13195 5.31972503662109
13196 5.27222871780396
13197 5.48521184921265
13198 5.08660459518433
13199 5.21200609207153
13200 4.92782926559448
13201 5.18318367004395
13202 5.16535186767578
13203 5.28674983978271
13204 5.37212944030762
13205 5.31979846954346
13206 4.9677529335022
13207 5.66222190856934
13208 5.41544580459595
13209 5.57453203201294
13210 5.6074857711792
13211 5.6629114151001
13212 5.51039266586304
13213 5.52290391921997
13214 5.34453630447388
13215 5.64564037322998
13216 5.87147998809814
13217 5.52377557754517
13218 5.49350309371948
13219 5.6259183883667
13220 5.42198419570923
13221 5.66281461715698
13222 5.93373250961304
13223 5.88953971862793
13224 5.92886257171631
13225 5.93470144271851
13226 5.85227298736572
13227 6.17459154129028
13228 6.15134954452515
13229 6.02611207962036
13230 6.00584316253662
13231 6.23921394348145
13232 6.011474609375
13233 6.05162525177002
13234 6.21888208389282
13235 5.90236139297485
13236 5.87025737762451
13237 6.1601734161377
13238 6.03937005996704
13239 5.92412042617798
13240 6.09093809127808
13241 6.06674909591675
13242 6.15034675598145
13243 6.0124831199646
13244 6.06151914596558
13245 6.41354942321777
13246 6.13512659072876
13247 6.12328624725342
13248 6.0902271270752
13249 5.96063566207886
13250 6.22227048873901
13251 5.62449312210083
13252 5.56616735458374
13253 5.56714105606079
13254 5.50075674057007
13255 5.51551485061646
13256 5.48999643325806
13257 5.56153154373169
13258 5.79656982421875
13259 5.73605728149414
13260 5.90486145019531
13261 5.54396295547485
13262 5.68421316146851
13263 5.37797164916992
13264 5.29211568832397
13265 4.68377542495728
13266 4.55932235717773
13267 4.78477573394775
13268 4.90947580337524
13269 4.57602119445801
13270 3.99504041671753
13271 3.77775096893311
13272 4.72742891311646
13273 3.99957466125488
13274 4.65011215209961
13275 4.15499496459961
13276 4.91080617904663
13277 4.48399257659912
13278 4.38808917999268
13279 4.64857006072998
13280 4.62689685821533
13281 5.02614641189575
13282 4.78799057006836
13283 5.17704772949219
13284 5.31804609298706
13285 5.43439960479736
13286 5.37151050567627
13287 4.92626333236694
13288 5.41173362731934
13289 5.15719652175903
13290 5.43074417114258
13291 5.57393884658813
13292 5.56476783752441
13293 4.93212938308716
13294 5.48386859893799
13295 5.28884553909302
13296 5.51407670974731
13297 5.66868495941162
13298 5.80080509185791
13299 6.05047845840454
13300 5.37901163101196
13301 5.15416240692139
13302 4.90363311767578
13303 5.49771881103516
13304 5.29209041595459
13305 5.58057451248169
13306 5.72797536849976
13307 5.36174821853638
13308 5.94351863861084
13309 5.67658376693726
13310 5.76960182189941
13311 5.63333654403687
13312 5.64899826049805
13313 5.66456890106201
13314 5.87174224853516
13315 5.47132158279419
13316 5.8076114654541
13317 5.33380079269409
13318 5.12875699996948
13319 5.1662130355835
13320 5.45385694503784
13321 5.45697546005249
13322 5.65522718429565
13323 5.71089649200439
13324 5.47292566299438
13325 5.37740850448608
13326 5.24304485321045
13327 5.08659362792969
13328 5.47650146484375
13329 5.2447338104248
13330 5.52192974090576
13331 5.34511518478394
13332 5.49666357040405
13333 5.05937910079956
13334 4.99437570571899
13335 4.91321706771851
13336 5.35443735122681
13337 5.46148347854614
13338 5.2623929977417
13339 5.50312566757202
13340 5.28781652450562
13341 5.49966764450073
13342 5.34510517120361
13343 5.30663394927979
13344 5.52324724197388
13345 5.55914497375488
13346 5.37310647964478
13347 5.3880672454834
13348 5.28587675094604
13349 5.30821084976196
13350 4.97227334976196
13351 5.20993661880493
13352 5.30581331253052
13353 5.21315479278564
13354 5.15574741363525
13355 5.20559310913086
13356 5.47766351699829
13357 5.32147979736328
13358 5.09167718887329
13359 5.09561777114868
13360 5.19928693771362
13361 5.17929601669312
13362 5.23336696624756
13363 5.42016553878784
13364 5.34056949615479
13365 5.23087787628174
13366 5.32726097106934
13367 5.30533504486084
13368 5.47017669677734
13369 5.51349687576294
13370 5.55743551254272
13371 5.36751270294189
13372 5.21372556686401
13373 5.35012817382812
13374 5.3550443649292
13375 5.16843461990356
13376 5.3178448677063
13377 5.49269199371338
13378 5.56749629974365
13379 5.39191389083862
13380 5.30851125717163
13381 5.49377202987671
13382 5.37620496749878
13383 5.26885223388672
13384 5.14098882675171
13385 5.33352756500244
13386 5.07649087905884
13387 5.15066576004028
13388 5.16695833206177
13389 5.01385831832886
13390 4.85403203964233
13391 5.03200101852417
13392 4.7248010635376
13393 4.9507212638855
13394 4.49556684494019
13395 4.71373891830444
13396 4.63993358612061
13397 4.72669315338135
13398 4.72401809692383
13399 4.65551853179932
13400 5.0180606842041
13401 5.27134275436401
13402 5.15899896621704
13403 5.13551473617554
13404 5.17363214492798
13405 5.20255899429321
13406 5.1773624420166
13407 5.04172992706299
13408 5.06842184066772
13409 4.89847660064697
13410 4.71269941329956
13411 5.0496072769165
13412 4.97134256362915
13413 4.88194036483765
13414 4.40082597732544
13415 4.71430826187134
13416 4.72985076904297
13417 4.77398681640625
13418 4.37041521072388
13419 4.17936420440674
13420 4.2908148765564
13421 4.35728549957275
13422 4.53288269042969
13423 4.53254699707031
13424 4.42464876174927
13425 4.46630573272705
13426 4.29809617996216
13427 4.61749696731567
13428 4.40342283248901
13429 4.49882364273071
13430 4.44905948638916
13431 4.50755739212036
13432 4.63487148284912
13433 4.68935012817383
13434 4.95541334152222
13435 4.64419031143188
13436 4.64803266525269
13437 4.58306074142456
13438 4.48302936553955
13439 4.69058227539062
13440 4.21947002410889
13441 4.35160875320435
13442 4.40820741653442
13443 4.213303565979
13444 4.15932846069336
13445 3.10215425491333
13446 3.52138352394104
13447 3.8857433795929
13448 3.5056619644165
13449 3.88646340370178
13450 4.06390047073364
13451 3.79028415679932
13452 3.67158436775208
13453 3.62850379943848
13454 3.55721163749695
13455 3.60550117492676
13456 3.1252543926239
13457 3.48313856124878
13458 3.51667380332947
13459 3.39993286132812
13460 3.20556592941284
13461 3.3529965877533
13462 3.37762260437012
13463 3.52586555480957
13464 3.64029741287231
13465 3.34010219573975
13466 3.62014389038086
13467 3.366370677948
13468 3.515793800354
13469 3.94029235839844
13470 3.99888396263123
13471 3.63309502601624
13472 3.84027767181396
13473 3.90904521942139
13474 3.54582095146179
13475 3.4609706401825
13476 3.32135534286499
13477 3.6323721408844
13478 3.35463809967041
13479 3.34248924255371
13480 3.49800848960876
13481 3.34127950668335
13482 3.51573944091797
13483 3.70017766952515
13484 3.50262713432312
13485 3.34718251228333
13486 3.50329995155334
13487 3.21798968315125
13488 3.40572381019592
13489 3.37124133110046
13490 3.18485069274902
13491 3.2204384803772
13492 3.80258107185364
13493 3.97132873535156
13494 3.78350806236267
13495 3.86372852325439
13496 3.76385831832886
13497 3.80083751678467
13498 3.8070809841156
13499 3.68168926239014
13500 3.68464231491089
13501 3.92441201210022
13502 3.49368071556091
13503 4.00887012481689
13504 3.91780877113342
13505 3.88451242446899
13506 4.22377777099609
13507 4.5544114112854
13508 4.11562967300415
13509 4.04335403442383
13510 3.92005944252014
13511 3.87857341766357
13512 3.79612874984741
13513 3.82323837280273
13514 3.98791408538818
13515 4.07208061218262
13516 3.82647633552551
13517 4.05755567550659
13518 4.27885055541992
13519 3.93756365776062
13520 4.24258327484131
13521 3.75276017189026
13522 4.32442378997803
13523 4.30930805206299
13524 3.95516633987427
13525 4.29405546188354
13526 4.5030722618103
13527 4.36807727813721
13528 4.42259120941162
13529 4.56465482711792
13530 4.51456832885742
13531 4.48079824447632
13532 4.09051847457886
13533 4.13954830169678
13534 4.06500768661499
13535 4.3584303855896
13536 4.42179727554321
13537 4.16955471038818
13538 4.36521768569946
13539 4.47061777114868
13540 4.23415994644165
13541 4.1265869140625
13542 4.20570611953735
13543 4.39235067367554
13544 4.15591621398926
13545 3.72089505195618
13546 3.75787591934204
13547 4.27511310577393
13548 4.55129528045654
13549 4.55343055725098
13550 4.59101915359497
13551 4.47815465927124
13552 4.38870525360107
13553 4.50733804702759
13554 4.38497686386108
13555 4.03225088119507
13556 4.04192543029785
13557 4.10332107543945
13558 4.55758047103882
13559 4.30770206451416
13560 4.21738243103027
13561 4.17074537277222
13562 4.36671257019043
13563 3.88142609596252
13564 4.0568380355835
13565 4.28190946578979
13566 4.21297407150269
13567 4.19302845001221
13568 4.27176523208618
13569 4.34082698822021
13570 4.72978401184082
13571 4.47759771347046
13572 4.48578405380249
13573 3.96939945220947
13574 3.94218969345093
13575 4.33159303665161
13576 4.46264791488647
13577 4.60516548156738
13578 4.64192056655884
13579 4.54167795181274
13580 4.82745790481567
13581 4.49384593963623
13582 4.42738962173462
13583 4.61846780776978
13584 4.43613243103027
13585 4.75421714782715
13586 4.58678293228149
13587 4.38038778305054
13588 4.60057401657104
13589 5.02730464935303
13590 5.19022083282471
13591 5.10850763320923
13592 5.40167617797852
13593 5.49632930755615
13594 5.05813407897949
13595 5.18883943557739
13596 5.02379131317139
13597 4.82510423660278
13598 5.26312875747681
13599 5.42965745925903
13600 5.44799423217773
13601 4.82972526550293
13602 5.11864042282104
13603 5.24228715896606
13604 5.23511838912964
13605 5.19660425186157
13606 5.40599679946899
13607 5.30622339248657
13608 5.5500168800354
13609 5.33406019210815
13610 4.9804515838623
13611 5.49177360534668
13612 5.11945676803589
13613 5.43343687057495
13614 5.12006664276123
13615 5.1155481338501
13616 5.41388702392578
13617 5.5336856842041
13618 5.53323554992676
13619 5.34036827087402
13620 5.59166288375854
13621 5.27461910247803
13622 5.62465906143188
13623 5.18413734436035
13624 5.43918514251709
13625 5.43476343154907
13626 5.33581686019897
13627 5.43093013763428
13628 5.57171154022217
13629 5.51973438262939
13630 5.42541599273682
13631 5.29294586181641
13632 5.22401714324951
13633 5.03957319259644
13634 5.37828063964844
13635 5.37989187240601
13636 5.20254850387573
13637 5.39894819259644
13638 5.46085834503174
13639 5.46299028396606
13640 5.28172492980957
13641 5.68752193450928
13642 5.6661205291748
13643 5.78528594970703
13644 5.58659076690674
13645 5.53738164901733
13646 5.25323009490967
13647 5.61762428283691
13648 5.48226022720337
13649 5.37766599655151
13650 5.33103609085083
13651 5.35190343856812
13652 5.40598917007446
13653 5.33642625808716
13654 5.41690063476562
13655 5.61335229873657
13656 5.55819940567017
13657 5.43138313293457
13658 5.26530504226685
13659 5.31496238708496
13660 5.21953582763672
13661 5.27381086349487
13662 5.33101654052734
13663 5.38330841064453
13664 5.59289360046387
13665 5.63759660720825
13666 5.46315097808838
13667 5.51978015899658
13668 5.38744735717773
13669 5.32031345367432
13670 5.31336498260498
13671 5.51978015899658
13672 5.36776447296143
13673 5.43119096755981
13674 5.50677061080933
13675 5.49595594406128
13676 5.17785739898682
13677 5.11393928527832
13678 5.31259775161743
13679 5.23671579360962
13680 5.07821178436279
13681 5.25873470306396
13682 5.25625705718994
13683 5.19054317474365
13684 5.22246217727661
13685 5.15661382675171
13686 5.22564029693604
13687 5.14364004135132
13688 5.22475433349609
13689 5.50441074371338
13690 5.11208343505859
13691 5.21452045440674
13692 5.24745321273804
13693 5.21280527114868
13694 5.01211166381836
13695 5.35456705093384
13696 5.17627954483032
13697 5.31382274627686
13698 4.97906160354614
13699 5.10431098937988
13700 5.11286735534668
13701 5.15888690948486
13702 5.04346179962158
13703 5.24406385421753
13704 5.12707662582397
13705 5.13864612579346
13706 5.19552230834961
13707 4.94601917266846
13708 5.33755159378052
13709 5.21875810623169
13710 5.13234996795654
13711 4.92382955551147
13712 5.05010652542114
13713 4.92334127426147
13714 5.01652050018311
13715 5.1133246421814
13716 5.3341908454895
13717 5.20002889633179
13718 5.37207460403442
13719 5.36499786376953
13720 5.34855127334595
13721 5.42576837539673
13722 5.47047567367554
13723 5.19194221496582
13724 5.28432083129883
13725 5.36533641815186
13726 5.41493368148804
13727 5.27945709228516
13728 5.4761905670166
13729 5.39308404922485
13730 5.25730991363525
13731 5.67055988311768
13732 5.59686279296875
13733 5.36968994140625
13734 5.049889087677
13735 4.96026420593262
13736 5.02719402313232
13737 4.93246507644653
13738 5.01855659484863
13739 4.96709680557251
13740 5.05355930328369
13741 5.1811695098877
13742 5.04097509384155
13743 5.06001996994019
13744 5.26848649978638
13745 5.34427070617676
13746 5.11048269271851
13747 5.31215715408325
13748 5.38068580627441
13749 5.22343111038208
13750 5.14783191680908
13751 5.4186692237854
13752 5.11647462844849
13753 5.38211584091187
13754 5.38358736038208
13755 5.33147478103638
13756 5.50041913986206
13757 5.4111967086792
13758 5.45290327072144
13759 5.54595184326172
13760 5.45673418045044
13761 5.26420545578003
13762 5.45908975601196
13763 5.37660837173462
13764 5.3316502571106
13765 5.12104654312134
13766 5.33991193771362
13767 5.35019731521606
13768 5.30296659469604
13769 5.32553815841675
13770 5.22518539428711
13771 5.01727151870728
13772 5.4073691368103
13773 5.34938097000122
13774 5.36661148071289
13775 5.28011322021484
13776 5.28124809265137
13777 5.40824222564697
13778 5.20554065704346
13779 5.75624418258667
13780 5.57087135314941
13781 5.32351732254028
13782 5.41307926177979
13783 5.53863334655762
13784 5.61428165435791
13785 5.36153221130371
13786 5.52034473419189
13787 5.36193132400513
13788 5.48125982284546
13789 5.3589243888855
13790 5.49365186691284
13791 5.21139335632324
13792 5.17812871932983
13793 5.04665088653564
13794 5.23564195632935
13795 4.95568513870239
13796 5.11304235458374
13797 5.10871744155884
13798 5.37448787689209
13799 5.16561317443848
13800 5.12146234512329
13801 5.07878255844116
13802 5.06784582138062
13803 5.0890645980835
13804 4.96169900894165
13805 5.11745452880859
13806 5.05369853973389
13807 5.10241889953613
13808 5.34687900543213
13809 5.31341886520386
13810 5.06353092193604
13811 5.44657707214355
13812 5.29796743392944
13813 5.43570184707642
13814 5.27919340133667
13815 5.29726028442383
13816 5.47385501861572
13817 5.3625864982605
13818 5.19462394714355
13819 5.1958270072937
13820 5.18162155151367
13821 5.25357103347778
13822 5.11114692687988
13823 5.07272005081177
13824 5.19720888137817
13825 4.97998571395874
13826 5.11677169799805
13827 5.5852198600769
13828 5.52767133712769
13829 5.45006608963013
13830 5.59569883346558
13831 5.33409309387207
13832 5.71957159042358
13833 5.32897758483887
13834 5.20715570449829
13835 5.5315318107605
13836 5.44863843917847
13837 5.33392095565796
13838 5.23854923248291
13839 5.50323820114136
13840 5.4516077041626
13841 5.20435047149658
13842 5.27351665496826
13843 5.31310081481934
13844 5.22400283813477
13845 5.10405683517456
13846 4.88438749313354
13847 5.22541427612305
13848 5.53002691268921
13849 5.35775804519653
13850 5.86208152770996
13851 5.5276951789856
13852 5.45540332794189
13853 5.34955501556396
13854 5.54179763793945
13855 5.46856498718262
13856 5.33495187759399
13857 5.40594959259033
13858 5.57600927352905
13859 5.57834959030151
13860 5.59024953842163
13861 5.45830345153809
13862 5.37745809555054
13863 5.54727745056152
13864 5.39226388931274
13865 5.63711309432983
13866 5.41670036315918
13867 5.47688484191895
13868 5.55872488021851
13869 5.3097505569458
13870 5.42297792434692
13871 5.18298101425171
13872 5.25341176986694
13873 5.41954183578491
13874 5.30790519714355
13875 5.66592741012573
13876 5.4569354057312
13877 5.5652642250061
13878 5.32652950286865
13879 5.44422626495361
13880 5.49462699890137
13881 5.25970792770386
13882 5.24639749526978
13883 5.26256418228149
13884 4.85477542877197
13885 4.9021577835083
13886 4.80047559738159
13887 4.85896492004395
13888 5.00695705413818
13889 4.74811267852783
13890 4.72932481765747
13891 4.38738393783569
13892 4.6537504196167
13893 4.09097003936768
13894 3.88987708091736
13895 3.99818921089172
13896 4.35913228988647
13897 4.20515251159668
13898 4.23270130157471
13899 4.30558061599731
13900 3.81637501716614
13901 3.81265163421631
13902 4.18701887130737
13903 3.64706754684448
13904 3.67907500267029
13905 3.8512008190155
13906 4.24344491958618
13907 3.64418053627014
13908 3.62613534927368
13909 3.81861472129822
13910 3.92742156982422
13911 3.74594664573669
13912 3.59178328514099
13913 3.8811309337616
13914 3.75453209877014
13915 3.92757678031921
13916 3.6446750164032
13917 3.86620879173279
13918 3.60402989387512
13919 3.74414014816284
13920 3.48466205596924
13921 3.68837642669678
13922 3.88856029510498
13923 4.00739431381226
13924 3.90703749656677
13925 3.9125599861145
13926 3.83962917327881
13927 3.72120332717896
13928 3.32817816734314
13929 3.42015647888184
13930 3.86978316307068
13931 3.33992767333984
13932 4.24080467224121
13933 4.29218864440918
13934 4.16535902023315
13935 4.62396049499512
13936 4.14480018615723
13937 4.08801603317261
13938 4.30931615829468
13939 4.19817733764648
13940 4.13685655593872
13941 4.02208089828491
13942 4.10714292526245
13943 4.08596420288086
13944 4.22469472885132
13945 4.50150108337402
13946 4.28556537628174
13947 4.23629188537598
13948 3.92783761024475
13949 3.98736071586609
13950 4.30063724517822
13951 4.15014028549194
13952 4.24053955078125
13953 4.38640356063843
13954 4.37618684768677
13955 4.45702791213989
13956 4.50523376464844
13957 4.19995594024658
13958 4.31823778152466
13959 4.29437923431396
13960 4.37147665023804
13961 3.9834451675415
13962 4.22665405273438
13963 3.86976480484009
13964 4.17254209518433
13965 4.0066294670105
13966 4.35356569290161
13967 4.33048915863037
13968 4.56023216247559
13969 4.88668012619019
13970 4.64559125900269
13971 4.55551528930664
13972 4.83258390426636
13973 4.52664184570312
13974 4.18745279312134
13975 4.08562135696411
13976 4.10606050491333
13977 4.10087251663208
13978 3.97590565681458
13979 4.20636749267578
13980 4.2518138885498
13981 4.07102060317993
13982 4.13178396224976
13983 4.37575340270996
13984 4.67351675033569
13985 4.24815034866333
13986 3.91771101951599
13987 3.7170102596283
13988 3.98097467422485
13989 3.88726806640625
13990 4.04513883590698
13991 4.0318660736084
13992 4.06412267684937
13993 4.09043741226196
13994 4.22481727600098
13995 4.1576509475708
13996 4.10041379928589
13997 4.2170934677124
13998 3.93292021751404
13999 4.315269947052
14000 3.89234757423401
14001 4.12013483047485
14002 4.11297464370728
14003 3.85197615623474
14004 4.35234069824219
14005 3.62113666534424
14006 3.87418913841248
14007 4.49557495117188
14008 4.05245637893677
14009 4.14244031906128
14010 3.93002915382385
14011 3.9558379650116
14012 4.0930495262146
14013 4.22407531738281
14014 3.86097979545593
14015 4.05143880844116
14016 3.69148302078247
14017 3.90124320983887
14018 4.39304637908936
14019 4.07670259475708
14020 4.27641725540161
14021 4.60046863555908
14022 4.65785837173462
14023 4.79713106155396
14024 4.29073572158813
14025 4.22858333587646
14026 4.57467699050903
14027 4.08762359619141
14028 4.32084798812866
14029 4.33115530014038
14030 4.05047845840454
14031 4.37266826629639
14032 4.29940509796143
14033 4.21911430358887
14034 3.95961952209473
14035 4.00043201446533
14036 3.88254404067993
14037 4.05537843704224
14038 4.03814840316772
14039 4.15931701660156
14040 3.95335841178894
14041 4.23574542999268
14042 3.89199042320251
14043 4.02666568756104
14044 4.37173128128052
14045 4.1901421546936
14046 4.19654655456543
14047 4.12145614624023
14048 4.2904748916626
14049 4.015305519104
14050 4.32158088684082
14051 4.17068481445312
14052 4.202317237854
14053 4.17405652999878
14054 3.76421928405762
14055 3.89072442054749
14056 3.57719755172729
14057 4.08512353897095
14058 3.97056984901428
14059 4.00121402740479
14060 3.74586200714111
14061 3.94098711013794
14062 4.27772045135498
14063 4.06843709945679
14064 4.11173868179321
14065 4.06790733337402
14066 4.27184772491455
14067 4.11549282073975
14068 4.50472545623779
14069 4.12307977676392
14070 4.28528165817261
14071 4.36453676223755
14072 4.2607946395874
14073 3.71228241920471
14074 3.69513463973999
14075 4.04379367828369
14076 3.83907151222229
14077 3.85084891319275
14078 4.25651121139526
14079 4.22263860702515
14080 4.44647407531738
14081 4.47822713851929
14082 4.23501968383789
14083 4.74335098266602
14084 4.30548095703125
14085 4.105384349823
14086 4.31354141235352
14087 4.1645302772522
14088 4.41955280303955
14089 4.42488574981689
14090 4.3599739074707
14091 4.29018020629883
14092 3.9670741558075
14093 4.22772073745728
14094 3.92670774459839
14095 4.61905956268311
14096 4.07849931716919
14097 4.26047039031982
14098 4.9459490776062
14099 4.25479316711426
14100 4.67313289642334
14101 4.25578212738037
14102 4.31969547271729
14103 4.08281373977661
14104 4.08836889266968
14105 4.34256935119629
14106 4.24750757217407
14107 4.39053058624268
14108 4.38596296310425
14109 4.42697715759277
14110 4.10097646713257
14111 4.339599609375
14112 4.15028142929077
14113 4.4376049041748
14114 4.53060150146484
14115 4.5509238243103
14116 4.56462001800537
14117 4.46048450469971
14118 4.44488048553467
14119 4.40075922012329
14120 4.37760448455811
14121 4.50975608825684
14122 4.50144672393799
14123 4.58792495727539
14124 4.2698712348938
14125 4.38192939758301
14126 4.35455131530762
14127 4.34192705154419
14128 4.34455060958862
14129 4.39565658569336
14130 4.40238761901855
14131 4.30057287216187
14132 4.11072254180908
14133 4.59497928619385
14134 4.47296047210693
14135 4.41064453125
14136 4.45899057388306
14137 4.60440826416016
14138 4.55747270584106
14139 4.40265321731567
14140 4.49625301361084
14141 4.15380477905273
14142 4.32451295852661
14143 4.24788808822632
14144 4.24022817611694
14145 4.23359775543213
14146 4.39019441604614
14147 4.34154558181763
14148 4.5555100440979
14149 4.72870779037476
14150 4.64664220809937
14151 4.5367317199707
14152 4.32272100448608
14153 4.23780393600464
14154 4.32052087783813
14155 4.50310707092285
14156 3.91186714172363
14157 4.2746901512146
14158 4.12840557098389
14159 4.23372745513916
14160 4.30307102203369
14161 4.24736166000366
14162 4.01205253601074
14163 4.09209728240967
14164 4.59148073196411
14165 4.31662464141846
14166 4.63189220428467
14167 4.44352102279663
14168 4.36312675476074
14169 4.48951387405396
14170 4.42294883728027
14171 4.33407783508301
14172 4.64100170135498
14173 4.48868799209595
14174 4.48385429382324
14175 4.60284042358398
14176 4.6597466468811
14177 4.53012418746948
14178 4.34650611877441
14179 4.58213567733765
14180 4.1325478553772
14181 4.45131301879883
14182 4.05312299728394
14183 4.49141979217529
14184 4.55678462982178
14185 4.54870986938477
14186 4.11966943740845
14187 4.17576456069946
14188 4.10572290420532
14189 3.86455321311951
14190 4.08478403091431
14191 3.75175786018372
14192 3.84640455245972
14193 4.12194347381592
14194 4.0455846786499
14195 3.96728515625
14196 3.7861602306366
14197 4.10019636154175
14198 4.04071569442749
14199 3.89280962944031
14200 4.09586238861084
14201 4.01463937759399
14202 3.94650101661682
14203 3.76679039001465
14204 4.07480812072754
14205 4.11969614028931
14206 4.01555156707764
14207 4.27920389175415
14208 4.02339839935303
14209 4.32133531570435
14210 4.0983829498291
14211 3.97905015945435
14212 4.04406547546387
14213 3.8810567855835
14214 3.97685265541077
14215 4.03307485580444
14216 4.17964887619019
14217 3.85784459114075
14218 3.7228102684021
14219 3.93940663337708
14220 4.06545448303223
14221 3.97534084320068
14222 4.23968458175659
14223 3.78708386421204
14224 3.65282511711121
14225 3.83879709243774
14226 3.65023064613342
14227 3.9120888710022
14228 3.9483597278595
14229 3.95472168922424
14230 4.03073835372925
14231 3.92806243896484
14232 3.96457242965698
14233 3.93335366249084
14234 3.94792366027832
14235 4.01017332077026
14236 3.90541124343872
14237 4.0305118560791
14238 3.91781616210938
14239 4.22588682174683
14240 4.23983955383301
14241 3.90300226211548
14242 4.17836332321167
14243 4.32409143447876
14244 4.06215763092041
14245 3.6896116733551
14246 3.956209897995
14247 3.88092303276062
14248 3.82971858978271
14249 3.91822385787964
14250 4.05904769897461
14251 3.7220938205719
14252 3.93361401557922
14253 3.80761051177979
14254 3.72266411781311
14255 3.7987220287323
14256 3.78250670433044
14257 4.00586032867432
14258 4.00240278244019
14259 4.12309694290161
14260 3.8888943195343
14261 3.89124178886414
14262 3.74568104743958
14263 3.73607134819031
14264 3.83555483818054
14265 3.57999134063721
14266 3.92965006828308
14267 3.81783628463745
14268 3.86123180389404
14269 3.86565208435059
14270 3.98654508590698
14271 3.94077682495117
14272 4.04531002044678
14273 3.54403138160706
14274 3.73432517051697
14275 3.82010841369629
14276 3.89384460449219
14277 3.67659592628479
14278 3.83711242675781
14279 3.66576504707336
14280 3.69014501571655
14281 3.65440511703491
14282 3.70710635185242
14283 3.44396042823792
14284 3.60112619400024
14285 3.77890801429749
14286 3.84462857246399
14287 4.07440423965454
14288 3.84506177902222
14289 3.61409091949463
14290 4.10179233551025
14291 4.20086479187012
14292 4.21583652496338
14293 4.01683950424194
14294 3.76869320869446
14295 3.79346084594727
14296 3.77369594573975
14297 3.60477161407471
14298 3.9492073059082
14299 3.66792726516724
14300 4.00643539428711
14301 4.08379411697388
14302 3.54200315475464
14303 3.95778107643127
14304 3.58366870880127
14305 3.6703667640686
14306 3.8004035949707
14307 3.84569954872131
14308 3.96579551696777
14309 4.11132097244263
14310 4.35000467300415
14311 4.33670854568481
14312 4.1752815246582
14313 4.08934926986694
14314 3.9890820980072
14315 3.94027066230774
14316 3.94230651855469
14317 4.02230834960938
14318 4.08934688568115
14319 4.21923923492432
14320 4.10322999954224
14321 4.21771574020386
14322 4.20689344406128
14323 4.05362701416016
14324 4.14590358734131
14325 4.03842735290527
14326 4.07673597335815
14327 3.93771195411682
14328 4.22414922714233
14329 4.02400255203247
14330 4.23817777633667
14331 4.11590480804443
14332 4.16720056533813
14333 3.9826979637146
14334 3.79822707176208
14335 4.32271528244019
14336 4.2549262046814
14337 4.2012996673584
14338 3.97104334831238
14339 4.10955762863159
14340 4.31592321395874
14341 4.2138147354126
14342 3.80345559120178
14343 4.30963897705078
14344 3.91571474075317
14345 4.07963895797729
14346 4.12788152694702
14347 3.51261973381042
14348 3.67453575134277
14349 3.76870179176331
14350 3.88625073432922
14351 4.04367733001709
14352 3.91976809501648
14353 4.02342748641968
14354 4.14648485183716
14355 3.95180130004883
14356 3.8431351184845
14357 4.21433448791504
14358 4.23639488220215
14359 4.11967420578003
14360 3.98905467987061
14361 3.92287039756775
14362 4.00645589828491
14363 4.0066180229187
14364 3.97275757789612
14365 3.95385670661926
14366 3.79568243026733
14367 3.66700601577759
14368 3.94814872741699
14369 4.00549554824829
14370 4.04088020324707
14371 4.05230093002319
14372 3.94920706748962
14373 3.83206939697266
14374 3.88910627365112
14375 3.94548201560974
14376 3.91413116455078
14377 3.49559426307678
14378 4.37154197692871
14379 4.11294460296631
14380 3.83418965339661
14381 4.00456953048706
14382 3.97985982894897
14383 4.04229784011841
14384 4.07103490829468
14385 4.39181089401245
14386 4.72422552108765
14387 4.57845067977905
14388 4.53013896942139
14389 4.60270357131958
14390 4.59874200820923
14391 4.36293363571167
14392 3.74155402183533
14393 4.29645204544067
14394 4.44810628890991
14395 4.0522313117981
14396 4.28837299346924
14397 4.57213735580444
14398 4.26013326644897
14399 4.33476829528809
14400 3.72177028656006
14401 3.86494183540344
14402 4.36695575714111
14403 3.92513990402222
14404 4.06518888473511
14405 3.98742198944092
14406 4.12894058227539
14407 4.01100301742554
14408 3.02896499633789
14409 3.12879157066345
14410 3.20124387741089
14411 3.05462026596069
14412 3.43017196655273
14413 3.31775212287903
14414 3.4306263923645
14415 3.48943161964417
14416 3.19009208679199
14417 3.32676243782043
14418 3.28697109222412
14419 3.25296330451965
14420 2.90494227409363
14421 3.63383793830872
14422 3.58369565010071
14423 3.37731242179871
14424 3.57046890258789
14425 3.38979315757751
14426 3.16914939880371
14427 3.53307700157166
14428 3.73653054237366
14429 3.69368386268616
14430 3.83075356483459
14431 2.98481941223145
14432 3.41106867790222
14433 3.117023229599
14434 3.1851270198822
14435 3.17807269096375
14436 3.18592524528503
14437 3.01304745674133
14438 2.84728074073792
14439 3.04054069519043
14440 2.90110564231873
14441 3.08426189422607
14442 3.24826145172119
14443 3.52091193199158
14444 3.27422523498535
14445 3.49784326553345
14446 3.55111956596375
14447 3.21681356430054
14448 2.88611435890198
14449 3.27187085151672
14450 3.2959942817688
14451 3.41041374206543
14452 3.22304010391235
14453 3.18011403083801
14454 3.39762020111084
14455 3.55547380447388
14456 3.17654252052307
14457 3.64911723136902
14458 2.88010048866272
14459 2.89536309242249
14460 2.89979124069214
14461 3.1486074924469
14462 3.55015087127686
14463 3.3766770362854
14464 4.16506385803223
14465 3.54448771476746
14466 3.90036058425903
14467 3.59748196601868
14468 3.82260251045227
14469 3.9119758605957
14470 4.31508111953735
14471 4.02747488021851
14472 3.29007697105408
14473 3.63630223274231
14474 3.82635045051575
14475 3.21755790710449
14476 3.66602206230164
14477 3.82744336128235
14478 3.35823678970337
14479 3.54495787620544
14480 3.64442896842957
14481 3.6407163143158
14482 3.57747268676758
14483 3.73423957824707
14484 3.589280128479
14485 3.91287589073181
14486 3.65371179580688
14487 3.76681327819824
14488 3.52335405349731
14489 3.64755773544312
14490 3.7148540019989
14491 3.67165970802307
14492 3.75327491760254
14493 3.31945586204529
14494 3.56910252571106
14495 3.26132130622864
14496 3.37864184379578
14497 3.63599610328674
14498 3.51333618164062
14499 3.21169900894165
14500 3.41626000404358
14501 3.31657648086548
14502 3.44536900520325
14503 3.28730225563049
14504 3.58361792564392
14505 3.50773763656616
14506 3.57738924026489
14507 3.93019866943359
14508 3.45728278160095
14509 3.89050102233887
14510 3.92903733253479
14511 3.61463165283203
14512 3.00947451591492
14513 3.35802841186523
14514 3.46101546287537
14515 3.60048341751099
14516 3.64144706726074
14517 3.4685001373291
14518 3.55015897750854
14519 3.69530057907104
14520 3.78774380683899
14521 3.58128809928894
14522 3.78067827224731
14523 3.64320182800293
14524 3.74375343322754
14525 3.76103186607361
14526 3.76674389839172
14527 3.53231716156006
14528 3.56462121009827
14529 3.51200580596924
14530 3.23337435722351
14531 3.58023810386658
14532 3.56332206726074
14533 3.69322180747986
14534 3.64460253715515
14535 3.65743160247803
14536 3.59714484214783
14537 3.65752363204956
14538 3.48457551002502
14539 3.48506593704224
14540 3.44819593429565
14541 3.40177011489868
14542 3.47001504898071
14543 3.4649486541748
14544 3.54413747787476
14545 3.20369577407837
14546 3.50453472137451
14547 3.7263011932373
14548 3.4504668712616
14549 3.29989266395569
14550 3.06576919555664
14551 3.20612478256226
14552 3.18956589698792
14553 3.44878935813904
14554 3.59747457504272
14555 3.59379816055298
14556 3.62383484840393
14557 3.57686352729797
14558 3.60977149009705
14559 3.46923232078552
14560 3.51417684555054
14561 3.42978262901306
14562 3.73472046852112
14563 3.5187406539917
14564 3.4975733757019
14565 3.59677171707153
14566 3.58439040184021
14567 3.49024796485901
14568 3.34855175018311
14569 3.35287404060364
14570 3.45446014404297
14571 3.45583057403564
14572 3.35657954216003
14573 3.33958649635315
14574 3.24414920806885
14575 3.32901215553284
14576 3.17853546142578
14577 3.18444132804871
14578 3.32262063026428
14579 3.35465431213379
14580 3.40255856513977
14581 3.53908371925354
14582 3.3115062713623
14583 3.53025841712952
14584 3.31169700622559
14585 3.30843830108643
14586 3.68888735771179
14587 3.60356783866882
14588 3.38338160514832
14589 3.68331003189087
14590 3.72084522247314
14591 3.59455370903015
14592 3.65822625160217
14593 3.52725648880005
14594 3.45171809196472
14595 3.14132618904114
14596 3.13999509811401
14597 3.34718084335327
14598 3.19412708282471
14599 3.3963623046875
14600 3.48263955116272
14601 3.36848282814026
14602 3.81062817573547
14603 3.41948270797729
14604 3.11463737487793
14605 3.60718703269958
14606 3.56017827987671
14607 3.51009202003479
14608 3.39691805839539
14609 3.6749222278595
14610 3.6952908039093
14611 3.68539500236511
14612 3.87636089324951
14613 3.7111439704895
14614 3.31107044219971
14615 3.76332950592041
14616 3.67993426322937
14617 3.42997193336487
14618 3.51713514328003
14619 3.20676517486572
14620 3.5173168182373
14621 3.46330213546753
14622 3.55195736885071
14623 3.36381578445435
14624 3.75370526313782
14625 3.37936663627625
14626 3.27352690696716
14627 3.22815203666687
14628 3.19811606407166
14629 3.18640112876892
14630 3.17386269569397
14631 3.26896595954895
14632 3.46892428398132
14633 3.45321798324585
14634 3.40695977210999
14635 3.28036427497864
14636 3.28349351882935
14637 3.61010670661926
14638 3.54182529449463
14639 3.53949689865112
14640 3.63287091255188
14641 3.72140693664551
14642 3.3999981880188
14643 3.44656538963318
14644 3.39743518829346
14645 3.2485146522522
14646 3.33977746963501
14647 3.4334671497345
14648 3.4349639415741
14649 3.29575157165527
14650 3.47526001930237
14651 3.28864216804504
14652 3.30162668228149
14653 3.30518460273743
14654 3.36631369590759
14655 3.35528826713562
14656 3.203773021698
14657 3.46223545074463
14658 3.47519493103027
14659 3.36797666549683
14660 3.12637042999268
14661 2.99342799186707
14662 3.08678698539734
14663 2.99881744384766
14664 3.23482823371887
14665 3.28329229354858
14666 3.07826328277588
14667 3.15091800689697
14668 3.09371638298035
14669 3.16991233825684
14670 3.21271944046021
14671 3.35758304595947
14672 3.34474730491638
14673 3.64637136459351
14674 3.46763134002686
14675 3.71981072425842
14676 3.64856505393982
14677 3.42595362663269
14678 3.3232626914978
14679 3.21114897727966
14680 3.54230189323425
14681 3.59599184989929
14682 3.59956312179565
14683 3.4396984577179
14684 3.7456738948822
14685 3.79686880111694
14686 3.43137502670288
14687 3.60971474647522
14688 3.65851545333862
14689 3.73038148880005
14690 3.78005933761597
14691 3.63980388641357
14692 3.71953701972961
14693 3.63058114051819
14694 3.77378273010254
14695 3.61773085594177
14696 3.26171660423279
14697 3.49158072471619
14698 3.3220853805542
14699 3.54491209983826
14700 3.31993126869202
14701 3.16144013404846
14702 3.08753538131714
14703 3.23447728157043
14704 3.13498115539551
14705 3.47292876243591
14706 3.41921997070312
14707 3.42161798477173
14708 3.39375495910645
14709 3.47269988059998
14710 3.25035524368286
14711 3.4528591632843
14712 3.34747982025146
14713 3.32751727104187
14714 3.39389157295227
14715 3.03907299041748
14716 3.28546237945557
14717 3.28391313552856
14718 3.52823877334595
14719 3.38011288642883
14720 3.53916430473328
14721 3.30704188346863
14722 3.32050752639771
14723 3.32040357589722
14724 3.27935647964478
14725 3.19605374336243
14726 3.1734344959259
14727 3.50527954101562
14728 3.08884239196777
14729 3.07629251480103
14730 3.02220034599304
14731 3.32186198234558
14732 3.23765659332275
14733 3.22327256202698
14734 3.18375134468079
14735 3.31198930740356
14736 3.46524953842163
14737 3.25931406021118
14738 3.49528121948242
14739 3.69595408439636
14740 3.57095050811768
14741 3.51745319366455
14742 3.54180860519409
14743 3.46964740753174
14744 3.54656934738159
14745 3.41096043586731
14746 3.35726022720337
14747 3.472332239151
14748 3.76809144020081
14749 3.67314887046814
14750 3.75245261192322
14751 3.69424080848694
14752 3.66302251815796
14753 3.79446077346802
14754 3.80891680717468
14755 3.78197002410889
14756 3.58371067047119
14757 3.65270352363586
14758 3.47006916999817
14759 3.63006162643433
14760 3.59497094154358
14761 3.55935311317444
14762 3.3358473777771
14763 3.58654046058655
14764 3.30371618270874
14765 3.5575544834137
14766 3.62627148628235
14767 3.26485800743103
14768 3.48071503639221
14769 3.51648163795471
14770 3.53475379943848
14771 3.45004391670227
14772 3.17761993408203
14773 3.22751450538635
14774 3.22434782981873
14775 3.57669258117676
14776 3.22083926200867
14777 3.24010181427002
14778 3.22137951850891
14779 3.0373592376709
14780 3.32554602622986
14781 3.27317953109741
14782 3.82471394538879
14783 4.07141971588135
14784 3.35427451133728
14785 3.44205355644226
14786 3.40983319282532
14787 3.43404459953308
14788 3.32061791419983
14789 3.21530747413635
14790 2.97533249855042
14791 3.06840372085571
14792 3.05381202697754
14793 3.11524415016174
14794 3.25227618217468
14795 3.18986511230469
14796 3.24793767929077
14797 3.18649244308472
14798 3.1053454875946
14799 3.15234684944153
14800 3.42392539978027
14801 3.38957285881042
14802 3.39703893661499
14803 3.72305250167847
14804 3.22721600532532
14805 3.6327953338623
14806 3.11350297927856
14807 3.24845194816589
14808 3.21003246307373
14809 3.17748594284058
14810 3.43041396141052
14811 3.31843543052673
14812 3.40365815162659
14813 3.03989672660828
14814 3.07572317123413
14815 3.17804908752441
14816 3.42423009872437
14817 3.66208338737488
14818 3.69003319740295
14819 3.57736158370972
14820 3.53160738945007
14821 3.07377099990845
14822 3.14636945724487
14823 3.19143056869507
14824 3.05821204185486
14825 3.04481172561646
14826 3.05695486068726
14827 3.27283143997192
14828 2.98577356338501
14829 3.60215902328491
14830 3.35034251213074
14831 3.29332232475281
14832 3.27671074867249
14833 3.5381932258606
14834 3.17805004119873
14835 3.32690668106079
14836 3.36205005645752
14837 3.34399557113647
14838 3.20166015625
14839 3.28501439094543
14840 3.40656447410583
14841 3.12957286834717
14842 3.37868237495422
14843 3.3870062828064
14844 3.25217986106873
14845 3.11495780944824
14846 2.96694850921631
14847 2.97396612167358
14848 3.18630695343018
14849 3.08579587936401
14850 3.2199239730835
14851 2.96516704559326
14852 2.71328663825989
14853 2.98989033699036
14854 2.98065376281738
14855 2.92343854904175
14856 2.8893575668335
14857 3.17844462394714
14858 2.80567336082458
14859 2.94425392150879
14860 2.85595464706421
14861 3.21640467643738
14862 2.9139199256897
14863 2.80151391029358
14864 3.14679503440857
14865 3.32738256454468
14866 3.16061568260193
14867 3.0628387928009
14868 2.95631861686707
14869 2.89353179931641
14870 2.81217455863953
14871 2.58831715583801
14872 2.94857406616211
14873 2.90805912017822
14874 2.73338341712952
14875 2.8513708114624
14876 2.98827433586121
14877 2.85464334487915
14878 2.94454026222229
14879 2.93885827064514
14880 3.24645948410034
14881 3.30827760696411
14882 3.39500451087952
14883 3.29977989196777
14884 3.06390118598938
14885 3.13905429840088
14886 3.39418005943298
14887 3.57211589813232
14888 3.09618234634399
14889 3.6030638217926
14890 3.43308997154236
14891 3.3374707698822
14892 3.26007628440857
14893 3.19211792945862
14894 3.19407892227173
14895 3.18338251113892
14896 3.21474313735962
14897 3.54423952102661
14898 2.99312162399292
14899 3.58409953117371
14900 3.26521062850952
14901 3.20785903930664
14902 2.9943675994873
14903 3.14034223556519
14904 3.16999554634094
14905 2.82699871063232
14906 3.32509446144104
14907 3.13394784927368
14908 3.29017734527588
14909 2.93007850646973
14910 3.0492000579834
14911 3.24048924446106
14912 3.49145984649658
14913 3.14065194129944
14914 3.18235969543457
14915 2.96022033691406
14916 3.16310000419617
14917 3.08896803855896
14918 3.20884013175964
14919 3.34317779541016
14920 2.82652878761292
14921 2.78284502029419
14922 2.91086578369141
14923 3.22179222106934
14924 3.25057148933411
14925 3.15084004402161
14926 3.55198359489441
14927 3.3004367351532
14928 3.38181018829346
14929 3.35447716712952
14930 3.56690788269043
14931 3.46876168251038
14932 3.43274188041687
14933 3.29101300239563
14934 3.46267890930176
14935 3.33305668830872
14936 3.28733372688293
14937 3.61574101448059
14938 3.10734033584595
14939 3.20915722846985
14940 3.52022123336792
14941 3.52337241172791
14942 3.30085897445679
14943 3.1572425365448
14944 3.39607310295105
14945 3.07509732246399
14946 3.34735107421875
14947 2.99292778968811
14948 3.05133485794067
14949 3.05229306221008
14950 2.96998882293701
14951 2.87782168388367
14952 3.00628042221069
14953 3.47033262252808
14954 2.98848271369934
14955 2.80988383293152
14956 2.72054171562195
14957 2.47318553924561
14958 2.87348794937134
14959 2.82576394081116
14960 2.94387531280518
14961 2.96440839767456
14962 3.13083744049072
14963 2.91076302528381
14964 3.36696195602417
14965 3.15571069717407
14966 2.92333269119263
14967 3.2046947479248
14968 3.27733945846558
14969 3.0913610458374
14970 3.33986949920654
14971 3.33984684944153
14972 3.05481839179993
14973 3.17500948905945
14974 2.72546911239624
14975 3.0802960395813
14976 3.32163882255554
14977 3.28543066978455
14978 2.99564075469971
14979 3.21379327774048
14980 3.31013059616089
14981 3.15205931663513
14982 3.29707837104797
14983 2.98258566856384
14984 2.74493026733398
14985 3.41157460212708
14986 2.86896538734436
14987 2.88976168632507
14988 2.90388941764832
14989 2.94320392608643
14990 2.83459377288818
14991 3.22158026695251
14992 3.46167945861816
14993 3.73801183700562
14994 3.54910469055176
14995 3.58903431892395
14996 3.27621364593506
14997 3.3862099647522
14998 3.40961289405823
14999 3.60918641090393
15000 3.26066637039185
15001 3.43066120147705
15002 3.45571684837341
15003 3.31718707084656
15004 3.29338788986206
15005 3.33074498176575
15006 3.37396311759949
15007 3.13296937942505
15008 3.17851138114929
15009 3.19173073768616
15010 3.30554914474487
15011 3.45064330101013
15012 3.23931622505188
15013 3.10138916969299
15014 3.01339530944824
15015 3.17204570770264
15016 3.07793021202087
15017 2.98967146873474
15018 3.15793442726135
15019 3.14722847938538
15020 3.14230918884277
15021 3.01726651191711
15022 3.17465829849243
15023 2.84223198890686
15024 3.17243051528931
15025 3.11330199241638
15026 3.0291428565979
15027 3.65959286689758
15028 3.08211517333984
15029 3.12566733360291
15030 3.12017321586609
15031 3.04301857948303
15032 2.97972202301025
15033 2.66205239295959
15034 2.71260929107666
15035 2.71653151512146
15036 2.98372387886047
15037 3.13288831710815
15038 2.92470860481262
15039 3.19527363777161
15040 3.13336849212646
15041 2.78436708450317
15042 3.35340404510498
15043 2.95164012908936
15044 2.62402772903442
15045 3.10869002342224
15046 3.08029961585999
15047 3.03497123718262
15048 3.68782305717468
15049 3.8301317691803
15050 3.6679699420929
15051 3.58298587799072
15052 3.52225637435913
15053 3.62695860862732
15054 3.58465719223022
15055 3.67243003845215
15056 3.45978903770447
15057 3.38687610626221
15058 3.29059791564941
15059 3.45756578445435
15060 3.31497740745544
15061 3.31923389434814
15062 3.3594126701355
15063 3.657963514328
15064 3.40255618095398
15065 3.46254754066467
15066 3.74342083930969
15067 3.67380452156067
15068 3.21408152580261
15069 4.22060441970825
15070 4.12936687469482
15071 4.03338384628296
15072 4.45670986175537
15073 4.48007774353027
15074 4.07943487167358
15075 4.00400590896606
15076 3.72644782066345
15077 3.45065212249756
15078 3.47189474105835
15079 3.40781569480896
15080 3.5090548992157
15081 3.38399052619934
15082 3.57319474220276
15083 3.72241544723511
15084 3.40619254112244
15085 3.43662023544312
15086 3.52026605606079
15087 3.34973454475403
15088 3.18941640853882
15089 3.30482625961304
15090 3.26875114440918
15091 3.37975120544434
15092 3.51617860794067
15093 3.62643241882324
15094 3.86977028846741
15095 3.46223759651184
15096 3.21557116508484
15097 3.44765138626099
15098 3.4277195930481
15099 3.38586926460266
15100 3.53461050987244
15101 3.32821917533875
15102 3.14894032478333
15103 3.23966765403748
15104 3.07570934295654
15105 3.26130676269531
15106 3.13657736778259
15107 3.12167096138
15108 3.28944897651672
15109 3.333172082901
15110 3.0020740032196
15111 2.99233627319336
15112 3.3222291469574
15113 3.10611033439636
15114 3.07587909698486
15115 3.27050471305847
15116 3.25089073181152
15117 3.01979804039001
15118 3.11338901519775
15119 2.98021602630615
15120 3.18553519248962
15121 3.09972023963928
15122 3.27242708206177
15123 3.29389381408691
15124 3.48868894577026
15125 3.22305011749268
15126 3.13575148582458
15127 3.06016254425049
15128 3.12847137451172
15129 2.91350317001343
15130 3.09120678901672
15131 3.41977405548096
15132 3.47414088249207
15133 3.48421812057495
15134 3.60083842277527
15135 3.64563179016113
15136 3.67653799057007
15137 3.67326664924622
15138 3.84951210021973
15139 3.67812871932983
15140 3.78633236885071
15141 3.58977270126343
15142 3.23648762702942
15143 3.01201057434082
15144 3.65112066268921
15145 3.14273047447205
15146 3.39430570602417
15147 3.37851071357727
15148 3.11716318130493
15149 3.0336971282959
15150 3.16285276412964
15151 3.19467949867249
15152 3.21638083457947
15153 3.93888711929321
15154 3.63628101348877
15155 3.58334040641785
15156 3.14233708381653
15157 3.41571474075317
15158 3.82694268226624
15159 3.93743252754211
15160 3.99248933792114
15161 3.2305383682251
15162 3.65654587745667
15163 3.76818561553955
15164 3.70858764648438
15165 3.94078588485718
15166 2.59686875343323
15167 2.5491316318512
15168 2.35919904708862
15169 3.38410234451294
15170 3.37374591827393
15171 3.44540739059448
15172 3.70916891098022
15173 3.77474045753479
15174 3.91608572006226
15175 3.6223828792572
15176 3.52753329277039
15177 3.61509084701538
15178 3.90007781982422
15179 3.55835700035095
15180 3.52699375152588
15181 3.43162822723389
15182 3.79221105575562
15183 3.59657311439514
15184 3.43504595756531
15185 3.39924740791321
15186 3.22841501235962
15187 3.32442903518677
15188 3.75724864006042
15189 3.3972589969635
15190 3.61693859100342
15191 3.64772987365723
15192 3.59557509422302
15193 3.71702671051025
15194 4.27399253845215
15195 3.82500910758972
15196 3.79082202911377
15197 4.09076070785522
15198 3.99456095695496
15199 3.9441032409668
15200 3.87584614753723
15201 3.49482846260071
15202 3.49424242973328
15203 3.69058346748352
15204 3.6013195514679
15205 3.61855220794678
15206 3.4752299785614
15207 3.72756934165955
15208 3.8370361328125
15209 3.66480660438538
15210 3.39963388442993
15211 3.57905673980713
15212 3.56778979301453
15213 3.43541884422302
15214 3.48817348480225
15215 3.70558404922485
15216 3.66587972640991
15217 3.52245140075684
15218 3.27551341056824
15219 3.46349501609802
15220 3.08623504638672
15221 3.16876864433289
15222 3.63522052764893
15223 3.50591945648193
15224 3.42373824119568
15225 3.58436489105225
15226 3.5742974281311
15227 3.69801044464111
15228 3.78521108627319
15229 3.93509817123413
15230 3.46198296546936
15231 3.40637874603271
15232 3.68146681785583
15233 3.83993935585022
15234 3.43292117118835
15235 3.49359178543091
15236 3.2558057308197
15237 3.39527297019958
15238 3.59510207176208
15239 3.45327043533325
15240 3.54698705673218
15241 3.55430364608765
15242 3.6313214302063
15243 3.46048736572266
15244 3.63482260704041
15245 3.40655469894409
15246 3.45963549613953
15247 3.76051211357117
15248 3.56967163085938
15249 3.41232895851135
15250 3.44893956184387
15251 3.55989360809326
15252 3.75188446044922
15253 3.52456521987915
15254 3.54899287223816
15255 3.39256834983826
15256 3.63216876983643
15257 3.69320154190063
15258 3.75917744636536
15259 3.65619969367981
15260 3.62968683242798
15261 3.57532954216003
15262 3.47838187217712
15263 3.45721888542175
15264 3.81612992286682
15265 3.88751268386841
15266 3.76154947280884
15267 3.66228818893433
15268 3.7246367931366
15269 3.40572762489319
15270 3.51206851005554
15271 3.54528546333313
15272 3.62501215934753
15273 3.54061007499695
15274 3.68210387229919
15275 3.57935619354248
15276 3.60741138458252
15277 3.53095436096191
15278 3.66952347755432
15279 3.7058801651001
15280 3.70409870147705
15281 3.68400740623474
15282 3.65997409820557
15283 3.8104510307312
15284 3.48885679244995
15285 3.45137715339661
15286 3.49603724479675
15287 3.55490612983704
15288 3.567462682724
15289 3.57007312774658
15290 3.56979465484619
15291 3.56337666511536
15292 3.57056522369385
15293 3.70164585113525
15294 3.6087601184845
15295 3.50898742675781
15296 3.61553311347961
15297 3.74454808235168
15298 3.69244647026062
15299 3.77934312820435
15300 3.66965579986572
15301 3.61943221092224
15302 3.44624209403992
15303 3.59342765808105
15304 3.62147498130798
15305 3.59831500053406
15306 3.5033917427063
15307 3.46098017692566
15308 3.57121706008911
15309 3.53167414665222
15310 3.56185388565063
15311 4.09189128875732
15312 3.67384147644043
15313 3.65798258781433
15314 3.64712858200073
15315 3.55562281608582
15316 3.63773679733276
15317 3.66846442222595
15318 3.61990571022034
15319 3.69326519966125
15320 3.72579169273376
15321 4.01914310455322
15322 3.41245532035828
15323 3.55254721641541
15324 3.65228033065796
15325 3.78827524185181
15326 3.55723977088928
15327 3.84952139854431
15328 3.78996443748474
15329 3.58751225471497
15330 3.6850471496582
15331 3.73912501335144
15332 3.64596104621887
15333 3.81146430969238
15334 3.81526589393616
15335 3.5961549282074
15336 3.58044052124023
15337 3.6546094417572
15338 3.67410516738892
15339 3.56509470939636
15340 3.54015779495239
15341 3.746915102005
15342 3.62639617919922
15343 3.59129166603088
15344 3.60883975028992
15345 3.40552401542664
15346 3.65716934204102
15347 3.57290077209473
15348 3.72086620330811
15349 3.61280703544617
15350 3.78032445907593
15351 3.74327611923218
15352 3.66736197471619
15353 3.76739430427551
15354 3.7361319065094
15355 3.85257387161255
15356 3.59042358398438
15357 3.8829402923584
15358 3.6047306060791
15359 3.75057005882263
15360 3.62794828414917
15361 3.75231528282166
15362 3.92512822151184
15363 3.86185884475708
15364 3.89997315406799
15365 3.76464867591858
15366 3.94548487663269
15367 3.88057422637939
15368 3.93131446838379
15369 3.91218686103821
15370 4.06944513320923
15371 4.13162040710449
15372 3.80804419517517
15373 3.94793891906738
15374 3.95874881744385
15375 3.85269021987915
15376 4.11107015609741
15377 3.92762351036072
15378 3.61759543418884
15379 3.82014846801758
15380 3.59476590156555
15381 3.79512071609497
15382 3.71993446350098
15383 3.9721794128418
15384 3.92832946777344
15385 4.0324125289917
15386 3.84758853912354
15387 3.69993114471436
15388 3.8669445514679
15389 3.59868121147156
15390 3.76138186454773
15391 3.92814612388611
15392 3.7326021194458
15393 3.663161277771
15394 3.94562125205994
15395 3.71957397460938
15396 3.89595198631287
15397 4.02546453475952
15398 3.70627307891846
15399 3.92970538139343
15400 4.08582973480225
15401 4.11786508560181
15402 4.02850914001465
15403 4.10400199890137
15404 3.71508598327637
15405 3.85844969749451
15406 4.01156139373779
15407 3.71238660812378
15408 4.21753311157227
15409 4.20988035202026
15410 4.29399013519287
15411 4.30846261978149
15412 4.12482690811157
15413 3.82104516029358
15414 4.18300580978394
15415 4.08586978912354
15416 3.96226215362549
15417 4.15530157089233
15418 4.18125772476196
15419 4.20124435424805
15420 4.05429697036743
15421 4.24081087112427
15422 4.08224725723267
15423 4.138352394104
15424 4.12674188613892
15425 4.23191356658936
15426 4.3329644203186
15427 4.20289850234985
15428 3.8749303817749
15429 3.88004183769226
15430 4.02629232406616
15431 4.27897596359253
15432 4.13188171386719
15433 3.77645564079285
15434 3.9544243812561
15435 3.52805995941162
15436 3.63424730300903
15437 3.51907896995544
15438 3.32303237915039
15439 3.33719205856323
15440 3.53309082984924
15441 4.1228404045105
15442 3.58304357528687
15443 3.70574259757996
15444 3.57517623901367
15445 3.89568424224854
15446 3.8646240234375
15447 3.80373811721802
15448 3.82899737358093
15449 3.76416325569153
15450 3.62840867042542
15451 3.62990808486938
15452 3.43704795837402
15453 3.8564624786377
15454 3.59738826751709
15455 3.80624294281006
15456 3.86120581626892
15457 3.54716897010803
15458 3.76336193084717
15459 3.67793488502502
15460 3.42988085746765
15461 3.64640283584595
15462 3.46255350112915
15463 3.25950479507446
15464 3.22514462471008
15465 3.21292018890381
15466 3.07827210426331
15467 3.11716747283936
15468 3.10753583908081
15469 3.01749610900879
15470 3.09705495834351
15471 3.10969567298889
15472 2.59148383140564
15473 2.72002625465393
15474 2.76389002799988
15475 3.27687168121338
15476 3.14593958854675
15477 3.42945241928101
15478 3.5610179901123
15479 3.31581401824951
15480 3.24225068092346
15481 3.47750616073608
15482 3.20477032661438
15483 3.0316207408905
15484 3.16067886352539
15485 3.30376052856445
15486 3.36860585212708
15487 2.81094622612
15488 3.42879557609558
15489 3.17017126083374
15490 2.91132569313049
15491 2.93001437187195
15492 3.0324285030365
15493 3.44152164459229
15494 3.2777042388916
15495 3.2352888584137
15496 3.2372407913208
15497 3.26773953437805
15498 3.23885273933411
15499 3.41965746879578
15500 3.25832486152649
15501 3.8193371295929
15502 3.40921020507812
15503 3.41360306739807
15504 3.69066619873047
15505 3.40659475326538
15506 3.29960560798645
15507 3.33148193359375
15508 3.42805814743042
15509 2.97252583503723
15510 3.60062193870544
15511 3.61450791358948
15512 3.16357564926147
15513 2.87940096855164
15514 2.6532096862793
15515 3.31432962417603
15516 3.28385639190674
15517 3.10391783714294
15518 2.45734143257141
15519 3.12257027626038
15520 2.79096555709839
15521 3.04735255241394
15522 3.28620409965515
15523 3.64261603355408
15524 3.148197889328
15525 2.80156445503235
15526 2.88674116134644
15527 3.40028047561646
15528 3.5366575717926
15529 3.65757036209106
15530 3.88912034034729
15531 4.08701705932617
15532 3.59020471572876
15533 3.53261470794678
15534 4.00538969039917
15535 3.71071863174438
15536 3.93748831748962
15537 3.72638916969299
15538 3.70457553863525
15539 3.75781941413879
15540 3.83432388305664
15541 3.4010021686554
15542 3.61425423622131
15543 3.12406730651855
15544 3.92862153053284
15545 3.7591860294342
15546 4.17280721664429
15547 3.63430571556091
15548 3.3343620300293
15549 3.32988095283508
15550 2.72014427185059
15551 2.75435042381287
15552 2.80894160270691
15553 3.03612780570984
15554 2.77153491973877
15555 2.96471738815308
15556 2.94014120101929
15557 3.20330452919006
15558 2.81731629371643
15559 3.0279004573822
15560 3.2084527015686
15561 2.96204805374146
15562 3.05624222755432
15563 3.45651912689209
15564 3.29378581047058
15565 3.05489659309387
15566 3.0282039642334
15567 2.97332644462585
15568 3.31946110725403
15569 3.38099145889282
15570 3.21852040290833
15571 3.28188467025757
15572 2.69661521911621
15573 3.37230849266052
15574 3.24165654182434
15575 3.06909489631653
15576 3.47528195381165
15577 2.60167169570923
15578 2.5162365436554
15579 2.98222804069519
15580 3.33204770088196
15581 3.56555390357971
15582 3.12070775032043
15583 3.4117591381073
15584 4.0962347984314
15585 3.9917004108429
15586 3.68543291091919
15587 3.67093706130981
15588 3.7465512752533
15589 3.65018320083618
15590 3.61355757713318
15591 3.3808901309967
15592 3.73617672920227
15593 3.46416401863098
15594 2.85319471359253
15595 2.61720895767212
15596 2.93283891677856
15597 2.46653056144714
15598 2.78877067565918
15599 3.65760469436646
15600 2.84478092193604
15601 2.34542608261108
15602 2.74889945983887
15603 3.49176406860352
15604 3.30154371261597
15605 3.17716026306152
15606 3.24547457695007
15607 3.01696705818176
15608 2.73219680786133
15609 2.80769848823547
15610 2.41433596611023
15611 3.15845227241516
15612 2.28821396827698
15613 3.0616295337677
15614 2.44183230400085
15615 2.79892873764038
15616 2.73686528205872
15617 2.48267269134521
15618 2.13121771812439
15619 2.31435370445251
15620 3.01981258392334
15621 2.98644471168518
15622 2.17126607894897
15623 2.56009888648987
15624 3.03805541992188
15625 2.44608330726624
15626 2.27048635482788
15627 2.31990909576416
15628 2.42626523971558
15629 2.55360984802246
15630 2.84515118598938
15631 2.41055250167847
15632 2.3268187046051
15633 2.46927785873413
15634 2.60096383094788
15635 2.26692509651184
15636 2.89560747146606
15637 2.61238813400269
15638 2.46381020545959
15639 2.88057351112366
15640 2.94256639480591
15641 3.06361293792725
15642 2.89231204986572
15643 2.62623500823975
15644 2.02247452735901
15645 2.31918001174927
15646 2.36279726028442
15647 2.58332657814026
15648 2.99710607528687
15649 2.66430068016052
15650 2.82454562187195
15651 2.42068219184875
15652 2.80943608283997
15653 2.15509557723999
15654 2.95425963401794
15655 2.82233238220215
15656 3.05348801612854
15657 2.66000080108643
15658 2.63413858413696
15659 3.15600919723511
15660 2.36204218864441
15661 2.22071528434753
15662 2.73964285850525
15663 2.29375553131104
15664 2.54854297637939
15665 2.09625959396362
15666 2.70386409759521
15667 2.62323689460754
15668 2.52813959121704
15669 2.39390325546265
15670 2.62300896644592
15671 2.50214195251465
15672 2.52672219276428
15673 2.61008882522583
15674 2.57667565345764
15675 2.441241979599
15676 2.51260590553284
15677 2.37651443481445
15678 2.52301239967346
15679 2.66101598739624
15680 2.79761457443237
15681 2.90121126174927
15682 2.56248784065247
15683 2.35324549674988
15684 2.53287744522095
15685 2.9549081325531
15686 3.13067388534546
15687 3.06577014923096
15688 2.85572695732117
15689 2.49669361114502
15690 2.54046487808228
15691 2.73674058914185
15692 2.38127136230469
15693 2.86319375038147
15694 2.70299339294434
15695 2.73879837989807
15696 2.75792479515076
15697 2.64242100715637
15698 2.82455801963806
15699 2.75264143943787
15700 2.79969453811646
15701 2.95641469955444
15702 2.8013801574707
15703 2.48099231719971
15704 2.81806421279907
15705 2.80716061592102
15706 2.87190628051758
15707 2.8914909362793
15708 2.88943934440613
15709 2.7391562461853
15710 2.63821840286255
15711 2.64463353157043
15712 2.68769454956055
15713 2.7866370677948
15714 2.7622697353363
15715 2.82860279083252
15716 2.64971685409546
15717 2.55003714561462
15718 2.67634963989258
15719 2.78545522689819
15720 2.80451154708862
15721 2.77762722969055
15722 2.79786729812622
15723 2.93043303489685
15724 2.88969302177429
15725 2.77204966545105
15726 2.75310611724854
15727 2.75513076782227
15728 2.86741256713867
15729 2.76943850517273
15730 2.83339786529541
15731 2.68159437179565
15732 2.78656697273254
15733 2.66298627853394
15734 2.65255784988403
15735 2.77840685844421
15736 2.83224177360535
15737 2.70664548873901
15738 2.72789359092712
15739 2.59936213493347
15740 2.74448156356812
15741 2.78813505172729
15742 2.7950701713562
15743 2.7374107837677
15744 2.66085815429688
15745 2.83900380134583
15746 2.85081768035889
15747 2.83452248573303
15748 2.5732843875885
15749 2.64236640930176
15750 2.70077705383301
15751 2.68229484558105
15752 2.544438123703
15753 2.7143235206604
15754 2.5267231464386
15755 2.93086767196655
15756 2.89692449569702
15757 2.80005431175232
15758 2.77929258346558
15759 2.93319869041443
15760 2.96657228469849
15761 2.94008660316467
15762 2.94706654548645
15763 2.78177404403687
15764 2.86177563667297
15765 2.79653716087341
15766 2.90931749343872
15767 2.76214146614075
15768 2.9769139289856
15769 2.81119537353516
15770 2.84777927398682
15771 2.91384530067444
15772 2.65798759460449
15773 2.87234234809875
15774 3.07744026184082
15775 2.97557830810547
15776 2.88148260116577
15777 3.06439614295959
15778 3.11050605773926
15779 3.03644013404846
15780 3.03856158256531
15781 3.01930928230286
15782 2.96274709701538
15783 2.57163071632385
15784 2.53241896629333
15785 2.49335527420044
15786 2.50704479217529
15787 2.60414290428162
15788 2.44642901420593
15789 2.38027787208557
15790 2.60453844070435
15791 2.32818675041199
15792 2.45587706565857
15793 2.34972548484802
15794 2.33765769004822
15795 2.43430066108704
15796 2.47300982475281
15797 2.50536465644836
15798 2.45231127738953
15799 2.34348845481873
15800 2.40704703330994
15801 2.60059905052185
15802 2.50030040740967
15803 2.20833134651184
15804 2.36938953399658
15805 2.32865571975708
15806 2.44398522377014
15807 2.49299764633179
15808 2.45432734489441
15809 2.70338916778564
15810 2.51789140701294
15811 2.30477976799011
15812 2.48339414596558
15813 2.23916101455688
15814 2.33703923225403
15815 2.47514677047729
15816 2.29183220863342
15817 2.46660757064819
15818 2.3196108341217
15819 2.33099222183228
15820 2.22553014755249
15821 2.46534848213196
15822 2.28172707557678
15823 2.47527980804443
15824 2.42309784889221
15825 2.39328289031982
15826 2.35378789901733
15827 2.40055012702942
15828 2.25692224502563
15829 2.32062101364136
15830 2.44833660125732
15831 2.2347526550293
15832 2.34759759902954
15833 2.32367467880249
15834 2.40587210655212
15835 2.47791194915771
15836 2.59033584594727
15837 2.43397808074951
15838 2.36634421348572
15839 2.47569561004639
15840 2.2550802230835
15841 2.37840604782104
15842 2.28456377983093
15843 2.27068495750427
15844 2.60896587371826
15845 2.46199035644531
15846 2.56147742271423
15847 2.23361253738403
15848 2.37094926834106
15849 2.45642232894897
15850 2.3069794178009
15851 2.19034123420715
15852 2.15659737586975
15853 2.26381850242615
15854 2.37362766265869
15855 2.1869900226593
15856 2.32270550727844
15857 2.31025981903076
15858 2.23756980895996
15859 2.19652533531189
15860 2.23338556289673
15861 2.1150438785553
15862 2.26960182189941
15863 2.37400722503662
15864 2.47906756401062
15865 2.33533024787903
15866 2.21654438972473
15867 2.35433197021484
15868 2.21419072151184
15869 2.25707125663757
15870 2.39513850212097
15871 2.16772508621216
15872 2.10805201530457
15873 2.14713954925537
15874 2.2467942237854
15875 2.43652939796448
15876 2.15956711769104
15877 2.53686475753784
15878 2.37629294395447
15879 2.30148577690125
15880 3.78610181808472
15881 2.67589282989502
15882 2.6496217250824
15883 2.83403944969177
15884 2.83227944374084
15885 2.7124502658844
15886 2.79803490638733
15887 2.92307925224304
15888 3.17826199531555
15889 3.08801341056824
15890 2.57448196411133
15891 2.54666519165039
15892 2.54471611976624
15893 2.85544919967651
15894 3.26216864585876
15895 2.93210935592651
15896 2.43707060813904
15897 3.01348114013672
15898 3.11386513710022
15899 3.67632842063904
15900 3.5133740901947
15901 3.18817758560181
15902 3.41883516311646
15903 2.83837699890137
15904 3.37244868278503
15905 3.95159101486206
15906 3.27857899665833
15907 2.9511079788208
15908 2.5971245765686
15909 2.48581576347351
15910 2.72369122505188
15911 2.63196587562561
15912 2.24030518531799
15913 2.61198663711548
15914 2.60766863822937
15915 2.54093718528748
15916 2.52648138999939
15917 2.6520357131958
15918 2.75912117958069
15919 2.76077461242676
15920 2.68844389915466
15921 2.78846764564514
15922 2.3499436378479
15923 2.7079176902771
15924 2.62609028816223
15925 2.42387390136719
15926 2.58522486686707
15927 2.81710505485535
15928 2.74158072471619
15929 2.65334224700928
15930 2.65084767341614
15931 2.56693053245544
15932 2.67417430877686
15933 2.69249105453491
15934 2.804927110672
15935 2.78295993804932
15936 2.7692666053772
15937 2.65323710441589
15938 2.79923129081726
15939 2.51435518264771
15940 2.8029842376709
15941 2.50189614295959
15942 2.63182616233826
15943 2.66644549369812
15944 2.18486928939819
15945 2.62038588523865
15946 2.55975794792175
15947 2.59189867973328
15948 2.28406095504761
15949 2.43004202842712
15950 2.4090633392334
15951 2.47675824165344
15952 2.38080430030823
15953 2.34804916381836
15954 2.61017608642578
15955 2.49243474006653
15956 2.56582164764404
15957 2.37696766853333
15958 2.6382782459259
15959 2.28580856323242
15960 2.58036708831787
15961 2.47609901428223
15962 2.42926025390625
15963 2.53157639503479
15964 2.45207405090332
15965 2.28523945808411
15966 2.47474694252014
15967 2.23707151412964
15968 2.31448030471802
15969 2.41419529914856
15970 2.26264190673828
15971 1.97929728031158
15972 1.93565917015076
15973 2.42760348320007
15974 1.890909075737
15975 2.26087284088135
15976 2.35961556434631
15977 1.85205984115601
15978 2.66503715515137
15979 2.71956038475037
15980 2.71591019630432
15981 2.93854832649231
15982 2.77352690696716
15983 2.82267832756042
15984 2.8705689907074
15985 2.74896812438965
15986 2.84750628471375
15987 2.51512861251831
15988 2.13088488578796
15989 2.49681639671326
15990 1.86481034755707
15991 2.00285601615906
15992 2.23227453231812
15993 2.26371002197266
15994 2.18870615959167
15995 2.10625529289246
15996 2.10649228096008
15997 2.50338077545166
15998 2.65990400314331
15999 1.97592663764954
16000 1.94735205173492
16001 2.17990517616272
16002 2.07900047302246
16003 2.19762301445007
16004 2.22391819953918
16005 2.12144875526428
16006 2.52207016944885
16007 2.21480560302734
16008 2.20381116867065
16009 2.34700918197632
16010 2.35621356964111
16011 2.36056113243103
16012 2.41559600830078
16013 2.4135594367981
16014 2.45542407035828
16015 2.70601058006287
16016 2.48593664169312
16017 2.3078236579895
16018 2.20115995407104
16019 2.12685918807983
16020 2.16143894195557
16021 2.27391934394836
16022 2.19120836257935
16023 2.2942259311676
16024 2.27369475364685
16025 2.80983304977417
16026 2.88865971565247
16027 2.62770009040833
16028 2.77849841117859
16029 2.52362585067749
16030 2.46776676177979
16031 2.62687706947327
16032 2.79591298103333
16033 2.83229660987854
16034 2.8478000164032
16035 2.61655950546265
16036 2.58541965484619
16037 2.89344573020935
16038 2.59209823608398
16039 2.34813666343689
16040 2.52447986602783
16041 2.55852317810059
16042 2.63628053665161
16043 2.62662434577942
16044 2.674889087677
16045 2.51754593849182
16046 2.5824613571167
16047 2.62913990020752
16048 2.63612079620361
16049 2.32913637161255
16050 2.17682218551636
16051 2.49244260787964
16052 2.5709376335144
16053 2.28965353965759
16054 2.8031952381134
16055 2.7796037197113
16056 2.57754349708557
16057 2.48005723953247
16058 2.2222752571106
16059 2.83319211006165
16060 2.86049365997314
16061 2.41105628013611
16062 2.37284660339355
16063 2.47896480560303
16064 2.39362120628357
16065 2.38644051551819
16066 2.73500466346741
16067 3.13891649246216
16068 2.99965763092041
16069 3.15982580184937
16070 2.85634875297546
16071 2.59536910057068
16072 2.89132046699524
16073 2.45933532714844
16074 2.71756172180176
16075 2.83983325958252
16076 2.9603750705719
16077 3.33033800125122
16078 3.47721004486084
16079 3.27819514274597
16080 3.20953989028931
16081 3.29641246795654
16082 3.28717684745789
16083 3.24765753746033
16084 3.28470778465271
16085 3.21090292930603
16086 3.10258865356445
16087 3.25915431976318
16088 3.23237180709839
16089 3.38364934921265
16090 3.23629975318909
16091 3.17401552200317
16092 3.18884825706482
16093 3.15594100952148
16094 3.02285170555115
16095 3.23277282714844
16096 3.26418399810791
16097 3.28154420852661
16098 3.17789363861084
16099 3.35671997070312
16100 3.34463667869568
16101 3.26434755325317
16102 3.17419338226318
16103 3.31322145462036
16104 3.27710247039795
16105 3.26685881614685
16106 3.25152993202209
16107 3.37979006767273
16108 3.31606554985046
16109 3.18074870109558
16110 3.21683430671692
16111 3.27696633338928
16112 3.22687959671021
16113 3.11614012718201
16114 3.37124180793762
16115 3.14934992790222
16116 3.27722215652466
16117 3.28936266899109
16118 3.33729600906372
16119 3.47310519218445
16120 3.28124117851257
16121 3.19800090789795
16122 3.19880127906799
16123 3.14589595794678
16124 3.30395865440369
16125 3.22049617767334
16126 3.45510482788086
16127 3.29741263389587
16128 3.401695728302
16129 2.93699359893799
16130 3.19058036804199
16131 3.07381820678711
16132 3.14236116409302
16133 3.0322892665863
16134 3.40535831451416
16135 3.21235299110413
16136 3.21589660644531
16137 3.81004858016968
16138 3.25220036506653
16139 2.84777808189392
16140 2.76344847679138
16141 2.95130491256714
16142 3.12115478515625
16143 3.18673825263977
16144 3.07252049446106
16145 3.18053197860718
16146 2.88979816436768
16147 3.08286380767822
16148 2.8237316608429
16149 2.85891461372375
16150 2.63876390457153
16151 2.99589681625366
16152 3.02760052680969
16153 2.98626971244812
16154 2.8960542678833
16155 3.07066988945007
16156 3.14141392707825
16157 2.7626256942749
16158 2.94374656677246
16159 3.0842604637146
16160 3.48749756813049
16161 3.09547781944275
16162 3.16672015190125
16163 2.80131196975708
16164 3.242755651474
16165 2.80952954292297
16166 2.87033772468567
16167 2.81676936149597
16168 2.96896982192993
16169 2.76250028610229
16170 2.78317594528198
16171 3.16796517372131
16172 3.21046495437622
16173 3.50603866577148
16174 3.40514969825745
16175 3.05602216720581
16176 3.42847228050232
16177 3.07815885543823
16178 3.23794865608215
16179 3.31883454322815
16180 3.35527920722961
16181 3.05477595329285
16182 3.02878570556641
16183 2.72232580184937
16184 3.08410620689392
16185 3.2567298412323
16186 3.04176044464111
16187 2.96776580810547
16188 3.16086387634277
16189 3.39529585838318
16190 3.31959414482117
16191 2.98242783546448
16192 3.47430872917175
16193 3.45029926300049
16194 3.26559853553772
16195 3.34707880020142
16196 3.37641358375549
16197 3.04009938240051
16198 3.09661030769348
16199 3.20949172973633
16200 3.10212659835815
16201 3.23463940620422
16202 2.49827933311462
16203 2.90264511108398
16204 3.01147484779358
16205 3.35867547988892
16206 3.59551930427551
16207 3.33944940567017
16208 3.63876390457153
16209 3.57425308227539
16210 3.67328906059265
16211 2.5957567691803
16212 2.9537718296051
16213 2.46225953102112
16214 2.91510820388794
16215 3.32739877700806
16216 2.74366807937622
16217 2.92266774177551
16218 2.80161619186401
16219 2.66643762588501
16220 2.86062169075012
16221 3.0394275188446
16222 2.81586313247681
16223 2.90342044830322
16224 3.1081714630127
16225 3.20058441162109
16226 3.15402746200562
16227 3.30236577987671
16228 3.42106366157532
16229 3.10626125335693
16230 3.25191068649292
16231 3.49193549156189
16232 3.04568433761597
16233 3.3795280456543
16234 2.83083128929138
16235 3.24763560295105
16236 2.94845509529114
16237 3.03233480453491
16238 2.78483176231384
16239 2.5329532623291
16240 2.99335098266602
16241 2.60757923126221
16242 2.63949155807495
16243 3.5005989074707
16244 3.10885262489319
16245 3.14353394508362
16246 2.18421149253845
16247 2.5548574924469
16248 2.32405161857605
16249 2.13629770278931
16250 2.00627064704895
16251 2.55672359466553
16252 2.83257579803467
16253 2.96946382522583
16254 3.13428974151611
16255 4.09817743301392
16256 3.21854519844055
16257 3.401211977005
16258 3.59598898887634
16259 3.6883237361908
16260 3.32746529579163
16261 4.02722787857056
16262 3.70795488357544
16263 4.32500648498535
16264 4.25040817260742
16265 5.10325527191162
16266 4.36219167709351
16267 5.11010408401489
16268 4.97229433059692
16269 4.40719938278198
16270 4.9897632598877
16271 5.69255018234253
16272 4.5050196647644
16273 4.990159034729
16274 5.28359603881836
16275 4.81628131866455
16276 5.61326551437378
16277 4.84971952438354
16278 5.57321500778198
16279 5.25727844238281
16280 5.56339025497437
16281 5.13741207122803
16282 4.95310020446777
16283 5.35690498352051
16284 4.23370742797852
16285 3.89768815040588
16286 3.51419353485107
16287 4.51195764541626
16288 3.51107954978943
16289 3.53244161605835
16290 3.5832941532135
16291 2.9698805809021
16292 3.26200532913208
16293 3.12387609481812
16294 3.123042345047
16295 2.95135259628296
16296 2.57306456565857
16297 3.37766623497009
16298 3.07151174545288
16299 2.85705947875977
16300 4.24581909179688
16301 3.96368432044983
16302 3.80587434768677
16303 3.46610379219055
16304 3.21211218833923
16305 3.33062314987183
16306 3.33244204521179
16307 3.34348249435425
16308 3.38199067115784
16309 3.26525521278381
16310 3.50875329971313
16311 3.66068935394287
16312 4.10840034484863
16313 3.82043647766113
16314 3.97679662704468
16315 3.68890333175659
16316 3.92360210418701
16317 3.66201949119568
16318 3.78628349304199
16319 3.72336363792419
16320 3.65196061134338
16321 3.63032507896423
16322 3.32508563995361
16323 3.52987957000732
16324 3.49310493469238
16325 3.47151970863342
16326 3.60270619392395
16327 3.60037565231323
16328 3.85875940322876
16329 3.73669791221619
16330 3.54902577400208
16331 3.88847422599792
16332 3.70169425010681
16333 3.08818745613098
16334 3.95671248435974
16335 3.59390258789062
16336 3.11207747459412
16337 3.15606236457825
16338 3.78409147262573
16339 3.1228940486908
16340 3.46729040145874
16341 2.69423341751099
16342 3.06442952156067
16343 3.19775056838989
16344 2.8514199256897
16345 3.33386445045471
16346 3.26974487304688
16347 2.96282267570496
16348 2.87089419364929
16349 2.81870484352112
16350 2.57017278671265
16351 2.69880175590515
16352 2.43228149414062
16353 2.91898345947266
16354 3.23360919952393
16355 2.57992696762085
16356 3.32189106941223
16357 3.51514267921448
16358 3.75325751304626
16359 3.57297587394714
16360 3.81384491920471
16361 2.92526054382324
16362 2.89740991592407
16363 2.96087646484375
16364 2.96054553985596
16365 3.1931688785553
16366 3.01652002334595
16367 2.91269326210022
16368 2.85193777084351
16369 3.76548624038696
16370 3.08183622360229
16371 3.26479172706604
16372 3.50697183609009
16373 3.4905481338501
16374 3.23080205917358
16375 2.47130846977234
16376 2.56327128410339
16377 3.28581547737122
16378 3.62197780609131
16379 2.81362438201904
16380 2.54652452468872
16381 2.86868238449097
16382 3.00538396835327
16383 3.16095042228699
16384 2.68473887443542
16385 2.6701717376709
16386 3.34953045845032
16387 2.92219424247742
16388 2.98287749290466
16389 3.40645289421082
16390 3.03523254394531
16391 3.23649573326111
16392 3.49945974349976
16393 3.206134557724
16394 3.13853549957275
16395 3.32944869995117
16396 3.74090957641602
16397 3.47980618476868
16398 3.72648072242737
16399 3.61249208450317
16400 3.74612498283386
16401 3.54355001449585
16402 3.55886173248291
16403 3.53538393974304
16404 3.69688510894775
16405 4.20495700836182
16406 3.71462392807007
16407 3.83349466323853
16408 3.65576839447021
16409 4.22360801696777
16410 4.16613245010376
16411 4.41155529022217
16412 3.78181982040405
16413 3.65199065208435
16414 3.97117590904236
16415 3.77016139030457
16416 3.8321361541748
16417 3.46456623077393
16418 3.61005353927612
16419 3.71323728561401
16420 3.48681998252869
16421 3.84473371505737
16422 3.57614207267761
16423 3.58659958839417
16424 4.01646995544434
16425 3.35253739356995
16426 3.77418255805969
16427 3.77163910865784
16428 3.4389476776123
16429 3.36094093322754
16430 3.12952852249146
16431 3.24904227256775
16432 3.34246826171875
16433 3.56701755523682
16434 3.64257550239563
16435 3.19269776344299
16436 3.67014646530151
16437 3.41411471366882
16438 3.4257984161377
16439 3.21016955375671
16440 3.40276622772217
16441 3.39484429359436
16442 3.50611996650696
16443 3.30484771728516
16444 2.96039843559265
16445 3.14835548400879
16446 3.32889032363892
16447 3.22780776023865
16448 3.81437397003174
16449 3.46246790885925
16450 3.86920976638794
16451 3.85857272148132
16452 4.08314323425293
16453 4.43398857116699
16454 4.35432386398315
16455 4.40506315231323
16456 4.51986074447632
16457 4.31062746047974
16458 4.27470636367798
16459 4.50034141540527
16460 4.76782083511353
16461 4.41335153579712
16462 4.12612009048462
16463 4.20732736587524
16464 3.84377694129944
16465 3.36957120895386
16466 3.51441311836243
16467 3.67112326622009
16468 3.52544474601746
16469 3.90182495117188
16470 3.77167940139771
16471 3.82591223716736
16472 3.56735348701477
16473 3.33811974525452
16474 3.20747923851013
16475 3.72654986381531
16476 3.21869707107544
16477 3.39410305023193
16478 3.36510682106018
16479 3.34664082527161
16480 3.69113326072693
16481 3.95537829399109
16482 3.60852479934692
16483 3.55325126647949
16484 3.25490760803223
16485 3.1855366230011
16486 3.11003851890564
16487 3.22894954681396
16488 3.00136375427246
16489 3.00743579864502
16490 2.80333709716797
16491 3.0552282333374
16492 3.28525924682617
16493 3.42321634292603
16494 3.44396162033081
16495 3.25690364837646
16496 3.36023688316345
16497 3.65574645996094
16498 3.22074913978577
16499 3.07998013496399
16500 3.16513895988464
16501 3.1353645324707
16502 2.88465094566345
16503 3.57017374038696
16504 3.85883378982544
16505 3.39328789710999
16506 3.46582269668579
16507 3.79869246482849
16508 3.85822558403015
16509 3.75192618370056
16510 3.66031956672668
16511 3.52344393730164
16512 3.53333353996277
16513 3.28937935829163
16514 3.4763331413269
16515 3.31504511833191
16516 3.74917268753052
16517 3.27543926239014
16518 3.14556789398193
16519 3.34619283676147
16520 3.38655829429626
16521 3.34365725517273
16522 3.72794318199158
16523 3.61627340316772
16524 3.55475187301636
16525 3.62441277503967
16526 3.98029780387878
16527 3.95408010482788
16528 3.82163643836975
16529 3.81074833869934
16530 3.22762084007263
16531 3.69077825546265
16532 4.0364670753479
16533 4.15911865234375
16534 3.8429582118988
16535 3.77865886688232
16536 3.48687958717346
16537 3.32541012763977
16538 3.44584941864014
16539 2.60187387466431
16540 3.10789108276367
16541 3.18751835823059
16542 3.38082981109619
16543 3.33396601676941
16544 3.78257703781128
16545 3.17837953567505
16546 2.78515887260437
16547 2.66360282897949
16548 3.20491886138916
16549 3.62002825737
16550 3.33826804161072
16551 3.81053066253662
16552 3.79583239555359
16553 3.40838885307312
16554 2.80108189582825
16555 3.41080164909363
16556 3.20572352409363
16557 2.80219316482544
16558 3.3146014213562
16559 3.36834359169006
16560 3.59380221366882
16561 3.36848020553589
16562 3.32957148551941
16563 3.46978497505188
16564 3.36749315261841
16565 3.65245056152344
16566 3.09536862373352
16567 3.34195446968079
16568 3.23799991607666
16569 3.92208313941956
16570 3.85010099411011
16571 3.7839994430542
16572 3.94892954826355
16573 3.70746207237244
16574 3.80868768692017
16575 4.01723909378052
16576 3.70138716697693
16577 3.54364657402039
16578 3.62748718261719
16579 3.9281919002533
16580 3.72538113594055
16581 3.4204626083374
16582 3.70008563995361
16583 3.29807543754578
16584 3.53913497924805
16585 3.92267918586731
16586 3.34866309165955
16587 3.33232808113098
16588 3.00945854187012
16589 3.14159679412842
16590 3.82412981987
16591 3.23127365112305
16592 3.68526434898376
16593 3.8234589099884
16594 3.82198810577393
16595 3.78535079956055
16596 3.2903208732605
16597 3.54999995231628
16598 3.39017415046692
16599 3.19613289833069
16600 3.78222608566284
16601 3.15009784698486
16602 2.6072838306427
16603 3.02280879020691
16604 3.04178786277771
16605 4.22373151779175
16606 4.285560131073
16607 4.25788021087646
16608 4.15156412124634
16609 4.24210786819458
16610 4.24429559707642
16611 4.18851661682129
16612 3.79514122009277
16613 3.55064725875854
16614 2.66053438186646
16615 3.23044204711914
16616 3.09165167808533
16617 3.03352189064026
16618 3.22718620300293
16619 3.21424055099487
16620 3.55670261383057
16621 3.25336623191833
16622 3.46501588821411
16623 3.5436065196991
16624 3.16307163238525
16625 3.72072052955627
16626 3.30090141296387
16627 3.62971639633179
16628 3.46981191635132
16629 3.34269833564758
16630 3.62789463996887
16631 3.4405505657196
16632 3.42396759986877
16633 3.32331585884094
16634 3.65466618537903
16635 3.6981360912323
16636 3.58753252029419
16637 3.0744309425354
16638 3.25407433509827
16639 3.530277967453
16640 3.55214667320251
16641 4.08363580703735
16642 3.5347945690155
16643 2.82224822044373
16644 3.0112509727478
16645 3.20470690727234
16646 2.95820450782776
16647 3.44290280342102
16648 3.66244888305664
16649 3.06640648841858
16650 3.09852647781372
16651 3.24122190475464
16652 2.77904987335205
16653 3.07885527610779
16654 2.914137840271
16655 3.50674557685852
16656 3.61214017868042
16657 3.34399032592773
16658 4.14114141464233
16659 3.10922288894653
16660 2.80514454841614
16661 3.37015223503113
16662 3.88313961029053
16663 4.16745853424072
16664 3.95174789428711
16665 3.70847153663635
16666 4.11671686172485
16667 3.97118425369263
16668 4.32978630065918
16669 3.78863978385925
16670 4.30644226074219
16671 3.97069311141968
16672 4.00838661193848
16673 4.11864137649536
16674 4.22110033035278
16675 3.24060893058777
16676 3.28233313560486
16677 3.23466157913208
16678 2.86040329933167
16679 3.07082056999207
16680 3.3025279045105
16681 3.56318712234497
16682 3.51385807991028
16683 3.72032594680786
16684 3.32768487930298
16685 3.40456891059875
16686 2.76769328117371
16687 3.82743763923645
16688 3.68825745582581
16689 3.5219395160675
16690 3.53905391693115
16691 3.83409690856934
16692 3.6821460723877
16693 3.60785746574402
16694 3.24879360198975
16695 3.63124370574951
16696 3.63129425048828
16697 3.38904142379761
16698 3.16341519355774
16699 2.79406881332397
16700 3.07935571670532
16701 3.01657199859619
16702 3.33971571922302
16703 3.59925079345703
16704 3.43067812919617
16705 3.5735490322113
16706 3.82790303230286
16707 3.52346849441528
16708 3.30791997909546
16709 3.34151768684387
16710 3.68871355056763
16711 2.63889026641846
16712 3.58529376983643
16713 3.58005023002625
16714 3.22134137153625
16715 2.88438725471497
16716 3.36793184280396
16717 3.09254169464111
16718 3.52413272857666
16719 3.670818567276
16720 3.84329009056091
16721 3.60949730873108
16722 3.88877177238464
16723 4.26321935653687
16724 3.28508853912354
16725 3.95645999908447
16726 3.90506196022034
16727 4.19760465621948
16728 4.00542402267456
16729 3.52309036254883
16730 3.63567352294922
16731 3.10833239555359
16732 3.58605074882507
16733 3.60586476325989
16734 4.28150653839111
16735 4.062903881073
16736 3.39298987388611
16737 3.71259450912476
16738 3.70670557022095
16739 4.1706714630127
16740 4.13102054595947
16741 4.51547574996948
16742 4.05387496948242
16743 4.35699462890625
16744 3.51926326751709
16745 3.97426295280457
16746 3.84544706344604
16747 3.83290076255798
16748 4.02888488769531
16749 3.75387501716614
16750 3.14346647262573
16751 3.92194294929504
16752 3.64805102348328
16753 3.17539715766907
16754 3.48371720314026
16755 3.64854621887207
16756 3.43424320220947
16757 3.10978007316589
16758 2.83323812484741
16759 3.02304339408875
16760 3.14149069786072
16761 2.61768126487732
16762 2.86984157562256
16763 3.07350420951843
16764 2.59874677658081
16765 3.3693835735321
16766 3.31295609474182
16767 3.46344017982483
16768 3.0087993144989
16769 3.46334552764893
16770 3.31616616249084
16771 3.6577889919281
16772 3.68705177307129
16773 3.35308575630188
16774 3.01235413551331
16775 3.60841131210327
16776 3.5846471786499
16777 3.3012433052063
16778 3.30817675590515
16779 3.73004913330078
16780 3.37513041496277
16781 3.50824999809265
16782 2.90570092201233
16783 3.22361874580383
16784 3.34498381614685
16785 3.03221559524536
16786 3.28110647201538
16787 3.19369888305664
16788 2.95213174819946
16789 3.01535129547119
16790 3.28899312019348
16791 4.29132270812988
16792 3.24633693695068
16793 3.75208759307861
16794 3.36295533180237
16795 2.97685194015503
16796 3.30016279220581
16797 3.93712329864502
16798 4.01572132110596
16799 3.95535898208618
16800 3.29152035713196
16801 3.68489766120911
16802 3.15626454353333
16803 2.59457945823669
16804 2.76544857025146
16805 3.28304195404053
16806 2.93476676940918
16807 3.56582427024841
16808 3.67508363723755
16809 3.64073395729065
16810 3.96650671958923
16811 3.82300424575806
16812 3.92236232757568
16813 3.80004119873047
16814 3.82505059242249
16815 3.5726580619812
16816 3.72031092643738
16817 3.39218640327454
16818 3.57976889610291
16819 2.80801224708557
16820 3.35376644134521
16821 3.28727102279663
16822 3.63552451133728
16823 3.46911668777466
16824 3.77668642997742
16825 4.21190357208252
16826 3.96427369117737
16827 4.09128475189209
16828 3.8704206943512
16829 3.78155398368835
16830 3.76354598999023
16831 3.50071620941162
16832 3.95600581169128
16833 3.69790244102478
16834 3.05324912071228
16835 3.44997382164001
16836 3.60528922080994
16837 3.28457045555115
16838 3.22737145423889
16839 2.99585795402527
16840 2.68486881256104
16841 3.33159828186035
16842 3.55973720550537
16843 2.73093843460083
16844 3.92725896835327
16845 3.44567537307739
16846 3.87402272224426
16847 3.85892200469971
16848 3.65073490142822
16849 3.44364809989929
16850 3.61444401741028
16851 3.32783341407776
16852 3.0265691280365
16853 3.57284164428711
16854 3.77276611328125
16855 3.47887897491455
16856 3.39491248130798
16857 3.23262977600098
16858 3.14662981033325
16859 3.35362386703491
16860 3.32801151275635
16861 2.88134455680847
16862 3.57091951370239
16863 3.86304783821106
16864 4.12460565567017
16865 4.36950731277466
16866 4.61802291870117
16867 4.22842168807983
16868 3.57511949539185
16869 4.36251783370972
16870 4.85549354553223
16871 4.63568353652954
16872 4.18336582183838
16873 4.0302152633667
16874 3.95197439193726
16875 4.27361726760864
16876 4.67883491516113
16877 4.25559425354004
16878 3.7408709526062
16879 4.20582056045532
16880 3.85629916191101
16881 3.13441109657288
16882 3.71067070960999
16883 3.32471370697021
16884 3.23228764533997
16885 3.39069747924805
16886 3.71849465370178
16887 3.19125390052795
16888 4.51856756210327
16889 4.4095664024353
16890 4.17953729629517
16891 4.60510301589966
16892 4.43845319747925
16893 4.2990403175354
16894 4.65672206878662
16895 3.86441826820374
16896 3.32973456382751
16897 3.41383028030396
16898 3.07541751861572
16899 2.63211607933044
16900 3.55521512031555
16901 3.48028707504272
16902 3.54617023468018
16903 3.6848783493042
16904 4.03382253646851
16905 3.97243571281433
16906 3.49744987487793
16907 3.59072208404541
16908 3.05573749542236
16909 2.94952034950256
16910 3.41600203514099
16911 3.3360960483551
16912 3.06951427459717
16913 2.43921279907227
16914 3.15995073318481
16915 2.85544729232788
16916 3.3730149269104
16917 2.76766514778137
16918 2.97145485877991
16919 3.49013185501099
16920 2.93139886856079
16921 2.91113138198853
16922 3.02061653137207
16923 2.5747230052948
16924 2.99141216278076
16925 3.16542196273804
16926 3.26620626449585
16927 3.06721806526184
16928 3.32761454582214
16929 3.11179137229919
16930 2.92646718025208
16931 3.06627058982849
16932 2.92315101623535
16933 3.3411283493042
16934 2.54613518714905
16935 2.78003716468811
16936 2.81541109085083
16937 2.88604950904846
16938 2.66149568557739
16939 3.0238573551178
16940 3.74082398414612
16941 3.54581952095032
16942 3.2550835609436
16943 2.9832010269165
16944 3.20709109306335
16945 2.98095202445984
16946 2.84178471565247
16947 2.58083891868591
16948 2.62238669395447
16949 3.3639874458313
16950 3.8011634349823
16951 3.77298140525818
16952 3.49384450912476
16953 2.83909797668457
16954 3.16353464126587
16955 3.08367347717285
16956 3.18984699249268
16957 2.37572145462036
16958 2.49411392211914
16959 2.65566563606262
16960 2.1579442024231
16961 2.48025751113892
16962 2.33113503456116
16963 2.23642110824585
16964 2.16916847229004
16965 2.54357314109802
16966 1.99113869667053
16967 2.24598360061646
16968 2.32549214363098
16969 2.91966199874878
16970 2.82107353210449
16971 2.79348492622375
16972 3.10201096534729
16973 2.76980423927307
16974 3.20091080665588
16975 3.56219553947449
16976 4.02049350738525
16977 3.86341142654419
16978 3.45768666267395
16979 3.51392292976379
16980 3.53743743896484
16981 3.52467131614685
16982 3.99642324447632
16983 3.60284805297852
16984 3.23785519599915
16985 3.37237691879272
16986 3.45459771156311
16987 3.51544785499573
16988 3.10241508483887
16989 2.91387438774109
16990 3.73434948921204
16991 3.93359923362732
16992 3.70105743408203
16993 4.27942895889282
16994 3.896329164505
16995 3.77891206741333
16996 3.9680814743042
16997 4.41164064407349
16998 3.91085839271545
16999 3.54950356483459
17000 2.88494062423706
17001 2.69709014892578
17002 3.46682381629944
17003 3.34833693504333
17004 3.10670137405396
17005 2.91756963729858
17006 2.6444845199585
17007 3.00999021530151
17008 2.92082381248474
17009 2.90651965141296
17010 2.90009355545044
17011 2.8808536529541
17012 2.80225229263306
17013 3.19669914245605
17014 2.71094441413879
17015 3.09839725494385
17016 3.07386088371277
17017 2.94533157348633
17018 2.90133309364319
17019 2.51248216629028
17020 2.98474907875061
17021 2.85478758811951
17022 2.9165575504303
17023 3.25481009483337
17024 3.30124258995056
17025 3.2552502155304
17026 3.41935086250305
17027 2.6835880279541
17028 2.66824388504028
17029 2.67956399917603
17030 2.66720414161682
17031 3.44107103347778
17032 2.91692757606506
17033 2.70293188095093
17034 2.86019372940063
17035 3.32441258430481
17036 3.00307488441467
17037 3.14163136482239
17038 3.26882219314575
17039 3.45133447647095
17040 3.38337993621826
17041 3.22950458526611
17042 3.03984713554382
17043 3.04364156723022
17044 3.13663554191589
17045 3.29372358322144
17046 3.06159901618958
17047 2.59075951576233
17048 2.78596544265747
17049 2.86286020278931
17050 2.66298508644104
17051 2.94077181816101
17052 3.09008240699768
17053 2.84526538848877
17054 2.64249300956726
17055 3.06832480430603
17056 2.82503533363342
17057 2.99451160430908
17058 2.73379731178284
17059 2.86558628082275
17060 2.15591883659363
17061 2.84827852249146
17062 2.56486320495605
17063 2.70586609840393
17064 2.71479988098145
17065 2.93582129478455
17066 2.75196647644043
17067 2.84096097946167
17068 3.04004764556885
17069 3.10679411888123
17070 3.32217884063721
17071 2.625643491745
17072 2.53757786750793
17073 2.73952841758728
17074 2.55114412307739
17075 2.75207591056824
17076 2.45869970321655
17077 2.49575448036194
17078 2.8322160243988
17079 4.18570804595947
17080 4.01401710510254
17081 3.92197847366333
17082 3.70002222061157
17083 3.52300333976746
17084 3.17271876335144
17085 3.41324162483215
17086 2.50454044342041
17087 2.33687019348145
17088 2.72236752510071
17089 3.360835313797
17090 2.9199116230011
17091 2.71230792999268
17092 3.18971395492554
17093 3.11749720573425
17094 2.64071655273438
17095 2.52513194084167
17096 3.02970552444458
17097 2.97579503059387
17098 2.76468849182129
17099 2.63244771957397
17100 2.58951282501221
17101 2.42601752281189
17102 2.13200044631958
17103 2.52127933502197
17104 2.12693858146667
17105 2.43093800544739
17106 2.82447361946106
17107 2.51210403442383
17108 2.10762047767639
17109 2.59282231330872
17110 3.23257827758789
17111 2.74200701713562
17112 3.48039555549622
17113 3.7418839931488
17114 3.64690613746643
17115 3.38318777084351
17116 2.54930591583252
17117 2.73994708061218
17118 2.57372641563416
17119 2.30694627761841
17120 2.59644889831543
17121 2.45356369018555
17122 2.73371386528015
17123 2.31084752082825
17124 2.73338389396667
17125 3.07353687286377
17126 2.62642121315002
17127 2.77965784072876
17128 3.05070018768311
17129 2.804842710495
17130 2.86568474769592
17131 2.93146872520447
17132 3.01018500328064
17133 2.8608226776123
17134 2.70229935646057
17135 2.73003530502319
17136 2.70881772041321
17137 3.26181197166443
17138 2.54180932044983
17139 2.87023305892944
17140 3.25315570831299
17141 2.74572110176086
17142 2.73623585700989
17143 2.5539402961731
17144 2.40924453735352
17145 2.5315535068512
17146 2.60151267051697
17147 2.50969076156616
17148 2.90749049186707
17149 2.98041105270386
17150 2.78096699714661
17151 2.24426174163818
17152 2.73290157318115
17153 2.78959822654724
17154 2.69418025016785
17155 2.59673547744751
17156 2.93409037590027
17157 2.68518853187561
17158 2.94944167137146
17159 3.21644902229309
17160 2.81849026679993
17161 2.74902629852295
17162 2.55728006362915
17163 2.71984696388245
17164 2.4326331615448
17165 2.63036251068115
17166 2.66958546638489
17167 2.67704033851624
17168 2.7520055770874
17169 3.26535654067993
17170 3.00057435035706
17171 3.51639628410339
17172 3.04887700080872
17173 2.54024529457092
17174 2.95229244232178
17175 2.6541063785553
17176 2.5765917301178
17177 2.62280583381653
17178 2.7461154460907
17179 2.94916439056396
17180 2.7439923286438
17181 2.87618327140808
17182 2.77990198135376
17183 2.70899796485901
17184 2.35183453559875
17185 2.20266914367676
17186 2.33273029327393
17187 2.85357809066772
17188 2.71147513389587
17189 2.72220277786255
17190 2.62904357910156
17191 3.01166963577271
17192 2.59121465682983
17193 2.75533318519592
17194 2.59035587310791
17195 2.63117814064026
17196 2.3601987361908
17197 2.3278489112854
17198 2.76276183128357
17199 2.88403391838074
17200 2.92946863174438
17201 2.75687718391418
17202 3.21143054962158
17203 2.82091569900513
17204 2.81659150123596
17205 3.06861042976379
17206 2.82542324066162
17207 2.95303630828857
17208 3.35898375511169
17209 3.32969260215759
17210 3.39000630378723
17211 3.31945848464966
17212 3.16821026802063
17213 3.45057487487793
17214 3.28220057487488
17215 3.38836693763733
17216 3.4437096118927
17217 3.29850578308105
17218 3.20622181892395
17219 3.46392059326172
17220 3.33539152145386
17221 3.43662309646606
17222 2.83566737174988
17223 2.95870232582092
17224 3.1044499874115
17225 2.97762584686279
17226 3.02060532569885
17227 2.87219333648682
17228 3.13756728172302
17229 3.03207659721375
17230 3.22762727737427
17231 3.36800122261047
17232 3.30108833312988
17233 3.51608848571777
17234 3.37899494171143
17235 3.42579889297485
17236 3.32505512237549
17237 3.33907532691956
17238 3.42943978309631
17239 3.34062361717224
17240 3.46410703659058
17241 3.50384449958801
17242 3.36782336235046
17243 3.38794875144958
17244 3.33679699897766
17245 3.45806074142456
17246 3.36815023422241
17247 3.65970778465271
17248 3.64569115638733
17249 3.55434989929199
17250 3.66673851013184
17251 3.66653108596802
17252 3.51080965995789
17253 3.81273579597473
17254 3.46797871589661
17255 3.78314900398254
17256 3.80968260765076
17257 3.62213897705078
17258 3.54707646369934
17259 3.46659636497498
17260 3.65732312202454
17261 3.34991836547852
17262 3.43286299705505
17263 3.39546036720276
17264 3.38909101486206
17265 3.40851545333862
17266 3.32098007202148
17267 3.51359891891479
17268 3.49081897735596
17269 3.44312620162964
17270 3.52393317222595
17271 3.46300148963928
17272 3.55376052856445
17273 3.55060958862305
17274 3.5712878704071
17275 3.37958359718323
17276 3.4646327495575
17277 3.28407764434814
17278 3.45951747894287
17279 3.44304227828979
17280 3.62227201461792
17281 3.4436719417572
17282 3.34039187431335
17283 3.29846286773682
17284 3.52055859565735
17285 3.47644448280334
17286 3.49119734764099
17287 3.48724579811096
17288 3.80836915969849
17289 3.61169981956482
17290 3.41802191734314
17291 3.52387475967407
17292 3.54410123825073
17293 3.27423882484436
17294 3.54015564918518
17295 3.3758659362793
17296 3.42491674423218
17297 3.54057049751282
17298 3.55317306518555
17299 3.22979640960693
17300 3.34843063354492
17301 3.54875135421753
17302 3.42467832565308
17303 3.45729637145996
17304 3.29539489746094
17305 3.06514668464661
17306 3.25448679924011
17307 3.16507315635681
17308 3.20275163650513
17309 3.37874174118042
17310 3.46891522407532
17311 3.70311093330383
17312 3.82123184204102
17313 3.96708273887634
17314 3.83994913101196
17315 3.8826789855957
17316 3.82421946525574
17317 4.14205646514893
17318 4.12827396392822
17319 3.99195671081543
17320 3.76672530174255
17321 3.77193903923035
17322 4.04949617385864
17323 4.29536294937134
17324 3.49893808364868
17325 3.45052909851074
17326 3.83087277412415
17327 3.80890965461731
17328 3.65275549888611
17329 3.68135213851929
17330 3.67236304283142
17331 4.03434562683105
17332 3.85868906974792
17333 3.90461850166321
17334 4.2378191947937
17335 3.99265885353088
17336 3.78182744979858
17337 3.91324257850647
17338 4.15936088562012
17339 3.9802713394165
17340 3.81119394302368
17341 4.0465350151062
17342 4.01675987243652
17343 4.05753183364868
17344 3.97252917289734
17345 4.0635724067688
17346 4.03050899505615
17347 3.79851150512695
17348 3.88906598091125
17349 4.06722974777222
17350 3.96714735031128
17351 3.76368832588196
17352 3.98352718353271
17353 3.91356706619263
17354 3.85684704780579
17355 3.73503112792969
17356 3.80346202850342
17357 3.67595648765564
17358 3.68559193611145
17359 3.7142505645752
17360 3.80891895294189
17361 3.68841600418091
17362 3.88683605194092
17363 4.25204658508301
17364 4.26141881942749
17365 3.86846303939819
17366 4.19600009918213
17367 4.07214307785034
17368 4.23850870132446
17369 4.16756248474121
17370 3.614253282547
17371 3.74059319496155
17372 3.92195606231689
17373 3.65479302406311
17374 3.72234582901001
17375 3.7002375125885
17376 3.68657159805298
17377 3.52529001235962
17378 3.92699790000916
17379 3.98449015617371
17380 3.88677310943604
17381 3.61438250541687
17382 3.59055995941162
17383 3.48084568977356
17384 3.73277258872986
17385 3.50346350669861
17386 3.55191993713379
17387 3.70370626449585
17388 3.50149917602539
17389 3.47378659248352
17390 3.72670221328735
17391 3.54867601394653
17392 3.88887739181519
17393 3.46857166290283
17394 3.62163639068604
17395 3.7676854133606
17396 3.97027492523193
17397 3.97352647781372
17398 4.12348747253418
17399 4.00533246994019
17400 3.90806245803833
17401 3.77415800094604
17402 3.9495096206665
17403 3.86034917831421
17404 3.69852924346924
17405 3.79555797576904
17406 3.72093462944031
17407 3.6424252986908
17408 3.60099864006042
17409 3.56395483016968
17410 3.80266976356506
17411 3.75482106208801
17412 3.48960566520691
17413 3.42357349395752
17414 3.60239434242249
17415 3.26938223838806
17416 3.50243616104126
17417 3.4776656627655
17418 3.43191957473755
17419 3.60893034934998
17420 3.69411134719849
17421 3.75221586227417
17422 3.56837272644043
17423 3.66628909111023
17424 3.51638984680176
17425 3.58055114746094
17426 3.54572653770447
17427 3.83494448661804
17428 3.66394400596619
17429 3.92494940757751
17430 3.82910943031311
17431 3.60986518859863
17432 3.95145010948181
17433 3.94150161743164
17434 3.96474719047546
17435 4.06652593612671
17436 3.89458847045898
17437 3.64952206611633
17438 3.30736756324768
17439 3.49329400062561
17440 3.50507712364197
17441 3.35281276702881
17442 3.38498854637146
17443 3.48479127883911
17444 3.55202007293701
17445 3.58488440513611
17446 3.64084482192993
17447 3.85457348823547
17448 3.79186034202576
17449 3.8992292881012
17450 3.73867464065552
17451 3.56683588027954
17452 3.52557063102722
17453 3.40227627754211
17454 3.5774393081665
17455 3.59101104736328
17456 3.7139048576355
17457 3.59294605255127
17458 3.50795388221741
17459 3.72101664543152
17460 3.74978876113892
17461 3.77480363845825
17462 3.59550905227661
17463 3.84751534461975
17464 3.68378305435181
17465 3.75197672843933
17466 3.61476707458496
17467 3.65996479988098
17468 3.70417809486389
17469 3.45274806022644
17470 3.72037529945374
17471 3.77948141098022
17472 3.58304023742676
17473 3.52410483360291
17474 3.88947296142578
17475 3.73759388923645
17476 3.6793839931488
17477 3.60228657722473
17478 3.6550440788269
17479 4.12925338745117
17480 4.0901894569397
17481 4.31727170944214
17482 4.30474042892456
17483 4.05001878738403
17484 4.16031074523926
17485 3.87166500091553
17486 3.97837042808533
17487 3.85651230812073
17488 3.60274004936218
17489 3.91115832328796
17490 3.55901503562927
17491 3.38580131530762
17492 3.89460301399231
17493 3.56052279472351
17494 3.36380672454834
17495 3.43060922622681
17496 3.36839151382446
17497 3.5956130027771
17498 3.45285391807556
17499 3.85005307197571
17500 3.68374109268188
17501 3.71280169487
17502 4.26286506652832
17503 4.05894088745117
17504 4.24119710922241
17505 4.03515768051147
17506 4.23044443130493
17507 4.26215791702271
17508 4.23950815200806
17509 4.29615545272827
17510 4.18025827407837
17511 4.1290488243103
17512 4.24486923217773
17513 4.01772451400757
17514 4.24303245544434
17515 4.09147787094116
17516 4.16721820831299
17517 4.21095991134644
17518 4.09341144561768
17519 3.99385976791382
17520 3.98131704330444
17521 4.36632251739502
17522 4.30763339996338
17523 4.23527860641479
17524 3.77641534805298
17525 3.95362210273743
17526 3.90654945373535
17527 3.94021916389465
17528 3.99107050895691
17529 3.72805190086365
17530 4.11165571212769
17531 3.85891389846802
17532 4.10161590576172
17533 3.71516871452332
17534 3.53257179260254
17535 3.50586724281311
17536 3.52431631088257
17537 3.65617942810059
17538 3.19230461120605
17539 3.52947664260864
17540 3.07998609542847
17541 3.12107825279236
17542 3.08972191810608
17543 3.4374668598175
17544 3.28030443191528
17545 3.18734526634216
17546 3.56130337715149
17547 3.29257798194885
17548 3.71130299568176
17549 3.60132217407227
17550 3.45679569244385
17551 2.90996408462524
17552 2.99603295326233
17553 2.96366596221924
17554 3.03385424613953
17555 2.99163889884949
17556 2.66618680953979
17557 2.67827606201172
17558 3.5339298248291
17559 2.72979378700256
17560 2.68833160400391
17561 2.56350469589233
17562 2.64163756370544
17563 2.6518132686615
17564 2.62838912010193
17565 2.91414713859558
17566 3.00470519065857
17567 2.74426579475403
17568 2.54705595970154
17569 3.34663558006287
17570 3.23536443710327
17571 2.73224139213562
17572 2.55488133430481
17573 2.56684947013855
17574 2.20906376838684
17575 2.50735235214233
17576 2.40774989128113
17577 2.56571340560913
17578 2.81227207183838
17579 2.51561188697815
17580 2.35320711135864
17581 2.47622156143188
17582 2.69843506813049
17583 2.56429076194763
17584 2.59484910964966
17585 2.6301589012146
17586 2.46284699440002
17587 2.49339056015015
17588 2.39294171333313
17589 2.59474587440491
17590 2.65573716163635
17591 2.45462393760681
17592 2.62963843345642
17593 2.55177688598633
17594 2.69279408454895
17595 2.46371150016785
17596 2.34874415397644
17597 2.74845004081726
17598 2.72483682632446
17599 2.65766787528992
17600 2.92265129089355
17601 2.52725005149841
17602 2.90683817863464
17603 2.92953586578369
17604 3.09561777114868
17605 3.26032972335815
17606 3.50790667533875
17607 3.56996321678162
17608 3.75666213035583
17609 2.86969423294067
17610 2.41360950469971
17611 2.75337958335876
17612 2.94377851486206
17613 2.76863360404968
17614 2.69241189956665
17615 2.60513234138489
17616 2.45220375061035
17617 2.6626558303833
17618 2.81617212295532
17619 3.32442784309387
17620 2.99201583862305
17621 2.59494805335999
17622 2.65651416778564
17623 2.76885771751404
17624 2.5088837146759
17625 2.76515340805054
17626 2.81766057014465
17627 2.81490874290466
17628 2.74414420127869
17629 2.97104215621948
17630 2.34237265586853
17631 2.7462375164032
17632 2.61041712760925
17633 2.71606111526489
17634 2.94599270820618
17635 2.91265392303467
17636 2.7548463344574
17637 2.794105052948
17638 2.67749166488647
17639 2.88700318336487
17640 2.95675730705261
17641 2.95013403892517
17642 2.90533185005188
17643 2.94892716407776
17644 2.6283757686615
17645 2.76371717453003
17646 2.68941831588745
17647 2.87153720855713
17648 2.87817430496216
17649 2.87370276451111
17650 3.06901669502258
17651 2.63796925544739
17652 2.95314478874207
17653 2.66955304145813
17654 2.66037702560425
17655 2.69242477416992
17656 2.57720375061035
17657 2.56745457649231
17658 2.59580874443054
17659 2.5501811504364
17660 2.70748829841614
17661 2.6423168182373
17662 3.16418552398682
17663 3.20849895477295
17664 2.49158501625061
17665 2.64625930786133
17666 2.42564010620117
17667 2.51181030273438
17668 2.69458317756653
17669 2.81712698936462
17670 2.66245794296265
17671 2.6763014793396
17672 2.68180799484253
17673 3.10374522209167
17674 3.76111435890198
17675 3.36046671867371
17676 3.83882904052734
17677 3.1800422668457
17678 3.20643091201782
17679 3.0927402973175
17680 3.53892159461975
17681 3.29422307014465
17682 3.31985116004944
17683 3.04754328727722
17684 3.10837197303772
17685 3.15377569198608
17686 3.44836807250977
17687 3.87770891189575
17688 3.02654123306274
17689 3.08812189102173
17690 2.59826898574829
17691 3.09351849555969
17692 3.50034308433533
17693 2.43127536773682
17694 2.58719706535339
17695 2.4399266242981
17696 2.47883558273315
17697 2.45210886001587
17698 2.93511486053467
17699 2.98863077163696
17700 3.27430152893066
17701 2.99048018455505
17702 2.46440553665161
17703 3.10001277923584
17704 3.28288221359253
17705 2.98793077468872
17706 3.22817039489746
17707 3.35861897468567
17708 3.08548092842102
17709 2.94750332832336
17710 3.10619974136353
17711 3.21164345741272
17712 3.48144793510437
17713 2.4392421245575
17714 3.36864233016968
17715 3.56378626823425
17716 3.19387221336365
17717 3.41831803321838
17718 3.29499793052673
17719 3.05116891860962
17720 3.02099680900574
17721 2.77482581138611
17722 2.82820868492126
17723 3.00064992904663
17724 2.99978399276733
17725 3.32311940193176
17726 2.69883298873901
17727 2.42038226127625
17728 2.43252468109131
17729 2.71587944030762
17730 3.10842657089233
17731 3.13718938827515
17732 2.90777850151062
17733 2.96486210823059
17734 3.17749810218811
17735 3.38998055458069
17736 3.25746202468872
17737 2.89126801490784
17738 3.38827395439148
17739 3.32667279243469
17740 3.28925681114197
17741 3.67297196388245
17742 3.18196153640747
17743 3.4177508354187
17744 3.17639589309692
17745 3.26230335235596
17746 3.36267638206482
17747 3.45462656021118
17748 3.42248773574829
17749 3.56912779808044
17750 3.43276739120483
17751 3.40939164161682
17752 3.46632242202759
17753 3.51173949241638
17754 3.9484326839447
17755 3.41988372802734
17756 3.43669819831848
17757 3.31845688819885
17758 3.67418336868286
17759 3.48710179328918
17760 2.74795866012573
17761 2.4554271697998
17762 2.23475742340088
17763 2.29564595222473
17764 2.59290528297424
17765 2.37379550933838
17766 2.85339570045471
17767 2.52884364128113
17768 3.115314245224
17769 2.96397566795349
17770 2.54264855384827
17771 2.4154326915741
17772 3.30299043655396
17773 2.97534608840942
17774 3.02377533912659
17775 3.04369282722473
17776 3.1749951839447
17777 3.22278618812561
17778 2.98419165611267
17779 3.54553556442261
17780 3.19193482398987
17781 2.86676001548767
17782 3.01771426200867
17783 2.95441865921021
17784 2.95235347747803
17785 2.99044513702393
17786 2.95817828178406
17787 2.71600008010864
17788 3.18120741844177
17789 3.25276803970337
17790 3.17193818092346
17791 3.30490231513977
17792 3.16070747375488
17793 2.87287020683289
17794 2.77524971961975
17795 2.73975849151611
17796 2.64438128471375
17797 2.98554944992065
17798 3.24573540687561
17799 3.35052633285522
17800 3.15021705627441
17801 3.52447938919067
17802 2.87365055084229
17803 3.03245759010315
17804 3.54649186134338
17805 3.57526183128357
17806 2.88163876533508
17807 3.04975438117981
17808 3.24843215942383
17809 3.01397371292114
17810 3.31014060974121
17811 3.29512047767639
17812 3.10805678367615
17813 3.24070858955383
17814 2.9140465259552
17815 3.06473588943481
17816 3.17483806610107
17817 3.28954315185547
17818 3.47416567802429
17819 3.66881370544434
17820 3.96276187896729
17821 3.74757409095764
17822 3.92064881324768
17823 3.14989113807678
17824 3.02169227600098
17825 3.22072744369507
17826 3.53724241256714
17827 2.98380160331726
17828 3.08969783782959
17829 2.7807765007019
17830 2.60501527786255
17831 3.46041536331177
17832 2.98626756668091
17833 3.26581311225891
17834 3.43401098251343
17835 3.53422927856445
17836 3.59697604179382
17837 3.37357521057129
17838 3.21504068374634
17839 3.03022885322571
17840 3.17997264862061
17841 3.34268236160278
17842 3.28610920906067
17843 2.60644054412842
17844 2.74123239517212
17845 2.38228893280029
17846 2.10221529006958
17847 2.66213846206665
17848 2.45722150802612
17849 2.6502411365509
17850 2.65905594825745
17851 2.67166662216187
17852 2.73367977142334
17853 2.57387447357178
17854 2.51624226570129
17855 2.67586278915405
17856 2.47333955764771
17857 2.80157732963562
17858 3.03759002685547
17859 3.00111317634583
17860 2.55884146690369
17861 2.56914830207825
17862 2.72224712371826
17863 2.88458299636841
17864 2.61471700668335
17865 3.08596706390381
17866 3.00043678283691
17867 2.87945365905762
17868 2.94801688194275
17869 3.17116737365723
17870 3.57046151161194
17871 3.1049542427063
17872 3.29913234710693
17873 3.08639335632324
17874 2.3652663230896
17875 2.49983978271484
17876 2.77644968032837
17877 2.91192603111267
17878 3.03367733955383
17879 2.81259965896606
17880 3.32912468910217
17881 3.07667851448059
17882 2.95737075805664
17883 2.22006726264954
17884 2.30619692802429
17885 3.28192281723022
17886 3.80265784263611
17887 3.49513697624207
17888 3.00681948661804
17889 3.12968468666077
17890 2.89022994041443
17891 3.26067233085632
17892 3.2486777305603
17893 3.49112010002136
17894 3.83589053153992
17895 3.43581175804138
17896 3.4488308429718
17897 3.63334226608276
17898 3.32381772994995
17899 3.36135363578796
17900 2.83950686454773
17901 3.1379280090332
17902 2.85060358047485
17903 2.62840819358826
17904 2.75882983207703
17905 2.73289275169373
17906 3.07881927490234
17907 3.52173328399658
17908 3.56970453262329
17909 3.1394510269165
17910 2.82489681243896
17911 2.8026065826416
17912 2.2676146030426
17913 2.13939952850342
17914 3.36877584457397
17915 3.69613337516785
17916 3.27713179588318
17917 3.4012017250061
17918 2.24938011169434
17919 2.80773115158081
17920 3.14541602134705
17921 2.09367752075195
17922 2.64497303962708
17923 2.60798168182373
17924 2.47739934921265
17925 2.40802145004272
17926 2.84012150764465
17927 2.97817182540894
17928 2.73865628242493
17929 2.27166533470154
17930 3.29486799240112
17931 2.64071321487427
17932 2.84116816520691
17933 2.20063734054565
17934 2.18539762496948
17935 2.6253023147583
17936 2.38224339485168
17937 2.91152858734131
17938 2.58750009536743
17939 2.58545327186584
17940 2.52396035194397
17941 3.02925252914429
17942 2.70732355117798
17943 2.88076829910278
17944 2.95890188217163
17945 3.00205421447754
17946 3.03740978240967
17947 2.59103202819824
17948 2.56532859802246
17949 2.53868198394775
17950 2.83570051193237
17951 2.57422137260437
17952 2.7944233417511
17953 2.38160681724548
17954 2.53923773765564
17955 2.64272427558899
17956 2.03664517402649
17957 2.50156736373901
17958 3.29012870788574
17959 2.64884233474731
17960 3.08240675926208
17961 2.6161208152771
[truncated: 1,610,435 more chars]
