# Supplementary material for: Conformational ensemble-dependent lipid recognition and segregation by prenylated intrinsically disordered regions in small GTPases
Source: Commun Biol. 2023 Nov 2;6:1111. doi: 10.1038/s42003-023-05487-6 (PMC10622456; doi:10.1038/s42003-023-05487-6)
Supplement: Supplementary file 3 — Supplementary Data 1 [file 42003_2023_5487_MOESM3_ESM.zip › Fig2/RhoA_APL.txt]

63.4645362420256
63.2374467249719
63.2646806759442
63.0061017252578
62.7833095554206
62.96200832779
62.9513771902775
63.2155654049546
62.7425911817827
62.6665267460704
62.4867482004681
62.46949028274
62.4459674971009
62.8994249453117
63.0113347591036
62.6888875887092
62.4798732787926
62.7547651465945
62.4865387207352
62.2201169496783
62.4846182968518
62.5510117666076
62.3439431930555
62.8394041454693
62.2031066979731
62.1946785817713
62.6669019228186
62.8320018998797
62.5615562212381
62.5226129588946
63.0944051698922
63.2239394586147
63.1504881276811
63.90790237503
63.9181376581604
64.0730845532863
63.9707112368203
63.4286608633588
64.0483442417827
64.1907906120101
64.1419599989591
64.0332596295077
63.7974322088476
63.6627754959505
63.8997858566008
63.5028244093899
63.1039822921332
63.0740140967148
62.5115303430852
62.9433515761669
62.6869013613971
62.5602333511289
62.7307199661567
62.4204275371778
62.5811782585542
62.1243503111711
62.4329897937772
62.4522471149124
62.6075937204058
62.9675988400442
62.4584558407787
62.7084897980672
62.7080626647909
62.6657835457918
62.479261632124
62.433046466881
62.6962539770643
62.5284514120431
62.108525771307
62.5432495578705
62.2157779644429
62.1229517070471
61.9541381040067
62.0901538814057
61.8148570120888
61.8655520949476
61.9330655791829
61.8810883991705
61.7259231878185
61.2223120558573
61.5172382699562
60.9387946834719
61.2194570021566
60.8611208969648
61.2217357165754
61.4284308454474
61.4742967761098
61.9291419880433
61.2580346273401
61.2875131994369
61.8323943617547
61.3973347220394
61.2303915700044
61.0585026280531
60.9242786087651
61.0887215886905
61.541207621061
61.7589249433668
61.9361000456302
61.9104403719158
62.2750905345818
62.1054184191958
62.3799817078884
62.4415074066772
62.3938156039294
62.382750223391
62.3729469237489
62.9120158701344
63.0030304477812
63.3475868729274
63.3594609693755
63.8605360974578
64.1002954147899
63.7989241836212
63.9108647146523
64.1651855251827
64.2322691955048
64.4786275723917
64.2304123469261
64.374743588872
64.8526407579419
64.0469650908159
64.3939096643087
64.5169155959466
64.2625999138603
64.6473425126328
64.5635801394601
65.3471161716001
65.512943670633
65.1312990460566
64.9658031662487
64.6832746467384
64.8323224669121
64.9388899360416
64.9088628408229
65.0254562477673
65.3940526143785
65.2395755493199
65.3252406291494
65.3319229651276
65.6851090239797
65.4756552745921
65.4468486962915
66.0140760247371
66.0604572495722
65.7370675209091
65.6269275434348
65.160612252715
65.3500778966176
64.989337014599
65.0722501659771
65.3939003483064
65.0247986120971
64.919090861399
64.1297883251322
64.2702384821008
64.3939769920868
64.4114209454474
64.8286657048188
64.5876955557804
64.3712400415494
64.8478480256255
64.2921075716718
63.965682951815
63.7297303346859
62.8400881737338
63.038344747375
63.3195049436841
63.457740571453
62.9109379464336
63.105046547386
63.1773269763525
63.1831590259304
63.1653619780158
62.9841950886766
62.8494940794738
62.9441459267697
62.3760733680337
62.6405259944784
62.5439256357061
62.1410963201811
62.5842852112718
62.5679869202982
62.3245520061895
63.0429493793021
63.0612960967698
62.750232235156
63.3407232513405
63.3077374267297
63.1585477390305
63.1710177685732
63.2684141071355
63.2500864144374
62.9358991086259
62.5196478574058
62.3152184374146
62.3299427435643
62.5837523570653
62.4753593983885
62.4807465456375
62.1883603611732
62.5013639583337
62.4470767659281
62.3974560696912
62.4505631259849
62.3208896538981
61.7598086579164
62.004196312469
61.9334470813754
62.5514197005888
63.0570583227995
62.5115194176551
62.6105501384296
62.5985724113575
62.6821338358524
62.2607838959666
62.6128712434433
62.2929600209633
62.5370200022113
62.3308121438908
62.3939909060295
62.2262040453307
61.806966846253
61.7397060357738
62.2706072062422
61.9367537101731
62.091006331411
61.8931745170942
61.9853490827309
61.6876227385957
62.0140469749458
62.0801677992102
61.7955992526598
61.7488580480191
62.4457248416571
62.0519775787358
62.2319889052475
62.2678015874937
62.5094019828003
62.7003071286832
62.8051376557368
62.2102649529691
62.7294203522954
62.7609825081165
62.4588001848119
62.2908869443313
62.7651488201185
62.3672130287286
61.8223247440942
62.1788348583657
62.4737539268754
62.6669363912895
62.863139862445
62.4021948000279
62.5859583453355
63.1550151564509
62.8225557105481
62.7968975445838
62.3792191297256
62.5203069706742
62.9369687918072
63.3462829912208
63.3739498897673
63.4758451533854
63.2498941159422
63.2508390135063
63.0381436136152
63.0194907344379
63.6408696908104
62.9576261144302
62.7118157089053
62.5323680502796
62.3643941514821
62.7035725165645
62.8566034163137
63.2993510309723
63.0340310991826
63.2553281416553
62.7986187356662
63.3223082490003
63.2680746809783
63.5300108806287
63.3587622756887
63.6891756716684
63.7221590794353
63.9753110189877
63.1181270560885
63.2078680521901
63.0696247064527
62.9048058623713
62.9468765210942
62.7023170470477
62.1223227715935
62.3911189648927
61.9833400467206
62.4520221478753
62.287862451782
62.0142868208699
61.7884258098242
61.7256869840534
62.2958401489979
62.5100395641607
62.5914546548874
62.2822090877786
62.0752151321412
62.0108844739443
62.7738893515753
62.3622678508638
61.8052027462726
62.3994650380781
62.2630794936145
62.3528889557079
62.7603745731122
62.9631712570865
63.5023765683932
63.4005164436364
63.8138203867007
63.9799550471214
63.1534193028783
63.0191986576596
63.1608855976678
62.7308467463672
63.4969083501299
63.6867732314435
63.7301031472749
63.355052753331
62.9085109635747
63.1533522045727
63.1464747925456
63.4057237958395
63.5112646559346
63.3500607511526
62.8357335252671
63.0858779558065
63.1011041889555
63.0197073839859
62.9561658475887
63.51566480206
63.1742239200288
63.7716142003858
63.872789920232
63.7562081100626
63.7124033202912
63.3553674434058
62.8645620870225
63.197987719596
62.7184166101972
62.7979175408868
62.6030435581801
62.5157750848792
62.0060505284859
62.0823745952726
62.4363668459655
62.097224391602
62.1415504693333
62.2133330463892
62.3560912088539
62.6673409248366
62.0872038457892
62.4333717154064
63.3188262545184
63.1127835366153
63.2777888870478
63.7299230464335
64.4108704293967
63.8754992137388
63.8166808545898
63.608918217618
63.0732923787811
62.7581356215719
62.7821621104604
63.0025889055904
63.0233375249139
62.9589768691428
63.191479163119
63.5799776326566
63.2365281793456
62.7286331147559
62.7433418882672
62.9571814937693
62.870070772445
63.8115218890176
63.7285534714465
63.8276385860373
63.6225297941287
63.1605884529346
62.801710398929
62.5694274191152
62.188327756046
62.11190939036
62.7339560981746
62.5945264813289
62.2035465554
61.9271009741335
62.6370205626588
62.0190287399958
62.3937571031634
62.2974505501689
62.4513774460105
62.1276331689137
62.2834097909101
61.7349532856844
61.2580715039557
61.979328668231
62.0350803415495
62.1459855874572
62.1107933318708
61.8469096697409
62.2674218465549
62.1519831613841
62.2449425630118
62.6479350011592
62.8115159319231
62.7934853125619
63.2255165714728
62.6823109269011
62.9908623648249
62.5898960497658
62.9073100972254
63.2691540441105
63.2082307517365
63.5189326092699
63.2075938761504
62.859132775845
62.5982705658158
63.0875295045927
63.0532640576818
63.1985048192244
62.9310154079904
63.7625636873424
63.0823555683688
63.0046398550955
63.1360875011364
63.2080517582995
63.5358334089367
63.3024430253732
63.9453799141751
63.4767576972517
63.8663454397698
63.7510138934706
63.4095081266222
63.4362856522505
63.6898908761372
63.6520537419022
63.5360350351984
63.515066169459
63.3359565830033
63.7171289127458
63.2696261857655
63.4393751799976
63.5136030760718
63.2612678691261
63.1971947458616
63.1167259462008
63.7656854933588
63.3180355762259
63.8387183634406
63.7130560418866
63.654523035772
63.4125585637309
63.9764581921788
63.7681960910236
63.5640902899673
63.1647232827035
63.47744991805
63.8623066903718
64.2881324806523
63.7033571782603
63.9349909160372
63.9880300405798
63.5529929557582
63.6114118428724
63.5851105187258
63.3709245090452
63.080426990054
63.3504562231352
63.7596854071665
63.6010310837879
63.7366249634268
64.1075026829358
63.1981578487109
63.920963253882
63.9550617160445
64.3467457717298
64.0521411634881
64.4943651439143
64.6917834124382
64.480505569842
64.6727030365791
64.9651194374236
64.8069351396731
64.71001190198
64.7306620631445
65.0184832313806
64.5147735203161
65.2927311985388
65.2367692850001
65.8664806591286
65.5796427512393
65.1743397022248
65.2826589302655
65.1320854584555
65.0799069586845
64.8737138168019
64.6050057213546
64.7638079419342
64.4268511509594
63.8789406836738
64.2533814616952
64.299918338758
63.5971317095105
63.2353394210747
63.5135980073275
63.5525085631046
62.8951206710597
63.1393359797492
63.6336464269582
63.959488999569
63.6745669932465
64.8549272812596
64.7426033856993
64.6742331680838
63.781482487417
63.2709945728279
62.9266088302099
63.29307866723
63.3776186707504
62.797395054714
63.3403075515479
63.2584985282453
63.2628150938596
63.6941542772245
63.5524979079666
63.7029231300781
64.0115521901329
63.590077544744
63.3047425075764
63.2607658828734
63.3086740797265
63.756961372386
62.7729962110623
63.4413640384763
63.7644597638314
63.90956919594
63.7627568749536
63.5375166620296
63.306114221142
62.913998335579
63.0105153761555
63.4907803567611
63.7991401256885
63.7476011737813
63.8398698157197
64.0048884438902
63.6504986523365
63.8201055307846
63.2414247151906
63.1200609455095
63.0623483765516
62.8969963048759
62.8721308263945
62.7468517553315
62.7128582939139
62.5819740881426
62.2657976429261
62.235335483297
61.8606608158194
62.3968816700135
62.5679777865372
62.7913277971516
62.0292555057449
62.6454279776115
62.6757906699638
62.5608922483896
62.5341025857707
62.2570322638465
62.2033542058028
62.6623138782527
63.0236286771515
62.843736107308
62.8153066973464
62.885982132448
62.1803756748559
62.8669338480569
62.7387865554761
62.8910363940511
62.9074662214187
62.8224795234525
62.6745353675691
63.0282423419829
63.3216550555972
63.2784166752329
63.5014615145246
63.2088633865139
63.7285767214779
63.5559232349333
63.5258806726627
64.005008560518
64.0084134175611
64.3574705297064
63.6046137129994
63.8602724338289
63.9601057200256
63.9696381966712
64.2839186420984
63.7749382463305
63.8986256558911
63.7496368238233
63.7943072097418
63.4085850245498
63.6343109370135
63.8597132571747
63.3396407700474
63.3462827297354
63.4343731108693
63.1815878925819
63.6156150015158
62.9406508818761
63.267106191744
62.963289669674
63.3066942937984
63.0645796223503
63.551404018137
63.3033846512551
63.0976207133655
63.4192735149283
63.2112078865364
63.4811720991821
63.2327628280957
63.365971158416
64.2196557811192
64.1810758703011
64.7736687780472
64.2278760723177
64.2517951391405
64.1668096471768
64.2554952824483
63.9933725510826
64.5559292411519
64.5723200880073
63.9836545453875
64.0060984496998
64.1968065298834
63.9326359363506
63.7437243812858
64.2350700614893
63.7101779940263
63.5376289287886
64.2149966213387
64.2683153961912
64.4300401761969
64.9293865165128
64.370522794355
64.9526460366812
64.6606852588231
65.4002063473352
65.4032630796195
64.9709414022232
64.8288188275214
64.6709758286683
63.9563733626924
63.9414257295133
63.2605545424941
63.5230783137451
63.3254437731759
63.5857332339559
63.3372955151926
63.8219544765481
63.6578592581116
63.979749071107
63.5183060566822
63.7110044798254
64.3443617874145
64.191494614365
63.689837722141
63.7946221454011
63.3665013014033
63.0136893528166
62.8827994454259
62.3972814535955
62.671478451795
62.8110369323896
62.3218150329459
62.3143069779514
62.2823623981565
62.9204772076405
63.1284976835042
62.8737188426651
62.9116180528068
63.3112179809237
63.2963275822697
63.3129309624128
63.3727956291831
63.6595418367239
63.2522376842092
63.2596493327294
62.7754955635053
62.9912375366125
63.3016564110672
63.353776835691
63.3496275228681
63.6781992338901
63.6998947691252
64.1072909693174
63.8320840214515
63.930948754237
63.8980321695843
63.6532506500242
63.6858475275232
63.391404719172
63.5485432693085
63.3578253240608
63.3950545529449
63.5360827717591
63.7159199209757
63.8378317792449
63.8876814049732
63.9258374583521
63.7347007459768
63.533559198396
63.2319856892474
62.8701523353351
62.8743236686337
63.0527734262357
63.2078216482962
63.3508038247494
63.3229568364781
63.1643941847917
62.7579119055725
62.640477641311
62.1318310138261
61.7949943501777
62.0269218808118
61.8546641789914
62.0968953212406
62.7989433309102
61.7265265102738
62.0254053573426
62.0332869896083
62.2646732865251
62.3820292785531
61.9438967998052
62.0524068012725
61.5457253486955
61.3931869169472
61.5861432414015
61.1837072474882
61.2827907912552
61.3336094934181
62.0837333213043
61.5415555460088
61.5321519370889
61.8863429936448
61.7623854869934
62.4346427442972
62.5023688879941
61.8335990470107
62.0945523941541
62.558398174647
62.6123861176179
62.7447852535094
62.11281857488
62.4874566788454
62.664709506803
62.5491223824704
62.6701480965109
62.8864414622375
62.9958887472036
62.9148413550229
63.386070968101
63.4075979922665
63.4874669952994
63.6512351513974
63.9888028747358
64.5247323528408
64.5128721369663
64.9026965634739
64.7084113948949
65.1824078305344
65.000761823133
64.5434584403159
64.3036815925734
64.7434403025861
64.739072040487
64.497692545887
64.1085556743079
64.8347986326788
65.0856571324072
64.8797983813356
64.5857509176363
64.6770384715228
64.7506017813767
64.8110879270545
65.0741685284005
64.980683785721
64.8668888603239
64.7732477747467
64.8022227294989
64.2037255205287
64.4768209490113
64.0426975683513
64.0020904499328
64.0312799760308
63.64612255285
63.9125742037038
63.8500561453368
63.5284118788021
64.3552015560023
64.5443026597196
63.6329594463036
63.4905077416421
63.6213322721887
63.9969382316657
63.598344375055
64.4399266764403
64.8547001075907
64.5595372776033
64.6808505883264
64.7389012124723
64.5767782793042
64.4806331282512
63.9997565479452
64.1107746233941
64.3393570992932
64.2530649317376
64.4286819831386
64.2100932813496
64.5946141597669
64.5906800435041
65.1773496014987
64.9792635075293
65.1606336858118
65.5315152818488
65.2771874266317
65.0345793012138
65.2103136795793
64.9553761342358
64.5774661110991
64.0351748567249
64.0956656215931
64.3484707015926
64.4359531123644
64.0679811403592
63.7914330735955
64.8365109187567
63.8112525061048
63.7433427038939
63.7419200356939
63.4968592252717
64.2400296569103
64.1248602152794
63.7876509578052
63.8983000119848
64.5381337965661
64.7788566135979
64.5238188179653
64.8460331670749
64.8873823381042
64.7439763791356
64.6172076419811
64.6020084486518
64.141486948719
64.6542267730338
64.4967993265912
64.8865677298205
65.9429769506228
65.8349040766471
65.6089640861086
65.5507233746519
65.2949043746035
64.6137855125415
64.7207175472075
64.747766179798
64.8430079778635
64.7005683451498
65.1830447061009
65.1387572375113
65.0911565796292
64.3328321816195
64.008213804296
63.2652684545179
63.8783031940151
63.974009502641
63.9533611282368
64.2223732393342
64.3943504724011
64.4772935199922
64.114560651813
63.7794808756874
63.5050579171538
63.3422086696819
63.0653322913601
63.0596539878637
63.0140740332321
63.3159125711041
63.1931674589609
63.7809050847342
63.6572942035273
63.0253087885036
63.5298338705704
63.0669790458664
62.9281120456975
63.1550690634557
63.8210789675644
63.5017055695591
63.6997882721361
63.7246932535517
63.6814447502435
63.2670580661321
63.4822770014159
63.1644870420688
63.5893147799497
63.4793726089479
63.6018714442623
63.3769356384604
62.9630430972447
63.0264561909161
63.0706586618967
63.167318110985
63.577433452498
63.4597009814024
63.2670777823462
63.4921683683917
63.9162405250078
63.3479651225543
63.3435367971455
63.062775677251
62.8257941948462
63.0972041283536
63.3951510181584
63.1091300910339
63.709434420641
63.1880733001718
63.6322038886606
63.712038748295
63.3725867894491
63.7693987104225
63.9863014212346
63.4824207228522
63.1472346758901
63.8545548524115
63.5930443996869
63.3518310598669
63.4184429634284
63.4937752798804
63.6235311353782
63.2438011792093
64.1766731647753
63.8494065472631
63.4910202835135
63.4594047805837
63.4933169710217
63.7499546697138
63.5780742341879
63.9369376759369
64.5486713588968
64.1229095804913
63.6529287693437
63.7832223565503
63.6660641250195
63.7948567584113
63.7841464653542
64.6407392296238
64.4486427023658
64.5035493333062
64.7001113862728
65.7683796692089
65.0273109685775
64.962986014228
65.04467471242
65.0951669444025
65.0621466474936
64.8152617693733
64.9445571811962
65.0973465325915
64.9599356080321
65.2847764470731
65.0633898089534
65.6632216862196
65.3738980721386
65.9173719049111
65.8138933268519
66.4063842699112
65.5643421279179
65.6558090791223
65.1172643070755
64.9921935163938
65.4111938716494
65.426567246136
65.1245194942065
65.3743383291111
65.1800243183134
65.7166286902092
64.7368221695999
64.6105272262542
64.2568998644308
64.1165865927822
64.9221946738729
64.2755918299263
64.3705085421101
64.9608110954699
64.2599021144661
64.2426218842222
63.8828973404576
63.6100348333447
63.2067182881336
63.4295834975755
63.3428967225074
63.10997109249
63.4069768510822
63.5268362463079
63.8057488279295
63.3754442425212
63.720899002907
63.5728182336453
63.1091324691568
62.9815488339849
62.8911426015698
63.2407813961471
63.3534860096036
63.5820614461919
63.4532589477958
63.3910129616593
63.2822601003176
63.0212591037507
63.0712326858342
62.9365573091782
62.6913801425369
63.0243843681371
62.5794267536112
62.3352938111131
62.3260221175267
61.8732979035002
62.1013000281091
61.8135775742879
61.8177958371991
62.0067231482273
62.5226188621113
61.9824019079019
62.6434514537673
62.3058536056554
63.0214523479014
62.4839073999528
62.7066308555437
62.6596543737481
62.6325548562962
62.582458076507
62.1691400707816
62.4010103970401
62.2533480463989
62.2458494504252
62.0389231015263
61.944989065922
61.7328938488421
62.3399400587686
63.0165674351672
62.8367334008638
62.3443072434285
62.2372964180522
62.5138014040082
62.4168335296108
62.3619555203646
62.2426280622886
62.1747856638839
62.3840742730648
62.7989987134047
62.9234616816068
63.2920757117708
63.4446372253908
63.791884807148
63.5993772540427
63.78997458131
63.8841736923676
63.7360366364684
63.3641584455729
62.9964072291856
63.5867524545142
63.6188527611137
63.856553356322
63.5214958313212
64.1092736136814
63.8069821054854
64.1092807445815
63.8764913843921
64.0557234993788
63.9255277056825
64.6097318083529
64.2803724705988
64.0079177809956
63.6427286890367
63.6461889106476
63.2201534619264
62.4264290252018
62.4083851439794
62.7751622824938
62.5297096213088
62.7840160328372
62.9669284498261
62.7962658462961
62.840107830369
62.8516565919684
62.9852135507932
63.8086815807685
62.9032015385397
62.9491891445152
63.0599475813212
63.4602750629885
63.0445804181496
62.8898749989815
62.9068285040981
62.4373384400899
62.8138498644091
62.8405250411597
62.4955059045471
62.1189763999626
61.7726130044712
61.6764392015982
61.4338918228577
62.3004459534761
61.7737115153395
61.824464241383
62.1117657956696
62.6636203813158
62.3112689427481
62.4450673574119
62.9715649802964
63.2207570352846
62.6254778646504
63.1622266493285
63.2883167788696
63.6669407990676
63.3584314397422
63.0598794206964
62.6111743591662
62.9513139603973
63.1731399480068
63.2993511821391
63.370833166645
63.5201345018721
64.1123551010615
63.8514145031358
63.9989774175076
64.0605751870449
64.1244788111349
63.2773549394695
63.0744986034168
63.1767054496926
62.9344345219288
62.9478461673134
62.9628156477318
63.2100539958015
63.5747121871431
62.8986993615389
63.0573502799485
63.0344109686266
63.2611747375811
63.9724050366865
64.2958964074441
65.0310682379237
64.617307663348
64.3445054340126
64.2176988334018
64.7629196520302
64.4369003213599
64.2837728631916
63.8773372844221
64.2138151017178
63.8805206993886
63.8917948779568
63.7449894961634
63.6887126004485
63.4664238691446
64.1600992302262
64.0859483272939
63.9418857780877
64.1407224812017
64.417216053556
64.184158551794
63.7153826808988
64.4821178243993
64.4957599004993
64.3233548022419
64.2785167210188
63.8012958510848
63.8773656070201
63.9912476686234
64.3103534260024
64.1989563136277
63.8982844048852
63.9732975658765
63.7248773998929
63.3884316821138
63.8010121947209
64.2204522253437
64.022308381745
63.8447749491344
63.9095153459493
64.0291786218783
63.7689414386881
64.4571940749742
63.8917050916978
63.8931691016409
63.4280449606785
63.9964302161103
63.7822391873857
63.8081635529115
63.7442618806489
63.1095180554905
62.9226192311461
62.8791029259397
63.2642299000639
62.7409590285467
62.0640662450619
61.8708335830437
62.4529006983322
62.4107536701126
61.8778996199272
61.9339277122933
61.993968579636
62.6399364785203
62.543402299495
63.0582865108498
63.6441100264951
63.3758480781975
63.6307752712286
63.2896244842672
63.2530367140182
63.1347392053484
62.9980869829234
63.2156919926606
63.1600997367593
62.7387877312285
62.0922246535515
62.7703164702381
62.7072672670715
62.8768684175659
62.9385081595101
62.9319845344711
63.0268324660402
63.5992662112156
62.937827222313
62.8629791550677
62.6047823581592
62.7718899671256
62.5608783213686
62.0887216022757
61.9486729825416
61.9742226966595
62.1764159241916
62.3040004882305
62.6438588708777
62.6202055295167
63.0602218043846
63.0123110320697
62.6479730071255
62.8064710098647
63.1697394040696
62.9636097056003
63.394390451767
63.5989512534495
63.3309829772559
63.7532981116501
63.1911241482139
63.3666720707132
63.056649656927
62.6540644141454
63.1286673628386
62.8664323041025
62.546582741666
62.6505978012214
62.7534253839098
62.9141211214843
62.574155780455
62.8217024330264
63.2037389645475
63.3499125643751
63.8938720185296
63.131856219661
62.9565615150395
62.8589503580456
63.1582624530565
63.7377574840492
63.915342122219
64.4542551819201
64.0334949645894
64.3352472078051
63.9935076756054
64.1597933162988
63.5056155129985
64.1140845333991
63.8530184044249
63.7834356491369
63.6382945333343
64.2367846255445
64.4733333856308
65.2419697639366
64.4415566903412
64.6173872860827
64.5648063092916
64.2694244863312
63.8486661703813
64.3893260635007
64.48174122139
63.9278826137266
64.2324453936255
64.5319717714857
63.9600632699281
64.8168977069354
64.7687524006681
64.9787961870137
65.1630285065722
65.1568705088761
64.4257362576001
64.036179044054
64.1026155186546
63.9548981969755
64.2828408796181
64.1174166231834
64.1480451093436
64.0548586647823
63.6119235105926
63.9704899032124
63.6834069421261
63.7492523596622
64.0481045958155
64.0059781026714
63.4181895867276
63.2400471512765
63.0951627080048
62.9632086473393
62.520653627933
62.4019336021563
62.3539551702804
62.1627287361743
62.2883300749331
62.3598804525391
62.0717479622595
62.0291023566782
61.8793413919571
61.9892634476273
62.0485745816865
62.3091894382383
62.4522365157897
62.7517785915835
63.0239290237781
63.2740585335737
63.2605248761154
63.8256621931856
63.8409335906392
63.8213325568561
63.451767035324
63.8915534118667
63.8397849435836
64.0558808475942
63.6497934176252
63.5897301063151
63.4757689652991
63.6742620342411
63.5865429596542
63.7624398930086
63.7755784969137
63.3923702683031
63.3422722047582
63.6051105378118
63.1737316955048
63.1177078363206
62.9907658932932
63.5427319536166
63.2556477724913
63.0581432638796
63.4676871275873
63.9847236816112
63.8462008393138
63.7795171883612
63.5370739678249
62.7324029454721
63.011247756175
63.5778454834982
63.3528853255402
63.2103072701583
63.1390852074856
63.6184520818417
63.5636494413113
63.3846313935731
63.702653061578
63.7885191809897
63.5194992091176
63.8278568477878
63.649892004342
63.7783167104485
63.3163669482456
63.0842072109558
62.8255770687546
63.0109379537881
63.0603526080746
63.1970917377642
62.9848954769867
62.8053351643453
62.5907572297025
62.5847134351738
62.8977081827745
62.9069603679871
63.5807933044376
63.2503141121539
62.9563340444106
63.3769662605202
62.9246084880916
62.8017568047338
62.7274077219373
62.927283522202
62.7693806011484
62.8460080569291
63.1569446434521
62.3572169461076
63.001083287402
63.3865155203839
63.2133324464164
63.6292335528277
63.6046047500532
63.3311954046195
63.1674680952507
63.2531998648843
62.9013813986372
62.81072452749
62.4768654881823
62.312326656991
62.8405585629368
61.903915766452
62.034055786546
61.6031311907103
61.9944648220393
61.821322853006
62.1025465069804
62.2189157023645
62.2116823784613
62.2089949344751
62.139490114999
62.3490054705707
62.4310628226426
62.5954576431184
62.9954824831723
62.8505623626697
62.8852214109785
62.592410847959
61.7794427665503
62.640553570063
62.6977648881661
63.4081324184954
63.3455076325325
63.1321167679104
63.2322758868104
63.1053730809299
62.3505995358256
62.2275291772268
62.0750012605544
62.3768424313425
62.5718900931024
62.3080999282697
62.0777263937751
61.8530706544084
62.0017305325558
61.6871423970897
61.682907354469
61.903986075475
62.0579735973151
61.5454225976676
61.6695855913665
61.8375668090522
61.9399599056141
61.8581624847982
62.067478701235
62.4014384550466
61.9579945580632
61.9507780990627
62.093942440697
62.0985757963684
62.0808753170777
62.511071297887
62.5366345448152
62.9060015900238
62.9458534173358
62.8891173363478
62.445723417182
62.3609389141414
62.8820888000773
62.7608404450822
62.8527127932842
62.7124295952326
62.538314167635
62.1625526912705
62.0543387702153
61.5417613936843
61.4851311527891
61.4736131621734
61.463145092299
61.7544858318103
61.8541311217729
61.3562142032945
61.4819248899862
61.2147941563875
61.1989618930754
61.4802658481103
61.4209864107023
61.6483112472095
61.3115975006466
61.6189564778442
61.5153522121822
61.4245683149916
61.5826466506326
62.3778246402486
62.8882136274468
63.1340296687466
63.1149753269697
63.1091010062871
63.2037896667898
63.4957432329279
63.6627756288868
63.7270624934205
64.0498582741892
63.4517217194339
64.0233331982934
63.8352106073654
63.5304033683696
63.8819489238634
63.9950558806886
63.5358618003295
63.1808326500389
63.8061556321471
63.4671919613304
63.6254716483712
63.4479595918457
63.6845102797585
63.7866554327615
63.871428227021
63.8000821553012
63.733473522901
63.4022100696406
62.8520356186439
62.6190292294136
63.6524726943973
63.3312678973821
63.6010825079647
62.550370483755
63.0398423669983
62.7423359070709
63.1631740392567
63.3948053524938
62.7238818408834
63.0784305081227
63.8573030996864
63.6072515090724
63.2715293552795
63.5993415301666
63.2470237577359
63.810239673499
63.6532222511662
63.4678964609977
63.587243190322
63.7126879655502
63.0859793014454
63.412662140607
63.4342291497385
63.4927074543367
63.0515318531543
62.8305425677287
62.5601358759741
62.2781210587773
62.5251764129345
62.1854318153742
62.6647541566133
62.6086116002629
62.6620678896845
62.4960030193955
62.0028381482809
62.3522257257031
62.1446787549924
62.2074484544856
61.7795419568931
62.2931154953767
62.4894154838224
62.943631606603
63.0881585951524
62.2239946794011
62.4212273430648
62.4062156295986
62.4299175330583
62.4005705354465
62.3526446239921
62.0076864214937
62.1738053299592
62.1364331492704
61.8060866412209
62.2603353727711
62.1501262289729
62.2241411542753
61.9253003408762
62.1495929639088
62.3468130484456
62.8678262770488
63.0793098316644
62.8492858634202
62.939158117728
63.0931494578981
63.1317245913041
63.1158255293502
62.8950754024741
63.1484157943254
63.3005269601917
63.2512510483238
62.6774378568066
63.4816328739377
63.556629814823
63.1050859519193
63.4183386708372
63.0960985270768
63.4244312572624
63.4904256652162
62.8493775980349
62.5317204299468
63.0662449525274
62.7125405800973
62.4539485862254
62.3222619753764
61.6282444594428
61.795971910842
61.8034172139809
61.2201937010025
62.0472164564722
61.6325153399029
61.5800721661825
62.2952410729856
62.0401696649645
61.3768501735599
61.45534453867
61.7901905084291
61.8269035739296
62.0265140885928
62.0658987508346
61.5871087858719
61.941901702341
61.9742803247107
61.4571407702938
61.7695728086388
62.0317716009566
62.0981245856378
61.9841184286721
61.8891127049822
62.0463245941446
61.8385809411385
62.0660053814306
62.8336926622115
62.7068699277177
63.1761209944639
62.9136412018495
62.6327317432268
62.6050936623869
62.5620312704594
62.6571621172659
62.7875687807682
62.8641544100828
62.8508834301452
62.865318093633
63.2206944570657
63.1767255216341
63.2734335838828
63.2121091603469
62.8563035960648
62.7876669848126
63.0029002346987
63.0660832299261
62.9108462199981
62.9166720383433
62.8157201521666
62.7077711309368
62.9894510736903
63.5688930269607
63.4861759390988
63.3677235146175
63.3538770857028
63.412074302755
63.714691067069
63.5606491814562
63.738948790206
63.7465873407465
63.4143664543075
63.3816638636081
62.9702936425482
63.1593275067619
63.3377077133379
63.2495485073233
63.2769405910915
63.1623099221439
62.804857040488
62.4535377960988
62.1003442008936
62.7289563805098
63.0518853205051
62.5914948781095
62.9177729795291
63.2549643545078
63.0281455877758
62.8261097447797
62.9969312403991
62.8305323667061
62.9034714549044
62.9453385782545
63.3235216524407
63.4737730463353
63.7045487279829
63.4349141389715
63.0434939014338
63.1981394695896
62.9206506208359
62.6568612192673
62.9615995369412
62.8018285982741
62.8677169151435
63.3752420400126
63.0099019831087
63.2574364084258
63.3178764204955
63.498850093221
63.283290611602
62.8626508259659
62.990403584583
62.8943063906891
63.0033061387246
63.5037055229649
63.6029286417925
63.0502426315181
63.1971514593971
63.0736990459967
63.5122369608249
63.3253005982203
63.1171606823889
63.2874689898152
62.7350187083164
62.4379396809318
62.7998526288916
62.7425091768883
62.3433753616304
62.4166120865795
63.2132935302491
63.0137453609364
63.5142496418012
63.6404128741196
63.4590247784392
63.6336358457596
63.733792291634
63.3368620083159
63.3832700542523
63.5881541414727
63.8744132288478
63.3529389508659
63.5393594694917
63.6430890903311
63.5454952153941
63.6625774196899
63.893847495313
64.5758769336227
64.4753156167852
64.6530620716257
64.1388211860578
64.4247789636932
64.501440001739
64.8580087363842
65.3821409242373
65.0599133108481
65.5219913895469
65.8641667276166
65.6462329561863
64.9893930780758
65.3861830117312
65.7322371079732
65.4605938541449
65.3267305800198
65.3574508667759
64.7517617255539
64.6230486484297
64.5762930311617
64.5567348563587
63.9084601992117
63.8805489080281
64.1324761936645
64.0135685135613
64.5707483293143
64.1699754763363
64.4462479482998
64.9258734194297
64.8513055078397
65.0415076668485
64.5098339860317
65.0484850484222
64.7805849379913
64.8283680872865
65.2126351818429
64.8105797874916
65.3881087185942
65.241548013331
65.1092388224092
64.500373402385
64.596170586673
64.4551569284666
64.389408532679
64.4419941424845
64.3516269731292
63.7486132138769
63.6457325266894
63.1616761880699
63.4863417475274
63.2840231818999
63.8652340311329
64.0068001203104
63.8144053553496
63.8502840439916
63.9400981800248
63.9386099127666
63.6981936450618
63.3178006780307
63.2477888721819
63.226610601755
62.67833254636
62.8107085163081
63.2742255224254
62.9645069716932
63.2205464921426
63.1413274062731
62.7213397747488
62.6604922102906
62.6711646007657
62.1662286522047
63.0174076982333
62.2156007068507
62.2949513684217
62.2845843962334
62.2813977047157
63.2627225148462
63.8187515441304
63.8326027019119
63.7902705778833
63.8295679170579
63.0956035505631
63.106119883416
62.7165405392298
63.1255327422129
63.3382552103139
63.4383612076223
63.7988455939551
63.6855815939232
63.6745698603772
64.3006154686345
63.8276926155057
63.9049150601233
64.3162000269818
64.2466543304694
63.9700259726211
64.1515330485338
63.6117558956976
63.7585332267673
63.6704140257323
63.9024925736209
64.5571228224885
64.423750684477
64.4719159441884
64.0310987742189
63.5870410399596
63.3343036104496
63.090393661784
63.3571375741356
63.4527012727377
63.3589466770809
62.6883464306606
62.7037164329887
63.0394724648795
63.7350041901343
63.8277655885772
64.037056395057
64.1175926860174
64.3648764048274
64.169177331695
63.9528369802516
63.85056350018
63.9717822720876
63.7575897251081
63.6357537273897
63.8548008168846
63.9888558677513
64.0408693894815
63.92158085457
64.0263181635713
63.563984398157
63.3471100982089
63.3882217438886
63.8691927539658
63.6736856043106
63.3280119483372
63.5422606940159
63.383941726118
63.1977421263045
62.9334765926463
62.4126101298491
62.5531365092518
62.5579321802663
62.8043728533178
62.2966109683361
61.9597645732836
62.2327367424024
61.919003060959
61.8115931813968
61.6392722173472
62.2620950077137
62.3736842806303
62.2625238925268
62.6248236022207
62.8785633927601
62.8656485540275
62.5660939854358
62.4538891238938
62.8433178627754
62.3733659222562
62.6473924213004
63.0899246935108
63.8776572292689
63.078021542108
63.5897900029017
63.9464034368092
63.4553156894748
63.6965965325127
63.2669128816395
63.3839517115888
63.969932709044
63.6824895021658
63.4662648072138
63.2940987563184
62.9570596873545
63.0402042640111
63.4434053555758
63.7612941843757
63.9560056802395
63.6570764855263
63.9344734655122
63.7644802877881
63.2549277424482
63.0688839221343
62.7352335255133
62.6850630658605
62.7828501183799
63.2792932147017
63.4209105991198
63.7538135777418
64.1696388547777
63.7605156520752
63.7393162471226
63.9320162986736
63.6233257374566
63.5237233293735
64.1098385377071
63.7880714636696
63.4040098712285
63.4870033909678
63.9303179140844
63.425028369306
63.0710707057241
63.0082682638778
62.6116816682725
62.9508022738443
63.4540603664185
63.1079807744917
63.6959455084344
63.9729407006274
63.3134118730604
63.3041618217842
63.2435802824912
63.6382561005383
63.2278337360474
63.4635361458566
62.9305011353916
62.8221509631948
62.7071495658072
62.2037968290441
61.9204431282986
62.2727644460024
62.0943760507645
62.5346054952057
62.7593166977456
63.4503555757957
62.6614401941549
62.8832024931868
62.4805933542616
63.2257051124365
62.5525273103267
62.366895012435
62.478898549427
62.5699449812213
63.0677177375553
62.8653848095056
62.9454077926464
63.0053646828641
62.5934698991594
62.3792861234004
63.0857436871695
63.1570108022028
63.0116587050331
63.4321575447823
63.1400556296682
62.6728864067025
63.0316318921713
63.5865542626053
63.3570829931059
63.230768282975
63.14541241434
63.3880309293487
63.0355739695847
63.3312085299722
63.194456285172
63.2440715160331
63.1636188920354
62.4621142589778
62.5347489542619
62.6052436610098
62.8049261972308
62.6413111719581
62.1974082352186
62.2622515954763
62.3331981655358
62.525522593024
62.6646969426396
61.8899444684168
61.6706650397943
62.2727593540639
62.2389401509792
62.3910026952518
62.6912919880784
62.5029806754506
62.8090408862706
62.4175580419092
62.2013847855454
62.807873005099
63.0428969764659
63.2541000468123
63.7231682815314
63.1820942069488
63.0399160656927
63.0964982113093
62.8319958323703
63.1950090802529
63.4365485028282
63.3496926203865
63.1425625336759
62.6461003447301
62.8690508963204
62.4821177887183
62.8444136023119
62.686207407442
62.4743740000155
62.1540064083267
61.8757331097795
62.0502010145495
62.2295595096613
61.6990837897207
61.8084763833904
61.6600129663672
61.8045339698547
61.9927853382527
62.0361156295879
61.4586328268591
61.2349705710381
60.9794336070184
61.7905467691579
61.9809566576801
61.9068443088517
62.4253896613338
62.7772963363265
62.8743571494066
62.7522460866854
63.0796577095786
63.4283388048268
63.4264140996754
63.5975584096159
63.9860546232509
63.9712373590539
63.9793014461019
64.1861001413321
63.7449391862134
63.3789768389185
63.636798358221
63.5123407723207
62.9593943320675
62.8755416297223
62.8208672301135
62.3676945834628
62.8774842802435
62.5678069133452
63.5285208474601
63.3587546958646
63.2955604795197
63.3092529079659
62.781756135253
63.1092058735984
63.1177841373719
63.1045958384324
62.8867859662172
62.6219260798616
62.8936881515983
62.9443048495556
62.8774648350169
63.0487594496755
63.2960671045458
63.4947225749908
63.8197626343314
63.7551539238681
63.4126702619587
64.042615855895
63.5513021665594
63.9353126952919
64.2996832064819
64.2333559384919
64.4007076467574
64.3457017647379
64.2004745932008
63.8797182647759
64.3645175311328
64.825956268965
64.6150422062017
64.7830168138893
64.6832066887451
64.7959380049756
64.9296732929212
64.9539138612718
64.0891378035401
64.0236457462497
64.5904269174735
64.6063149360591
64.4639405959011
64.6687481868345
64.7450691512538
64.8742675985757
64.9223929208608
65.1046099499869
65.5859273423742
65.2998591366573
65.1857182818677
65.0428246151296
64.1758087550459
64.8607750026872
64.5513689692377
64.3559631239742
64.1245986168831
63.4617501440024
63.2846317319834
63.8877868517659
63.9603480531494
63.6045014780181
62.9321084539988
63.3480009047833
63.4675456076696
63.2279197558032
63.2892599669571
62.9001609422442
62.9106024147503
62.7107445374846
63.2337047268736
63.056722387799
63.5887310847254
63.7006143189231
63.8914671822673
63.5660965277877
64.1821628725389
63.6744891251567
63.5377845868464
63.1701683906854
64.1909139204479
63.9499722382508
64.1237270542254
64.0158730007777
64.1127837784356
63.8904724179566
64.1521825650925
63.7705367095557
63.8345864577616
64.2390539161321
63.9880512178267
64.156005303476
64.7587302349287
64.6000987858201
64.549916568971
64.2316772149008
63.9676150574698
64.0026691365699
64.2983094887571
64.1401405925421
64.2677100331782
64.2499680425863
64.1718937926296
64.7163365645011
64.6655299447054
64.6090243770872
63.9597457708905
64.5170913660542
64.3806499230531
65.0436871599406
64.1895325047672
64.8405375231919
64.2874235998374
64.0601443427123
64.2812537970734
63.9438528239849
63.524748118806
63.5212554325445
63.8198781719937
63.525970302961
63.6640604957324
63.2727736704845
62.9612629684299
62.5413365844899
63.2481528577183
62.9319089623988
63.0591890007044
63.0144453807893
63.1995027091476
63.576443033027
62.7760508658502
63.1432388126497
63.1224679484552
63.5324962710014
63.2840838615317
63.4880654921395
63.9946511401098
63.6667296604507
63.8562656318123
63.187500715709
62.9980296281079
62.9297350606781
62.9991605917574
62.9576301987574
63.4239255821782
63.2130177293629
63.3155583979288
63.3614564310556
63.1381727193498
63.0017676103574
63.2188134682541
62.5939361734193
62.4759648399756
62.8686791190044
62.8479752350362
62.8173132727854
62.003797681012
62.4906720584743
62.0676131614492
61.6011260749744
61.7616022964131
61.8837740818519
62.1666331170592
61.4948769112276
62.2279606376353
62.3015443561903
62.8374474694481
63.0917208206178
62.3868974379862
62.6365147960584
62.3607261794373
62.1100605030171
62.4443098002177
63.0325903931762
63.0576903236776
62.4798597258719
62.1338493569419
62.5270437469661
62.8298278746402
62.7606803945964
63.1923674106688
62.9928471911251
63.4455540300343
63.5580780273086
62.8724163066106
62.3912667304799
62.3361860588884
63.0722950273158
62.6514787772692
62.7100011404068
62.505110147597
62.7817882913292
62.2653891017893
62.0538641297649
61.9458632217077
61.6749364978695
61.9253579068676
62.3920812004872
62.2886325180023
62.2869207517489
61.9891691269337
61.8537953156365
61.3605372318866
61.692632660678
61.2984499240643
60.922271723242
60.8822920303712
61.1282236890707
60.8647459599312
61.3188653325985
61.2126996733952
61.3092482363509
61.0442932852966
61.1012129773328
61.457068099748
61.7841413534313
61.7118772601854
62.1816813476811
62.0503769140384
62.0513554698113
61.9266195563138
62.1316654707846
61.942066173869
61.9045727339508
61.6262058358653
62.0210549821257
62.5582721633604
62.5928083092207
61.8597293109834
62.0572987221361
62.1460574577933
61.9267658495461
61.8927054273705
61.7217659823454
61.6641735349591
61.687024336503
61.6424022079445
62.2329863688633
61.7906496881433
62.0551801038283
62.1597161436955
62.1485426361106
62.1638921206436
62.323377938869
62.887486171656
62.6372925133825
62.7440581736896
62.8796902896889
62.7517356757837
62.6483557736607
62.5211371960608
62.3073861836628
62.019867736831
62.0202819608602
61.5793333389436
61.6678415300651
61.7569318373042
62.2458098437574
62.3991230335595
62.5065352560741
62.8129142421124
62.6441712611257
62.6317930350252
62.5483800206378
62.264857206054
62.9049064810203
62.6891317082781
62.9355362896621
62.8816371379674
63.0218651350588
62.7996916388736
62.8215563750901
62.9577554134475
63.4172339446086
63.2458865846005
63.3627161865551
63.23438344764
63.5887391723728
63.0304640435395
63.4360441602523
63.423102044094
63.7459655713379
63.5644098204582
63.4641133032358
63.5310943199412
64.202963831279
64.1861421625298
64.3667734225807
63.9035465454078
63.7961470344601
63.6342186800924
63.5638409394979
63.6027109937822
63.5186144891797
63.2145891354186
63.4358526589135
62.9016237110548
62.7963824896168
62.5925301158313
63.1378732724025
63.2526218725464
63.3397914744003
63.3629758026435
63.4973995536227
63.0764379286717
63.4612379116238
63.3076159631806
63.1901656995383
62.901245275823
62.7580778917168
61.7471319192846
62.6402664521291
62.8104775030796
62.1275376999343
61.9806893464731
62.5279203879521
62.8017436287112
63.1079317491523
63.0299003393758
63.0117135645144
62.8746145321998
63.2002320580798
63.0224018788431
62.5339868314027
62.9755199666198
62.6994048573225
63.5356117571429
63.0886304435421
62.7307532876992
63.1350501814906
62.7580035706577
62.7949598465854
63.0042297080872
63.7805641761899
63.5802017608701
64.1622320552906
64.1076560288194
64.1953932907123
63.8000109074518
63.8845535147237
63.9044085888226
63.8833917894342
63.6896524806682
63.3430457956238
63.9089042219987
64.0288066915906
64.1474494053691
64.178787324698
64.0455628217267
64.2073966625729
64.094602270122
64.0497623245473
64.4218845526841
64.0559489496005
63.8781244463595
63.8536900877667
63.9018793914721
63.6534994419823
63.8399072921128
63.7624480385968
63.4156896448661
63.8375670484185
63.7945581076829
63.9830545961111
63.6438783500777
63.8836817781465
64.1265587054193
64.0197550419951
64.1920066922099
63.6955231824599
63.2835984517392
63.6848906627424
63.5489404335564
63.5631383094939
63.6863686698706
63.517540048626
63.2271508219829
63.4308897302356
63.7819722526027
63.536425982504
63.1439639833629
63.4207240545388
62.635536812334
62.3712020333129
62.1754142742693
61.9429399322494
61.861653999092
61.678649354997
61.8261970320335
61.5474298088706
61.860020280856
61.4755794035609
61.2853276084268
61.5758844935917
61.1293506717731
61.0220368026174
61.5193600644912
61.0466119825194
60.7566001520534
60.7310124356882
61.3608651702475
61.4779046760073
61.463227456761
61.7692828688034
61.9481922823219
61.8257721539674
62.475143794315
62.5418642088792
61.9326139169392
61.4514497853636
61.7536039812919
61.8489363791911
61.9836376104464
62.094236087235
62.043933637543
61.9752338366498
62.0719850274266
62.4694854011799
62.8113630093465
62.7272369354607
63.1376275418665
62.96795898294
64.0811176218188
63.8572946654999
64.0612953020344
63.3425330957587
63.2214813401597
62.6894369500287
62.7288697407454
62.9157555189592
63.0354061148717
62.3104048078431
62.7843865622859
62.3849150687112
62.2447434588436
62.8741606066662
62.5010429010515
62.5294456357369
62.8002830254171
63.1719017802611
63.2023146409656
62.6708776776418
62.755761874446
62.5746903063256
62.4443512677887
62.1103998309488
62.2153042567657
62.0598789210775
62.4276425097982
62.3370508035899
62.5580010282778
62.1925417503768
61.7692712878861
61.6800123930075
61.6665462551607
61.4997525346661
61.8629410982252
61.9337132887236
62.1166534278701
61.8470184840614
61.6423059863687
62.0258992701655
62.2533495795936
62.3147890884191
62.2198740251278
62.3997133003188
62.7261253218305
62.7841829346736
62.6077569268538
62.8509306353575
62.1767177151103
62.4207234140941
62.9348473139517
62.8730724887772
62.4525760508328
62.1292816219873
61.9437402582447
61.9557630439793
61.4705977635299
61.5928965454073
61.6729903294917
61.7473689698331
62.2358221528193
62.5577342422041
63.1842643394577
62.7408710420047
62.9605745982104
62.1110549750897
62.2158738595994
62.0337378175956
62.2654045785354
62.1846905486415
62.0751004532558
62.492081749056
63.1019917237451
63.3225196357088
63.4412296952288
63.5451113788349
63.2204587791605
62.975585363382
63.6382715640138
63.3285388646187
63.0434026984315
63.0734569709534
63.0975110595335
63.1615840729409
62.7690478005743
62.9489805400554
62.8767593809573
62.4530573901898
62.9740866845687
62.1599042940051
62.3829181232258
62.0862772301702
62.7076461603381
62.3370764762207
62.5416580231627
62.8928839835135
62.5146756978979
62.2998764053283
62.22072894347
62.831908701919
63.1072404227536
63.2400765730259
62.9649692719043
62.9959097385264
63.26387065829
63.1743407849254
62.9291405429513
63.17319920392
63.5101975218171
62.1570700340243
62.6566836730899
62.6391803486876
62.0225965250866
62.3112052653154
61.8952491862551
62.6198718507006
62.9022706591066
62.4429717982325
63.0798730638606
63.0242778489832
63.673392795602
63.188714551837
62.9169601271162
62.3979448168115
62.8321903102024
62.7175300613929
62.7588284018905
62.3248316854881
62.020521086566
61.9562234291114
62.2732402619252
61.9388873520293
62.0471396413661
61.7979630097408
61.225851170332
61.1487930417683
61.7754315652281
62.2677814460613
62.5649997856119
62.3967957853866
62.8326496716123
62.2035570852423
61.8171946143319
61.4468197413837
61.7880367314766
61.3446947965931
61.7429622626694
61.851807627311
62.0232112962657
61.7447672531522
61.6685303530709
61.6819696006471
61.8839618579227
62.0444111124234
61.536628462878
62.031945827886
61.7402920123825
61.5153099319166
61.5045550092489
61.9388677974376
62.3195460486591
62.6200075508569
62.8898113565609
62.8845835401715
62.3495064891477
62.3516654207702
62.3268626583576
62.4497125823145
62.0941793919038
61.8577152462719
61.5790804973764
61.9922287229287
62.4021078738598
62.4987735886508
62.425648914088
62.4331382964992
62.6807180444329
62.553808548332
62.3982179039858
62.2955637298577
62.4801427133264
62.5332830827816
63.1156911879418
63.0440852345512
62.1454283567799
61.6396618289312
62.1210335838553
62.0061323082244
62.1204171776015
61.9217375189738
61.985417266338
61.5028370386413
62.0452398221789
62.4384123392456
62.3309465294675
62.2579698139124
62.4590614078002
62.9314677914483
63.1823607719985
63.5760449448049
63.3954272229027
62.9223192667996
63.5490448298154
63.6351103619901
63.8291918468213
63.8160577935635
63.2069777253288
63.3911331919736
63.6349772403853
63.6962949728821
63.0439906083153
63.4509647096449
63.4504364671672
63.5945457068399
63.9449520366773
64.2711428584728
64.0038977830179
64.3340908679884
64.5736617063503
64.2822255649735
64.1661737696413
64.3036610379667
63.9631384181028
64.1273172340832
63.5135598704304
63.7891802558747
64.3193692395837
64.2049380713172
64.1274854618589
64.0960996446295
63.9266329657304
64.0997020363599
64.0529411410508
64.3755118084926
64.1773630173835
64.0553488496564
64.608053421953
64.1745702976356
64.7262602250131
64.8914978110814
64.798554872799
64.8798949443444
65.1965883281137
64.9344465600835
64.592689074813
64.5564376219313
64.7793233942304
64.5163387410787
64.883090624466
65.0987411012336
64.658010615955
65.28613959414
65.2494576531748
65.0034496527017
64.7442111541561
64.6712465697751
65.1775604792884
64.7422353498294
64.7292951878335
65.0875282048269
64.9453878827906
64.7601501157957
64.8693150574785
64.7848512175525
64.8080853160727
64.841717198515
64.4418251861596
64.73592874964
64.5053624326253
64.8382990702852
65.033463093851
65.3340276268676
64.6970583658232
65.1046907147973
65.3218824151468
65.1642183863653
65.5037077651592
65.4482872984293
65.505666187857
65.4382771951514
65.5042443995486
64.7198762434197
64.6317082116444
64.0351761500952
63.660434654513
64.2385521030106
64.0907961031956
64.135396015878
64.4497014843725
64.5408296338277
64.5467635553404
65.0391049518107
64.8388181083
65.014224744839
64.8207901441513
64.6380307625093
64.8328133963747
64.6433864505723
65.010451696807
64.6417230898033
64.864537211541
64.632891976094
64.4954632730845
64.6711039011438
64.8907194959918
64.7004336211538
64.5704534499893
64.4215046275271
64.9339194166813
64.4067235957445
64.1315018342099
63.635498018594
63.4502583878242
63.2046771844587
63.4810703081298
63.5469823029691
63.0330074790591
63.1955668998192
63.3672665165843
63.453197110946
64.0980318073718
63.3718606868134
63.1293544204289
63.2107549379838
62.8209315206935
62.5718356870072
62.4855234258925
62.2715951976512
62.3615502299677
62.0397384857801
62.2436786603393
62.1130681867613
61.9166644707716
61.7048560093236
61.92893433942
62.2101050789907
62.5946612232537
62.6216679117838
62.4293571356517
62.6051080645795
63.1135261116354
62.9200085322867
63.0697694790043
62.598056525855
62.5902846787728
62.2012382895516
62.2107941896369
62.6962350429583
62.828351430621
62.4458173581203
62.7663544073243
62.8942519974662
63.01931036202
62.9196342383191
63.6653106989371
63.5398965710171
64.0895312935667
64.0216062776039
64.3782355674671
64.2810190424111
63.5381516089889
63.8714843795254
63.0686889277597
63.6176287560179
64.206917104641
63.9066765238891
63.617477188494
62.535128561637
62.7110491022759
62.9550453927375
62.8969076578448
62.9500986229861
63.2032983222214
62.7918628799234
63.2358929370511
63.6067801724121
63.6691005928771
63.2257503336703
63.3375668593889
63.5049338888534
63.3419363934196
62.8798812990532
62.6338490028889
62.4652205204422
62.921402396014
62.5323891239806
63.3173121382678
63.1038353852864
62.6412866544164
62.7123326090204
63.3865808614154
63.4997383115611
63.5169665434107
62.9237382283104
62.9726526134391
63.1370593786221
63.0674397189485
62.5112889296563
62.465954218703
62.5909497270972
62.560544752228
62.4984978268436
62.2770182717144
62.6388128487793
62.9250691766243
63.060111509308
63.1305448333082
63.4953784658283
63.2872250846333
63.7896550576525
63.6798432950216
63.9683133748159
63.4557429340329
63.4880528826298
63.4637641821377
63.4633771147002
63.0618155583725
63.404039577617
63.7231016145649
63.8298546569091
63.9012803107183
63.5705746694133
62.9026124599657
63.8006603086166
64.0169697115991
63.8761177074968
63.7198873894144
63.3564211879996
63.5535272704576
63.0282759591015
62.8341488266464
63.2289719755277
62.9703710080415
63.1779190033611
63.6269209916195
63.1089853478056
63.2593967600927
63.1533204996479
63.2307997884647
62.8601563550172
62.8181151645681
63.2202957455725
63.5155190147531
63.4800959795827
63.898564534306
63.4685674318112
63.5522204248092
64.1322488788693
63.6480571835454
63.4363175384788
63.5391243720641
63.2349332965334
63.2854271290559
63.332293869884
63.9944215671424
63.7948000996859
63.3007081638471
63.6844799297968
63.8265057401251
62.5016198804992
63.1636643810846
63.1898405506376
62.7942055354661
63.2201263234718
62.8940628186768
63.1251384018822
63.4232010924096
63.1107303039345
62.8148797256873
63.3430620714697
63.5105529402208
63.4106312823662
63.9702680159402
64.0049436472979
63.7467964853636
63.2145829838304
63.2610749980191
63.0120324431126
62.85184451146
62.6835230666291
63.2448930773576
62.9942644425901
62.9000787185177
62.7354631285628
62.9266608595532
62.6887244788583
62.2271124907142
62.6972440273924
62.5061293599466
62.3346968754666
62.3066510757844
62.4790320237622
62.3589384256957
62.2670114215156
61.6617720286785
62.0338198263926
62.424821119419
62.1824112381017
62.3442322796697
61.4818453723902
61.5166107427895
61.2823322176142
60.9728545097576
61.4821068758498
61.5249554050388
61.5810706840976
61.1666524285128
61.5044177635139
61.712141466272
61.5506413263078
61.3570022727032
61.7941990115278
61.5973097554583
61.593958843601
61.8719461430298
62.0639519663316
61.6889130212093
61.6673595841783
62.0531226302185
62.1197123672541
62.1838947675695
61.8109945450707
61.7642153528917
61.6952072530403
61.3288208946046
61.4127136770234
62.1485581624245
62.5428075940488
62.6612498217516
62.4742738794066
62.8567377369902
62.8683797543655
63.0695213477622
62.861550213233
62.4662693898162
62.5437906972299
62.3096857824553
62.6220598941564
62.4995587479794
62.1852674954605
62.6363039684569
63.356872437688
63.2882930063293
62.957989837291
62.4036022625959
62.175831507072
62.2979239410051
62.5244011037613
63.0701764584454
63.3944738916292
63.8406797657021
63.3753202947187
64.1493892209604
63.8925742466382
64.4023632214448
64.0619930000552
63.551335585047
63.5795677935731
63.7582085155295
63.9095121004304
63.692606239142
63.2453744733621
63.950926338978
63.9213480042177
64.1851536230184
64.5054125343894
64.7202415255175
63.9984090346806
64.1832573158159
64.3979823752713
64.3302513057048
64.1654066565076
63.4673280440313
63.6296319266681
63.2566014647293
63.390284615753
63.1841281688103
63.3737676612604
63.0140910810685
63.5553264133661
63.5805219541478
63.3731660636817
64.0130547196135
63.7147681312477
63.8731172655847
64.2781126994526
63.8041752768338
64.3729605400784
64.4327072171064
64.543439616424
64.4189273015032
64.5508150701435
64.0742662496209
64.2608557709026
64.3516165480727
64.3565806249164
64.2740445868485
64.2643579439314
64.2345996006768
64.662465314009
64.8655082183191
64.8529278663813
64.7204417137188
64.113482296951
64.3847443890946
64.4817563287274
63.9682121879788
63.6143485964898
63.1339974411676
63.5063628384494
63.7178707932581
63.1081990208609
63.1074814135051
63.1294531109548
63.2999667865965
62.8772709303653
63.0076195546257
62.9577240618538
63.2597183972708
63.149753643643
63.203307706859
63.3926587764244
63.483405044383
63.1974256255623
63.3903425500843
63.148922953936
62.8391192202533
62.5025515202396
63.2390602730164
62.9220389629598
62.8559819387291
62.1515995070169
62.2144038876564
62.0926203346885
61.9568855481042
62.4258638627877
62.3108791826987
62.2637219337444
62.7850897604881
62.3497584056313
62.2235299066095
62.3097349421206
62.8802233274358
62.7165472093491
62.452755100064
62.1772519077513
62.3088721060366
62.355189108222
62.3537358326402
62.2519915294271
62.1219009253228
62.2152156931901
62.5974550493785
62.6678872431601
62.9673021491199
62.9076727516738
62.917390271125
62.8226843593944
63.0555443700592
63.2049135130838
63.6736663798304
63.6494949417465
63.6578206061908
63.4642820408175
62.7513652569027
62.8245867714729
62.7681570189148
62.9549778862657
63.4299404034918
63.3099019012077
63.3807973674887
63.1749728935531
62.9496673043628
63.2714284080657
63.2201251851807
63.2615172396155
62.974764129601
63.4179717992223
63.1574533900884
63.1051807337472
63.5216280252968
63.618464418522
63.5542664248126
63.2699737934046
63.0057037017803
63.1330031079775
63.2206818538354
63.0947007231486
63.4910181691668
63.874670887061
63.2628549803846
63.3571693595753
63.537435876948
64.2442037066424
64.3045847884025
64.0632046088629
63.7589604535341
64.258253840374
64.5446418387886
64.4389193480305
64.5275541375435
64.2754196052653
64.72155892278
64.5223176725419
64.3795412500108
64.3746429488165
64.2495762495854
64.2636830400728
64.3473002752871
64.104277717069
64.1589478336537
64.0784640315469
64.2262847668433
63.9833698309879
63.8096441572163
63.380414755867
63.1426332198832
63.5955116533219
62.7435339228808
63.0594758234437
62.7838952266312
62.6765196183855
62.6095660912094
62.5042050782903
62.8344081568116
63.1008225989769
62.4938533652255
62.7401304088223
62.2691965094064
62.7949765917663
62.6527170180237
62.8099036379495
62.6743388880591
62.5767139079981
62.7781549655367
62.8338434248997
63.1139258681122
62.8574534561325
62.8773039395775
63.0225826500751
63.2501978160387
62.8552687928802
62.8708238616673
63.1132949568749
62.5247909615528
62.6997441021687
62.4638163544871
62.8937925967678
63.1064983322878
63.102440524247
62.7485912548833
63.3283767719094
63.3133271583938
63.0896530488707
62.9974185100053
62.684025798506
62.4100299763764
62.2753749077833
62.3657809257542
62.0525216291225
62.5950737577792
62.0527590329015
62.4419626272662
61.9993771895119
62.1377902641674
62.4555196148227
62.4285645956436
62.1825516480873
62.4470594160841
62.0713960083694
62.2689192479209
61.790967818858
61.9142037387855
61.2979702009645
61.9511014656418
61.3646593464995
61.8128420407609
61.9041653721403
61.7635116392946
62.2736861848995
62.2294871880916
62.0632909061533
61.7275079158205
62.0866283879556
61.9167073940811
62.0519803959833
62.1019509327254
62.4339545919383
62.570006597104
62.1619197098862
62.6426669644004
62.8153655899805
62.948585744527
63.0507486795959
62.9058891771531
62.1347711123113
61.9566717262525
62.1330324353899
61.9654862368478
62.6379386848804
62.3598866841679
62.8382857198398
62.8553978696299
63.0946030191532
62.5640022629099
62.9035004048357
63.4170409450587
63.2564693258165
63.4226633038869
62.9696509350017
63.4448083801677
62.7856028278508
62.725093961397
63.0354919124786
62.7306532601834
63.0553772874497
63.4890687804553
63.6902581919187
63.7699047068977
62.8485940636263
63.3349592417521
62.8707090783134
63.4510674684048
63.3997778249034
63.2371241060255
63.5400099786983
63.5611272686955
63.0469796641084
62.8797214836178
63.0572417410546
63.3900589988596
63.3221053248681
63.3211534591173
63.0189378578639
62.8480881791951
63.1540691715722
63.4650076942588
63.6110211665526
63.5458054546801
63.6303315327651
62.9443565854263
62.7440360625449
63.2091957926369
63.0051046506375
62.5853829271959
62.3885212375859
62.5846377855189
62.598213616169
62.624783382314
62.7019067196181
62.7342274768799
62.7167974350371
62.5149791078338
62.2263261090537
61.8630297521956
62.7717286537884
62.1954366911991
62.2990492524394
62.3296678766598
62.8159693493508
62.9253124793802
62.8220519568471
62.8961009544316
62.9576968608453
63.0667563155075
63.0527917593125
63.2385239733193
62.8457045038334
62.4686229170446
62.7645187013814
62.3041531514887
62.4511190158618
61.9368040678176
62.3582850582272
62.7459576672873
62.5933036627063
62.486045148123
62.2320452928289
62.0183256405345
62.0061188564382
61.9359542510364
62.2229336251906
62.1244452374225
62.2133517182599
62.0795898607043
61.6477472014469
61.3043349963326
61.2233350721574
61.2606112707814
60.8320135492059
61.5682768231014
61.2063927771385
61.0601636838694
61.2916180927734
61.2371395157798
61.3959550315803
61.710045900215
61.5706343798795
61.7785099361839
61.9559655603093
62.2987337414239
61.8330036445965
61.263174163148
61.4073255809279
61.6020758517433
62.0681323043737
63.0344297470872
62.8060760257173
63.1913717667925
62.9006890210424
62.5185617082858
62.0225876266515
62.1870810942375
62.1763842206356
61.603259024162
61.8637023361024
62.1972802702676
62.2318870435289
62.2579404397196
62.3519067173318
62.9165099514972
62.3381870836668
62.1421832415843
62.097014249143
61.9514739242122
61.3433745481386
61.9579274092245
61.8989811775449
61.8768318086302
61.5862097199199
61.5967814102102
61.5535325048329
61.5207186150673
61.4677113301211
61.4493900729777
62.0441728112182
61.3123912113666
61.2866702390099
61.5531955264593
61.5297454157193
61.4734452623711
61.548523096522
61.890083730283
61.8439488994016
62.0800880108247
62.4579977963273
62.3573289260738
61.9505421653733
61.6245723021721
61.9523330593316
61.2696878568134
61.4273271393309
61.6215809520734
60.6897399809223
60.728273036913
61.2071363044655
61.6516262868567
61.5139596744663
61.3808957522501
61.5556997013923
61.9951515597224
61.715435009246
61.951710368671
61.5687108542221
61.6712855676993
61.8121223653513
61.6028666724987
61.4399272465613
61.2132436850619
61.281898762024
61.2097020448081
61.2265295568504
61.4116100931429
61.4105929477802
61.797336985418
61.794640993751
61.7252120178653
61.9738041187084
62.2838232585636
62.4468299983318
62.4681112177813
61.9866518533201
62.0828068163047
61.9334564121455
62.0860640741673
61.9324927861024
62.3913782525781
62.0017334626662
62.1313065459161
62.2787425185121
61.8603281051106
62.23671747257
62.2557864780756
62.8408390029954
62.8687896183472
62.2073318280883
61.8609128669709
62.3291985751505
62.2054833361736
62.5067151504033
62.7389941210324
62.6452358583207
63.2641475362576
63.4839142975913
63.0873846926203
62.8657332608037
62.8315661611873
62.3660919131013
62.7750813925398
62.4129629257013
62.3537845193808
62.7072041171001
63.122641702633
62.6946135656728
62.5567468605388
62.6862269606838
62.0616965867037
62.4231648181925
62.5417446721709
62.2489348474215
62.8955842288219
62.7559616586805
63.2618360890049
62.6538635159132
62.5609584308132
62.340697048965
62.0130709370007
62.0600826200661
61.9445721718209
61.9120995184683
62.3697877482178
62.7454000122522
62.8208093502559
62.7152841570845
63.3770676582995
63.1329474006786
63.0667001921329
62.7176952009312
62.968627660948
62.6892444211165
62.7011419626696
62.2320501876203
61.8734722033836
61.7587921227286
62.0563301352549
62.3866055573011
62.0899606916887
61.9226291549149
62.0201817817928
62.1358189713464
61.9980913653795
62.1055728295755
62.5428709612368
62.297010185709
62.7496573583535
63.355494748067
64.2453782934346
63.5959198278042
63.8148203139286
63.8304698023978
64.0466083727625
64.0430403106031
64.2850453693145
64.1735374706604
64.0276240634182
64.1491075082416
64.2498240386223
64.2018745523422
64.5308005901572
64.0282444079481
63.9677732259099
63.4917517402051
63.8087529762573
63.4104782051931
63.2821510953745
63.3713931878711
62.966933899503
63.4412635450325
63.1142992470048
63.3488304822397
63.2555162220897
63.4346828725108
63.5562929553232
62.9934034792299
62.6766993402072
63.1667424205601
62.9285581890392
62.4366079876279
62.8643679527121
63.4431158891501
63.3945172770704
63.8332870159449
64.1609925867169
64.0407777382048
63.9089286734976
63.7144725867256
63.5011162776034
62.8969587076651
63.1531162902305
63.0744241289872
63.1907582648797
63.460020071478
62.9782067933521
62.5622558305332
63.10598534099
63.1829876996078
62.7556626306733
63.2618225255519
63.102202094849
62.9828134739973
63.2206490052373
63.0253255759731
62.8138157861768
62.8686964170053
63.2679362993437
62.5427557921423
62.7465356057457
62.3209242120158
62.20877036192
62.3684901744778
62.7382587549787
62.6053174571399
62.5603063365402
62.7899070344336
62.7914864175384
62.9618850744075
62.7976787325872
62.3815658983446
62.6990370067202
62.870323752355
63.1625964683359
63.405889248359
63.0147007776588
63.8188598892734
63.2376507936101
62.8330460723721
62.8541095644077
62.5145970273721
62.6294347781434
62.5049362842983
62.5539752484189
62.6283102235512
63.053670303453
62.7749787599499
62.8203977804642
63.205703902023
63.2834091435634
62.9549637524607
63.2032234390093
63.4079330879044
63.4510256589693
63.1458771336739
62.8787935601801
63.2755727306799
62.9536759852376
62.9313833965253
63.1002072977896
63.6244896504065
63.3562554082733
63.2495989067241
63.1936228301942
63.0622396946379
62.8305025504227
62.9617496555928
62.8899909924208
63.2487675835446
63.078283387406
63.82480409139
63.5075077583373
63.1843624117075
63.0501092675957
63.1369051122773
63.4529048205877
63.3271944463809
62.9375145156667
62.5443532454683
62.2263206943171
62.9870555520227
62.3234063268619
62.3343732602101
62.7643601905544
62.8243861515985
62.8039448566944
63.2504173758617
63.4679939142883
63.0958853850068
63.5098364872286
63.1578420640723
62.5680877323892
62.6494687466311
62.8529413800041
62.4145559092185
63.3454091633655
63.481771027065
63.4787638428063
63.6507452144433
63.4639842366485
63.5413070997086
63.6280186571763
63.5556775269202
63.532763455207
63.0314836836523
63.1236968041461
63.1261397023958
63.1278259678269
63.4733937116671
63.8517097027975
63.7971634963808
63.1483951257568
63.3516106503632
62.7846443073641
62.6939584960492
62.5965827496343
63.0075348747483
62.8398669110962
63.1026034271596
63.1030868552064
63.3826648742589
63.3870268294379
63.452789403407
63.7257180239571
63.052432786276
62.9621917032786
62.8835895564742
63.1831634944538
62.8605647340195
63.1298619599661
62.7956681608769
62.6370539665082
63.2509462344592
62.5250749413242
62.9312475637956
63.3779511049321
63.4389298951891
63.3463991642099
63.0925893434579
62.8773536238702
62.9585607361514
62.5887315309249
62.7362404951099
62.4561571483241
62.3771131857145
62.1379108491147
61.7560443355265
62.0762017453051
61.8963340347556
61.889153728496
61.8393396504657
62.1555945019305
62.1091350876628
61.9781402090713
61.6554391504853
61.6457325022275
61.4287696311589
61.3166024742303
61.3427172005502
61.1608974960889
61.4821291627828
61.8689783367081
61.8369445803598
61.8607536833596
62.0839619645005
62.3345978552038
62.5306036623317
62.7793855702446
62.8552371936109
62.9749568333835
62.5649542388258
62.5888696442128
62.9829371456832
62.8962534374923
63.3203425091832
63.3471195770584
62.9651260663301
63.1745357458548
63.1682928793816
63.0940185743879
62.9510414852599
62.5039696558228
62.4342487993274
62.5379386219674
62.6688095383161
62.6820908372214
63.0515661449145
63.4875319627276
63.5167758898077
63.7345917003653
63.5010579815912
64.1026543628964
63.6064885062843
63.2406454670809
63.0860273974962
63.2431799822349
63.3384299313761
63.3430317308939
63.3740014789725
63.2178750741441
63.0990420663949
63.0471120522859
63.6228620848236
63.4536592473404
63.936608714377
63.5693716504914
63.2515633034696
63.0397508335226
63.0301260566223
63.1105702760397
62.9407926459125
62.9585699377416
62.9303143179539
62.9133614222236
62.5034782748804
63.1606579247428
63.3886525741974
63.0428986317806
62.8649018010717
62.5157340771792
63.0807310396988
62.6384023948065
62.7171142960512
62.8330959309096
63.3070368524112
63.3296009482784
63.5713117493877
63.2205150060271
63.4877670915
63.777196322947
63.863728184344
64.1127183378668
63.7633155503969
63.7218651563699
64.2213840195604
63.6411778008109
63.6231757464405
63.7917446199405
64.1110765210363
63.9032944098739
64.2507521020946
63.82865902652
63.6633118458087
63.6734272873811
63.3353353683583
63.4447339737026
63.1066348505487
63.4626843250589
63.5456003389893
63.2026626635115
63.604394490416
63.7879129513259
63.3338953647859
63.4067101969688
63.6325786434252
64.0030555423595
64.2411468320023
64.6068870111717
64.4771136898259
64.5001477252269
64.3088975578139
64.1605482561572
64.4789751638813
63.8842415530307
63.817696076418
63.6896331904673
63.1389342107048
63.2889657266031
62.9391323122847
62.8710194666887
62.6161747267004
62.6080475264193
62.9243286276323
62.8817997202872
63.1068544680615
62.7982122125919
62.9649364753759
63.4467427266582
63.1950176790953
63.14272139534
62.9205047830382
63.6231770287167
63.49251207651
63.5426569188561
64.08074877759
63.9002683886242
63.8179016632282
63.93847713089
64.077566715514
64.0398327907018
63.4341504687711
63.6647984752724
63.669702249982
63.5528173671892
64.0272411041798
64.29725876077
63.4658746609697
64.1242231520776
63.7360877176339
63.3971665797435
63.080744397718
63.0025468091219
62.3425782495702
62.4253153678017
62.250951703649
62.5346868571456
62.3206144934308
62.5164520309952
62.6622937807518
62.6721233798207
63.1457497423785
62.8471858123407
63.0545769337798
62.9481308074837
62.3958728469866
62.3870767425947
62.5625444004148
62.8129889308253
63.3943144324447
63.5048654360534
63.5514346694857
63.0039963129238
63.0570048235875
63.6123499485468
63.131396567144
63.2320267732173
62.6160133313769
63.0982066172768
62.4759981679458
62.3676144951842
62.2418280843902
62.1732374322278
62.1482328888758
62.4710392733824
62.5800525227806
62.8926214273778
62.650094121494
62.3191013243579
62.2951048586429
62.5824938350098
63.0267122129359
62.6177519044421
62.2130173069987
62.6560639483431
62.3006069608964
62.1498604775944
61.9137672288446
61.9045811951408
62.3959710201278
62.4813880608649
62.1849179037279
61.7305746020162
61.8420109755999
62.1416928472783
62.3290943262887
62.004031972435
62.2259597239106
62.4489224042019
61.6910003312553
62.1706191076087
62.4993430297263
62.335551080238
62.728391900807
62.3802872030554
62.2981444948416
61.863569380781
62.8104646328818
63.0311120763909
62.9703934181482
62.850281293571
62.424267731204
62.7870256237629
62.4387871892017
62.7719601546394
62.855546773111
62.7559046561725
62.9716606074775
62.6762618159603
62.771089675895
62.8112890940976
62.6092917374176
62.8089433982464
62.9212341744318
62.8727960297428
62.7227861268798
62.6630669370515
63.1382787447394
63.5112197013429
64.0656501604498
64.1663949332449
63.6882627230037
64.3530380845689
63.8799451857607
63.9098151895189
63.9959985735323
63.6007176735544
63.9009019718521
63.6884673581874
64.1385989936239
63.7564588086449
63.8463242170904
63.7923564935964
63.4779355595359
63.8767169778743
63.7259143109608
63.8325713311139
63.673701366092
63.4324411197965
63.7271619062627
63.128624061472
62.7323153037255
62.5978896641964
62.5174539497982
62.3252815260549
62.7292792593421
62.3256244016123
62.6645758229953
62.5379915319334
62.8352185398906
63.5812229382255
63.6112390826631
63.4770287615448
63.4304369043528
63.5936439515621
63.5725264327175
63.796439669757
64.0460792462879
63.4338819740888
63.3275374089265
63.9647158939039
63.7970675046778
64.0352021557594
63.8355631965787
63.4176403640214
63.9804877181567
63.6484127058605
63.3154754299731
63.7197279232602
63.2405731375541
63.6104025587564
63.7732821858839
63.7889091116933
64.0172408142363
63.6613893608082
63.5498279120352
63.3392847755285
63.6054684693481
63.9630788085109
64.0825859463178
63.6043812130975
63.710940605729
64.003075686172
63.7226725793893
63.4393436071151
63.8010961654138
63.7084305639216
63.7290693781661
63.4988826936746
63.7539000668118
63.490215262977
62.9548315109225
62.9980426336263
62.8143949963851
62.7656827490599
62.9316114391081
63.4894085842354
63.3694730469153
63.3792159621498
63.7295995182913
63.86579382928
63.0952781834036
63.2642948037375
62.9793798152627
63.1116204856333
62.9320753276062
63.6992005058419
63.1711839909948
63.4815365586017
63.5916372846481
63.0792223446976
62.8406662523696
62.6170232777076
62.9533280349524
62.8262476412574
62.8594405822408
62.787054766767
62.7072802276837
62.6720302572983
62.9098622115673
62.6836693341201
62.5795425014671
62.6840942230146
63.2264177892351
63.4324713440847
63.101032146639
63.1852716243941
63.0336115963834
63.2832266515702
63.6336046593581
64.1719863673786
64.3525277590247
64.2762312958915
64.246147665282
64.047071523758
63.9615057061762
64.4372228417778
64.9420524320708
64.8560376984813
65.2331283389575
64.8955570558872
64.8376024766132
64.4813869326608
64.2645120839006
64.4499396196506
64.505206753093
64.4970324484261
64.7514404845739
64.8646721780956
64.8121758076693
64.7564409367121
64.6799474575303
65.1728955203937
65.3726650685897
65.5158865043047
65.4691427790749
64.7847891951023
65.1191218819496
65.6602661202131
65.1222538154517
65.2758653718587
65.3618916042648
65.2082966042819
64.9143430181211
65.4272960155787
65.2486170338651
64.8796281526458
64.8319766231343
64.5646965512632
64.6681656518214
65.0447841148003
64.8541829111522
65.4688644727364
65.094702319677
64.6026170065962
65.2218552082133
64.9790964626379
64.6644198192732
64.2186884449958
63.2032203194716
63.5655466578477
63.1634835470754
63.1114320652554
62.8940468175096
63.2383986203942
63.2458878178856
63.5993417948102
63.1006561973833
63.0803014378865
63.7319429080087
64.4091926061579
63.9026561802433
63.8174936307068
63.7173311948977
63.5444763461549
63.8245044687795
63.829356048326
63.23268963066
63.0099263380948
63.2212086956312
63.7338549798569
63.4925275641933
63.8949863564246
63.4841148024541
63.3890059144046
63.6581785812475
63.8715335309521
63.4684764694553
63.571080272668
64.2813310222364
64.5338416389577
64.961272869908
64.6539018332466
65.1509722419988
64.7276051013003
64.5704966746542
64.3838604944083
64.2058210671981
64.201843651666
64.2893885669085
63.9648333780911
64.7765160260227
64.5717091741707
64.2063418942863
63.9180724210344
64.3940988770972
64.0289440362323
63.9546420192134
64.2103839304298
63.7983846220246
63.8076460881945
64.5833739870056
64.2595639031571
63.8868637675004
63.5326876069713
63.2754268108984
63.2636838645684
63.186899418469
63.3491144240135
63.0152863409942
63.3428645056119
63.6788947560824
63.9580847940217
63.6157297055427
63.7979691143309
63.6692677711782
63.4256926044499
63.6659908749571
63.4644167138765
63.2211424336144
64.201755023367
63.9160317602443
63.7021032066169
64.3706381560319
63.9512562661803
64.2546259276352
64.0066422223315
63.5808865625337
63.6613354834873
63.5791144505492
63.8244368416871
63.6207260249098
63.4538091983797
63.5011346485085
63.3635617822641
63.434134789517
63.1887380841502
62.8901545867309
63.3571459373554
63.5687018222408
63.4984357705106
62.9644172199142
63.5815308186013
64.296024615736
64.2027995561002
64.0638443350019
63.5145495035315
64.0157291874536
63.6995375076859
63.6723450059246
63.5808354960895
63.0330937538529
63.0624016285468
62.7769250368345
62.6806072293719
62.5181281676292
62.3331429219534
62.5325901715524
62.5499377580782
63.2798966552089
63.3635973370507
62.8554211390186
62.4813010765343
62.2199284998084
62.0884981615892
62.2485309511116
62.3248064721486
62.478294626194
62.2960104536986
61.9394561464253
61.6592557874765
62.2032928531192
62.0179066740146
62.0485318194425
62.0444713128986
62.1814475342342
62.2854801629218
61.9189958848997
61.6593106315552
61.703059951532
61.3125062537496
60.955029705664
60.9214666683038
61.2154334142857
61.4451354006136
61.6249135714669
61.4850998727281
61.2264253093231
61.4851311771838
60.6549313029274
60.3976145856683
61.0709680313924
61.5477060008328
61.6130988532532
61.676733340196
61.7264807424795
61.8748810584869
61.4204600653988
61.6998334099748
61.5796459282796
61.2430608479124
61.2596754160133
61.3839108618109
61.7318784167961
61.5879438308953
61.9217550278772
61.8981114607058
62.0162600609778
62.0319738730591
62.1726272190047
62.2848307262873
62.2595531775881
62.5225754747622
62.3546518170228
62.6076806795513
62.3145141521904
62.5669331172951
62.4690588357684
62.9621907788096
62.7678321128293
62.8306470581632
62.6353378392153
63.4092545221803
63.3810365098887
63.470344913585
62.793379996374
62.4129247644054
62.5835306896577
62.9237559250434
63.3807402106851
63.1402331083551
63.377349232383
63.7537476906253
63.7613464743507
63.2554580231557
63.1514222446813
63.403880672686
63.5869863792805
63.6973196638806
63.2341703464838
62.8003997376843
63.0445687229785
62.8879359895165
62.784536815594
63.1890712703927
62.9749171609398
63.2039824791151
62.9463214611678
62.9070409509222
63.3549836726603
63.2502750130807
63.0866255115767
63.1918319723954
62.697454594835
62.7768052632891
63.1845553498302
62.4768238333131
62.7006319018949
62.5603856840425
62.7787939072453
63.1040925896113
63.0503257866449
62.9056126304733
62.9275740206668
62.8250882873603
63.3431015498539
63.1171645048
62.8233498332136
63.3416810470325
63.2364382810715
63.1601241921949
62.5067160399994
62.5785064272175
62.637298528408
63.1704022980708
63.0900352420374
62.890375011638
63.3460589502356
63.0745938474334
63.4476950947123
63.1672074231555
62.9985187230308
63.017862956575
62.9390927853909
63.5552590798195
63.7957907049647
63.6828390908269
62.882160045019
63.4703309149509
63.3115726435144
63.2722356542155
63.7847455619861
63.9751677405393
63.9216217519954
63.5443244167625
63.8446814145983
63.9928146260601
63.7365611470715
63.6619034305305
63.9525302282253
63.9438513544662
63.5628935386699
63.7642871300704
63.6120698809796
64.1687897938073
64.4510067919162
64.2684366230198
64.4453209830596
64.4616713651525
64.5100184757452
64.612765481486
64.8204591586085
65.0376288333134
64.5035958914943
64.5221587815999
64.8585588376525
64.1024039580905
64.4119354470489
64.4484672639957
64.3665128379653
64.0525630285835
64.1051051039242
63.6781659690817
63.8335229016116
63.4269174453591
63.1523205138312
63.0907763892438
62.9556702941603
63.2479959841763
62.9249012956032
63.3205794508904
63.4258487222614
63.7570655215177
64.1973026583262
64.481093306395
64.5190114270447
64.6475973239079
64.8215455242528
64.5615709325431
64.4181103255396
64.300247287673
63.7354400173384
63.6626443271157
63.7435656997418
63.4525466795352
64.225126577471
64.0836071714039
64.2201535194887
64.2093882036586
64.3712993269384
64.2947425972631
64.1718371539292
64.3544337055008
63.6451620502251
63.8915950532727
64.3736828705906
64.5713911099005
64.7653727008808
64.5246306426543
64.9444872305781
64.4792292870764
64.2315279825805
64.5972033364571
64.130093695608
63.8300139241712
64.1756912398872
64.0913583625574
63.8973373394708
63.918963918264
64.4027813725978
63.8773663614538
64.1037752083712
64.3843507356689
64.453134843681
63.9789553549961
63.8727602563548
63.7884242463074
63.70362299822
64.0834851150972
64.1841593221856
63.8704210923784
63.8675975647432
63.4923573852115
63.3371763046425
63.3613511674806
64.3638239189379
64.4185865463008
64.1277348068285
64.2191155213738
64.2146671770104
63.9044471684507
63.9529438262147
63.8352576877329
63.2168873586099
63.6384159789058
63.2409190785304
62.8680987500818
62.8897364380605
63.0852099052069
63.2662582642908
63.4816550328502
64.2136543088295
64.316851140073
64.0655595625089
64.1969994858254
63.9766409514176
63.9785568100376
63.5335205871189
62.9253528364484
63.4362296244517
63.2077493908966
63.6066810510897
63.5141795030721
63.0601019527144
63.669565506978
63.239556969
63.232874242923
63.0540311382792
62.933004060951
62.6613104612254
62.6967699007074
62.7263286323517
62.3642592511473
62.4668143285409
62.6988272578622
62.7211901706112
63.2482091726521
62.9552173711592
63.3797821404137
63.502959331478
63.9066152172809
63.8381222630745
63.9105335243893
63.3756264404198
63.1929341206036
63.0769574159756
63.2856496855507
63.2666655376617
63.118333500711
62.5048692247318
61.9549541615026
62.1630896902558
61.8665835013825
61.8970032168087
61.1906327296914
61.5388336816381
61.5989654200903
61.511829326553
61.6509687006439
62.1422841573654
61.6215681480515
61.8729982023859
61.2323176398393
61.772359224067
61.7253032953793
61.8748703587208
62.2438450861402
62.3882629434394
62.3560194810207
62.5879999675567
62.1848961847354
62.0713113470252
61.9480444364281
61.9513655881466
62.2642602241265
62.1415386898094
62.1774723452902
62.4111726848102
62.4747872699339
62.3033040529667
62.6270811717469
62.6507339718212
62.3253719627164
62.2058149619175
61.955431610331
62.6814707183086
62.849707516242
62.4063582090219
62.6522415857998
62.8703613422611
62.7586536491912
62.5968232676497
62.3722159926959
62.1099171493505
61.6999891060655
61.7826691531697
62.3668981619749
62.4247534338046
62.336764177068
62.4271514598407
62.6817170073957
62.8843616790908
62.5712167189038
62.4699564883639
62.8018229646912
62.6539100942318
61.8852142733871
62.1832287805658
62.2345502057848
62.7526756010029
62.3498858302549
62.724099727663
62.5391044866019
62.8806203678347
62.5606072726999
62.429592299754
62.4476170366617
62.7085137725554
62.8850402706776
62.8363783646412
63.3787963827716
63.3733933968106
63.3829952691999
62.5620112087006
62.4565335820797
62.1742859744956
62.0134181635981
61.3911630600134
61.1482908654057
61.6533697791498
62.1303086308199
61.7297981423561
61.780155540193
61.7718935418201
62.3362744933531
62.0733298871105
61.7049466570428
61.0652505412261
61.1208289103293
61.6212945457678
61.9313593848757
62.2913913442542
62.094603986064
62.163835300674
62.1459033300761
62.6225534161336
62.9205924688172
62.2292326647995
62.601575223232
62.0510034646162
61.9142731199893
61.9744887630889
62.1401660019669
61.8799663827474
62.3270029340175
62.4829879980958
62.2396002785035
62.4721805395119
62.561382690239
62.9892068562807
62.5502157151218
62.707332504266
62.7710927618802
62.5001448683906
62.5638840477011
62.6153116579877
62.385275833949
62.7855065584437
62.7862409787558
63.0625220851914
62.5062700174431
62.37851219266
62.9698325814669
62.9460133973917
63.0016209294154
63.0213800390018
63.0489774315205
63.4077802194753
63.3081147815765
62.8151765199073
62.741324908569
62.4417622361734
62.2677058602514
62.1797919506455
62.1248301341533
62.5986388440997
62.5020852132531
63.0942980157095
62.6175482515029
62.6833315599117
62.5045235217399
62.745346164729
61.7426186454329
62.4773117824817
62.3260494811624
62.0715909040717
62.5517380307036
62.1025752630799
62.6064611934879
62.9048320288394
63.0951992693286
63.6252674006895
63.8067878489549
63.2610844886801
62.8358608891137
62.8204887596467
63.0709171841844
62.4001436527135
62.2318270469573
62.2445578980709
61.90975588178
61.5172864641173
61.6852709361397
61.9736956064645
61.8782504174491
61.9478949725724
62.2318506671248
62.276640142961
62.7295473841686
62.7853409051055
62.5857040978571
62.4853579485101
62.4739020776826
61.9831371543379
62.4374951021148
62.2111195916266
62.0288196832365
61.9805394535587
62.4275483706268
62.5660210503514
62.4753622067247
62.7326728484337
62.5722059106184
62.9472947485847
62.8892579146425
62.77084703139
62.9643280865865
63.0343791215935
62.9913629651392
63.1210886018709
62.8497982729892
62.6569725608257
62.4602577437723
62.6050546327606
62.872233855828
62.5060178403917
62.7900702792674
62.8139921030494
62.2062812775133
62.5982600818039
62.3793088166832
62.4160827896754
62.4953346838435
62.4150258453314
62.3060181610223
62.3369243443436
62.168564514583
62.0844140839879
62.7773655807901
63.0848198351239
62.8481866859515
63.0762172185225
63.1591220204199
63.0000114031268
62.6780427831402
63.1057220406709
62.9638979223684
62.9032292122021
62.8074658229905
62.4570288216272
62.9182282764232
62.7922044058816
63.0459439508662
62.6099346277917
62.0367018662827
62.684424682711
62.5696470612057
63.1463278889626
63.1269423194568
63.0300138526203
62.7488758616827
62.978512065535
62.9838217529823
63.1957559845105
63.1042669382722
63.2895026884973
63.1109630461641
63.2566337672157
63.4362656703855
63.3219702198138
63.3307343611864
63.3692629012643
63.4837370133726
62.9729857735124
62.8801216976611
63.2248693343114
63.376434350382
62.7889538013747
63.0200031200905
63.0098912257447
62.890349681762
63.0912915927894
62.6240822593437
62.7169812863714
62.5757826216769
62.4253970600199
62.9867354148581
63.3036083403278
62.6668555935197
62.461589378345
62.6053261148669
63.5023484584677
63.3016000102761
62.972697172849
63.1664350684034
63.2967953523147
63.4298998793223
63.554331053323
63.0159464384895
62.0845888997455
61.8169148067274
62.2431658265996
61.7305767832882
62.0429610862465
61.5571459984321
61.3663199103608
61.3714102134041
61.5643769298195
61.7276364421473
61.7910309633706
62.1474877888252
62.3328867207355
62.3786608129857
62.223305550302
62.4007232063471
62.5575685003467
62.375177422541
62.6448683292954
63.1604200575341
63.0847127722009
62.7907407099295
62.682111579529
62.9477307562076
63.0032467271039
62.910738048871
63.7614652815696
64.1968654186879
64.3314810918481
64.2663267706521
64.5804305496302
64.263412569371
64.5851611412088
64.1450077989972
63.6228822369073
63.6931826964407
63.5664111657708
63.5818980726382
63.7049343101987
63.8291238152253
63.7301447429599
63.9728572266571
63.5473825469804
63.5839243118858
63.6361714666216
63.2815286111211
63.3423345270712
63.6975087442136
64.076558128534
64.1930836287458
64.1082411510997
64.5109929774344
64.578571516388
64.2719467158006
64.2351775005685
63.6830844452607
64.0156369222123
64.2345586057498
64.3483794704265
64.7401958512439
64.823252848376
65.0092839667785
65.2432257130832
64.9962822737196
64.6436273322463
64.1942804949809
63.7451511294242
63.2836647609177
63.7019062006899
63.9221706406822
63.8713325269256
63.5346830633961
63.9717238534899
63.5659213289779
63.4625714180983
63.1498328114927
63.4842641193928
63.5016153751058
63.2416982611329
63.491316201323
63.2751970545262
62.8673320339879
63.4375055968497
62.8640481253946
63.2315315411741
63.351600522716
62.9933059401476
63.3354103429088
63.2534842065104
63.4846298677
63.3672058259243
63.4521418866154
63.2769847617133
63.698948283748
63.6343422917887
64.214126972734
63.9575576545036
63.8390865947485
63.8151801660265
64.0068013934643
64.0237820968646
63.934913733211
63.9998982102081
63.6223053225985
63.3357176465928
62.8050464596607
62.3929787257582
62.8158365341228
62.449489289736
62.6065531962007
62.3037906390215
62.8098531324824
62.1691636221862
61.7659986693989
62.3298148076045
61.9062642364199
61.8044406685232
62.240048625734
61.5695031602809
62.1467230420549
61.6753539308067
61.691367212033
61.5248607402073
61.2584480971693
61.3066393349668
62.0011843465558
62.2626929949863
62.5197468048192
61.7548695378852
61.9288501167445
61.7170334686356
62.392187431492
62.1363923897628
62.2964774319024
62.5920724233017
62.5261809557692
62.8101978310879
62.6716804757865
62.5337723472727
62.8027828958293
62.3256548881967
62.637749063413
62.6192341688801
62.5770496106541
62.7703104070844
63.1332045921416
63.4007943355208
63.1461408261067
63.6009299884317
63.3481921681375
63.4279754955632
63.2633160287356
63.5421060467409
63.4577918652318
63.5114809174461
62.7582241092066
63.0598520142365
63.0650656080266
63.5676572560021
63.0846767189177
62.4167947750667
62.1310239074932
62.0534940034299
62.4360756678856
62.4156154941719
62.6159219349581
63.4798850380144
63.3455256637905
63.1457535503546
62.9727865081196
62.401337970677
62.5253210578361
62.5589735635667
62.7423133328471
62.4760572382143
62.4926420760952
62.7373431234573
62.6180991559035
62.6791918259987
62.3517485173042
62.9050447557743
63.0907563415621
62.8350321679608
63.3999153388205
63.3595106042498
63.6908546328992
63.4410626352511
63.9360669426295
63.5466390942287
64.0062430927961
64.023176237733
64.1526118186175
64.3997696266364
64.4872029688349
64.5537941488587
64.003163743102
64.4887767199232
64.1777099630233
63.9522137293578
63.5917105425993
63.8713695812867
63.0639771804344
63.0899264743742
63.2343314453555
63.2559222880034
63.1581147445628
63.0832027613083
62.5852005368432
62.6716485197614
62.5694058983466
63.0480877775727
63.4806840247234
62.996338798351
63.5158677984991
63.8631129082784
63.9075753338401
63.7608905299916
63.6355550074725
64.3304813843649
64.2652019441628
64.2083371214464
64.0064590060343
64.5584632053003
63.7951268303018
63.7050255678266
63.991479114682
64.0896407473893
63.86932767849
63.8025916914456
63.3075653986181
63.6144194484963
63.6957920703921
63.9322992219117
63.355185454982
63.560523192915
63.3960972385403
63.3531801158015
64.0106420921022
64.178100293594
63.7002260517937
63.8394875739429
63.8331361239537
64.2517912698018
63.9510537648312
63.3822578019383
62.8532745302655
63.0122616060295
63.3687404385195
62.7602807445101
62.7697537884455
62.9375028259587
62.6674336168314
62.6199474429354
62.3485657362066
62.3644485934847
61.9829232049251
61.865965692057
62.2171345376359
62.5420721081735
62.6440225045772
62.2177365124596
62.2866208679371
61.5950852912083
61.5871770989401
61.2403615834993
61.1578763402643
61.3809260949958
61.7899738785858
61.6694226796495
61.8247624174014
61.3911602101511
61.419479918327
61.6664868257241
61.7271248074579
61.6636001523531
61.5723309856964
61.6032699803853
61.7210051422134
61.453753863197
61.0071792221987
61.1503442963829
61.0059929597976
60.8608783799247
61.1759029794887
61.1559619605483
61.1184968209384
61.849075845884
61.5229676560463
61.5582701046673
61.6971666649657
62.277798892964
62.5041245834145
62.646182130184
62.529731359509
63.0361797909136
63.4998946091986
63.1619136123897
63.0553091518708
62.5244825469596
62.5899427358785
62.7390061704831
62.5030088855303
62.7387209448408
62.9401615019147
62.3990298237879
62.7017290109434
62.5771220637537
62.808984292997
63.1348085229177
62.7881376937366
62.7233704062556
62.1821540065231
63.15879429453
62.9494070973509
63.1352128535747
63.3129930597775
63.4398068582761
63.5160706243621
62.9127688618581
63.3897983659752
63.306878475591
63.4957450122906
63.3658414490418
63.8340366821874
63.7520252035783
63.4948607314476
63.030855984
62.8328071013826
62.9317994987362
63.4511096746888
63.7597396945322
63.3597292599734
62.6810636137234
62.7924467666948
62.1307830980402
62.5975471179446
62.719995074739
62.1265345408203
62.1872082760764
62.3489494214416
62.3412108407647
62.4459409470445
62.1196461317188
61.8960212584527
62.0545660521186
61.7184916241031
61.6090773941124
61.68491799538
61.9312303141917
61.8415098055464
62.0586793273423
62.4140882956563
62.0580011537104
61.9793981228324
62.4008723387636
62.4363230928382
62.4914776980848
61.9691869724552
62.160005991276
62.0503954614513
62.1892373444491
61.9471331584884
62.5229623721076
62.2846388453832
63.0058389949106
63.6264052547673
63.1209144134633
63.1683731887373
63.4368230732432
63.1802759214843
63.5127635548041
63.4265907606692
63.7263427315026
63.1112975496042
63.4794537089807
62.9160715107113
63.1979447395184
63.1994015651551
62.6036222155076
62.9535965804296
63.2715527488067
63.4666769717455
63.8302464765571
63.7040732464862
63.839071090765
63.5340528094186
63.8948373937408
63.412720983293
63.8685294783993
63.6109904359698
64.205422723157
64.5684980419439
64.4989809782498
64.279176470232
63.8320483309522
63.5703085839844
63.2429084175719
63.5520023624344
63.5937332605298
64.3835212318391
63.895997281943
64.3697103731858
64.1042376877946
63.8545188770841
64.349072358317
63.4818576089863
63.5666923986178
63.6277984177224
63.9336407555362
63.1934115669955
63.2029016960006
63.5284388701025
63.2827613723718
62.557792475855
63.1137158077432
62.9380823334098
62.769296529851
62.6676961968276
63.162468104509
63.8670079152608
63.5968629137232
63.7803841610905
63.0672844821238
64.0725730402191
63.4329844311441
62.9272021095094
63.3651557874445
63.7660804119183
64.2133222185525
64.3279629856544
64.3189733288907
64.0137578910258
63.9534348271351
63.4548420622278
63.8855378334498
63.1374395845307
62.9499114988753
63.3307382833863
63.420663970472
62.9903992642649
63.4402913151353
63.6330180484947
63.7602748841785
64.1740985849987
64.032323886807
63.9134239668058
64.0792649485824
63.8163414062694
64.082312811598
64.3329071712426
64.1908166909522
64.1830417703214
64.9387483494356
64.8101034570043
65.2554394064404
64.5141123798962
64.2348189717119
64.0301712910962
64.3663466178473
64.1137727048845
63.9048985467525
63.2162293568201
63.2053218591715
63.474535824926
63.5795640755371
63.5884415547625
63.8469435297461
63.2919531543476
62.9086429412882
63.1251178053396
62.3964196918715
63.0552674554579
63.1618481921339
63.114185846049
63.016717809543
63.0024575075354
62.3033663430419
62.4309166172947
62.4355999252672
62.5246144659018
62.917044822923
63.3139575679269
62.9535655721956
62.5156864949415
62.7009959306351
62.6557317014528
62.6196178599643
62.7562890657794
62.4939785005175
62.4466563177934
62.7306900215583
62.8601421593008
63.1004587829057
63.5008599511903
63.1397120741339
63.2818504376168
63.1797891075167
63.6521521111397
63.8351826877346
63.8232977193934
63.577811249932
63.1313475510767
63.3390824462105
63.4643875636195
63.289432897768
62.7208663156925
63.3218466449577
63.7933817854037
63.9182791249682
63.8326798683046
63.1569303712173
63.461056130426
63.6110620471585
63.8919698645408
63.8387257687229
63.878109371541
63.4777185992641
63.0953378732751
63.3250610343977
63.701146363683
64.3216611083713
63.6600865207384
63.9429803387458
63.9296926238182
63.816720979212
63.5872086328666
63.5314264795932
63.6867268556615
64.0861664349637
64.7173283670006
64.8168827251888
64.5267297197772
65.1412837587874
64.6555803756928
64.8686159708453
64.9761402794033
64.9556773007076
64.7630606797205
64.8028066465922
64.4784858674081
64.1206383602564
63.6422915316584
64.3492034862434
64.2264667404785
64.0765777288462
63.9364907135552
63.8462656076134
63.347412832465
63.6304073085867
63.7780155323642
63.4047979375391
63.3257469794692
62.928494701584
62.8785336081392
63.5684947227353
63.2934064002632
62.9486098444539
63.0014657222028
62.816700107399
62.9082259737042
63.4185688465294
63.6610957528618
64.2465250481509
64.3966048686977
64.8484981932254
63.9655745799577
63.9311894255418
64.3764386079803
64.1431587575236
64.1451186638296
64.1847517489458
63.8432570401452
63.5258960085106
63.3434743457209
63.2691851199396
63.9932295034617
63.7501510362834
63.6022350080338
63.3466292926618
63.7113073192614
63.5238909384879
63.8127096062398
63.9182875125804
63.8921241898434
63.8313299495088
63.9797840495333
64.1657965716202
64.4444731598732
64.5715723436993
64.4029747438257
64.3048787443293
64.7782544646588
64.955483493427
64.6575943254083
64.5347115694995
64.0919989472553
64.4134503172751
64.2898422199135
64.3538036181586
64.6088812849413
64.5411492542573
64.2155435942124
64.2388321250206
64.6067042043427
65.0920736335578
64.9936112995303
65.0530631286558
65.6367640808648
65.2868864211693
65.4241376370194
65.297591404538
64.4902330363706
64.0724758388664
64.164015449356
64.3523979042646
64.4175314702685
63.867143550127
63.9569619016838
64.519352336211
64.2814694224587
63.8831061396282
63.5307500006869
63.49376989198
63.5273216082519
63.5968007477012
63.7360133750155
63.856737507839
64.7115228822107
64.4475257618562
63.847238375509
64.0764522328505
63.8537625337162
64.2404272384285
64.4453529635558
63.768981519115
63.343173060815
63.8530578155834
64.1162749798503
63.7829157902716
64.345478745429
63.8941916682011
63.7475949816604
63.9810628305568
63.9749681533054
64.1655929594412
64.4746445471791
64.2776308761571
64.0600034437657
64.2663923905824
64.0496964057807
63.5044170767617
63.9865559318541
64.0020960379115
63.5124290779746
63.1203346257007
62.3777989027377
62.4057869465905
62.8826893813667
62.7251966146255
62.7752517743359
62.909922117715
62.873794136305
63.0413423346414
62.9579990955451
63.2339669528682
63.4249403824206
63.7735231540282
63.180089152485
63.1467438800176
63.7399347589118
64.8038837280922
64.4121773736911
64.3179914402146
63.6719107877422
63.4593614487443
63.2224140987096
63.022858187801
63.0863811264496
63.2313584781673
62.9596358187767
63.770825312089
63.9576664747726
63.7078542725913
63.8609664478022
63.4721655319211
63.4194262813065
63.3019357571638
63.6983496721268
63.6294917625359
63.3771246647047
63.950058789365
63.5129155152367
63.6065689587885
63.3275852877526
63.67270539758
63.298605041721
62.8718869353715
63.3845897358928
64.0273928729221
63.9198222920021
63.5272347001301
63.6373766646986
63.3884139664786
62.9830014142536
63.2810923705055
63.3625789412239
63.5044094558166
63.1032869793787
62.9730439114931
63.1424522488394
62.8681797157982
63.2158030207036
63.4770991888737
62.9774803012465
63.2323390213349
62.8088981396116
63.3817917338711
63.6266648669664
63.8844380668994
64.2292152293548
63.970895129239
64.6735218728866
64.6320929871851
64.4439143929343
64.8139055142539
64.8735741138309
64.2757663684209
64.6442850364272
64.4453730808931
64.5876065145559
64.5329588154918
64.3533149573923
65.5282380009157
66.0452456713928
66.2048662755789
65.6908890842545
65.7164161189443
65.3656687593373
65.5558177510306
65.7134168791963
65.8581682858703
65.6521640727203
65.8985260434168
65.8072068108345
65.8817366254283
65.8768716915365
66.5770528389115
65.9954704796895
66.0059113793133
65.5909856774291
64.9987724671021
64.9080768282448
65.0428929353831
64.3536045740602
64.3795261986543
64.4521761423368
64.0692023370665
64.1878988790966
64.027249743604
64.0018997459764
63.4131267777755
63.2486478951614
63.130756250167
63.4280751596038
63.6217496054977
63.6021968662674
64.0823747766946
63.6459875425954
63.6464050902281
63.6257457812528
63.8889647030451
63.0689991185063
62.9825723527157
62.7438423327923
62.9360431962332
62.6515485076107
62.7073025161226
63.4122908260208
63.0407255310494
63.0347498091495
63.4187174044504
63.2732466764075
63.3486777993895
63.168621703549
63.6104240890672
63.8761077274683
64.0125031419143
63.4548902865882
63.8125780803506
64.4323785981502
63.8049825759722
63.8067547036185
64.3347845653215
64.2195412259528
64.3884660183849
63.977639278819
63.8434174337123
63.7247372461345
63.7324128970993
64.1008448424319
64.5210113586927
64.7692058662635
64.0153455089934
64.6384984106408
64.63307154511
64.5304938754908
64.049994755746
63.8486170278344
63.5971656036706
63.6444866734534
63.8240498934379
63.6195156739033
63.5198231170827
63.427657138246
62.7389086824249
63.5486861562655
63.4359596547814
63.2172710135164
62.822131792766
63.132238725683
63.3421505341406
63.4043987671919
63.2834924129601
63.5609812151764
63.2277451258335
63.1614560979503
63.6691357584112
63.3572403535077
63.4025002824439
63.2736040666646
63.6244883996318
63.376314021698
63.3205733278682
63.0913563914065
63.178465469168
62.7827653494182
62.493501403027
63.1834292311002
63.0318117131511
62.5006348583411
62.2514632668457
62.3097642549271
62.6305202289527
62.3266321154798
62.1954405045761
62.0796054691396
61.7765992039026
62.0009784852371
61.4656490924594
62.3062198202917
61.986519421026
61.8174348608887
61.7619174188905
62.1122483590369
62.7983091244295
62.5802432516219
62.5250662556871
62.6887817287744
62.9753425884038
63.5293799609274
63.6610199332481
63.2585636277675
63.4742721776592
63.1039831968453
62.4540613371389
62.700759853957
62.8158793014839
62.7410184952911
63.3467827840708
63.1453246282599
63.0750250485334
63.0739242639915
62.920173921626
63.358397479722
62.8138286369702
63.2113311033357
62.9458217923692
62.6893141669983
62.7138598480623
62.8594605450287
63.3054438499792
63.3354071297991
63.371821411
62.8838379526331
61.971095064837
62.3730849487821
62.3677122256585
62.0457570493481
62.4190971705246
62.2595534857511
62.5457197581312
62.3729935561686
62.4315944833274
62.5339420611359
63.1351074870088
63.2953407137726
63.7611764867025
62.9544965343295
62.6652736680148
63.4356388046623
63.1640639798802
62.9787640787935
63.1131146312327
62.5509096057612
62.7586300673207
62.8730751165517
62.6262830314803
62.0453243242127
62.42571168867
62.8120222828901
62.6921156083996
63.2010743470135
63.1547212678881
63.1054526424487
63.2403331654062
63.6569933339554
64.0985716854786
63.9369282195966
63.9806439111627
64.1037569564341
64.000536403773
63.552377364249
63.5503588568435
63.8425885563265
63.5651111058462
63.8237570703563
63.3535306349227
63.5879369514276
63.4907869604998
63.6423773441697
62.8597556378827
62.8469031600718
62.7545665376216
62.3866341865803
62.5716625964055
62.334019336968
62.7770005382502
62.4594424185982
62.7762798818421
62.572768271609
62.0045999889479
62.2948790538424
62.383157934129
62.6046392889576
62.923789670003
63.3304893897222
62.9830806341845
62.9455938713133
63.7341144824409
63.2492313953704
63.069983450463
63.0726327637248
62.7611287678122
62.958213747053
63.6445439436259
63.8513013996417
63.631509630852
63.2899063729584
63.3752355503437
63.4328885280179
64.010782965968
63.8571399391565
63.7858694627489
63.7508642762633
64.0760979318683
64.3493841451484
63.9272553486022
63.9508714287921
64.318372132409
64.1598922653473
63.9455246693455
63.6836768385123
63.4460016523616
63.2015793198702
63.9424101903987
63.7731852210796
63.9045818255214
64.6467484701692
64.4211921778596
64.4522799380177
64.3807661806938
64.4293225068292
64.4011791547461
64.2668891870909
64.0463550448064
63.7454401544224
64.3212928384726
63.9831804913232
64.2300007257753
65.0255915623222
64.8174573477167
65.3361939498652
66.2232681656811
65.9545097706925
65.582018553325
65.7738251580529
65.3495916462616
65.7869214726961
65.563899513551
65.2462915220164
65.7429137104223
64.9608438405843
65.5977749421338
64.830896820996
65.5547091494895
65.2905509499695
65.3041376979643
65.0828390169168
65.0978502068814
64.285780096547
64.2455709803857
64.0228036887006
64.0292500278987
64.4885023462888
64.3333939505822
64.6003786618558
64.4851455535523
63.7584209227969
63.9389812446664
64.2373352830241
64.1831166641416
63.7943147991064
63.9724318782526
64.266368272582
64.1759329836731
64.5211667831594
64.6785449613108
63.9842811556327
64.058553396685
64.6961169990535
64.9777220601449
65.4397276995747
65.9738759345493
65.6882325321097
65.6729643186123
64.7826107826767
65.226657262708
65.8646797288717
66.0565883696429
65.3855955014257
66.0970452606383
65.2015898243577
65.3797795147347
64.9237471770458
64.5641036304547
64.3276459080276
64.4734261706039
64.565054199026
64.7480080870345
64.6815633411822
64.0634036451542
64.1045374349556
63.9682254496681
64.2942642887305
64.021725740371
64.2140375168212
64.3605808297203
64.5485382772146
64.9288573083944
64.8142797672264
65.2550305003142
65.1006609624885
64.6248257287265
64.5995024243518
64.1212458571734
64.8477458720429
64.7963054768339
64.6058906134758
64.8630901341411
64.9039409783955
64.6353718662637
64.348555670275
64.6426870249195
64.45047311666
64.5968281547539
64.5122246257238
64.8759917460935
64.9766546771106
64.4790588002795
64.1955661139843
64.2268177895147
64.4388120255455
64.7619878493056
64.6111045236845
65.2579438105671
65.2316476585164
65.2229131362994
64.9729081972711
65.2969466370882
65.4841805659688
65.4190372713431
65.1468833197797
65.4616676225043
65.3318210006554
65.0454547346976
65.068152340373
64.4313787221734
64.6061532807886
64.7907316426957
65.076639492193
64.8767383815231
64.1323629207298
63.8750818286443
64.4083233105193
64.7659103075876
64.5135469380842
64.5497057449365
64.2326488400704
63.9905168950335
64.0252557045251
63.6430423866272
63.8757279393331
63.574275345881
63.6288673409438
63.9579558930339
63.5181081296483
63.4920328643943
63.329579101986
63.497808049879
63.9421124834891
64.1166757940697
63.7364626434124
64.1944525380997
64.4417239630566
64.7779555132634
64.6701803234406
64.7716552996405
63.6694672247353
64.6278890983223
63.9885318001722
64.5232486832121
64.4217704730209
64.8042307210181
65.1743878907969
64.7331313377918
64.6846391928698
64.3251586043656
64.1888237038564
64.0248726492771
63.8636552838271
63.7078719516555
63.8901911818777
64.0843925822973
63.9300468133297
64.3925233952008
64.5330007459503
64.6496923072184
64.2586956754507
64.3340910166298
64.3882527546171
64.1388148469917
64.1667564170804
63.9821562468328
64.6581281967314
65.1759217752395
65.2254368072561
65.6468442201784
65.2600068452144
65.634765647357
66.004164426827
65.8612144391783
65.5805800228861
65.422814899646
65.2065905074051
64.8636463396761
65.1444757280515
65.0688125866873
64.7224359557455
64.7259107080653
64.130030906316
64.3833517720044
64.549044961133
64.3249182694114
63.6367378462404
64.3164527535163
63.9617759536867
64.0752007034057
63.390121893517
63.3353069986047
63.5537435107425
63.4406517152463
63.3657138082167
64.0089960142024
64.2777344323146
63.5332686833566
63.868581454046
63.3901371382367
64.1371941130518
63.89915287112
64.1332593476335
63.2787079526032
63.591392437139
63.6300533438218
63.691335454717
63.5205111919818
63.966605430761
64.5987596052905
64.7689017033183
64.9990995528846
65.0048792592596
64.9457742313727
64.9626528458791
64.9985454441907
65.7368736660661
65.3000846281746
64.3573585437518
65.1323555065689
64.2505585660764
64.0257718997062
64.1887254579282
64.5106580805252
65.0734233192177
64.555088318764
64.4946644929918
63.8437912531537
64.2371449097684
64.4546359751961
64.5956244268201
64.364602232381
64.5315797829248
64.6065555145551
64.6917638683704
64.4910715320788
64.7835763220737
64.6718726761438
65.0524496297635
65.0168052286681
64.5568125806497
64.0067046646807
63.9893630248487
63.6225617975511
64.0935605238708
64.0956555089884
63.8892339212386
64.3271258955528
64.3010474365906
64.1219891830535
63.9418018027553
64.2935064766302
63.9740554168601
63.9544242997432
64.3630286043206
64.3348430435824
63.9121334579312
63.3835097819065
63.6545525698166
63.4255961309298
63.796498618413
63.4135902580165
63.6453507411214
63.4860538541265
63.6343105774936
63.1361115347806
63.0091326988856
63.351518249615
63.696356014466
63.5153155145526
63.2095448457094
63.207314016739
63.9015732722328
63.643149623042
63.4501203361327
63.2689591891828
62.9020163877707
63.1161570244178
62.8142520444505
63.5280714300218
63.1667105510683
63.1356424466754
62.9128228593702
62.6594013403741
62.7757739016469
62.8006113551237
61.9930429394909
62.463015848156
62.7171933600359
62.9243135372104
63.2785373235857
63.9554188649062
64.2860820132851
64.0934319863616
64.2397778618364
64.2064081024785
63.9144584504424
64.0274485203477
64.1055890951902
63.5524506735875
63.7805965005103
63.5545880251116
63.7886458158742
63.3192448028321
63.1694330587061
63.1151448512266
62.5464668202854
62.0223410802441
61.7706962338776
62.3271675143603
62.2857752956498
62.3169383335589
62.9979568900109
63.252308940136
62.9426576217525
62.5931181962327
62.740810417376
62.7927934956938
62.2055053643876
62.329949975492
62.6584077924236
62.2991874164775
62.1440319732567
62.8942852632895
62.2652219229911
62.5489623486138
62.6618031821055
62.4850175014237
62.342908110658
61.9515679599565
62.5833489894982
62.154127155928
62.788209079083
62.9830078432586
63.7294130211377
63.6574347441003
63.6777740024176
63.6340789200206
63.5366072811178
63.9758332646902
64.1041862853954
63.9290932362497
64.0148825287246
64.3328219977901
63.9862884842148
63.4980135511864
63.7065930217378
63.4046432205682
63.4837013097143
63.7458055795239
63.8607385880462
63.9671062032113
63.8937671396437
63.9918139686983
63.6288576376968
63.5949471406043
63.8372683757311
63.326517517223
63.5216439007394
63.5229810256246
63.6483056039786
63.7592366035625
64.0075394359544
64.0848918800164
63.8360108637617
63.6347358824979
63.4124278368431
63.8083789531824
63.4129266032986
63.7389229575917
64.2502806453479
63.8096810196386
63.5948639375048
64.0486215076104
64.2309694348894
64.0183312836714
64.1628287577932
63.9444036646614
63.8438559205189
63.6632617911891
63.5866154566682
64.090389359113
63.7724440888085
63.2933445557235
63.7368263683165
63.6442188059078
63.3525771748163
63.4130795316153
63.5489007318048
63.1713232643611
62.7619012336902
63.2435178563605
63.3444042395726
62.9173817569878
62.7307216587609
62.1935421792602
62.7399629996845
62.6220866499187
62.5620499929852
62.3579795636255
62.2332434039214
62.7470241910467
61.980017099048
62.2189580279148
62.4295398277188
62.2817146315563
63.0537520417097
63.3611048972941
63.3471054909927
63.6724550767619
62.8656007958331
62.7809889942738
62.9852253254197
62.8764291079884
63.1713589152787
63.1108559412204
63.2445031613037
63.268586057814
62.9175939824871
62.7984780710607
63.0656993986211
63.1915574253092
63.2289721266954
63.2900474401739
63.9069787217624
63.9389745798274
63.6376880910221
63.2453818388691
63.0222643177036
63.2258687509472
63.0179282419716
63.4204442823655
63.1571792808453
63.2016501575031
62.7100716015213
63.3063579885158
63.7779738624771
63.4039564477353
63.2200910866728
63.2776860441843
63.4217773763802
63.5396039136885
63.5122221483463
63.2296095180477
63.7242268450714
63.5955767491859
63.8100782183085
63.4445494414594
63.7108422749874
63.6905531520598
63.796705023416
63.662937836793
64.098775176045
63.6275549259578
63.6361787307372
63.4518422852162
64.2155211968867
63.8352850503324
63.4126242976731
63.8765973379796
64.0357629782006
64.025610950114
63.7663136264616
64.6751961804298
64.2270590101993
64.658903526084
64.3603903908165
64.3284778022392
64.1723747220877
64.1290433160053
64.3728629036182
63.8197179736929
64.0085564038064
63.7990658885691
63.5252410036657
63.0313932350466
62.9989610990028
62.7248936434276
63.1187670010006
63.4758004278961
63.6047832178743
63.6158017887819
63.8408657233998
63.7002357852497
63.599151456047
63.8510102770044
64.001487013024
63.9970241296356
63.7695792774262
63.5635627234773
63.3750875373042
63.9643840008264
64.3448429083351
64.2375274114921
63.691458300797
64.370709164019
64.4938527557483
64.5606178069022
64.5325990778939
64.4135882311815
64.0776336206195
64.3298119738095
63.5494754824449
63.62013564108
63.8997804374492
63.9091705829384
63.3958731707855
63.2615561848401
63.8380362475246
64.7727127359614
64.2574495715049
64.5489301333179
64.2538869358563
64.4501818321186
64.5782586019798
64.7839804153764
64.530541149406
64.5397238252454
64.4772419932259
64.60603486707
64.9360526608528
64.2536016397337
64.1852286964618
64.425309938666
64.3493146106349
64.4642304428333
64.0566926577885
64.5053276969108
64.2751554006166
63.8120649321949
63.7644674735362
63.1422142523415
63.1515993535206
63.187877445601
62.8590220790323
62.2241088294246
62.319109933155
61.6471975347226
61.9679904383988
62.6003662097009
63.0264492377954
62.8983045618574
62.8901626159078
62.7671729474799
62.8791638324326
63.264617494664
63.3952787973421
63.3295523690864
63.3611863588918
62.9869301106384
63.1078447004018
62.9844417419504
62.8869497691937
63.3970947134909
62.8648983175083
62.8622673350091
62.7974260339513
63.6934639736163
63.63675106798
62.909386331081
63.1511987952064
63.146023428119
63.1619744638637
63.0768214823144
62.452991269929
62.6348936009116
63.0661678556681
62.9260441327827
63.8921457254344
63.9619163774293
63.1963664446793
63.8520841268919
63.1996736248812
63.4075533237269
63.2898854012178
63.2348913736022
63.0548698163954
62.7686711735365
62.4666301043344
63.4213947343931
63.4580352738457
62.9610927114565
63.0768019674748
63.3451041613576
63.0868654841319
63.2132083279929
63.5388344685066
64.3870130771936
64.0119956254925
64.035549168874
63.8318578674122
63.9329065732774
63.4416551002971
63.259085515251
63.2484122829348
63.5135136988141
63.4443002096404
63.2828681920445
63.4505945428279
63.7790432646441
64.3265798567829
63.7396512071652
63.6826572852984
64.2390174068532
63.6353956756985
63.9982935059466
64.1208893202138
63.9631504631644
63.2077640963253
63.7300830464053
63.8564634781167
63.726836832789
63.5458548916382
63.1554781437203
63.5371745971386
62.8935025767566
63.1160539317207
63.6054579195781
62.6854236645963
62.2909576763753
62.693907252919
62.7570540169804
62.5963249515546
62.3051159550986
62.7084920273621
63.1559237932147
62.6896563747956
62.561432180315
62.723888332433
63.239558878151
62.871190756644
62.8322685368436
62.7755524631059
63.0746685981242
62.7867085070455
63.0730986941079
62.995785116218
62.2954455155691
61.8714105546588
61.8679416999038
62.5387883137912
62.453937768727
62.5495243195836
62.9856067361356
62.6848989708231
62.7129059102735
63.3407432641599
63.1863752096382
63.3266709534609
63.5410675965736
63.2962194279475
63.1214846346207
63.5479514062753
63.5786096588581
63.2944659769174
63.5758143165189
62.7935935205343
62.1755659375451
62.1605074775507
61.7227121767387
61.4652693105678
61.6054714071365
61.6289860006505
61.2943008296669
61.3892940511755
61.3978757232166
61.6687686594761
61.3632413105747
61.2295983330675
61.1922178222628
61.4114132105284
61.6194851281797
62.0481999037613
62.1058250616781
62.0057977671015
62.1254458259246
62.0642991035835
61.9457060511806
62.2742710030103
62.326314783753
61.5906524453815
62.1528366928793
61.7854543022113
61.3450564087252
61.4015961999612
61.0427895295812
61.2680327849411
60.9602924624961
61.091523745665
60.9760826899675
61.2903654116148
61.2200415711625
61.0026213268232
61.7209413386125
62.0459908872266
62.7686740951765
62.681803662096
62.9356266389869
62.5798692230144
62.7579820365789
62.3508646682572
62.4038753052242
62.329977425849
62.4150564599142
62.2424848953299
61.9857250402359
62.5668262501454
62.6708876414418
62.7297523244963
62.2568803551668
62.6013304677734
62.3931177453031
62.3760747604547
62.9925631781421
63.0601351536051
62.6272759393823
62.4063410018286
62.8084928643028
62.9040270148225
62.8101546169326
62.6978834226889
62.537158629966
62.471404878395
62.1311159058096
62.230175427712
62.7004220052618
62.547292423996
62.3221743914574
62.5868509132927
62.6430407595573
62.7915503254525
62.8718629908023
63.0947683627766
63.5354952579496
63.5468670147603
63.6106792967334
63.3750778156408
63.024995158582
63.1130139961527
63.4977509639206
63.3486420858979
63.7443148364937
63.5188844142773
63.5620036422673
63.6927646331897
63.5432641509481
64.2670347409418
64.2521418960084
63.9032486494985
63.9165483168445
64.1663223825173
63.9007560174699
64.4637199236424
64.239394399053
64.1338777080149
64.0673840702412
64.940022782586
64.79468032991
64.9906225102473
65.191737348361
65.3060720765074
65.8705322656024
65.857087421132
65.4756846917066
65.3584346953311
66.3339367490987
65.4294317317624
65.8078987710011
65.8885803486469
65.3322265078226
65.0841043196022
65.7829646351143
65.295170829089
65.7761393638116
65.3143916480026
64.9839770808127
65.0515930265061
64.8998231143492
65.2782821065164
64.6940567986235
64.836985366742
64.514218764961
64.440332725623
63.9498944217694
63.7621363146483
64.0112754631661
63.9832275249606
64.208496438742
64.244343728089
64.1478588640993
64.4716072510399
64.2873470703799
63.9027116862068
64.4299420523981
64.7318226509235
64.6133138933992
64.4479176602385
63.9552339600135
64.0567687981534
64.455505183634
64.1892784175579
64.2914032498335
64.0528169331329
64.4155056040784
63.9826752207393
63.4223834548914
63.3990136816501
63.9852395459734
63.9086819856047
63.774152892397
63.4674203870381
63.7658210198751
63.4463791982789
63.5277453469007
63.2227711625048
63.0275614735898
62.6640563302189
62.654226627099
62.2813895937551
62.8802044842371
62.7337400570099
62.428667623065
62.355493225025
63.1273601464237
62.6429252773609
62.8762651664432
62.3999813420265
62.4413233639715
62.9326101027424
62.8511982306718
62.7738447015343
63.3783958274522
62.9982131208199
62.8655036790835
62.6547223911084
63.3405978076964
62.969161906826
62.9742881923053
63.3568505777641
63.4329990001917
63.3177441829255
63.1487030950011
63.0260317846647
63.3056612648467
63.2879157971117
62.756191120883
63.4363898492159
63.2621963166181
63.0345822467114
63.2737686665344
63.2849890418054
63.7446230138374
63.6972734566106
64.0359937709925
63.6122273121671
63.5392214284935
63.119611340038
63.2530968668421
63.4956140131141
63.8964529936649
64.1865325739762
64.5434258980493
64.5710513761204
64.2464614232846
64.6568429583218
64.2289658039819
64.3510941577763
63.9683505682453
64.9929608651066
65.0285509423411
64.8008204073369
65.5607614215623
65.1958381677008
65.2118959559152
65.1898334068929
64.8270267966299
64.7930784722557
64.6496534715678
64.3546279664163
64.3900012225528
63.3663842465787
63.8969130799117
64.7682244695849
65.3027763221404
65.3694032452609
65.3727110739565
64.940039604036
64.9937432170422
65.0092982523545
64.571130312395
64.5910957814427
65.0548755089755
64.9949981516822
64.4423898789846
64.2745161318572
64.1710655821831
63.8425858110596
63.7079343127163
63.3105472690737
63.8927314721335
63.4949151872954
63.867514332244
63.6686123080201
63.6597624881164
63.4207179744699
63.4150199712385
62.8986117884247
63.0114101568142
62.9805438967178
63.0850658986519
63.084687906719
63.7792566902486
62.8849425908887
62.7051397464833
62.9537025281472
62.9271222771247
63.446521666428
63.6330081666591
62.9980822956486
63.3934882285946
63.3338802465542
63.1329653275911
62.914960763469
63.2688711363919
62.9900189022285
62.9811413422841
63.7202404252952
63.4943754095584
63.1788150803375
62.8464501985476
63.4235508261005
63.2451578349579
63.4073573321676
63.4271223754738
63.3939585834025
63.1251683704931
63.4815436593294
63.7523265635473
63.842014878067
63.903891148301
63.8001526685601
64.3302692883764
64.3799071817978
64.1802818459914
63.82164480568
64.3381656836872
64.3302356923758
64.8574492895587
64.414454032318
64.0993795827101
63.9896691712863
63.9684225727127
63.9870775603532
64.283015763544
64.1629595175436
64.0538683908529
63.8997086185867
64.1379945911615
63.8324947408594
64.0229829950642
64.1952946164381
64.1086772309764
64.0025539299248
63.7047001833911
63.8118313063236
63.7740069244536
63.9173360431707
64.1637692845384
63.4267261459728
63.2180774785142
63.6036594724739
63.5110542409545
63.5538530328525
63.4909610895265
63.4977769322683
63.718926247862
63.2613082456945
62.9390229918122
63.4979246881875
63.7852095568779
63.8879241041776
63.9552883221154
63.5998263448822
63.9307187951159
63.3307690797606
63.8492976704438
63.6322082764146
63.5992529712226
64.0008165387805
63.6712228034432
63.3888741997756
62.8673900270673
62.6814361940092
62.8547142093033
63.4203368947735
62.8780208035631
63.1449907523538
63.3631636975551
63.2568379871336
63.1006190001384
63.3252487728674
62.8857956955772
62.7875347087803
62.4734567032862
62.8967257730409
62.5746552587952
62.4043501873695
62.5117545332905
62.6030406794204
62.1328995167071
62.0535122469703
63.04454701624
62.8530791648613
62.2782837287782
61.7154635300354
61.9316675349181
61.8375275337887
62.384196346459
62.5457538177097
62.237011883665
62.1851316856612
62.8695991873884
63.6204075181349
64.0500471192268
63.5292174607273
63.1838027355011
63.2701141368214
63.4680220033905
63.2639617055909
63.2664616089614
63.0054096080295
63.4622198720783
63.1305264517506
63.087712277309
62.705544388454
62.6263788553174
62.3786969753882
62.7193689916846
62.4805860062916
62.8201134301
63.1029960160318
62.3057795936805
62.8640514445295
62.924663209599
63.1863438721613
62.9198082838633
63.3982230962524
63.3406966924932
63.1595118421917
62.7600693978707
63.1172724962478
62.8175034436121
62.5734670500989
62.7270880504432
62.5564278839717
62.5975596929367
62.6762442324617
62.607350212297
63.274731012729
62.8673014158349
62.8964688233907
62.5271908467978
62.4212764003527
62.1940423184272
62.1445146304842
62.2444461705248
62.6186805713094
62.5567957120805
62.1896640821258
62.3650610275228
62.3676578505512
62.0498774333759
62.6383542016223
62.598085032858
62.8620183593662
62.5964186949645
62.811534517854
62.1645912152628
62.7239922053395
62.1247573571679
62.5407238605721
62.1731693360317
62.6615124714138
62.6683262566357
62.2939836302447
61.9420428954949
61.7316334809145
61.9453066364959
61.7104338150146
62.6094333957203
62.3706137292174
62.1355435115574
62.0097567749167
61.2765973323239
61.7205297562804
61.5475082982448
61.302637573838
61.1132700610821
61.0492280470022
60.9255645143069
61.735550242846
61.6134276252158
62.0663281562403
62.0672541269662
62.0463592681118
62.0384937098308
61.9441887647496
62.214986877603
62.3446547583681
61.8990655650123
62.1358602949258
62.2545156242225
62.5401227831297
62.6468336594771
63.0294727827057
62.7499219940036
63.929616614606
63.8249576305844
63.7407864128462
63.4439134765938
63.4664194194702
63.5984049399918
63.0570759910294
63.3473738555093
63.2594412631355
63.2289597221835
63.1777522791431
62.8873032749451
63.4296851100728
64.0244398021163
63.9054466919685
63.896247210155
64.0082610372586
64.2982902241744
64.0536044232576
63.9569236505927
63.8612850560383
63.6509638047302
63.5681051932668
63.4538226863905
63.4853994954352
63.273007389911
63.2460041463812
63.5133866916157
63.7567466704095
63.4164421029246
62.7888328853698
62.4036831746277
62.7796870483194
63.3385366044446
63.7827733606497
63.8078507258493
63.5772289795704
63.3883335278727
63.1241168534439
63.3019478248537
63.3458411294389
63.4964223056906
63.4781442703199
63.3644498831374
64.1762047142627
63.657819567786
63.6205333042678
64.1896424535927
63.9146618378101
63.8227836483632
64.0815096152703
63.8804156720466
63.8189466199626
64.1963990664967
63.7131396976362
63.604922838581
63.6722137702764
63.3834251088397
63.5874036256863
64.3279146783774
64.2140778706195
64.3499586710063
64.3104556363767
63.9421753239149
64.6945808853436
64.8729502996599
64.9582334357885
64.2687690658843
63.7035398945698
63.9751363938508
63.605846246243
63.2830926672698
63.4524971452068
63.1504315703589
63.4586060941571
63.4454102728196
63.9417233478274
63.4791486584804
63.324707477598
63.8850950633582
63.222311175821
63.8485866155862
63.2719189174591
62.6269446837396
62.7478612440808
63.251470085946
62.8181514109761
62.9035412463233
62.9895263800572
63.4750175170045
62.8675998671222
63.0523456792929
62.8784936016754
63.0283303616756
62.7597293883227
62.6334281835991
62.4327416840684
62.3572476135223
62.5073317088847
62.417793701848
62.6771169461645
62.7724038514122
62.4230013514435
62.6359773137019
62.9735909809537
62.8788253264732
62.8654145247112
62.8428819756185
62.4664448660513
62.7615380905098
62.8590199293526
62.8879953285028
62.8493511794368
62.5869734570786
62.8812370364919
63.0850961964363
63.4484139315067
62.954476601836
62.8147744566086
62.5320649359269
62.6924687585746
62.6402304189032
62.5255544091435
62.3545410963585
62.123273751223
62.4910034607363
62.3788898454752
62.5416748149289
62.6378250091237
62.9023122737246
62.6989171666778
62.7259922555435
63.1056343891911
63.3852857641177
63.3056415200593
63.2874615144799
63.4546584593889
63.2429587300597
63.0391398506441
63.326122563798
62.4603100101326
62.8008994375414
62.5558769921682
62.3453686835551
62.9322196640074
62.9793706227774
62.8839702972338
62.9094787634697
62.9557579335127
62.4166072119273
62.6256511296262
63.3270960318787
62.8677691922125
63.0500419307296
63.0155084137493
62.8331194964505
62.9903562752726
62.9735449688889
63.5210336736395
63.4611134061233
63.595667813102
63.1983190664471
63.1727491355517
63.6537170128335
63.6699414014097
63.615073570676
64.0321645924187
63.9458757752013
63.5515246625193
63.314287109231
63.9379477968879
63.9047734337646
64.4488278629003
64.1106179079685
63.5505545339293
63.8576767924475
63.7522516097041
63.5651915498125
64.1149862015601
63.8979987946786
64.4171751101769
64.6363683992632
64.4983085819192
64.0198610541157
64.1319470693143
64.6951963233616
64.8229627090887
65.2459185590944
64.9840586492204
65.2464165902792
65.2289186714885
65.1483401143632
64.4297531609582
64.3448840406371
64.0207500981744
64.6550763030613
64.4355823195714
64.8447922504761
64.2502103896782
64.5972034352817
64.7225009712361
64.7971456095871
65.0313170466948
64.8048120139908
64.3713487765709
64.5457182633061
64.4862482725834
64.5725524195303
64.1628619395284
64.2211336568002
63.5874729927743
63.7919536823747
63.9884095743553
64.6859256066702
63.9427297119512
64.2318660771032
64.2806717057677
64.5448982865026
64.7437474818633
64.5729065955873
64.8830475469371
64.7375858188758
63.7691031385144
63.9888767790822
63.9861920203705
64.1760893479781
64.1263316027976
63.95459984523
63.698252924378
63.7863669669032
64.5582302943126
63.9181735618596
63.50207991661
63.554549563634
63.7847258597983
63.6712374802523
63.6213309893448
63.9409434779293
64.2790100074086
63.4891083333472
63.7376429056564
63.8417719627692
63.2655884813729
63.6652812515351
63.8332640926819
63.4107951596379
63.6811520726498
63.9639879964502
63.7714596693097
63.8064061099473
63.2569817638776
63.137545252453
63.2088941549222
62.8234633376039
62.8933855926152
62.9699426390124
62.919067943556
62.8811540262838
62.9203651817791
62.8369637754313
63.0590857886646
63.2268524469935
63.0452728260081
62.5953987084562
62.7638660561956
63.3009016814536
63.6905924411469
63.8449594228744
63.5528194634768
63.7633201508452
63.8966402842747
63.8265188957871
63.6316570325784
64.0032748361339
63.2467171470254
62.4533187834393
62.4911110141992
62.0219926112027
62.1870108518009
62.438338236095
63.432065575915
63.4338670012173
63.8598146109924
64.015034272239
63.4631546286691
63.8879140584917
63.5651602308167
63.8045267643877
63.850886602947
64.0411468801144
64.1282383065265
64.8329792380298
64.3986584507507
64.2364496916025
64.4818276588626
64.7395333849857
64.1657996278015
63.7815121516945
63.7228020415554
63.747549855055
63.8464245972235
63.5963287560034
63.5461624298769
63.6889053204602
63.8281525556947
63.9708738381596
63.6916050297859
64.0450448296689
64.2357689420756
63.9795387210216
63.8241283647208
63.2140465190751
63.5284708131248
63.7237985648856
63.5125104991444
63.1135130304163
62.6666575837126
62.8121344093208
62.7767193968443
62.7706921130911
62.4686714067859
62.8680426576466
63.3580001483888
63.0833636178169
62.9325791693263
63.4201774515368
63.2223277751589
63.0755570455327
63.5782954935699
63.389388984472
63.8675599113587
63.9465717882929
64.0784240391631
64.5774167948609
64.2983399883132
64.4467631450574
64.2147215052362
63.9890518913268
64.1124686667746
64.1506775915001
63.9257625804053
63.9103738274251
63.6094091724755
63.8228551457591
63.3402729609473
63.2755386487703
62.8240842668367
63.3456253341199
63.0583991004562
62.450736498783
63.0195137941738
62.6292243688685
63.143197701978
63.2573300598218
63.2745945614522
63.5074180176467
63.1608915251206
62.7550230013839
63.2965977775642
63.3796185051004
62.6396330081456
62.8812943233977
62.8735207333911
62.6583731003352
62.4273912634616
62.5401621372455
62.64926174211
62.2061131022447
61.8054331004445
61.5213772432651
61.5686867237493
61.2053715389075
61.2310861794892
61.362371215946
61.3337019626792
61.5709939378229
61.6284480043541
61.8494449614759
61.8901327759408
62.0568714567254
61.5817242227291
60.9054050472036
60.5919156594511
60.7921942247379
61.1103089080223
60.8420655382526
61.1624277453616
61.4166003721004
61.4549186788571
61.951839925331
61.7771135217097
61.2199712656121
61.2522330734022
61.910987110138
61.8401288938378
61.9912378532766
61.5410905617088
61.9103812831048
62.3067134909401
61.8625303934386
61.9967941278986
61.695655200908
61.6493976527298
61.7174528096861
61.0668334948568
60.9525381308942
61.539657788212
61.5411034245266
61.5075458903035
61.3445718008004
61.6044864863422
61.6856736353308
61.6010306907433
61.5064335871547
61.9354587858125
62.4311678601027
61.9922816953164
62.3188309696389
62.2319585911988
62.6172174442152
62.4572732807448
62.4962207170555
62.4066721274655
62.7069667415933
62.8347538215107
62.2454860725186
63.0456955848172
62.4108477126664
63.0340179177956
62.8123612870018
62.7548607934118
62.5403619609469
63.3317015645629
63.2200006055442
62.6570873093111
62.4210846367554
62.7255527418234
62.4436951100162
62.5229446776521
62.7208751920103
62.3551172330888
62.2384123030853
62.6885127024048
63.0438277205579
62.8646386032425
63.0534744198826
63.0840264084286
62.7978931499222
62.1681426844673
62.688355058238
62.6001412616291
63.1228534682963
63.2050613102736
63.4614120040846
63.1910917215145
63.3912126985606
63.3656151267806
63.5101067993531
63.1392137629164
63.2766572545742
63.2199918356848
63.0008345117094
63.892628218096
63.6455057760166
64.3328055281192
63.9790943233386
64.5814558608203
64.2096886552623
64.4624734766582
64.2498556660746
64.3910021705511
63.9255748911091
63.1923869092213
63.4485435911512
63.8582986417969
62.769355284379
62.0613960152467
61.4922537998775
61.3905065257727
61.7322886464113
62.123258637217
61.3762805498613
61.6911081289458
61.4237880141167
61.7414033552589
62.1383615557846
61.232016997668
61.9333216801897
61.6596290174212
62.1123245155037
61.6987455825197
61.6856760729819
61.6252911282148
62.4245701774299
62.4247960763965
62.3043313155731
62.0657777353723
61.9746132342981
61.9854069915632
62.3796243446339
62.5428340187684
62.7994122860276
62.7960420505641
63.0507471950649
62.7870647226153
62.9796533296382
63.169813950798
63.1079431666638
62.4899247439538
62.9277030675926
62.7364088527299
62.5806027544935
62.9043394222652
62.8510664941832
62.6142514285319
62.7949858706402
62.7796764601615
63.00045857316
63.4046514074318
63.1131136526339
63.8090148889679
63.4853760175555
63.5605690062919
63.5331524298098
63.2508634693407
63.3502273608174
63.0989971182082
62.8733765349766
62.709310812892
62.3762180619754
61.9524962796978
61.7936089606954
61.9751728725519
62.9060109200549
62.2457166824432
62.2957960609848
61.9229794831157
62.3065484414724
62.4903662127238
63.0075874488383
62.808951587755
62.7663256723333
62.5951937017729
62.9457812966449
62.6849799000069
62.5903384126141
62.9533912899086
63.1642665806986
63.1522896813377
62.628168275808
62.790978730081
62.711678598357
63.0239761996235
62.5010928958861
63.2904763289857
63.06278809837
62.907999575318
63.404013146518
63.4825781240887
63.7298018393821
62.9011147537896
62.8520151996461
62.60001909169
63.3703190610145
63.343406405882
63.169577326111
63.6495014826192
63.3650098949888
63.3104850982836
62.6736515970164
62.1095676501162
62.575622633139
62.4272870579936
62.6053471956975
62.1549684314682
61.9565356247127
61.9208613424604
61.7790459533895
61.4959467638371
61.5203501145816
61.7279509226146
61.7477475812463
61.6722568618716
62.2320377012162
61.8835348410024
62.0841525875794
62.0224623739053
62.364152285137
62.0947333276993
62.1580772839661
61.7079202084937
61.6360964925601
61.9277676460391
61.544833834744
60.8323066920664
60.8770275450199
60.9529522151242
61.0177046599782
61.6091629057261
61.6366628907833
61.5228356515858
61.03444336996
61.6987846453994
61.2231274942821
61.53937072275
61.5420351342265
61.3722550942245
61.2646485538018
61.1290525415044
61.6794607370784
62.3424707464281
62.268506202563
62.4742085142637
62.4926301206612
62.9446481111721
62.9848288033523
62.629283798251
62.3849451079899
62.4310906044416
62.6355732521246
62.3264497793306
62.8738023309119
63.1351255667158
63.0571590009034
62.9842791028032
63.0013945213941
63.3155629087962
63.1899020381577
62.9585070348157
62.5732192968595
62.7141248631082
62.5537825581137
62.3091415080025
62.5960647411713
62.5432828577534
61.7035572979028
62.4364102109986
62.558874203958
61.5424000750791
61.6452942209148
61.9581112692056
61.9838028198079
62.7050200147112
62.8845966397556
62.9005587736829
63.4609087976402
63.794512537516
63.1930550993611
63.5604000975562
63.3074676855986
63.6934167397558
63.1570102534596
62.6585989701625
62.4620549702998
62.9157617835468
62.820509402928
63.3740587251086
63.6255422461597
64.026678062514
63.9947024426828
63.3881730459133
63.1117052016494
62.5318163784745
62.6439312467246
62.3355506251852
62.4796152056332
61.8911650394449
62.1561549801954
62.0591062886962
61.5625466539244
61.8893817041855
61.9667473587869
61.6982603311126
61.7458260401776
61.8186112419935
62.0948953158077
61.9568923877594
61.6272002105252
61.9487789229024
61.6435880455523
61.6827048507036
62.0934544484591
61.3998438645646
61.2570695551331
61.5306508439477
61.6917642970231
61.6305215128051
61.672956442262
61.7790877932685
62.1833090633518
61.8610849000035
61.7871396507393
61.8326381182155
62.1727645621394
62.3284329289494
63.0040270044034
63.1135246224474
63.1286655265034
62.5756138987551
62.9972864226592
62.6038372688927
62.6544180132332
62.5418460170385
62.5816264844801
62.4395988557033
62.5061515770794
62.3614486008703
63.0923471609218
63.141658147978
62.3924760272718
62.6618375873744
62.8578605210562
62.5989349859809
62.279377404133
62.0193410314274
62.2226056166123
62.3895587674109
62.6954078206581
62.5429480745753
62.896217617718
62.9722187967325
63.0304190698106
62.6267861965475
62.4062772623537
62.6378803166365
62.7619108387429
62.2932267888325
62.1433102955203
62.3352911735009
62.1981403744557
62.6671426990652
62.6524165265461
62.300663904923
62.4636051475416
62.5122461343015
62.2524534057379
62.0761422941657
62.0233142035558
61.8034378113887
61.6157696075981
61.9719607114181
62.0504131548583
62.0529428575155
61.691343285363
61.86855014223
61.5869364930169
61.875277519537
62.4615392983376
62.6309861203625
62.9971053740065
62.5218050394826
62.5838165589573
63.1253058968207
63.5041460818118
63.3693660588853
62.9818942514318
62.581026146846
62.4709750306455
62.8466982927057
62.569436663948
62.2573235925135
62.6184208778187
62.6197783014861
61.7949423957348
61.9559490711694
61.8221287340346
61.6080782950962
61.9861937708724
61.5738692146303
61.8187467698894
61.7069087673835
61.5230215918261
61.9642366182345
61.9731899055676
61.8086698764819
61.4793890894683
62.1746285295667
62.0132320547791
61.7331757077869
61.0395928552418
61.8827376033957
61.3380156556326
61.6691515883457
61.9632349618226
61.823845200451
62.2115622668083
62.5305813029845
62.8669875879211
63.1844811108368
63.0198387475194
62.7522900720566
62.8090913876493
62.4908111329417
62.6534669449694
62.4848847841706
62.3377912237858
62.8330019924926
62.782854580114
62.7895500164634
62.793985721028
62.8078388146474
62.5845219315961
62.3182171530662
61.9834310742517
61.6342834515963
61.9250223353723
61.9291057860282
62.0910520058718
61.7797677453046
61.9591259709903
62.4264479056404
62.2857554160225
62.2034834816298
62.7390255123505
62.664666890775
62.8745515857802
62.9433797628189
63.29976032723
62.9319533851011
62.6745585817061
62.6604099803227
63.3371767178146
63.5640579495156
63.6647331832972
63.550923237008
63.0914992662147
63.0061293002551
63.3408919345636
62.9261991229825
62.4184545364898
62.8568752572594
62.9641569521957
63.0978683701859
63.3846989897965
63.2047839848294
63.0815948909355
63.0166142542771
63.4495513411351
63.3992638385998
63.7550509753415
63.8203663374091
63.2493184103612
63.4676139427944
63.1904807825351
62.8563170439302
63.1038870655937
63.1642986215397
63.0924008892657
62.8839463779576
62.7373919297229
62.8868120048019
62.7499217664843
62.3662318845979
62.6091542863631
62.5367145725462
63.7340814034243
63.015717526893
62.7941587335818
63.0903947044249
63.4237260002706
63.0873116620392
63.5233962566186
63.455012491038
62.7603713173111
63.1450647392325
63.1410947035858
63.3356964400766
63.0267040438577
63.3234064121567
62.925537272598
63.0118018872909
62.7695412246013
62.5561486672363
62.5284408254718
62.3356922367723
62.9031600643627
62.6462935125484
63.0323722044286
62.6910840583329
62.7568457904054
62.7760321962073
62.6384610891595
62.4005744775503
62.4624810092993
62.4206605681333
62.1957118660487
62.0984668492112
61.8050980693311
62.1999505229872
62.4000427075736
62.4603339521491
62.0895845941321
62.2551485113284
61.8526863248574
62.3417539580291
62.6201909286407
62.5676273386719
62.5702925323027
63.2090202121908
63.0889538029872
63.2508270545005
63.3400935500649
63.4341011087937
63.6157298919417
63.4092168064076
63.3788002278814
63.5487716098512
63.5444396835413
63.0857225812016
63.5730277962226
62.6514495425442
63.0752568588477
63.3363702723522
62.8600016018111
62.3372925924349
63.0267105928006
62.6991192839431
62.9792145018602
63.2176764579926
62.6118093498707
63.0805252077287
63.0485477532347
62.316947645757
61.8393504640807
61.2832424787466
61.5740189594915
61.7553410429018
61.8612469481816
61.8524174806662
62.0623204657819
62.2513988572042
62.4274288177373
61.7282051695767
61.6694734736317
61.1525608983859
61.2869996510287
61.1817371265788
61.313819852446
61.1339417590793
60.9121726807458
60.8675665381088
60.661014994073
60.351054904539
60.5958273998261
60.761745246286
61.0531034996331
60.6301091515277
60.9050723443043
60.9529392050823
60.0274903649697
59.9890169645121
60.2920405421673
60.9027439592988
61.1008409762062
61.4567534615138
61.3001038547211
61.4490142822266
61.8381398937062
61.6131959538378
61.3448732251622
61.8639905359722
61.4524816821176
60.9939978681275
61.2137431216192
61.4484844817079
61.7140252312846
61.850625803633
61.7713275524924
61.3474112051453
61.7556412424747
61.4468973202644
61.5116526770564
61.5383177255831
61.9059706696621
62.4189353094923
62.2017728508705
61.9884245433125
61.6025018883718
61.6243954764224
62.0545066546937
62.289295367069
62.3009564266524
62.8682836867139
62.6536487375282
62.3833973245243
62.4116714710778
62.1430304948673
62.3738737633579
62.4966458411908
62.5170255148289
62.5211186621507
62.7220814505497
62.7185173568493
63.235027455947
63.6009623512894
63.6222837645322
63.7200131701025
63.3410364255746
63.0249363153132
63.0391476803576
62.7172106897649
62.7529460829523
62.7525196183223
62.6400755793571
62.4583538848198
62.7123236709158
62.8760076218052
62.8936879821497
63.0718818988327
63.2202385705885
62.9502536011962
63.301104135224
63.3474854763724
63.1804770592465
63.9622523204318
63.5048917784689
63.4863865212961
63.7330617076884
63.0462623524305
63.0395169108707
63.4123764955269
63.2893565202113
63.13284283182
63.4956866792329
63.6405024423739
63.5309125262807
63.4688735429737
63.0749126559843
62.7217684722213
63.190906924865
63.2852840551464
63.4197615780988
63.1007957384549
63.1839723777871
63.2718906464791
62.6995927917276
62.9801527929984
62.9684133332794
62.4188430896452
61.9169584432403
62.212110883742
62.0563218860531
61.8847610146145
62.0763878443596
62.0404289979259
62.3870060736819
62.0665297458366
61.9209446340815
61.7861597567223
61.6923720772801
61.8935736980617
61.5096031352583
61.4865370102319
61.3126212674773
61.2262701068671
61.2345067755619
61.6358639616837
61.35264757129
60.778582012601
60.9140318419493
60.9038925632332
60.8698223794731
61.0557436090331
61.4599194234348
61.0915501086813
61.8753887539801
61.8960903299187
61.5798451567108
61.8219937510905
61.5336992327267
61.9758687031678
61.7995225211144
61.9770476133073
61.8921806008871
62.4726517875044
63.004614157494
63.2423123387854
62.9211450341562
62.848984083039
62.9422864586549
62.7391186415766
63.0978323060182
62.8020761368421
63.1520285870011
63.1890678528219
63.2143360189761
63.3111601877958
62.5972349209538
62.3169245825464
62.7518473109564
63.1294279090856
63.5851394033671
63.3664699636027
64.0457017940955
63.5693275770946
63.9206918240547
63.535693959116
64.0909929985289
63.8323679918413
63.9030580944017
63.4948911982065
63.5391947793494
64.0603940352223
63.5498563911311
62.8844768065941
63.1198990216749
62.8076599937379
62.6110278465005
62.8733446545322
63.1377045933768
62.6529295208673
62.9814310834309
63.06559701502
62.8056250673085
62.6258405614845
62.6889933496456
62.937001579155
62.9791827959601
62.5093076628019
62.55915790519
62.8665430607549
63.027510266438
63.2736852770031
62.9144892543792
62.375143289203
62.1730189819212
62.7090124744676
62.2545419123446
62.6682694343711
62.764684272548
62.2928092209265
62.3115385267878
62.7259184895433
62.1151805681646
62.2174167335047
62.7276881432179
62.430831584487
62.4196430941708
61.7597626386327
62.5462917534277
62.657359579141
63.0107094623963
63.0060289571038
62.7056443869835
62.8493932347279
63.1694794425771
62.9127931537633
62.7680709139825
62.6029437242395
62.6762778594328
62.3482402506231
62.8498225827693
62.6888441182607
62.7203603473165
62.6766608280744
63.2122593393626
63.277893522667
63.6470672921
63.3931442058608
63.0912783422486
63.0634227743706
63.1671090132687
62.8488460981647
63.0787108559569
63.5258432212931
63.8520455111051
63.2944282086487
62.6840031158978
62.9248831826666
62.9108798802164
63.0542308920452
62.8168526843042
62.9364534158653
62.7604779832817
62.815095203848
62.9712930844615
63.2588047273679
62.970529296655
62.6365763905036
63.2636052504833
63.0630398540599
63.3952030987812
63.2258918405722
63.7456638838499
64.0556460822391
63.4727293595672
62.8260440986249
63.0799356819591
63.575864566449
63.2043942753843
63.5445176054649
63.4970473117753
62.8346342502191
62.7060002164932
62.9492247900964
62.8640407780449
63.0440781613996
62.8896976746968
62.4858915303598
62.3982002462561
62.3645524145104
62.2855733577374
62.2598190617791
62.4968260063906
62.0290667036927
61.7166808204752
61.7729736466966
61.6449724604569
61.3567198961153
61.6799520419911
61.7132481576049
61.7558800932718
62.0449390479575
61.822796978421
62.0556053708424
62.6049608810522
62.5305358390979
62.1599090731324
62.0144036214703
62.5310999061116
62.1432498119401
62.205905264942
61.8693994300226
61.9456309022424
61.870221840717
61.9286470203191
61.7921235566348
62.0910828614504
61.7995216059903
62.1264440521429
61.5835272508716
61.3954491232479
61.7659873045308
62.0344499479313
62.1522953599693
62.0904905062011
61.4313872369762
61.3228018337789
61.9292854428637
61.5411754386129
62.1883487091778
61.9772774595471
61.5162802392434
61.5928811094337
61.3678866107071
61.6398436079225
61.7853683465608
61.3708859984869
61.5030448216596
61.5833225622158
61.5561811464533
61.676405551719
61.8854426062285
62.1854926806367
62.3225260929215
61.930354152931
61.7666145851678
61.1414712587297
61.3636172527707
61.041846957993
61.1910289815675
61.50550076796
61.5590153407602
61.6442117037096
61.6720243043356
62.1818081040803
62.5237750673216
62.4149397584647
62.2076672229254
62.3978361329593
62.4674076692535
62.5670570221322
62.2472649821084
62.5909135740109
62.0033657317984
62.1815648006953
62.2486705879062
62.0056066009163
62.4000252436047
61.807706547628
61.9552352364937
62.3671350937122
62.2199768514796
62.1023323985608
62.1994197503525
61.8400482960645
62.1505232981726
61.7607141540628
61.2963315216402
61.4949206495439
61.4116229048523
61.9075821260752
61.9655013511524
62.1655097921419
61.9430095953033
61.5146255156117
61.6261691337314
61.629881633285
61.7609949517482
62.3363669293705
62.660650744384
62.6298105223792
62.4307024214804
63.0615055867966
63.0584983679945
63.5515516832249
63.7992679313495
63.4127954855708
63.2925423324195
63.2784272714021
63.4268618429068
63.6970841298462
63.0769389532394
62.7154115059892
63.1792570000006
63.3351443798634
62.8834991061756
62.8896228631711
63.1068156583445
62.720870898877
62.9190054108165
62.9544179619716
62.639997543834
62.6700610799085
62.9100571397692
62.7019280231156
62.9545297962783
63.3019559311617
63.2649405204326
63.2040436641514
63.0019134113364
62.6725950576606
62.0134993573447
61.949282950267
61.9203904110166
62.226178181445
62.2084610230319
62.5197228167209
62.5627429273116
62.3237473648315
62.4339619648283
62.2389243017692
62.4559621100875
62.7347082647388
62.6240085377054
62.8695906436343
63.0901359855097
62.6500677376275
62.7351170392065
62.9190674719185
63.232181235333
63.1208194868078
63.5258125202292
63.6885701554368
63.1902803688585
62.8870622553835
62.7881466618472
63.1236353692743
62.4625728795965
63.1573360523114
62.7436038092805
62.5817675798663
62.5695235189
62.5078716261351
62.7900636348958
62.6466347751181
62.1803860604268
62.687828055806
62.5033682627757
62.1754192581511
62.9206594654586
62.9294626632994
63.1945561389506
62.8045643928646
62.9579880005884
62.7482751740566
62.8177889470855
62.9056978861428
62.4803461878526
62.4473768064697
62.6196214856252
62.1428959541531
62.1293407317789
61.9342736714844
62.3912209964976
62.517048269643
63.0861184944356
63.2445066301123
63.4586264034395
63.5095259659596
63.5482790364013
63.2333862077424
62.7640518249822
63.2991493362396
63.7222104305486
63.6729377839521
62.5389848685122
62.8840194669461
62.8383628240776
62.6035139028058
62.5085644064244
62.6582671797177
62.490445039733
62.6842854940399
62.5491267428937
62.5850455162049
62.8964005848567
62.6356246669263
63.4150375176115
63.1185200978376
63.7641387557595
63.6882580021735
63.7282714060307
63.8782480397178
63.8134105035741
64.1211475769291
64.2460881480437
64.3406250115787
63.5859411139271
64.0248501196857
63.4316917161777
63.7660200067416
63.8426024633122
63.6573162407344
63.3481635211923
63.0679837697942
63.1033684127752
63.028257421982
62.6052115639135
63.0269463200166
62.7404238540597
63.3398447371605
63.2473800339821
63.4020917696429
63.8444717700695
63.3570832794532
62.9094600194896
63.0433857124891
63.0672545222088
63.1204188645698
62.4595637608452
63.0633195378701
62.8313968414926
63.3376995998795
62.3772149647095
62.2966599242984
62.0899863524431
63.2379735087145
62.7993038597157
62.8520511865432
63.1509316448199
63.2755539086007
63.0755402607723
63.393450612633
62.9983956792207
63.2979811515543
63.0852902972833
62.8777566164426
62.8164226533596
62.59655528445
62.9899274366294
63.060086788026
62.9846038302348
62.7813364846306
62.4902869671086
62.1642249375317
62.5962481588562
62.4038735745098
62.7256628088717
62.8391155419765
62.4219375285979
62.4313713342331
63.2064882950794
62.7731956411887
62.2662291352455
62.2477411809354
62.2992474393025
62.2864633870261
62.4949015838031
63.2514629142855
63.5116805833002
63.1414367048145
63.5181399808396
63.2992653784342
62.9807490927296
63.420911497982
63.3268699356719
63.5084171738667
63.4571374419469
63.5994816078
63.1149681716763
63.2364855299843
63.3951673789005
63.3747212262978
63.4123983648328
63.3565352842569
63.9347462285723
62.8522663878076
62.6180021736572
62.2645271954389
61.8029232777032
61.7140190167579
62.0170446907133
62.1051478242269
61.651651944824
61.7997350786313
61.6235944475922
61.5805683755432
61.4511227821103
61.3187745981225
61.2110481048818
61.0157515231959
61.1445808175713
61.2999299463784
61.4669555682645
61.1814118715047
60.9030852343157
61.059025683849
61.1694828784702
60.8944547944454
60.8883742688586
61.0430400239473
61.2539245198028
61.15569048709
61.0438913990532
61.1052709719134
60.4986207928924
60.8461049669483
60.9150496444272
60.9971722062809
61.3071088401089
61.2855436755606
61.4974092157994
61.5042862722417
61.377720286339
62.0466795496475
62.5967020952799
62.3840918551114
62.1946517957075
62.5480524063655
62.9954520324499
62.5998778497845
62.8358184717543
62.9491454748384
62.4564556270253
62.9374586482866
63.1161005876188
62.6959800378578
61.9668261343124
62.0989288707303
61.6691319926044
62.3038043558752
62.5188054528693
62.5538996670078
62.4373835102464
62.3727736166958
62.5318815563304
62.2285607546946
62.4292585218705
61.7101255956255
62.2114116414101
62.7048216111139
62.8181661660677
62.0029649195686
62.5942006827724
62.7824655393194
62.3514162059397
62.1345250677907
62.370037751266
62.1177573440692
62.6415240185579
62.6088769952341
62.1411129740998
62.572275948063
62.3984319568249
62.4724345440997
62.7642477404136
62.5994550587859
62.4863524831662
62.1890815629231
62.2450480799799
62.5739348573699
63.2694439988087
63.5968934147735
63.2346308719081
63.3920072606455
63.2991541334169
63.4456209551329
63.6496998820208
63.2046905156225
62.7534152963686
62.4969440829227
62.7783077981885
62.5719488347986
62.6640062325338
63.04248783385
62.7004915024879
62.6288893732094
63.1830807194025
63.413609270216
63.25008790805
63.6866944469766
63.4855244609818
63.27069668085
63.5209632660355
63.5079425098681
63.6923461255025
63.3413372025276
62.9724480549745
62.9358520017252
63.6981105146564
63.6908887408579
63.0907454866704
63.0982965189735
62.979526716188
62.7824082863282
62.7922379814612
63.0868147512938
62.9557605764858
63.0640959624917
63.2790268248098
63.0888371527134
63.3541472372385
63.249399455991
63.2429541500776
63.0320607670214
63.4589199995728
62.9463286423011
63.3795034651484
63.8743504058301
63.1946097400082
63.2134452121889
63.2321997532708
63.7960324333039
63.8071012135901
63.8229454649932
63.734212307544
63.8236428554519
63.7852018720076
63.5734325877815
63.2762602899553
62.9547200066725
63.2865429021439
62.9629182599742
63.0452691229781
63.1045494934515
63.0238890241439
62.7213168674932
62.8195033009185
63.0395939230882
62.7491407375215
62.5342501219176
63.0312246552867
63.0538534650715
63.4382511493928
63.5595952509916
63.8153056543183
63.489382900649
63.6951395635502
64.0459699533762
64.1374602997399
63.9674778659016
63.8770244674837
63.8329293259812
63.5839287418242
64.09456987835
63.5620288761202
64.1852638504785
64.0117225104567
63.5487655907181
63.1449809976898
63.6890751866891
63.9146284941137
63.9426863813863
63.9528973847776
63.8964976932334
63.9508771436565
63.9154142226762
64.3470920259625
64.1147020543398
63.4173259795531
64.040375789264
64.7206329809536
65.0748958622402
64.4031748788737
64.1847184538849
64.0953877875712
63.577333406569
63.8287777681229
64.3551484658645
63.9763640712428
64.3161747213397
63.7699907851181
63.4033557865795
63.7551805118321
63.3048836938471
62.9599239238232
63.0945397805682
63.6531104634691
63.8531360683926
63.4555288854343
63.2956196844419
63.3891668410333
63.9111178056437
63.4688157819385
63.5664801925072
63.3937022444385
63.5756577933736
62.9888523231102
63.6479568441721
63.2313284839609
62.7334311463336
62.8597537535019
62.946314134798
63.4498927277509
63.9292788444217
63.8054688919418
63.6290975236622
64.0308664098489
63.6720847254434
63.7210216950425
63.2824610875953
63.4550698760802
62.9921242798849
62.8976094024478
63.1616856668658
63.4974850285354
62.7817014094381
62.8948002322789
62.7008931063884
62.8526237620517
63.1009098150048
62.5630958653738
62.5930188682997
62.6712753937233
62.539747456848
62.9825786523595
62.851315043229
62.4777936473034
62.3585954078515
62.4694634016471
62.451091734385
62.2685310973571
62.0569329523227
61.9382760082292
61.829163549211
61.7515190924229
62.0797456677283
61.7713765891279
62.0188457024273
62.1523431782482
62.3715783216719
61.9262324588479
61.9699950952305
62.0126116061795
62.51162016054
61.6675941917073
62.2444286245752
62.1309459671131
62.179922997732
62.0183934108951
61.9693994086992
62.5578295774546
62.269372293225
62.2722886164183
61.2926128709826
61.5035403547306
61.3652108584086
61.5102400559908
61.6523784095363
61.3467232066105
61.5039321134093
61.7262824716504
61.6362009400949
62.311731891578
62.2486494588237
62.366684447292
62.4284500847003
62.4572967145243
61.8945651137082
62.0017746667087
61.6720786132691
61.871605136368
61.7617656415502
61.6962748612796
62.1647357604656
61.8277485064517
62.0083804438658
62.07638549491
62.2958424524827
62.7071335323924
62.244325813078
62.8006027961048
62.3372347007961
62.3279676357796
62.0591653222628
61.8492473821949
61.9753893540775
61.329279175237
61.1827527424998
61.7275489731708
61.3984319326595
61.6132343695633
61.5931731764616
62.1492413010536
62.1338124423855
62.0264697381285
62.1194970624523
62.2894173017597
62.1003060963515
61.8420540176349
62.1535935476211
62.1600039029065
61.8280229095934
62.3165754242043
62.0517344381893
62.4406651168297
62.0732509456612
62.1681174464185
62.5276448514275
62.0614681114146
61.9002199301187
62.5509877344626
62.197288804577
62.1776243567932
61.9288159115589
61.9231746922829
61.1895960592501
61.8413054895196
61.9056545453215
62.0775863494303
62.4990553463942
62.5176368415176
62.3645240012876
62.3102580222653
62.2680026792695
62.1592064771833
62.1118340777142
62.2669073889469
62.2389966595828
61.9772693037455
62.1688248605182
61.7026753015806
61.5605824524187
61.8728974426038
61.6331590882894
61.5136111541585
61.7876076086064
61.5923364191575
62.1965598717893
62.4559192775738
62.3017695021845
62.5495555358353
62.2566420365163
62.4341682550339
62.667089302573
62.5618088250715
62.6376525984504
62.5988288247609
62.2036569550999
62.1344862929487
62.0368678684342
61.9906616764598
62.0565814435719
62.3485948800747
62.2028341539846
62.2974359728396
62.3929253673948
62.4351565860713
62.1509988069767
62.2808527618358
62.7900743883315
63.0370070748772
62.7114544856489
62.7061990780893
63.0254457565173
62.8496707757529
62.9694478549612
62.6760435286946
62.9472639745575
62.4391942205068
62.2472384283081
62.4480780117985
61.84487014498
61.9587958102875
62.3382476356273
61.9247939693276
62.0389170136927
62.1524562578934
62.5813586810053
62.5695274292128
62.4647835666151
62.4887217339049
62.6156378510271
63.1457876542668
63.3258488883518
63.8253867395525
63.3357785880186
63.4512060441705
62.9729285638031
63.0220560237314
62.9056970872646
63.1259783180817
63.4313459911148
63.4854380453814
62.5809941403872
62.6712475096242
62.5252191481919
62.6947538015292
62.5945895237568
62.5811671723612
62.5120743380092
62.3674370928309
62.6087774037184
62.6745043625759
62.432415618839
62.3980262600354
62.4221718206959
62.3186302621576
62.8713702241856
62.2950178459098
61.7923377753014
61.3877668856611
61.8159304810659
62.043458801769
62.567718079322
62.5547762222331
62.5480128418845
62.900699319705
63.1714229755631
62.8994775184851
62.7853785362449
62.4906427111834
62.4599818577504
62.9902868286459
62.8911080322833
62.8139348641842
63.3925230541868
62.8550149040508
62.4901939853708
62.6325024349403
62.7154783573532
62.3013028373743
62.3148268423956
62.7730339063861
62.662737767828
62.4990680686032
62.1370627457392
62.2935879439195
62.4018141287599
62.2878692549566
62.4440235227907
62.1544763806232
62.5012550084926
61.7774809322037
61.7984581629195
62.6300195709346
62.2775236152151
62.5507574310651
62.6559360315706
62.366499198858
62.3902190861779
62.434631924327
62.338554812384
62.1362970511451
62.6829554996961
62.8787944749307
62.5880588590933
62.9116697888504
63.0160968090458
63.0107337759501
63.1562340753862
62.4231508061209
63.0537518011194
62.2223670673848
62.519424815035
62.2619263099147
62.2723645149079
62.65960261281
63.12333684742
63.1134483777278
63.0621355916119
63.1700975626259
63.2339330279524
64.240879058312
63.5428510682264
63.8150613536016
63.9069813285565
63.1749623179221
63.2306256935084
63.6196544065152
63.666144977714
63.591556658259
63.8734170151308
63.2733315304344
63.0304604881388
62.5961098649428
62.8878467733945
62.3947310524633
63.1586964273137
63.1125742268812
63.4582181303974
63.2372032494125
63.0436110180586
62.6612328501133
62.7230220374291
62.9529431566533
62.3622049726646
62.5606377581288
63.0657809175859
62.8830470417785
62.8032724841638
62.8092561968377
62.4842524142076
63.0438922663812
63.2774754669835
63.1458984293308
63.2245882640729
63.0679349744399
63.3847466427193
63.508789047601
63.6342114946472
63.4371474947918
63.8746694668027
63.7656956443759
63.6624175348096
63.6670784154548
63.5808841493126
63.6788723619835
64.2793803139992
64.4025694353331
64.7102747774146
64.9174693552282
64.1129576948768
63.8492862181641
63.7216170519082
63.4958273356632
63.2759766456518
63.1265419169332
62.9561651081405
63.3561668254033
63.0662270047469
62.9139169382267
63.1529241881656
63.43150296465
63.4650400520556
63.6914928527608
63.5514172289113
64.070435878518
63.6819801622842
63.2553998883681
63.6226880514916
63.7885221013772
63.2494770724879
63.501890155587
62.6641605224505
63.2114913752713
62.6541846692168
63.0628996576086
63.2645324773716
62.993355299384
62.963497454598
63.2854198727503
63.6163572016323
63.7264783719682
63.9593644218472
63.4565217318273
63.1515648532246
63.2037374796633
63.2004128791597
63.2304326567034
62.6185832518571
62.3974267187602
62.3686375884592
62.4650431466289
62.1929488585767
61.7805946233592
61.418335349524
61.1853295857974
61.3022861517288
61.2621345487275
61.1028932356297
61.0445560579114
61.5066790152225
61.48288169511
61.825796721778
61.6016391435299
62.0965224638999
62.116115341052
61.9291101012919
61.2442551916407
61.6423359397776
61.6808266296415
61.5075793008258
61.5119363698524
61.2803075567179
61.843560008565
62.0533211563518
62.2032908592517
61.8420642019059
61.6598491312267
61.807024709103
61.7740054331589
61.9235877259158
62.0422782890085
62.1315417988596
61.9743846152197
62.3169537808677
62.809839124353
62.1734512003254
62.1764688404909
61.8929472820006
61.7248842555769
62.0315580499766
62.1103655328936
62.3488459869299
62.0119996081556
62.2475626618423
62.0455905292433
62.2476234712977
61.9435935013044
62.0267273021163
61.8794712222779
61.8852233994085
62.2570146395722
62.1043465846041
61.5624186483169
61.8854309644471
61.9279619871927
61.773637346818
61.8120231467553
61.8952871075983
62.0165132068598
61.7975192918268
61.8424166264658
61.8039480901446
61.8279083767356
61.6463421546822
61.907846604794
61.8631623721553
61.9559643683362
61.6238440848432
61.8887452448112
61.7915100875639
61.7008561716416
61.6116116050919
61.7678748946245
62.110285112941
62.1554053817177
61.9143626292498
61.5301978847041
61.6472193456727
61.7763541587337
62.279658404037
61.7354978652724
61.8276254126276
61.7921032953148
62.2268373094531
62.1012849769293
62.2980055892978
62.5626579273606
62.7934227243161
62.5350307669104
62.6287160223159
62.8056032205662
62.72189726526
62.8863133796205
62.5159209266858
62.0296239355448
62.1022967823457
62.7991641623755
62.5411724921464
62.5719163091286
62.9239025404328
62.2606179746048
62.2800806118458
62.0477533441762
62.0546670129853
62.468395240285
62.8260742355323
62.5808210716969
62.5477489776692
62.7417811052845
63.4957446493653
63.2579294762389
63.3019184019044
63.2726121524969
63.2347771671177
63.0436490757599
63.0208642461983
62.7758624087437
62.3895041317996
62.5405886473169
62.3633070080819
62.2616111650649
62.1192934320901
61.7761651325061
62.4258514288993
61.9713496019118
61.8304067552153
61.5728393811976
61.4419702175035
61.1355285199342
61.6264154848854
61.9350924630173
61.5017330396641
61.581782753201
61.9679950317662
61.7963270210656
61.7937473640751
62.1395821561741
62.4915862252819
62.2467777956001
62.8060013678253
62.3505620488742
62.3584145699569
62.3397633982558
62.1107450399516
62.329345916995
61.4994019894948
62.1800480425802
61.9654183799613
62.3400239310555
62.430280704105
62.6916549784496
62.8617160434602
63.4107569357251
64.0224996684269
63.6217788610171
63.6183083980359
63.4685551913951
63.5202183481438
63.5123551737464
62.7469553538752
63.2759869259899
63.7262215179818
63.6229898897132
63.6589070472698
64.1620883156112
64.3432400013913
64.357502977604
64.6774164164005
64.3529040990331
64.0446964262847
64.3725459181937
64.3491663873955
64.4754111695934
64.9547247232049
64.4305773059574
63.9888061765089
64.5772996306368
64.1574254268417
64.1246350901819
64.0116180777646
64.4557659069425
63.9428875000786
64.6818399647444
64.2531120806001
63.9594025329941
64.0296993696173
63.9606417567662
63.6768147741152
63.4800495511768
63.5674156312919
63.9264821333459
64.5674782591322
64.8813099087625
64.760501561534
64.9588208809434
64.7787810813493
64.6597487487974
65.069883345483
64.25981019938
64.5394812788749
64.2639978926216
63.9046684418013
64.1330486356111
64.0216832131079
64.6330118348858
64.3628602634113
64.1166408542776
64.3760504210228
64.7174785507909
65.0146316962989
64.928179535601
65.2233010263191
64.8243586808636
64.1312158155885
64.2145128025462
64.6923995637528
64.520680058856
64.9986532275893
64.829627035421
64.1848129878741
64.5331767584613
64.1200361540308
64.606631467087
64.6674149281213
64.8749691789769
64.8093669940653
64.6706401943875
64.7115719603343
64.4435042343513
64.1282696875109
64.3042103579686
64.593932762075
64.6064243624582
64.2975617020613
64.4193289239934
64.327913273913
64.2694461611609
64.1273177158509
64.139034240787
64.0593486325916
63.5298086752299
63.6393106988849
62.8688516553892
63.7407231243024
63.8919635202008
63.6704544955996
63.4445337538597
63.5287775436882
63.6194882503965
64.3777967299631
63.711146248858
63.3485747135176
63.2093252231323
63.3066230134795
63.4150526320985
63.7878368175608
63.9991451987268
64.2439401041521
64.3635027899555
64.0813236293743
63.449198970581
63.9687161671569
64.1835316598394
64.2605322800161
64.1092828245246
64.0965500906959
64.2290843913924
63.7667132716615
63.8125063853836
64.1753602062648
63.8150178566152
63.9536689349159
63.246498896783
63.7308235733177
63.3282055382028
63.5104323612185
63.1372679730499
62.8672300327559
63.3228045118856
63.2020772692515
63.3458356684329
63.456667879808
63.6573179596863
63.6229140537227
62.8217146537447
62.8615280314301
62.8682834420655
63.1397256689296
63.4179235913926
63.5739516118954
63.8078870905685
63.8709312361799
63.7937473969185
63.9736969047624
63.9487883614834
64.2193913063835
64.4635678202905
64.5103065645359
64.2128759892975
64.1101212928872
64.4541199270097
64.3308077883491
63.8940590667454
64.0101393276275
63.3057471793177
63.3377806348266
63.5739890237339
63.1687113197913
63.3741065943312
63.3568962797532
62.6818202385721
62.9279686797738
62.3084317556704
62.1464455503519
61.9718507564645
62.6120127775483
62.9704882552083
63.1314236102766
63.0893823849394
63.0028138006222
63.0654336559601
62.9550952968906
63.3857875966996
63.4659352076211
63.8994747898224
63.8291928443215
63.8129869326208
63.3779609125248
63.6180163744924
63.0030332399432
63.0748522521905
63.7898788680717
63.7050153849731
64.025744258397
63.9473484319341
64.0150668583169
63.8080669900215
63.9725305133245
64.0215356068926
64.2689945094303
64.2643850682528
64.7382911248556
63.9333005468843
63.921254057903
63.7871033041782
63.9370281848026
63.6372888407641
63.5180924411759
63.2951798255308
63.0315672239999
63.0754744968221
63.0923110344617
63.2843852802385
62.7033680687177
62.4450827052977
62.1645588033306
62.7762249583087
62.9993784983198
62.9780969087422
63.5958240352162
63.4038096122557
62.9661793388151
63.1023715245203
63.3842152995044
63.3138973029084
63.338835220459
63.1085299124026
62.9557852539229
62.4792087179303
61.9966039326211
62.3472453092049
62.3764849675219
62.7045369363127
62.4403315442006
62.4947327787901
63.3259930158857
62.9793831940399
62.4427928892898
62.269974135309
62.6304950512607
62.6310338601883
62.3019687266332
61.9707042790955
62.2235979781042
62.2935395601597
62.0403930671254
62.1009740345515
62.2672411065946
62.1411867458926
62.4331618958968
62.4573296931395
62.9247230396355
62.6060810729587
62.399941387722
62.8569183346059
62.5027245599548
62.0566563764733
61.8552683651681
61.8826088602731
62.3866352265187
61.8530279491388
62.5356157427668
63.0240448317057
63.0722145320338
63.2527504471463
63.3232096237313
63.6368935761148
63.4904420702798
63.61211366233
63.511320174749
63.3958495125388
63.2856193006097
63.4306782693671
63.48892922495
63.3733033556774
63.3044982369558
62.9788007623929
63.2875755977693
63.1653215945376
62.5346914224771
63.0220562106856
62.9076487171419
63.0099697078008
62.6822476663281
62.6643304672673
62.9908986473377
63.3198139199177
63.340286341627
62.6142084667332
62.7600170004498
62.9864447126165
63.2712495141525
63.5297946760222
63.673352734662
63.6897753427609
63.7923988617232
63.7339358713017
63.6618035707151
63.5148439304291
63.3800225982779
63.6664445927544
63.6017043772652
64.0977619832583
64.1484110395165
64.3060519022404
64.2122555831881
64.1345441272304
64.1790982983627
64.0909117484804
63.9985775745606
64.1240230478661
64.3628306653732
64.2262277624009
63.9662490910692
63.85402106981
63.9221769944659
63.9956115147463
64.248519928611
64.2582685949233
63.8141752729076
63.2446566696112
63.0184129729571
63.1819245098101
63.759159729691
64.2787491925538
63.9137466423999
63.584768503281
63.7311111246963
64.0030178979767
64.3402037990315
64.7738219506578
64.7999543970342
64.2469482873469
64.5083469560264
64.2434601458594
64.2805798599285
64.3340237429757
63.5100089975257
63.4675336132481
63.7445781635935
64.0098511777839
64.182632942764
64.4137674903539
63.8977436922152
63.770365887135
63.5717814511433
63.1757500860589
63.9074540866397
63.7676313608608
63.5022314898208
63.3610380736412
63.1707337627616
63.4246540933014
63.2010311653808
63.1977867222173
63.2803360837922
62.9942938488444
62.8993494608207
63.1995995125797
63.0345972316026
63.4699155840287
63.0926653184718
62.8666910185524
62.2980084898194
62.6877752111145
62.0753574545612
62.4130074752929
62.2314894076757
62.8230590947959
62.9635086618621
63.257689302144
62.7542776726467
62.8226903814018
62.8674473156184
62.9677629810583
62.6381090891132
62.8500888623914
62.8203968037325
62.3732190084533
63.1779264989579
63.583755952304
63.8239918383635
63.5230539462018
64.3553382120947
63.6095840501308
63.6838679318435
63.9886842533766
64.2708087124876
63.9399676121755
63.9100235292966
63.4469383190275
63.6621183252827
63.774172021385
64.251491598728
64.8547995127961
64.7635201421454
64.5968101652593
64.92886784494
65.4125942161375
65.1248497210559
64.5079305530383
64.6338212792299
64.6315350936272
63.9006495123644
63.8646563571974
63.8700222798708
63.2738084906608
63.2312953654334
62.9487619138474
62.6643469963244
62.5555849400354
62.1151492001177
62.2500187476487
61.8489166445837
62.2908594449295
62.2560750704017
62.1058567181935
62.1739905522616
62.4666315711312
62.5362935028065
62.5788242664395
63.0489817787925
62.4911581002088
62.2259978495488
62.6007902279979
62.7205978111734
63.041056074384
62.3101124452729
62.4274509744334
62.8089217429462
62.7287952408287
63.1000578524788
62.9967470064725
63.1240947347566
62.8445765139052
62.4644815698709
62.6794951773024
62.2871330230978
62.2082430076108
62.8339784717272
62.7576202346888
63.0308771985231
63.211780067983
62.8570935087993
62.4196221355751
62.1087279860493
62.340975110853
62.727073134906
62.6635596575124
62.7451630823595
62.3160545981615
62.1541589414491
62.3056102921861
62.6238828258859
62.6937585186211
62.1610048240336
62.787907420586
62.7152923784961
62.0457261659479
62.2833984357609
62.8944456369182
63.1458990354016
63.1038741899771
63.2958026421927
63.052255554609
63.0953697531382
63.6188876431074
63.189653459542
63.7186852769275
63.6565290625347
63.2790407309454
63.4198718735255
64.1770393331686
63.8346254409807
63.7120549460333
63.4767696640306
63.5686960328947
63.4233684647368
63.7826010324974
63.8367282092825
63.9338740828926
63.9892211353889
63.2603901711483
62.9337170454356
63.3639070831573
63.222508593342
62.8954961579462
63.0038286786735
63.2683998787961
63.2543454028862
63.0803548229696
63.1431741300917
62.7924614213603
62.7661873379722
63.0596985612049
63.4661985564427
63.7376616449593
63.9185598996149
64.1101960877671
63.4028494102319
63.9428106797872
63.1489531616433
63.0445970523303
63.1177521417955
63.0620409381048
63.0503938946534
62.8337513211349
63.2001560400759
63.6011957727648
63.7590085318304
63.8633814468267
63.4838481800398
63.5269871385535
64.0207582722651
63.6709965840548
63.2874728287196
63.424729052785
63.2966250802052
62.8595899197694
63.0628942519061
62.5864345301276
63.0090633913409
63.0606073876109
63.4103059703972
63.8944463534744
63.6530925050955
63.8475611634865
63.2826217738362
63.4703175520768
63.3727701371504
62.4080069929107
61.9676722972479
62.368223073917
61.9727965109876
62.5794206073027
62.5326780298256
62.8096689800785
62.9971869051382
62.303034566863
62.5284895430409
62.5769751307311
62.5889521624442
62.7492567363528
63.2674473744525
62.9838018873034
62.644280876802
62.6208827527265
62.5118558996921
62.8490235394077
62.4787118900131
62.7263707993532
63.0269896425518
62.9366029346827
62.7415432085664
62.588893483812
62.8221072338871
62.2376255605001
62.0771475552047
62.3576609216914
62.1810240188233
62.5472270212046
62.2889507996477
62.786822379753
62.8232602517197
62.6581294208408
62.2298342684029
61.677277190042
62.2769121700305
62.8329053784403
62.7436682812404
62.6875243830906
62.5638925411641
62.5793005041937
62.7047337639423
62.6686432975217
62.6390906608838
62.9878233273514
62.419746389729
62.3385192203404
62.2535001919037
62.370323292134
62.2487807141822
61.8698112877407
61.7621828038047
61.655781428196
61.8831140896401
62.3097737908361
62.3156620627925
62.7478866396453
63.123118518988
63.0580371380761
62.8987901582626
62.524696581909
62.1013598841387
62.4192381108114
62.4754800765878
62.5379480487537
63.1298913747583
63.656425664066
63.4068850780565
63.2583569128143
63.4652923238056
63.442347390959
63.3078804502994
63.2855355150256
63.2685663730881
62.7712877578716
62.9216816558159
63.0333074160174
62.7670976923625
62.8740805960954
62.5000754310165
62.1514643962094
62.850145289668
62.8436909318674
63.3051019169418
63.3399035366257
63.2369308243596
63.0070794761588
63.2135427510366
63.521641097567
62.895928582236
62.6300929780634
62.9854209843478
62.6489189593633
62.2354527435051
61.9162042362773
62.2757431268541
62.6979759518959
62.616562858334
62.7569397548425
63.0256501142073
62.4887901059755
62.6816299125388
62.5298606681929
63.0464254281658
62.8629324131021
62.9526082072195
63.5270611788318
62.7794826914822
63.016581589895
62.8936635666078
62.9406644361909
63.6969155326263
62.9894838141824
62.7643640362102
62.9379832640571
62.8890986439298
62.7579725262775
62.1963194768992
62.4381462536096
62.4815962736976
62.9078314809989
62.8539558777887
62.3620945126207
62.4974509859283
63.1745447405741
63.0155933661415
62.5600419785602
62.6530316965297
62.5628354104982
61.8552825375539
61.9491940489303
62.706770596872
62.190455021053
62.2765570777929
62.3895812905923
62.3913380494426
62.7316174887164
62.6633803450057
63.0582691207975
62.7437017614681
63.4611074386757
62.8244441269318
62.9067932342501
62.9872212819607
63.534999267232
63.868751335817
64.2155292423037
63.7826122363373
64.0035197615454
64.0046163530523
64.279408428801
64.0740434520882
64.6943410375473
64.1829148299914
64.3321732245089
63.8253007053808
63.6966785687716
63.9497047369456
63.7779401523562
63.9277038664896
63.7624843430733
63.8094804688023
64.1517079159818
63.9519625682389
64.1183207549155
64.0290962230753
64.1372067572459
64.1457827873732
64.102380419869
64.2434538970732
64.2501505825153
64.5516727796031
64.8025160058023
64.2326927574665
64.5509885605716
64.8430547490978
65.0723373002158
64.8119113664288
64.4027590516071
64.4993053717422
64.1387527559621
63.798198758287
64.1193596513503
63.298432972848
63.8406228036882
63.578395898916
64.3201734508303
64.5510321835117
64.7208331364562
65.1532195366686
65.2653731042612
64.8361437216787
65.0657197216337
65.3653907896218
65.2872732933259
64.9661711650779
64.8649107280902
65.0124312819634
65.0403971187908
64.6553125708025
64.2637991746419
64.7732614537552
64.5549098729495
63.5042503280727
63.158065751142
63.5301178945018
63.6688730708823
63.5599703399618
63.4580512734717
63.4444116924974
63.4344282694095
63.720059270939
63.8110065200731
64.0383437189865
63.2054712853725
63.4022595653111
63.1718058707277
63.5775024578512
63.8424660491848
63.5567506161182
64.0608416029091
64.1264195461503
64.0940724926622
64.2784215429756
64.1532161273075
63.5068705808289
63.7090476969955
63.7165219876386
63.8617810043083
63.73378922458
64.1877533193371
64.1184751186512
65.1793403663673
64.6472657979323
64.7642266528194
64.7548786489237
64.5324702081317
64.3921837927694
64.020856547017
64.4190991297852
63.7053493818557
63.5655081626749
63.2816374776645
62.8454236358263
62.3049256632153
62.9077951375056
62.3857306448241
62.3553359791928
62.1027457712996
62.0678316435303
61.7657244199964
61.9120081338142
61.8101450454888
61.5213514277669
61.525054418421
61.5662668535549
61.2853160586829
61.5462159933602
61.8646802629807
62.339326278335
62.3195513548073
62.5298767694277
62.3322109764904
62.4655324026449
62.6597585514468
62.6770212373541
62.3898445065764
62.4737495101202
62.739863582472
62.592250248067
63.4522769713719
63.3767946858504
63.5301466410876
63.513024948172
63.5841093304366
63.1763204678758
63.4318412273961
62.6127934055152
62.804265457314
62.9094016133167
63.1621123066454
62.9385931866958
63.2829430863511
63.1656451424806
63.5268480881119
62.6249089613557
62.6933592570127
62.5868644241334
62.3627539499187
62.9131542719639
63.456035493978
64.1688089685546
64.2048087924512
64.0504766525866
63.3377816988531
63.8768880081157
64.064977663886
64.0875938776029
64.0283589352399
64.7514847149422
64.267924490278
64.6531946571565
64.387579957892
63.5072798087452
64.1588220348217
64.2719330522126
64.083230060735
64.0426644855103
64.1275917315326
63.8745013726902
63.7042758135816
64.3655285751472
64.6976191055236
64.4610315708798
64.5067519015315
64.437345752611
64.5143158186404
64.3193351454123
63.9792748610801
63.8964721325161
63.5743604805997
63.5806154947039
64.1674829983119
64.0881660949209
63.5301016846643
63.6739177040204
63.9633120433037
63.8803841153988
63.5704512249689
62.6256370793381
62.9334096377382
63.1755176566512
63.1179778965346
63.1588941307471
62.9909621870677
63.3136113396573
63.1178384314623
62.7581478352076
62.9714146513877
62.5716784755185
62.8469046973504
62.5194596403453
62.5835393118027
63.0865991755442
62.6715752877247
62.7675094427562
62.3612236682971
62.9701608804224
63.0094425720516
63.3538633583133
62.9945731633199
63.317764792749
63.4718112503459
63.2305729315815
62.9704046932033
63.0666942447773
63.2215796598196
63.6330669827452
62.9554738957504
62.6425144171591
63.2420773282213
63.2136777151649
63.4891294114966
64.0352828727904
64.2013774025847
64.1057152804388
63.8838600726925
64.0984955446183
63.7120515174485
64.0053964471782
64.2827189264618
63.754453370207
64.2509506518275
63.9210089425562
63.5306651016105
63.4947133678107
63.874309391763
64.391947646394
64.7411361116657
64.7640372650662
64.2103125140156
63.9914787170498
64.117202730507
64.3070560791178
63.8925914309302
64.0900557858033
64.2169514409097
64.4535699753387
64.7611659194271
65.0982333441963
64.8510983451361
65.1771595213705
64.507135477007
64.1234448791773
63.9792370732146
63.8599686552887
63.6644223462113
63.2191726347631
63.4416106114701
63.2835336102715
63.3602046781659
63.3545523977778
63.6934721863024
63.7824388561586
63.210704285872
63.7176344690051
63.6933603059019
63.5174325913461
62.695323329784
62.7601611459539
63.2774191887111
63.1573495682953
63.2280464282056
63.4315028016942
62.8952364149948
62.8715718774294
63.0351857979982
63.6832922749929
63.2658998380595
63.3012838690192
63.1023148418138
63.030110332632
62.7723716731674
63.1265979138289
62.4713563668325
62.4701054103831
61.8263624344329
62.0104264326894
62.041888384934
62.2769889444089
62.3737908082452
61.4147746745642
61.5095498026031
61.3791552042323
61.5039281687911
61.2982292992556
61.4827728306336
61.4380754404351
61.7560495382974
61.9381529720386
61.7400059795325
61.3935752827809
62.2105967735909
62.334375079404
62.4870640530928
62.8905262235925
62.8838342414646
63.1456087845985
63.242129230462
63.197628128808
63.3427149054438
63.3326404847325
63.5643685917423
63.4693782191477
63.7086664317585
63.1586615807514
63.1003973570832
63.5143994029458
63.2478372523868
62.9228274098714
63.5352952786408
63.2745790325666
63.6571753758617
63.1791157965405
63.2211764376014
63.5208785086354
63.1572008960216
63.8848389377665
63.8214751035826
64.2433890202649
64.1413751310563
63.8153054449398
64.0008101057431
63.8960428819489
63.942366611866
63.8225340907529
64.2589741584836
64.2728454837577
64.0060128940802
64.4195196200035
64.7489964199325
64.0109557408877
64.0067609347607
64.4691035153043
63.8787122872806
63.9937407613817
64.1015315181441
64.3335932558951
64.4672458132496
63.9644625158155
64.367616610202
64.7707958441162
64.9678159868392
64.951199678103
64.9092575779391
65.183187534334
65.1016327548174
65.2239688894447
64.7183884502965
65.4682648343357
65.5399302444849
65.6707340797392
65.6439460647935
65.7253341943269
65.4794941622427
64.976982400369
64.8598794963282
65.5097380556732
65.4791669290584
65.5998964038728
65.0215188624676
64.5934506407731
64.4498450677929
64.1543624873105
63.8853065199732
63.3154443704159
63.2286143990228
62.8247506528143
63.0391156544015
63.1956614907831
62.6881776871021
62.8099358549771
63.1327671888118
63.042744321518
62.6129242779141
62.9031235293834
62.7740593702461
62.748347626877
62.2654746296411
62.1196359557223
61.7517875798924
62.268520404672
61.9266851344707
61.6912516531474
62.2806709985863
62.55945311957
62.0115154197175
62.3902364737121
62.3605624251168
62.5693644246759
62.5082525690086
62.7037706625521
62.3865948235404
62.8089855123835
62.5915776136469
62.3173955589905
62.2072059617806
62.2666351480669
62.8453882662448
62.5746997624982
63.6457266400738
63.6034642189032
63.4072501020617
63.6716016351394
63.6453311883654
63.0608431037193
62.3095564628285
62.3503963195002
62.5484373606823
62.4352104628239
62.3473476743814
62.4994924538557
62.4115251256066
62.1471069738664
62.3737436649421
61.889725736858
61.9540730935816
61.9703818102656
61.9380832980122
62.4071713726843
62.6164244958782
62.3357962007728
62.3740002497004
62.6664126764447
62.0860995664337
62.1843606483788
62.4717589234109
62.4903111044235
62.4500186120582
62.6893728875297
62.576382620643
62.4015383818668
61.9218423260155
62.0557643441232
61.9346760688119
62.1468844738326
62.1619981278623
61.8939876328857
61.3226502923784
61.4580495280566
61.3051958702018
61.973859650325
61.8103531781732
61.7496213270351
61.7463714260399
61.7759008739493
62.0627904973056
62.5124952802658
62.2277188563577
62.5093264417811
62.3743820246419
62.5219219699121
61.991650853498
61.9810868002576
61.7122922782649
61.7262269945477
61.7977730484137
61.9121220617367
62.6195346403227
61.927633093942
61.8596120705419
62.5033192885701
62.3680756613305
61.9015967793196
62.3129209053613
62.1461736306968
62.5109668608665
62.3494356757193
62.4387653747513
62.0090882738163
62.0215252946448
62.1849613351765
62.1425044273598
62.3214938679903
62.242174130729
62.0062131596651
61.8583325964822
61.9294626022753
61.8821854713092
61.9719983819298
62.1830261246037
61.9753709054743
61.9787351913127
61.6936892241307
61.8262403172892
62.147872163254
62.0844778022
63.0043428054938
62.7676626605052
62.6916877953759
62.5466200485233
62.6559171145708
62.4471993147366
62.4100766000542
62.5067046546941
62.7287851368961
63.0304121720541
62.3546836992632
62.9815416918443
63.5813980250998
63.1465238218233
63.0187925306494
62.6167676676763
62.7983036614642
62.7972177305664
62.4974970466183
62.4690729129451
62.4434357217536
63.0027087558624
62.9612658297748
63.3763424954589
62.6112277953559
62.5678072779562
62.9471044269893
62.5884678709583
62.6608298765866
62.8371778375644
62.4004241549813
62.4073218846355
62.7307019845186
62.5440713410419
62.4904436077595
63.0492925511571
62.9134381095175
62.6845402510519
62.6943644969565
62.8404695229774
63.0657790888948
63.0267273520363
62.6450625374055
61.892271178157
61.68387291471
61.5277951406126
61.3957356880652
61.1236177226317
61.5737676298852
61.2077972034114
61.6561625453909
62.4741819565129
62.0064885484916
62.3332225860208
62.3260197558116
62.7120141369926
62.5259481594893
62.3783713936155
62.2866101920033
62.3316669642376
61.7262193746027
61.3131998910293
61.2131036732137
60.7272052072405
61.2485537628077
60.9355508689168
61.4783914344019
61.324801620464
61.3449942263436
61.2120443808109
61.1128567270073
60.8528608281253
60.5396203607088
60.9044533697867
61.0078137279274
61.6404975300704
61.5080245595891
61.7524972396739
61.5829639742937
61.8561058538113
62.4001900932424
61.8468439354752
62.0748494205625
62.1083162126661
62.5593856565115
62.9114206980782
62.4266636248511
62.1130063514864
62.4543638570613
62.3940960210297
62.897065564086
62.9056075397434
62.1845522783062
62.5227055391112
62.4121987366215
62.7325791290156
63.0517022503627
62.7207965254188
62.9954108640927
63.0786183847862
62.7249802421263
62.7002700112845
62.8268169722288
62.5251069102751
62.7325239151801
62.8240562535259
63.0367356653694
63.0754314346826
63.0731307908809
62.9371443568278
62.806041214223
63.048319405911
62.8956775035044
62.8194850637481
62.7254689618215
62.5646879704018
62.6247715885243
62.5885248946806
62.7647397948807
62.241456035277
62.4680149448509
62.829252612139
62.023817318021
62.5036896079805
61.6125560182381
61.8929325315128
61.8140313032888
61.787338601882
61.9259659606535
61.6514405108934
61.7023577640705
61.5072064874544
61.5773086623514
61.8769271379633
61.8707889776539
61.7392742879564
61.422617830307
61.4916073488896
61.6683672161691
61.3306895131564
61.5141542415963
61.209133288232
61.6186802220568
61.6075447742281
60.7069363140435
60.9030975014773
61.4094097189415
62.0013824354489
61.9193595786092
61.9401387016405
61.6960262587209
61.9000206316647
62.2259672292771
62.4843240351109
61.9134406246113
62.035899991497
61.7416137074099
62.4280061340417
61.961143843918
62.1448010640182
62.0460112688855
62.0809075176589
62.4804659812342
62.8919581831871
62.920456213322
63.0995451416249
63.1404006565799
62.3937424628993
62.3856653197922
62.8768365716265
62.5499307693928
62.6360541586764
62.5442298342892
62.5155646730882
62.8187733504712
62.574772694152
61.9631888486751
61.7112704171417
61.9738049274041
62.3498941878661
62.3941111657374
62.1445113118215
62.375788587052
62.0816134638828
61.9992243274148
61.8582057492259
61.541229777851
61.5986731133088
61.6958426062335
61.7754589591462
61.8436977537232
61.8928988691451
61.8148602605379
62.1093238703731
62.1563611008407
62.1376379069761
61.868174750724
61.8463057524818
61.4111876612529
62.0297249179119
62.1017853163405
62.8906600533817
62.869561246755
62.7837117227753
62.4601089229447
62.0686607740026
62.1687436546384
61.948917691613
62.5022007387306
62.7922504432846
62.6520188687401
62.9250781497217
62.9386078466524
63.0711854047375
62.8313847309825
62.4927688030923
62.1781111086825
61.7322466513883
61.9568776381875
61.8053819284573
61.977833009843
61.8540462890292
61.4472934317799
61.5541841211708
61.5851716612246
61.3512697376783
61.4161638702828
61.1960122530714
60.9217536862408
61.2116478824581
60.835449375934
60.6506639902005
61.0127598181589
60.8485000838097
61.226978644309
61.0440623508973
61.0087394455255
61.0299763346805
60.7943433190601
61.6000126955565
61.4666455737868
61.6937530967661
61.999605312177
62.5029885136417
62.2316852154472
62.1804874004633
61.5550905585711
61.6364734738679
61.9399285760155
61.556577897546
62.114840655558
61.7505803323627
61.6392416966804
61.7179631493191
61.7414872471704
61.8854246699029
61.6906963198982
61.9927858544397
62.2458915081747
62.6256823284705
62.6465715108947
62.8985045638233
62.5578631678935
62.5536694175084
62.2999993325298
62.7493165948894
62.1716180464057
62.7887544235908
62.4715283452941
62.513499276327
62.6331252275035
62.8652279958826
62.9424950169632
62.9507064714
62.7979835235676
62.7654349798216
62.4250520354835
62.2922276867927
62.2378137411783
62.1566992342541
62.0196280111717
61.8012095949251
61.8238006190149
62.6537243886401
62.4758912216028
62.7190446347683
62.6776571765168
62.8943967896524
62.3183318273604
62.0145343233334
62.3096911101191
62.2526730709069
62.1290195256646
61.887616255749
62.3963388670233
62.7650357444416
62.8757082287959
63.2991158230884
63.7701148272405
63.6773258190195
63.9850776934498
63.7884711865002
63.6780663455508
63.7082450393493
63.274557949061
63.37263610842
63.347636695477
62.8602996977206
62.4137305767217
62.5966216794558
62.897913505088
62.5616919729626
62.4827066343352
62.7635448744325
62.636213587248
62.4999564033459
62.7217590034553
62.6641053568593
62.6267804880388
62.6862705203826
62.5603424994643
62.4515791466831
62.9517221559178
62.8653277438656
63.1207489713902
63.2459921011816
62.8913664947372
62.6205769738765
63.1428885578542
62.8135732169481
62.7627554491808
62.9757974753664
63.0078896612881
62.7188650956728
62.2015773621068
62.5361095780507
62.1826007021323
62.2286658336026
62.6367876721846
62.6271565881624
62.4451570040187
62.7862820543291
62.8466203763078
62.5378769222175
62.6489017561575
63.0314118361429
63.1691904409763
63.8781860387458
63.6127516176644
63.6023393966305
63.0783528896959
62.905261790546
63.0671229510044
63.1848060945878
64.0506979320913
63.2757538906476
63.5377327778538
63.5643532246944
63.2176091414297
63.3355487947125
63.1258816067786
63.490747680442
63.2324602173336
63.4984965387674
63.3568365376693
63.6819813467914
63.2189168458148
63.1438855341218
62.5120184837671
62.5649889423454
62.7338227605003
62.7462248116986
62.6074191312475
62.7675450147087
61.5775167232459
62.3432418821009
62.2969435901741
62.0932464073192
62.300067249258
62.6157830890046
63.0600611787912
62.580500152043
62.253518111664
62.8504160221306
62.48119562729
62.5902291656017
61.7846822544652
61.8726333228459
62.1537562979412
62.1187069523552
62.3505816384208
62.4563992296807
62.5287671935448
62.1178582959741
62.3034527587315
62.5607489688351
62.6634742244254
63.1924239939661
63.8476831431559
63.2320956454152
63.1059094527525
63.4716983838324
62.6444074506275
62.8358189948563
62.7934006644938
63.1393152655229
62.5867082921879
62.6463249237277
62.7309526755033
63.2324696647765
63.2078316665001
62.927619275347
63.353783375808
63.0045869838817
62.8504822410091
63.3912215830589
63.7058357171005
63.8932732169979
63.9592636645766
63.9688788473314
64.1254913656872
63.9897716154745
64.0732250119665
64.4158972146392
64.2569642506
63.9433276777874
63.9067347552564
64.3627164185465
63.9563528693431
63.5686509250367
63.1718076241592
63.6442622097008
64.1512082506802
64.2147983632483
64.4184414266072
64.4907892634526
64.4812857996471
64.7837928699171
64.9239431405683
65.1974359331626
65.2128474866874
64.9964354949601
65.512503558294
65.1456061292244
64.8347011303815
65.047160534395
65.1862664981672
65.2944707840288
64.5849912817336
64.9839693883135
64.7314911748044
64.8487596377307
64.8649603669764
64.8396007790479
64.88196060322
65.1372570325155
64.9522663836209
64.3328948406704
64.5477765609701
64.6971583602069
64.8682617450884
65.2061268069176
65.2049680735034
65.5917902880433
65.6848547400491
65.5836871523198
64.9804473665686
64.8154844070148
64.5672680533012
64.6690127280096
64.7334886948613
64.1749824636361
64.3249306076608
64.1945918936677
64.1199428777972
64.0456048291991
64.2989836286216
64.4987654172098
63.9988946172279
64.4779193504338
64.3013092119204
64.3837087758426
64.6564324549866
64.4376276744178
64.4326699208995
63.680754180694
63.8366031927144
63.6700991080545
63.6542352326939
63.0282967672747
63.464730058253
63.4647190180395
63.0461029270489
63.1211092859335
62.8143671163198
63.0846446135102
63.1988294182089
63.470230600259
63.0458769220819
62.7209774799908
62.7026922882479
62.9539120275724
63.3394093005037
62.7095961995996
62.8421487216536
63.3065352398669
63.043341694858
62.9143506472901
62.7450028628944
62.5848049733809
62.7509451522092
62.5704663000916
62.2259484412022
62.8349630507535
62.9309909326548
63.0999402207259
63.1518245432116
63.5867421483155
63.5218918509636
63.3178391634709
63.3589678065219
63.6415390812744
63.3785052078096
63.399788686467
63.3432100133199
63.9284168879848
63.7495278728689
64.3985815362813
63.9484514524459
64.107698846906
64.0573149287494
64.0254640811812
63.8820399759173
63.4955937230235
63.3169498209576
63.9755730171819
63.6914471835917
63.8844581383855
63.7241575176531
63.796232010528
63.6044503556816
63.9439747670443
63.4924724839903
63.5025900518543
63.5313607118759
64.0723426748869
64.0920474887898
63.7287957149787
63.2694536659045
63.4935749925731
63.2913012453217
63.5078469236926
63.455936211365
63.284490192694
62.8648007270918
62.9507255323041
63.313753711946
63.1189493300756
63.2124022354246
62.9486477418322
63.0465180376124
62.9705759001901
63.4407998691313
63.4366119882399
64.045520101744
63.9061617517219
63.8715113167241
63.8383298841787
63.6749726718335
63.1536355559883
63.2882611371669
62.9101851209765
62.8274346050203
63.1430849149619
63.1591889324762
63.5154219969329
62.9809523040233
63.3087054966449
63.1703781621123
63.0493514751023
62.4703198507666
62.627938998553
62.6245526033239
62.4607405514303
62.6692010945815
62.752292601395
62.9911105911975
63.2152175211566
63.3877609826672
62.639277820215
63.0717671479768
62.862802796947
63.3435403570953
63.3017376007211
63.160788234822
62.998686837482
62.8534692824308
63.1161960522196
62.8460313259418
62.9681493890861
62.8236095811717
62.8422342905193
62.7577107704387
62.9151886795204
62.5595831881653
62.3543071635226
62.0274934286626
62.2322290954561
62.1174400675978
62.1623154870547
62.4853936574263
62.2624763326562
62.2217944482439
62.0733408025626
62.2167557844126
62.139998980746
61.7977761173175
62.2981274094299
62.6242439244779
62.9841241240115
62.4720124856033
62.9931469722496
63.1836848399729
63.4064336256029
63.3133427313733
63.3171432049297
63.0550046768405
62.9889695731998
62.8770976539516
63.0025770826216
62.9693664775696
62.8961748907304
63.1305856886669
63.0008218980828
62.8145089686289
62.3781009738292
61.8519034547435
63.2477534204637
62.9953681594015
62.9045391123186
63.0561755617832
62.8366747971741
63.016106754766
63.0288674312522
63.7228477783607
63.2133584293579
63.5985857548174
63.6661646721172
64.0335876584892
64.2836202828695
64.0164947597739
64.3367308478813
64.2973547588694
64.0033051308016
64.043561890629
63.3881048859986
64.0693141697382
63.8336466883719
63.9755505133939
63.9107958997854
64.230496848971
63.9071715478933
63.9420694625868
64.0157821359065
64.5297986093723
64.0067754232304
63.4604668215342
63.8166407760714
63.5497138562619
63.8470535611792
63.8748893032951
64.0341550225579
64.7374478010858
64.6100161337787
64.8803017109987
64.5593700814561
64.5698289873721
64.3124026243485
64.072442169915
63.44083929631
63.3042918567953
63.0627450122458
63.1143617753723
63.3647344649142
62.6555919057097
62.7751941871811
62.9878302372495
62.7108747924596
62.936406591373
62.9931938046097
63.0136619796984
62.24655727965
62.0893867502502
62.5879769415226
63.2119061859769
63.4149885484949
63.5558119264923
63.3299988418706
62.8049031889743
63.2584094359627
62.7572964002843
63.2739138399145
63.950765527606
63.4891691226697
63.228645936173
63.9102924735221
63.3267742887393
63.8976186611867
64.251675873068
64.072968193148
64.7767059155971
65.0776075580782
65.112981672304
64.6376797863856
64.8231539636004
65.5981123975499
64.5947152366862
64.267397341088
64.2707023758731
64.0760130637792
63.7127558918966
64.3995772650021
64.1059028930295
64.2772725755053
64.0012488764779
64.0848738269531
64.1251354031265
63.4284357613508
63.7192822314358
63.6747044037575
62.8931541408936
62.9854281795563
63.1552452952946
63.4848204356332
63.1463262267253
63.2292824074611
63.5177188987297
63.3389805646465
63.7124040855613
63.7005733415539
63.4698833165965
63.4988804630237
63.3584018120541
63.3142457509772
63.0659052084323
63.3752843356924
63.2451507663116
62.818712035955
62.9602649958966
62.9838541579295
62.9824200663766
63.1034696918153
62.6418539458414
62.5286354069876
61.9731322661643
61.636009556253
61.9305606020083
61.7815722403794
61.9136463639695
60.9891954494286
61.4220583919053
61.4468082974834
61.9867569643073
61.392199909687
61.4678745912227
61.6265906869243
61.6670999404636
61.8299179985611
61.7425796208247
61.2801914419353
61.6491658864933
61.0394679155828
60.801134016057
60.446351502962
60.5152223508784
60.5606221559098
60.4647419670241
60.5855706817912
60.0678413058316
60.2905949604183
60.1848647341561
60.4257107560184
60.8429430103173
61.0977372294099
61.2207916395559
61.1988677671666
60.8996663244325
60.9563771855988
60.9772521010296
61.0612651523106
60.6405938600211
60.7010572430765
59.9598687622721
61.3284807062863
60.9209463680156
60.6170764235219
60.5351297368412
60.6450366743756
60.6079094790835
60.7713280183094
60.9798063285454
60.8401007300616
60.8357582090776
60.8896904439956
60.8339303101984
61.1831567885926
60.757409476338
61.0633958576332
60.4676436922534
60.9151149304806
61.0120241534737
60.4456676887158
60.42091250513
60.6930942144324
60.5601687581311
60.9240042650162
60.9817534082928
60.393957229887
61.1183530136049
61.0892273077366
61.1544929730005
61.3295723187872
61.920861307731
61.8643917602487
62.093690813989
62.2507384079421
61.8692866388698
62.2898925414425
62.4472684755425
62.84573394309
63.3072438092296
62.7507146301214
63.5539604327641
63.7582143200743
63.5522568951386
63.4850708453979
63.2643433789998
63.4143969690378
63.3244763838266
63.1209937641457
62.7866594072812
63.0382009200975
62.7599513689387
62.5725689037551
62.7609965566052
62.7510373614681
62.5667329922726
62.4140170234494
62.7942189708553
62.7339355126081
62.7535454788355
61.9943852449235
62.488436230581
62.6288044385993
62.2790906401036
62.7130219896885
63.0440048301394
62.7448476936117
62.5008479013823
62.4506889447395
62.6121759988008
62.4826673703885
63.0930700246948
62.4759780005524
62.3473138290005
62.3184388941493
62.766467794007
62.7969287691607
63.1274700630267
62.9615598253096
62.570401702437
62.6863126696355
62.6044914844703
63.0280491106911
62.9885163747322
63.2080805896936
63.4057734169677
63.2591575045673
63.6563845668782
63.518135254747
62.8308186480318
62.5082416889342
62.8846549798057
62.3695618686843
63.0811719998707
62.8421004382679
62.9237683065836
62.9624087974841
63.0367760968
62.9766248658376
63.0002614200009
63.0673492452542
62.7356671903682
62.6808184586459
63.1076122014577
62.9130863414333
63.2233452177691
63.53317649844
63.1917650727369
63.1986285305817
63.3555037794973
62.9635128534559
63.0538093351951
62.7189386849044
62.3853688205319
61.9955568407842
62.4127934268381
62.4786193170179
62.3888257861543
62.5451158874467
61.9812453612995
62.7708898532688
62.7212118084696
62.2655560739356
62.399228100339
62.827915305522
62.4810936854136
62.7156692500954
62.6066739115716
62.6612993854218
62.8555807065399
63.2811648491945
63.1634019207529
63.2583577816009
62.9844710867553
62.4533501553858
62.3263769691265
62.140182928968
62.0788018642396
62.2708311220057
62.1250538890814
62.3729585850871
62.7320117448039
62.2428667042781
62.8643479373594
62.6453696411685
62.1621410352371
61.8512012361444
61.9276318348971
61.9422700696709
61.5766208156758
62.0366781317374
62.6250484696997
62.6343398379435
62.3914804960298
63.145321186452
63.5780752797312
63.5666754354673
63.9343084963541
63.1696018760485
63.2854598993687
63.5380357212952
63.1722173618761
62.5722647122695
63.1589615069679
63.6578751792814
63.4679932767991
63.6755885658032
63.1519476677814
63.682130114861
63.9223707853319
64.0416629583957
64.1834188557325
63.9668224639784
64.1980593988143
64.6009744865968
64.1614314911308
63.9842805209496
63.8597799961995
63.2754045895936
63.4114652356326
63.3369813583931
63.6606341594735
63.7443323888598
64.1804443784212
63.8260656019907
64.3755624436976
64.2403479675512
63.7708254712634
63.7896528691897
63.9290154699576
63.9309337381608
63.6556193735159
63.8472160974771
64.0958754494327
63.4692890986893
64.2331962794658
64.3734002237684
64.3974015782786
64.2584451122638
64.1856038770404
63.6485031879986
63.5911253635525
63.4393748332741
63.4173468175603
63.3170151307121
63.7989591545966
63.858361950774
63.4645690009601
63.767838933444
63.9817942541987
63.8534837346426
63.7048848047919
63.7651328547688
64.1638439925684
64.2869262264823
64.1519548266126
64.0177875651121
64.4160386147718
64.3024179157007
64.7175693362242
64.6811846874813
64.0754067758553
64.5183379346349
64.1469948036882
64.0873249534145
63.9604185693643
63.2666683465701
63.3917591608591
63.1468447721563
63.2104378522607
62.8342476344519
62.795810465902
62.6689984571728
63.0839532494196
62.9199345448049
62.8242667336356
62.6810423094539
62.5577664384563
63.1827582702985
62.8393110015641
62.8870413339924
63.0764056018871
63.2364293698978
63.2441722265857
63.5290181650082
64.1887249646965
63.4544436699526
63.2745247562844
63.7930178791748
63.9871228994962
64.0972929603363
63.7097669747722
63.8450521652333
64.1167435587117
63.6071990217633
63.9678486493257
63.8865985472544
63.6785409863829
64.0477420691951
63.9417354508388
64.5509087282553
64.2369116667793
63.5905265689552
64.2614192734263
64.4767609172965
65.2976448374524
65.0838425170063
64.2842248077417
64.014736133322
63.4703332574674
63.9733213977555
63.7462623861895
63.8580707715372
63.3422478850116
62.8841806741812
62.8126159150138
62.8305072870381
62.6408732107031
62.7866569160082
62.6016648601219
62.6427556617058
62.3384998649936
62.5299804355737
61.8777978596574
61.7408745272538
61.2716371309943
61.1170399971227
61.4850179810209
61.5356977549039
62.0336286991073
62.0132246653254
62.2699902044231
62.3746722769953
62.3321021263882
62.5552942085331
62.534351510433
61.5172302658058
61.8127035542259
61.9550383820236
61.8210306206169
61.4926322721876
61.8390136738426
62.2493078402371
62.3614443962124
62.167910187189
62.3240182799142
62.4547103154507
62.3311018993231
62.3103008076534
63.0310156544606
63.1519841875675
62.8039393536826
62.7506796460634
62.7335852254182
62.7943843835731
62.4942499324818
62.5829303950694
62.8853523303658
63.0947964225052
62.9755378303234
62.7882212722649
63.4707189557567
63.2321941206158
63.3504951419925
63.4692819265969
63.0459121915747
63.160933167194
62.5488421952036
62.2170364106939
62.4626921228926
62.2773854160542
62.2194698431499
62.998614081447
62.1235508974948
63.0112743344994
63.3257745233248
63.0162000183816
62.7936680623791
62.6712665708593
62.7668445779068
63.4252221175595
63.6471923252457
63.4440281999414
63.3538249679402
63.5473295574172
63.0200598702411
63.3456081415415
63.0489405369471
63.2771902187119
63.6238303544895
62.9712910870585
63.1330888048862
62.9478208387832
63.2236436280849
62.801629068385
63.2465768329446
63.2559499364729
63.3377167917689
63.3933213461966
63.0597103770029
63.6426648059108
63.7211353326388
63.9734377667006
63.5383018268092
63.1911638770898
63.975326245947
63.231844112876
63.3380082527965
63.7111854458947
63.6928513637645
63.7197142848287
63.5220186168914
63.7508975084839
63.6281489997113
63.851618098212
64.1549915662735
63.9990463724034
64.253136624321
64.5612744564335
64.3975640024744
64.3575625711794
64.2206334673363
64.0637091327512
63.8953025921952
63.9051942587597
64.0342537235782
64.4930651967246
64.3139251087665
63.7472955406646
63.7283949640521
63.5787754110495
63.9468166908012
63.3926417886191
63.7462924842178
63.7713691010394
63.3640186248694
63.3871847737636
63.1261716937337
63.1239705324226
63.4535320059687
63.0110514347092
63.2169451440567
63.3991245080336
62.7598475506701
62.4241983986476
62.4577166275545
61.7655488715867
62.5810349782414
62.7354064919306
62.7564298449234
63.6330669889137
63.4831027990071
63.454868444473
63.4975853544218
63.2462085294974
63.1272662886461
63.060567235386
62.9625294882668
63.3292137410354
63.0789678524447
63.5263919596182
63.0433471115613
63.589826883985
63.5195973379471
63.2941687418509
63.1289252746437
63.0522446255919
63.5051727030659
63.57755842115
64.2924418458969
63.9515873116068
63.2456122355915
63.7802317639793
63.2548952028876
63.2013191054448
62.7642676404867
63.2528557893537
63.879665993534
63.9050732938668
63.6166583448617
64.2708168429499
64.5315706652848
64.5603706126633
64.5064045805083
64.7081571194491
65.0522620767978
64.7997731854951
64.3886201859443
64.4266129257665
64.4858538363642
64.515384083292
64.727660323848
64.8820915246576
64.6848534588644
64.5535630079469
64.7458796945416
65.0346430578773
64.8637124592668
64.786424860264
64.9310497779408
64.5322526763668
65.0186554813689
65.7294268369717
65.2920555895067
64.8995127871294
64.5744934400798
64.8499358226442
64.4261176000484
64.2118210371647
64.3585745103788
64.657971739092
63.8051710166467
63.7356673087369
63.9065891697034
63.5227812197313
63.8374297540431
63.861090682066
63.8100864542175
64.1105589979275
64.8573675051589
64.5245168030722
64.3704528080465
64.4774655209932
64.4631499853319
64.4298050333402
64.3696031143382
64.1107044584552
64.9641532036447
64.8964276791217
64.8680663962163
64.0896657733448
64.1159999505458
63.8931887847292
64.0225247174798
64.0009883924914
63.7270395143116
63.915421311028
64.1928705921124
64.0068377133231
63.6017386696111
62.9654498372026
63.4623913938513
63.305849201222
63.5914795646628
63.7870202781889
63.4453251129577
62.8287514195862
62.9426844147977
62.8514210334386
63.2440595383708
63.4606129522838
63.5729724402233
63.7544830143207
63.9167499225206
63.6230028046061
63.5133352326096
63.5927051049856
63.6503859815268
63.4463722809408
62.9973419605336
62.886400061069
62.9818392125517
62.8241918454587
62.9249433712796
63.3619522338511
63.6095590223267
63.3732317502053
63.6699956913727
63.4892745224664
62.6659579308047
63.0442998403761
62.8557980794777
62.765666146944
63.0620906122812
62.5161176687646
62.8694730377658
63.1648620156939
63.0653467267532
63.1565527723636
63.2578178974531
62.827276121463
62.6508629544085
62.2647272586791
62.4205484662573
62.1840668305157
61.9688506705881
61.7179814958363
61.8723962191303
61.7284365786758
61.728650989666
61.7502965817707
61.6955536317123
61.8504700154033
61.4146448625305
61.4298978649067
60.9393000084309
61.1796206332235
61.1376006816302
61.1896116282971
61.4204164816262
61.46503799107
60.995799533724
61.8627153363301
61.4681283247939
61.8302125286474
61.5196550178175
62.518694164332
62.5685816136168
62.3776389964675
62.6828055209135
62.4701767111087
62.7618639490369
62.1872879942376
62.5566627420347
62.7383082827569
62.676541895738
62.589362325965
62.4734736780684
62.9701150770416
62.5986284837629
62.5249432569296
62.5929342211774
62.504797238838
62.5065138147091
62.375144623711
62.1837498781758
62.1567882465019
62.4718197541618
62.83561786769
63.234822364361
63.701964985479
63.3228503099176
63.4083173019139
63.9514066748908
63.9340427462484
63.6941597733939
64.1994999813583
64.105959828398
64.0977929648882
64.0688605065345
63.8020669739617
63.8161098083161
64.0302262780619
63.940592129773
64.0701333911915
64.0795633868159
63.59697373581
63.2581810966769
63.623543910787
63.2125585744785
63.7430940383918
64.3153569267743
63.6235509101852
63.7413623866207
63.5797646938828
64.1363975049658
64.3637477515195
64.5530366864503
64.3195053585285
64.2796641495058
64.3880104433428
63.6833944375574
64.0812526144175
63.6619449013058
63.1913083426104
62.9516190029685
63.1022347444856
62.9355511327676
63.3027619614573
63.0009836822732
62.8840215385966
62.4899624441274
62.8092859048619
62.8972108417857
63.351111992044
63.1739950821788
63.5829073684758
63.7297501431891
63.8772438200762
63.58967663908
63.9724594415536
64.0993305326021
63.2163591626741
63.5495081352237
63.7802994347871
63.981507687356
63.9953055779046
63.9949053332024
63.6068784969817
63.493279798259
63.0179952738517
62.5647257890759
62.2822332416799
62.6605963075253
62.5538509425411
62.7523744221539
63.203292543978
62.7534368474714
62.5411475116387
61.963685877106
62.2708894502668
61.9653325437687
62.4450476132889
62.2528482090116
62.2598296496877
62.0759290356858
62.1775096604746
61.5572967680727
61.626635446823
61.569764890785
61.6829900034252
61.5231170298701
61.27904860927
62.11713673208
62.3013925316786
62.3670416490032
62.2971395456159
61.939557171387
62.2011203553711
62.1155521302848
62.1048725453613
62.6008918880629
63.2342508406669
63.4106253617898
63.1967052517472
63.2059963254824
63.3909183446944
63.7906808097501
63.8594696572241
63.7992338150883
63.7827415931377
63.5566513147311
64.0449704717675
64.0421813988041
64.0596385514247
63.8895771702876
64.1187469040292
64.1802465921147
64.000725575607
64.4264121153212
64.3231006854357
63.9785251546397
63.5721573230644
63.7156812355466
63.6064108469767
63.9083281859745
63.3512405242258
63.7844932626611
64.0471359607852
64.4141273616768
64.044953762347
64.6881935851133
64.2052447157864
64.0533780456875
64.1543757512562
64.2084991233831
63.8810618507488
64.5421443854436
64.6067248787895
64.1048930072152
64.4263574524428
64.2588329539211
64.4063925393831
64.2271512075679
64.052505912092
64.3136109344619
63.7900645644385
62.5231952968388
63.2843628598646
62.9974235847
63.4518871703974
63.2819929656152
62.8771735712537
63.3321007474793
63.036870744957
63.2839769233688
63.2646302054538
62.9160560753001
62.9092121813023
62.6865620854332
62.8708224745811
63.2988412035542
63.6584959035612
63.2586294791042
63.4758148532869
63.024444366038
62.8171478692529
62.3794578187506
62.4555571555335
62.0411756832256
62.5563945686807
62.4100884103272
62.7209293321808
63.1760920873855
63.1788610321888
62.77684195054
62.9729396139135
62.9529313797544
62.8992827787858
62.6820102471824
62.6401853443888
63.1849418326132
63.5987647254822
63.4911401793731
63.7044496767392
63.2800621727745
62.958129424957
63.4704708516788
62.9934554213907
63.4542977969687
63.5867614572042
63.7886043247177
63.7326448031321
64.1460683517476
64.3931434873031
63.9689481826594
63.8032772339455
63.8149158425703
63.7813048835798
63.9407625052459
63.7723073094137
64.1130469262444
64.5764242531076
64.5424639166809
64.8909584653871
65.115826255095
64.8677946328945
65.2260084792724
65.4020697791451
65.5344296804796
65.6292246696677
65.2371101773664
64.5695924024112
64.5601056798574
64.5516152923527
64.6699859376301
64.808893361844
65.0217590291582
64.4552999062458
64.5984375945991
64.3878310464017
64.915305058424
64.5786346191007
64.6489529473845
64.1536375224492
64.2858333302244
64.5800269647385
64.844757116061
64.1985748067027
64.3625626729176
64.2469969362853
64.202493921419
63.6347075237672
63.3837162054398
63.1775930087815
63.7127813854591
63.5860361101571
63.4376309980712
63.4194826867262
63.9161030481823
63.5791473635367
63.6841126690793
63.7489826652137
63.3387996605439
63.1665615302468
62.695480196617
62.4429359128826
62.8981341601324
62.7292032330076
62.9353935003109
63.0940463328509
63.4004666484704
63.2216175623849
63.1552175721937
63.1786993465955
63.3751947554903
63.5328291880575
63.8643417775516
63.4561704494355
63.5100522265516
63.4038611602985
63.3341241541485
63.1716702337409
63.7204190597351
63.4749854704365
63.4042789801836
63.6741077929258
63.3278038313219
63.0548058359001
63.2289205653667
63.467273116416
63.2782904152467
63.3150923471133
62.9912512813052
63.5137687797425
62.6257484121079
62.2597448149881
62.8016551791172
62.8921303146887
62.9355265001666
63.0406548905766
62.8234358046459
62.5291593969186
63.0040713995219
63.3695854734968
63.9006010703938
64.2373976159949
63.977844194254
63.6115403059309
64.0145779412375
63.9077978984899
63.6345975840198
63.5837079983583
63.6155431921738
63.9697860913506
64.3575872859086
64.2065327465012
64.5549339499124
64.0486724782908
64.2617985535444
63.9459696465794
63.5184583421171
63.6935122138384
63.4463594271076
63.3704462146241
64.0747753495157
63.9514698058401
63.6922336205587
63.6292015170594
63.3399398925709
63.529097113136
63.5819644436156
63.851055562561
63.9326760152577
63.6725199030374
63.810396871384
63.6542812717344
64.1705056762677
63.4363035888459
63.4234425409612
63.2494388531358
63.4639235047007
63.4528012977408
63.3475572232041
63.8034595918863
63.4979603776966
64.1180905656041
63.7562631948179
63.5253068630428
63.4764103065664
63.2240360918674
63.0654732861112
62.843251837018
62.8999460283394
62.8698230837133
62.3801054017306
61.9080340879445
62.0089642997176
62.3211727089415
62.4214853091755
62.8083004348467
62.5582661028156
62.7078541859979
62.5455002263966
62.5487162177395
62.9009961830367
62.8547046824507
62.7996621327012
62.8415424677416
62.8299627127951
62.8486355344644
62.789143271105
62.6684677983556
62.9117386077388
63.3593192195985
63.2699439310638
63.1118566585936
63.1724965319522
62.7493888235754
62.4740510097385
62.403400139472
62.620278016217
62.3648573177707
62.5449247111947
62.1851907287089
62.4192319643853
62.307969989514
62.5021024945844
63.0272263614064
62.5185533862931
63.0646885824634
63.4088924028022
63.5949376878243
63.5917362461361
63.8030745187777
63.8303661503914
63.7852123275259
63.8929230953528
64.0970339476665
63.6245251726494
63.4784844937339
63.1413931276303
63.2488436503219
63.0275499934922
62.8990383314976
63.1951135866153
63.1708118303213
63.3695777415891
62.9860085086799
63.1443199611507
63.5047065828391
63.6757303264693
63.2676115352574
63.1481480011414
63.021982384798
63.0536018459211
62.9362985968082
62.9830858835665
62.4970805402464
62.4605813672057
62.3889465235433
62.709503219527
62.3263203791245
62.371739254069
62.1176977661027
62.1554826866719
61.7240724805309
61.6281174385838
61.8601836073614
61.8155268419096
61.691480825943
62.1543289275866
62.0656920953371
62.1815294523455
61.992577433087
61.9435840503985
61.9044343211095
61.6369894152957
61.763015105316
62.6554594037599
62.6462933796098
62.2868105442893
62.0325295045429
62.2169593239465
62.3182232442248
61.6236278828777
62.1205800068002
62.1115717611754
62.4022402711271
62.1453480308751
61.9490625194208
62.436687237821
62.7613204821055
63.332714606272
62.9471427949784
62.8550385432463
62.3905897846145
63.1884996845838
62.9918738633041
63.0413621725897
62.9811578559628
62.6543381158921
63.4346676238574
63.4798363832725
63.3111386830219
63.652242280383
64.6282670301909
64.687571727689
64.6686834784918
64.215838175884
63.8446518436635
63.7144318569076
63.8796822370062
64.1067104638205
63.8549224786154
63.6596045955386
63.1464457288861
63.0870316842492
63.0861896391655
63.0785290751225
62.9921043437472
63.1913617641522
63.3216744418073
63.1796941673912
63.5859511970659
63.6399299721234
63.194127180049
63.1628251358454
63.0043173817367
63.3544827876377
63.3036894533783
63.094102304417
63.4930246527971
63.1388705233993
63.2852491010957
62.7808766908698
63.0165797179739
62.630942837473
63.0751175144849
63.0044541857438
63.0627747201057
62.9061155599424
63.1925711258426
62.8922263386143
62.8608602730507
62.6566854367374
62.3280624566007
62.0040323111476
62.0444112387028
62.6648784807392
62.9200890210499
62.6217449465854
62.5372214584982
63.1254238942163
62.9994415904293
62.5468538402201
62.1993605062063
61.9660963326133
61.8149593099055
62.147000932154
62.4569387827529
62.2515766788248
61.9640228177877
61.9917917088387
62.2026703458902
62.3390598146414
62.9350606031491
62.4861954348702
62.1985379489509
62.4631357006705
62.0978184368135
62.4970441224218
62.5015958227203
62.3728099965586
62.769175463463
62.5647045099986
62.6511578308458
62.8368813287139
63.342543627916
62.9948211299184
62.918532279593
63.002069674409
62.7882501516719
62.2927886601895
62.3078074169817
62.3809770094257
62.4746186824997
61.9161878043004
61.6252016406386
61.6159641741049
61.5949737140147
61.6406102383414
61.8198669821461
61.6179063040604
61.7242743361864
61.9729268346299
62.0526545819714
62.2608354034992
62.0462048458787
61.9344290526626
61.7512363418565
61.5134264008437
61.7956418543965
62.2153078348056
61.8365288992158
61.5476937196887
61.5711619830682
61.4661124770522
61.4087490953635
61.2627261883655
61.5519660510136
61.681134638682
62.1042391132386
62.282918602263
62.0439796840781
62.0926622742364
61.7088541486697
61.6252563210409
62.0550189138708
61.4559730425277
62.1378771276459
62.1354818844424
62.0210225122748
61.4331424229412
61.5944610841424
61.9957931676254
61.5202448567386
61.738601147012
61.7517622804929
61.7024807432046
62.1265339376484
62.3657470166737
62.1976399116451
63.0097353039833
62.681094394421
63.3422863064334
63.5861168083044
63.6253645095942
63.9796497723743
63.0806707706857
63.4741266047243
63.7563494152728
63.9541202252426
63.4383258322063
63.2870032537988
63.0319063811826
63.3402728715435
63.2063532281303
63.0169247549387
63.0409050086913
62.6904745528404
62.1288673173169
62.7616365257794
62.912107411871
62.829182136616
63.0298429811265
63.4492788114347
63.2333816498402
63.6462356687444
63.6584370663331
63.6246993058639
63.9719728318964
63.8519332981996
63.7372844072641
64.0255775977757
64.3347388626895
64.6225224606407
63.8753311744632
63.531000318202
63.7910296294666
63.7514173986684
63.6346830246092
62.8839907468748
63.1372726689248
63.2713587001813
63.2444844088518
63.1736818429686
62.8616375390325
62.6768872587898
62.9171442542945
63.4254359313557
62.9910079554413
62.623283842355
62.4801347914618
62.3205187626389
62.700114741238
62.8234582813118
62.7929925545607
63.3712214143314
63.2537433436787
63.285757429293
63.2927926322163
63.3910984926677
62.9991028789362
63.0761536695202
63.0918842933141
63.1551274785771
63.0056671846833
62.9891884086878
62.511618509341
62.8826586218466
63.2008038762899
62.9606934607692
63.1541058260487
63.5130968386248
63.5671014671441
63.2820391053544
63.6191717965444
62.8528235798956
62.5655159815171
62.4368176883145
62.9083318141333
62.8394659651319
63.0484285049836
62.933805661606
62.4877395004494
62.7319766788733
63.2991282373636
63.400250251921
63.7138027443762
63.0529756387333
63.1926467981413
62.5340757118771
62.5921354865806
62.8496060297936
63.0553721403528
63.1972058368774
62.9271341772206
62.7791103003838
63.1369241248938
62.9948792538449
62.9839673615246
63.4232500565799
63.0961169172994
63.9949106646363
63.5105380750028
64.5305611561471
63.9959043354664
63.8376387728495
63.6142767924969
63.4205340853772
62.9037487797241
63.1134532462848
63.7467027193225
63.1838404022739
63.1425662264383
63.2745074610817
63.2363670168672
63.2052271767169
63.3370882605802
62.5929092057635
61.920930718712
62.1199109319714
62.2248972315909
61.9904970831918
62.6026422137696
62.3714744241896
62.2067919338302
62.7706677093594
63.0279490245707
62.8739671419793
62.9998594333645
63.0533427154131
63.2097997754735
63.6734995737677
63.6938589191665
63.9130959303655
63.3071335221757
63.4012980913745
63.9186053980318
64.1130103276835
64.3874240547538
63.8029773997606
64.2455887629396
64.0444798187006
64.0204040933822
63.8033759439663
63.5432054898149
63.6798808800072
64.0217315296407
63.8782060538277
63.7230379512731
63.3123511501633
63.3516636884925
63.1472600490793
63.3527161255098
63.8412451171276
63.9660885393262
64.2363466528451
63.7674268654532
64.4845213264293
63.3737820876634
63.280927861484
63.2625803140585
63.3729197813431
63.8493055600804
63.6760485636917
64.4012730545449
64.3801959747364
64.6034789667229
64.5003274778835
64.9003163817294
64.3745355744724
64.5669350294626
64.76170162004
64.5457725182554
64.63296884576
65.215671711183
64.6659942532805
64.7495981644072
64.3043659429989
63.9301313559492
64.2174093232427
64.3983191833831
64.0467859468812
65.1128395459856
65.0236538574997
65.3383529568116
65.576736817238
64.6635507468229
64.8342647832937
64.7653298274381
65.1224703729256
64.5542110846881
65.0299633694269
64.5037885475065
65.1986009424593
64.9458668346858
65.1209841846069
64.9522472410923
65.0454856455232
65.212847072894
65.8424792839384
65.1016259768405
64.9149763186782
64.5585832654344
64.5380142378248
64.4549114038019
64.5387198962669
64.5649543924085
64.26294859873
64.367930669873
64.1158322774382
63.4037662387277
63.9266650048127
63.5674036317426
63.4784606964924
63.7242377799158
64.0371698983354
64.4018656690432
63.3487795585317
63.8681555154646
63.5234669836672
63.6078232179265
63.285802554699
64.0447815454623
63.5362877410702
63.8844858315846
64.018868301535
64.5884606410155
64.5634132161397
64.4328697113281
63.7203383591407
63.6009965663935
64.1338895550754
64.0243933497002
64.3962315340132
65.0118043609387
64.5822656203498
64.1042147516379
63.863314534211
63.8822477600844
63.4589976899773
63.7334014337976
63.8670575035739
63.6883460623133
63.6561269976482
63.5142016469977
63.4562688432528
63.6528083064966
63.3867886979032
63.4301931985916
62.9302553655199
63.2100399726478
63.5213887430608
64.2779804989272
64.4953390577681
64.1384509611205
64.621614625487
64.7493444204324
64.820665840953
64.3515848669202
64.1475823358197
64.3445808104138
64.8723746977998
65.0947514228375
64.9402044086951
64.9626319813399
65.3496276360083
65.160282731819
65.292006340098
64.7853616126138
65.5046312558084
65.6118228488165
65.4387473858978
64.9152791065468
64.6477823368787
64.1259084759397
64.9372360048966
65.0004845602697
64.9708544301066
64.4953067959538
64.5230109107191
64.3702943958033
63.6189830265886
63.5876523089526
63.4123633128443
63.3286387180571
63.6031418918374
63.6477644876994
62.9823539374576
63.000731182237
62.8119778969164
62.456791959457
62.2213182968032
62.2199241946732
61.9345319273511
62.0852020089726
62.6158689488657
62.5907200742004
62.7685983440011
62.6834810463866
62.1135756244899
62.2422118601474
61.723146927834
61.6082458231123
61.5641605793745
61.6538961720759
61.8435277921304
61.138036701017
61.0716773444414
61.462462365396
61.7497218810784
61.602282727392
62.2452038328312
62.0101208051243
62.1444834632232
62.2419538732455
62.053630799244
61.484663963773
61.6221400317008
62.1897756596273
62.41594879677
62.3539762678716
62.129995345138
62.0869920841748
62.4334098523536
62.3640430112189
62.0494604702108
62.1753779810454
61.4412435299566
61.8558703479815
61.4561065734287
61.8294144777645
62.3059588696805
62.4216093224537
62.0995856219388
62.3401887506045
62.2537372135618
61.8914461774082
62.0778174514999
62.2977128284983
62.3859792681948
62.8168488577858
62.5511652510613
62.5684444647102
62.3283164591745
62.3875517332122
62.4601138198431
62.3848563751068
63.0567919555469
62.6315713403291
62.2699919523774
62.5068172658503
62.5694856693854
62.2894891828621
62.0121450735722
62.3405457255981
62.1506223844382
61.9230521270021
61.8254523261495
61.9666726978504
61.8658024976334
62.02758787926
62.1404432198362
62.8244534567887
63.2635688932537
62.9216144827614
62.8305386856939
63.4046723609552
63.4124539794908
63.6692318815878
63.6012223651652
63.9775995750737
63.9818968547721
63.8126813803622
63.8680733559066
63.5144058112915
63.7447390897274
63.6133334230325
63.9069423273338
63.3990782483738
63.4621306554395
63.5483091484725
63.8489446052059
64.0064649398206
63.5268917750165
63.6259398702036
63.4546276223999
63.0865087080712
63.1396728720758
63.4958483747363
63.3219282932807
63.06301175548
63.4347118378322
63.1401086938349
63.4958924430248
62.8269528664625
62.920468559787
63.4207895479147
63.5884824317012
63.9413041138396
63.4801922931555
63.2015493511863
63.1404530751313
63.3713144110559
63.3715083854252
63.3829934277085
62.8470396205955
63.5640841782866
63.5544152840856
63.7335855454161
63.6599373532139
63.3531513527851
63.255428937674
63.4879916720621
63.597449186393
63.1696263163758
63.2269081467053
63.4966413493239
63.4307950837515
63.7922015027275
63.3146990608868
63.7464692075472
63.6521876981672
63.9671696550354
64.1137091009761
63.7762861128669
63.4703406529614
64.1670635874595
65.0003699320697
64.5755654216596
64.4883880509212
64.3791901442455
64.4320529880642
64.358551745975
64.1503373592065
64.2943347133118
64.3657585444532
64.105551188274
63.9468253123783
64.1836028935674
63.388730847454
63.7152800640979
63.4717643658967
62.9239351148003
62.9325863363322
63.0786618881967
63.2254001852362
63.4032251443079
63.5412160286132
63.8742192287051
64.5434218618816
64.5448781415484
64.4464154536413
64.3527944856276
64.4662935305559
64.5181471172784
64.79888279938
64.7106051424987
64.6563640796151
64.1221821407491
64.9732117001504
64.8856508482441
64.5527212930858
64.268243121288
63.9941907944533
63.62376026304
63.6107536293902
63.3976827310726
63.5940234524951
63.2424326053268
63.4876114489631
63.9035743350518
63.8909863165326
63.6153515542087
63.0749969923473
63.3134576018861
63.5449841290379
63.3677605673085
63.3692888955944
63.811297124797
63.556773102454
63.8919824715406
64.0140092118397
63.6828228938944
64.1700120973011
64.0980359880037
64.6740359605529
64.9767449275719
64.619693871492
64.4759092361994
64.6568155404555
64.3716176538226
63.8817855263452
63.6757168929282
63.6568343599877
63.6733307320201
63.6887242409342
63.5186556363404
63.2263753806745
63.71532375768
64.0109246443126
63.4242033662372
63.4361361312317
64.2600391741682
63.8467084255853
64.241399697281
64.1642412655377
64.1819164402849
63.8110600160217
63.5917391501693
63.3750538324937
63.2702319036497
63.7969177462077
63.5735767717169
63.8932378324111
63.5442190477495
63.3075637846243
63.8060498797155
63.881541730978
63.9487320330716
63.6194055360022
63.7803212493494
63.5762244927905
63.3390905244887
63.4961991652123
62.6675245601959
62.8517456855352
63.2683019151321
62.9544685970992
62.7056243177358
62.4280194539799
62.6405506634095
62.7599789659302
62.6817345771011
62.6028828522889
61.9736615163174
62.239739632394
62.1532393061566
62.0640383138962
62.2740401098468
62.1617629447313
62.4299928747615
62.9640552069669
62.9616906992721
62.9129594899502
63.0747285195203
63.3934444106106
63.5936435346629
63.5595973027045
63.4210965313602
64.5641602966731
63.6742989183964
63.6486739370062
63.8941032707313
63.6026955169538
63.765440671728
64.1417920943029
64.2783527281871
64.038655080128
64.7646599313158
64.6463740801873
65.019202520429
64.8004676825897
64.5553364878314
64.7007543953228
64.5224240611657
64.5203787001539
64.0121045729302
64.119701024764
64.2931368192351
64.1131883802766
64.2893412559992
64.2764536832613
64.4652490767486
64.5808428279389
63.8901470512131
63.1958320594033
63.3949330976453
63.6255304893632
63.8718419759905
63.4979311238137
63.9364695567228
63.9812021665624
63.8102045232339
63.3431481944863
62.958355359319
63.0369530058786
63.4694082112729
63.2343656024488
63.2870774730978
63.030280932418
63.1539385255601
63.2463716698398
62.9492277250916
62.9706494932613
62.9455144630449
62.6229258830099
62.9951931288016
62.4585200138987
62.7861424886159
63.0003485640695
62.7986696182414
63.1889366600329
63.4113419930431
63.3441048936887
63.0272044961134
62.9853990523608
62.7998938452077
62.8361627869872
63.4326466501436
63.2599546887051
63.6859770812094
63.3444694847078
63.1647974234265
63.1591686878544
62.9591938785018
62.6851984141072
62.8581725518256
62.2824608512211
61.9423297650766
62.3666581337806
62.3024152966786
62.3300168065596
62.6377692789264
62.344273656921
62.0882951612514
61.8146906581299
61.5775630036835
61.4297095441274
61.3659496969943
61.5194881029009
61.8935118796598
61.8721654832771
62.192003328344
61.7452269977815
61.7555174391944
61.235213340871
60.7340450066119
61.4551857274132
61.3628191456039
61.3577756192064
61.2362733026591
61.7047980004105
61.9827255735028
61.4946635569689
62.1368289891998
61.3649491768116
61.693666157178
61.9051898387128
61.6008064155645
61.6936823545931
61.7955939546979
62.0636449005139
61.9696632765408
62.1844209171038
62.1092571874562
62.5299599424481
61.717816210934
61.8509762356735
61.5527267965639
61.6613820465652
61.6489982332926
61.5259253383036
61.7473967027333
61.9740076492652
61.9127369200885
61.9601559505295
62.1367208159359
61.8314245585193
62.028262345343
62.4709651282277
62.2025792808287
61.7690615569419
61.6235454390495
61.7430026800033
61.4288396934428
61.0280471153039
60.4742154013145
60.7629498400856
60.9380753620152
61.1178386637432
61.3411118672772
61.7935434491445
61.502421632811
61.7162012922392
61.588368514935
61.9858044277173
62.0323169410026
61.9687779609347
61.792010718018
61.6744133561453
62.1657279741575
62.0033426203987
62.4593695040745
62.1776689359304
62.5008232299818
62.3895503592349
62.7808237383223
62.6499082814553
62.5210352718481
62.9666543666215
62.8704687203728
63.6002738414298
62.9972637968096
63.0337412855651
63.132943996854
62.8981313883462
62.9902496255945
62.6561284112718
62.7644698594162
63.1589909666541
63.1010661102482
63.2188286299346
62.8352424199461
62.6788752811248
62.4908669712683
62.614847839394
62.0280289536415
62.367832830886
62.2305870237604
62.3559996489123
62.5739095380554
62.1670422632887
62.2251919185364
62.125040231924
61.519649764008
61.95021542226
61.9950538373621
61.7023889242646
61.6266630812384
61.4813669296206
62.0934255141416
62.569309002733
62.9316621496313
63.0075926750337
62.6705559439783
62.7747245178513
62.8405327504937
62.7718959224969
62.6546058860278
63.1396197872646
62.958041659392
62.9823055543005
63.3795836088793
63.660019244015
64.0211428714683
63.8371971576072
63.6743429810449
63.4307494636974
63.1445737332992
63.4551013743971
62.9577584548562
63.1303082914078
63.2295517761813
62.9217024750862
63.860116184823
63.606089852436
63.7966505086053
63.4940842070721
63.2741158524391
63.6228335164252
63.4570639903496
63.990000461527
63.4420683486182
63.849381730817
63.0385934565784
63.2381605651984
63.0086063294207
62.9510339733737
62.3022812280046
62.4023868971793
62.3686465634534
62.2458145593992
62.6784998468065
62.878482580882
63.3435831304438
62.9551838013867
63.1784779318987
63.1192874739312
63.1616487424683
63.4770203863306
63.3173294342917
63.7217665418849
63.1806355317107
62.9451542121407
62.6694393116886
62.6020197478157
62.4706176558705
62.6154315423453
62.2354714892883
62.4477659007529
62.5153880928643
63.0051135178625
63.120063487615
62.6697148495179
62.9037897981882
63.2192205631058
62.8935803488675
62.7310662082033
62.4693554271706
62.4365240819646
62.5938596422321
61.8897980446815
61.9822084182704
62.735971572547
62.8863646807903
63.1471701863472
63.5878314681415
63.455628258336
63.5202422764777
63.5046085389593
64.106576655672
63.6329563741874
63.2175044108521
62.9927773763906
63.6533867230223
63.9278750308236
63.5287358898187
63.4417826100649
63.2945984407878
63.5750380170008
63.3859284752927
63.7256399044846
63.6934892984742
63.4741697366917
63.9144688169318
63.7695854037926
63.601357138833
63.2163220961695
63.2759746467803
63.420583622251
63.7504843368612
63.3877696797664
63.2908039682971
62.7487222801111
62.9054239599669
62.808906107114
62.7658752626393
63.2370015300474
63.6110204878475
63.7744691003447
63.4804317179184
64.2369943713923
64.1874893300026
64.3705628466771
64.3027742042301
64.5390739725461
64.2956520043255
63.9434045200556
64.222122175283
63.8606258008835
64.1059754255049
64.2424973228343
63.5802419432603
62.8322269082167
62.7930618914056
62.9875867388211
62.9125083039972
62.5621117207687
62.8424137871374
62.5723033650895
63.3046306527429
63.7649639408125
64.08905778018
63.5024866756463
63.4188387099533
63.7168547923633
63.0265863173768
63.3736254036014
63.1192124817971
62.5800810089814
62.9441250323415
62.9654894753965
63.4757141721443
63.4107819438048
63.6411876726085
63.487081741094
63.5025129316682
63.0600247820252
63.0659853606067
63.7827579914744
63.644475019385
63.921029921401
64.5109955100336
64.5877174082739
64.7161275020015
64.0639927666765
63.7989663156878
64.2617851711111
64.3561273368078
64.6545186811751
64.6667743347548
65.1318570388542
64.6367788894038
64.1537707050732
63.8897232296096
64.0463185219402
64.2740597205432
63.7824843946326
64.4061427010647
64.650382530889
64.6703246002841
64.3735150049127
64.9461951642964
64.2770995688717
64.3863016148733
64.3027109352687
63.5720683467523
63.3189583942798
63.0281954177425
63.4978172613715
63.3844859279323
63.3248952443649
63.6657572431893
63.7986644517292
64.2649192794925
63.6757546179539
63.5781956993456
63.7180661328689
63.6057714569902
64.0286330397444
63.4727117318698
63.0122884760071
62.3006382819069
62.0625350125232
61.9833488392362
62.4316076289555
62.6206841870988
62.6318797059005
62.7046813097232
62.4578224096861
62.3009925009627
61.9608101337219
62.1819969823669
61.3980141678661
61.2831668781815
61.4729962848071
61.3403490749145
61.1832939271699
61.3728303839241
61.4629179994692
61.5431084391821
61.17848943613
61.1439803013102
60.690042780689
60.9949523085919
61.2590018459462
60.6123375796942
61.2841565696475
61.7335405962592
61.6095344368294
61.7500678551389
61.5292574932158
61.2857699940902
61.8510810444216
61.5220610076133
61.7254542077447
61.2372377380776
61.3200105476209
61.3570594476557
61.2774158377153
61.364505129806
60.7727336772223
60.8394461399988
61.0048004029127
60.8247789546763
61.0113740487228
60.915599704784
61.1559001379223
61.0366785418602
61.3124843964316
61.3989494823808
61.7331444704712
62.2926531741962
62.145009219429
62.6978919752638
62.8596507909824
62.7960833178579
62.9649465737573
63.4145698874691
63.247411236115
63.6567648479159
63.1238045705959
62.8306753101986
62.67463124249
62.6571691789082
63.3415828629761
63.4134567067581
63.973747400445
63.4419707127603
63.6831545387042
63.6568826943075
63.4466974777781
64.0317921972008
63.7765807127178
64.0837926383723
63.8620293355854
63.2736874292565
62.9376273636345
63.4299252340332
63.064924305776
62.9875267588696
63.3224202032487
63.0049744281106
62.3779077559706
62.8185174100114
62.9800533526511
62.8479407737254
62.9213275272238
63.2506544823409
62.960142848983
63.0968197882251
63.3945010429955
62.9750161552511
63.0074442249274
62.6952831622753
62.8323065107209
62.7268318142028
62.8605935598567
63.2383456860478
62.9871472655822
62.3072641597166
62.1178882255673
62.2013500476219
62.0132576564249
62.5972676157035
62.7645359776978
62.3034813194132
62.3873783423584
62.718839345701
62.4254701437464
62.5473439822599
62.5917440551792
62.7245867434855
63.063988174308
63.2230317165985
63.4405881862709
63.0964049745266
62.87300092991
63.3294636398258
63.4029155990504
63.8764394494155
64.0456398664339
64.1197570261377
63.8668142348433
63.667055466368
63.7828502365516
63.6368933622577
63.2524110950667
62.9628588108958
63.1717338398557
63.6631154943222
63.4636873784158
63.4906292966789
63.3274034063259
62.7487257897618
63.2565709370961
63.1311768563796
63.2183418948747
63.7603934581538
63.4478651076652
63.4886613608907
63.9838912654325
63.9221628209991
64.1575496608749
64.2945235103346
64.3112897581986
64.3659651389277
64.340006389709
64.5643460567056
64.8864539157684
64.6826947063959
64.6363605595964
65.2174434389602
65.0128939815131
65.4069041711151
65.0248001391539
64.9843251731152
65.0783498335269
64.4879742350884
64.6763197737499
64.5993146063038
65.403205046699
65.273070581884
65.954435621545
65.7211870471111
64.8491127940215
65.1096562663964
64.7795302334978
64.3536642774707
64.5102490373862
64.0672688568666
63.834373859705
63.7197092696704
63.6771221617636
63.4301769091716
63.9342438312374
63.701508755205
64.0541315728883
64.0085014980778
63.5861297080145
63.8843517871576
64.0150033854502
64.1241214010187
64.1650150351528
63.3367921164431
63.5100477989575
63.0790181334308
63.0139966232324
63.614974418392
63.6312083081885
63.8422293747532
63.2917933827943
63.285175217076
63.2828672519795
63.2500744328423
63.2910148341918
63.6936332514266
63.3942238207182
63.5448874132119
63.1819983861765
63.7919057114728
63.72437782255
64.4338320052049
64.1584644622688
64.5072731681107
64.9853005347541
64.5376257793107
64.5767867615854
64.1093403663407
64.7743881363965
65.4605838578255
65.3533978117659
65.6475323618145
65.8607756881445
65.5113432777227
66.0734519590782
65.6341732731687
65.7919333167936
65.505245175937
65.3161613889883
65.2420554526973
65.2619212811897
64.9145974507756
65.2198990489831
65.0608352138234
65.0627503054158
64.7844078226975
64.7415089097373
64.9149286089129
64.8560377557171
64.8637883675862
64.9187939291058
64.2994322433454
64.7911103093065
64.7235588623414
64.9210123839767
64.6098949004303
64.3710299269794
64.7018198165566
64.5845295511744
64.795474120186
64.5009099717413
64.6511749350871
64.5686422255463
64.7138861351175
64.8280598113462
64.5736711738996
64.3903831047636
64.3738142768634
64.387887655621
64.7088391865678
64.2404147341927
64.5975198724072
63.8566512565889
63.8100392478611
63.9732498242858
63.8911147525084
64.368891009754
64.416683406341
64.8841114559893
65.2945280318588
65.2358264782445
64.8522361179672
64.9964808369169
64.3554618335086
64.1512492602585
63.8863831417058
63.6947045220718
63.8044197054202
63.4327200168492
63.8875151715445
63.4722344558628
63.7137874056717
63.8064206396005
64.0117749491404
63.6803091824351
63.3117238113456
63.8663582636588
64.3862533305192
64.3387224133591
64.3595125536064
64.3392163867618
64.9595952260488
64.5695091277914
63.9904616800857
63.4725472386508
63.7881712715501
63.8825076343153
63.7957405828856
64.3353909260801
64.5199529675586
64.3026115389088
64.2709915707608
64.189603845288
64.6630138217064
63.8721473693955
64.2608335080623
64.2803934247635
64.344771003003
64.226212099766
63.9114887171891
63.6650041664035
63.8743331953843
63.6882021304039
64.3505915399073
64.1866609301403
63.9770213007451
64.2696444226937
64.9807586347092
64.6705242070324
64.7778877697314
64.7565985593267
64.737922599633
65.1837360521453
65.0960706320345
65.1075346293605
64.9767598232379
65.1519017113336
65.30714051729
65.4163512996573
64.9126857677592
64.559235866426
64.7394320314692
65.2215402877184
64.9294801084176
65.3761229709182
65.6497463351459
64.8608589515418
64.9092348911404
64.5732602521521
64.1518204917593
63.798254997918
64.0513386232752
63.8765517179846
63.8275058734527
64.3137986628
64.2660811083243
65.038129949765
64.5638412798031
64.0339495225251
64.1491704720902
63.8971982978917
63.9128514428914
63.8866647765608
63.8102366734804
63.2155701789015
63.0618532211463
63.3201594702497
63.3366984800682
63.0914765682889
62.9372378629721
63.2540093326608
62.8702697691672
62.6678064389361
63.1117134303058
63.2033860935205
63.5002308430353
63.5183793885596
63.4662369464032
63.4333019916751
62.8512362112154
62.7914348313119
63.2415778465625
63.0051015448918
62.7639110245573
62.7054788536905
62.5559646268724
62.0295144049336
62.1659460067058
62.8902006096574
62.5720271307642
62.2427085261062
62.3101599582569
63.1034425656858
62.6002780827796
62.9330652491245
62.3745456201718
61.9021535566905
62.5484614139089
62.8308847940916
63.1436243100221
62.6416867221706
62.7776810537299
62.7172407725112
62.3646818439317
62.1974497320332
62.3850097086543
62.5642881630168
62.5935598847425
62.5881553993845
63.0413303407084
62.912821490307
63.532444377362
63.4338060121129
63.2952308020188
63.1035722796104
63.3343328980581
62.8636680185681
63.0711966101689
63.4070130583904
62.9586846712765
63.0712580538006
63.0739805257321
62.9588348580256
63.3823707893332
63.5174825952448
63.485684641801
63.3921236711765
62.6817605326918
62.9429019431189
63.0369239763384
62.9806178237387
62.6968151549355
62.9562708753143
63.1076483754907
63.3531450407193
63.1323443439323
62.9044686526994
62.6073610446583
62.7191930262781
63.0335077038195
63.2624549257966
63.1972932349102
62.8911072175614
62.7480305384325
61.6863304163103
61.0519848006879
61.273522557247
61.692365624889
61.52114268948
61.6066572802741
61.7561775814848
62.2204019605691
61.9531531009699
62.3784204494081
62.1900826456568
62.4879646488848
62.6622915738211
63.4509204784522
63.4217222628406
63.7206165853078
62.8938173912391
63.0690682033954
62.8052363021925
62.9550195469472
63.2026305879524
63.1677198626874
63.2836337448144
63.36231225829
63.4619260632893
63.5494035269074
63.6482366445794
63.6950354696404
63.8275377576963
63.9109759640244
63.9304270845075
64.3009344211129
64.4335743086499
64.331273195455
64.1541224576813
63.9096575987999
63.6483964130589
63.7639537392025
63.9988700238842
63.8573403430075
63.5912363027138
63.5772351042545
63.4549075758577
63.4893079957226
63.5910556927225
63.7932905327132
63.7249355335729
63.5094451717228
63.5713522208161
63.2657852746676
63.5520297592244
63.681937709225
63.2342273138696
62.8829997327345
63.381878538356
63.754486926499
63.8940531282814
63.5710063418321
62.7739992569105
63.3516724899008
63.1264755242068
62.8122913637553
62.9243659463824
62.7715458748719
62.2648706020263
62.5074781357803
62.3478476078625
62.9175037895229
63.1119665161161
63.4529972035983
63.4428707190383
63.7190942076311
63.687888817079
63.5933893490895
63.4151416863659
63.464782656085
63.1737366172662
63.0951873401836
63.2532015917329
63.7705515347735
63.6363250509108
63.0629912888872
63.1880818491844
63.6384697056225
63.6297852954319
63.5651818137701
63.4140165558487
63.2216232341054
63.2573906221309
63.7503874718373
64.1442646847882
63.5590619771217
63.8423844722772
64.1262963933426
63.5529541276827
63.3996755450299
63.6289819577928
63.2748715089041
63.5522677863787
63.1553364447478
62.9561311085111
63.1316276160495
63.1313424237891
63.2030156157474
62.8159569978083
62.8972856165518
62.8032265947856
63.0369389177168
62.947819947268
63.6399857918654
63.2827695747901
63.1403798347217
62.8736635724458
62.7270038734106
63.5371748888098
62.9843334884082
62.9507279128312
62.2117383184405
62.405087120956
63.1313816956443
63.5852780641819
63.0679678375313
62.3552173435871
62.2875666555483
62.0066175023927
62.3752790119645
62.8557999772128
63.0292289488391
63.191635261838
63.5859815577953
63.4175249893861
63.6077429426114
63.6871130420244
63.5637069425314
63.4705826601474
63.3426815098173
63.351051728506
63.2813439267973
63.1418362399993
63.0287692310618
63.2953996840305
63.6670208601162
63.9570365568729
63.7093174766847
64.3308161035983
64.19415292256
64.3181604433002
64.3169240153268
64.5687637874822
63.7149668734457
64.1912996971521
64.376032188531
63.7227623148827
64.1379664340877
63.9671074050921
64.1754303658176
63.9631846894113
64.2540090302341
64.033622610208
64.0678104397997
63.667506863838
63.9533727114262
63.2564719889051
63.6456238416676
63.503684120557
63.3858045418233
63.0648825024466
63.3354784200608
63.3150301727916
62.6989243758969
63.3944176024081
62.6060437342501
62.8032525434603
63.0206366523084
63.4903834902315
63.0456235474097
63.2209346088376
62.9751636625402
62.8187586497833
62.6111587383705
62.8260229257761
62.71702112027
62.343799355043
63.1684485361356
63.5340741966694
63.5088218160423
63.5097342490854
64.0622410814429
64.0637954045305
64.2845608049378
63.9127821262185
63.3117451865163
63.6200402176808
63.449071832201
63.4913378217784
63.3899281461538
63.5972791494913
63.3618914270329
63.1430319512485
63.0689727951831
63.5899742871011
62.9485289574093
63.0827987640911
62.7510312289074
62.898765867186
63.4685250849357
62.9707437408913
62.2568513149296
62.5563232097371
62.7782902294246
62.7610778363545
62.4226438690163
62.4365060244814
62.630700968624
62.4881222498894
62.2909617945605
62.2804710928427
61.7111325697529
61.8829411547226
62.0869186958981
61.7523951847403
62.0516075127229
62.6348995385062
62.4528331475762
62.5459728326642
62.5479351361676
62.6800317948618
62.7035392616447
62.2043678311721
62.3877599094822
62.2704336811393
62.0376235081396
62.8579005700536
62.5007183570134
61.9987797153992
62.1037486609468
61.7863595027884
62.3349969219604
62.4706762762486
62.3965070439841
62.3894955505867
62.4502724244148
62.0316559335511
61.3651515663754
61.5424117123078
61.70001943538
61.8997658531311
62.3135742547562
62.1925548932854
62.1431449544087
62.3162868780928
61.9031394625159
62.520639495829
61.9440262880172
62.2165215569505
62.4084699716989
62.2211663223876
61.7026619994662
62.0777054416439
61.7550365271011
61.6404409903948
61.5566605593424
61.9398586802469
62.5330319575051
62.3760857296422
62.2322654293256
62.4104077396586
62.7413295890173
62.8411920849692
62.4939439593337
62.5017113047899
62.7360713468862
62.0039583873959
62.525369779918
61.9999085362112
62.0524928930628
62.2253774286777
62.4243165069036
62.2813751262147
62.1083295396349
61.9345078233058
62.2392290603835
62.1674486264766
62.4969414392677
62.8094693688644
62.6274411938939
62.5035728825053
62.3854787700217
62.6951208170186
62.8298282826499
63.0398254540589
62.7950265548705
62.7643649803374
62.9552724031224
62.9352205954426
62.9986358371811
62.9810646950458
62.7924201589543
62.8286721968718
62.6025717856497
62.4642432972469
62.3508927000898
62.5068700020598
62.1067030824276
62.066964503783
61.5279205205636
61.693549625087
61.894607330664
61.2015350935166
60.7644534152192
61.2138289533005
61.0120238610445
61.233259236248
61.9142008393712
61.7530553066694
62.1469455645101
62.081436768357
61.8100651677709
61.4555385441548
61.0588511411312
61.7277151317283
61.6164244581461
61.9365760794527
61.8859986536422
61.7392717099616
61.360929477824
61.8170990674738
61.8464272763075
61.7043357169924
62.0306146736138
62.4506288154503
62.031198055731
62.2091063911725
62.2949833613192
62.4754848374811
61.6366844161808
61.7289554602508
62.4481450872985
62.2134052648431
62.2582568263122
62.2718078343187
61.9349099419876
61.8059490729396
61.9641773736472
62.1737326400325
62.1390363391954
62.3314777608168
62.5081616684902
62.4824284791564
62.2163075212797
62.2224465719927
62.2012010669293
61.9830912535375
62.0202651877852
62.0616292267894
62.1290850724681
61.500832497251
61.9139044801936
61.9810040711378
61.9800122853279
61.8022724007612
61.5791583591669
62.113373503552
61.6114506262747
61.7608734832204
62.2289134080116
61.5925820114498
62.2867392603017
62.6950122497612
62.8885978391622
62.803245540165
63.0306645488017
63.2450357237079
63.0250473612935
63.0492734304922
63.1558362697532
63.3670504816218
63.3150656782871
62.9550606861531
62.8260495261972
63.2864698692378
63.3889058795408
63.2467221782135
63.1968342133512
63.4299561403279
63.3766564934929
63.193358950832
63.6435773844328
63.6466300815069
63.4736436301296
63.7139605432852
64.0437589623281
64.056137708174
63.7418364492303
63.0970526962284
63.6140660286011
63.4389890908605
63.2235450325778
63.4824934375528
63.3977619713339
63.0352145473445
63.3193740145163
63.4861846899677
63.0059539546412
63.4129442856434
63.4220673207905
63.5747462794416
63.1449888946692
62.9025337020078
62.6733490082697
63.0950102211619
63.7150056270234
63.8327433844408
63.5462176755531
63.9728140029744
63.6683214458064
63.1684297436819
62.8986476200086
62.5208011669086
63.5019163636647
63.4723792120624
64.0397673826535
63.1188924551328
63.6490487993102
63.8947709656455
63.7407453513428
63.8920863556407
62.9648306481836
63.3131641962114
63.2116813252763
62.7131837494109
62.9202017668756
62.6762503821937
62.4119779273784
62.1279048136798
62.4379048361649
61.9515878483304
62.2322234614953
62.6529768029209
62.8903380232805
63.3414382749633
62.622270382963
63.0157220918511
63.2688402692301
63.3891279825045
63.814953804559
63.6369748363398
63.733864513326
63.3029376543855
63.5191183981224
63.4141955624046
63.1949962757179
63.2979279053294
62.4691678944441
62.9514001244573
63.1110536776196
62.8683860751165
62.5715011575471
62.7735387031371
63.2460101212089
63.4522239155845
63.4356276432673
63.0536908225871
63.0814380315662
63.0244624908188
63.3566878708527
62.8368133002441
62.6500512071245
62.2664841271335
62.3680688370104
62.6885600339525
62.2662850134858
62.4464691809283
62.3211817206078
62.3732569756447
61.7902808755782
62.2008646720205
62.3248876641391
62.4617464777173
63.2065284610281
62.6576214002391
62.2104028751465
62.2772381524585
62.0667892503901
62.2871234885421
62.2837089994754
62.2402162068169
62.3933451391382
62.6725647113213
61.9288002360022
62.0547078554095
62.6772463344359
62.9118289285728
62.8360888911903
62.469027202202
62.2187952863222
61.693188846088
62.3023660232665
61.7647626277845
62.0952311728322
62.2384623565185
62.3029667780227
61.7066069729626
62.1478053807227
62.04743920149
62.1539049377025
62.0296051867875
61.8312879524331
62.2060013731985
62.2758667330146
62.3901044227294
62.007534831427
61.9940585868433
62.4974851916728
62.0708399794562
62.2405351381193
62.7904223632941
62.1339870970354
62.6565776038521
62.3851998216633
62.6285356308852
62.1516271741291
62.1379581318433
62.3335753075603
62.2503883524716
62.3654000433374
62.2347638270009
62.3427197921774
61.991776023617
62.4590476551012
62.0138945359419
61.6615338056348
61.1494861284772
61.3060602678917
61.6704970314837
61.7515730275964
61.9156349975587
62.1263606166086
62.2769314698515
62.0845689831307
62.4204960485975
62.7495693567704
62.9609423888493
63.0922172420797
62.6431305448833
62.8226367992621
63.1527482688702
63.1213551267812
63.3758219258348
63.1597351612513
62.9586812282669
62.6687909853445
63.3402662071866
63.705217989251
63.8472048707333
63.6442813093499
63.1074386139284
63.5221375380206
63.2698544232656
63.7330985088076
63.0004830306512
63.0188603411209
62.9992644152387
63.4126652332482
63.5527211794919
63.7408936172039
63.6930624086737
63.6255332922088
63.64953832808
63.5381507747661
63.5741602444706
63.3668921872652
62.7585419707728
62.7516084252566
62.6216574803949
62.0448108146242
62.3233902539124
62.4120727250297
62.7273253004744
62.5525139597753
62.6916479366935
63.1578725540831
63.0841879350246
63.1858303602277
62.8059451568045
61.9059750835356
62.2140768915313
62.4445919379928
62.0111660499939
62.577783566414
62.5543920687183
62.774072914336
62.6362205148968
62.6663606310094
62.4880802842487
62.6662787797998
62.7319769163214
62.5763926668093
62.6822817513287
62.3523338949977
62.5217918861844
62.6050550711473
62.3646527302831
62.6969454407814
63.1477791298387
63.1540223127636
64.0462670016219
63.6893856585761
63.2673870620971
63.2462211537929
63.0305943938882
63.1460714807004
63.044571321124
62.5756325702256
63.2589537897682
62.9814349751832
63.0350412389113
62.7826907350229
62.5339670459983
62.3850998532908
62.3413707933066
62.6844575774646
62.7535069393677
63.1403600849709
63.3889596349406
63.4827028192163
63.0152082629687
63.2633804717112
62.9189811399961
63.1082386894125
62.9019078901138
62.1422263852954
61.9966907216934
61.7754127284851
62.2132501704359
62.1748319346716
62.0295762959868
62.4014284643857
62.4855365218087
62.495936738923
62.6157149855598
62.4708102607422
62.6692344328026
62.6261933190251
62.9151183797152
63.0547856213415
62.7215671271784
62.7702981450383
62.7053318084276
62.6079450781015
62.478992642278
62.9094672035574
62.9684457552683
63.0012034836936
62.8073431928642
63.1082179881022
63.2941502898932
63.028366728871
62.5057943145326
62.5603562637322
62.7358469801053
62.4871717345909
62.6491277422692
62.5535903312287
62.3291280905885
62.5838149253738
62.5399321634157
62.3153685526859
62.6375737406796
63.197428246759
63.1456254222774
62.8618828278461
63.0365425344141
62.6209325145295
62.5138141490635
62.7636830117432
62.5923919376674
61.9743113760139
61.9638999320506
62.0796930407473
62.0798341169022
62.2367731146989
62.0082074235458
61.9907311833681
61.7362352529715
62.006874276716
61.9417028448644
61.5797487811957
61.8245303946128
61.6791850197071
61.3810381040559
61.3481446281945
61.4024163575709
61.9836485310368
62.5668494006354
62.6649698866351
62.7244258813363
63.3830224761929
62.9095375527936
62.6467180819822
63.106884997509
62.8625126784341
62.9155792110334
62.9594351558946
62.9817527376532
63.0618497421819
63.2308679350123
63.1294419888978
62.6905262555467
62.3890619519622
62.494454812857
62.0547060674679
62.0104824557533
61.7576489148384
62.1114301032668
62.5552024382434
62.8569132885303
63.0070611850033
63.6988947423703
63.2381434050936
63.3371685712704
63.7060770192173
62.7664845338255
62.765728310201
62.638470535429
62.5173047259946
62.892734453273
62.9248462146635
63.0369632767249
63.1174550607885
63.3143556948
62.5062644980258
62.5394224887777
62.6951234748424
63.1985927515991
63.1812750580403
63.3677603095784
63.560303679619
63.457450588823
63.6086325827552
63.1338057918305
63.0111394761223
63.1466081629105
63.1118350224728
63.0429873000602
63.0069298042471
63.108958254361
62.3542444972495
63.0483054990557
63.3337654709562
63.4345890336714
63.4457883486313
63.6505205803323
63.3894996978092
63.6058542202589
63.8521726551599
64.0808798877469
63.5150809108306
63.3231052233896
63.6403127513543
63.0026017623752
63.4253437332618
63.4864280582406
63.1956612858101
63.326147104702
63.0773673321459
63.5412396499452
63.5030499793596
63.8439393065576
63.9325361563824
63.7972818703512
63.2606582107575
63.7127122338253
63.6198488776956
63.6600496025265
63.6749922735331
63.1626371885015
62.8976230813755
63.2266790115171
63.43480185775
63.0358936581993
62.7910750485263
62.9900449107762
63.1622238129896
63.4841893449749
63.1207225096962
63.4590589758204
63.192320630729
63.6250375639875
63.6478290289662
63.8552511490078
63.8552181755396
63.8405268132442
64.1726540278485
64.3893626329481
64.5406578933786
64.72953644878
63.6259760596345
63.353202327289
63.3972374564545
62.7392459803539
62.8148862840929
62.668084063218
62.5380163374235
62.446277779835
62.6750288615868
63.0781616782227
62.8594445520538
62.928342886227
63.317076796082
63.5091926593205
63.7810883527196
63.7252827473892
63.5368927182499
63.6088049284489
63.4453010554554
63.551615037019
63.4035867018032
63.6834587799974
63.6302374119656
63.9300182666936
64.0446847717436
64.1216851215889
63.668717390272
62.8791555972352
63.1543380745868
62.9663145824261
62.745918809727
62.625655125989
63.1180521133186
63.3213013822493
63.4588027709068
62.9994781279385
62.7497088227412
62.7322620425469
62.3174992401764
62.6766196437529
63.3957874323923
63.0676921495161
63.116729122803
62.7889383048314
62.8565577027905
62.8614845072036
62.6414408302398
62.5569828304158
63.1425074749703
63.2723033939263
63.2274804421904
62.9081905832238
63.0952842658951
62.9150697846251
63.4479946576249
63.6677540958798
63.6827553991314
63.7017112828927
63.7840748441396
63.2332962195765
63.74173379174
63.5664904116235
63.5198444949569
63.5310509847267
63.5989824838682
63.606902269948
63.4564543028934
63.6562850529455
63.8176167345058
63.5928747782101
63.243965942792
62.5361754904215
62.6773424166793
62.853095561884
62.905429853698
63.0232868890506
63.3434120951675
63.0186681407874
63.0081882782368
63.5253318923458
63.3543096404868
63.3033884153201
62.947481219072
62.730314245238
62.8893311678185
62.6334773299551
62.3857942764549
62.4324609401284
62.6195494170004
62.6575563518854
62.8340860300529
62.9019631315118
63.0540799382346
62.9327033016052
62.4739772246915
62.681870346474
63.0375918851403
63.6964954832415
63.6315347671894
63.4272474544033
63.7153739318797
63.3427431836039
63.3742204785758
63.9983197213221
63.2808694456158
64.1449410712547
63.8646479560472
64.3903011774411
64.0280568310226
63.7029935994605
63.8062987790606
63.5990225185444
63.9496805323195
63.47209903319
63.7965429589639
63.2943720749876
63.8781422269848
63.7261944243721
63.7904765933675
63.7961417813231
63.6093571613233
63.2358443821847
63.197794419142
63.4756420328958
63.5167128850981
63.6348793656269
64.1396651635407
63.7701876915002
64.0318587095138
64.0249346490865
63.7599641154401
63.5434825748512
63.6250917233916
63.4118920711176
63.7121482761646
63.7179832109541
63.3357760083991
62.6903692576889
62.7238300350873
62.8433482469528
62.7025621205412
62.2786100291229
62.2412229456736
61.7406308445687
61.8179741694876
61.887980864333
62.0767229635813
62.4750735865397
62.0160894336917
61.7323059535257
62.1064522531868
62.3243518468982
61.8130136852732
62.9590124375388
62.5262453690362
62.7989354467316
62.8664445497719
62.2286263144115
62.2376791420641
62.2182646539951
62.0688823035538
62.3274495449975
62.5308868538394
62.5154340305625
62.5471671160498
62.9429838668137
62.834469267038
62.4871300067243
62.466921702362
62.4725870524053
62.4989243546347
62.6871177162382
63.3321486737905
63.3595864399887
63.6777783989237
62.9962193283845
63.200699847714
62.5380130403967
62.4999239321109
62.8688637299696
63.4185315048819
62.7732595461976
63.122219051808
63.2731705414859
63.5501318720609
63.2163432049726
63.3960825403245
62.9230897890421
63.6045445814909
63.5387229127035
63.2275718632158
63.6869775593545
63.7091922703304
63.7910126437782
63.8226407866416
63.5648604114043
63.2529547527521
62.9072126259839
62.260189758678
63.2921224169655
62.9528619243237
62.7646522002591
62.7442037062772
62.6416442616377
62.764506268818
62.8969710838683
62.718400957072
62.6964522917478
62.1907553516807
62.749881004873
62.3967390938524
62.237797608232
62.3794568519727
62.6845507719807
62.043492199157
62.4056097924752
62.7290953075366
62.6450390042539
62.6874038000882
62.8091333568932
62.3361451386929
62.4879465700191
62.4443056227115
62.7079562661153
62.6299194080268
63.0362810969972
62.9204851942552
63.5254857335204
63.7064365750994
63.3310406474972
63.0124673444094
62.9515284230894
63.0268861164617
62.7826320592715
62.9984428087743
62.7881622884452
62.4000007190773
62.3259314141879
62.6208724511974
62.9882250219975
62.5621699090954
62.896154335152
62.9500433583044
63.3337462850133
63.5191678682181
63.4417570729676
63.4519832621919
63.1093161221602
63.0374535292779
63.3226589359028
62.9572583450092
62.7074583381536
63.2965844308616
63.9596737786953
64.1215926672915
64.0096252597237
63.5882812321562
63.1480259264445
63.3294493264868
63.170282440674
62.3705512401648
62.5165047330485
62.6048284349073
62.6792465130738
62.6730385294271
62.3825306243565
62.7406562982221
62.6840336893045
62.4392936292697
62.4402580827168
62.4715498293405
62.6260891342993
62.7874810508029
63.1197265452901
62.9244146856858
63.0750771098223
62.6626264738293
62.8580708346853
62.6766946875077
62.9708782165962
62.3819380005721
62.6296066974787
62.6184469211161
62.7488055597176
63.0448627537275
63.5590993478701
62.8843013662591
63.0605421315011
62.9926787540475
63.1585998547983
63.2451919433658
63.110791525218
62.8741606434983
62.8240044000664
62.6753126821982
63.0266805329275
62.4871718585698
62.3087550628011
62.2605691359005
62.150863606131
62.2825174548414
61.7243564587843
61.778274520567
62.0828766846098
61.5696952986653
62.0215218125061
62.4244775461022
62.3860610622897
62.0437303262347
62.0228118742042
62.06151918607
61.9278446595814
62.6294936440308
62.5854502199477
62.6262940364822
62.3292816851727
62.3023464137524
62.2498152567635
63.3525236376147
63.179100793835
62.4927731690516
62.2300775585008
62.0473617137124
61.8676015794988
61.821941833664
62.0930161048478
62.2441487628813
62.1367558527751
61.9044768109029
61.3127355522196
62.0071924495207
61.9232018179312
61.3652871542727
61.6475155315572
62.0694130702891
62.7089386189126
62.8006458868688
62.4958595607823
62.8243255299071
62.9106031384541
63.0608911444969
62.7882802137773
62.7924207592263
62.9513480301513
63.4137478385416
63.3922492672901
63.1752374665126
63.8046201587702
64.0360219279122
63.7912259922426
63.8119570573022
64.0180526056849
64.1725795442207
63.6300114348783
63.7150836673529
63.5964779678653
63.7569174926389
63.9588771196061
63.4497739730181
63.6909481397777
63.6098414425347
63.5300156607728
63.1091155538716
62.7271108804111
63.0129468028685
62.7848090710338
62.5086721721275
62.5697917797912
62.6838923022707
62.5226623055515
62.3203639729537
62.4986773827156
61.8935698808134
62.0643843129828
62.5833423163514
62.4246270118963
62.2612374130377
62.4129804993678
62.5442169303535
62.3262968246801
62.159646029786
62.0233785678515
62.3838602217316
62.4112449729187
62.4170036724774
62.3215511518991
61.3457706764113
61.3041452030112
61.0388687880895
61.4356154837323
61.3526508939249
61.0365983792366
61.0805278339533
60.7797438686359
61.3378286626904
61.6336149897026
61.6221876904085
61.8259413472034
61.6394214658695
61.6344929949284
61.9567540975721
62.0234690323468
61.7892971803039
62.1277630807701
61.7718758985226
61.8535660468654
62.4540822100725
62.3211621126732
62.4320393109763
62.7129059487351
62.950597504438
63.3716150755613
63.284808481173
62.7831178121822
63.1960945043835
63.4866538149101
63.1045337439187
63.6227891981973
63.4601378864708
63.148262734329
63.5553039118574
62.9248234694242
63.1987379918764
62.8897897741271
62.6433653663954
62.9907889721206
62.5134779067594
62.2721854619703
62.4018605387062
62.1059322518857
62.6269404801199
62.3773312558314
62.2128766601053
62.1750593954449
62.3334088846081
62.7105142425587
62.6113258947976
62.8201862215181
62.8396237607008
63.3029971852176
63.4266610444515
63.2927237488679
63.4106955018447
63.0772145741225
63.234166110866
62.8387140662948
62.9846449751825
62.3832180380181
62.480860038246
62.9689600788406
63.137232450013
62.4110727344517
62.8211994086858
62.6933903611567
62.6112711579481
62.9513609995235
62.7048857841235
63.0517702376396
62.8300414939892
63.1021998279973
63.0243615207683
62.8458923280473
63.1210710779867
63.3677957633137
63.6365732200016
64.1103437956555
63.8428522894352
63.9898479080922
63.5694554698616
63.743033166562
63.6336819210078
63.2512349388223
63.4794682806073
63.5622623777353
63.6244387905813
63.6303720626768
63.307369529594
63.0529449171309
63.1762173286445
63.120198706229
63.155611150351
63.4164607479705
63.3510413394106
63.1442438289513
64.063414336767
64.0191966017063
63.7759108760754
63.103904533071
63.0556957050182
62.4486434478993
62.8847233597295
62.9229710570751
63.1256896963721
63.5318804645212
63.8006113244836
63.7137830685295
63.8736151896486
63.830770365725
63.5644502127689
63.7531285045014
63.7092367721568
63.6662106412534
64.0790278911703
64.1926625508746
64.3350030918188
64.4128347545746
64.2452718897072
64.0261843045041
63.9900011629633
64.2298482912974
63.6413217315831
63.6610225221194
64.0377640954976
63.521246720384
64.0747918298223
63.8052672924363
63.6296954250405
63.7845620533044
63.4512620317856
63.1343842197948
63.183502043608
63.0048526901524
63.5966433334164
64.2956349336521
64.4071521798983
64.4105906548608
64.2912400944762
63.8872696235474
63.7414023184958
63.5437415676334
63.6875084361919
64.2088521535995
63.8660184349949
63.9958272656637
63.4204989812072
63.6826447868747
63.8645317413109
64.0915236571375
63.7463517979383
63.763628751809
63.9364837484174
63.8396666769437
63.4395508364766
62.6710497695352
62.3691614952912
62.8393158677617
62.7338340022855
63.3958093340567
62.6615520035622
62.8433845191527
62.6063111601608
63.2810042184395
63.5441607485959
63.5235056995417
62.718338072033
63.1097944359763
62.8648917033279
63.1823796444406
63.0219457122849
63.2272268075427
63.5434027010353
63.8879770276396
63.9710827586697
64.1960387173458
63.8215243396742
63.6987166775142
64.0462955907953
64.2745005434634
64.2210564373749
64.2932880575621
64.0292782582221
63.6176891206851
63.5404323387066
63.7403164226546
63.6491255196293
63.6153384883695
63.7894788309757
63.7673539433919
63.8159442121145
63.7568163114338
63.2476274239219
62.9245725646911
63.2660320067543
63.1675756709772
63.7569812243997
63.8075100241721
63.854554429083
63.8381343857851
63.5804810509887
63.5529565872828
63.4566824350943
64.0228670548285
63.4667701142229
64.4182426709174
64.3864886158686
64.0234591953869
63.9208396354674
63.9596087420597
63.5765090999585
64.2542792291076
64.1721174600786
63.9323935950889
64.0639071207042
64.1942334450134
64.4113612011386
63.796826477121
63.9078561792571
64.1045646549295
63.9139859141869
63.9882730938067
64.6705907175223
64.5169216087521
65.0284998732353
64.9924204037113
65.0447496338926
64.5237741554685
64.6822928005541
64.4244259007508
64.5046038402173
64.7984513325801
64.8520735360876
63.9052291567092
64.4072170932002
64.8115576302992
64.8997829867549
64.5951532703539
64.8210769001135
64.6688828042642
64.4605347779632
64.6568923208606
64.3949039047412
64.6596536431829
65.0097081254423
64.2422443109681
64.2446751989866
64.5998224200461
65.211437116957
64.8867620900363
64.8729116973933
64.3187191014328
64.225849676727
65.5582380040709
65.1038866289256
65.9949878857901
65.7775579046371
65.3337261042964
64.9592950898261
64.6563741402517
64.3309430545106
64.5238198761498
64.4210830647053
64.2115145984466
64.6540519793798
65.0098791250872
64.7435146906536
64.8663280301267
64.9645688169628
64.2874912997392
64.5872873855227
64.2362992705861
64.4187540709434
64.3201898080323
64.2906419139918
64.1675278323412
64.1551956073466
64.5427282998009
64.5777145103305
64.3316881222186
63.6625548189323
63.2704512815704
62.952247659307
63.104205808012
62.7735343810065
62.8896124410674
63.01099742856
63.5689449895515
63.2525197745118
63.4349522084012
63.0626473048535
63.4172077695199
63.7513029635171
63.9265663036992
64.2491918110156
64.1578287452264
64.1723667834071
63.9160142372409
63.8420154392516
63.92680956493
63.8105673600279
63.7013004465052
63.0883534921159
63.2852306069311
63.0176430825811
63.3975070948265
63.196414582997
62.9585351495638
62.8361118638215
62.1997166069344
61.7414645534898
61.7596234707299
62.2795231894095
61.5878905635065
61.405879437344
61.6350635146169
61.7349040857262
61.2584767327334
61.5950352495298
61.8188500866742
61.9183632312533
62.0395983783455
62.1342852598487
61.9764186233691
62.3584777989049
62.8625498298743
62.4205999544991
62.7258739444909
62.5685523445109
61.9806851117026
62.1013018161357
62.6605138849054
62.284866157404
62.3614758936802
61.9862836683259
62.02321290985
62.1525656476416
62.16090184986
62.3154825230204
62.3028208623821
62.4693416899397
62.4440918394428
62.4590074482375
62.9538735180035
62.9651799226286
63.3874712297849
63.5711385585595
63.5577087414938
63.343652727366
63.2580296170829
62.9650043524759
62.80530964055
62.5333763862939
62.5069646666038
62.9496097753491
63.0505552135408
63.2147730060832
62.8406387419866
62.9188760832199
63.2668282730367
63.6905325650052
63.0424082122145
63.7808075014499
63.9627765667828
63.871655117096
64.5666790049351
64.8832583612401
64.7760832348717
64.678810299332
64.3407386676612
64.2873621816345
64.0904602602201
63.6754352486239
63.8473847026789
63.7429421731607
63.4841366619634
63.1145151228504
63.2621003725397
62.6957399297918
62.9622022627452
63.3650439629987
62.8542365650054
62.7450514054119
62.9955674529574
63.2552281151391
63.6125895625093
62.921623834321
63.3354085421815
63.6235735804075
63.4076713427832
63.5170277140775
63.2964944606706
63.0394529226225
63.4331547448121
63.3090235407607
63.5339035230754
62.8360640323927
63.1687535185489
63.3078763387755
63.2409096410191
63.6679920189874
63.5565654013044
63.6461738474929
63.6129777784925
63.7312876669025
63.4634654400976
63.453803588795
62.8775348061632
62.3918334000747
62.6945222249089
63.1829897871749
63.5350897991331
63.9108596854134
63.6471819650059
63.5894454355309
63.4117913011446
63.3786533066807
63.542674040388
63.2017879151522
63.5645818952452
63.3677923908457
63.3881230194569
63.1717958958428
63.8988581418633
63.730785867334
63.7104659241595
63.4278862216416
64.0881994662433
63.8222787080195
63.5810036298843
63.3079031177516
62.9439106253653
62.6715322187096
62.599102174385
62.5482303305839
62.6647504729608
62.9277867670508
62.7078267069896
62.8198448029414
63.1516820380634
62.8767905399088
63.1592721407922
63.5968863175784
63.8366674337647
64.0242240897447
64.2497977281892
63.8156504429222
63.6295055938091
63.3236780830437
63.6398962286076
63.6687200300896
63.6640730392294
63.7339051585004
63.8641760632904
63.8198298055442
63.6509466128059
63.1927388115278
63.070291480522
63.1033681128629
63.2598028449405
63.6039493853607
63.0071126426585
63.0042368170139
63.2661468971265
63.5070500522482
62.9429563481541
63.0526262134819
62.9598402458148
63.7111340589057
63.6343574111706
64.14131803573
63.2076257575089
63.4804354249479
63.675766627444
63.5866997751966
64.038515478821
63.9234495926939
64.1936302097744
63.4598824236396
63.6720440343411
63.925552747826
63.9040977067981
63.4994894560216
63.3652934469539
63.280497792542
62.9409237305593
63.1292881859798
63.229604956859
63.3916299258105
62.7928535452259
62.0800504742797
62.7949345295466
62.9104972879588
62.947625882688
62.8123910520734
62.7862987729817
62.8277437906859
62.7181784094004
62.5747014175312
62.8763454293853
62.6153861221945
62.6920729830001
63.2773353296634
63.0578656430589
62.9652988852831
63.0645167619477
62.8287902706308
63.1940648349059
63.5653736532946
63.2769341811171
63.0868907549929
62.6129293363888
62.719594396495
63.4805601664254
63.3839544790363
62.6797480931568
62.0810880779492
62.3091132370205
62.0607686182009
62.2430016398413
61.9659420854671
61.9556748915535
61.6011744446238
62.0248173507687
61.9320147600131
62.3976368548134
62.1474836096353
62.3583167831228
62.3135824769303
62.8973693346476
62.8681439112245
62.8807113305861
63.5399806425718
63.2565569418816
63.161260092624
62.9431938282126
62.1994208118683
62.4713691617525
62.1556042843271
62.0551572452609
61.9953811423149
62.3980340357695
62.2128749138541
62.3026065801631
62.3318575178465
61.715483603676
62.099307712857
62.0174231454369
62.1071133397177
62.4788597809657
62.359713045609
62.6314441349188
62.6477759937893
62.0374460112838
62.5154531761456
62.7235719036269
62.9805589220243
62.4547341378239
62.4835671447175
62.2864759723887
62.2358070989708
61.9909014681505
61.6054168362001
61.6817479885916
61.4016012136359
61.769707821594
61.8612707488384
62.2496563802561
62.4808317378666
62.6936605700002
63.0808827401742
63.0658634767135
63.1976362998427
63.3060366586199
63.3209884860393
63.4028187214775
62.7597641975345
62.578013047352
62.2609878453341
62.9032913330032
62.9205363095923
63.3165672189973
62.8022614828798
63.1840201177401
63.3306390535007
62.7025052111493
62.7571571445325
62.8742052097659
63.1283404618443
63.0132600835006
63.57681710664
64.0296839657629
63.4529081637839
63.5365166067566
63.6381419539645
63.5517698380377
63.3885342768634
63.6335572395279
63.7743802963867
63.7724263939821
64.2279659829239
63.7504082503094
63.4587789883336
63.785447979001
63.7251475849592
63.4489133364838
63.661573353181
63.5344091086151
64.0305569634148
64.0096298160203
64.0247846137351
63.8255981530626
63.6515245611933
63.4339950928679
63.8941329154215
63.8337425601187
63.5422339237359
64.1887253478118
64.4931004979735
64.6692390326192
63.9808724112299
63.6873092112022
63.1039076652739
63.5277583353994
63.7181751471489
63.7462152342328
63.1238607737523
63.7533474502185
64.1319382075812
63.9576742211373
63.8243318111636
63.9749658560755
63.5306062082969
64.1307920714811
64.2971813536175
64.6082156614567
64.6642399619496
64.2623841660607
64.5175766860542
64.5206401920369
64.6544923417006
63.5305414471267
64.2903561669106
64.3684441066085
64.7055357741732
64.7265058099451
64.2618372445937
63.9032851670461
63.3115467690476
63.2819616013355
63.2709708629038
63.314058761708
63.389982711156
63.3300094476785
63.118444442994
63.1041238156327
63.1685806937177
63.5932606802846
63.2029713035122
63.3060990309935
63.3252600289684
63.1975484205636
63.163907749585
63.0322769902006
63.1000235423417
63.1376215654653
63.4656972717666
63.3306622860854
63.5472477998325
62.8524467714337
63.4579347969804
63.3117835966344
63.5790038779814
63.3613605470193
63.601387855006
64.0406569904224
63.6653067062027
63.703584293474
64.3838912335572
64.0068553647783
63.8778294060017
63.6683991353612
63.4938187735581
62.974118740221
62.9568263221889
63.1956898215335
63.3127246007683
63.4552886722726
63.2804820863824
63.176680596485
63.171013192193
63.2738512566
63.2697471573372
62.8803337506794
62.8329187112286
63.0527487714063
63.2020402553317
63.8142883602599
63.640419687402
63.7306231301996
63.3790350117742
63.787514731071
63.6131012175044
63.7428985578913
63.8421492182289
63.5950853554029
63.9797791325154
64.0474318893904
63.881257422078
63.5352448392263
63.3520741486626
64.2973701820447
64.2531653539726
64.2182175666081
64.3804934019072
64.4155814852841
63.7750400078267
63.9890961541393
64.1731338473201
63.8247593995387
63.7840833778719
63.4605078478036
63.3727272241775
62.5817749696027
63.1096181981604
62.791383667833
62.8972469921511
62.5537005146772
62.7514367806122
62.2603196217839
62.2056163944965
62.3258809088272
62.5253801211844
62.3049621277827
62.5729243114633
62.1857400493474
63.0013332705103
62.8098564951943
62.9170985715289
62.6066810323865
62.8068714971653
63.5123287039592
63.5698807441361
63.3719261456802
63.008648119343
63.3465465941488
63.5250078113019
63.1705906936866
63.3708847844271
63.3436660164502
62.8229523440064
62.911915496341
62.8587271182262
62.6634011403294
63.1938048932046
63.2269796975703
63.1905104535716
63.4322491366125
63.2001870037755
63.0972147089882
62.9946790380892
63.6288518770776
63.3915837770809
62.9739326592749
63.3126631934143
62.809075997324
62.9791740034717
63.6737723370345
63.413877443244
63.6258443205923
63.5651550996263
64.2119539704569
63.8414900310533
64.0827045235412
64.2877503120504
63.7285751423952
64.2355008939855
63.8957087408046
63.7247851818101
63.7895476169871
63.8758159242163
63.7668552548998
63.8806897481538
64.1366491695636
63.7299001572865
63.6047446165492
63.7407618813946
63.4631623493682
63.4006065210739
62.874334174207
62.7954297652062
62.818761239585
63.201329512056
63.2998983803687
63.4419258989597
63.1741436651231
63.3991142465818
63.5167496418628
63.0555167031488
62.8209598631685
62.19883654075
62.3122787138663
62.8744056730865
62.5192757390926
62.5883730860965
63.0762008641217
62.776260503513
62.6639283737682
62.4864980739309
62.7084044253809
62.6283816677075
62.2636784671679
62.6665213852793
62.957838693057
63.2097455328867
63.0866309568566
63.3539418195272
63.0249928135345
63.2049902270814
63.5066542037122
63.7278856805695
63.3101330006392
62.8400446869319
63.8757348558379
64.1095580856854
63.5034249597242
62.8877548466908
63.5370963767203
63.2083127439419
63.0887918067641
63.8590348785442
64.1518819391378
63.7631050860204
63.5659068536525
63.9536646783856
64.1391968164424
63.8541938063022
63.8635133062888
63.9788077284156
63.9556660294414
63.6344638752445
63.4908799949975
63.7605875189232
63.9708638297951
63.9466710299193
63.6661900970343
64.009513796848
63.1914954101556
62.6755857262185
62.9033795828185
62.7745396436363
62.5092282272912
62.0376694853809
61.6766536102016
61.7286179320052
61.1487082533348
60.990582389847
61.7219966994228
61.9236732401359
62.1177428902288
61.8069715874796
61.7518683716754
61.744999329623
61.7733692901667
61.7242277095422
61.759777993986
62.1423832487572
62.2316513035571
61.9318858574372
62.6081525577333
62.5459099279086
62.5962284789865
62.3937378844447
62.6766029968223
62.3418292618441
62.9641439066798
62.4170827953505
63.309530036344
63.2973036964927
62.9732490512569
62.8653913857852
62.94108436628
62.8754379423605
63.4787297632633
63.262155110519
62.9828188102661
63.1196295054439
63.2147965100631
63.4513336843705
63.4832057851385
63.907758299052
64.2416753424201
64.1424005043505
64.3686542828223
64.7486523896223
64.5594382766637
64.2315985641781
63.6143903693007
63.2235294424638
63.6618798271536
63.6007420119247
64.1040052935297
64.5203712862262
64.8308104386015
64.8051569324463
64.0505630938225
64.2389814785074
63.8134590328144
63.9282810534052
64.0109192498991
64.2552676818757
64.0054077370442
64.3296066077938
63.9645242682513
64.5902775530932
64.8095897176388
64.3846671692911
64.8459529033968
64.832104399627
65.006362929476
65.3128617296636
64.7431424887281
64.9156619064359
64.7112678595704
64.3874145128701
64.3838146229142
64.8141410106202
64.5441841772461
64.8009104434009
64.6071045747
64.2362269544901
64.1774626708621
64.6208100520074
64.3629158451891
64.2611069122234
63.8162151750352
63.82053154109
63.8116196080069
63.887823103558
64.12472155681
64.3859288601281
64.1127589122604
64.2127336232813
64.1777529678591
63.9485716034906
63.6983990233172
63.9455646551902
64.071222553177
64.2770528435405
64.011982267003
63.5591412032372
63.979671304047
63.676451128009
63.5937458799964
63.5362493723975
63.3846911798514
63.3755905850296
63.4794215965867
63.8275821138642
63.5357799424208
63.3430511416502
63.1617955332408
62.8662325989508
63.0664934308244
63.3240824024849
63.3103968649342
63.6496777235991
63.4055969576006
63.0956165574429
63.2528521991556
63.830586708252
64.1402603885794
64.5868939957454
64.2846570811479
63.9869896699061
64.3740725711128
64.7994116251398
64.7923791122858
65.0700894367909
64.9179191728297
64.3745602641614
64.5069576331132
64.4121501389853
64.2200288255329
64.0686682584307
64.5077137200683
64.6730875622636
64.4041160481225
64.1679033458074
63.5788975365248
63.1607310125108
62.6429489613833
62.6490749602883
62.5255371067969
62.5308804019553
62.5985562901863
62.7378478714699
63.0638057264274
62.5439889103306
63.1500765061443
62.9978393463614
63.5407984095675
63.9794556733263
64.2229027501334
63.8671481960939
63.3466472315089
63.0563421714776
63.3078845326118
63.18818397847
62.9113711682704
62.5663928020851
63.3268849576707
62.9756527062476
62.8366987152232
63.1397113599907
62.656839208497
61.7476864102683
61.7510210941785
61.7189622946131
62.0050118049183
62.2289857516745
62.6266844301645
62.4796163720079
63.1401543520761
63.4687642293659
63.6926956674395
63.547301790968
63.8108564360979
63.7110599127154
64.0170685389317
63.9074066389352
63.8459084430969
63.9347699794024
63.8480161234485
63.7755554135976
63.6052980132049
63.5639393063111
63.5569831302449
63.2923675194256
63.4989685449536
63.044528802173
63.4017594452265
63.2518591038854
63.4972978995774
63.2194829234861
62.8790633366847
62.9197400297165
62.5553779995418
62.6978174081728
63.059576975098
62.5764721254454
63.4264471481557
63.1155947637236
62.8187889640386
63.221687218086
63.1530791870847
62.875154075816
62.9136749232693
62.7115392650632
62.8731753066743
62.6911515067907
62.8556817607129
63.4191613299801
63.8946753857784
64.0262713264819
64.6402723941148
64.2097509098298
64.5223701800495
64.5403435298559
64.2994849836739
64.0704107236128
63.9089956206497
63.5350753652271
63.6175299815361
63.8510210418052
63.7266208659222
63.8175966601671
63.5203916470053
63.6064574799855
63.6996135403569
63.4129942975014
63.5259082537
63.4901072852406
63.4185138749255
63.0718428861319
63.0554298875446
63.7884353504414
63.3236146847605
63.5985640474382
63.4415073602272
63.2383146392007
63.3029749913437
63.8546896564451
63.4458509032654
64.219642700384
64.2110806923434
64.892658840036
64.6762491854733
64.627484661839
64.1855375897008
64.1513184369774
64.225536403954
63.9004245584741
64.0239035797372
64.0280133770145
63.7396904589387
63.6894414876424
63.4091993143831
63.122126591707
63.2052522114624
62.9495359716649
62.8238693176102
62.8043036841787
62.5286844663732
62.4283259115182
62.3447764788447
62.484841706001
62.49756575215
62.599026656771
62.4146011949123
62.4814678648915
62.6505237395216
62.9038920415663
63.1006716692726
62.6900492066844
62.6449601440545
62.8177206985879
62.6622381358472
62.8304003203331
62.8273498807568
63.0320160105428
63.2329247460304
63.1301683589903
63.2600642873648
62.9499055157066
63.2290901312606
62.946957584034
63.3114576679211
63.861939155607
63.7326825244104
64.0691923318071
63.916018245089
63.964302327829
64.0872231308429
64.0007117400711
64.1383022896625
64.0055484793272
63.7454564681914
63.8031735141386
63.5287748423437
63.6459753211556
63.4191904916517
63.2651007972295
63.4195260569555
63.3250165372806
62.859776657015
63.3028124354314
63.4093908950305
63.4865707698983
63.1470156661002
63.3008489777853
63.3237245684898
63.0627124291316
62.4142518449982
62.4183878596319
62.0230316829473
61.8213823977964
61.8751294841287
61.7891046647594
62.2955815832525
61.5307686811033
61.6101925526063
61.4055821648222
61.5399332992225
61.9038344823817
61.797717488591
61.5464997388597
61.9457532503081
62.2522892926949
62.18989305163
62.4262123819619
62.0254502955303
62.4107068468729
62.2883471425186
62.7097239746762
63.0218861969849
63.0384349787804
63.3476619823807
63.2709778476628
62.9150923237072
63.3937841707997
63.6583013640352
63.177274610616
63.0727149093793
63.3200934747319
63.3031847232312
63.5239946267077
63.3610779911978
63.0960324081852
62.9741362364865
63.3183344752369
63.150409187183
63.3633216305112
62.8619926835979
63.0882520921385
62.7853942008407
62.7869276399825
62.6577698015622
62.3214464247055
62.3142233082297
62.9277403578982
62.9532984622884
63.0163876513982
62.9704993421469
62.5710491360038
62.4124659840653
62.4522744392831
62.2383023915622
62.7722994139132
63.0003741839356
63.078650019256
63.6112230353511
63.5513639152886
63.2367058636271
63.4397270087968
63.3732665215111
63.4490695109091
63.2826471322343
63.2023992480885
63.1380998900975
63.1368477547949
62.8087837147984
62.9745255181411
62.6650085892979
62.8793437280438
62.8887067600339
63.2829830887172
62.8692092452733
62.9195160956601
63.302572448177
62.9013474457982
62.8563345013532
63.1314322134226
63.7674650064598
63.3434876102025
63.2577311007117
63.2800833190304
63.0994887100799
63.3310954584363
63.4843559751316
63.6365707487638
64.6898426699591
64.4698123746176
64.0801784782128
63.6941252704048
63.9730307193187
64.1074360215065
63.2371119311317
64.2293808787568
64.118495292103
64.1452812051988
64.3959799389399
64.2848602564714
64.5163304228066
64.6146112833706
64.4717458167447
64.4903981530695
64.2544878830144
64.2760990633426
63.9552990297948
64.2319133906739
63.9838534533819
64.1326507223314
64.0354291941001
64.314191953901
63.2640538386215
63.2428734599724
63.3522389739403
63.4542623346351
63.1293975047241
63.256052481999
63.5431239892924
63.1295102994446
62.8335907593877
63.109030910241
63.4363128972592
63.8532744173767
63.71836752614
63.9507592377586
64.2960869346773
64.4798439008009
64.2227268319363
64.6136571558446
64.0342632482918
63.7331505376934
63.3514308237878
63.3554698292559
63.5948402085135
63.6789784930914
64.0410902498327
64.3577804524168
64.074530396624
63.4507235467291
63.5205112485972
63.2649098313318
63.2271332401373
63.9586843193731
62.8915593562587
63.4504311765772
63.5099293156741
63.7686582735213
63.3899066738212
63.566275878512
63.7582796227044
63.5098503786965
63.3224346816132
63.6966831804961
63.3547202992093
63.5555527816717
63.6446236722314
63.8980196635014
63.959558912029
64.0374492430604
63.7678375807652
63.1367056593193
63.5789862786076
63.2729158614334
63.0480906736103
63.3589712063115
63.5392069216098
64.0790338911694
63.7251608916135
63.9712285015711
64.0122179437101
63.3803009207531
63.3361927961264
63.1889508524105
62.9589588668299
62.9810116160005
63.0805643522928
62.9529925288622
62.4667195206302
62.4684720376559
63.2140019523165
62.6866874658722
62.840150061436
62.7698064692963
62.4621762211592
62.8220066438635
62.1781803360204
62.9672502941035
62.9427842089433
63.0845030665985
63.0038979403188
63.3443245546482
63.2645104131007
62.8139111774762
62.9782647638481
63.1614004435102
63.045786569386
62.3635511211458
62.4909331080726
61.9894621117395
61.6088248116851
61.9277356363971
62.3327955397904
62.148014463324
62.19264557854
62.1523277591402
61.8002129549972
61.6800963626235
61.8301775698186
62.2663301357613
62.0506041201355
61.9863867904411
61.963732031891
62.0222380205637
61.8283311440361
61.7098488143604
61.7312492271938
61.9495130511496
61.0950706930466
61.5982558193622
61.7657652755543
62.1497794067697
61.8873487095987
62.0354962584507
61.9219549555178
61.5115902924008
61.7385927632857
61.9180180416733
62.1309113983266
62.4323262056545
61.896976330842
61.9772569819879
62.2554112905483
62.0224401501857
62.3083677139895
62.2971543348886
61.9624255567366
62.4284484404668
62.0233066694431
62.1229809174169
62.0301561460596
62.1105132136329
62.3279038345224
62.0164132321288
62.0684714465996
62.4072184389667
62.0623928366515
62.8380861453974
63.6114621446899
62.9501644386233
63.2968907837531
63.0903650184764
63.4803535563504
62.9213207095547
62.5163447639818
62.4644983663605
62.4084886230311
62.0582545096384
62.3229036383848
61.7158833409959
61.6129503513115
62.1316364454067
62.2506827214381
62.1387852525169
62.180327129246
62.5158882966106
62.9403968735401
62.6015534605183
62.5508201537355
62.361681283111
62.2781306152962
62.560989210621
62.7350573810815
62.6137033317602
62.2106424378239
61.9920624345443
61.5732919567606
61.5036200675134
61.6535312511133
61.8608294675875
61.8221444245679
61.8035913327299
61.7842624574159
61.473182258212
61.8109116890605
62.2939326463818
61.8673476308362
61.7659875140439
61.6433877711826
62.3123424146615
62.4720007414453
62.3665871483818
62.1569926223019
61.9144865830106
62.126869205822
61.5905819537264
61.2018209572731
61.6713090251655
61.7516975985118
61.8458326508021
61.9981720868436
61.9112478786397
61.5817176286523
61.4021874877594
61.5389354760044
61.7046688318676
61.720033055383
62.0298954160072
61.9226804545367
61.4705353070974
61.6288472220437
60.7779264145134
61.2453474603166
61.2790606408232
61.765896219095
61.963112918773
62.6133943041412
63.1132195167566
62.9889082349153
63.1209637756745
63.4742279257379
63.2470134662766
63.2983229425969
63.2994145468978
63.3416000924455
63.2761511987061
63.3277288426545
63.4011187019689
63.4565012975902
63.3928680512591
63.7615491522077
63.3433227765758
63.0476977625187
63.0157833157652
62.9548404673579
63.0504464978995
63.0052030986926
62.9506596887024
63.3534041489777
62.9992987133838
63.2989014946983
63.5204197358308
63.5638929280368
63.9450185851601
63.294195010562
63.4231401006559
63.1929710672588
63.2805852004888
63.5034632417402
63.637422987155
62.6042765147096
62.2562830996722
62.4807632512916
62.4366428957416
61.9150493037411
62.2521176946914
62.4859506760441
62.5920372540713
62.5193529624513
62.2290209073163
62.4586363077838
62.3541739677313
62.5238468193872
63.1176637269862
62.4843338273804
62.4488659854862
62.2164274446666
61.9300345295457
62.6818151456256
62.4136124404724
62.3773970352803
62.7506706262584
62.9769243071594
63.1191279765388
63.0928984397849
63.8689064834201
63.9680365720909
63.7859824420355
63.8748793789892
63.6227059595202
63.8750893242218
63.3656496951699
63.6324021424008
63.2269734390698
63.5264635909375
63.5068363513346
63.502043424887
63.3696179566058
63.4982938091793
62.7420140282236
62.8462404996665
62.6503709618482
63.0058550081417
62.9417592108662
62.9130336106582
63.090095051129
63.3351395405109
62.898938230967
63.1921996122835
63.6389318239036
63.4524209127798
63.5420316698744
63.3002627261016
63.5214520551378
63.376247627067
63.5256845849827
63.8295388255514
63.4894070903443
63.5683676311222
63.7234929350055
63.4381979302602
62.696550945781
62.955490476763
62.7663159481266
62.9541202029234
62.5534723379599
62.8781077605543
62.9860206731423
63.0591098998352
63.3720380365817
62.8851594001317
62.9928500839963
62.9216846392892
62.9360246338244
63.8356607349267
64.0358904864351
63.7781881311556
63.6545582145442
63.9139243308362
64.3336574377186
63.430097394
63.6132935890571
63.2286954520449
63.0018309636419
63.4117269950914
64.0062842408423
63.6920328775953
63.4867239524829
63.782225963309
63.7801807073294
63.4967981472551
63.7337179251349
64.205430369849
63.7259971340708
63.2378753335173
63.5588983285156
63.6854305813359
63.3949589407388
63.5108465003835
63.2292198067362
63.5722820180778
63.237881452741
63.73681850992
63.7574287483744
63.5657679594228
63.2337232049356
62.9692817209119
62.5908646798523
62.4207111037394
62.4942674213307
62.7802932380381
63.2922955020253
63.036416735959
63.3488083970085
63.1704378830081
63.5298365683091
63.8815964156686
63.941110904292
63.3574764090451
63.9369508935334
63.5825518188345
63.4472026643576
63.0969340895304
63.3408166569803
63.0347600585474
62.7838034630033
62.5679476179353
62.3545582203541
62.7201969103643
62.8250108623525
63.0018616574933
63.2453830561865
63.0303804662216
63.3002333779055
63.1143267709119
62.6912593632341
63.1549667462118
62.920412516777
63.2758869468274
62.6034837406449
62.7251138775101
62.1723256929611
62.5394905093824
62.7428057126293
62.9974800966283
62.5396111633328
62.8454606662912
63.3713366097622
63.0995516469207
62.8769692350235
63.3490706556502
63.4362934999987
63.6231807078267
63.8441327858876
63.4664465484201
63.337436420557
62.9813205475834
62.7399496842356
62.6824184723943
62.8399780932404
63.0629685893192
63.5028323685893
62.9126130820612
63.1094264588067
62.699410853187
62.635775446632
62.4569729213119
62.525008782497
62.6308166350429
62.7599036251208
62.6222724577204
62.5815003070534
62.0034555720995
62.2562731218725
63.1352625039843
62.8158974199958
62.4431123202677
62.3939006734052
62.4451280736618
62.4769355223265
62.7685050794426
62.1478061764927
62.3189928009429
62.3610859366338
62.3120822252953
62.7532302060593
63.0151514791198
62.740338247135
63.1845971070987
62.9001819666359
63.4423060086728
63.5146190914706
63.0888335663229
63.8846224862851
64.2576792608907
64.2571424536046
63.7478913545663
63.58346914551
63.6778920826837
64.1114472373059
64.1458124297391
63.7387255084338
63.6429990697567
64.0569245565394
63.7109782928946
63.6972862098526
63.8655199875022
63.5354423258045
63.4098043979884
63.6432675958463
63.5598102622581
63.5375573214535
64.1605943811262
63.9289927845001
63.7686932657126
63.6219473206356
64.2696108011516
63.6084902083432
63.8346428746598
63.6845766195096
63.2727281448056
63.8892276638362
63.5083423238102
63.0601484388473
62.7554265154613
62.7361569303331
62.9993077291155
62.730081004352
62.7880053839826
63.0181058887818
63.0022181807229
62.5245124590054
63.1783590597261
63.306033278588
63.6818586593375
63.8451662873591
63.532849878805
63.7045768047752
64.2826624109095
63.8495837017168
63.8134663891895
63.2467920487671
62.4994447915233
63.0636406494113
62.9203195722932
63.4188140236201
63.2280695080292
63.0163301447012
62.8077356580589
63.3373326958502
62.3452591716751
62.3133016065861
62.7077985557623
62.5800857993637
63.0974805164138
62.7061897824227
62.4264846226556
62.8050023059387
62.3872892919833
62.5481474734155
62.582003055461
62.1298607237335
62.4170795889201
62.4044500778625
62.6047050605367
63.2114159357993
63.068978486819
62.777914596512
62.8500963089834
62.7382874753374
63.0493366337275
63.3454293359682
62.5782458854956
63.1022332364689
62.9915779333472
63.0441135016037
63.39948233614
63.0604030282745
63.0792423222309
63.143596777176
63.6766182476424
63.3299613279857
63.2986151705421
63.5461533247641
63.2387268905917
62.4697327854051
62.7454364091216
62.6057546038387
62.5169301998737
62.3607045980299
62.3419247805358
62.4077315752876
62.1547850970766
62.6293336577076
62.6955536608633
62.8157062001264
62.8970464981521
63.1209566352418
63.0845649259845
62.8816850538953
62.952021099455
62.8260995710644
62.749899033551
62.6641107198888
62.7623257296509
63.4404434638974
62.9693180234284
63.5262135840341
64.0876748680304
63.8341382412666
64.0614963223523
64.1298090153306
64.3426106128871
63.7729268400668
63.9099761326645
63.4814289817747
63.3133800382632
63.0549176441107
63.5325087323237
63.4714489867479
63.1428402152706
63.0975931768298
63.4973107888525
63.9640425708203
64.1288084791476
64.0922576105645
64.2533985197451
64.6032873438921
64.4441310343317
64.3402476783284
64.3032510331047
64.087486463328
64.3931058835257
64.1571902693379
63.9294752014219
63.961934975146
64.3606078653948
64.2137011639319
64.2298723915518
64.0403716973645
64.4290041792101
64.1832158095442
64.2818086395806
63.913095479169
64.3433090789607
63.8506828360971
64.3684092908198
64.0411990659716
64.1494740943664
64.513962442521
63.9972330820588
63.7610153331772
63.9147040099668
65.0864398523869
64.7327623643661
64.4715086583719
63.8827440283076
63.9737256641116
64.2115785852472
64.0544642707084
64.2050409687024
64.1626366893523
64.5186143918185
63.7946448660379
64.3591610602627
64.5314503088181
64.5198672118142
63.7876632417102
64.7932783616466
64.307378902016
64.1865363139823
64.1754485437434
63.8672080780906
64.1200600346839
64.1424154409924
64.3104353687702
64.3481406333396
64.0954304209584
63.6715663474854
63.2117210738192
63.7062402391596
63.6043378409747
63.3701586734824
63.4968065080982
63.4085510716514
63.1880225013184
63.5251781903207
63.7915681323968
63.7167174388115
63.3136433241452
62.8556645766517
62.8571217981252
62.6726009995005
62.8012170059913
62.6167271460491
62.6381542666098
62.2803827128111
62.6288107698588
62.520754352927
62.4257396199246
63.0200081171482
63.2053626342753
63.4238916382135
62.867274120591
63.3101092497649
63.160577029584
63.2891751853008
63.4046743575574
63.2123065549339
63.013380484043
63.1791762009569
63.5858090237119
63.8069386637178
63.2537357743237
63.1021741499933
63.2313397472317
62.930917897898
63.4946695753974
63.764410396949
63.7702481270207
63.9023681695081
64.0649888990891
64.2718699551844
64.2148058493772
64.5684645047877
64.1445241237823
64.4231961364759
64.6102546515183
64.2522231753048
64.4141547378842
64.4464358648578
64.0114365110732
63.8061233597994
64.2800812807447
63.9761693983196
63.6902029345169
63.3834207195852
63.4350864493479
63.2384621909994
63.9281530580724
64.0333715718785
63.815966135686
63.7486668766294
63.4988760447159
63.6302366327959
63.3584402410382
63.0425505232501
63.1670267524367
63.6953011738668
63.4842016487874
63.9377218528296
63.838858054621
63.8069218133724
63.9044272818137
63.4108037189016
63.7215391756759
63.1929222412831
63.2779229377857
62.8696857738838
63.29052389803
62.8188782987063
62.6750049054639
62.9105247851505
62.5271701066961
63.2116866517316
63.4863061398807
63.0918863669242
62.8067181941925
62.9165042547594
63.0234284257782
62.681864586976
63.2959401792042
63.472780655447
63.8360258582662
63.3756695050877
63.8614122299689
63.7450379201566
63.5662926332399
63.6635182767724
63.5683115975806
63.6930901778396
63.2660970203266
63.827440653837
64.1719803581218
63.3352932341489
63.3548995468494
63.1087159914912
63.1127817658072
62.6516973868493
63.0053770086778
63.322496919516
63.6927341875963
63.0136263800359
62.803585316925
62.2633492810927
62.3999884849962
62.4145494685905
62.1369777869603
62.2334462566908
61.7314064142337
61.7185378200009
61.5200466162332
61.9612756603133
61.6273162520956
61.7819766600505
61.9249597466683
62.1873933930412
61.9980855699729
61.9139999317587
62.4036430365972
62.3148250268934
62.0473855809649
61.9537491091585
61.8229499560402
61.7755032862748
61.6802688487382
61.6057242763118
61.6503218483092
61.1808446450939
61.7843769575219
61.8928992903791
62.3891258073505
62.5247642834422
62.4044186544171
62.247433626098
62.0026357066831
62.002523688174
61.5447073067348
62.1448135517614
61.4245403318438
61.6007806877325
61.8227743100752
61.4788601959902
62.2294699631385
61.4911470923181
61.6910712863689
62.309168843023
61.8992646700615
62.0805810024187
62.4702580102497
62.4436815439932
62.0736103877379
62.1528791214821
62.1115827198029
61.898346497836
61.484076829077
61.4550862621749
61.6722017310253
61.7859341562421
61.5870845391205
62.2162567813672
62.574057240087
62.6285915080664
63.0133965813994
62.9106592039824
63.1737747533702
63.1674561200286
63.0359882539122
63.0372693105499
62.5754551548114
62.8840139761616
62.8506729396071
62.5306392279468
62.9735589717621
62.8086882192938
62.7840410523802
62.2727708664643
62.0515787819066
62.1264163303759
62.362321554494
62.548049287399
62.5754271908572
62.9930151088146
62.941817967128
62.8532148971943
63.5418780017241
63.8216452202032
63.735094427258
63.9881823176509
63.8995880433117
63.8869751791316
64.5762854058121
65.1331122666068
64.533049351318
64.2098964632499
63.8375411973716
63.8415147311372
63.5563659569669
63.7701744186415
63.732692819553
64.320552839805
64.2186402406295
64.4712437051712
64.2975252417869
64.0276570837929
64.0941021957511
64.02030952721
64.5587106818185
64.6809854394613
65.5943962253348
65.6066757510263
65.8134458663593
65.5204264754599
64.802693250646
64.6845065674538
64.7164704059833
64.9944568806243
65.2850606797254
65.6778525216145
65.5146960406194
65.171167437529
64.8685136181342
64.2591771856579
64.4896131962712
64.5450712169084
65.1959724872704
65.1989745313315
64.8487888470756
64.2294090435925
64.1928133463847
64.3861830525777
64.0310670995135
64.7048677447263
64.0579111048588
64.3050214936073
63.9207654193565
63.7579500165683
63.5006109552786
63.58707609321
63.2869550019036
63.3753197760604
63.2562175537628
63.2986674870999
63.5534337540469
63.6879121902399
64.057069424389
63.4485698757185
63.8549941161359
64.0304572872323
64.4833486856451
64.0835023569441
64.2748915756202
63.5847718210831
63.406703642227
63.3083535816166
63.0922985975414
63.4631041052741
62.9913977016073
63.5630815236906
64.2989026422366
63.9142079203936
64.4045186272574
64.3630794468418
64.2899206294809
64.7000421019348
64.9045992808967
64.451839933827
63.946184962971
64.64452967173
64.1285893456088
64.1993648349255
64.6677159141143
65.0974559049461
65.44126569134
65.7423557133452
65.2196975661763
65.3557305783441
65.2394011497963
64.6151886832119
64.6424574997276
64.6442689768703
64.3202708910831
63.9041571258169
64.2053561385078
64.1648950013888
64.240256286574
64.2198547814404
64.5173591534787
64.5325692312657
63.9404872267872
63.8898369677002
64.0649671256328
64.0315818442987
64.029378209481
64.0938710967386
64.2152698563272
64.3056012067811
63.3270072007634
63.1015926122815
63.1243098737042
62.9098934790076
62.8393963207488
62.9083282193592
62.4629298918312
62.2289930423206
62.4241522807739
62.5263747526403
62.8627429649751
62.6504558357767
62.4094043145512
62.8157271441702
63.1691569589151
62.8550973855337
62.8828750569373
63.3093661887481
63.6918838573882
63.8641560055919
63.5395826130809
62.9987293557398
62.9766949568031
63.0695957349177
62.8640072158234
62.7610275554717
63.0431793383788
62.9569448898923
63.0529642845347
63.0701954002654
62.8505677024395
62.865207744553
62.9360060727361
62.9857777758311
62.9218522455472
62.9596204103
63.0103334978006
62.738974138731
62.593695116872
62.8459856845587
63.0340996551034
63.6301305883426
63.3866858748955
63.4776868556568
63.2155400108447
63.3973572528877
63.5453142298027
63.1334988855849
63.1352168153163
63.1471160249953
63.1993759591281
63.4618576313729
63.6353642595132
63.9803061801518
63.3401857489164
63.8730845326203
63.7653115605852
63.7968128150858
63.638261993361
63.626046218854
63.6012140685608
63.0614425342541
62.7476060310535
62.8365484213562
63.1479325525113
62.6872771497669
62.6056406340713
62.5794707983657
62.2294647513296
62.8866191921962
62.6279562385734
63.104692036079
62.3958343340595
62.7984078588022
62.4604222210639
62.396037864707
62.6285605835581
62.2581250484947
61.9210202997651
61.7602342221306
61.3469523544275
60.929036696966
61.2030160955818
60.9795279327625
61.0499710760282
61.2793094532783
60.855487041614
61.1110851429911
60.890353108869
61.378733571071
61.5122191496709
61.1792830785082
61.2043080640092
61.8306222062878
61.4598156459783
62.1800708720699
61.9700928190915
61.9391080453156
61.7748981344577
62.0113497616771
62.3093298488778
61.8188142204123
61.809114178005
62.139261292367
62.2729071089299
62.073098264396
61.9846517774626
61.7586059096904
61.9273322003993
62.2112988752842
62.4899589331328
62.0922423584182
61.5281638950893
61.8527019264843
61.7731301578566
61.7146372142403
62.2516740813009
61.8924161908719
61.3450719634219
61.6909752448981
61.7020513283195
61.9133628773123
61.7607994371422
61.716442046022
61.6839083678933
61.9921465705935
61.8136577244626
61.8315542581623
62.015121778165
61.8734157366072
61.7970642017097
62.3983046932418
62.8606111203532
62.6530142269593
62.3037090725326
61.7822221868085
62.0760052032912
62.3058536336853
62.1940873496474
61.7740726076088
61.2793534309029
61.6986599882223
61.6780486544216
61.736951690436
62.177526769722
62.1449761289233
61.9001840825777
62.2511949429119
62.2739139825508
62.4991253344468
62.5908693710067
62.2203873880483
61.9596801716553
61.4867291510657
61.9759686318522
61.9958888224802
61.9326627773403
61.7835650810932
62.07384496184
62.0487157418049
62.0313045846595
61.7517989320003
62.3841693447612
62.013737203207
62.3703895143838
62.2429049478182
62.74575331753
62.5852099644871
62.0585113301389
61.9074141552952
62.0082451030277
62.4494156354803
62.8020166588934
62.610004043831
62.1104376165505
62.420861083307
62.8977133454538
63.1627683683857
63.3134206769592
62.8383905101829
62.6139149560146
62.8337167462859
62.6059803831169
62.6107489365871
62.9569412037482
62.4849152634555
63.1540610320008
63.6579027732349
63.5868234148429
63.4548631896606
63.5614540247442
63.6444187974441
63.6754883383063
63.8274706476676
63.6000697911762
63.0408846136659
63.1154789347393
62.9323108983132
62.6958726135814
63.3862488579782
63.6391273384776
63.8279777369457
63.1908460375218
63.4193794822424
63.7891913855411
63.4566355993262
63.2126380705201
64.0114401336155
63.9460490076546
64.1254905497878
63.9971788609601
64.2322282435171
64.3156248006061
63.9624017110147
64.6661718486427
64.128334329304
64.0581853026283
64.7817715791345
64.5603013863312
65.2313047254854
64.6105796252608
65.0621190147021
64.8718977340894
64.8750317024908
64.6802816840717
64.2215625081868
63.5931138385997
63.8766443848028
63.9861921535933
63.8944814785087
63.9550692166911
64.1825320648536
64.0138934170888
63.6849428867071
63.6784759558584
63.7481380461099
63.9678703075273
63.8100145421663
64.1877890005271
63.8347935522309
64.0119499348359
63.7417468358612
63.9072454814736
63.8980176534374
63.8459988853926
63.8649774102159
63.7955649241973
63.8462990224824
63.6078398425633
64.0868407186121
63.7440263280378
63.7432789530403
63.5891404265249
63.4497882805802
63.1624140822428
63.1811522899984
63.3747349482166
63.7529196494812
64.0181155724641
64.0663636137447
64.2028724479049
63.7988206375303
63.8039484619443
63.712571780727
64.1221669377165
64.0046811139599
63.5458718868205
63.6285439384757
64.162038637267
63.9512866961344
64.064061944102
64.4090219906563
64.7322271814165
64.8316726104895
65.0954633893566
65.0223691652762
64.7775123993891
65.1432484623886
65.0780689382912
65.2054574737262
65.3928321084161
65.4599179913771
65.7197526023916
65.1627768554947
64.8610550280543
65.3107124187603
65.0784301269794
64.6742974035405
64.6830225593036
65.0761539734192
64.5263886705296
64.3208138031303
64.5920534708198
64.1198477302735
63.8119785858085
64.1069475672438
63.9480647537745
64.0939674327024
64.0633517704163
64.6782944099082
64.0051650787011
63.8256057402542
62.982548596411
63.26390381174
63.9228951725474
63.9741929405443
63.621938032152
64.1654323402584
64.2118303922577
64.2732185361357
63.8536404860374
63.4989925731294
63.6152848703816
63.8501833261246
63.4818550041619
63.510798607183
63.7647602922995
63.8492301344017
64.1965371563181
63.7373969937646
64.6083298771896
64.5020084673676
64.2369837154529
64.0342006981341
63.8865673182196
64.2175692646885
64.3384003967899
63.9123824896321
63.51913702236
63.7623757484599
63.1330187918928
63.7602863074696
64.1844094284829
64.2638104711355
63.8176158602942
63.924349716369
64.2897128682351
64.4328961912591
64.2756205883191
64.5103476733673
65.2651632694811
65.2036965302626
65.0282038529476
64.6329116263511
64.3588685557327
64.3697563920339
64.4305409330126
64.0927906517674
63.7308460669555
63.1539155679797
62.9951831534583
62.9987818030466
63.3369026801434
63.8517633227526
63.2567259875663
62.8858437887012
63.4122179261634
63.3920733883247
63.6468708557545
63.2067965941861
63.4613372989508
63.6545417773283
63.5622957430431
63.5556986698902
63.3929710101307
63.6232137004982
63.0818369368163
63.7298567965772
63.7520409070851
63.8347126626719
63.5910291444246
64.0901844863864
64.086346079681
63.820047739209
64.1663277741201
63.8989539119502
64.0257315773809
63.6087037575712
63.8955145406095
63.8158284575767
63.7288820416844
64.700113660853
64.2623023007383
64.4029078681966
64.1549346346535
63.7344653230552
63.684747513577
63.2902877823323
63.1896454911012
63.0908120943313
63.3342038392095
63.3657569061959
62.7145997170612
62.8000811538525
63.2941032617718
63.3094189585452
63.0628731204647
62.6930922431035
62.5789844286956
62.5506737423537
62.5040928097197
62.5122843300048
62.8295136710822
62.5767991870599
62.6753963081879
62.8831736372416
62.5196916750032
62.1481100790167
62.488022685465
62.7253107623118
62.8560423954766
62.7356911245442
62.551691523425
62.9661965368855
62.9755896814289
62.4702701212394
62.284776517631
61.6943395286857
62.2552659371442
62.3652490631339
62.7005237063048
62.1476560712961
62.0656162761152
61.8826334083948
62.2269803783717
62.710722732576
63.1363817539501
63.5222387537149
63.6491860930611
63.7928186803392
63.3935529666606
63.5532793535168
63.668414636858
63.7323996603108
63.7407315811177
63.9402723496998
63.7797983103538
64.0026511436557
64.1943944157768
63.4177202435787
63.5465082665495
63.3832253645894
63.4647204899709
63.0547564379007
63.5282117462601
63.8461772639786
63.2554348400432
63.1682769517621
63.785154931025
63.3482815534764
63.1594854901852
63.5407744629213
63.0367379570189
62.6925238987778
63.1543892043648
63.4636519520742
63.7441544489723
63.3709945347549
63.0937912405158
63.1492856481974
63.1164214937437
63.1257440617364
62.7830161453525
63.3126721618808
63.5396781454561
63.6431734241349
63.7264301809046
63.6115635191474
63.6651948837682
63.2532493373141
63.3439661911689
63.4724103440442
63.8850766758588
63.9831658662462
63.8085542648139
63.6463010750253
64.2069019604125
64.4152128855349
63.9211818863357
63.8704173641208
63.888673929662
63.5903333479777
64.0171745890243
63.7790359069546
64.2264146938396
64.1907342721519
64.4795609551032
64.8087787036758
64.6451338234437
64.417055676269
64.0447214898018
64.4823917021917
64.5289913410554
64.0266146510915
64.3566395278619
64.966606442737
64.1526977233483
64.7455833942533
64.7689525918438
64.5265696249242
63.9984604753715
63.9394438806985
64.3023045042158
64.5069635583044
65.0589025390337
64.879523528558
64.6630566371238
64.5448944484458
64.7867570467309
64.8358170821804
65.1738497588953
65.5184876183785
65.1448777428589
64.9772937650659
65.028244359465
65.6540499724344
64.6895289377393
64.5630872015942
64.5420271855123
64.5857300197875
64.8999353223427
64.9283351384659
64.2702041747197
64.9653071102287
64.8518682385255
65.5717179536269
64.9810787354088
65.158661859618
65.4233965361188
65.3556441679844
65.0744715348775
65.1632076337177
65.1192273647781
64.6475956029534
64.6736959140147
64.1902356650184
64.4281948084924
64.7519676317937
64.7722536976595
64.8252468597636
64.746089325301
65.106234017834
64.5714154561892
64.5597385778642
64.6914010355948
64.5947889721851
64.2841481251235
64.1394404766658
63.889932408551
63.985183929453
63.6650209931911
64.2513760057147
64.5575435165279
64.308720676231
64.0364808733879
63.8384719924991
64.3553505429736
64.026814014841
64.3850902472726
63.9391717812901
64.7095562524247
64.7217456842128
64.7067396491585
64.3710029873784
64.2190678214572
64.4258583778646
64.43702778408
63.560731959343
63.5904702909778
63.5921843513061
63.6009409150146
63.6043472214485
64.2467546611162
63.9826577768587
63.8060056551211
63.9471703882033
64.5454686472912
63.5580520505477
63.5909198793604
63.5510815501769
63.4652369202998
63.876817821057
63.6665804073008
63.5703416820391
63.1234906280023
63.215514770709
62.5466916991056
62.858777939686
63.1447404766863
62.8930917437842
63.1583401397057
63.488910133963
63.7286218657158
63.1110364531527
62.6439692223221
62.5794943268167
62.3934576184629
62.6315718623386
62.466776183451
62.9223161899019
62.675008972295
62.6905061397133
63.3105926138915
63.1409666487884
63.565507794166
63.5613280607365
63.4139288224484
63.4040525541739
63.4729447718625
63.2346773141434
62.8812495331574
63.3701742289456
63.5266771389579
63.4005837020952
63.5745624041814
63.40802285604
63.3155810337154
63.1818655628568
63.3650553727074
63.4415569889888
63.2461534714527
63.5173293792607
63.8161379769571
63.6599308560168
63.8588144862008
64.0114077992183
63.8460763686411
63.8961930154759
63.7550070965128
64.3717960781505
64.1795476411927
63.8471451327849
63.890686758977
63.5741766847839
64.1334271487179
64.7197638632748
64.6374245728549
64.0371828801127
64.0957548001173
64.2245889504027
63.8041344061954
64.0105438080018
63.9965785373934
64.2841170461994
64.4936674830409
64.556586701206
64.4189795973531
64.2410298072679
64.1083250234168
64.3043133221594
63.9107594902205
63.6455125849197
64.4034430537991
64.5392125596407
64.9271344663948
64.9820279254956
65.1493485892763
64.7605900282321
64.3871924029073
64.0482708179651
63.8741154028705
64.6562540653577
64.1649387069372
63.9967188636792
63.8939417007985
63.7525591386741
63.4037267145293
63.5662459627757
63.5395734921939
63.8318528595137
64.0759067184554
63.814394926011
64.2824422480206
64.059970878688
64.0255338265259
63.3250899139931
63.7979802896569
63.6937659794534
63.0019751990714
62.8325719491682
62.8562450113775
62.9341479214001
62.9429351271506
63.0573062735493
63.4236031294806
63.8909943114773
63.9539738256804
63.5150871547294
63.6020845701947
63.4515977808081
63.4235093248373
63.2485704542181
63.3261178013318
62.9568435945276
62.9700841128018
63.3378331776257
63.6465587425234
63.3302964805584
63.9243017733552
63.2499680377456
63.3339881607931
63.694044777425
63.3057920938281
62.7619263744791
63.0461637071741
63.2640905435837
62.9913010760396
62.5020288467164
62.8842093029889
62.7967691962479
63.7005392629168
63.6868012547152
64.0069002930377
64.2144130652183
63.8341410586317
63.4823301282944
63.4216246750767
63.6220253815885
63.3551019142052
63.5048556564877
63.514365452609
64.3221235443732
64.275713462043
63.8152821331904
63.7344162961452
63.1396332589655
63.3564286891654
63.1338849043415
62.7986018027851
62.821775195197
62.3807505582692
61.958916579306
62.2933181633886
61.5798348205278
61.6050923997893
62.2070741399836
62.2952267045471
62.7209136640251
62.8060964583432
63.1786724203412
62.6537626595004
62.6736200390614
62.9182477274788
62.8184598557635
62.5743814453144
62.6948500121507
62.2224667687711
62.0820570445993
61.7686218157543
61.4898036317439
61.6009272091085
61.8418680352733
62.320293130658
62.0401659839112
62.2542863990133
62.426779094092
62.1430585234837
61.9868254773144
61.806368773448
61.4150339936853
61.766544158839
62.5184861275598
63.1321259745032
62.6848771191139
62.5534365180345
62.5549968408303
62.8583084706539
62.9400945975001
62.7562846291006
62.5489421308067
62.5812924236141
62.5959539812595
62.4357627824494
62.5347476493815
61.8874570069906
62.4308204796808
62.6542494950419
62.3820608296926
62.2546594455248
62.2848105586774
61.3857768352292
62.0983898901012
61.9767146269558
62.5270388935206
62.4092559709453
62.3973061461551
61.6431894325506
61.792687049271
62.1160669747703
62.3501426871186
62.4506676132561
63.014660635748
63.2519369778985
63.0465573335691
63.3654873739183
63.2047666585275
63.6682508989667
63.15353245102
63.3532582863726
63.6473622824997
63.6532596314108
63.7269972950612
63.6528836062928
63.8919474505978
63.8640300927287
63.8506416851305
63.3653894807688
63.9554111901669
63.9450182300729
63.929539150099
64.145902760535
64.1867021549889
63.4093083107296
63.2757109411124
63.4091761854287
63.051320184849
63.2749020027579
62.9284974268336
63.2229252226741
62.4573087306364
62.34879052184
63.0082965313055
63.2044122145458
63.6044227368384
63.5777505920443
63.2157134358856
63.34167704292
63.1438047975958
63.1071859933051
62.9587859681765
62.9634316750377
62.9030452980362
63.1152743068193
62.7703300368004
63.089109873211
63.1289063429984
64.1282286694305
64.0067205385334
63.8621935547626
63.7420513012277
63.8973642966211
64.2154215759841
64.5318614253295
64.6632542730936
64.2895198946632
64.4943898224388
63.8853962010049
63.2990478662499
63.8971761965426
64.3575033251418
64.3535573409254
64.5835170212277
64.2943802853835
63.8091837031369
64.0181565508389
64.0003389612813
64.2361841576724
64.1496453412794
64.2813247263484
64.1385901985177
64.2951454546472
64.7501093567442
65.0134577175856
65.0700721857557
65.4868667521519
65.9484973023963
65.9016542647802
65.9527864642006
65.212142170499
65.2768738659301
64.9881746355784
65.1227234541118
65.1970702197636
64.9704238358038
64.9895947748753
64.3827712598458
64.8277786518017
64.2855537324509
64.5390805924118
64.8417592559986
64.4135994238409
64.3464979851894
63.6196079110557
63.5325495897337
63.6803781289808
63.3995500565335
63.488801926963
63.5994864871555
63.2670662670957
62.9269452137714
62.941434849968
63.0252135741829
62.6158846267615
63.1356339096855
63.1256471401205
62.9119640460092
63.0211573043743
63.3059096231875
63.0935721105176
63.1958284281297
63.6521317084758
63.7623407186475
63.6602794658932
63.7159523499357
63.982634682375
64.0195583814725
63.6868442467885
63.8508817891649
63.5183211841367
63.9086436992662
64.0199230057227
63.8247078155394
63.3609796408477
63.1911836541279
63.1145132635434
62.863239947843
63.0614028775689
62.7783213847259
62.8490730673006
62.8467184262963
62.8313962685889
63.4337398288671
63.5800591231858
63.2890100097211
63.829546760736
63.9013100735473
63.9704797407038
64.073778668548
64.2266595496246
63.434204682475
63.0209922878664
62.7664429231891
62.708869071027
62.501472592335
62.4519241714386
62.0723657911834
62.1996141092558
62.2261740257117
62.2078444141574
62.1383162766691
62.3250050131345
61.7087523674287
61.5683789178442
61.5915299502932
62.1494074665675
62.3389423256396
62.9994239703929
62.8479440901032
63.0804572509544
63.061099423824
62.9062997110953
62.5140355250121
63.051046701608
63.1002339891814
62.7679589406157
62.976594122566
62.8252962825547
62.4686332587809
63.0709163358882
63.1699553688724
63.5833910444849
64.1209571810832
63.8420280291243
63.5594405839778
62.9913052932137
62.3863391061459
62.4165316478167
62.6712302306549
62.1462213632651
62.6087312927446
62.6262318487485
62.6830577275785
62.1654237634247
62.4328061467111
62.8352338001524
62.8731515168329
62.7094352343966
62.8193932308305
62.9455997941973
63.3466296233134
63.7356166439263
63.5573143680374
63.4890888177814
63.5416329010464
63.6717758109822
63.683418654331
63.6216416350252
63.9328874300386
64.0198967304139
63.6839572944948
63.8357680554203
63.9221915842453
63.6003300608718
64.1949988945033
64.0334663192837
63.5729468901869
63.6340542915917
63.7389614867285
63.6493741434065
63.1241924284492
63.4914031085402
63.7601838178136
63.2963826130012
63.4563989457698
64.1115243457914
63.8726793881003
63.8484633923379
63.1982822408857
63.6442334671272
63.5368697247177
62.7846665611796
62.2136509691865
62.5321860427968
62.998626486893
62.873870068673
62.872658068723
62.6634024210904
62.8134259069553
63.2240018809865
62.5842166930823
62.8924274144489
62.8130556955747
62.8845566296097
62.8974077540101
62.9405401233422
63.332843310314
62.8448451339151
63.0835978714342
62.5701258605308
62.9282805890721
63.0798836973467
62.2173243615053
62.2985560318794
62.1079564225663
62.2997666176295
62.057660922813
62.1348879478599
61.6470330217172
61.4087945570661
60.8957596659199
61.000734530583
60.9319163667644
61.2069157462154
61.207892332561
61.1172949188198
61.526019415768
61.5150640120464
62.1053079160765
61.8893267379608
62.5589037743556
62.3495504129175
62.3237779524324
62.7345628826442
61.6785622873714
62.3741905677169
62.525681094574
62.4358768032477
62.3157977334867
62.4140515111649
62.5986420497863
62.7364881124956
63.4091678662506
63.0967668545779
63.4679788379937
63.7002612616824
63.5122322883642
63.7020609631719
63.8324258953949
63.1677320832514
62.4718017075225
62.9029612770256
62.2640747290549
62.9743472578914
62.7997968877084
62.460381869772
62.763564595442
62.9908947793767
63.003724796597
62.8901614977106
63.0731522250764
63.0604382780169
62.9173575359606
62.4520499928209
62.718430670641
62.0910349879996
62.614235130824
63.0792799102412
62.7622658797962
62.9092620014181
62.9823032709751
63.4602460491393
63.244330877303
63.7883950681606
63.9363169337402
63.887348188796
64.0569906835555
63.7481937970757
64.1175322848159
64.0249207429564
63.6895054768644
63.7830832703753
63.5438887199248
63.8269901385867
63.3283961320508
63.3513037263003
63.8135195468898
63.6081214599364
63.6851952700328
63.3753383041064
63.9662004643899
63.5156820116919
63.8091552985101
63.6572139055021
63.965419497848
64.346397769199
64.3115900815861
63.7177069791423
64.1300504437094
64.286133289772
64.4924711642792
65.0293176050458
64.5285954395678
65.2101890721358
64.6602159799717
64.703386565858
64.1110772487575
63.8517825224888
64.0910777028991
63.9340084050028
63.8316363156985
64.0412148489194
63.8949735931544
64.1592725678929
64.4798691795047
64.5786506205964
63.8586496401769
64.0476588098543
63.7651869801119
63.803124749534
63.7656719576992
63.864723897179
63.6240378562344
63.8753511728629
64.6994233603653
64.1714215992199
64.3156824413985
64.3639565555294
63.8686881066771
64.5083245652693
63.5686689183285
63.6469403292665
63.9052780742757
63.6122974839563
63.5924470323916
63.5615820375271
64.0553158484342
64.3393105805783
64.5543155653619
63.9072505791052
63.5462387909525
63.7239216837595
63.7786693008611
64.0149832880865
63.952598202918
64.3260476850875
64.491629234953
64.4395402662763
63.9155688259068
63.9736916167286
64.2134207217539
64.0587968251077
64.2493803257623
64.1290370430162
63.9329971538767
63.9745714902283
64.0433108920267
64.2934536799454
63.9352961437835
64.1476619340215
63.9455071658288
63.5455751987754
62.9637863616796
62.9092996259953
63.0349254775266
63.2981428560793
63.2161878585464
63.4725675153111
63.2709009325078
63.1976756534402
63.5727836239527
63.2521296171858
63.6529290897306
63.7444069413008
63.7591187178223
64.1022403661627
63.7817259817075
63.4697950413907
63.5000643704457
63.6278358123309
63.93726667416
64.4251589858828
64.0311971545323
64.2636523344594
64.6863094418183
63.6527558855755
63.8971283675063
64.5010647653544
64.1573040815949
63.8592316704133
63.8566555317915
64.1841322444369
64.1692870496132
64.236408579341
64.3967625078314
64.6372613992859
65.1199944408255
65.0411942245807
65.0403692499101
65.1341033576437
65.3063201690508
64.6777831630797
64.7872594125431
65.0758693053191
64.9752402719301
65.3819092749988
65.6580505039871
65.9534403752275
66.1678982151662
65.7824517954305
66.3569146722768
66.4191017782453
66.2431041658724
66.1701776732458
65.8145215252647
66.1908024767086
66.3747809394277
66.6809700651203
66.9957199202432
66.4849971901444
66.3762965116475
66.5903753941454
66.5167257792623
66.1427598035341
66.0469552569901
65.8436464477862
66.16074295845
65.8288647623042
66.0342722311675
66.1492326595207
65.4792105837656
65.1675064301796
64.9790846008504
65.2989688081804
65.5110290785184
65.2226040179726
65.6117752124069
65.5298991241699
65.4297237190672
65.5992218265373
65.2565864616497
64.9512375329294
65.221458790079
64.7117694479876
64.6947100220118
64.3638912166358
63.92228549511
64.2381221839206
64.675773386517
64.3345239542955
64.3724280997134
63.9028492248458
63.5575084274838
63.6154492589227
64.0679192457602
64.7591654642932
64.576935813587
64.4341214802301
64.6078964750024
64.2581731835605
64.5048543461085
64.2413193646551
64.0765573189586
63.9722282890377
63.7890596766321
64.2945764558734
63.7413696785026
63.688951946098
63.8380819428487
64.0094439262413
63.5081269788281
63.7617218909261
63.8566005688241
64.1925795823932
64.2968693508714
64.5002390374407
64.2952681568693
65.2041363277881
65.4858693996946
65.1837501187736
64.9152972449411
64.9430542655552
65.0989742493008
65.3108110574718
65.1720292522606
65.2022553845368
65.2301622099968
65.5859158306891
65.3151072400442
64.5714487325654
64.4700369285106
64.7565912877614
64.7367238548023
64.4820389423754
63.9377132183834
64.1872382655244
63.8297590192669
63.7183688489183
63.5832760502948
63.5130942397443
62.8638988605409
63.2007296818744
63.1293385084738
63.2675081423717
62.9323058057576
63.7047989652333
63.894207853597
63.3590604313707
63.3286336131352
63.1919957995211
63.4791567878205
63.3254641572564
63.7968679864901
63.5441487834323
63.4738832056176
63.1256500440287
63.7557911370286
64.0604793275843
63.7454756921615
64.154042369331
64.3555748212457
64.597651928733
64.4423737869238
64.3130213511309
64.0163525460732
63.3519266366189
63.0513321082891
62.9167087971881
62.8478455450717
62.5288789345952
62.4394818305551
62.2740463194591
62.6045463777168
62.8678703650176
63.0583733064255
63.07607052798
63.244999855807
63.2576710473808
62.7788345249497
63.0702319761209
63.2481612727676
62.711687038284
62.6668901117844
62.3526461371222
62.5475261536477
62.1654518458025
62.6138859529747
62.6571659039629
62.5515872961842
63.3045872905216
62.9059191359673
63.0957724524651
62.9181510546541
62.4877763186648
62.0759458379148
61.9864584814328
61.8390936105909
61.8344577848767
61.6960874697507
61.588229389767
61.3852743814279
61.2262243432997
61.1140487045431
61.3535232311226
61.3520093827022
61.6219536374627
61.8291298784863
62.0057245064229
62.3879937789025
62.4212215609997
62.69123709252
61.8935850387847
62.346573688365
62.3306782357413
62.3127264132755
62.2985687542601
61.985020122258
61.7536540399828
61.6893888862039
61.6760253904561
62.1889847936601
62.3731311517409
61.8825157701059
61.9385550132733
61.6143589070575
61.9206345627233
62.7445488906841
62.4340430496309
62.1696391094751
62.3831051584841
62.0744777907744
62.6244390282828
62.7486626700658
63.2030502845427
63.4979045114464
63.0234646588733
63.1035616883111
63.4366447655555
63.6709319913213
64.1029872263922
63.8719009852219
63.7452917210903
63.7538353024283
63.4523329155816
63.8254155768125
63.4712317618803
64.523299422477
64.2824415871335
64.535737478034
64.5300817699362
64.0836855936854
63.9753957921883
63.9400725110443
64.5607732595585
64.3909956521089
64.4511994076503
63.6143867556769
63.7492343290353
63.2830023496343
63.8473592034077
63.3828431984313
62.9975612159119
62.9108699670469
62.6508669817889
63.1947170701693
63.1330625882503
62.344502168901
62.4713103015621
62.7066626056881
63.0778381428771
63.1060533542066
62.9209867296095
62.6582462309823
63.1021339153609
63.5559963657526
63.5264881900529
63.2193771642392
63.3798542440989
63.6100668259912
63.6532399280523
63.917203166367
64.6549539796183
64.5639075065243
64.7510168560312
64.6145959065755
64.4766751233721
64.2064692289377
64.3063057755124
63.6614035612409
64.3254296188005
64.6106286949879
64.5571371121549
64.0304728031875
63.7245165885632
64.0050273384984
63.9132225519133
64.068091688999
63.2937365875286
64.3682912893243
63.8309353562855
64.0380400274372
63.5858827870323
64.0610805846603
63.3346801539486
64.0133230036008
63.6460426898123
63.830268391738
64.1113517896883
63.8118112299411
63.3782514434773
63.4724869593298
63.1864332653411
63.3134935684059
63.915386739644
63.3473554414824
63.7715817722492
64.0776797799563
64.0853767261724
64.0069387504185
64.4015653641734
64.6762531486467
65.3297412740503
65.9036026836431
65.1873832925875
65.6440024614178
65.5747548557437
66.1755856224587
65.567976372718
65.8757489500567
66.3611418148111
66.1556379935873
66.1761751569423
65.9924485405637
65.5995706550838
65.1314605605556
65.2477445684092
64.643967897101
65.2332419649964
65.1801219400599
65.0110260206568
65.138780876701
65.0162505178781
64.8701773447233
64.645296659947
64.8828281710549
64.7210559932924
64.6755124769281
64.6667198017626
64.6063064415634
64.6265281294007
64.4398378708918
64.6689665331489
64.7668195801695
64.5998392474646
64.2524554412825
64.0825728935031
64.6999134162716
64.5040880839784
64.9848148533388
64.4306121750024
64.5719636991604
64.3699915132645
64.5977368911289
64.3632572183259
64.8376637051054
64.6720842181091
64.6734936848006
64.9388593513504
64.6974253515364
64.3616508022424
64.3092084061778
64.966707919074
65.2928366162777
65.2663075556484
65.1073885732186
65.1615000104966
65.0097878454348
64.8155795063562
65.2790585892374
64.9957280825382
65.0600522106988
65.5657298308689
66.064664337007
66.1663012793834
65.550393135704
65.5951258698011
65.7515619384666
65.7543158560602
65.8524890596746
65.9465748569346
66.0097791389684
65.3530981318874
65.241731402109
65.7266068861399
65.4606130566303
65.4828258020264
65.6489489686898
65.6083508901086
65.3305617640013
65.1209205463624
64.985740176958
64.9976105506939
65.0242828117673
64.9970954559452
65.0068396299575
64.9140654342006
65.3229285907168
65.0912321598438
64.3441084418807
64.8767684173466
64.479322385666
64.1915646068855
64.3286054437763
64.2209297295723
64.1023187178997
64.2636705337455
63.8756806123758
63.7983987794723
63.5945968714918
63.6480834985734
63.9585545812718
64.0255820283838
63.800501324086
63.8242472738234
64.1817585192737
64.8668995654378
64.9682921284712
64.7843159381684
64.9057264594835
65.2760974695222
65.0467152717222
65.0958238719071
65.3010273941554
64.7254213442022
64.2997080021003
64.6645565666285
65.0403421603143
65.159874428311
65.6490340290178
65.8070569487831
65.6806448530871
65.5633196069821
65.6934102334681
65.4821017905318
65.9929650714859
66.3979053472927
66.1386430660284
66.4449826127532
66.5585348821663
66.451661855375
66.4461425141302
66.8718481952682
67.0350246206773
66.8145554020541
66.9317866271772
66.7318861972706
66.5838710748278
66.3225054290386
66.219716247967
66.2204686979026
65.7015904232166
66.0637328864824
65.9189349660563
65.592939241702
64.8962523333379
65.0749347762168
65.2281927531844
65.8333838245625
65.1210269149898
65.3071934377331
64.3673253793706
64.1136746567608
64.0303404340375
64.3208231631579
64.8208743544011
64.2868456584068
64.0970087257587
64.3607993033982
64.5622835564731
64.5474170879803
64.5166349281102
64.801491475851
64.4599579597896
64.7265470706813
64.4472968054258
63.7595297343069
63.9218281142019
64.064328527713
64.1160130524222
63.7667042748664
63.9085176258413
63.7820980224446
63.7237763161178
63.769476072468
63.6784957973035
64.0448696262552
64.0150179594903
64.2671072131279
63.6116816358175
64.1474726952747
64.1490165600658
64.3388839623367
63.6777968534623
63.6921802084648
64.3703623502124
64.7020323990524
63.8026552805069
63.7629767689409
63.8409563610509
63.7963703998234
62.7905382298708
62.9774938323707
63.004159319958
63.4638504820246
63.01562706939
62.7948449140753
62.9910162057124
62.6047439077213
62.5092432820672
63.0315009700502
63.2896799672969
62.7774911181373
62.33681406811
62.0886675164585
62.2281586055472
62.2197685151877
62.2877717313006
62.4851620008851
62.4794790838562
62.6226267893038
62.5737265680218
63.4386064374419
64.0593246641082
63.5424529577949
63.351713201245
63.526648901851
63.244316555678
62.8822891620308
63.0812936559584
63.1609491571871
63.0401469635862
62.8755119968588
63.6199149022749
63.8305901196007
63.5372240348335
63.7500856333592
64.0398401861693
64.2640944994094
64.2042401892421
64.3122294579265
64.0805582824661
63.3511824608696
63.5511803863324
64.0913614861344
63.4002742632451
63.7667498829759
63.5588808033036
63.5364124365812
63.2813213388991
63.5827127389292
64.30081165559
64.4695950604219
63.8944545907678
64.2429358408278
64.4768833067332
64.0190694387269
63.8180697844337
63.7177256476891
63.9591888711409
63.5778900096447
63.4077017720535
63.3442041999719
63.3848684932444
63.1673608147814
62.5156383458316
62.4456524731398
62.8941712996552
62.8008400766141
63.255439022412
63.4885981489267
63.6614122591808
63.7185173054531
63.2655151178722
62.9695004957606
63.2299411021561
63.74524026707
63.8617827339889
63.7134519469543
63.6944218408783
63.8309487960664
63.8072182519869
63.4547159922764
63.2834103054944
63.263179911871
63.092671216937
63.583379034841
63.3840222471955
63.133186285066
63.1296573854012
63.3201708216307
62.9469647538028
63.4901944484437
63.6289126708156
63.3002134059426
62.8429255016139
63.3144431176789
63.4675135453931
63.1767197758699
63.4514111527648
63.7668412836438
62.8755511211275
63.1599974469351
62.7654310947301
62.5851704824509
62.2196607836522
62.0524727182346
62.0189883135295
61.7584811847863
62.169173526493
61.984440349874
61.9769215587066
62.2293974698296
62.8193876616304
62.3647106922337
62.5263880193054
62.5197098873232
61.9092802643277
61.9372047093792
61.8558235420427
61.908199904477
61.7788542578791
61.7194229999753
61.919030287684
61.8141177118311
61.956787830748
62.0861008302224
62.139659630217
62.2415742294563
62.6733736396862
62.56541353558
62.1453891129423
62.2203955300795
62.5641121810186
62.569786754327
62.403976169146
62.4423128973555
61.7032008707406
61.3387783717004
61.1667358787646
61.2598658946859
61.4479308807025
61.5904623479389
61.8195562225314
61.4382384096655
61.5280675650011
61.9321087959984
61.5670245797191
61.3963328491579
61.4721399833667
62.3184468610292
62.0300068852227
61.8781162541106
61.9595961420786
61.9528302238355
61.6283683927488
61.2548378461559
60.6352748832979
60.7685695374346
60.5587451790369
60.6823705733815
60.3919846910727
60.732939481068
60.5297893242098
60.5977829509674
60.8566538628385
60.8963436231276
61.1540722067686
60.4611793512037
60.2123731343388
61.2020200890021
60.4941792694513
60.888158547737
60.5383090068879
60.8529204899215
60.4833976111061
60.6601917368131
60.0029424004306
59.9938700083921
60.2914204579123
59.9554006045049
60.0862554862217
59.5637371709031
60.2257900940463
60.0319831478789
60.226835089855
60.6156341696095
60.5636480687579
60.899339640763
60.6370248175729
60.6533340567638
60.8383455497497
60.9720919279067
61.3256210098519
61.3893587554387
62.0557956741541
62.1499347413516
61.6797531962789
61.3518992883513
61.0081694676588
61.0326515054214
61.7082256887701
61.7739681068498
61.736618733677
61.7511242546633
61.8155901104804
62.6446694187989
62.785850927791
62.6518172855674
62.4147276535397
62.3175434290172
62.2854606957191
62.8763570803837
63.0047277860997
62.9064261029099
62.3739780044987
62.3731778737908
62.3499793108304
62.594844557038
62.6677866893175
62.7997429874731
62.836248987318
62.4916060256408
62.0942277251259
61.9962349322943
61.800677695064
61.2829506271344
61.0916101266974
61.1224879131859
61.1380473806155
60.6943401389885
60.5775740572685
60.9015047371009
61.2136503020762
61.547816793132
61.6106984035922
61.4502405523115
61.6516070565282
61.3091414174171
61.1843730294208
60.7876685542877
60.8095750127686
61.3030078006091
61.6245296523462
61.3389688509415
61.4992588098415
61.1204792103878
61.2988674948616
61.2244075356856
60.8804418764047
60.3298648260267
60.6853279450562
60.500712636371
61.1174528548285
60.8302467451722
61.2331768974889
61.1826061982196
60.8859507182139
61.4099537085322
60.9530272050295
61.298006689199
61.6736711901497
61.5183943019135
61.7861879308981
62.2032706154307
61.9348961267418
62.2690838220807
62.4528530292824
62.5582636667099
62.7716359232097
62.5217544287343
63.0465201602274
62.426630216984
62.818245659109
62.824966008452
62.6803149104622
62.3952669824939
62.734984029312
61.5945510567327
61.7878863116282
61.9075399210415
61.7320429691674
61.6117345563514
61.972725155131
61.6232164699535
61.6685913514428
62.1018186089945
62.2543647051291
61.6147099524244
62.2959596372753
61.6483786614768
61.5263178282343
61.5494543398308
62.2929886926942
62.0450585797657
62.4049481410206
62.5300739965174
62.3860415519998
62.3361802639977
63.2006540818151
63.1987385642514
63.267086627333
63.1510392977172
63.1935574924979
63.6027635616209
62.6760780215713
63.3742846697115
63.2842966990365
63.3579515995913
63.0681224435916
63.4861996145844
63.1083741686062
63.2641922695025
63.8679036589969
63.0566999764235
63.5151622575709
63.467520922603
63.4727870319213
64.0416245627553
63.8174812170598
64.0134421222756
63.8021045775458
63.3711939501367
63.6971684667647
64.0268536950377
63.7826261992307
63.7356480142532
63.51774828122
63.378952059131
64.1746284623792
63.7576776333746
63.959999751846
64.2463945614945
64.4397051292289
64.5981625319313
64.4062720215948
63.9053634797218
63.7066241292472
64.1797556570911
64.1042693675678
64.2551328581991
63.9984346212137
64.2907857046156
63.4638681430049
63.6309880840021
63.2698920021797
63.1472763829039
62.9654552078779
63.1064198657791
63.01641665293
62.9082153687931
63.4946355749185
63.6809062095131
63.5041561254491
63.4235208163593
63.0162014453593
62.823535934357
62.6187871630133
63.0340201800587
62.9262573930296
63.4304067818448
63.7392250423746
63.0978665117538
62.8329400116813
63.3662000417563
63.1088871185532
62.9036387674686
62.9330584159121
62.3276084480717
62.2579305133307
62.2845134143453
62.1315202297659
61.8254827856683
62.196962643946
62.3713886770612
62.5695429440704
61.9050870978189
62.3321070684578
62.4782596759425
62.352585919585
63.2481720580055
62.4615537250531
62.9201524616482
63.2173710319281
63.1019379383289
62.5798405135881
62.3365405406017
62.3924375347685
62.6715207775187
62.9669439062738
63.5648878360352
63.9469484682068
63.7676513880772
63.7412271308428
63.8544714366218
63.7306914311398
63.5187215595771
63.662560010701
63.4408399866854
63.6017564021591
63.5359290511009
63.2647011939796
62.5515258291853
62.9946064991284
63.2608697797841
63.1143999610049
63.2194591199805
63.427404062462
63.6041579350025
63.6933252279094
63.5500997898381
63.2719262298784
63.5371608433158
63.4069539176959
63.3827252256603
63.8167747941863
63.4622407246148
63.42240413842
63.4294688188587
63.8602995841528
63.3607414757941
64.073001934457
63.9291399608959
64.6158945610752
64.0227268253368
63.778781646897
63.5857975510648
63.5953256064023
63.5366008720752
63.3610400941027
62.966049186654
63.7246165979119
63.6699835727923
63.8233287510941
63.9493026499203
64.3553121207283
64.1554842939711
63.4997797691597
63.160663319909
62.662865057173
62.2767386779189
62.4394313494705
63.4111833771797
63.4817716591985
63.5737721878884
63.6796606844675
63.4396669627465
64.4453315976007
64.0014785857406
63.8206887172771
63.7649138343113
63.9981353363255
63.8801506754372
63.9462525282863
63.2948188419708
63.5406969403532
63.2048483593958
62.9821811388432
63.0256537081114
62.6891795974013
63.143054682827
62.8719705143162
62.7407478623762
62.7847278518678
62.4612307470994
62.6994940067226
62.398416167868
62.6270654376324
62.1356597379314
62.4311960962442
62.2789842500182
62.1271937316474
62.3211582053189
62.4780292664866
63.1987533849897
63.226100906045
63.1059679963569
63.0095669767756
63.003892083665
63.2474236350205
62.8776582421812
62.9799680762609
62.9668755283693
62.7492457070118
63.0665242649266
63.3470376232639
63.4083797383127
63.5219370988231
63.5246184474421
63.847230969579
64.0710040811857
63.7131805000202
63.6067773465067
63.8808046929249
63.5861434312738
63.3240421284546
63.8473503917273
63.9766358867597
63.6172333529798
63.8165697395876
64.289778810404
63.9931148613618
63.8152083641177
64.1925258576026
64.2876609109226
64.3886193638121
64.668137008401
64.9109481345681
64.8243518462697
64.9345669642986
65.2390653267556
65.2420869547906
64.8450300065857
64.7068198813992
64.650321510848
65.1364968196087
65.1503733433595
64.8107681408263
64.2122963734379
63.8888631029556
64.3200614564576
63.471826054919
63.8459731376963
63.2750248489552
63.7230127972487
63.7933830111954
63.4007020080219
63.0886739343489
64.0419247357611
63.2580225893413
63.856091290379
63.4858742817455
63.478685677685
63.7954801946983
63.7238226253804
63.6633073581848
63.4060714791108
63.7773074910467
63.5292338175105
63.1865819313512
63.1243874766766
62.4715135694855
62.5143503872408
63.2645361776358
63.74274239847
63.6325057728258
63.4513460692252
63.4150312873011
63.4088634857061
63.4032806396664
63.5345027147126
63.7558408892713
63.7847136321632
63.920893902414
64.0190650505252
64.5289780315534
64.5753688034006
64.6826713546423
64.5489757279051
64.0184821939319
64.1014768066406
64.5864633697805
64.3735395049311
64.190153798509
64.5937860854028
64.3214959187941
64.6336984207446
64.9331119339818
64.2016766183088
64.5713616326086
65.0138882433093
64.9363792901472
65.3941165953257
65.5063829793421
65.4113150445099
65.2622654203958
65.0485247051984
65.1310120699173
65.4045657169723
65.0898524633687
65.3815378605854
65.3278661214032
65.287910612539
65.106446902969
65.1100374362154
65.0028280917978
65.57971069095
65.8684467759327
65.5743243042161
66.1766020313598
65.9214217803409
65.767821391161
65.5650326221105
65.0796380393179
65.3573089916442
65.8134181117792
65.7384231080529
66.1861057757251
65.972815347959
65.252692326536
64.834544956806
65.0023987013868
64.681128277714
65.3494130797613
64.9813379235261
64.513092100327
65.1091450345557
65.8915516120175
65.3671471795575
65.3700557509437
65.4455927323172
64.8767946704607
64.9785607865546
65.1930660495404
64.7078298415089
64.9109115362749
64.8321350861215
64.6333294381038
64.4793419017631
64.497339647485
64.8268462312064
64.3823774456859
64.1434769463471
63.8291672653799
63.7697912563127
63.5501695632977
63.6085121011642
63.9929476213044
63.5500576351173
63.4881756419284
63.2655988746487
63.6331013648727
62.9508088142255
62.9563265119214
62.8073981037955
63.0910883031367
62.4862921632623
62.6291795805115
62.6268255313308
63.131201386329
63.2590167462477
63.134322429914
63.6533447776174
63.6714406092715
63.1697651141707
63.3229181865863
63.4486705485758
63.4169451021349
63.2397134276377
63.4613092844755
63.0034318112744
63.5527237800164
63.6663110197638
64.3884066221023
63.9234049473975
64.1232325306747
63.9773885476064
63.9545490213397
64.1852623898634
63.4105982704771
63.8309536717956
63.1183132508053
63.2013832601733
63.0635647789903
62.7096327589796
62.3579789019867
63.1769237397151
63.3738615614758
63.0056584830712
63.1456887259685
63.34453287046
62.9815518578091
62.9254444060614
63.1641272981699
63.3675647597752
63.4204398823545
63.3091927347109
63.2164028104292
63.1486849244808
63.2658277320219
63.2303344587399
63.340916219967
63.4073472356326
63.7269271507899
63.1740841174535
62.5851386772582
63.0079207759991
63.1037021455598
62.4785738626926
63.0403116989381
63.3769833235089
63.1137589209692
63.0266752887235
63.0465309832182
62.7665390376335
62.6335784692842
63.350173574023
62.7783499272302
62.9480390489101
62.9694915767569
62.9465485445441
63.0158384635705
63.4409929977468
63.8028353945381
63.6991141566001
64.0590793086555
64.0207849449827
64.3833410793683
64.2330921830001
64.1468812106925
63.7388634698733
63.8129227291957
63.3316522925372
63.6289837952179
63.7339195739629
64.4164147956045
63.8697870560738
63.4331490915528
63.1103169476119
63.0340073922418
63.3005294800817
63.3294376887957
63.1845403787214
63.0601837728616
62.6798637077386
62.9461125741944
62.8700196574655
62.5542484539656
62.7130772294422
62.910403626857
62.7502039606889
63.3032918380632
63.1701827710674
63.4328571454558
63.7380938998787
63.2649404510592
62.9089409017754
62.8778918910949
62.3723110701955
63.0014523457111
62.4939234528996
62.6966752573411
62.8032893923262
62.7787171349956
62.8096834187824
63.2081864770086
63.3900038141769
63.7207621017745
63.5380155817542
62.8720632958072
62.9509952927044
63.3997492937122
63.6877239150534
63.1855262092544
63.3535988074055
63.3170772075333
62.8922639073796
62.9936510647805
62.456200503258
62.7765739875183
62.8329887968181
62.3727222083167
62.584914615331
62.8507267648729
62.8252835994355
62.6542052360121
62.7262117808685
63.0320611426599
62.9208032315496
62.864932775741
63.516528263242
63.043023336266
63.3121599693797
63.0404988152901
63.6230894572944
63.9807511453394
63.9123689949503
64.0254792359517
64.5003626553016
64.2571787619479
64.1796431958646
64.0157656579005
64.2031023416013
64.1609248672281
64.1119969235879
64.3485603778923
63.5523926875332
63.6672948557698
63.9813124034514
64.0850303403832
63.6807341494423
63.9267750260019
64.000862537924
63.3690173038038
63.5786921896633
63.7014987829414
64.0873682054023
63.5983213925362
63.172629500548
62.839689484763
62.9290855374294
63.1582910932907
63.5232291102798
63.5999297759309
64.0615855323659
64.3499893218946
64.5715352376836
64.4967040930007
64.4887802210168
64.7050924158294
64.6817194759998
64.7224847888574
64.9808041952921
64.4464930296817
64.7656409996858
64.6263938705928
64.5909124625416
64.8826394938104
64.758259133707
64.2037021334317
63.9332495997739
64.2066594523866
64.1957015483664
64.8334420015411
64.8371928914109
64.5970002766574
64.3297673160701
65.7633729852253
65.7671340325562
65.6277587509447
65.359558043023
65.3334952783406
64.9620015402319
64.7093627431496
65.0399379979204
64.9379885925313
65.2787978513105
65.0796547780599
64.9459672528679
64.7166976955846
64.705526239113
64.4226512547995
64.5264846804328
64.1881605913251
63.9952198372048
64.1740291810827
63.8352671318727
64.472347809781
64.1721916041517
63.6630529594343
63.4406878582398
62.8049502309233
62.6774300390262
62.7606397682326
62.6152326869243
62.6344260405385
62.6777030736832
62.7083381475288
62.8786079714932
62.8380623751484
62.9563712176518
62.644495754345
62.5507442250044
62.746387733845
62.5885360292381
62.6614721561555
63.0524258892811
63.2284597746298
63.461812049028
62.8679043112
62.9594053239638
63.1944470864768
62.8926272857504
62.7624215915461
62.876146628174
62.3438598155801
62.8046515868162
62.4733623198846
62.7081537136379
62.4810187799745
63.0608738809049
63.2122064194852
62.9913749234126
63.1113631318833
63.2334938210097
63.0403865068403
63.3035668937003
63.4554598771246
63.6534688857524
63.3326788684921
63.4712174688318
63.2169289139367
62.9329537549231
62.6014667380806
62.4576171091308
62.2818351338131
62.431695764011
62.2823409095784
62.3669982582553
62.5156820046779
62.5771035170877
63.4763928845059
63.4484655737586
63.018693909955
63.1984782101063
63.3827596189878
63.7941820440618
63.9532781660279
63.5501012019247
63.8157353983462
63.6756509379947
63.5858040726049
63.5236481472456
62.9754916595869
62.9860502225924
62.7558446714538
63.3062804554552
63.2630939855113
63.2807780035218
63.2695706744244
63.0475632948452
62.7482425820732
63.2023856968063
62.9906379230875
63.451254619967
63.4902939415472
63.895205939305
64.0670788632124
64.1697626472197
64.6812341524542
65.0744735456491
64.8752749966645
64.8841091757739
64.6609559565169
64.7605790477497
64.2207269668615
64.215089070616
63.6865798043005
64.7073776105757
64.593756909393
64.4598462829716
64.3429376887798
64.7893532823066
65.1735170630907
65.4330244643815
65.0527361996673
65.1289634768655
64.0698597567341
64.3085562587745
64.4580476382239
64.1252776795399
64.0190044129646
63.8885483866987
64.2985805682343
64.3861667790035
63.9937496752143
64.1845597905758
63.7253039062957
63.3550088994332
63.5119537206536
62.8420998748777
62.91537500709
63.6182202908158
63.4087664321347
63.6688075861743
63.5307064557383
63.5730954549212
63.2829007512549
63.4814318575343
63.391913944498
63.1125771817024
62.6831624282412
63.2403768716478
62.7239061377363
63.2206207374989
63.2225220628186
63.4578255500766
63.0613047640173
63.5232235207984
64.1123008379628
63.8727591720817
64.2108396667664
64.3015614813673
64.3971551496209
64.3255392432012
64.0148372993261
64.1240268850047
63.6379712073904
62.8960737532691
62.7884863456251
62.7876663491233
62.2222911186268
62.7016558258637
63.0222266887907
63.427469287843
63.6211288068469
63.762612919048
63.7755230772904
63.7760489194646
63.9977957803105
63.3333427426363
63.4102881332203
63.4703715482716
63.6014833549292
63.7729580893605
63.8864277968712
63.8186769407168
63.5290143809474
63.3833723710268
63.0474093042907
63.7568310590243
62.5470867679409
63.1426623435995
63.1959331822828
63.0827416576191
63.1682597257796
63.3228060494854
63.0710835843162
63.2104992366227
62.7337391351883
62.8276559667491
62.9653429887998
62.8460045559332
63.0872654677194
63.1180775991193
62.6315468159492
62.5195818481862
61.9818359629389
62.2292596388506
61.8873082077342
62.0906687659447
62.2695683247653
61.9569938306304
62.3281312079859
62.4016053707307
62.4831322389324
62.2796580006293
62.2955558570536
62.0343296155347
61.8871588995865
61.9463334871715
61.7278768921037
61.7559313946755
62.0960658958346
62.3332802884037
62.4985443677157
62.9387660384051
62.243050959519
62.0766296296687
62.3786594930774
62.2703556793128
62.5130687308901
61.8877063802798
61.8554970460226
61.8603014216996
62.2534290749135
62.1836319056382
62.3695789941756
62.3126792012554
62.3262461329853
62.6617475359817
61.8989173009309
62.3057144050214
62.3491955143781
61.6123453366515
62.0286335480649
61.6408640037352
61.6594661553742
62.2336537025054
62.5118834390649
62.1152627954889
62.6187903527078
62.3289568003251
62.9015307341254
62.6030149347233
62.9007850853661
62.385966843029
62.2637002617194
62.631372229556
62.5511311762251
62.7802952370889
63.153612527356
63.2336497445388
63.0406419343402
62.8710707240131
63.5804027321129
64.2946390543132
64.4188236746413
63.9605900998346
64.2197470479846
63.8026229817603
63.851712626917
63.7239414883227
63.6861437074083
63.8556229639129
64.3334113043966
64.3675142291703
64.1009740836425
64.3080725404958
64.5548853658867
64.4582715060935
65.1211970494384
64.4428040335844
63.89610597305
64.0912458087974
63.5325421658583
63.3297088637747
63.3208186279292
62.9886200106412
62.7214976214944
62.8393758751888
63.0728506382557
63.1232069378376
63.4008810848109
62.6133874220623
62.7127938129473
62.8936482494919
62.7445207573956
62.774713018036
62.8385814785127
63.0878638530724
62.8752137284867
63.1586079109481
62.4378012238197
62.7194578492367
62.4708834398014
62.8590456979516
62.9383326029844
63.040772428117
63.5676452943801
63.3774784029946
63.4751808732558
63.4342482109324
63.0077282214637
62.9993389826199
63.4522864664148
63.5827287006337
63.5220218497481
62.8860861548455
62.9913890215976
63.3716628320602
62.9877545369038
63.2457026760888
63.3206916324712
63.0575798123441
63.1394999445407
63.554755263981
63.3673573990911
63.166329277841
63.7163955864358
63.5235068605841
64.2178897770626
64.4042798509432
64.6136592776661
64.2844635038954
64.9184658436803
65.38428986741
65.0519571053918
65.5751199030254
65.2006339792841
64.4623407457812
64.7796402206127
64.5570306337354
65.1519186874568
64.9815948401407
64.5918846379176
64.5968141804333
64.9069241702207
64.6175608162937
64.4320690387933
63.9809515383835
64.2809566889006
64.1443597199223
64.211787117651
63.9976565716189
64.037830610531
64.2232672732225
64.1310541910003
64.0053385478688
63.7797379323919
64.1312097647698
64.1205096591236
64.3408596238805
64.2308554153847
64.2045012576736
64.1560811691722
64.1176588932882
64.0244021290798
63.606931246457
63.953659625925
63.8416406278181
63.419647157898
63.4990712010175
63.7081238266642
63.2427237580414
63.1576525989256
63.023498553362
62.3645412653364
62.7737399152044
62.6149693027506
62.9798328147405
62.8387936174519
62.9618071234513
62.8081265647856
62.8501549538786
62.8168642567616
62.7545974542921
62.7598178177612
62.9027030519175
63.0166716040567
64.03976025598
63.7278131233077
63.9661540496593
63.4281507770658
64.0681433121444
63.913128286626
64.0161176796455
63.8107257986169
63.3734406536158
63.0619892424183
63.2338726893139
63.2270814749269
63.3873272853947
63.5564285844919
63.931541804801
63.9726670911079
64.0182210774013
63.5254100763083
63.6673833599565
63.8220350088378
63.9079553169315
64.025238830102
63.881725174177
63.578385216454
63.343229496805
63.3905701077734
63.7630518826262
63.6468663912137
63.8113059996322
63.8670350727646
63.8926278291561
63.8073998657902
63.5709892983505
63.6189274822028
63.1564219728733
63.6080592868371
62.9126015792234
62.782523755158
62.2417970787829
62.2020445704004
61.7774974645946
61.9505129292324
61.8532395509691
61.7987735139481
61.9947786268192
61.4244535231198
61.5846177098041
62.0214373935878
61.1208108160751
61.1350573804484
61.2050676272388
61.3048573124949
61.1922711702466
61.2435293809249
61.7589083728592
61.986844286439
62.2475736263335
62.3006161727773
62.7565381381911
62.5011200785362
62.1860666443112
62.2331189840867
62.5957026861583
62.3975180584288
62.5133328086496
62.5363490471
62.6386831703966
62.7433793301702
61.8431228905015
62.6523947058687
62.6167998177785
62.6219109969237
62.6747179988954
62.577519066608
62.3562483168088
63.1404429344779
63.07502237185
62.9673191803469
62.7885957065433
62.8448319327676
62.8993223270949
63.0241100361891
62.5863909192823
62.801227710475
62.4590145163005
62.7982472162752
63.0367891951747
62.8710075119778
63.0040207073092
63.3208682071059
63.4635738228178
63.0098798859891
62.6900744335857
62.8541619852363
62.9004451579383
62.7311126892098
62.5733417245414
62.7014670614209
62.8185337454025
62.8969870739827
62.8233395020136
62.6588784288988
62.6765816710371
62.378217195334
63.0263992681732
62.7550122064574
62.7433781538787
62.7608840286687
62.9142259384819
63.1309423110028
63.0173053801914
62.6357571505627
62.8153431510873
62.7418684736886
62.8655681973647
62.5755928054351
62.3765364223543
62.414923099122
62.5841854763725
63.2450166966798
62.8704058588427
62.9361141784625
62.5268509723312
62.8307134553854
63.1591868768495
63.3678421288234
62.9629915741924
63.1649595405498
62.8154985769829
62.9071232916533
62.9771488075844
62.4888507626244
61.8173397738342
61.5287236311256
61.647070197402
62.2700836189291
61.9580932973291
62.3450118396868
61.8342076731613
62.5559556453064
63.1020188906243
63.3669935664948
63.6574832940194
63.4232687191038
63.6972419330808
63.4504605517052
63.6379394088104
63.2383932795492
63.2676296273966
63.3243746192132
62.8721196493868
62.5021843619536
62.9276085618975
62.8550853245594
62.560310637644
62.86664789528
62.7807817480108
62.8933000678646
63.0099782603309
62.5825841553055
62.6166885259696
63.1317161248542
62.8910792813124
62.4271831895205
62.5415358174341
62.416362657053
62.7532391101122
62.2455054462422
62.5631185898171
62.8980065539487
62.3960445621169
62.6022318563831
62.5340481418111
62.5742652782527
62.3356101949506
62.1253236960514
61.9244532848196
62.5056026924285
62.6448096695507
62.8071868460988
62.230422696755
62.4963587991674
62.6846609667919
63.4427046306153
63.5641892318132
63.330784741325
63.3694737499027
64.2708037000978
63.8938368575153
63.7199309490669
64.011215414458
63.7211679568764
63.4993237353946
63.625305879265
63.5903862838549
63.4465260776138
63.570024818286
63.6788552370362
63.6188597598239
63.2036979234809
63.5681798035436
63.165714631863
63.1272069498046
62.9985724801266
63.2027616134001
63.1011188692022
62.9111647346581
63.389150158536
63.5317754998135
63.338398091077
63.4581964467194
63.4544279773677
62.8050106677085
62.8593793946687
62.18618069375
62.2244695552918
62.1913345586092
62.6535837198823
62.2245961826128
62.1388302654311
62.7399627902889
62.5079368103425
62.3131029995546
62.5760861770922
62.212148910706
62.2700372231214
62.0779700871843
61.706725473941
62.6836144433116
62.8091392453151
62.6440445882829
62.6118909595111
62.5036824550912
63.0229777349578
62.6755355043181
62.842323144919
63.1254949806386
63.1516984349582
63.2574767116523
62.9999012693339
63.5044346288572
63.4127215499162
63.3072375659639
62.9296642118657
63.1662120116451
62.6938167136694
62.3249740119272
62.967850362528
63.0671225425576
63.0382786474614
63.0242978723607
63.1848355320645
62.6504576181654
62.9101383680906
63.3031372297238
62.8303021109536
62.7179998844455
62.7223830748566
63.2937936814425
63.2432002193367
63.4109324973733
63.1555453259362
63.2367915100503
63.3073003211704
64.0341059960383
63.7905622585751
63.8380934296388
64.2012000940285
63.6946820191319
63.6709147821778
63.7823051876317
63.5677025731985
63.7835883529706
63.4571990952945
63.4335178578831
63.7924062250791
64.1609799216332
63.8595859608254
63.8860923183616
63.442236511654
63.6601858881133
63.5508798637777
63.0715918477986
63.3759566148728
63.2518970446836
62.7790017895197
62.5657746761122
62.8222322100985
63.0579505896317
63.1785626447992
63.034685010917
63.0960573789937
63.3509455811873
62.9249158588376
62.7604840522391
62.5896363737956
63.048572660645
62.6718892319652
62.6706875976379
62.1942534648551
62.4787208465964
62.4787662676054
62.0188973295287
62.1730684115036
62.2145261317047
62.8751182573022
62.7920647183184
63.1523398669511
62.9373419885963
62.8282071006511
62.8232238873145
63.1204217938582
63.4005839270349
63.359743129545
63.3984184538057
63.5801220277353
63.9400337747933
63.7053754549077
63.211217101476
63.1036366771834
63.2662700646795
62.9819196163031
62.9380646154915
63.1509986464307
63.0013042485913
62.4439687895898
62.6684936921202
63.1943553593915
63.1233870407593
63.2859378037821
62.706456263847
63.1720405849522
62.9991231858783
62.9643362332379
62.8979122287287
63.1311242011687
63.2697184327765
63.378357395752
63.7472174193242
63.8396773714861
63.7332338838634
63.7550350632302
63.6903305453387
63.4448776327956
63.6629191214821
63.9481847940304
63.9151402065455
63.6690043745588
63.9885359105436
63.9394085573325
63.7903533505364
63.803200270544
63.6492899814039
63.4271693642746
63.4800389687895
64.0094981522696
63.4275013647632
63.9599224234119
64.1838346794406
63.8149199573977
64.2846609876466
64.0028306501957
64.551066214104
64.1581186406653
64.1438782986681
64.0602377684296
64.2715327518874
64.6534959732031
64.3120293764596
64.7682582250713
64.4020924795232
64.1170577133402
64.427102037352
64.5528301755521
64.3565413168544
64.5196463176917
64.1564288648507
64.1999259515208
63.6957444201124
64.0242418965491
63.9282641412874
63.3225327764683
63.0802327374462
63.4808727044506
63.3830381050216
63.739017687144
63.3868840102782
63.516410391201
63.2956026467529
63.8221405587138
64.2456356028487
63.5851454720145
63.6329561076868
63.7389719934037
64.0032633458423
64.0347883575231
64.3738404908183
64.0116613827
63.756518812939
63.707787965895
63.2292326427578
62.7262111069623
62.3885816367441
62.9847265667742
63.0128564400683
63.0103569342748
63.0177066432291
63.5468278911211
62.8245018488122
63.0498088091637
63.2163209140166
63.2741361693229
62.7172812724134
62.8402870110575
62.0673302377745
62.0623698797553
62.2016493012754
62.8324814041994
62.8815238991004
62.8291938155823
62.3829341209044
62.6173448309175
62.6156742696748
62.1407933951436
61.923609947219
61.5398310065767
61.1980619314636
61.7193101337426
61.0915621615235
61.7814183443208
61.4111850529909
61.6537592324809
61.8249441932389
61.6643219110279
62.0408472285304
61.794877706292
61.8507607320776
61.7611952913115
61.964799670762
61.8615578743492
61.8650676195592
61.9192570400029
61.8788360023253
62.2379617156175
62.0699959945346
62.2308790432461
62.4753488367496
62.1170027631977
61.5488300175348
61.9232611949721
61.8240081750997
61.9263258917867
62.3200488546863
62.1576650011773
62.0191758761553
62.3648796262739
62.5525069146592
62.3587945577678
62.3582406802706
62.0459146716611
62.5518840173759
62.1051920652083
61.9420891040693
61.655239872528
61.487243474114
61.2262837744399
61.3030803511131
61.4536233696609
61.2174360608915
61.9044027837533
61.7509991656239
61.7791995068472
62.2568665385066
62.7549585519394
62.4477372989937
62.2043702133
62.3979342147623
62.2934131920425
62.1393762280033
62.7886459971328
63.1952019627026
63.6392372405736
63.8264890913164
63.8486196719466
63.8259874998507
63.716787494137
64.3919376110851
63.9904892449005
64.1623175526903
64.430285921641
64.442854453414
64.2251071530304
64.4338755226616
64.2672176517393
63.7256794840161
63.8263730414971
64.0015561539913
63.7087060786001
64.0253011654197
63.6952480189906
63.4344020339932
63.3178681209779
63.6487456120965
63.4559082674797
62.9863889245449
62.9708107338176
63.1398021173317
63.6776139464716
63.6183117438761
63.5345069519693
64.1052481661487
63.9812375322323
63.8521907125092
63.8020559867378
63.8380721857361
63.3142508536482
63.5007957931986
63.5479546491332
63.2110028951635
63.2231664112756
63.2453766154654
62.931368306215
63.0118675414763
63.2029897678923
64.018199939693
64.0400078783963
63.6013686760383
63.7972894727215
64.0588562687322
64.3627915302929
64.0541288411046
64.4236222643651
64.4037278872311
63.8031842043973
63.9069094211857
64.0759423148863
63.3687424653492
63.2100805256447
63.4432781350294
63.376492826063
62.9965782676763
62.6202079273856
62.9435563504386
63.4841594963608
63.5132672948879
63.7240612007699
63.2828044674269
63.2517793328317
62.9698046857839
62.8782819846137
62.9117380430541
62.6489256284111
62.6310489374651
62.4920396329774
62.4890271557416
62.9524734177137
63.3561272004958
63.1798800447294
63.2521423667087
63.2672042956745
63.399475989087
63.0878009838052
63.4278408583497
63.3997457934252
63.4804913953148
63.201725024767
63.1404033188491
63.032230650625
63.1398279970493
63.4750607250883
63.2884832204701
63.0858261700914
62.7254497088047
62.7863935193428
63.7685778041005
63.7271145771348
63.1915927838956
63.3111888219137
63.6459522320278
63.2863958223606
63.2083966247409
62.9633645451046
62.7110508460407
62.4667582912087
62.4308692647292
62.3282325931655
62.583426748265
62.7056427799253
62.6531515832419
63.477285984973
62.9922890426391
62.6497603855519
62.9474305816872
62.8739480486063
63.3635550852018
63.0845401332577
62.9973200307445
62.7965628573458
62.7892852496447
63.0809469578674
63.6316596515032
63.5873162782275
63.5914022831924
63.5358621542804
63.9310649098248
64.1927694901194
64.1151556688282
65.0932754382285
65.0263709673139
64.9316491694703
65.0911892461375
64.7590145218751
64.7935355083014
64.615947574153
64.8947593329054
64.5080098448194
64.9824295246381
64.6876184123293
64.6894791881287
64.3512308471244
63.9448467636248
63.964362164155
64.3233003740448
64.2334762668761
64.5685509732125
64.4705525323943
64.2594561175865
63.9279130037731
64.2075513251466
64.2349486268358
64.5196674884674
64.1349866638193
64.1598578073068
64.3115069743149
64.4566932025217
64.6718575666087
64.8255874110429
63.899260573201
64.0232428452138
64.3270621998241
64.7783127796455
64.6445148134361
64.6592577992269
64.4761876299715
64.6713024284109
64.2317737740732
64.5525988988166
64.3410601552347
64.1858235380734
64.4015529170792
64.6688929032561
63.9777088555592
64.6493514826611
64.5815497260714
64.7750060583957
64.8750199555291
64.763536214556
65.0990557754174
64.291014486517
64.2908819638521
64.3665568200427
64.0775413061402
64.0960480629062
64.6655630134595
64.7063692401989
64.5456363787758
64.4837794721527
63.9996429640179
64.5016020261683
65.439685186429
65.0884788830595
64.8115642492573
65.359742572223
65.8023181637268
65.7459780106019
65.9753932013848
66.1808907211717
66.1451001311786
66.3970118108141
65.9822849104842
65.7230108503906
65.6584202376366
65.304001566682
65.7747990716961
65.7669324168167
65.7925139501961
66.145190628518
65.9105376132502
65.9559146176669
65.6439763880199
65.0889403906873
65.0680342900794
65.1104602395684
64.6875968678055
64.8113752466785
64.4309948522164
64.5147224394668
64.4024365695105
64.7311270581849
64.6956101179066
64.960488876669
64.6945997329676
64.2792296236344
63.9413478237704
63.6225492371061
63.7482568169501
64.2894599905904
64.9912782783226
65.2032776638109
65.1981136219633
64.9105730789075
65.2216929292211
64.5747527675015
64.425356347988
64.2557782282446
64.8637683332665
64.6756582987509
64.4686732610722
64.2834223804022
64.4567871271019
64.789387174556
64.7589172392075
64.7022618751158
64.5124696916895
65.2494730531135
65.1672922985321
65.0029027129936
64.7095571638069
64.5252299804756
64.3025034039046
64.3608213784153
64.011830180973
63.9472888422394
63.7188159167278
63.7593495018823
63.2213492441541
63.9165673390618
63.2367876569727
63.1373620165257
62.2998376892925
62.6479775039494
62.247087857115
61.9440036961002
61.5521943338997
61.704851436178
61.4062918731289
61.6499557909733
61.5467501239719
61.7406164925964
61.0150514155055
61.4245246775152
61.4330156989257
61.6724592046071
61.977186173444
61.4238541258869
61.5268115656884
61.5707879368627
62.1347008639611
61.8905884909809
61.9016731724167
62.2031141345381
61.8985261861652
62.2889070543524
62.371640636646
62.5038196903749
62.3100613856847
62.2678578232685
61.9398943770967
61.8313690378418
62.9989947409948
63.2101512378947
63.6392131536969
63.2760260049836
63.1783331509002
62.9423508194261
62.8543324834311
62.4505080593242
62.1935430764879
61.8892377626236
61.7465779044009
61.7178536335872
61.4321503978532
61.2053701357006
61.7010868373519
61.5364400973734
61.410360400312
61.1041000445881
61.2699817181792
62.0712638163836
62.5188814589648
62.2355232689093
62.0874130443247
62.6258898991033
61.8759155126754
62.038366172859
62.0652074407572
62.1424955058383
62.5598997042424
62.9196066307129
63.0407017396623
62.7363641734701
62.4655600821492
62.4449374208727
62.6579096389961
62.3467495377515
62.1869551451112
61.7820835959415
61.9334065872107
62.0491546093722
61.9904516076663
61.8684792350627
62.1281726791164
62.1310255326254
62.4753920392719
62.3859225072771
61.7796645490969
61.526151306941
61.6964321905689
62.2531395325554
62.1776619833661
62.3593950425222
62.8170919708146
62.7350858990448
63.2159874973155
62.9728703004985
63.1128527820261
62.8342885570119
63.216051204494
63.2828991118234
63.4045324400272
63.6610497156058
64.0388552138349
64.2502712100817
64.3425687910509
64.1729563809349
63.598339919221
63.7354565187158
63.0334006960395
62.9870709444212
63.0001343454298
63.1362683095758
62.6113777384741
62.536795914497
62.3939455115037
62.2513924060153
62.4629838902919
62.3141935788353
62.3506885157686
62.321864086786
62.2625324646
61.7756323679801
61.6039612568915
62.1142829599233
62.6835259678668
63.2462366394148
62.7507918019869
62.5342045282797
62.3360542164758
63.1853053969765
63.6412891648271
63.5807098842099
63.3201667334054
63.6960679145636
63.3520101898128
63.0945491616479
63.1097021665932
63.2553325860547
64.0200282622642
63.6658568706393
64.0000414788571
64.2021852932565
64.6368492516095
64.42855440152
64.7636735551295
64.342685239207
64.3893928375878
64.8806181099087
64.8351838609677
64.7167312785142
64.7572078499914
64.4299876081277
64.3212285990966
64.1996920707228
63.7293467778099
63.2403545660758
62.5461778315225
62.5913698698782
62.2012949439528
62.528387427093
62.5361383604284
62.6921301386621
62.7622444097942
62.8431605828335
62.5278176585554
62.7727718581846
63.0432973763756
62.8761185859617
62.6103389480889
62.4633071035033
62.8158697645573
63.2111220989517
63.5167890177332
64.1610761607886
64.1917760803261
63.7008812456926
63.7350883794644
63.1624661074443
63.2881556613346
62.896965328395
62.8327008408771
62.9811872296579
62.8788574519779
64.0077209166267
63.487220446165
63.6025400609704
64.0863327107821
64.1482843623352
64.6987846888898
64.8807179018367
64.4790050189156
64.3777720181409
63.9788364936828
64.4064135412463
64.3539768579517
64.6475479990639
64.385197006697
64.8614003668734
65.1202687230027
65.3864669193704
64.8019827075383
64.9403138896715
64.5336311743736
64.0575387373958
64.7391801905374
64.5174939870274
64.2519854940064
64.3992792919306
64.5014998516961
63.9863314667673
64.2600226585245
64.1143682359887
64.0081303229439
63.9182458823248
63.677484739309
63.4117102197133
63.3863000112648
63.5625826017936
63.4709013860117
63.6040504633386
63.2053425113932
63.4524367880771
63.1724556691185
63.3484807191614
63.4260218310643
63.522442865867
63.4884080197556
63.6932268982941
64.1000526225077
64.0250689280452
64.2265265093698
63.3114173961737
63.1105433797247
63.6575537969574
63.5549228824774
62.8984473825856
63.2022220437558
63.124436111708
63.1976927132172
62.5131973341492
63.0595976577069
62.8298083045806
62.638639441009
62.7454104439834
62.930233553007
63.2546585398563
62.8024922046265
63.4872807939219
63.1993981678731
63.3438152794051
63.3658767419402
63.1022068786997
63.0946173194626
63.0543986500728
62.8013051055524
62.8838280996424
63.1112455987371
63.1329576172813
63.9022930397947
63.8483428876187
63.4997397969723
63.7459893419459
63.5275313671853
63.655085036296
63.9763964614685
64.2054897461504
63.52095003134
63.9377013583668
64.0212388070939
63.6568811140581
63.4709281868457
63.6553097453053
63.1903458189844
63.2740917107664
63.6915462017991
63.6595265245129
63.7935679467805
63.7898955129233
64.3791207892777
64.028478392003
63.83394229109
63.8275794375333
64.0611085210668
63.6847210412115
63.9956905942905
63.7220664302043
63.9104043803494
63.1696370122504
63.0112809094746
62.9975733431969
62.8678392223617
62.7393845707342
62.3682418269924
62.3650808153793
62.7339088861719
63.2465159767657
62.8972454184441
63.0185032935343
62.8808748033247
63.1039049299037
63.5157973942262
63.2445542550293
63.8199163044676
63.160671152223
63.2933777425999
63.012839754303
62.8945348434203
62.9731714151144
63.2666101369004
62.5616384492023
62.3288328201421
62.9869403157262
63.2107807146211
63.3446274148464
63.3541865169469
64.106136947357
63.9703917736817
64.3104933535254
63.967500080826
64.2514637476659
64.481161188893
63.9071941215124
63.9396099626993
64.0303140461606
64.1780545709889
63.9227006034545
63.3705424590629
63.1354053557813
63.2931951093349
64.1821141946659
63.7850265398206
63.2569647324832
63.4828841348283
63.535672571862
63.7841272624891
63.5263685174136
63.8270190596338
63.5794817795395
63.036812958887
63.4143067740376
63.8143980899746
63.3229766736114
63.3338641327065
63.7559464873208
63.9831227588736
63.6920681155403
64.0737216725459
64.4846797926617
64.4941980487164
64.4710500924292
64.3692367271006
64.1626375096586
64.2853440841546
64.0823575005242
64.3612388932823
64.4525302762327
64.6445741307202
64.6389617671089
64.4914572854919
64.7223682614768
65.1282111033549
65.0099160651295
65.2773631742372
66.3925755477176
65.6587828465722
65.9035227697962
66.3496625009892
65.8275923760137
66.2428859957002
66.5271783313605
66.238062887677
66.164805306508
66.0114220843486
66.5758298228381
65.8971235794941
65.788837982079
65.6032409548759
65.4516659828559
65.2431023109879
65.1841619235526
65.2518642258402
65.1455448743752
65.189485852828
64.9123245100927
64.6765498445401
64.2780400413454
64.6874834898653
64.5189320968722
64.1741292022838
63.3983641952173
63.3918431593464
63.1748244396818
62.9193187335263
63.4668889116566
63.4740515999025
63.7974402221597
63.5105656708928
63.4824410052425
63.670786503717
62.9226455834969
63.3754806535529
63.570219990728
63.8572625915679
64.1213473363172
64.2914472887199
63.965256347526
64.0649793991322
63.4836644453403
63.8187127885065
63.8769700636878
63.7092974042826
64.0734883380104
63.936404280829
64.3752408313245
64.460302396379
64.3042409296185
63.7626002930582
64.4731760049593
64.3875078974696
64.7261713008761
64.5100178477042
64.3848905572139
64.3152426111554
63.9526046515375
64.2387447176549
64.5828004006189
64.0626095295016
64.0173465252253
64.3094497069113
63.6630979438016
63.7031982906079
63.6476556969633
64.0855697165955
64.2283777508681
64.178879793869
64.2088358615398
64.564442420881
63.9568685037121
63.8152453556593
63.5572954134338
63.7167878751093
63.9055336699084
63.3460831981644
63.4847484081137
63.1757497272237
63.7052027046186
63.102995400439
63.3971703488163
63.5147912445744
64.0593491789914
64.2865176910503
63.8298107248707
63.4907733083775
63.537661472582
63.9252959981592
63.3465788814461
63.6554606777829
63.6289012594716
63.6584264957923
63.5335737425378
64.0728145621833
63.4527288380661
63.0288025230722
62.9267759574141
63.1347602213811
63.4410004371317
63.4383811858405
63.1913249635533
63.37158798623
63.4220560159555
63.2829954211916
63.6494057841619
63.5233524944302
63.4607550620714
63.6944724943711
63.3060967994367
63.4640069505083
63.16574411259
62.9126692701105
63.0714192007192
62.7310098794598
62.5295206550288
62.9521512469913
62.6775418325255
62.9781891782932
62.9969687536111
62.2886204013401
62.0424529304303
62.485285230358
62.7262821955336
63.0551419737537
62.5008995574089
62.1931090131635
62.2491247216431
61.5551728050546
61.7901822004404
61.8224154386024
61.2584499574576
61.3468378405286
61.1582197253947
61.0553966398914
61.5107526397875
61.7933577897243
61.8201183933648
61.8590474764047
62.291391241773
61.9635069531571
61.7783405201389
61.9729456073282
61.7774033304754
62.0495144955458
61.5905042361209
61.5559964236183
61.8468728627994
62.2875863648602
62.5216459234007
62.4932319470919
62.9812571273237
63.4847796453069
62.6248376278241
62.6031338525817
62.5195549021583
62.2094091619394
62.0121872300096
61.8237209592015
61.5675836817318
62.1986173951518
61.9380717627482
61.7541700890341
62.1475615000355
61.3295305631631
61.4602169261885
61.8299214207965
62.1487168897875
62.2738378450202
61.7784563998057
61.9218616487358
61.7183698918787
61.8042685747401
62.5765217814374
62.8534481922556
62.4742794048926
62.2196285960724
62.5664109045359
62.6206620852262
62.5112713082979
62.5401979372356
62.1934135253787
62.0072669210627
62.2039884378366
62.2426726976435
61.9928508269659
62.1786857879014
61.410082815
61.9836709555048
61.6415568369992
61.8282121782445
61.9741669291292
61.9822201762657
61.8216592794906
62.399799369756
62.2881249228699
62.1363367943515
61.5673830861342
61.5048126176889
61.3454894643819
61.2570094752776
61.5792275401282
61.1259628003467
61.5751796489513
61.9197454996144
61.8335342621657
61.9914937741266
62.3912913068424
62.3268099699291
62.1242264902727
62.2505629469875
62.1030891145914
61.8445046521258
61.8666901869582
61.7900649596343
61.7940207606996
61.1357554844607
61.5949930790539
61.918223660805
61.2359425279396
61.8338100362979
61.7600635072936
61.8254591742763
62.443096705524
62.8463537226655
62.4650770351296
62.8198842648827
62.5751896543113
62.763612695336
62.9490751943477
62.8190524027072
62.8956786365035
63.1754660419019
63.2543817160201
63.6567731588105
63.2446135012753
63.5609532661966
63.2641977868493
63.2048081089928
63.5869514952022
63.8467749172533
64.039267419168
64.1496821171082
63.6969522308275
63.9697803699353
63.7174848502153
63.1614170742685
63.2473325247702
63.4648913783906
63.0021965003165
62.516506624334
62.5526451792187
63.3893025574698
62.5136212546204
62.8802926692479
63.0554994586309
63.1594135496772
62.9060076977072
62.7700283201738
62.9991523488573
63.3962914092792
63.602054787016
64.0416393250079
63.6738248764573
63.9407625508286
63.7425318492381
63.4311164946285
63.7752623018406
63.8740514291831
63.6067997845392
63.4631230142044
63.9831877686224
63.5620583755689
63.3609144943311
63.4069365152073
63.3626155925954
63.6328062877382
63.3301191255512
63.9743348577703
63.7124497607102
63.2773631112662
63.1955082995034
63.6422159805568
63.435049137326
63.5348434185309
63.9201072261124
64.0025111654054
63.7974261708005
63.4218816859826
63.2246106016374
63.6162080048384
63.1108168508985
62.4654134712473
63.2195591587489
63.3053008584709
64.0481288354772
64.8883886619027
64.6941382012751
64.7764829012695
64.3786205071526
64.6709128318462
64.2700836066178
63.9634989513508
63.9305910638068
64.0423557401458
63.0569924050578
63.0525520093497
62.656116245934
62.6544311754128
62.3881478178738
62.8127671763433
63.1315859989799
62.8129413008277
62.9457353518184
63.2542440508016
63.2807282831567
63.4447932116256
63.438832926896
63.408382275427
62.8139676377796
63.1336764693959
62.7782799656733
62.7907704627323
62.7401308448276
62.7133028532663
62.4993281960572
62.8504293185468
62.6769876192583
62.6881078202479
62.7477803789589
62.6403929952548
63.1444312461721
62.9479361128349
62.9997061944392
63.2729607065452
62.8610287883328
63.1471841271688
62.8134912846991
62.6911113579679
63.3890828140777
63.0202129532964
63.1231670777631
63.6167491174991
64.1388642832104
63.9619367745387
63.8695893780691
64.1378808118796
64.0598191346653
63.8332954831932
63.228469237205
63.5603213389695
63.6257829052005
63.4626962001619
63.148455385287
63.0783161585468
63.0536033067686
63.0056544389385
63.509441833678
63.6235216339156
63.7184422492806
63.2430534550089
62.8386503821537
63.0069279231046
62.6320719140164
62.6812308698423
62.9076561032487
63.1964202961403
63.0112069144611
62.9019581233805
63.1981267065959
63.3220766602396
64.0734325134306
64.1688652145428
64.0342332316047
63.6638325625488
63.9845595947925
63.8424431608154
64.1743799773743
64.1325745506434
63.8538685284325
64.1317275636765
63.9501266337465
63.8729199405184
63.318655725214
63.6098260433908
63.247542023541
62.8225383318453
62.2819650506598
62.8712098969758
62.5449585995229
61.9913691678018
61.9712325145083
61.8417649247885
61.9497935943914
62.2250453135775
62.3826482845621
62.2880024977282
62.6057356526021
62.2856536982528
62.955495290884
62.4638108567237
63.2459601889032
63.2536499039625
63.9083626861083
63.2525688744781
63.3338776602366
63.3024401740393
62.9249016118871
62.4044878445359
61.9300115337609
62.3433765967041
62.2407388120895
62.3313155744254
62.618976077557
62.0607710819101
62.1072767921956
61.7822248904267
62.2257524070835
62.5144874170722
62.9006900262387
62.4434493884222
62.3897116136888
62.7141793370743
62.7786171035047
62.801712289649
62.7289612865171
63.1923611053498
62.9807795544242
63.3210597150123
63.226013192217
63.2079515839935
63.2320503076983
63.7616782133708
63.8617226342007
63.9597850593934
63.8952104081992
63.605943707718
63.2644882181849
63.1616899040268
63.0804757530227
62.5107256762608
62.754993897612
62.6059939672956
62.7821156700195
62.7459889116435
62.4591459197113
62.534210262545
62.6395828080196
62.8574778766848
62.7615110747664
63.2389730312306
63.5076459080275
62.5503932912858
62.6260047365869
62.9113055559358
63.0590216883765
62.8280561297522
63.2682028444124
62.49873784208
62.1685904717417
61.8404938534572
61.834737683176
62.1926924728556
62.398181155524
61.9035829287573
61.7426009260594
61.5423080505626
61.7173139904571
61.744111524005
61.8507015461523
61.8383300650927
61.7035848594597
61.6776417674804
61.6226572514068
62.1032814015153
62.6045132070573
62.6955390408371
62.6169352626883
62.647131636021
62.6827233877268
62.5872666910258
62.7588165949268
62.8122807237219
63.1495463082546
63.0849990654298
63.2614599826963
62.715315705922
62.4283515242352
62.0078117922435
61.8575388990623
62.1566981800516
61.6976981869725
61.7899540215408
61.867710823721
62.1688587020338
62.3966773397543
62.6026632425934
61.939333532485
62.3518769724697
61.9488125857685
62.3258900698084
62.1908135222552
61.9037876086019
61.6502199220922
61.6277707053909
61.4680063605309
61.4249160495866
61.1458867940946
61.5489617496403
61.4606150997266
62.1039632645023
62.1863996849229
61.5445245845053
61.434416834244
61.2986554189067
61.1742027544731
61.3292487602628
61.954733913849
62.5588951153088
62.8668105239588
63.2748457927487
62.8713726931807
62.5239403411198
62.7848144191362
63.4587812640964
63.1036170968225
63.1254104893614
63.500356525373
62.9733688092097
62.7189006279815
62.7006893260341
62.8348997378251
63.0806100802541
62.8226586671419
62.9629345646244
62.3746706021235
62.1288773757567
62.3040420508531
61.886131002815
61.6002890172213
61.7746999462516
61.3704488309873
61.8726667414999
61.5674818474409
62.013627352324
62.0873130634242
62.0142470276753
62.0781959514464
62.2714066712704
62.2598704200087
62.4256150051343
62.7675665786606
62.785258993058
62.1252962363128
62.4114932418214
62.1417803524046
62.3382827633785
62.2334476898128
62.5538860842452
62.6254112300308
62.2966566600138
62.6474233732093
62.0122994550914
62.153999388946
62.4221686687704
62.4011136137187
62.5555480583148
62.5197558196563
63.3474023645574
63.0107792954434
62.7501392575559
62.3006111035113
62.3711802419718
61.9490360999382
61.9873113221116
62.2354824541072
61.832667782871
61.839712522163
61.9459764051882
62.1688925275463
62.2240632387415
62.2718037638199
61.6077347870192
61.7768410924196
61.3623106824358
62.6558236648778
62.5657457177289
62.9000317902513
62.419080795648
62.4472504324727
62.2590079115947
62.2842084744305
61.8804599383982
62.0275707875275
61.8563986989267
62.2866978296862
62.2709184635526
61.5748986849225
62.0763298482063
62.2354820304913
62.4158201628719
62.5218169513337
62.6182801383997
62.5048978232014
62.4558396621913
62.7649688263467
62.4690397795722
62.5022504951625
62.0559502025431
62.0229609195068
61.984590690646
62.162297183504
61.8782236326306
62.6315527238039
62.4477901130469
62.3583904972124
62.9859566934167
62.9242300919313
62.8598775664985
62.4315844886513
62.482728456151
62.5923336789347
62.396624720712
62.0854716079569
62.6321643426026
62.328874397995
62.3867159447268
61.6864650597203
61.9138551035998
62.2102529602329
62.3125193465205
62.0983547270864
62.5769315750822
62.4595387911019
63.3672558203377
62.8420174049821
62.4517704800685
62.1337614890958
62.0177347143294
62.0599175952952
62.209084316212
62.6773469915788
62.779449834756
62.6003041299831
62.3259312242615
62.0982152933125
62.4329670787907
62.5812802677553
62.7860643823412
63.1260513603052
63.047555596093
63.1052182162327
63.2662384891835
63.0212838422994
63.0975719764169
63.1358385279838
62.9962059792293
63.0529208545181
62.7135153702235
62.7077515051523
62.0883754708974
61.9413348346128
61.9432781687685
62.3710717919981
62.3608879262611
62.3556417613535
62.7321427779881
62.6819318373402
62.894308945879
62.680087366765
62.6842154436829
62.6685403453123
63.0213633442458
63.4376782347946
63.4427814908918
63.4956001548911
63.1336963563041
63.5421217381105
62.6970449592654
63.3157070442121
62.3681346580746
63.0343127658826
62.7525703245245
62.7057672175102
62.5915577887819
62.7273655502873
62.9575318111045
62.3877252864081
62.4501122643571
62.3211766877878
62.4296709389227
62.9848464820502
62.8667703856068
63.2002991626596
62.7551121132499
62.7759743176727
62.6502783093533
62.7012964929463
62.5703622614325
62.6218413531725
62.9399862904647
62.8054507161091
62.7203143560394
63.1971894810519
63.2447126250422
62.5918046637195
62.3334788941291
62.8891667619358
62.4586666717559
62.434472043218
62.4640321400886
62.6167686881148
62.3795073366504
62.4922201008265
62.7681469587024
62.8158299182362
62.7654846216954
62.5930880725755
62.9313507195263
63.1892731184013
62.7433456758127
63.1740442420476
63.3184911709067
63.4026317304863
63.5368064923921
64.1587727252944
64.0828073284197
63.7533843141006
63.248714009456
63.6762766429498
64.0947346452953
64.1449199247079
64.2524001074542
64.3199267869482
64.8332434285908
64.4613221370763
64.3083161405913
64.2157158488032
64.4262880700687
64.4221927922947
63.7911775545979
63.589671013525
63.6301760791341
63.8112040389623
63.8058673523634
63.7996334643698
64.1693357709644
64.1403504453191
63.8557533402885
64.2874308014683
64.5764374341318
64.4788065386608
64.5107587252873
64.4350657803749
63.9369885287756
63.9412063312665
64.0864521640512
63.7676049255884
63.5117103343496
63.3919554274554
63.073782655474
62.9222705600931
63.0542121247685
63.0068083339852
63.0674494736697
62.8911360871676
62.9258451165346
63.2857455909787
62.1728433314793
62.2635276164272
62.200970571131
62.4721992442331
62.1508041616451
61.820336539781
62.2760381283228
61.8116816770304
61.2521991270885
61.5746744080792
61.4543669399295
61.4977337200576
62.0138652891601
62.1524270659432
62.2319030451133
62.1506052835675
61.6694363688721
62.4647694340301
62.8329812902439
62.218328809817
61.6358171550442
61.9015926334774
61.6128198274106
61.6447703159204
61.8357498120998
61.9719252273495
61.9382716348637
61.6036725303857
61.391187673836
61.6436118805379
61.4276087382606
61.4944513530661
62.3672345224679
62.1312296146372
61.741299210237
62.681230441912
62.3998554430853
62.2211354734949
62.2966776202973
62.4796286940167
62.9777867457298
62.676663823128
63.1118835357748
62.5744399916571
62.4109143987777
62.2545474820612
61.546158411275
61.7589024070767
61.4512137525792
61.8027223807946
61.34443787849
61.2950524272947
61.6363300077896
60.8529845298114
61.2365160579973
61.7763953211033
62.1719834772039
61.6604347788353
62.2080866462956
62.2799749053855
62.1133401589649
62.406257852649
62.3074262108097
61.9861394775743
61.7033757932442
61.8737823862889
62.0821245049817
61.8428621027037
62.1318146900991
62.1348899519312
61.7804412207779
61.9309991859111
62.6289033264514
62.6351924926406
62.3764223260554
62.578232098271
62.2350519474495
62.2886863083563
61.7306011209299
61.6259687962263
61.1783395454629
61.8584426817804
61.4886681572669
61.3619822867531
61.5444659536435
62.4771866702774
62.1081917379655
62.0924783448006
62.0611922067314
61.5270659052931
61.6225802680167
61.0776759241787
60.917145751051
61.2330880901604
62.0125569700889
61.972870915323
61.6644021026811
61.6184511893947
61.686907525404
61.3737971866281
61.441431057904
61.7596890869778
61.6220842819956
61.5339512174467
61.1815584692583
61.4777915844613
61.3104043500207
61.6751625474033
62.0510010013949
61.9143282305832
62.3327473821002
62.460277750605
62.774395621215
62.2202639503275
62.0869023541852
62.4752949488581
62.4036192132579
61.9873770973142
62.0242297094486
61.9252331963732
62.2252345298502
62.4126132128027
62.7601330888384
62.6756739222381
62.5408718041144
62.8463440607164
62.5427098614608
62.0523641890134
61.8584263310594
62.084723749184
62.083880797372
61.7982114718528
61.6092842059034
61.9296864748211
61.5685612083384
61.9603960306003
61.5803855015014
61.4798814357166
61.2425929908848
61.1429011855334
61.6907324889289
61.3165759330864
61.3649970961143
61.8806908887447
61.784794406382
61.5765762273132
61.4523555018749
61.8835427109099
62.0314101992495
61.5984571986482
61.359981654575
61.7015757203502
61.98873664661
61.6678104609658
61.7152486632536
61.2090725810082
61.0061057167107
61.7599519827689
60.9092279694953
60.7750113303508
61.0800527615621
60.6739714079156
60.9249785571448
60.9852616613567
61.6917374248653
61.5468132001304
61.2806953833991
61.0064756169059
61.2690845601792
60.964795378539
60.9503547169906
60.916744634181
61.2635156399853
61.1105250672834
61.303219230491
61.4662275351124
61.3426897296667
60.9587834901446
61.1544091754847
61.2114687263395
61.3987402866829
61.711001701283
61.5977925318062
61.4207611282398
61.0394288043773
60.9953751071123
61.0488334224604
60.4650251958056
60.6326993887924
61.0926182063437
61.1693607913178
60.9219296240235
60.7966838295661
60.5526007489942
60.3377169508711
60.0573540755021
60.3217908372735
60.3870420236787
60.3777639131669
60.2933227196496
60.2380340125024
60.2227552170646
60.6618760274389
60.7283033789257
61.1333320284553
60.5883343009193
60.6443932909042
60.856288074869
60.3390615142736
60.6378377785348
60.9853612238869
60.8567479629664
61.0085794619729
61.0514631223775
60.9094273947616
60.9102730311993
60.6281038404993
61.0849345874416
61.0929483122552
61.2398344287109
60.8340751829482
61.1580806668644
60.4725223253748
60.1185468060626
59.7643570256345
60.0308308891769
59.8963831989288
60.3454875032264
60.2207466439648
60.7091390552698
60.422974650329
60.6688606118307
59.9454202742268
60.1591123921336
60.6189821063882
60.5938525432353
60.7910327110518
60.7799621728693
61.0887390769707
61.1134475428873
61.3307593881949
61.1332218496493
61.4855153429354
61.7343395878538
61.8700395540101
61.5204629061257
61.2202919572883
61.7414274927579
61.5225916552582
61.8005478931242
62.3092009288402
62.4699437129282
62.0892786364865
62.7230940647836
62.5472144326556
61.8325886775544
62.5084750078219
62.4535717424053
62.4569673837844
62.7129876396969
62.3270990368434
62.3967093678837
62.564584011757
62.2326903107195
62.6323548185578
62.3850253505593
62.1131968211187
61.8413819369251
62.2771195131399
62.0674941836913
62.0597405528737
62.2334729441928
62.6940414782617
62.206347770464
62.9222161917516
63.0245154537069
63.0695928880516
62.5996289421574
63.0961785765619
63.3504210936189
63.2531776902046
63.2979985800233
63.4544920372533
63.4543772122857
62.8800592878726
62.3776965669822
62.780780751095
63.1952508233589
63.2062160307696
63.0113575764466
63.0476708101963
62.5963966295136
62.8392058551457
62.751673756123
62.9408100335065
63.1590546285162
62.7728872344004
63.2064251701762
62.8417161083428
63.3795256967338
63.3785958107556
63.4900609877426
63.2876077327614
63.4527923347397
63.7060896954499
63.6842626029663
63.9814216105054
63.7254130133973
63.4911903165674
63.5596318264024
63.9242181748488
64.0863847005763
64.6486779737871
64.8935654919645
64.2648421267315
63.8508689028976
64.42008832416
64.2423201560159
64.3636751548818
63.9004348517417
64.0972122617647
64.2903023292057
63.9030500484091
63.4871304324724
63.6118080245895
63.9800399982851
63.7055027028546
63.8841113699164
63.6482936426394
63.9202851934941
63.213338437462
63.3545930327424
63.166369523335
62.5406962841045
63.217638774013
63.2784694690662
63.2819158945921
63.6641899227014
63.3046111410764
63.1258592443734
63.4640221435825
63.0953862292502
62.7921243430561
63.1528163328127
63.0766723399588
63.4836378740599
63.8029779915903
63.5233602776224
62.7177467415088
63.0321661209254
62.8927605205903
63.8535987570021
63.6721759151501
63.6467869519891
63.5056521833327
63.4738074413882
64.1933805082422
63.6153737825405
63.2957318810574
62.9008920333687
63.0412845651778
63.2526542770215
62.9453564187328
63.2400717560972
63.1194149814533
62.821343242703
62.9416354306807
63.1166140972282
63.1813511018197
63.087959204534
62.8288108593743
62.8806029771632
63.0960265935691
63.4605894601967
63.7181255792176
63.1874624522903
63.4197376871889
62.9326447918585
63.1838790218356
63.1807603012567
63.166304264333
63.1394538541847
63.8271998915903
63.3544501924367
63.4254975024148
62.9845721346263
63.0558575731227
63.0124242827905
62.5199824344335
63.0179045707118
62.7231325569145
62.9242213653288
62.4924351204324
62.5621577637368
62.8850082823142
62.7727785741348
62.1489080689706
62.0087081996666
61.9401108598276
61.9569713113549
62.0719668037851
62.5055083119271
62.2294055474843
62.2869425562464
63.0604478087649
62.7952412025315
63.0795862251557
62.9019379928208
63.3931632599435
62.8922866848479
62.8874087420567
63.2693461909294
63.3812553737275
63.3337653259768
63.2097656810835
63.2641249927844
63.610426227773
63.4783390373246
63.4869967238393
63.7183396467491
62.8695924875792
62.7221424958965
62.8534918980149
62.8696482165218
62.067869036689
61.9548356619669
61.9809797968774
61.9588043489574
62.080318374754
62.5086768016437
62.5226870071811
62.2230785850208
62.6211790905387
62.9673238938534
62.8823889532433
63.2614930408566
62.8778565597259
62.835485448956
63.0805274630472
63.8437609674491
64.3052576509832
64.0973867509784
64.050102054236
63.8616174485119
63.3309470312696
63.5600616345605
63.6469382755089
64.2312388869339
63.8851620055161
63.8397712056514
63.6371077876051
63.628117537155
63.7163800068581
63.8968336812224
64.3474552245199
63.7856354161671
63.2177022205835
62.8295995781825
62.7587987809947
63.0531902037037
63.0602920277228
63.0472108862664
63.5316569558345
63.479738522947
63.5021818987198
63.6990344373636
63.6125250299969
63.7835083348192
64.0161703014086
63.9687413056826
63.8099098352628
63.913845757303
63.6431268824085
63.307775092798
62.8963828625158
62.7665827319931
62.1637858667792
63.0754405490512
62.3771666201768
62.7403030381961
62.7324997865706
62.8241555975896
62.454432063454
62.4147834559903
62.634314565076
63.0404324945717
62.8928318885938
63.2299919327488
63.3214679293821
63.0703979698737
63.0592983966267
63.3053644091216
63.2905624039175
62.6874596491285
63.0301515703832
62.8207550453228
62.5202677241323
62.968853033892
62.6835314435212
62.9213504349607
63.3061362850914
63.3475846463294
62.914432823137
63.4503186437459
62.7838630874874
63.3787075312456
62.8141241913328
63.2505778670184
63.5708330083956
64.1828598754805
64.2137331891419
63.8917611102224
63.8674372633546
63.3274047912818
63.5369635528415
63.5353903246108
63.5060131313394
63.6241192883707
63.6679875035844
63.2808399376281
63.5671250205216
63.6072087302857
63.0728077120698
62.8355279121347
63.556992985395
63.8297311752476
64.0205671206189
64.2992861700855
63.5624418918304
63.5703638999158
63.5278710013372
63.8863051637221
64.2115407029672
64.6360003672329
64.2599658006908
64.4006839826034
63.8966351976078
64.3558327290659
64.1824671875908
63.8264226025171
64.2024695130424
64.0123227956348
63.755616780978
63.9412919206476
64.3089478366326
63.7384566617249
64.2053433268381
64.3385594257226
64.1804646318211
63.8002121192637
63.8790330982468
64.2968748766201
64.5289131742611
64.1410107293719
64.022220895415
63.9043960839134
64.0937358572744
63.9662417209911
64.3870167672708
64.3258613874087
63.9233894267818
63.8369749106238
63.7816134261322
63.8796936284401
63.8065767229035
63.8072740155648
63.4393917318299
63.3345004046312
63.8752531901695
64.0679984565189
63.7934114952639
63.4978611523878
63.6097098520502
63.5293608322405
62.8666803237371
63.2484210419508
62.5817361081321
63.1466528559527
63.4101047187435
63.5041595346763
63.9075070387526
63.7918513934792
63.588919033014
63.4661808249521
64.0336725513451
64.5622467775234
64.8527334773089
64.0648675385826
64.6093408337981
64.3796327786118
64.3738285832025
64.2504436377007
64.9970398918252
64.3559244799339
64.2939507784354
63.7835195957224
64.6542746787359
64.0433504375363
63.9204825946416
64.3775762317956
64.0730343994876
64.7568419259913
64.9822658211747
64.3830044128678
64.2074846145065
64.317748988279
64.4853418611424
64.6286014437249
64.3614019852655
64.8209330547162
64.4565790521255
64.4330111911838
64.5405462874406
64.9962036837083
64.740325671735
64.8231276023726
64.6441578956406
64.0578841099066
63.7699162419817
63.6094433347709
63.9632906336541
63.6597640207196
64.2720664455845
64.1845457347643
64.3486477148428
64.6022044650189
64.6710339544087
64.3112942760268
64.4137191507715
63.9094782022003
64.0155451071369
64.8240738826222
64.665871764707
64.8456021546865
64.8961802200597
64.6867740999805
64.0444478603327
63.9706813133453
64.6410212669358
64.2777890781875
64.1287374020612
64.6529582930856
64.9161719148555
65.0015940693292
64.8729568223054
64.4040045537192
64.3701668213259
63.9601351989047
64.2461570667272
64.3966699198076
63.9674134507269
64.252121240246
64.5058940030642
64.2323440353873
64.1135438772971
64.2005579777316
64.2913094927768
64.1485596700405
63.8765536163772
63.9046504047787
64.6386561206593
65.1501476775477
64.642359715734
64.8023338740776
64.5546606864821
63.5963127633546
63.946388535047
63.748459169348
64.2999673438879
64.643472643776
64.1619504765627
63.9575805708745
63.4889306355819
63.1728598629905
63.0789755621577
63.0565342544202
63.2210298805843
63.6308168941532
63.9211119820931
64.0695255507654
64.5531727775878
64.6332890407436
65.1182546684161
64.7482797918594
64.6598476510611
64.5556275898924
64.9086230593098
65.4384188677395
65.0781988847847
64.8611951691072
64.8852826434431
65.1743009099822
65.0028220122479
64.7908103787869
64.891904392041
64.2941551560477
64.8316211050703
64.7996825195469
64.4497138618291
64.7936505712931
64.4964766621091
64.4450936426874
63.8436667023711
64.0600477752067
64.0495020774283
64.2403018217268
64.2665569579086
63.9696990367229
64.04777648726
64.1381584495346
63.9189994500572
64.2136437545593
64.5818360757691
64.3894421482945
64.1448178846986
64.2645277364867
63.9847059187855
63.968898071902
64.4405343669993
64.807435034571
64.79771432642
64.063538077235
63.9531033540446
63.8563268910829
63.9335371376011
63.4510876003731
63.8304604235439
63.6564832483021
63.4139519900808
62.832806901556
63.4169033100479
63.4126410644325
63.2792057955754
63.2676451083754
63.1613437789056
63.237187393564
63.4601892391728
63.7824446495345
64.0364607542956
63.9615941291432
63.7988716157721
63.9884583981411
63.8209366022387
64.2619495394407
64.1772489078847
64.4413954258627
64.0982695222525
64.3744690470194
64.2083367850544
64.3982889680266
64.3346402240655
64.6587823091148
64.7130438000895
65.1979536162081
64.732360902268
64.9356258451589
65.0025501261523
64.6568690537439
65.6388454448937
65.9299109780325
65.6341567205725
64.8537072483246
64.9736634382703
65.0717872646119
64.828424238658
65.2593246188931
65.0735980672939
64.7500191182123
64.4952664996439
64.6711014502282
65.0290307562245
65.2925402247813
65.354900776552
65.2818713615511
64.9829198000195
65.8708925163969
65.2912042333206
65.3761963816042
65.5406538948415
65.535714507827
65.4073518423676
65.5372266581372
65.9838424070146
65.323439035834
65.2954362846669
65.6588686438597
65.1175796479361
64.6069885375317
64.8493654179626
64.6976515252006
64.612960465839
64.4300288178069
64.367643955084
63.7644079390831
64.0182842067932
64.2018556684608
64.360767071851
64.6804441116851
64.9529489216334
64.7225862539264
64.8393512697615
65.0724614196859
64.5828011964966
64.9016127726497
64.5218793496548
64.5332076251538
64.4435914758646
64.151130296346
64.291100904735
63.9938728482216
63.7614248604709
63.7980064909945
63.5427708871827
63.0970514007077
62.6759008044208
62.8984084419911
62.8260486385514
63.0739215250923
63.1333697527099
63.0739059621788
62.8266838602536
62.2521159492899
62.4798852482848
63.3553614628984
62.8493498236826
63.0622697117797
62.4681252029345
62.069234179953
61.9624035842445
61.9707069345427
61.980613143394
62.0887641954521
62.665411270967
62.434851442442
61.8751313500547
62.0852623653027
61.7086297136372
62.1302282221791
61.8359368825548
62.237979473099
62.720567149933
62.4194461135901
62.1651977168261
62.1950948195098
62.6609456411732
62.7328076740954
62.4745967921293
62.6356440092819
62.7749985315684
62.2486693784139
62.3281304630668
62.1423841076771
61.91912251412
62.0178637056164
62.4903555024534
62.630896561796
62.0062386868191
62.3783381810653
62.7613269267868
62.434080680362
62.5285846607082
62.5279620186796
62.6285299846408
62.5849371706863
62.3952690832306
62.089678865824
62.8392143511086
63.0652925133028
62.8929990168556
62.5041985932757
62.6239308095889
62.5064144340022
62.9293716474455
62.9367845703516
62.8661830272965
62.3627213902954
62.9020904067102
63.0300916388238
62.4482990939115
62.2177500947733
62.0830599528483
61.2708900565327
61.7216327380811
61.4978270730255
61.5059646205051
61.7859334388125
61.7823315790829
62.4340337158448
62.3112047767399
62.2425924749288
62.212881129633
62.4006440641467
62.3037663122311
62.1228614101567
61.9887346527887
62.559108647774
62.5186896823878
62.4921971929798
62.4107983662673
61.9440772629694
62.3430122821909
62.1749945321311
61.8236728996348
61.8159783216019
61.5730015369735
61.2154260740764
61.1611389928201
61.6466912848039
62.3497810302691
61.9158127259876
62.0269660203584
62.4071529670423
62.778593913906
62.642605193612
62.2254930124839
62.2218465810578
62.4952333078452
62.8176154965186
62.7167305049595
62.7289714565952
62.9750923252492
62.6863188738511
62.2100580158572
62.421739780778
62.7805902873756
62.9690904224806
62.9219825986767
62.2928420034586
62.4577978768211
62.0013502107999
62.1412858733628
62.4117894836672
62.4605421426005
62.8900295095235
62.3730646507699
63.1043678825388
63.0581908529354
63.3462265129167
63.405263669546
62.8962004455362
62.8310207997242
62.9277438458498
63.21407673702
62.9056041814654
63.5218338531633
64.1527403074253
64.20778993046
63.9565186681162
63.5023461854555
63.1951736614608
62.615680689412
62.6765535614255
62.7739180778233
62.6691479926638
62.3151565876788
62.2353151221687
61.9383421944228
62.6166668509121
62.404200050275
62.2128170027704
62.3580557980638
62.9471246396604
62.7202726602975
63.034441032396
62.3674902633737
62.1530399502467
61.9177710490582
62.0443443356206
62.3368661266441
62.5269587600837
62.6313986849118
62.5457667567821
62.3952398680579
62.5324802057108
62.2672443081371
62.686568109112
62.5185962651142
62.722153221424
62.0887932801397
61.9412477570057
62.1643715268629
61.7554809449936
61.2991229191307
61.6369074092157
61.6995978091219
62.1212387951804
61.920812308069
62.694129051738
62.9539945997689
63.0247648083012
63.3345181005914
62.7894936838585
62.3907058538386
62.5235255539495
62.724584913112
62.4365336920405
62.1937323956666
61.6546636659165
61.5362309566392
61.0143912319844
61.5946222457045
61.5040206532079
61.522681417449
61.8051011783273
61.6633897768609
61.6822954506686
61.4816954055957
62.5332331515048
62.4854943278711
62.5945295028494
61.8446424912939
62.0470656947339
61.5370028706622
61.5467799103152
62.0353288707479
61.8247110640373
61.5943456925335
61.4852169129859
61.6574369117872
61.991901864385
62.0451488519552
61.6737926417533
61.6863616691008
61.6262073011356
62.2850090756467
61.7232745382546
62.351551332238
62.1664657927773
61.931811491581
61.990735686463
61.9568241571584
61.9331015151235
62.2533858071489
61.9397933722402
62.0410962632524
62.3088099577872
62.6774122476567
62.9606579530323
62.5100088163454
62.7965110123062
62.0169176975251
61.5830658730119
62.0877680456496
61.9249259416406
61.6457991892451
62.0789244569648
61.4779986420321
61.1097096907986
61.3415685604533
61.3374840737776
61.7926964146953
61.6091280968624
61.9185065690597
62.0584524692048
61.7472404563461
61.6123823284108
62.1855073579492
62.0073024288582
62.2236194373844
62.1768286713407
62.3425313141698
62.2558915700226
62.3216241459502
62.4384764968915
62.1811802256493
61.6812459167022
62.1359422954403
61.6403102857886
62.5245478553062
61.7003279069653
62.0782533577328
62.6750099470914
62.4777882349881
62.4641486116266
62.5374706018229
62.2722324167526
62.8485575203361
62.7708673342126
62.7085089022426
62.7130878809509
62.5265876278916
62.137846871139
62.820962554682
62.712766358904
61.8542072733093
61.8056579536066
61.8885733010004
61.856631734231
62.2324383618682
62.4435891588957
62.55104455247
62.4812351085355
62.8838420234323
62.672393923374
62.9301306096429
62.6883396430883
62.5108502030013
62.5944804899649
62.2795357321209
61.9797102492148
61.6608006657652
61.8209065072556
62.1695997652661
62.3916879553397
62.2649680549617
61.8010805583118
62.1623469397951
62.8449496874924
62.6179648805726
62.8398096850115
62.0441805137951
62.1720725832552
62.2070929582528
62.0958101480615
61.9908648555869
62.1891687297717
61.972490747317
62.1699857739023
62.0734535040868
61.6427944817889
62.0709117250168
62.1026983191354
62.0604314203653
62.3774670697323
62.1619085479126
62.2212417597859
62.0275475239422
61.6935678366017
61.7354934690118
62.3281015152046
62.3212690086101
61.9534153039586
62.0390416856338
61.4239096712056
62.1832937258978
62.2477305997807
62.0664645318281
62.1468324990432
62.2731817832808
62.9746753508334
62.6352080490509
62.3530387078497
61.9972368477262
62.1061261401416
62.0908889531819
61.717695462973
61.7927285358356
62.3213329390506
62.7261865715134
62.5867660696233
62.6431838547025
62.9246045165763
62.8986559332814
62.5516940131963
62.9698618862101
63.4091984499115
63.4281508054681
63.6154449581163
63.7696982651478
63.6884233964675
64.3236426617106
64.4562095331809
63.9094991731616
63.3427156202422
63.7469973633382
64.0425136759539
63.7838093870596
63.3544376412859
63.6450829798823
63.0362626342465
62.9500613010891
63.0899133908017
63.0594789963747
62.5877104114455
62.4875959643909
62.5940047607391
62.056635911024
62.8291525899978
62.3464967741102
62.6647370945101
62.7754251602296
62.4117323212402
62.1472296955122
62.2252778775821
62.7021197595004
62.4742898937537
61.9389541399987
61.6958260620039
61.9453833163352
61.9927643697259
62.1903215738913
61.7630582296988
61.7745775486187
61.5401804938389
61.5382664187941
61.7365490984812
62.0912874869563
61.9871077106588
61.8535809928445
61.8591318552848
61.3158794198881
61.2425583658471
61.6542967520031
62.0768347715512
61.7773012527401
61.4630353517383
61.9201784353174
61.9124886908132
61.3349333803847
61.9654092961578
61.8557381821402
61.7354776654112
61.3981404135715
61.8521853879033
61.3892618943126
61.3418014777808
61.5645944926509
61.8431128177634
61.7187470525254
62.1214377396249
62.1107878495383
61.9703939133403
61.9965216502656
62.0429993326897
62.2242665544093
62.0297540709419
62.1158426876741
61.3714132856251
61.2338155953796
61.4201527543826
61.6103834047765
61.7215626905999
61.9299877738071
62.1395566159801
61.9738335373657
62.6063333535388
62.4952803155553
62.7647410433104
62.7573119573972
62.9249782268511
62.3157706226497
62.1900069888958
62.3301773942846
62.6963110471766
62.4336592616164
61.7135695729066
61.957380936521
61.7074855941787
62.2060233828961
62.0153856938276
61.734649300172
61.9907616451429
62.4917169965972
62.6890613411757
63.1385498510244
63.3633967662466
63.1697498639929
63.4944564694115
63.0521924327593
63.1763606905297
63.1043260125797
63.2068621362393
63.3585400275291
63.1545974070503
62.8657068205139
62.1777868275134
61.9795314112485
61.9593502822527
61.8618108726171
61.6887813674799
61.79352991667
61.8768468139989
62.3562917347835
62.4003966270181
62.2845136330635
62.3956971183938
61.8544846181152
62.1426270406016
62.1967675762251
62.5015272067348
62.4838472370889
62.3740697194071
62.3053588297546
62.7190671446773
62.3367499613872
62.2645718649321
62.0554412397159
62.5287754280097
62.6110158594173
62.9521379052048
62.8938560971446
62.5401035941646
62.4343932402815
62.4128399875481
62.5448613127387
62.4562217711196
61.8345798051165
62.2384120601424
62.0824783422926
62.1374056460217
61.2710277019036
61.4768600069006
61.4384271359878
61.6984722539851
61.1718684123908
61.076591734393
61.0114391523177
61.3795492419388
61.2890844597574
61.9104030610983
62.0397941308043
61.4928921625731
62.3317807894281
62.0762770610529
62.5913789041187
62.5380946286779
62.4135369452459
62.786183836109
62.4579554128984
62.8340106007802
62.8128617161491
62.6983313784712
62.2107191543301
62.1387945261474
62.1552466456778
62.2833882055036
62.3505816814352
61.7407289709875
62.3309102302758
62.3296418074106
62.4408233790452
62.0422389013865
62.7957268237806
62.4944143572675
62.9785005914557
62.8106241962075
63.3662021460988
63.3671061491456
63.5627906263406
63.1465758246081
63.2924254521971
62.0119533137228
62.117234437162
63.0552267191614
63.2057028823328
63.0382743548878
62.8902958773966
62.8285703196255
63.270394990436
63.258994793753
62.7036785878458
62.8025477899777
62.9642582899462
62.7439121413039
62.6159479418275
63.0970963288136
62.8658209217247
63.2182126095983
62.5240248058696
62.58256520886
62.7173535503462
62.8797401835607
63.0453580426878
63.1983762429556
63.310647214774
62.5385983889719
62.5268924845613
62.6128882513461
63.0305425719416
62.4040910699106
62.5166144153304
62.2131421896186
62.6527596744947
62.7813540574018
62.3864131306676
62.1534453833305
62.8605956662751
62.4841439126943
62.3797115718321
62.2386884922252
62.5326160004894
62.3031141639248
62.5685107963694
62.422025839644
62.2467467170047
61.9862203399984
61.6565944600029
62.1774279822916
62.0970374517526
62.1730972170229
62.0932751617586
63.204290938313
63.2621550902899
63.3717848990459
63.1356564515026
62.9026138019812
62.580821047586
62.453903843602
62.1666490079282
62.4084440989887
62.5561286531923
62.9080170679491
62.3349832068432
62.0547357692127
62.6801481358416
62.7504407882099
62.677034354012
62.5649400258267
62.3072969206101
62.3073254599268
63.0421902402548
62.6797157333443
62.5833343306706
62.3748503635074
62.2871137887917
62.4668579973889
62.7232512211842
62.9637703534683
62.4125475825991
62.2995987670157
62.8865891074383
62.907661000563
63.1151009807564
62.7744045745312
63.1556434916703
63.2990546990035
63.9682949582379
63.7483915975775
63.7493947167928
63.8320880694413
64.0759750234503
63.8224586929983
63.6557400353721
63.711613587421
64.0468666980001
63.4744122997903
63.2454702859832
63.3734491205938
62.8739409261657
62.9772627682012
62.6756048334318
62.9383666273418
62.6847034422596
62.7325963399906
62.7383999360094
63.030786974522
62.8946600793141
63.1062695756555
62.8570353998961
62.9652737670582
63.4162860991909
63.1403147790274
63.6156682252549
62.849855583302
63.5698410823137
63.3509288208689
63.0245006262737
63.2179817144541
62.7963229855684
63.0479032812034
62.9369343391819
62.5020908435763
62.6854949278322
62.5190717273308
62.4659437749551
61.852422178463
61.8922644401403
61.8985117205564
61.8977110730803
62.7161874239543
62.155182212144
62.4163802545526
62.5503848667966
63.0566422065937
63.4230274327009
63.557806863259
63.5079516098538
63.148978915848
63.2016135051487
62.9214993377469
63.0530281006757
63.4020839020781
63.2018611698345
63.1797130682753
63.0330085223838
62.9219992107454
63.0856528670842
62.6526882715309
62.8118078764072
62.7540044459242
62.3157280414162
62.6511072908713
62.498276875702
62.5048202231405
63.055437548639
63.6271387314376
63.3994945874899
62.921115632948
63.4672013659616
63.1267050541539
62.9465492955457
62.9985110022734
62.7052943999191
62.9755922902325
62.8850419269806
63.5572695299263
63.7607848467504
64.0110094661359
64.4015327475288
64.9088866367968
64.428404798056
64.1923179005011
63.9493508107337
63.7304888135887
64.0652267283054
64.0349735441178
64.5378926021312
64.1248711048882
63.9869985746021
63.4282556016231
63.9805043277804
64.1308740135399
64.0116381048865
63.9343178091425
64.1455774384239
64.1622135018337
64.0738163313339
63.8232751238393
63.7743604539322
64.261105472562
64.6286980260018
64.9767809007737
65.2938534694259
65.2099479003184
65.4173198787075
65.3078703642919
65.20852107768
65.3048231297961
64.8413263736569
64.8894840684026
64.479683723691
64.2386832668853
64.0678798821392
64.6341781620772
64.8301257316933
64.8320806953958
64.6507949905414
64.6805551491204
64.5553734170707
65.1771078676087
64.6267364925329
64.6153464988514
64.1114697254919
63.6514431006611
63.4088073740451
63.8745590973286
64.068859560015
64.0518372598235
64.3539631046908
64.4589468872508
64.3902727292845
64.2687740734706
64.0556488867299
63.7467839987938
63.5638341023977
63.6223817780957
63.5349065176575
63.7419330140364
63.711187948397
63.5379418127101
63.1660951037603
62.7052129268054
63.3286142559235
63.2715467470227
62.8779758732708
63.103944444995
62.9756230675121
63.7449213335111
63.1027149083393
63.1670835021963
63.4137479164066
63.0670959999261
62.8664166543953
62.6905084373369
61.8509668477462
61.9584065657735
62.4765244661068
62.3489050842049
62.7482845305246
62.2530545993627
62.5026741515961
62.6804502299354
62.6735583700009
62.3937199290786
62.7819905675286
63.2300194002669
64.3163364714615
63.9590855379859
64.0829481315712
63.5924145398233
63.5373398694877
63.9253447785623
63.9770943541708
63.9000186393813
63.6338353575062
63.6913112606495
63.2873695872028
62.8531512000344
63.0990825051849
62.4725465093692
62.1541476846319
62.5299997394333
62.5004817673444
61.9677170447201
62.3702205088881
62.7272713730085
62.4877286616856
62.6151488545832
61.5683391830323
62.3826467883921
62.6768336054942
62.1104046749136
61.3902136276899
61.6491287553746
61.2068358250079
61.7157018926186
61.8655293591352
62.3014390982508
62.0511652252755
62.6123023668399
62.4199691117741
62.3417154447197
62.6491870446058
62.920419460046
63.0607848269749
63.1608727609677
63.0943899117992
63.3514908764453
62.8422895122391
62.8063156565643
63.2290054816968
63.2725899555159
62.6270473385726
62.3480423689272
62.5691552976808
62.7416396901153
63.0732568439475
62.6217819722192
62.5748814041116
62.547414816072
62.7416482339421
62.6263109122551
62.7679593712849
62.5804784543004
62.6374971628759
62.5545763162843
62.395378719719
62.9529143970327
63.2672683754892
63.5579723042685
63.5446624923423
63.7529352822484
63.7599933772989
63.9334078760206
63.9898228826758
64.1454775103865
63.7331125620374
63.5525528364667
63.9127226681179
64.6440743227088
64.4866511299053
64.5170917580403
64.2064148737467
64.0124046992484
64.3089620131626
64.6077966958406
64.3675838740521
64.5007274560994
64.8517244992276
64.3291027324516
64.4906278411011
65.0695361384818
64.8774664402398
64.8790355190233
64.8112568970864
65.2966169501345
65.3459840462575
65.1316013150967
64.7630904858075
64.0679522714154
64.3756604709944
63.9119640379493
64.3112439122559
64.3591318415224
64.1438116221011
63.8918835569446
64.1684311073792
64.0953962847463
64.207123330157
63.8692816722249
64.1277674139816
64.1876233067656
63.9387525436823
63.828389748442
63.1164781048838
62.8158893177995
63.1216844768414
63.6046528578485
63.4930594193014
63.505694788233
63.991312816637
64.2500325110127
64.1324454967146
63.9211418642176
64.3507993666569
64.4439973417373
64.0397776047034
63.8431857614172
63.9558273269423
64.0066829310857
63.8098453860188
64.0890151242813
64.305379236371
64.2440341691235
64.3162216081043
64.266740319159
64.2761995645032
63.8118351242195
64.1906956364729
64.2544934950618
64.3373795897617
64.1272056295499
64.0941138813152
64.1021204130475
64.2642012381291
64.5920574799794
64.3095883258513
64.6593432897006
64.5889984212699
64.7559355263078
64.3130884903435
64.6993897089904
65.1061117351498
65.3094224808899
65.3981088217583
64.9654043975059
64.6588062306665
64.5653952270042
64.7068934464319
64.0175575272244
63.8291666271435
63.8197259866025
64.0701161763297
63.7915161718362
64.0950259398613
64.7645731234526
64.6969838544623
64.7019960775333
64.0828047599821
64.5329471681944
64.657676444835
64.0385680574598
63.8719003463466
63.4570977352456
64.2508437011222
64.0325511868339
63.7197955890911
64.1834511718983
63.9653934671909
63.9147782415158
64.0472381093214
64.5719098273184
64.3741532151577
64.579112296971
64.2981302015483
64.0677427393808
64.796276959838
64.3212697003076
64.1586056824399
64.2123273527427
64.1242315769873
64.0949432172823
63.7461341693479
63.6429433328155
63.3885703344435
63.7676935028063
64.2132035415379
63.8906719277465
64.2141303758835
64.0983261763804
64.9253744675208
65.0060807330793
64.6499179968108
64.9229172695414
64.5264442584737
64.6033532078769
64.5299006030022
64.2701222496011
64.7033363223589
64.6646270090985
64.6941714746116
64.4745394185722
63.8145563025926
63.9222882386572
63.6932433846272
63.3445898536593
63.2878774565208
63.5872212508164
63.1340636050634
63.1338982789179
63.0536232334077
63.0695154405628
62.762712230558
62.655247658841
62.9318190120334
62.5692659397766
62.573088746422
62.6748259494401
62.5519477129161
62.4198129641982
61.9931370449723
62.3538685930432
62.5315118436903
62.6796942309584
62.557053380499
63.2583929467703
63.2889906208035
63.2725073755486
63.1694634724747
63.1857413695096
62.6843843709752
62.6696486044905
62.9300036273143
62.5073582457008
62.4755990542987
61.983116168796
62.3259256458197
61.8460314502765
61.4890003437481
61.7067009329579
62.517483469586
62.2708661815473
62.1949902442972
62.1904215263872
61.956636259313
61.8159667640939
62.1355692963713
62.2476924864586
61.8179254360365
62.0357437649064
61.8208098800345
61.8783835227223
61.5230411029394
61.6987610127422
61.2432322384828
61.6680380421339
61.5739921627023
61.5513156172102
61.8373529239232
61.8313158179279
61.8338714694453
62.1535314913133
61.9751565542022
62.4277396422245
62.5213572368944
62.3612120164786
61.9983734719281
61.9147775183217
61.9107213618238
61.8432284770737
61.8526757605292
62.2383680905947
61.5041521211536
61.3078865325819
61.6469587420463
61.9845459381058
61.9221119440267
61.3049865826964
61.7190214580564
62.0942066535327
62.5264746385373
62.8352816679191
62.1765186714702
62.2191612087195
62.1392559016335
62.6634831396642
62.4895040966832
62.3466632414757
61.9184048183322
62.3613726756218
63.1011533310196
62.7359100651339
63.2152958545961
62.5210338456643
62.3708872718535
62.5218136650616
62.7581436392793
62.5381183760074
62.1825632666301
62.647564179735
61.9535498157263
62.2072565716146
62.1450400253374
62.0634516243426
62.3888276740865
62.6351755860775
63.062257973214
63.1889880971338
62.868377282099
63.1370523327033
63.0082401834182
63.0935941956083
62.9368194085784
62.9577359884793
63.1578509439706
62.9165728449271
63.2382389512971
62.9703901421628
62.7046452854543
62.8843542953622
62.5331443475841
62.5423513634961
62.4598122784266
62.3308744165618
61.3981705793005
61.9838590984267
62.1888535725307
62.064744299867
61.773128053669
62.1773350860291
62.124989241038
62.1173856241214
62.0701493844983
62.5721673511717
62.252327246633
62.597590269078
62.2743773008927
62.3928492652834
62.5549618634812
62.2793696424659
61.7625484600613
61.0637505066757
61.7421966617879
61.8175527843037
62.0623211175901
62.2258736729733
[truncated: 18,218 more chars]
