# Supplementary material for: Conformational ensemble-dependent lipid recognition and segregation by prenylated intrinsically disordered regions in small GTPases
Source: Commun Biol. 2023 Nov 2;6:1111. doi: 10.1038/s42003-023-05487-6 (PMC10622456; doi:10.1038/s42003-023-05487-6)
Supplement: Supplementary file 3 — Supplementary Data 1 [file 42003_2023_5487_MOESM3_ESM.zip › Fig2/RhoA_bilayer_thickness.txt]

39.5969529912566
39.2624788099456
39.3808174190554
39.2824173609961
39.4253436893378
39.2430780045982
39.1475605107499
39.2291194449567
39.389051034152
39.1984745537642
39.5630553598878
39.3472575817468
39.4658870245539
39.3767032817952
39.7881664565661
39.5514054213339
39.5395287449937
39.5539908808255
39.6511961408586
39.4028221918829
39.7991389848765
39.5626818792693
39.8354665751318
39.8392750854558
40.0039364839295
39.6710127190906
39.6867391581396
39.5043578164246
39.587973992984
39.3850268108767
39.4307041500281
39.3803234476577
39.099991408425
38.9037083099064
38.8273539726362
39.1266624188955
38.8332694745595
38.8264779382055
38.6766555632367
39.0191162498697
38.9814387615917
39.0479118371705
39.2902350247417
38.9344598097826
39.3907577248012
39.442489502156
39.6272291816528
39.9393651476446
39.6207547238515
39.6781444847277
39.6319586148597
39.4271781751263
39.5324294450148
39.6032500510764
39.8568240393087
39.5649345057702
39.6272503373553
39.5098639494763
39.4740381765938
39.6277335785265
39.6636709160911
39.7101241306416
39.438795642133
39.5638900081248
39.6800348931275
39.64671223593
39.7002962855082
40.0078116498721
39.8408383007933
39.7664338043174
39.9489313658883
40.0846898842839
39.7068578554876
40.1244178248515
40.0135356322365
40.0090651333843
40.5065209645554
40.2013200059763
40.3456997086213
40.4071799521994
40.590269814879
40.6560842306291
40.7594022559465
40.4223949126478
40.1990913502348
40.4438881101985
40.1740720981186
40.5425231460846
40.3387794301604
39.9795415369561
40.1358401702567
40.4431624132814
40.3532345305585
40.3254052134362
40.5083215224395
40.4538508878155
40.1273741699206
39.6449642652508
39.8855752642322
39.9873005273207
40.0075178875931
39.7921912255459
39.6103396124537
40.039359498392
39.6570227408695
39.7450546807736
39.2920334438108
39.4068143555067
39.4252103268998
39.3994158098669
39.4480254875039
38.996378436015
39.0084665226486
39.1985109896848
38.9364816130741
38.8631573305735
38.6873981237003
39.0384321078633
38.9409637591851
38.6921408383351
39.2361103535516
39.092863201318
38.7043504863824
38.9526282037306
38.7204577707713
38.7464281700488
38.4241089137095
38.5230760284803
38.4605423768634
38.666257939903
38.5348009945393
38.7677224154333
38.5394587626384
38.7022817088237
38.6134096219241
38.7483779277442
38.6903909082887
38.2327191732351
38.3576348551755
38.1704709641929
38.3316389433925
38.1287457441588
37.9028307721709
37.8207086710333
38.0962455065745
38.2560954368748
38.1546546213009
38.3441151530624
38.5374566478958
38.6416467012304
38.701853706988
38.7664654806998
38.6782708918864
38.8019248322803
39.0579406627047
38.9481321511506
38.7261375518851
38.3985897595846
38.4166536313183
38.5378308098271
38.6154267850912
39.0437259148979
38.8753676759645
38.9570525583231
39.4309564767121
39.4999790857423
39.2124341936913
39.3726285697256
39.5190334473834
39.3898245330536
39.1691150210529
39.3237967002044
39.5733694765212
39.7191910215348
39.5501771179317
39.5963017826833
39.6188427665017
39.6232725529483
39.5335385790411
39.6940694647015
39.5904523643376
39.8491117626275
39.9687184551363
39.4597800091241
39.4538316869
39.7329661449478
39.150829594581
39.4830580277876
39.3138386265082
39.2461535465247
39.0531191022686
39.1031520884401
39.6463455489733
39.6950017441607
39.7888019823496
39.7387874380802
39.6614454747064
39.7090735008541
39.7614257899198
39.7703653289769
39.5390346885341
39.5938941216183
39.6703018523817
39.5323383344385
39.6382131924965
39.530253628065
39.980995965372
39.8648725890786
39.8220961382622
39.3394159995876
39.5884325480584
39.4800304090588
39.6282225896727
39.5538536942026
39.8527839035767
39.6327921630179
39.8610781551839
39.8788416631839
39.9747933829424
39.8840609018839
39.8718885917402
39.9425795329374
40.00079182368
40.0298794502664
40.0540269570326
40.1179854046215
39.9945330542929
40.0507352632683
40.1204011537608
39.9123204779257
39.941428151466
39.9480468856327
40.3383282394802
39.7639070254043
39.9973250825859
39.9730569875465
39.8771131078743
39.8681305846056
39.7641059911476
39.7281690644973
39.7461115706233
39.6838657029088
39.8021060443047
39.9709906393218
40.0685190689911
39.7944464181341
40.1302313770275
40.0787899570236
39.9226149938528
39.8154248649833
39.6916792799228
39.8511709288504
39.7019490289443
39.5682227802113
39.3294724745775
39.4580451554745
39.7292675636645
39.4713632850254
39.6075932183765
39.2902262720399
39.3434789808087
38.9896090322661
39.1642706453902
39.273975166203
39.4666891480801
39.5987300270827
39.3650668433764
39.2384035488345
39.2909338367128
39.2280824383168
39.6795710082733
39.7585389655818
39.5253793618282
39.4315726007033
39.5409966046773
39.5311640173452
39.6144199731215
39.6345705750467
39.6305663895648
39.5960844605905
39.115254696442
39.3774451861046
39.0402239408542
39.3026603489347
39.3549987236795
39.2683058125282
39.4088658493134
39.3293957159
39.4566524582498
39.8205145444919
39.7107855468017
40.0366523523478
39.7719607156914
40.0874458944409
39.7417244268322
39.9461943902855
39.9278856575182
40.0937753415639
39.9989017442406
39.8242872406647
39.5775416074854
39.4603336568149
39.5342312094687
39.727838099923
39.7851525882505
39.6470429582416
40.0257956086056
40.0485856317942
40.0979304084647
39.9206549541415
39.8235449900554
39.8027511307142
39.7748849561243
39.4192344282749
39.3906241407116
39.4912703465025
39.1473520100628
39.2568455159562
39.4526104683328
39.4314138484451
39.3332677384797
39.383870611796
39.2294337689774
39.1985932919419
39.2193392419897
39.3294340827248
39.496720718724
39.1790638403459
39.3286553207842
39.1221369354026
39.0364948804342
39.4494362680622
39.3391670428255
39.3286888824319
39.5084505588276
39.2740785513693
38.9329865272417
39.3344869091826
39.0024151553421
38.9364141969697
38.9924847570128
39.1329325458402
39.1517214812709
39.2130910716376
39.3163241505827
39.6188661740534
39.4473296970282
39.7168435078747
39.7381678532164
40.0412318496312
39.8346497992095
39.444029689285
39.8370793535615
39.8928043354028
39.9944360700316
39.7818192475451
39.684356747197
39.8312711467056
39.8550090905937
39.4051768211312
39.5883968055555
39.2450096964632
39.0791993397996
38.8416427833138
38.9490840983841
38.8461898775902
39.1197304789443
39.3708282043758
39.7564607031349
39.7324116086878
39.6105836655631
39.3137977912536
39.6681570242854
39.3424776592549
39.2823144381083
39.3526094786708
39.7925171582204
39.7667857104673
39.5500624352418
39.5424043619408
39.324309407949
38.9892763177077
39.1555557558508
39.1241859972579
39.4164882955993
39.6353911208452
39.6944327589987
39.6720127656979
39.8864017290276
39.6724824440827
39.7858426229827
40.0798735839425
39.9226645957135
39.9054134646983
39.8838007094316
39.6537805810801
39.8467860228406
39.9539511638072
40.0724678070631
39.9348132162928
39.9853222173033
40.3794249483897
40.1795633216256
39.9911165103291
39.8263677386027
39.8486942070426
39.8441565246975
39.8755789764954
39.9171845640572
39.8551497086448
39.8888564059092
39.6751505707795
39.6518994876083
39.2724898176373
39.349183250087
39.6482759609844
39.6104274602533
39.536698106468
39.4086859820842
39.5620780728898
39.3005565095316
39.4931423466979
39.479466296142
39.9044501314441
39.4724076185995
39.4253607738488
39.236854381136
39.381429490994
39.0764195975472
39.1393340774916
39.0565856446124
39.2888648057679
39.1375093864127
39.3980896355971
39.3019528907527
38.7956351622096
38.9021951042359
38.8997317001709
39.2855840705885
39.4730243746658
39.0888743156839
39.1536217270748
39.4952115484208
39.1356868946736
39.0024600590073
39.1202404297032
39.0668031514202
39.0377486073541
38.8943503093556
39.0563605733842
39.4753955947392
39.4808036611174
39.3761106788805
39.1207217834826
39.0937205334266
39.1313599045035
39.150626569424
39.0726336817799
39.2022910597394
39.2531181705141
38.8886109517328
39.2325282054332
39.3396469526798
39.0396712317884
39.0168020204246
38.658657859161
38.8071627162129
38.9722905406003
38.9209627668404
38.902454192847
39.1395339504523
39.1898174907495
39.2473544312178
39.3623974167053
39.213339446871
39.170242643111
39.0053814215685
38.990413669861
38.9839691214455
39.3505797858917
38.7728684713256
38.7753674528407
38.5972912485767
38.7563306950787
38.8378422342893
39.0116634303464
38.5964244497374
38.5501699048495
38.7218053102902
38.511957887679
38.6052149221378
38.7684913864267
38.4899154036573
38.6142322571364
38.3200237383769
38.3841527129119
38.21424209863
38.5947911403191
38.5390603418825
38.602167996984
38.5294394911869
38.5174998415886
38.5921071355175
38.401248139828
38.8819533387343
38.7675966616151
38.9281139012266
38.8893312684872
38.7930668209266
38.9916169724374
39.2401173272632
39.2514661031563
39.1462877479671
39.352440725428
39.2218968736573
39.1715746060039
38.8956403724121
39.1356459921874
38.8618281503484
38.6638026554834
38.8036078794947
39.186281089063
39.2642878120187
39.3030586955887
39.3693864421615
39.2706313759753
39.4417702575082
39.4807087908069
39.4417971862937
39.3601639719811
39.3057104127076
39.059920615561
38.9860996661832
38.9690226978544
39.111307841018
39.2624351635601
39.2824738733151
39.2534304350563
39.1331486098353
39.3403720942411
39.1684693248153
38.9479463629616
38.8385021111568
38.8914560720401
38.9577155564702
39.3465598448268
39.4393077452841
39.3622044618911
39.1455992814812
39.0650662629927
39.0383784081474
39.0050282174073
38.8531859656345
39.0476603067964
39.5002313780744
39.6578669273219
39.3762404831155
39.5307250292796
39.4747844895613
39.5871098390779
39.5766899490029
39.5857579803794
39.527063745659
40.0871919211556
40.0615000271674
39.7181462364786
39.5741182903074
39.5588302671194
39.7490076858429
39.6330727748969
39.5192765342228
39.6882418571982
39.6844345954843
39.7323474295143
39.7674552613221
39.4907955451036
39.5812171322608
39.2677242146553
39.5716336914442
39.3848723813968
39.7408311384211
39.8631758166423
39.8636989601685
39.507747880795
39.4852504082446
39.3685360025174
39.6631483040379
39.655582937041
39.4812808857978
39.1340588368437
39.2528511156962
39.3641386619358
39.0900715155626
39.0873460720579
39.408620671588
39.2549369401425
38.9649832596296
38.9477239286511
38.863128987471
38.958037200064
38.6990185628011
38.8989195473607
39.0199215349161
38.7948792020821
38.8312877018701
38.5747518331682
38.9457018685382
38.8211336638056
38.9368878662279
38.7770505615614
38.9053978236216
39.0811782985772
38.9002986333791
39.1401522358327
39.0497527091417
38.7674516283627
39.1152305501607
39.2224121833134
39.2665809009742
39.1711031843418
39.0998658628447
38.8613006357877
39.1525096551427
39.1131940170995
38.9409782416211
39.2465580739043
39.1730741258755
39.1938554366293
39.3770349075618
38.8569119672628
38.6849056296242
38.7763909920616
38.5927097376174
38.6873018662271
38.9847154807063
39.0382292408886
39.0500192143291
38.8335357315953
38.6936725559202
38.8830978612753
38.7135889015721
39.027894952653
38.9414024505157
39.0176090827732
38.8267452562244
38.7286124815049
39.0750969890051
39.0027854248754
38.7467512670553
38.9403399024165
38.8217466779679
38.8773164808034
38.6523770010083
38.6353857020776
38.42105119486
38.5495198055156
38.8919272385167
38.9431350281063
38.8460908603505
38.8966273014991
39.2044758148913
39.2465641931236
39.1550874211162
39.2246277205531
39.2474844746074
39.2485240247605
39.1468435284204
39.4215393136746
39.1440821134001
39.1310190156639
39.0424029126175
39.1148150957674
38.9016568434177
39.2995174803824
39.2484805740173
39.209667749225
39.4505854740764
39.5648874639442
39.7960414143819
39.6839120123849
39.7345905555869
39.5369635822434
39.6786797065473
39.8153014245205
39.3273377923982
39.4341933564502
39.1239298879385
39.4132090810642
39.3768829836445
39.2570252575555
39.29713981262
39.1136869931098
39.315085185985
39.2371774500067
39.1629121451599
39.4761904413868
39.460316337893
39.2062669541374
39.1445300789272
39.0921778845746
38.925374638932
39.1600976800019
38.8177785809617
38.9315815721123
38.9599045120422
38.9121662525943
39.0384337330355
38.922891281972
39.0451810579971
39.0046695954599
39.0281941819559
39.0549020121069
39.3580718063368
38.973481196114
39.1084340965768
38.883283332118
38.9841372022089
39.1816184145304
39.2044509729022
39.1790275240026
39.4151264334625
39.4728609706689
39.4166137021361
39.4723694565775
39.3612384127098
39.5290686458503
39.5442958599503
39.782901812663
39.7728559371333
40.0375903711924
40.0063089205511
40.2631355481941
40.0474921754867
39.8097957946424
39.5551403194513
39.9097228163102
39.7537828412718
40.1163073102974
39.9477236854069
39.7077443278265
39.562016955289
39.7602324772045
40.0264886910061
39.9977182080774
39.9961371765333
40.1200254412499
40.0151891332139
40.2286331739475
40.2296718862412
40.0584266729666
40.17604678401
40.0017282256949
40.0602459550926
39.5632512014072
39.8393359230068
39.8736581291997
39.7582977888719
39.6533175954279
39.1139492954235
39.4889014456734
39.5850056860909
39.7157786038891
39.6517835484565
39.5098942027084
39.5209563674076
39.3391150804981
39.3543240380328
39.3794691972422
39.1451808369998
39.2808156018396
39.2433953893737
39.09538694614
39.0638540019302
38.7673742698355
38.6473989035212
38.7469520004495
38.7548418583224
38.7596449809459
38.7126333830492
38.9328712111681
38.7451502209462
38.4631613090149
38.5262330616318
38.5323634554959
38.8680256295572
38.5994687957175
38.5363872871595
38.6272107525101
38.5221856087804
38.6563533197341
38.5591770963849
38.4979667729006
38.3783132072174
38.1804607543487
38.0825015164567
38.4302303932543
38.4845240507895
38.8137017354753
38.5169558129221
38.6374709052451
38.7286555666457
39.0935780366534
38.8720600771045
38.9884441562214
39.0454818522746
39.0448785078464
38.8174288864201
38.802672837488
39.1138735807167
39.2741427346323
39.1860416611922
38.9003984551078
38.9018920036368
38.7690419731991
38.7037256672697
38.8078367827074
38.7001439055284
38.7497312048492
38.9326561191683
39.0187122593613
38.997831181024
38.9851624398861
38.909747449407
38.7293413890165
38.8539638133237
38.597342694644
38.5363767744951
38.641985093668
38.2584123058548
38.23657910558
38.6656643007059
38.0948800510649
38.3202354854826
38.5094813821246
38.3471455196165
38.5182927386838
38.5198680038518
39.0261269096649
38.8270237165291
38.8948768033376
38.8361812244762
38.7093137654391
38.8691338300296
38.687291817477
38.9635939025552
38.9535035370554
38.8418036927081
39.0156966801573
38.818105167631
38.8993117103446
38.5967610818853
38.7961334614566
38.8559083624524
38.6522702586794
38.888756041584
38.8861304901476
38.6377528983978
38.4743013316526
38.6603709119466
38.6256401363
38.8325216774262
38.6931507630782
38.7628636548286
38.4818351132179
38.1855474460595
38.3478719989391
38.6081433088456
38.2356585062593
38.6255289167728
38.5725270477413
38.5477702238956
38.8305208929203
38.7722629641996
38.6707894938683
38.3799481758327
38.6497847491636
38.5469761846814
38.8900759801652
38.8513380120999
39.1137234679626
38.9784004348833
38.8376675520712
39.2670567221339
38.7718396317693
38.7864114301691
38.5756135907836
38.9883656953252
39.1213134364853
39.2669854685945
39.4588345084346
39.3927115487807
39.2453821533949
39.3036022958379
39.282419381706
39.0635519240365
39.1123553302235
39.0457715090102
39.5065057311213
39.2625756630153
39.5451473281886
39.4989947924279
39.3995669888387
39.1309135127845
39.2169239498943
38.9087315724604
39.1764501813754
39.1364195027032
39.1453150091613
39.0549602014532
39.0418998070483
39.1118905249018
39.2056765818064
39.0912349642039
39.1696177763963
39.2789172326312
39.0382681090877
39.1512826530234
39.2695182564737
39.19983830362
39.2536584060761
39.3149741320013
39.1606017341745
39.0375037860707
39.2787551169943
39.3189426286347
39.3650033373367
39.2656835289394
39.2779746808073
39.3806987175197
39.4702787386206
39.3645016186029
39.0294133024396
39.0302972494227
38.922894460014
39.276265193913
39.0201923007213
39.0591205044022
39.1273178875958
39.059361530618
38.8550335002395
38.8182636787716
39.03521276739
39.1869226784485
39.1469792480534
39.4799208744108
39.1326027351628
39.243788630353
39.1741866738269
39.2580509727242
39.2139898697671
39.1863835859871
38.9326394802506
38.8845944020188
38.9691138485079
38.9044275898876
38.9968349608917
39.0331814823183
39.0726441537127
39.0620856093706
38.7866549616204
38.9552598130437
38.3354668681045
38.3661754550901
38.6288600102093
38.442936493234
38.194633018173
38.3518253455645
38.6116674395409
38.4712532305186
38.4084142994104
38.3994418342158
38.5332282712488
38.3689184795726
38.2244535639192
38.3258622521193
38.4142207464673
38.1094210109416
38.0877256517754
38.2552423570414
37.9688876214199
37.8711393636046
37.8122064824374
37.9501132251877
37.9771310102878
38.5832615438497
38.3388987613174
38.180771864667
38.1783569241061
38.546301094173
38.0776892833808
38.1420592460174
38.0346723775716
38.2127689634752
38.4359429177862
38.3393037143334
38.6463940404496
38.4377835947694
38.4759663822311
38.5818983931893
38.6326895242694
38.7923377153191
38.7003949413987
38.9128215974641
39.2017451543137
39.2912537910108
39.1767496815677
39.6082260581682
39.2893376757718
39.2702530312906
39.1353991966509
39.0009715950509
39.1644822773353
39.0488513796039
38.8512524801094
39.2260287245592
39.3941846670867
39.5289080426787
39.1266609730074
39.1490096607503
39.1806547195997
39.2142721724142
39.2269825065115
39.1426444621274
39.2686324014876
39.3954164855067
39.3868124984754
39.2951675786367
39.442555807058
39.5648281226641
39.8330076677313
39.8036261895509
39.9293229714879
40.0914916949657
39.9710506161122
39.6543343763204
40.082412567106
39.7177050101409
40.1211344646958
39.9158020150396
39.6610145437983
39.4948526256489
39.5588361700853
39.7038503980555
39.7443520770065
39.6025860959833
39.5170745996832
39.7190203810638
39.5895511229697
39.7342327803322
39.603864140944
39.7556091578502
40.1629843427223
40.0831175220156
39.6868635053291
39.4320718678561
39.5573542560558
39.399891637897
39.6962736824978
39.6381877444416
39.6695297285378
39.825640827264
39.6591440689911
39.8917532616578
39.7922825309466
39.7721677587126
39.441208132258
39.4920522190899
39.4519738709334
39.2383582527396
38.9921574869041
39.0021734698968
39.4102357394904
39.4377245063847
39.5282294337173
39.7674366209969
39.0851727896244
39.005854653576
39.102272819205
39.0365868918483
38.9255421484723
38.9562399294937
38.8252569947807
38.8332709191389
38.6035054049811
38.6657227606144
38.4642899055219
38.6567454356068
38.5716991738635
38.6911321682546
38.561607945313
39.0997276497542
39.0485797396246
39.1476817679037
39.4369430517455
39.1097554162681
39.3190779574739
39.1603677399572
38.9491679968597
39.1213104665177
39.0639464604098
39.2983626972545
38.8886760436855
39.0932184490904
39.1538804716761
39.1737110798805
39.0982918956881
39.3879600470921
39.2341121482195
39.2079484931396
39.3585967323997
39.7023438519107
39.4380751537827
39.1760871591126
39.7902217704681
39.9455762352788
39.8972806222238
39.7461680590595
39.6840980639384
39.6606878198849
39.7631413538296
39.9307186884087
39.7669226064077
39.886069479692
39.3868174348442
39.3822552098623
39.1333229096022
39.1195437307014
39.1361584774626
39.1233582056611
39.2013009661876
38.9868726956088
39.3172174542069
39.4406592246394
39.1961847295483
39.2467856879913
39.1488374834404
38.8145775750816
38.9294746482352
38.7989454241601
38.8929618222022
38.5838882366135
38.8754202327434
38.8972092001966
39.1249820243024
38.9770729905745
39.3473604257888
39.3202526956234
39.3061645803893
39.2018266509369
39.1483124135902
39.319854842819
39.6197277574555
39.1855178316093
39.5140596690759
39.2810243485518
39.0870463649364
38.740916868344
38.6967197534355
38.5912032137195
38.9961293071662
38.8815617132759
38.6194330550794
38.4918307440154
38.7122194048062
38.6580976559817
38.7173982029714
38.7817165639756
38.9058000528588
38.654323765017
38.7335189932206
38.903991438635
38.5346650619245
38.7554513306397
38.6015047704785
38.6845786277876
38.6253590981302
38.787443294656
39.1484944453166
38.8047227493077
38.7571929943091
38.9663004778671
38.9635865965593
39.1946830823123
38.8630323913862
38.9738790700203
38.9997287241509
39.1817686146365
39.0659312778231
38.7123959994439
39.0321476093901
38.9761593908634
38.8680251702232
38.6741689255062
38.8923303787336
38.8051748508041
38.8573062275123
39.0695905054004
38.8820608433483
38.8278817546511
39.023888939159
39.3088623091042
39.618113485863
39.2464757762274
39.4297390119903
39.1522093609308
39.3271760008143
39.4336506272671
39.6002370520276
39.5191192137847
39.5983829308538
39.618743833833
39.9840229626585
40.0476646227043
40.0016821507933
40.0749787809918
39.9849871455498
40.0023164502139
39.9211923108502
39.6653731211994
39.8642412661688
39.3896063533083
39.2336218619633
39.3161528559533
39.1644446642894
39.2987168105961
39.5384108494322
39.5148444291862
39.5136087268744
39.356956879107
39.4284081712595
39.4333199479772
39.9092581061924
39.617037004304
39.6109144888039
39.4079325855903
39.654192242696
39.7994170795787
39.5000274169097
39.4952873005875
39.6644617322788
39.6712287799776
39.5273847107208
39.787535152468
39.762076337955
39.7755874394961
39.8868158760856
40.0187389632236
39.9093653675622
39.7103009855359
39.603905508326
39.6332615505565
39.3426207292141
39.36874935582
39.7523182613772
39.6322612539982
39.551318508724
39.3910652968732
39.4865015798736
39.3754745000836
39.2776345254627
39.1399003100845
39.3378976097238
39.6144336350377
39.3183759893807
39.4523090499956
39.53665316567
39.5065871232165
39.7032389068276
39.5583079835358
39.5940775243128
39.4191084853576
39.6076126949251
39.5675705821396
39.4020214039915
39.2819965326561
39.0129920331323
39.2975653862667
38.9309903388571
39.2222462122477
39.3201332327841
38.9619456844101
38.9531412998154
38.8310505494041
38.7855559136405
38.7480354922509
38.9451072038549
38.8242443814286
39.0623088439169
38.7725202068047
39.0122448718364
38.934164298828
39.1092152382865
39.0034274338449
38.939237234891
38.4443542498463
38.599402761214
38.4780467933079
38.8222581454452
38.7353885040479
38.8537766114721
38.98104050687
38.9210888047979
39.0887541838003
38.7942589216739
38.8126920263313
38.8048900529001
38.3141853757829
38.4720803766267
38.500362051249
38.491696574962
38.6106916375267
38.5380037945703
38.7460529880295
38.7646429382507
38.7770999412798
38.828682920577
38.633540447294
38.5740448163263
38.6572463992529
38.907820123342
38.7465144198305
39.0260025385927
38.8771511473746
39.0379825857041
38.8569837936611
39.0759909000037
39.5060238690973
39.5326491797563
39.4727739103458
39.677121764718
39.6580876847688
39.5927496151082
39.8949727526251
39.7173815807388
39.7927396033272
39.8971146519761
39.6568312124773
39.9574150317734
39.8780744423384
39.9609913971575
39.7281021129615
39.8244481304293
39.4744710169771
39.3558437589511
39.4610353383151
39.4434428448947
39.1044635643476
38.9969707629693
38.7582423592922
39.1946746775462
39.0018949140611
38.9934923944097
38.9283687918714
39.2233993113143
39.0565780144
39.1410290127553
39.1681606572447
39.1615935328894
39.0521078929279
39.0506498124137
39.1836023297972
38.9846762271115
38.8444925666469
38.945385853913
38.9834076824156
39.3278975915336
39.0719846668211
39.3990564462456
39.149621243256
38.9264397864072
38.8566628042257
38.8495418415266
38.8152965993865
39.409970257499
39.5866008068235
39.4080502261428
39.0854188531382
39.7021420293975
39.4006861874824
39.4938200301208
39.2340322206605
39.0905283173811
39.4612329561551
39.0791582375816
39.1028928514615
39.085688938612
39.0304669502873
39.1772033706129
39.280774221862
39.1511744358527
39.3418315365629
39.4681552520543
39.3732254203351
39.5564778285411
39.3328831232637
39.4822887741272
39.7399000005902
39.5059059615814
39.5195182147607
39.4704938307839
39.2926787687207
39.2957540111313
39.4246956043342
39.3337455384727
39.1501319342167
39.4495348848569
39.5689528141382
39.5945478596368
39.531897311595
39.4850477176097
39.4798197103405
39.7257561201092
39.7178443673135
39.5262426657701
39.4254050030716
39.4258058219177
39.3708288290897
39.3807402834884
39.47767018045
39.1490567501781
39.7261468139766
39.6416514342686
39.6441525125585
39.5844718327858
39.6953612051125
39.5804497617391
39.9000882595317
39.9212412547902
40.101965010432
40.07389167537
40.1146785729541
39.9244486489795
39.9332832277537
39.9976313909985
39.9757373206202
40.0719758223506
39.5511044250344
39.7788164109349
39.6608825042358
39.5027211135288
39.8768630845673
39.6021105213394
39.6960805300783
40.1581962317177
39.867789501923
39.8247401700421
39.7090996336569
39.4776437914801
39.3467423916681
39.459290883308
39.8245763091648
39.9757780011277
39.9307633125148
39.7418526122746
40.0685258348442
40.2586399132351
40.1942713160049
40.1259467663119
40.3307790576287
40.0462745772831
40.2467846721564
40.0852427215969
40.2077769730962
40.3263414854046
40.221613996352
40.143737174798
40.0028379276727
39.8679141959032
40.0723659692048
39.8633108938947
39.9493622972871
39.8715311501897
39.8715644416024
39.9068029534551
39.8397499756788
40.0425045419107
39.9233603261552
39.711498487057
39.644867209832
39.5881808500143
39.6467247333167
39.8137885347239
40.0647045176393
39.711803490588
39.8372936734613
39.5838466274595
39.5282915188968
39.9097420731703
40.1657171916798
39.9184289570738
39.9001698878372
40.3234035174597
40.2970213845909
40.2361473739454
40.351018159549
40.2538293630754
40.0287410533244
40.2376909141475
40.2631513772248
40.5761160979754
40.348763304591
40.1192984155684
40.0306219284162
40.1432462846026
39.9919418451103
40.1467104205136
40.1238787677235
39.9626776958616
39.8582840299525
39.3802031988141
39.2697334858811
39.6529199068583
39.6449458437964
39.5139947806174
39.4380190188439
39.4295938850063
39.048567471905
38.7835311322024
39.1289760872594
38.9282395474089
38.9710810672767
39.3126201907725
39.0758766491663
38.9968681222579
38.9707350202531
39.1210119190183
38.9360066940609
39.1571912395811
39.2128738895698
39.387536032204
39.3096031349274
39.0797724314865
39.2926615270088
39.3022560088549
38.9640501966198
39.3580342718095
39.5093183864247
39.624669617118
39.1918957850945
39.2938389912273
39.0160907459095
39.3995971404872
39.1385925878587
39.452951409191
39.5528252992581
39.3157141612693
39.3122058565784
38.9685133844052
38.6251644260478
38.8285584353256
38.8038356911052
39.0513824170899
38.8496402648056
39.0370449992028
38.9367510852846
39.2197558492984
39.164018664679
39.0474318306401
39.2007755884789
39.4485445914097
39.5026851807001
39.0702934615199
39.2012145430105
39.7083130805406
39.7479335961579
39.8355255128589
39.5399575585158
39.7501223837327
39.5270517617515
39.732540152535
39.4131486076434
39.7005907963316
39.6470363379752
39.650038946227
39.7786453999541
39.9989267188934
40.0431899725062
40.0944900388374
40.0257254297901
39.6437155813541
39.4527221399965
39.8995133496476
39.6895153021117
39.8043180439525
39.9669621158423
40.0338274013526
39.8565091910125
39.9883231496729
39.9906439661775
39.9747702961721
40.159183556506
40.0616336261429
39.8875009726497
40.1447996538663
40.0446651507814
39.9044805161949
39.9982179519038
39.6219911509885
39.4499806162015
39.8898199341514
39.6780952761145
39.8472306217174
39.8561790335444
39.7385305816886
39.5675219782834
39.6109356786947
39.6149959124177
39.7803376824328
39.8652841095246
39.5213930105468
39.2711320731489
39.5522378007094
39.4897949558997
39.6649433273394
39.544298248062
39.5881308045232
39.5705598199756
39.7639630244077
39.445905472443
39.6285673108763
39.5553266721565
39.9193541651116
40.2716081135064
40.1390990235998
40.0098631904628
40.0707154535716
40.0196733576151
40.1365653468242
40.2196062704711
39.9983689533908
39.9868709467696
40.1170916787961
40.145463124761
39.9849589575216
40.0670536669409
39.8688916064045
39.9812374339096
39.9683782798348
40.034730516208
39.9107748077419
40.107677416368
40.1095349364174
39.6813043144514
39.83390506005
39.5656532267968
39.856992167674
39.8159497920277
39.7290082146332
39.532968446689
39.1105464866599
39.447054668806
39.1133071441389
39.2133184905731
39.271957766335
39.4209812998567
39.5896715139647
39.267181863016
39.5863530806775
39.149046602789
39.2241291567964
39.1564152850091
39.1456968529965
39.3571051995096
39.0300496363108
39.1590847371986
39.3010138958232
39.3969536979243
39.0689988633576
39.2016353603906
39.3242512580257
39.4043887432812
39.4017032891563
39.2039015159803
39.5940689827934
39.2722178873026
39.2634859390978
39.0072764241266
39.3197471335658
39.3543352576922
39.1937980975745
39.1389812045809
39.2026626130524
39.3149250236629
39.3143193930336
39.2514791307073
39.6669782265586
39.5142650174031
39.2259802005303
39.4364574100305
39.296251986816
39.3734969394285
39.6072906337103
39.6975324501509
39.991660782567
39.4834771668318
39.5210110664368
39.6825863561745
39.4423854203003
39.3779778048677
39.2385211920043
39.542784411625
39.2081277170067
39.4580080760282
39.4777372370044
39.4834054189522
39.1631953591139
39.1171091392151
39.2567275457889
39.471865847671
39.6437696303144
39.4729840582885
39.5512231481627
39.74466482771
39.466708451397
39.4224311844971
39.5727573808634
39.4326295433895
39.492362670833
39.8663630758714
39.4370917864975
39.1811666527907
39.3936923136637
39.5304053203524
39.5304033264697
39.1938262285131
39.1898819030251
39.1396677910361
39.1094630246301
39.4697462230767
39.5652769810135
39.2728597379262
39.3608317854474
39.1954097949007
39.1863558762683
39.0791799118343
39.3904619395222
39.2540468552918
39.35503823475
39.4137922689395
39.6721614230763
39.5384442244345
39.1918288862317
39.2468053145433
39.2845508687492
39.212527223394
39.3045417454394
39.2831206253013
39.2704935414918
39.5147973966026
39.2271311854825
39.1143742085321
39.0032251305687
39.3502822488291
39.173508724422
39.0685877638861
38.9388024951745
38.8817995336412
38.7896268488817
38.7383150781203
38.8670827441927
38.6561933934586
38.9133937151109
38.7937140119628
38.6155634359062
38.210652569514
38.1780958936309
38.2683603548472
38.2430995176423
37.9019052256033
38.1650348748392
38.5464759169067
38.245782555765
37.9550948681185
38.0905947048914
38.008601256382
38.1689241682481
38.4348722292669
38.5714998886475
38.5780966483913
38.640928375905
39.1171123370503
38.8723721345538
38.8223615544942
38.707719315223
38.7211292052555
38.7005634497615
38.6837964270577
38.8011889385727
38.4931710164706
38.2908943208986
38.5502417219237
38.3263346235298
38.5555331833776
38.7461554628703
38.665584603959
38.6359528899806
38.494975602361
38.3847294784533
38.5781453708433
38.7586768233756
38.8578898483852
38.7228291707832
38.7765545229969
38.8499748925198
38.9823176243293
39.1542868339382
39.0493171260042
39.3653971618077
39.1781933189052
39.5216791974128
39.0553401852145
39.1217950369441
38.8724092481885
39.3232263422749
39.0373196292701
39.1040368428566
39.1589554209243
39.3333286357376
39.3294552317205
39.2077452466582
39.4437122660681
39.3099739601436
39.266869144865
39.4597633751138
39.5311095275355
39.3359081598743
39.5777174413102
39.3949575244256
39.4963617159613
39.5024819696338
39.4209491368223
39.8968091431449
39.7843200637791
39.5251471257741
39.7694803764644
39.3604008221504
39.3785879833621
38.856912156689
39.1288619244283
39.1862771444828
39.4226834182674
39.4131008686373
39.5147856313205
39.6538104857221
39.2849662589373
39.1769590850555
39.2303749890925
38.9604557482293
39.0465918923733
38.8669207188523
38.7975719497707
38.9568971818757
38.9483472693232
38.897687448073
39.0484530771167
38.9102655731384
39.4272959604476
39.0042013439879
39.0266627681398
38.8429516118346
38.6965740638982
38.6658355739063
38.6920348384981
38.9520986316544
39.1143988079313
39.2944282853992
39.3971123032873
39.6641856705549
39.265947636691
39.1900792915253
39.5972455310985
39.6538424329938
39.4557873274409
39.0641681164043
39.3164753393693
39.1499675253448
38.9517818571977
38.9423013072071
38.9279748955885
39.2910587304248
39.3599846347527
39.284350113517
39.1334242154967
39.5156373043616
39.0854621833225
39.0108575227126
38.9912755784612
39.1422983135204
38.9550543644416
38.9474979271406
39.0834396990454
39.0219193327693
38.9737735165944
39.1747962061782
39.4463538385787
39.3467373016972
39.3574387795725
39.5216539834417
39.7181546119638
39.8522120604998
39.7340935973728
39.707194270237
39.7098409022925
39.9371738227726
39.9605106234346
39.9128822990797
40.3601361843979
40.1466408757362
40.1362204630215
39.8947004081046
39.5525873020624
39.648312474115
39.5219735467822
39.4537584667958
39.6668455159889
39.5166266027487
39.5608587119428
39.3917009875459
39.4961417576052
39.3337727371661
39.5802109217766
39.0807097495522
39.2703136885759
39.2859560284361
39.081213126338
39.2373366102346
38.9914805008249
39.0183647348787
38.9867390972877
38.9158421696357
39.2256555478732
39.0828416047333
39.4153089943717
39.3316604076078
39.2622917432114
39.1812130244273
38.6150416704639
38.9163472061092
38.7726411495569
39.0202737638104
38.7459092161463
39.0992448399447
39.0177238274602
39.2657925070866
39.2184608727745
39.293379336892
38.761754618787
38.910570437626
38.9772646478682
39.0474671730251
38.9285111579437
39.1695076351918
38.9561296746007
38.9508030564257
39.1469004112492
38.9406216982912
39.127700234441
38.9613456721167
38.9884959029497
39.0786001534241
39.1908863620529
39.3440096824083
39.5229830712438
39.5787209229445
39.6427621183837
39.4312791081685
39.4055893017947
39.0819754960402
38.9627411405586
39.161749098763
39.1681758563269
39.3394315135622
39.3056042569784
39.2633111602037
39.1331585298476
39.6150371702008
39.8597386337267
40.0582647675306
39.9199203152599
39.9043600892121
39.8386013300914
39.5564811374475
39.2014183420669
39.3803503036499
39.3682315191724
39.5187892616102
39.5131800906736
39.6421362248743
39.5359682343223
39.6429923042834
39.6056355530361
39.5812394907708
39.3325544741714
39.3322014954241
39.3642870341934
39.3648239747533
39.4279823070938
39.3197405018487
39.4264528438117
39.0971886095011
39.2161829428239
39.3763537087939
39.1741499886096
39.32195345239
39.4272755591783
39.5062805161059
39.1807725890014
39.494482790749
39.2126314945123
39.1699864868439
39.1844313336891
39.5172859401278
39.5241954983405
39.549481272493
39.409539302381
39.3070379173776
39.594914289445
39.8138471475801
39.8158444213213
39.7575698276736
39.7962977321029
40.0620211527646
39.903067893393
39.878540194464
40.0582570373705
39.5773083115933
40.1172394979879
40.0534776522406
39.9386411378968
39.9841676582808
39.9281808141574
39.5706210877433
39.6355246085859
39.5223366637582
39.501390989935
39.5603291928666
39.5086028817178
39.3814637926799
39.3340511881467
39.2273388275356
39.3350589048801
39.0830246925354
39.4534546809581
39.5935218321929
39.4877068187524
39.1157594870539
39.0138375362442
39.1263494604448
39.7865482251804
39.5269210825245
39.7697300781721
39.4775087161907
39.3944970767249
39.7843092197006
39.8453626815901
39.8618190061985
40.0057316204287
39.9459113837515
39.9263592018271
40.0454710525264
40.1461912902714
39.9171056938826
39.9074722710441
39.7168470207659
40.0924742021446
40.1423619656375
40.2854520738841
40.1025790785434
39.9559060374828
39.8763880757484
39.7885464916916
39.4593538272851
39.591772307499
39.7009021958601
39.4605503168973
39.0326870699076
39.2503786379845
39.203877509724
38.8665157128362
38.9215652215542
38.8678449620922
39.1849704912555
39.1445702367949
39.4345356406315
39.2091583413898
39.2817488528034
39.6726895698757
39.6202553765443
39.5887697057904
39.9123149116084
39.6645544971446
39.8063805241528
39.4546010634094
39.2919837392215
39.3951162954955
39.3551615980027
39.5963231058922
39.6912401443076
39.5607652121097
39.5149336402658
39.6150744757153
39.7982006285653
39.793017893999
39.7342810599718
39.5876096485
39.2491270858673
39.4330842433622
39.1452860958171
39.0031825399317
39.000487504897
39.0305390910873
39.1407640275579
39.1095003033175
38.8401356652916
39.067774949311
38.7963537266896
38.795537395052
38.8129495983876
38.5996717119299
38.8549505148703
38.7671204993901
38.5929184818759
38.6438178270186
38.6721370436928
38.5270327729999
38.2747514795071
38.290946737489
38.3885858681353
38.8084493023658
38.8898157895123
38.7698679426726
38.7952516665385
38.8441134876493
38.660548792327
38.7261891522089
38.7081023201525
38.2727382764604
38.6216268506713
38.1049493734055
38.4554295827758
38.231309675148
38.6303494145899
38.745788753503
38.5320311049041
38.6434062710757
38.8356577153476
38.9052918574822
38.9505350453162
38.987416892109
39.3824938211392
39.066754496527
39.0664255948664
39.1993695375236
39.1250322757413
39.2891218767771
39.2525592146362
39.2567602406235
39.3957667705739
39.3510054241527
39.407312472525
39.2646524061265
39.3346048288034
39.3115432078393
39.0771960233947
39.0208011771148
39.205320060887
38.8840790833658
38.9797900291495
39.158440148401
39.1633409069905
39.0086795186915
38.7967631655737
38.7548828506143
38.9524632079319
38.7462564170667
38.8953836480299
38.7527342707992
38.9606008321916
39.0268045399242
38.8875695478855
38.9567721661327
38.8584747675966
38.5193861295592
38.7411541124151
38.503455799358
38.6574747136281
39.1535138172719
38.9862561939102
38.6124812525296
38.6536216382506
38.5801094217121
38.771158283816
38.7408902791516
38.5282723313948
38.5201076052815
38.5398377151882
38.8033883727844
38.4970544201637
38.4863475637616
38.1514354552045
38.7479342941559
38.5035447477272
39.1109712307899
38.9983967759801
38.8369326881029
38.9220069986674
39.02102455872
39.0067696869067
38.9652293763071
38.852783927623
39.228248102669
39.276599875527
38.9915118544629
39.4508534773341
39.0461337745496
39.1565139027852
39.2713942962895
39.318574326157
38.9445633562719
39.1213438447916
39.4776153580811
39.2994082337996
39.1877736369701
38.9879068018028
39.1079889603381
39.0954702517999
38.8468981523661
39.0273890974591
39.2449325623684
39.211298389991
39.335130742729
39.3808129335145
39.3571923190488
39.2811466190868
39.0901558951285
39.2462913851795
39.2060783661046
39.183559577052
39.1205659616055
39.1967439651489
39.1823597847495
39.5000352991997
39.1496103023379
39.4431779449227
39.4596260849444
39.3649331783144
39.7304651271827
39.6899818202848
39.8541702560045
40.2884652247355
40.0397389876495
39.6829678453671
39.8463935529797
40.0470065072716
39.7618247349512
39.5049926312874
39.4837471978333
39.3663691851123
39.6044537599868
39.141158208798
39.3449864222296
39.3704384676179
39.3160902227791
39.2189733804601
39.3351628535812
39.4491644106844
39.8161074855929
39.6056216874622
39.4895903850706
39.4580795476204
39.1845774097672
39.4298434399822
38.9573434190112
39.1505624110253
39.5375893605921
39.7374928924273
39.7360099601091
39.4657061877831
39.5623305175153
39.7060459645698
39.7490279325286
39.6669393578688
40.0059551912965
40.1267248682052
40.2020196592419
40.1167438682111
40.1425301016911
39.8640837159001
39.6515930188868
39.8636303442011
39.8765817930114
40.0111837585017
40.2107111708378
40.3037430045126
40.5203502470183
40.7242892441987
40.3264409645957
40.4033010347016
40.6717538769822
40.1647796194099
40.1344397963627
40.3310456351187
40.2585640455805
40.3848643883628
40.0537618206868
40.197726419655
40.0524974292997
40.1154989888697
40.1480314707879
40.0502762338105
39.9748846701856
40.1322328807968
40.0124315230761
40.030699516774
40.002791286619
39.772209758824
39.4242659048601
39.6039616000795
39.9057357056881
39.8950161382633
39.7574708655604
40.1187801148429
39.877902376754
40.1229630882499
40.0783957456847
39.9108099145709
39.9580741825071
39.9262387383659
39.9832977774213
39.8862398772461
39.5723258226241
39.9099827743517
39.866548786196
39.5470315581529
39.8323635971567
39.7345858140425
39.6519361438719
39.7977146330256
39.7577585753609
39.7772669275261
39.8932463802972
39.8160163388653
39.9762162043341
39.8571008472868
40.250383262896
40.0238866959796
39.874122435928
39.7416262006678
39.5932918077472
39.3221104330714
39.4230999522921
39.4764182934835
39.74838733166
39.661308387704
39.9494460817471
39.7147000563083
39.8238655556536
39.5170431454431
39.4044855708323
39.5321888277502
39.6106563139534
39.4353515868735
39.1674236349953
38.9373938374004
38.9377484890854
39.0260842954724
39.3395488611421
39.1659229669522
39.3806887288036
39.320330071163
39.4049855564307
39.3425861428982
39.4018005428347
39.193031870644
38.9568127491462
38.967075552376
38.5899911350492
38.8776657917487
38.8766132729336
38.8643203586493
39.1564518493404
38.7993883667843
39.1510010748744
38.8753068299073
38.8600448343398
39.041882181413
39.1227066040039
39.5873497019092
39.5584006162287
39.5681455765948
39.1411681759214
39.4805629679515
39.2515618183601
39.0079105493339
39.2614309247117
39.2038988527262
39.1128003444312
39.6286430574813
39.4496205612889
39.6917581887024
39.9674559696256
39.6384143315703
39.6537451593586
40.0511224131641
39.8580891918359
39.8835360545032
39.5645137459704
39.3122892909762
39.3805594061497
39.4520687320834
39.2928068550332
39.4651694397575
39.3153794231382
39.6304986660926
39.577508800271
39.5079617755491
39.5727978802872
39.523939451836
39.6044008099603
39.5158495796688
39.4465561192809
39.4617425105584
39.4171700740965
39.3428774141734
39.201453879767
39.0296286820139
38.8866175993434
38.9585651538384
39.2307174767679
39.0122356383715
38.8246408953266
38.8424083668822
39.0333782860182
39.2410135218455
38.9291313277714
38.8139457226617
38.8605512921642
38.6990612599289
38.9511122134292
38.8431563118923
38.7145254282354
38.8040901861305
38.7445558731184
38.889158824214
38.9680166545495
39.054363306677
38.8659450566994
39.0455132106565
39.0506258339661
39.0198174447179
39.2708892876247
39.0388048737986
38.8564112450614
38.8008002516745
39.182330411417
38.9017611048847
38.9770708910188
38.9069774024073
38.8226669576524
38.9834434643413
39.4506357423642
39.1229192890802
39.3707994879826
39.1866536982881
39.071116027374
39.1798563162213
39.0964808776489
39.3628387688364
39.3522350757854
39.113715821065
39.305463757196
39.4490448833943
39.3618143098023
39.7139273851241
39.8309966996849
40.0969222660948
40.027536270508
40.030385732569
40.1993652765788
40.3013099068434
40.3821328797839
40.3604036476763
40.418608909692
40.3950266152671
40.399390313883
40.6175518845612
40.4326859752269
40.4422178250439
40.683919034405
40.7434366545178
40.4565889710219
40.5080139191237
40.3197334422051
40.3494773853295
40.0532883101017
39.9443654380982
39.6425391426217
39.7126422453499
40.2109337782165
39.9839017951468
39.9825651785522
40.3239127744737
40.1089754477578
39.9011988598936
39.7850932574395
39.9361378566683
39.9184522594432
39.888878826089
39.9356145206078
39.5313760804885
39.7413063842682
39.5413986552845
39.2111402341473
39.2220197239217
39.0535404694428
39.3300568701677
39.3461982967514
39.7379775452982
39.592006164963
39.6561446428708
39.5906144819374
40.0760348483588
39.5843417411399
39.8972539087102
39.9285219786302
39.6813119188181
39.8952600449681
39.73495889029
39.388897573723
39.4839477820421
39.4388182007019
39.5806931978229
39.7526172214266
39.5029498327658
39.7093327530457
39.785516061014
39.7865602889151
39.8007879906617
39.9827493104886
39.7313298999139
39.6606402403699
39.825041244533
40.0188591059035
39.9848248015546
39.9414002202592
39.9610437474979
39.9420591290574
39.9099380964276
40.0983295077525
40.1544379752864
40.2544648484546
40.2991697154364
39.9829045161579
39.9146736841872
39.7701153976022
39.6293207271635
39.6008269681325
39.7099824730364
39.5634658757859
39.7907561650612
39.9820415621147
40.0075443154952
39.5287806972222
39.6032300940918
39.5081220780597
39.6580135181879
39.9764459696683
39.8663945085189
40.1016118031628
39.9673391140959
39.9932430439094
40.0414040735614
39.5228754987439
39.4683250006844
39.2347801152879
39.250949609341
39.5252162226682
39.8000354788111
39.7674048716576
40.066348407608
39.6697182517927
39.4135651765107
39.5861745796727
39.4907849913805
39.121010205349
38.9501251150364
39.0439554458212
38.9396701861818
39.1616232768954
39.187457428502
39.0021351438035
39.1978001712321
39.4380722026269
39.3469887371947
39.1702411833186
39.2240199352415
39.2037261629186
39.3618711849429
39.354545688302
39.7289872725668
39.3713849360497
39.5405093647808
39.6352960321547
39.7238692434124
39.422043630721
39.4894376754761
39.5062977164319
39.3829357747557
39.8422141907759
39.6235938082019
39.712398323432
39.4419805826086
39.6040926599584
39.2505977871079
39.055561117856
39.0865836756921
39.2364275716386
39.3463676737267
39.4637215171016
39.3560706359444
39.60000018092
39.795293929033
39.5271145302067
39.7654927728107
39.8985286038695
39.6545588635662
39.9859470889253
39.7271805619294
39.5731406450681
39.6409336044285
39.6290413692926
39.6789763712351
39.565077104454
39.6711051504158
39.411181429279
39.8711905880203
39.4511083689603
39.6159536072157
39.6460544054545
39.8900049014934
39.8305770301492
40.1165683129639
39.9352971837615
40.1173976446711
40.1140287816422
40.1778380773489
40.33463789333
40.3978333782373
39.8200071756877
39.9662787502871
39.618864925607
39.6342574006697
39.7007334743519
39.8437277651569
40.0192142782653
40.002388543412
40.1404719367444
39.990284835822
40.1947998517987
40.1673056237694
40.0394071830893
40.2712906282925
40.4477539520525
40.3493060558574
40.3105800293322
40.2594678401129
40.3387556856329
40.3053392223797
40.1627467361568
40.5947085902376
40.476946766626
39.8553135538183
39.8319515398395
39.6540568557857
39.5801177347095
39.9355032721269
39.8760793327672
39.520179913915
39.6307647799955
40.0079778803765
40.1164327894639
40.1762897468554
40.3854759425692
39.9378820226287
40.1024588288819
39.8347513081075
39.6582941649095
39.7302778226025
39.6593982207428
39.9761207574023
39.7412038652607
39.9619829213844
39.5681259152002
39.6534257075799
39.5066949219483
39.6627670840988
39.8601374747209
40.0452359004863
39.9867476253935
39.992452703741
39.8249929274335
39.9055589597385
39.7813352629006
39.9155780797144
39.8336629257398
39.6264573147939
40.0169656284064
39.7760249162416
39.6551248767977
39.5083483538947
39.4154034275951
39.4631986568968
39.2835931228324
39.5037325435396
39.2096703822167
38.9018280343371
38.9563062977014
39.0738100884505
39.2116185281534
39.3018874794909
39.0284681637537
38.9356538653169
39.333461882197
39.4357343068458
39.2777654391006
39.4418682142555
39.1389100151651
38.8610359133006
39.0211874709939
38.8280901661868
38.6985246375331
38.9373882175923
38.9950878146582
38.8346993665548
38.8241316527077
39.1177628225978
38.8939248516874
38.9067168860656
38.7374119738976
38.798064853642
38.9429629833784
38.8664509019148
39.1982969990725
39.0642588361868
39.2044471438099
39.2359131832679
39.1042418249271
38.9253606333332
38.681156883436
38.7352398391449
38.7163506089107
38.6491903830147
38.6635879811046
38.7119237189841
38.4994362862196
38.4899406377488
38.4847477718242
38.7041013321787
38.593657259344
38.8154097000894
38.5103440494112
38.5196882144869
38.4923239824089
38.0043959279003
38.1956861939275
38.1085973644747
38.3532088961855
38.3214859828327
38.2311053017605
38.3466827230633
38.4146072139053
38.4039345266889
38.4228920966029
38.7990489413358
38.4847862875073
38.6058851310769
38.4238764718712
38.61171984419
38.5765424417591
38.7611527959846
38.517227375855
38.5221349564057
38.3812214319743
38.602894762736
38.8010528800009
38.1369643814977
38.3511938329013
38.5888290099378
38.416149894819
38.3908368068126
38.3990335718027
38.0455547561776
38.1970480447772
38.483833259661
38.5293635726589
38.8766222173517
39.0114229316777
38.8340061325152
38.9866974603251
38.991301191078
38.7838145558666
38.7555878536165
38.4166289915147
38.4164461657686
38.5243765405684
38.7775648090893
38.8047443144522
38.7670128863222
38.7199278201697
38.7882771446202
38.7138671434968
38.9148839867135
38.7311789437387
38.7817233556744
38.9455828943138
38.5630045728863
38.5460574730796
38.5497941200361
38.9258376991769
38.8397172466559
38.604062103121
38.6493621723116
38.689613650798
39.0242434370784
39.1279842129702
39.3605306723515
39.3015695895789
39.2893173598916
39.3499507845164
39.3555094249457
39.2671058983582
39.2459986858466
39.156584851247
39.4877490148332
39.5313249856285
39.4937186630471
39.5753364386321
39.8187724254144
39.6579607276524
39.6579400990062
39.8169813082517
40.0897139042156
39.6251491078791
39.7162560433507
39.9423300934492
39.8634300469125
39.7144760012422
39.4903867996373
39.5435372946397
39.5034614613698
39.5317862262039
39.7008138599363
39.7014074515315
39.5443462092103
39.4495107971375
39.7971538844689
39.7644547722556
39.9708584816542
39.8326159274394
39.6068342058368
39.7028723082043
39.6430782334473
39.9472961461769
39.3877643583569
39.4077319938568
39.0884691734052
39.1999503873429
39.3101249459268
38.8217835805837
38.9063407657486
38.8001469065763
39.0061962449939
39.1233691984343
39.1406919409031
39.2762547748166
39.2864323190718
39.1941234434857
39.3529774608579
39.5395912383065
39.9082393588987
39.5553947028329
39.630547402449
39.6781602365484
39.3904462933745
39.3058847841227
39.63269755918
39.5926370589647
39.3690307280212
39.1250271771007
39.2818839501762
39.2507103414519
39.2774538249544
39.0508057514145
39.3655384291098
39.8750554426661
39.7412940931566
39.7230651083369
39.6512264225536
39.3825677719574
39.4847230376347
39.6884078637609
39.4094573464238
39.2091667881961
39.186153185797
39.3478641240102
39.4985001014395
39.3419415339802
39.2671341117414
39.297014142555
39.8436785297165
39.7752337449206
39.3954053067425
39.7399652638116
39.859298876342
39.657314385599
39.6019072537561
39.4909410344184
39.3574859030251
39.3154836105033
39.2635824134787
39.2918477575325
39.193355964183
39.154168012498
39.1968649983611
39.3388840807854
39.2086716553768
39.4919438191998
39.4607959004659
39.5143667186717
39.1783627992633
39.1321531990993
39.3067421641603
39.0960525700813
39.1115842827393
39.135061733187
39.4188556702223
39.1598663269553
39.0339692681772
39.2132882074058
39.155314153668
39.2479247091565
39.4320557779145
39.5615652532561
39.6168482212832
39.4517548634707
39.4574367330168
39.07727104223
39.2535364126464
39.2827121674094
39.5606800668236
39.3329636380766
39.5968190184997
39.4367219813692
39.5876936415252
39.3498840327124
39.0231455910881
39.3080254952249
39.2920160704166
38.9726715858355
39.054150682289
39.1998735686314
39.2961095782128
39.3870188026036
39.6108083980161
39.477393049564
39.1950007157301
39.1155391289071
38.949739115275
38.8834918898947
39.1282133609517
38.9731176111342
39.4347627153936
39.2280637513712
39.0970091160534
39.4955844499644
39.5013592034629
39.226849876587
39.2457854688065
39.0938479673801
39.4992755916065
39.2511269546496
38.9990648508481
39.0202076167635
38.9084697401135
38.7657867480715
38.7065616920105
39.1236150416052
39.0493905082166
39.2312194089742
39.2582582923601
39.5623623944474
39.4610923063694
39.4280208733233
39.2809741299925
39.4921343945721
39.4850917969928
39.438957455146
39.2911488740767
39.4500177124966
39.4767365206985
39.6268792461572
39.8677335125709
39.5942779859998
39.6635902741761
39.6787247996388
39.7523374887928
40.0364694202744
39.8088114774452
40.1226442930833
39.8152614670389
39.9154867209865
40.3798269695524
40.4703752493163
40.4241081677824
40.5326700253102
40.3694640869546
40.3593839658472
40.2238964903621
40.1091806478811
40.1525147781568
39.9790880458433
40.0298029650955
40.3236880691751
40.1233223504513
40.0762330267891
39.9678402742023
39.8768865354679
39.9674697918507
40.0711102192848
39.8162072873647
39.9575173023021
40.0216968554371
39.6911021819859
39.6720375479801
39.9777660217743
40.1464016291126
40.1875815191972
40.0731168373985
39.5960141873891
39.6211721893036
39.8099849669847
39.4441799088571
39.5130281075401
39.5400206582215
39.327222057722
39.4558670706446
39.5845796418231
39.6222059843675
39.5565012427996
39.7564875314821
39.6096303661732
39.6017212807212
39.5640756045974
39.2685933317574
39.2060330502165
39.6049292850658
39.7430254576341
40.0367366897099
39.9430939654748
39.8078392915415
39.5917708238239
39.3193231775667
38.9468985385797
39.1026264009099
38.6870677298583
38.920776482021
38.862085223157
38.9382806370639
39.1817134510387
39.1761336822248
39.2290917342564
39.3191664653209
39.0008474313988
39.2272850088967
39.1999183833088
38.9729341497143
38.9369756441787
38.8878307177313
38.9030011487866
39.1568840717165
39.0545843500625
38.9468627977126
38.9410453886356
39.0052775688891
39.2315555853868
39.326245156774
39.5937562302905
39.2695558672295
39.6195716321366
39.2337155796856
39.4454324915315
39.1020034531582
39.16020651976
39.3534606802729
38.9207785199069
39.0908831967702
38.7809540745325
39.0321196453036
38.8149343928996
38.7729513799756
38.7176887410787
38.5228403076708
38.6104477846398
38.9355356638468
39.0058722756126
38.7443042851639
38.7041746214773
38.5516142532715
38.8419016774277
38.7766115479772
38.8494443592444
38.7343872282967
38.6225995024522
38.7028189971557
38.7673128260552
39.1437480743303
38.9594391094882
38.9809779541775
39.10832947785
39.3619576290582
39.3327239195233
39.1810935336157
39.1230230097501
39.7626991137837
39.6119200559259
39.4047777653558
39.423284967236
39.6073611491745
39.2959677957957
39.0734645696283
39.2426445314856
39.2479835317229
39.3715758860213
39.358289711594
39.3410320797261
39.0290966724245
38.9163700188822
39.3181291601466
39.4433804974957
39.6019896103219
39.475441704647
39.1985125891749
39.6287223725949
39.864585523131
39.6862990647605
39.9576152948736
39.9889993333898
39.5940332249139
39.8544370693776
40.0483664272171
39.4403997928364
39.6807226938408
39.7876391204716
39.9031687669443
39.6968946350582
39.536064594524
39.5834735922707
39.8289257165703
40.0310214278219
39.8278503524296
39.8590197689128
39.9589419166997
39.829880717361
39.7148292916103
39.5587374654479
39.4175856498666
39.3078495159771
39.4681121093331
39.5097159204107
39.568781547481
39.2681741426576
39.373751969771
39.3042973655779
39.2598444973012
39.1448921540589
39.4087585158045
39.7549935931407
39.671079866105
39.543015032976
39.4369701689758
39.2724209147497
39.1354069207586
39.1313417617903
39.4122468496882
39.4477826497976
39.339969124475
39.5106765238335
39.3043810198278
39.4034932712339
39.13590175717
39.3166833388458
39.2367190498431
39.3820416275469
39.1260210210627
39.3590772880698
39.1427216318827
39.2581152685306
39.1710515856538
39.1270958424432
39.3670365281211
38.9878105541445
39.1495207150232
39.4861694388283
39.3330526268503
38.9543317312237
38.6221044906826
38.6542160510199
38.7299483186385
38.6996745806411
38.5769664160792
38.5813381890285
38.7291518675933
38.5727178148299
38.4965721962996
38.5473985902646
38.4919038527212
38.6634400719435
38.8055480696938
38.8281262764186
38.7848068646256
38.9493235633876
38.8209951729554
38.9289971924155
38.9947565553119
38.6753581079774
38.7472081028986
38.7839049687721
39.2328049977075
39.4149931317128
39.1441130986549
39.1605049089134
39.1412690751549
39.0529234362712
39.3943350258659
39.3694958801335
39.4594068141172
39.3152828486461
39.5367712086306
39.6442355919866
39.5103420285377
39.8304126726416
39.5699568995481
39.4140001583263
39.3871697599238
39.4431328375998
39.4653553717337
39.1964444571048
39.1838833727109
39.3946242963879
39.2982923582938
39.469687101158
39.5782707409016
39.4143216363766
39.4292232333489
39.3927371751383
39.5064635338955
39.5853571232555
39.5383917177112
39.7072982047066
39.6413074989057
39.3872763805488
39.3902922463458
39.3896063466015
39.4566240868478
39.3573337397894
39.6271370673466
39.5030477543433
39.7170586886987
40.0129147402009
39.9721126003494
39.6948956254007
39.9114572668975
39.8327600605083
39.8116620155387
39.5915199243797
39.9093039383406
40.1933231473174
39.6653406475257
39.812668658039
39.7811069987446
39.445815256652
39.704633198635
39.7390086823426
39.8967263038531
39.9290155453298
40.1008388623979
39.9626064406864
40.0966320607102
39.8481840271075
40.0016329171523
39.7375947773968
39.6416657359482
39.5756054246814
39.8655404916963
39.8033095102981
39.7612412051926
39.9895142563416
40.0308603847824
39.7988077041011
39.8129856188138
39.8688927174432
39.7831684213969
39.7324878690991
39.6883229047929
39.7977543739267
39.5022056772615
39.4822390049236
39.615554788632
39.8449278775865
39.6655578703251
39.8283194510851
39.7868523049723
39.6331252027744
39.2808572319319
39.4207960258013
39.4372955103068
39.5745119451454
39.3431089023374
39.2692548864702
39.2699349388659
39.2715885303033
39.4199497851049
39.3172390605737
39.6799303666601
39.5170386347108
39.3013927757433
39.4347807319864
39.4671796494446
39.4046011149372
39.3868465497195
39.3951950711206
39.4132560885382
39.3543725409598
39.5799431131798
39.4205617811422
39.4574028476434
39.5436867476736
39.4923321359153
39.2726332592514
39.5894973871025
39.7060941108913
39.7029812906046
39.4215890159738
39.3894131367652
39.5609544353256
39.453047542343
39.4024741234951
39.1306826375565
39.1491437862913
39.084517338918
39.1951183839278
39.1669276021562
39.315173936749
39.5151068263766
39.4802247317332
39.4280830913302
39.7829820138922
39.9284279239321
39.4576974217724
39.3449728015357
39.2306695226535
39.4637149287333
39.4389023213198
39.2328765905128
39.5172246416069
39.6665474796786
39.8176849276901
39.4339282631261
39.7108305001954
39.8295772045391
39.6232756987649
39.466521085147
39.6030144397022
39.4430974855636
39.3936775112643
39.2056140443269
39.1518515366019
39.5829799887656
39.2991771094386
39.4087548082525
39.3571232936395
39.5992690213958
39.736562567755
39.5515424381603
39.8414510229644
40.0384826148149
39.3518883202947
39.6625698377501
39.5367169097194
39.6001536922226
39.9444369257212
40.1736007567744
40.0010126697874
39.994051535788
40.1279650158171
39.8920579800679
39.9452965579352
40.0967559690132
40.1560057458501
40.4667950901732
40.0980782574282
40.2405445841532
39.8508740626314
40.1116514174852
40.2372735056215
40.1054866983797
39.9653345907941
40.0480642742399
39.9544505529911
40.0716272215083
40.0437271846097
39.668575337248
39.8628509235218
39.8293194981014
40.3243533069028
39.8780025722641
39.9216184048465
39.9325143862343
39.6039680399167
39.4670802895037
39.5731151034452
39.8462893099973
39.5067420437651
39.7381980449421
39.4647463877042
39.6736675018716
40.1347976725465
39.8857223181945
39.9736679369958
39.732532901175
39.5232768595321
39.4707695563498
39.2195106898941
39.5793089011112
39.5047721823534
39.8092676723801
39.7574926940695
39.7814167791533
39.6370262716892
39.9444526265048
39.9058792744043
40.0422448609746
40.1877798085352
39.7730578152639
40.1530792735249
40.1541161617325
39.8711343884673
39.7587314409416
40.1344386586603
40.3931219110767
40.1373858728294
40.1450798541767
40.4579899856607
40.4433822834676
39.939437912995
39.7929970232537
39.9180201165672
39.6504338125422
39.6998052220811
40.0242483582341
40.2101225596145
40.0268803009243
40.5014286347155
40.2667197158774
40.1354717272633
40.5876277499911
40.5678832145743
40.492347401084
40.2638966097431
40.350282700802
40.4735250170398
40.3677500517045
40.2834585245437
40.2438190167396
40.1768635816885
40.2040248044768
40.1184842243816
40.0156167298607
39.9701164487705
40.2103075354627
40.2040563676615
40.2999873974311
40.2537246709009
40.4110104418537
40.1723631955338
40.2639556582142
40.0683246064554
40.1728076713981
40.2221400054814
40.0749077775671
39.9673878821869
39.9248623340862
39.7325954885466
39.8962920228163
39.9167622904835
39.8266382410432
40.0963039620663
40.0800227418772
39.7517383676859
39.7692968944334
39.8805129164079
39.8681680563179
39.7791001656861
39.5771686285683
39.5558815578245
39.4012586032547
39.4792451168211
39.6420483572814
39.8089483894165
39.4198826820936
39.6590889726249
39.583973295202
39.7082076059606
39.4585531540637
39.3587094257872
39.3613705666151
39.5247402605021
39.5952670871087
39.5865741191556
39.7113629992176
39.5042751017811
39.631965088558
39.5352578122252
39.3492521374344
39.2401638279648
39.3616706059687
39.6650962526966
39.6221335628634
39.8804072592721
39.737382126836
39.7651767455898
39.6767347312914
39.3817786507909
39.5480715173391
39.4018543658903
39.1416162698592
39.5195086695113
39.5280051020365
39.6410021801551
39.6244443109882
39.6705655187931
39.7695131210275
39.5653472537242
39.4821869928677
39.3350341441905
39.379045660827
39.1710016091937
39.0483828438289
39.2208667637349
39.4906279202391
39.1169101762526
39.3562538609905
39.7309605613172
39.8196423656536
39.9029023271891
39.7032153273529
39.9015294066833
39.6259206647529
39.7624523051607
39.9299017189706
39.846897011065
39.826394078662
39.931299725364
40.1604953796949
39.9903185248988
39.8350522808513
39.6844627597933
39.7662961761907
39.2667847803486
39.2583246548425
39.0417237353775
38.7708011911827
38.6974471105311
38.7521592159827
38.7377919789244
38.7042254550993
38.5855842824252
38.8747813777695
38.6580141733278
38.8555450974361
38.6807155501168
38.6093055554974
38.9412015224607
39.2714812396526
39.0253746795
38.9827676583318
39.2123381212277
39.2353346453318
39.3545654484993
38.9208550570964
39.2932625297821
39.1549132005224
39.0787610384449
39.1753977850821
39.3816636244183
39.3285591892681
39.4956996281396
39.2410431600149
39.1941321018016
39.7361920381288
39.4719404223853
39.1610396949546
39.3963138477267
38.8225776659277
38.8769336337291
38.9023314161939
38.6974754017786
38.9970057976593
39.5160844362825
39.478678276363
39.5755370830385
39.2625907767085
39.3557312176935
39.1221138396353
39.4716390784772
39.5376552380583
39.3877256892353
39.5370368548568
39.3464378355298
39.2116517459549
39.3304426955522
39.3039457461846
39.1478897045652
39.5571059411836
39.6146983908953
39.4847621124359
39.1641124851299
39.2528417814657
39.6277322473084
39.9255396934562
39.9823621507779
39.7341243760255
39.5313434852744
39.5540288979152
39.5700485432332
39.5629166920435
39.7469539527828
39.5445135487905
39.1528499410246
39.5073017884282
39.536493762525
39.6877751327502
39.2200405127393
39.1066912232296
39.4538547625468
39.0822445118611
39.3636484393125
39.5394723336038
39.3415990112985
39.71487996934
39.6130354055205
39.8360152337809
39.6992883574288
39.462458423235
39.5708359939156
39.5517209214984
39.5198354452797
39.3217797896056
39.2539658116231
39.4798231376792
39.2478314236139
38.9608955939474
38.7439440655259
39.1198935202833
39.3894897163221
39.3322420804006
39.2308744793691
39.2629582503239
39.3472106001185
39.4598297263091
39.2074931558573
39.5048411542719
39.2193836473887
39.3430235635355
39.9029871778668
39.4169713499616
39.6820710684382
38.9700905492334
39.2489245717358
38.9436971649706
39.2876194852499
39.3195757095442
39.3349952452383
39.1166076725588
39.0625336337867
39.0290152535021
39.263200628369
39.3586547022209
39.5580549179588
39.5084990257669
39.684150982721
39.7333890854392
39.3445135720189
39.5177453396046
39.2761282714726
39.246592971841
39.2383484693171
39.3650904974439
39.4175125532657
39.4336340943495
39.7454829032793
39.3777304513581
39.4740382181433
39.6980951852291
39.6026361756627
39.2006574534225
39.1969466924258
39.4273633492341
39.5434203949433
39.1887987071409
38.9848784726439
38.944634647762
39.1935283036011
39.1512006969027
39.1302645603134
39.4324676127622
39.4255610708103
39.3339369060654
39.286042673919
38.9059272118334
39.3940053493245
39.2039203162872
39.4036863320483
39.4855315048126
39.6208393178714
39.6197220924993
39.4879601995491
39.5201718114457
39.3681086427352
39.4180966923617
39.5322354319983
39.1741848925988
39.0422842892733
39.5506278783952
39.5482131437822
39.4606109633863
39.3544373970293
39.537540986403
39.4753846469506
39.4640289378616
39.4746627114036
39.2836296305648
39.6182228705077
39.5532051323618
39.1748218557642
39.3387698129356
39.178336340281
39.3388786495857
39.5617155868439
39.0112673769275
39.3604684172118
39.3530936044853
39.4736271815684
39.4545374466257
39.7458325492375
39.6526413119269
39.7334937594563
39.8187505785842
39.8147416975241
39.6395395373807
39.620941519042
39.6691270774266
39.6206569169439
39.6271903842841
39.7841520657875
39.8695698617049
39.9213430803799
39.9758926093885
39.9917909836483
40.2201190930492
39.8556978687005
40.0065210960742
40.0209091291215
39.9950106962672
39.6285617905252
39.4066302414006
39.5771460125827
39.2211512678483
39.2489059705064
39.4105308120492
39.459552414176
39.4104937136275
39.148491938609
38.9958875947301
39.1801752059374
39.3049334642204
39.3842116743582
39.4553342994245
39.1145540211254
39.0283267744205
39.2050357810424
39.3496103757855
39.6651201773262
39.3909078422991
39.4816358194956
39.2582625873297
39.2141252705818
39.0092831938794
38.7822889686244
38.8796261826674
38.8212239891955
39.114810236445
39.2302238845498
39.2509640230732
39.2317512855726
39.2408179011598
39.2171380087197
38.9192104354322
38.9493499801662
39.2102900595035
39.4033093647114
39.109244726289
38.8570581128626
38.8639722454405
38.80640354271
39.0229912828213
39.0826682646933
39.0757800664951
39.1148765972916
39.0122820523754
39.2960918616267
39.2142052220235
39.3324645148747
39.5680590264793
39.3422383275695
38.9713170157902
39.1747504975334
39.353438256658
39.7588615163931
39.2794925454141
39.4390985153552
39.5514238913718
39.5379772621403
39.287610183899
39.2036479689858
38.9977850927088
39.0557302978804
38.930170163732
38.7293035670783
39.2149080657632
39.1184395675594
39.0310073188402
39.0302887777522
38.725207157364
39.11108542601
39.1367429101856
39.1375678880341
38.9301434848975
39.0213739633969
38.9496465267489
38.9009430059233
38.9806315353354
38.8862888077724
38.9450173907992
39.1152147018276
39.2732462573829
39.1802253492496
39.0637455011109
39.3697130986798
39.0092283131123
39.0086378571918
38.8828363413672
39.0080490167922
39.168254492745
38.995591902692
38.853618088063
38.4935512954947
38.3598103773533
38.5301339618951
38.9242320337181
38.7517407922761
38.6007845803354
38.686399916392
39.0314611680307
39.2694193085921
39.4184223839186
39.5096585761213
39.5331621657514
39.4961588450607
39.6734087018165
39.7310499804711
39.6324558505063
39.118791197749
39.2796688241779
39.4500092663446
39.4318077334409
39.0641163037531
39.4428254575713
39.4173247299718
39.1784046979548
39.1008903367646
39.1423748911143
39.0006695753919
39.0268335834784
39.065044070517
39.1644928287683
39.0158680632838
38.9961143161584
39.1632613800402
39.2179366546879
39.3180517397859
39.1329543589728
39.2105323941998
39.2078603144166
39.2141423209045
39.2178898173376
38.9998315304058
39.2419502376079
39.1482950691498
39.5604386539034
39.4364311185546
39.7914322879261
39.6860644543355
39.5030982720913
39.8206358037723
39.8517016358482
39.4168902662156
39.6368345247534
39.431182197682
39.2938128039522
39.3126431780859
39.2334283262747
39.5814605807767
39.8007478967539
39.5141000909625
39.4673000019983
39.3752135224449
39.3077893006863
39.1964930745382
38.9262232309345
39.3899246564247
39.4668776451621
39.3259130952289
39.3240694271762
39.2645493654608
39.6072932416742
39.4154151960671
39.5807641891427
39.6687388932112
39.8534624487417
39.6338432428154
39.9098785516533
39.8584380280706
39.6084316101532
39.4846627536401
39.6522097918018
40.0375305987141
39.8679852714669
39.6037421082551
39.6097555121263
39.595665010907
39.7524872302191
39.5745105851371
40.0113803497105
39.5012908861936
39.8065730462966
39.9594206086972
39.7603437994602
39.5509946088644
39.6662076920629
39.6532010045714
39.9092807025484
39.7853632382218
39.6894790372963
40.0208125472682
39.9066872444611
39.8176621149171
40.1341183385964
39.7356856774711
39.6502520091742
39.7014975533068
39.6189450398113
39.8436178799559
39.9888235618892
39.7666640818221
39.4620759898557
39.2102493479158
39.5016098660425
39.8140094202542
39.6227591717427
39.7279325748594
40.0001029134001
39.5516598655675
39.6612934637642
39.5220465851484
39.3868361533608
39.8034626682668
39.6139116421367
39.5781232709541
39.6679870203061
39.6039598136169
39.5426185668435
39.5928651511976
39.5149242991649
39.561702009008
39.258041491762
39.2775381209306
38.7402037834835
38.701210076445
38.9321749667565
38.8696701725392
38.906142174441
38.8928284128166
38.9152208033802
39.0947060863109
39.0509775649213
39.0088512113123
38.780768874579
38.8972718655961
39.1953969320752
38.9170562639449
38.8230651014665
38.7331876355624
38.780464703182
39.1297350191538
39.0273171761842
39.2570588710582
39.2847897987627
38.9887761763807
39.287905283285
39.4337318726306
39.6810369606084
39.7813426389089
39.2530730339103
39.445953260196
39.5976389920936
39.4859910215767
39.5726335934464
39.1469274422726
38.9969649175837
39.132225000797
39.0838765415892
39.0800095867334
38.8775492875899
38.9973286532211
38.9501548155299
39.3319444167266
39.2414266617384
38.9185054142725
38.9403498394412
38.9171154346106
39.2788836202736
38.9866980146994
39.1660193886601
39.1115136804139
39.3035025143501
39.0613426931522
39.1934544771041
38.9886735588977
38.9961856959819
38.8631748961748
38.8769855945842
38.9811790207851
38.8605086747001
39.1005206572662
39.0085059738486
38.7393916664974
38.9087447480517
38.8430651954271
38.8640695954678
39.0160743849151
38.9515935078289
39.0641375088569
39.0232661324136
38.9834930545879
39.0124347248372
39.2194879407539
39.3078582187868
39.4110878911681
39.6293432059051
39.5537455895753
39.6105366235736
39.7059170014658
39.4540401841519
39.5138389386198
39.2483467052977
39.2740678381552
39.3023543388929
39.155052721439
39.2138372166079
39.5068001091174
39.3324984689519
39.3929339822733
39.4332774906584
38.9849502221593
39.3864259461391
39.397711121443
39.5090423731207
39.5594356700446
39.6727938000988
39.6514608301388
39.7485630396913
39.4085157991478
39.3875505354147
39.4797766204559
39.5668195421863
39.5408838928053
39.355824719326
39.275250075162
39.3238660087716
39.2926918124662
39.5193733287307
39.5105945475923
39.4143555538119
39.3863518011509
39.4400700737641
39.4672532420216
39.0150557218653
38.8483778778521
38.8847278241637
38.8199251960113
39.0838532326765
38.6442787369978
38.7493753294184
38.7330996511731
38.5961107537023
38.7462564587798
38.3353725336837
38.5543744214812
38.7207124737892
38.7124546829669
38.8249919897901
38.8183848430117
38.7329087221398
38.6212622735758
38.6927039738585
38.50936992606
38.6451377929177
38.4935262907431
38.3654111935794
38.1932167619211
38.2783220529965
38.3484161357324
38.3159546112728
38.3424633881649
38.2853897824296
38.1745142717509
38.2931056032459
38.2226339088296
38.3258490626235
38.4887455853549
38.6416704045356
38.4972132983788
38.4086029361901
38.613727302126
38.4398517634815
38.7099500818073
38.6805364070585
38.3777436047026
38.6272208711091
38.3821078601464
38.3933543097298
38.3280054650217
38.2509549000251
38.5516325384634
38.4781338007945
38.7893062635719
39.0120150176779
39.0249930201836
39.2475384005551
39.2715893678354
39.4063902766586
39.2585903843312
39.2491472419294
38.9641540967375
39.3467320751367
39.2100698044124
38.9226832788968
38.8083847659325
39.0124741557532
39.1707706979781
39.0522686883066
38.8642863113312
38.9787009157407
39.3175118557585
39.2151687883799
39.3701876748283
39.1736501059033
39.0247678326497
38.9243550438006
39.2606143658607
39.1827940914684
39.0376132997804
38.893316059865
38.6943883768281
39.0253490883122
38.982660029233
38.8889338882669
38.7928112362098
38.642680353325
38.6466242108092
38.644827209983
38.7865458315069
38.7057290239154
38.9269423259061
38.9647669190199
38.9647958938703
39.1527746557167
38.7948040428947
38.5111657507424
38.8189939471093
38.8476722450649
38.8891591600448
39.0010678893297
39.2012062727076
39.0762593490182
38.7443916754289
38.9006476881574
39.0263880996311
38.5993389360287
38.8599093389757
39.1133431473891
39.3365471447312
39.4026054509917
39.4546373547248
39.2081317415777
39.3605427799258
39.6823114997118
39.5140248009108
39.0903742899821
38.9711234342991
39.1341928401901
39.1598634219292
39.0065243156656
39.1253723005488
39.0951925990921
39.0461972558887
39.1268420927725
38.9680947892662
38.8565469548796
38.7514343451472
38.6667244593848
38.8978551218481
38.861678567268
38.9195827062093
38.8134514450414
38.8027910209643
38.9689362864552
39.0437270319891
38.9537301246748
39.1382391694071
39.0177000590499
39.1731501414068
39.2029193616445
39.1189525933045
39.2413952173132
39.2426940765839
39.077634150209
39.0031516003159
39.2709580755152
39.0076697643993
38.9970611796371
38.6371199542417
38.6523473981723
39.004835709495
38.6191090811178
39.0199034155949
38.8220728414545
39.1427374957561
39.295830889059
39.0206598461799
39.5052289481842
39.3579808331681
39.4142039614722
39.4695340030598
39.3270453507046
39.2747337086123
39.2019019398436
39.0933267613013
39.195458004855
39.6130692356038
39.7557452758017
39.8319166891775
39.670600356205
39.6123873537237
39.6622459495047
39.6147969388226
39.9788576906378
39.9644532660064
39.7698649141433
39.8623195312853
40.0902760448423
40.098516235875
40.0239665872237
39.8373502067186
39.8880437409285
40.0881861370996
39.9197821942652
40.2654419252844
40.5105807508858
40.2264796479488
40.3263859498562
40.333992051015
40.3336807926564
40.2940194066148
40.4842692285214
40.4711440761952
40.6835291402827
40.9820099577078
40.4401039308381
40.2976154579307
40.0917912836549
40.0749867028683
39.965676617009
40.0404539854203
40.1523080094601
40.1743915391009
40.1015590900009
40.1809473253646
40.2133319902175
40.4081917916522
39.7299893187822
40.1569797564943
39.8575040475377
39.8495315015214
39.9279690237029
39.8689315313336
39.6790726640417
39.7766943828524
39.7573593203445
39.5758433292906
39.513172866468
39.3648355274626
39.9314093027066
39.7075213108423
39.6543539541254
39.3957728634568
39.3359190839437
39.6475642281167
39.2645052980191
39.2086462590134
39.3162494683961
39.1549588098739
39.3770758529061
39.7092053280891
39.6565031254476
39.5058342330043
39.0852932321473
39.1015912077235
38.9491445727864
38.783218647808
38.8757551791942
39.0653930659155
38.9440987662222
39.2088042578198
39.0280690608671
39.2649700462511
39.3339515615696
39.760375325185
39.6006845142175
39.85001342178
39.8753247090924
39.4332717988749
39.5070057266981
39.4241678617422
39.4003283350177
39.5538344676049
39.2989140468028
39.3725198300789
39.444132773136
39.2093068629963
39.3811811789027
39.409442532083
39.5372814955474
39.4990898619794
39.5119215304406
39.3627606637277
39.3281443864158
39.5781226616167
39.4395247250029
39.514510788435
39.5491394586056
39.5252817415659
39.1886479192901
39.0598200626275
39.2177823056897
39.251961282596
39.2162257158531
39.6280349662742
39.4794900234936
39.4101658623174
39.1852166221645
38.9610307346691
38.9439865998911
39.3628256215444
39.1485166134188
39.2986180915636
39.1163442335243
39.4086604730138
39.3841749083321
39.1861043704313
39.1880425678927
39.2599509723395
39.1154036250368
39.0742399313847
39.4802408323075
39.1686095649955
39.1828202226354
39.1219420325081
38.860016663324
38.988835043441
38.8691025871355
39.0705902920784
38.8447496126283
39.0195850616049
38.9225169481176
38.9497899657457
38.9944484499675
38.7969806363611
39.1466304572941
39.0186237475884
39.1470361905891
38.6447871191833
38.6546831988143
38.6857913344434
38.6563920713003
38.8339842575492
38.6118396376255
38.5518952412221
38.5255123261113
38.4866358904241
38.1869168294642
38.7147491538504
38.5183194026325
38.768545548421
38.9118669887759
38.578914318281
38.6825723581003
38.7983615963578
39.0330442261737
38.8848233357097
39.1521735124277
39.2132299079699
39.3835225550225
39.5340119446939
39.4388339351831
39.607629894924
39.029729593843
39.2281763670579
39.1221589952145
38.9126815054879
38.8203155093905
38.7593832367689
38.5798054608432
38.365691263189
38.4436383800278
38.265067841381
38.4880815975458
38.8971268904148
38.7656555509486
39.1810129353767
38.9892218061418
38.9045046300872
38.8218048666599
38.7869519446358
39.0346518339874
39.01642377945
39.0411633956085
38.9511706972204
38.9453251033868
38.8708504809319
39.0136914092926
38.8485448024285
38.7783025375157
38.6849527985522
38.7062041402068
38.5172441829335
38.4764173185437
38.713725921343
38.8692490463191
38.4134685763364
38.7674103516044
38.989588044888
38.9041593095246
38.8110533940036
38.6937506600473
38.9587495772753
39.002170531991
38.893860201075
38.8638382111774
38.6744438168115
38.7924613712173
38.8167669553086
38.9999918101787
39.0441997937027
39.2037451582135
38.8262680196026
38.8085569916622
38.9958248040279
38.5839366788521
38.7280307890825
38.8736976214584
38.8785700153528
38.7985117151643
38.6709308246397
38.7445797717387
38.6647321784476
38.780993943517
39.0705881642232
38.7379366454293
38.7224873887941
39.0158859910523
38.9889064435484
38.867309373198
39.2125378515463
39.3537469528552
39.1351193228471
39.2506556224659
39.050841731927
38.8805679965796
38.755689840006
39.1867766748366
38.7907252916954
38.9260770254642
38.8858245134763
38.9193370585172
39.0293924011047
39.0209658267772
39.0176696334041
39.0137216767561
39.0834333081188
39.3253838578383
39.1634904244752
39.3886969695574
39.0966796400617
39.2771754415326
39.1848864115327
39.5551396278329
39.4551844282788
39.3033920278271
39.6310090012657
39.6103755545248
39.3419919830244
39.2437629096095
38.9404316157869
39.0991995642975
38.9278855508637
38.8908873242334
38.7077923231632
38.8210017585427
38.6003874924334
38.9392686230445
39.295020458915
39.4721183788306
39.3517822625502
39.2753089674137
39.4143989487741
39.5159018596695
39.4657639572183
39.8634289772596
40.0985624880979
40.0761753780764
40.3406133082473
40.2277418051535
39.9683754541453
40.0451774369791
40.0089866540035
40.0629961959289
40.1746176875067
39.9167084288229
40.0558989827465
39.8682798959788
39.8226791944553
40.000025072474
40.104754584036
39.7153867981651
39.7757974011207
39.8440990335127
40.165623768566
40.032745592631
39.849688079304
39.9388509823977
39.8869338896017
39.9902868977542
39.5923780604865
39.6795231295695
39.6554112077782
39.7198022631388
39.7696248667931
39.3931855219715
39.8931334644403
39.7415811020146
39.851994577771
39.5067838035767
39.6760468747972
39.7704317424964
39.7811882032129
39.3485906615674
39.3290796355154
39.6500547996312
39.6900122087979
39.9110528723453
40.0315277693407
40.0086534277653
39.5768532344039
39.8231453458809
39.8822686962566
39.3537958544278
39.2521090942631
39.1395001267487
39.3687788169952
39.3727329960818
39.4457081140417
39.5323888718162
39.5732805224266
39.4722144851554
39.4145822490673
39.2823789745416
39.57937056229
39.4464045149998
39.2902858963144
39.2937699308117
39.4292301405355
39.5386290355571
39.5700505884802
39.4650331117686
39.3902966911551
39.4784583072106
39.2817543116483
39.3314958436616
39.2732064348551
39.5684785963945
39.8846992810022
39.8802243877234
40.1993390942111
40.4351464364786
40.2031244237059
40.0460570242147
39.7579043929818
39.8649427883417
40.1812766225628
39.5341742229298
39.6341756791234
39.5599793196951
40.0707503022706
39.9546121610376
39.9935202125006
39.9483917874292
39.8597177945525
39.7083330353987
39.6378412377568
39.8469926292655
39.8052001549081
39.3539080461957
39.7725231182105
39.7391469443437
39.7212545000668
39.9100161145114
39.7257446181099
39.8339276851962
39.7491972978896
39.9852588221712
39.7489355865923
39.6169065470556
39.4730591728184
39.6710957594229
39.6947320424468
39.4556780591019
39.5887498538245
39.2240373065091
39.470352253006
39.4829326048928
39.760988613181
39.4922152268948
39.4855082752365
39.501329680945
39.5642555696478
39.3485958401989
39.4189483403751
39.710568340524
39.4846475422894
39.4286920645634
39.6945738815321
39.5734693731697
39.3052923897732
39.0865479485657
39.2813608470544
39.3405062479179
39.5598100119144
39.473106274842
39.7223711497992
39.5274232425984
39.8249048352446
39.5806113656962
39.5657228198305
39.2146822988271
39.7039531684862
39.4737368761982
39.3214171170779
39.2879589592818
39.4965614145452
39.1524786296471
39.5502768501818
39.6616867682128
39.729377456881
39.5407058365758
39.2438147804954
39.1871852339848
39.2384274191554
39.0263029183573
39.0761884208404
39.2086725868042
39.1081596945408
39.117224177529
39.2136428747946
39.4697592082604
39.5616642863632
39.9215160656139
39.8456542535262
39.8251629346844
39.9371538603899
39.8167319130938
39.6642062630498
39.848835728876
39.7345837208664
39.659830207563
39.4969877040202
39.4084317208972
39.5761189194118
39.5303418646955
39.8180402641231
39.9612980397651
39.5884938717706
39.6764046242061
39.8883748831512
39.7650492020373
39.5768257090403
39.6930306292316
39.7451242008504
39.2889327356787
39.3111970770625
39.4660101440718
39.4439278913403
39.4238628184611
39.4638563300079
39.3128446601881
39.2138147463725
39.4094835299366
39.4633839620325
39.6068087581091
39.6910271549716
39.604157732445
39.4260388348156
39.7415792249284
39.6390050572351
39.5987617782213
39.9640131731181
39.7144318255102
39.7399075545741
39.6497236274732
39.7178972649942
39.9457877298162
39.8041152267063
39.8527538644715
39.7704100492683
39.9607188002323
39.5103250488818
39.7663280665363
39.4050678951663
39.4176214757955
39.5415577533519
39.592646288013
39.3495445958133
39.1696327710029
39.2528433225576
39.6911840936127
39.419935884034
39.567695934204
39.3274065361219
39.2934569705616
39.2151548387256
39.3294598211351
39.6768468747213
39.6644699768996
39.4702651643835
39.2049253028621
39.1562234405792
39.2260957660642
39.43300724553
39.4855118880755
39.2659079021696
39.2879274759243
39.1555186482686
39.1769434703153
39.3911927187218
39.1895601020669
39.2372603666721
39.2692978665923
39.2510102414349
39.3396290275286
39.2729793010404
39.3694448397458
39.129036117377
39.3128935516187
39.2745954866884
39.3346590053565
39.1257485911531
39.3899411932682
39.1884632133497
39.153102073375
39.3455116710368
39.3894493840775
39.4426224443557
39.5847124287849
39.448447135873
39.0372294388341
39.541747721677
39.6259407087624
39.3915109915758
39.1605731000622
39.1552062865596
39.1441411051088
39.3293320953539
39.2450024215476
39.0794868310565
39.2090645345161
39.3546974366975
39.7209237101965
39.8404698821734
39.8024381755351
40.0078036835018
40.0549869864515
40.1628287994228
40.3295311767487
40.0809033042162
39.8892293769745
39.8281365149222
40.004541953432
39.7441500035608
39.8341413810364
39.6050152997823
39.8215438224439
40.224773855193
39.5108850884806
39.7920639124784
39.506785490746
39.3721824675441
39.3765463174718
39.4241424482028
39.4658622807131
39.3475789241889
39.4274600542634
39.4501926898138
39.0418590087629
38.7759455873872
38.5839168427534
38.5064457042753
38.5883946673948
38.6217338954605
38.4786903168693
38.7877203005665
38.9062723886087
38.7824973660922
39.1026123679932
39.1004607184264
38.8095523448179
39.0894229141353
38.7376305246435
38.5445186672243
38.9994043561239
38.9573895372616
39.0779305647822
38.8604871962533
38.838670749239
38.7169667831212
38.5249037168447
38.760287946207
38.5308284849491
38.4554750694419
37.9482704885623
38.3254623020493
38.5274039577661
38.8172674992072
38.6436879704379
38.6270219652362
38.6363020815121
38.3566452324084
38.2683479454669
38.1935624013021
38.2524871013177
38.3052195184227
38.5197859250456
38.6516793331192
38.8284795105151
38.9409511842613
38.9468300395723
38.9275636388344
38.6885982930558
39.091239124056
38.9403859439477
38.9549494982175
39.1884264262217
39.1808122067263
39.1285752713578
38.8793049620928
38.9796201614327
38.9118576682861
39.1776300224186
39.4146584803612
39.1488830994987
39.404281124488
39.3345991172267
39.1835846866588
39.3215894164188
39.25044103822
39.1269559812791
39.0342648264065
38.9318796128392
38.7903655960057
39.1024561325845
38.8420062923922
39.0407132492262
38.5572937464837
38.5017014143602
38.8658548752603
38.9234085527947
38.7645027765892
38.8971331503134
38.7289452554431
38.867254072029
38.9838114044883
39.1182259023087
39.4690250324753
39.3008643137243
39.3056315651071
39.4244421121391
39.6930246191205
39.5067107251332
39.6143999801492
39.730754341433
40.0400720180819
39.774281761863
39.9301264910101
39.7103188074678
39.6503021765328
40.0900367655026
39.9837670419474
39.7983546966958
40.0885081027834
39.8594021654865
40.0520257424736
40.0595430913961
39.8873197436128
39.7650325171534
39.45955541048
39.6159770427396
39.6452428760496
39.9583575261805
39.4885150160225
39.7452801854901
39.3292199506154
39.3900628592097
39.4211074986139
39.0006984452236
39.2164845222879
39.5125277360553
39.3299061367892
39.6662283064775
39.6172412797067
39.4316486527131
39.6921063738867
39.4728981350135
39.1543355235105
39.3942922637966
39.3436645851332
39.4103139368584
39.3719322247121
39.2660061296427
39.2367392346953
39.3223284369676
39.3180360339314
39.5846141865895
39.5988728317143
39.2051315597155
39.2630213106067
39.4096159504781
39.3285350092893
39.7659695402836
39.8824805431464
40.0496615413123
39.716474694535
39.6412065561599
39.5088704030673
39.4154254450397
38.9991088759224
39.3257349356166
39.4215631499708
39.6884906045773
39.4046261286858
39.5502253370465
39.6983330090295
39.6107712902704
39.8125784306338
39.6006574548947
39.7058496560282
39.4519554794141
39.5387643663593
39.5778519839815
39.5022085932475
39.3483380551608
39.3386866600599
39.1636633377337
39.4398648860729
38.9057498874632
38.8221591699185
38.979886132857
38.9969948438183
39.1253332020284
38.9054789906301
38.7410568924343
38.9099620493567
38.7859352501138
38.7073228677387
38.6919481943238
38.8269340073469
38.7182834605615
38.782508192504
38.7871038508865
39.2190478339612
39.3935104211444
39.3653134666626
39.2962816315286
39.1808558591643
39.4010116703105
39.4808143056277
39.5875146648283
39.6323077952678
39.3891295712767
39.1743671255292
39.3535084161709
38.9544532972176
38.8987656133662
38.6956473600803
38.832096738799
38.6617739940794
38.7427320531057
38.7353653685306
38.9092992906914
38.7989308391591
38.762376382216
39.1740321465258
38.7350775838103
39.0604413917502
38.7913274352792
39.1292716256955
39.2049811829425
39.1665198527315
39.1538363489442
39.0278138590922
39.3590423315712
39.3223609305982
39.4047269983112
39.2708793664674
39.2514946271788
38.843816102553
38.8548556715506
39.216678360764
38.9403946271278
38.9852155626536
38.9262970566136
39.1742923049534
39.3311622469135
39.5860632243737
39.4832687251973
39.2455603051554
39.2695058109421
39.4143829177215
39.3127944705826
39.5548640594679
39.5289606035471
39.7353000742289
39.4858308419151
39.7054034352507
39.5867737001252
39.584254424159
39.5945001337172
39.5978397012779
39.8400303680328
39.9468707513237
40.052085316856
40.1440421277826
40.0009041123693
40.1683249542276
39.9722546386064
40.1652547499328
40.0102704551985
39.9127583968292
40.3597124086645
40.0391275250482
39.995919911203
40.0431876020611
40.0903446091182
39.964395958359
39.8579733437985
39.8429200035017
40.1457791045436
40.2709578954131
40.4475418548846
40.4265551668498
40.0908740892623
40.3735336665224
40.1553362533936
40.0297514120465
39.8947730564948
39.8735711671885
39.7098118271672
39.6777381720306
39.4961234115614
39.5465678720491
39.3999354741995
39.4422071263884
39.4633224665607
39.1544029549914
39.2210793714376
39.4454828957546
39.7661357716058
39.6330564338593
39.5565876726834
39.7308279681983
39.5654532080858
39.5853520475162
39.7845130084514
39.6485468062896
39.5703036810481
39.4562033591099
39.6168631552014
39.407976111417
39.3079458848485
39.5477657656727
39.4874493911377
39.3784193671997
39.3363580371667
39.2917725531969
39.0786508236291
38.9017927966437
39.4456238745007
39.0015708941334
39.1960475196969
38.9304062548878
39.1266465713802
38.8642769977118
39.1292451550989
39.1002758680445
39.1991472571424
39.5234428495731
39.2998718606874
39.1924809256303
38.9402293841589
39.1086706841994
39.5752783049032
39.4311206727658
39.5637815634137
39.7021184702067
39.5351484912133
39.5182666333626
39.4748852975168
39.2597062400438
39.5014297109116
39.4771756000421
39.5593058568127
39.8761783850132
39.7605428170585
39.9215896704594
39.9610766700365
40.1967453896079
40.0467923586405
40.1399333484381
39.9577372968095
39.8867792929425
39.9163412966
39.8949907271776
39.7225586145247
39.7798619769245
39.7059208917372
39.7164236546381
39.9076145846071
39.8994034590484
39.8938092920424
39.9607660318116
40.0547947924501
39.8105711727568
39.5340872816933
39.2170609133935
39.6690613157753
39.3365953023397
39.423064180999
39.3413812257822
39.0188965419553
39.1664637655582
39.0509608674417
39.3733246984858
39.0916857550934
39.5047773261422
39.7149880147512
39.651785161851
39.3772802910715
39.3818604753929
39.1717665853877
39.1655314954231
39.0244698828735
39.1337436556612
38.9336309661996
39.0606510715256
38.9219083216751
39.2273069402979
39.0209323153488
39.1096194116779
38.9265128902874
38.7971046899236
38.8009139671129
39.089359306185
39.2465040992096
39.2491227508205
39.2138573479693
39.2260535704742
39.3930115732484
38.6968833882445
38.9683670469255
38.8488990854031
38.8555394470385
38.8159670602396
38.5516960917779
39.1312683529142
39.2096822872783
39.1598641202544
38.9575981099242
39.019021915776
39.1825866659959
39.045281494952
39.2407138132517
39.5760393109984
39.5258741413136
39.6298468211912
39.6893672012342
39.594390203368
39.2820307761073
39.1741199347822
39.2559696035565
39.239795112937
39.3906438135569
38.887202659234
39.1927173014162
39.2663383050398
39.3141729632945
39.002446243489
38.7333579382397
39.0754602528763
38.8951318374424
38.8650006011256
38.9992264217619
39.160792612825
39.1101067845654
39.358449359619
39.5985216788526
39.219196095802
39.1437831494248
38.966723840069
39.0158445366455
38.835808558325
38.6719963281478
39.0962364365265
39.1373072089298
39.0180617147613
38.9202645368887
39.2390310640809
38.8638877711615
38.764142574945
38.8036780136527
38.9154738292073
38.3419025532377
38.3813414287404
38.4608264208249
38.5244352836347
38.7388034290556
39.0462713069818
38.7068491615112
38.6872999109494
38.9314513720125
39.0989736463766
39.148822089861
39.1142600147843
39.2753946696915
39.1586270628417
39.2316687045743
39.5945013988488
39.5823114982396
39.4873070350438
39.7456871539814
39.6021102057926
39.4682928736378
39.5190735170813
39.4549285860863
39.5037544618544
39.5308408868047
39.7432044323681
39.6474047628111
39.5259973571804
39.2355696157976
39.3640496173813
39.6377346254745
39.6286783997027
39.6369170249429
39.6594111530899
39.2865673883088
39.696911392899
39.8066553884673
39.5031827908642
39.5690091306513
39.4328447122721
39.0126680639146
39.1185570867352
39.0641417208912
39.3102771381162
39.4600991438838
39.1936945887414
39.0692677172339
39.2101874493816
39.1216510684372
39.02132073512
39.2118720268917
39.1694237157779
39.2013723281808
39.265905650484
39.4518983198071
39.0430773005477
39.2163540100765
38.8432438624662
39.0718031667313
39.3464807937321
39.1599470385556
38.9135644312379
38.9091771112707
38.9622190205556
39.3288133262974
39.2173676844118
39.2288070964977
38.9617908621734
38.8688458724046
39.2897435831165
38.8927228961964
39.1120413557743
38.949493320524
39.0799052506736
39.1692974530608
38.845909472477
38.7517900880778
39.0433811146849
38.7411670207159
38.6503764741417
38.121038395013
38.506616606148
38.3192648513035
38.5693459455186
38.3368646013185
38.361581896427
38.6320190712682
38.8163261541167
38.8538890596524
38.9769763571934
38.6930418467644
38.7284512315361
38.9570026605452
39.2133751893739
39.1326841126993
39.282173365467
39.2024547673417
39.1131425155784
39.1449952119006
39.1432496452004
39.3708650104791
39.4529253976014
38.866958207577
39.3834626927384
39.3435187032251
39.2241120973132
39.578684311502
39.5637981064733
39.0514211473089
39.2198557855335
38.9247007621909
38.6050089194885
38.45563701381
38.7118985102475
38.6642177238268
38.677187907021
38.9081165593443
38.7138681336496
39.0285023118374
39.1135338802894
39.3520478960171
39.3224552288677
39.2690196748868
39.128560767002
38.9830834810771
38.8597905484522
39.2469382613233
39.1601538170672
38.9777496817182
38.9313516955433
38.8457883126535
38.8492042737801
38.8905177579327
38.9116522746471
38.7922575827937
38.5831993760621
38.6657275432174
38.7064746462461
38.9891287203309
38.675302955176
38.4083199977057
38.5371114887872
38.3164141869259
38.4433553563179
38.5698980009167
38.799299474196
38.995382651334
38.8859149141132
38.8574156329317
38.926172952014
38.8313094831045
38.9130640903427
38.4424441712185
38.4036064049801
38.2657496858011
38.2270380257333
38.3169048227536
38.4785979112262
38.2773298312624
38.4407696566901
38.9338867321636
38.7742675782886
38.9398110273567
39.0096905250288
39.0754553945355
39.0642254868666
38.6945467896568
38.7879995874434
39.1424272854578
39.2375210107702
39.0843521041281
39.3671696450248
39.2555849260163
39.1672681821558
39.1986543356043
38.9074600952567
39.023812254747
39.1068596864442
39.0817002211386
39.0744355363666
38.8827654576833
38.9434576739578
39.1440656794488
39.2310488888984
39.029976200444
39.1424952860353
38.9482543515096
39.0836270301256
39.0572688153432
39.0587393196328
39.0691560123633
39.0534840106146
38.6564640666772
38.5988941208985
38.8875101007687
38.8055870265535
38.7634871592448
38.8695842111499
39.1396472106462
39.213247406176
39.0042988721543
39.116559403552
39.3226305565744
39.6527495848785
39.3689898023066
39.6256466757576
39.6333756230912
39.4873676934741
39.4973871494444
39.6089861817466
39.4570142917731
39.3430094166031
39.3201928115832
38.7597082440685
39.011438572918
39.4051435881168
39.3120238739262
39.1802733218486
38.6813981905196
38.7172147652706
38.6607758379719
39.111925839151
39.6293191657876
39.4642098345029
39.2979254436329
38.995335329131
39.5033107522012
39.3316952641587
39.1070687729131
39.1269005968477
39.1472209128875
39.1130069210844
39.3123447336423
39.4218917741988
39.1446794632573
39.0461055029318
39.4518992749536
39.4446632228217
39.0078147315652
38.9490576371116
38.9499395682922
39.0548236154978
38.9005648866526
39.0991201858782
39.3284260416113
39.1404547338011
38.817372026329
38.8466831666937
39.0195086399033
39.2805226852718
39.2560373394608
39.4054039333533
39.3457093085065
39.3703305663212
39.3897389696556
39.3667397292973
39.4960407132759
39.4285084075012
39.6117863975708
39.4375002535498
39.3714087219631
39.4199411125576
39.3632786770423
39.2463952491459
39.1481423376355
39.162508658643
38.9035764429213
39.0519081797853
38.8126891680892
38.8407021430917
38.6658976015055
38.7864156364781
38.6579158555582
38.4871969211572
38.5026926994324
38.3171413750428
38.4275150914135
38.6012963527267
38.5772051928996
38.5909285630411
38.0813790653418
37.9719808745343
37.9750342635716
38.2773374732526
38.3282717855267
38.4216354293234
38.3545327119516
38.2527351035875
38.2093658569951
38.2487259293911
38.5210223199573
38.312000400288
38.2115626498725
38.2972172643881
38.0541502059426
38.1858317720338
38.2661046505792
38.3867044102062
38.7219917611438
38.5620812854472
38.4085522885592
38.7046869408818
38.7019765544715
38.7938724738656
38.8760809276771
38.9541356319015
39.1992014219176
38.8607444153028
39.1493874515514
39.0603671419068
39.0710472368662
39.0517615570212
38.9412887316421
38.8440344614189
38.6727289491002
39.0981389183123
38.6835491509217
38.924615743516
39.05862173846
39.2130555856289
39.2867404044595
39.3199281864264
39.3683635674046
39.4201788820492
39.5464267300496
39.215454067047
38.9927703728193
39.1374640307745
39.0281248519596
39.1983345576461
39.3680507612474
39.4722170777427
38.9781559240757
38.8306228014454
38.9987387776579
38.9702758116747
38.6595404984816
38.4823818610831
38.8940412259633
38.8498608994852
38.9369870459032
38.8802638596981
38.9973606759034
39.3072851591617
39.1705168445973
39.3307285164887
39.0842707984034
38.7585536677064
38.801059323764
38.5537378186836
38.8816240866843
38.9975608143553
38.6147954757586
38.7279867499402
38.7467603546064
38.7985678766031
39.0674878740392
39.4273514901385
39.1255622939017
38.8402229150409
39.1272029727851
39.6387480989329
39.3974349519196
39.1419302765338
39.2496814410437
39.5736056718777
39.7183175149136
39.6447999088883
39.3770984243979
39.2119737379751
39.2583171427352
39.2965038191597
39.2502285033107
39.2760819623237
39.1318932196288
39.11733887854
39.0604049527216
39.2053027584868
39.1680688777878
39.3335865735599
39.4616566635119
39.431117209603
39.6581430772156
39.5489468929494
39.2828447050746
39.5625790448786
39.5425950233564
39.7835371933507
39.9369319110955
39.861040006739
39.6638495882011
39.843989553337
39.7442420663392
39.8900261815171
40.1709117043693
39.937883217666
39.999854860911
40.0424260409373
39.9046193422216
40.1468445784436
39.7025919647609
39.9393502215783
39.5465266126302
39.6156136035101
39.6042781633537
39.5258261266744
39.1761644216181
38.7404397311791
39.056007943227
39.1117535438996
39.0988922248369
39.1272155259527
39.3919198795207
39.2704186729052
39.4301845876062
39.5296082481921
39.0534389165417
39.3561344882841
39.3963675644549
39.2232298118172
39.5000303713372
39.5340433863383
39.5040185167695
39.5969361460638
39.5261860142441
39.7382810069194
39.4018156596359
39.342748995956
39.4409975619504
39.2283348201274
39.1719342131966
39.2741028337495
39.4745950639964
39.4207950873399
39.8013142953811
39.8205415392004
39.6996073075061
39.7060377701682
39.5808763214491
39.5465967006585
39.6953681394534
39.1778800426176
39.2799672485011
39.2322728808094
39.2743434583752
39.3665885338039
39.4304564004901
39.1373192101768
39.2652956885703
39.5674026198084
39.2564288679159
39.3982448082232
39.6087134444693
39.2341514114655
39.4365129498634
39.5128124832494
39.6210570098197
39.5645339774431
39.50059572583
39.3813954168487
39.1409586134333
39.3945240307018
39.4873883091974
39.2511907610231
38.9622057037942
39.0319788571287
39.3686111365133
39.0272356952648
39.490079464757
39.411381301749
39.2234422768778
39.1196813107355
39.3343184834279
39.0508729357253
39.4621957386338
39.3669760322898
39.4071819850143
39.2935738486655
39.5014527121294
39.7628741172738
39.7156441472611
39.8809022591004
39.8612748239298
39.7717411386415
39.7764164831381
39.7219309911515
39.3960983912695
39.7114341886334
39.9264923295271
39.9407432731183
39.6083362046073
39.6790469076376
39.3108184058711
39.3427137615341
39.186826390713
39.0133409100986
38.8025137390935
39.0958166454505
39.0607686594052
39.4199446283933
39.3059510554907
39.4591132572953
39.0624649620383
38.7217301318003
38.7683622963842
38.9164221886296
39.0862903550804
38.8722165762049
38.598245539428
39.0099192665126
39.0067511975663
39.155934913367
38.7874397899438
38.8471139103021
38.7696824574348
38.7309782222859
38.66896955284
38.7484921578069
38.8663716097025
38.8247682455269
39.0760692753473
39.3360766392834
39.0828468563217
39.2032013557787
38.8041472722899
38.7549090542474
38.4836784912423
38.8836519262598
38.7755471515819
38.7878609421732
38.7682373571968
38.6720349185872
38.8335218684751
38.9493628719454
38.7097970905271
38.7450915310436
38.4772935222802
38.3263025548814
38.2110345516565
38.344502945666
37.9965341458394
38.0522098330241
38.0169542634876
38.4553478069207
38.2942519412033
38.4000265991708
38.1935129883768
38.1852083768894
38.1562624069266
38.3458555141403
37.8547775991581
38.3617910190471
38.1364017938054
38.3140320110485
38.1032509280314
38.4932661687939
38.4949528903536
38.694110186922
38.6202829486919
38.8936746639821
39.1064481627266
38.703766548654
38.6366120680323
38.5150595292015
38.5185187437931
38.9179816502854
39.0717572114071
38.9957127055827
38.8776443316229
39.0554722977339
38.8562289113655
38.8631747226159
38.6578317509712
38.5377782584464
38.572815127888
38.9887854230956
38.7629879836971
38.3848190762371
38.470030595835
38.3312296736506
37.971211607951
37.8843850415526
38.2650686525767
38.2055499274776
38.1995745676868
38.0277235310851
37.9312453631471
38.1460479361729
38.2189429368204
38.5368879678114
38.5228635660371
38.4322467028584
38.582409276357
38.9677109862274
38.4618822649045
38.8722641656984
38.5135212402605
38.462244802969
38.6838845107404
38.6687408221525
38.9651493411121
38.8932470064834
38.8934138069022
38.8164345881951
38.7008894935071
38.7603565840942
38.442525455187
38.3252010919627
38.3589856137951
38.3831783474616
38.5843662451716
38.6614289403166
38.5102864368498
38.3548388572745
38.5775380775818
38.4010501033855
38.5432618339107
38.6328067126855
38.6777034543595
38.7801531822767
38.5403623747785
38.6679651168771
38.8378436386279
38.8009958129804
38.4987822670061
38.4818302584758
38.4781332496918
38.6007475309879
38.7887387031961
38.5702323403203
38.6325918537879
38.5697714537331
38.249213055272
38.4425698893761
38.1926777483055
38.4562232891037
38.4025317203528
38.5356858873449
38.1900323846532
38.1710714850581
38.3789890091374
38.4726875179219
38.4794380750705
38.7098656310839
39.0348972531576
38.8678311228548
38.7120211818819
38.5768532779164
38.5851566044789
39.0909794913761
39.0808341657727
38.7590393298691
38.6407312380102
38.82935314751
38.530551203569
39.0244780015373
38.8087693674078
38.9493135195449
38.9995405422885
38.8454551418691
39.1538123808022
38.8316337564184
39.0563389576933
39.0084670418532
39.1196447221943
39.1996697888775
39.0807141950159
38.5494526149887
38.6019942264001
38.8764098743223
38.7082408718548
38.5575423616897
38.3857928274426
38.2190255021149
38.3394332751606
38.4717457316547
38.5576152475988
38.6720672322792
38.364627311242
38.6356798507337
38.4201883312768
38.2845347059325
38.3424116731712
38.4808482482544
38.6774419858157
38.7499006714665
38.8724928934415
38.7549421403666
39.1313609934589
38.927206245213
39.0345298166749
38.8725822777527
38.5882141366831
38.7331506187675
38.7372522368848
38.9804671338247
39.0415766431373
38.9008714675903
39.0743806587075
38.9747665927095
38.7213048741911
38.7453868978837
38.6000360071761
38.4732365889574
38.2086012908975
38.3770260501685
38.3068241860404
38.336940316516
37.9531315062508
38.228776036323
38.3096848358625
38.335764941384
38.7066579856349
38.3719287834691
38.5438945559245
38.7919407947599
38.7975193759794
38.7189373304259
38.7612144813734
38.7506214212185
38.8504647482321
39.0105219980047
38.701155449882
38.9891737532248
38.9699928187179
38.9062712397829
39.3594419036067
38.892654274013
38.9707129820338
39.2467599983281
38.8299181251133
38.8268366753135
39.1431133728289
39.1091220482749
39.119128093425
39.1517952127277
38.9870573168144
38.9835559727193
39.3192239357309
39.36727192864
39.2475537293567
39.1794790699797
39.0924372596152
38.8826771153798
38.8898918148584
38.6516482435001
38.3067174222825
38.4040800465932
38.2773909406842
38.3245660459607
38.3822517262519
38.0395771350501
38.4548481128228
38.540544456724
38.6289849770417
38.8860586140209
39.047523004522
38.854530121818
38.7056913020885
38.4919377505268
38.6271175337083
38.5820873074016
38.7228836690991
38.8563122139173
38.8615516314171
38.7257716813586
38.7597869282521
38.7041229619375
38.9344372065562
38.6821275073096
38.5651185073329
38.4163739340179
38.5925786357801
38.3529895705588
38.4649341702666
38.3596806127048
38.8606182276691
39.0968062585664
39.0992918058693
38.8221661485898
38.8952049518736
39.0636293003939
38.6025203482365
38.7520804912312
38.8206584644154
38.4389891349635
38.5655332113825
38.832171414606
38.9840725784236
38.7863511855974
38.9431252564615
39.2130130056247
39.3127776718467
39.5373213592974
39.3533488815072
38.9258817186895
39.2763166718786
39.2060159341344
39.5184129431972
39.3839060196132
39.4060274354794
39.6564230428143
39.3056031649149
39.164260560816
39.2617130665591
39.2640329269357
39.2400392298428
38.9862528141735
39.0719114701089
39.1416010995672
39.4982830984924
39.4595714747395
39.4833922656077
39.7060675954737
39.630809630497
39.5127470530122
39.6397041361696
39.754734259486
39.6884964529073
39.7629575408752
39.5527194229244
40.1801109343409
39.6159528185941
39.7107968106278
39.4336878217105
39.3164533147272
39.250602901125
39.1156023534248
38.9716301401115
39.0485211068116
38.8678306186997
39.1257138649759
39.0039649807977
39.0816341058263
38.9544170127725
39.0307930368911
39.0624650029335
39.1489795338024
39.1617995528782
39.488608203744
39.3904660177476
39.5735024442395
39.7158381036788
40.0160737510406
39.8540231902644
39.8567414952797
39.6495511318357
39.423607998156
39.5374551481898
39.591341276316
39.7505441194538
39.7149583396126
39.4964826984635
39.7446381820823
39.5992455737669
39.7642925190476
39.9388481928595
39.8816311258804
39.8515742274132
39.8701193168274
39.8314757248959
39.4720771231741
39.4783452873165
39.7248916032179
39.7472820291797
39.7222228141837
39.599678697308
39.4577511965717
39.3955402323558
39.1558618148032
39.289504639444
39.3144507542278
39.1985417307139
39.2312409749366
38.7806209749055
38.7319297283428
38.8969185516724
39.0343645117091
38.8010979045521
38.9109482465845
39.1761853692462
39.1243657133387
39.2030047241656
39.3000177017003
39.0490463709954
39.0635314880881
38.9489946936252
38.9888171937004
39.2476075286931
38.9374049176892
39.1103932699658
39.208161216003
39.2324454867001
39.2576850655557
39.1528338213114
38.9072128649232
38.986699510643
38.806468660672
38.5146062590859
38.5854204671869
38.7822003202618
39.0095147401146
38.7188286365817
38.8569502858314
38.9008467396169
38.5210396169594
38.8810000795852
38.9250538183117
38.8669360813514
38.6793207939043
38.7200980611772
38.585140042444
38.6117580592121
39.1776356170353
38.9428020426585
38.9718351899044
38.7386067338096
38.9932950155608
38.988970487768
38.9847228048596
38.9856268678276
39.0543521280763
39.094148414867
39.1434929088704
39.4173282312488
39.4022679374721
39.1497485754625
39.253416086102
39.4674861657681
39.5955204039454
39.7599982709868
39.851710472794
39.9290192918139
39.8900225223849
39.6375481469758
39.8543669291671
39.5892189102762
39.6330832883792
39.8872409126975
39.6152890650322
39.7357332700726
39.3908694249279
39.1295189826403
39.241632556261
39.1800429586276
39.5110099175782
39.5821045432246
39.1730833416738
39.6598708085703
39.3156356381307
39.3272308637511
38.7972901826862
38.847939848041
39.3784010844615
39.3362637647429
39.4997781429651
39.5716134128603
39.2836393621324
39.183485245582
39.0183367902582
39.0235203792055
39.249847922317
39.4182266667204
39.5134129133274
39.2586636654509
39.3915607733751
39.4941701735272
39.5086184949859
39.3663314802978
39.6395348894044
39.2572699865796
39.0176869317148
38.8767995063886
38.9031034737877
39.0164721565835
39.0275085920331
39.1641620168146
39.1794726185283
39.1215885779052
38.8785455872223
39.0542521205202
38.8629954329895
39.1389786095398
38.9101068015777
38.8977430739493
38.5563583851678
38.8223850407281
38.723977278518
38.8407022521999
38.9236878269124
38.9736235353591
38.7978061980285
38.6991798438502
39.1564045325356
38.9675266782783
38.9551163521271
38.9219828787226
39.1101896565733
39.0481618336503
38.5518994059816
38.9399866043601
38.6979847997989
38.6356416919833
38.8022691255573
38.8324817425186
38.959730111837
39.0220549861522
39.0956013704041
39.0313695570617
39.1525521093535
39.526178560535
39.5187144222227
39.5977011101528
39.3069520459576
39.4699484170812
39.0419104019937
39.0586393160027
39.1174148338737
39.1754396618537
39.0288271105719
39.0416463740694
39.0007442343501
39.0338872790132
38.9468723987429
39.2087291269319
39.1106209772938
39.124071915072
38.6765531152231
39.0913899989316
39.2844863628237
38.8442268405934
38.5590140314904
38.569646413453
38.7064295879972
38.7425507504576
39.0332969542842
38.9654214728144
39.1592161670966
39.1991470610093
39.2791926601534
39.1519235267443
39.4682759911486
39.2205357281667
39.0603519063462
38.786141323757
38.7565837094551
38.7330401165408
38.7471787886186
38.5192317421195
38.6364343877109
38.7739440034634
38.6292413812968
38.4879783982069
38.6247863586321
38.5421227064182
38.210587529171
38.6790900948526
38.6356181771228
38.8206547293818
38.5931162773643
38.3843601940018
38.7392048493871
38.7186112627975
38.9597478685003
39.043195106153
39.086191900394
39.2366150306388
39.4370731538606
39.4552971242836
39.763714735054
39.9286456543217
39.9808087898569
40.082742893062
40.1921171963726
39.5086714304536
39.6919647851489
39.668468850759
39.6903670412394
39.7093155656425
39.4289555544714
39.643914975024
39.4833962404503
39.1798286083019
39.4764451835004
39.3850062286874
39.4220057512025
39.4823153917826
39.4856604067376
39.5092008603785
39.4967208209619
39.6693924669949
39.5043338242362
39.3614412376443
39.1295878361265
39.1240624116992
39.5089821110459
39.4545519859877
39.4685737747271
39.2822736579803
39.5414734089559
39.5403488756249
39.7248182780951
39.7446401982119
39.3641496039991
39.1667980915482
39.3282942863517
39.1456899333777
39.1542389303701
39.0255324402968
39.3874568854147
39.1555815989525
39.3482364926085
39.1591135622093
39.3808397898339
39.4335830775174
39.0490271623916
39.4682456759196
39.1626946360946
39.0776868280375
39.1472085933129
39.0422587146072
39.0628619071345
38.7810601429097
38.9449825870848
38.8742654208254
39.1177342172757
39.1006240452133
39.0918159769493
39.2367811080317
39.2322630380071
39.0263764199834
39.1637243792696
39.1997980372983
39.0175716449221
39.146685437191
39.0815492692165
39.0747953603035
38.8896711935106
38.7721157782278
39.0381953072589
38.5940292840961
38.5338946075832
39.2191895542177
39.2919914425544
39.503295791783
39.2426013694619
39.0893367096654
39.1345482126108
39.3995858498339
39.2568020544167
39.191854798528
39.3626947584528
39.2666403462915
39.4013225040141
39.60280184116
39.5956442119736
39.3382601273407
39.6319549884436
39.5376365108719
39.3875849610945
39.1543353650828
39.3262734746851
39.2281628343703
39.632413444061
39.2271479155146
39.3651127158471
39.4797402938889
39.4710280326791
39.5320790075724
39.6390893532113
39.3139068832528
39.5695166913355
39.6785944815974
39.8114265266863
39.6413611122511
39.8083250078492
39.5539394041686
39.6423778416158
39.4659229260571
39.5625881505871
39.6537364220333
39.5688620335037
39.5024838917047
39.3249859518702
39.2919983476145
39.1789898407807
39.4332418050815
39.1279249317241
39.1869762299605
39.2309488070768
39.1567784708524
39.410149315659
39.5855158745322
40.0161169374378
40.1331487776689
39.8934352079755
40.236246107373
40.3306054036777
40.293532170317
40.1020135131954
40.1464574611003
40.0242089644509
40.1765385888657
40.5155787147339
40.2029098716854
40.3575868140363
39.7502457381522
39.9320343806036
39.9252514266641
40.0174864868766
40.0732269488313
39.7543446990679
39.7534275215241
39.5536099402819
39.7589213003221
39.8262871971261
39.7845206582935
39.9815298531927
39.8941910537602
40.2938015020119
39.8296976943368
40.0554699169833
40.2300727304423
40.2348479578466
40.2997109845
39.9632365632425
39.863661903787
40.2006560103153
40.0066238763197
39.7568355707525
39.4273679507535
39.5960699663767
39.7956143182915
39.4418164132185
39.7586559563926
39.784981587248
39.631588065113
39.6924996425112
39.8374425238647
39.8615266279741
39.9271397773847
39.7037422909745
39.3760977517679
39.7000166752326
39.8013131905584
39.3303278981924
39.382262173157
39.29314009354
39.3838714113775
39.2554066496075
39.4629897928974
39.572796173979
39.4965504930931
39.5482555302707
39.6523262159698
39.6852632900454
39.8305306575311
39.9872217759056
39.7492652670597
39.8893017595465
39.5230644553235
39.5073129392202
39.7178302853226
39.7054205729254
39.4513661129397
39.4125027244332
39.4233675758794
39.170653558309
39.1666373773055
39.1874782037162
39.2040021510312
39.0895127409318
39.4270603053975
39.1681051355692
39.4746597746429
39.2390313567265
39.3155198447291
39.2975021354126
39.0503949899821
39.1471840480588
39.2340196962831
38.8090123577347
38.8855384420981
39.0153093573569
39.0560611391149
39.0171017237838
39.0005852120205
39.0078653741251
38.8918691772539
38.7463802470147
38.831563788131
38.3971170878533
38.3326837878284
38.2887373637989
38.1625561552228
38.2889496849086
37.8506349148104
38.1685695075662
38.2397116515485
38.2029470774158
38.0436758355456
38.3646709615534
38.236467507364
38.1908559207033
38.4422687630302
38.6045413506379
38.2456715636147
38.3718112973365
38.0799242736136
38.3806978282961
38.6969626104443
38.4523565352883
38.5407648961704
38.5746124966067
38.8499093984862
38.8335895384564
38.8458995542641
38.6526553297943
38.9404662148621
38.8064528780981
38.7493955370083
38.8990106307826
38.7499436545331
38.6276192234883
38.7895571267012
39.0618932584956
38.6297420889395
38.8333665890309
38.9035048375203
38.4376083910567
38.7216026913036
38.6812177630272
38.7771314144952
39.046749222299
38.577195859487
38.7865184056002
38.7322118986532
39.0196403845301
39.0380901564047
38.9049959846876
39.1969036097388
39.1840795058942
39.1930281266136
39.2469156394487
39.1093685205764
39.0841517628364
39.1340456038356
39.0033169263836
39.0020701733093
39.3078259360115
39.3374404419757
39.383750148662
39.623469437784
39.484472436725
39.2591149222176
39.45563828892
39.7267493668388
39.6465741119908
39.3868953987828
39.4339965646917
39.6969863546447
39.5311891300601
39.3206631051942
39.2307166577203
39.4654479195282
39.3702252860748
39.3297621735169
39.4348575632936
39.5810061786841
39.3745041435006
39.3925088439143
39.4066438951378
39.7018581859857
39.6278172028412
39.6807735950215
39.4448406479575
39.4591191847983
39.4820256341178
39.3386287056152
39.5618958993392
39.5734681278314
39.3445138396366
39.2514031779909
39.3949393125177
39.1927722337111
39.2637313386384
39.038925132457
39.0168344747959
39.2309979592547
39.1002696066737
39.0963790016763
39.0476277601658
39.0758804604283
39.4174901790521
39.1405085117085
38.8232625558896
38.6406735835722
38.7524672464073
38.6640146764229
38.7496370632898
38.7070633426948
38.4725230005961
38.6876724645572
38.6235766046043
38.5734809113203
38.4939066476315
38.4522009805382
38.6444469339034
38.5441473182233
38.5041420431121
38.5074794905059
38.7984825837674
38.7787924903948
38.9803971912194
39.0038982864105
38.928593376284
38.9242864556419
38.6472292666165
38.4066194552296
38.5738212821005
38.5155716683402
38.7207589180555
38.4337641231805
38.467780041572
38.6572447708091
38.6439840130291
38.4349753103371
38.3365002756462
38.7223313316882
38.9650867916912
38.6799427861824
39.0820488867588
39.1353128425049
39.1441828300777
39.0953756922923
38.9729507513357
39.1879848313372
39.1351305225497
38.9063809396472
38.9826066702553
39.2871662404893
39.4383901198569
39.5941886780806
39.5482491463781
39.647118016827
39.430910389542
39.292904120653
39.5254807972785
39.6101349038898
39.5291925896502
39.4036686476876
39.0637069931161
39.2101589727974
39.3838323781257
39.1182274870766
39.3934541232794
39.2845427513123
39.5008644334652
39.3001029035853
39.7044418940209
38.9965523415528
38.9325223474519
39.0806221258579
39.3986528452224
39.4677109144155
39.3701866514687
39.390157771724
39.1950012794285
39.322573086328
39.2243818754193
39.3395429907287
39.3231550272292
39.199719967196
39.0433011742031
39.0243227906333
38.5873000295453
38.811368547541
38.6114598998075
38.8622620675821
38.9722168963319
38.9496281609118
38.6683326930575
38.7430399438325
38.9288017506869
38.8444432618483
38.9572425142161
38.7125801354698
38.646429011834
38.6603307444276
38.8200456197225
38.8366953727925
38.8764189720154
38.6377559534272
39.0770047440537
38.7235826770396
38.6934624647399
38.8226109576675
38.7337461630231
39.014527986798
39.0972787814525
38.9908508652479
38.9683096429292
38.7970335396853
38.9647573839125
38.9478950004839
38.9361303810394
39.0966321241794
38.9187867980879
39.0480873920905
39.0247454391336
39.0001196045
39.2407973703348
39.4328568846243
39.0996681869337
38.9257711417066
38.6557613578914
38.8665677437038
38.6976455546162
38.8375341896332
38.9279867278569
38.6981581110488
38.9088501293909
38.8761880141793
38.8861100497827
39.1177170385423
39.1762609344404
39.5101716537214
39.5606415347824
39.3850178901777
39.0216394144716
39.2104841103071
39.05794772791
39.2245147731251
39.2224742336502
39.1891177053108
39.3842433369998
39.5479291866002
39.7417719734676
39.6887156388363
39.5365756090468
39.5860098282632
39.6904935712471
39.5637935648243
39.8236042861055
40.1224653237475
39.8677234787066
39.6176874815089
39.8908320518546
39.766764806188
40.1748204648392
39.9282405369073
39.7430567739758
40.049451216539
39.7460166442047
39.7871017963154
39.8308894922966
39.575572966875
39.1647476201196
38.9843253855435
39.310935102237
39.4061617461936
39.4595028864172
39.6621294206452
39.5898347918411
39.3382472906882
39.3270919011347
39.1073317650456
39.1519910493396
39.6889957475417
39.5310433865411
39.6687652641872
39.8227490297517
39.4343850894817
39.600263179923
39.7553349594718
39.4639794091213
39.5422421793995
39.4099144011378
39.7113763359358
39.4875574398204
39.4935081867984
39.1788766432381
39.3041109937337
39.5511889243412
39.7151963480954
39.4471887189365
39.4963753127725
39.6383366336135
39.5566390852168
39.4260672566003
39.7132667176719
39.4788242228853
39.2908510810106
39.3549105910862
39.5128214675812
39.3513909976233
39.6293092886334
39.7186305227656
39.7275663545978
39.6656726284256
39.8333853935909
39.5339789699731
39.5627971068459
39.5963293746242
39.6057258761358
39.6793913535352
39.6396564195741
39.5944854147438
39.5040215488977
39.4930285015401
39.3525370303394
39.5701025499897
39.6690962953388
39.5369804467386
39.5985252647007
39.4798047417433
39.6296304915413
39.4775346482802
39.6980402566965
39.89751451862
39.8926415063914
39.9743261491046
39.8793162558541
39.9673765715768
39.7442185200712
39.6030137948679
39.959762402137
39.893271218524
40.4106952111063
39.9963299286713
40.1761608032174
40.2176720630652
40.2840498372989
40.1869249671033
40.3780992686237
40.3201768224072
40.2111638584431
39.9075457743061
40.0855706669659
39.7038982798673
39.8967974473027
39.8790356104411
40.0360653316177
39.6831764527087
39.7941554830168
39.8961903662052
39.74471211049
39.9206481058438
39.6722067944182
39.3539409783038
39.6155632046852
39.0691161798572
39.1584575653076
39.2154554501201
39.1432924265722
39.427131111217
39.2954020972931
39.2199967899617
39.3663301809779
39.4270567064629
39.3743975590269
39.3554323288016
39.6272814441504
39.3373165485585
39.2020141550853
39.2191699386256
39.2868111602234
39.1074529801593
38.9329708110816
39.0981361645982
38.9972184474022
39.3086661679054
39.0068478433795
39.1055835998692
39.4260950358409
39.3717222084517
39.1350204572465
39.0359263920661
38.926578808158
38.7487329762755
39.1882656540715
39.2635424239353
39.4613122514754
39.2984606438599
39.4348928157093
38.9832387714811
39.057190802494
39.0653943753774
39.5057498979323
39.2664048616923
39.1957412497257
39.3322055657977
39.3774179254142
39.3132422196926
39.2330622138126
39.0343704071503
39.0863145280252
39.0008144368847
38.6252079646338
38.9675504165898
39.1991320587145
39.20439994053
39.1257168537552
38.8539084131885
38.868328916638
38.9630682218954
39.0361734539117
39.2827754534334
39.0559237252787
39.0394980438782
38.990159563094
38.7691008410773
38.7185920049559
38.8594354958313
38.8414725622632
38.4893429386473
38.5909386335474
38.6296348418012
38.8216899027751
38.9202659273229
38.907471144138
39.2605364871475
39.1098014609073
39.2961053287185
39.3088039355662
39.133041914454
39.2881487931436
39.1329969517363
39.1884860804314
39.1567485856765
38.8978791109285
39.0610774670007
39.0225470881519
39.4583794425323
39.6852102497225
39.6795316465519
39.2641728833037
39.747567076544
39.4456977168651
39.3089330669946
39.2687975521971
39.3761365919947
39.3786542058196
39.558765873819
39.1326607025304
39.3552903320941
39.5076921299432
39.8401326791295
39.595495440416
39.602700238694
39.4922338860317
39.8227668081712
39.4692440482805
39.5699008468903
39.3448605733711
39.3579972833139
39.2005186821952
39.3062966410537
39.6751948911166
39.5093807348052
39.4867631949855
39.2048893308558
39.1900066092738
39.222400754271
39.5030319197509
39.317657404453
39.3135405901979
38.8900287999502
39.4354435114263
39.3696706052096
39.3302282475689
39.3772532382919
39.286776980405
39.7208152627045
39.7081636708556
39.4788178790699
39.6508949495711
39.4003391481795
39.326865857584
39.2754907912292
39.2336944575171
39.0970894774278
38.9368332473532
38.9192395496532
39.1585365923559
39.0566402216105
39.251661228193
39.0478976745344
39.2790457550494
39.1731532159023
39.3864420521116
39.3254274564583
39.4234307117364
39.4206751967376
39.5630191515077
39.2668775686064
39.3494081847255
39.5254814651777
39.5163982494413
39.6753377302638
39.9887284915198
39.7306997567466
39.4758387714471
39.7082929851669
39.5407149409757
39.4852626196925
39.659443595847
39.5818919224355
39.5918736539615
39.2460554441907
39.2058736590129
39.1135646810254
39.3556246381272
39.322041592508
39.2203864668491
39.1329676618298
39.0485710392685
38.8498326736699
38.9792679948627
39.3538476780389
39.3628881071689
39.0387780182971
39.3183830140181
38.6405326043353
38.7639371745991
39.1213800103137
38.9430691457326
39.1718086380083
39.0766988780445
38.9967677391209
38.988643965713
38.8718556103126
38.7376286985944
38.92462307912
38.9517068043377
38.668944621536
38.7729242964429
38.6931150766834
38.5699194435394
38.6846525795873
38.1546750556134
38.2395546549998
38.5064383068379
38.9433006507455
38.7253437881404
39.0701970960836
38.7040487997732
38.758604024982
38.652567499007
38.4405149360055
38.3101308464391
38.3986725983857
38.4293150698955
38.5564309658358
38.6646923896174
38.6516353522116
38.3983269328319
38.6458446878921
38.3994587726495
38.6428205194032
38.8079282601947
39.1796778970067
39.0027407546395
39.0947823334722
38.7436919550953
38.8488240879968
38.6469005745026
38.5736965779784
38.6311791673533
38.4490552596326
38.2921612584162
38.3703688794916
38.5930181550734
38.9379664502872
38.8332208957312
38.8282910325719
38.8772991322735
38.8950729559871
38.9675296320514
39.0799396282608
38.8519188141537
38.7092229419466
39.085903968124
39.0692966987911
39.1796396635
38.9973854516424
38.9844202612522
39.035317270629
39.0186110121922
38.8935772056645
39.0599830454046
39.0771966188277
39.1543393493312
39.2420618844073
39.0529450244805
38.9826692394695
39.2008825786322
39.0914205479172
38.9387218741978
38.8670526010503
38.9991045259898
39.1004638668603
38.9994291801191
39.2621606756443
39.3096372372086
39.1285383829735
39.3686685197349
39.3657878839745
39.3808971989012
39.2470050891922
39.2722490310669
39.3775498004148
39.1835031270572
39.254525962293
39.4140052736521
39.323141860144
39.2113293894773
39.0658047249141
38.8911596280224
38.91222175235
38.7201871294509
38.8571966037129
39.1397947726896
39.2200789786939
39.0452430324325
39.2514763364252
39.3644215502011
39.7555016507824
39.7833142576659
39.5750387368439
39.2985859347453
39.0777588518774
38.9226519767866
38.7661363133844
38.8492930674021
39.0848123130013
39.2063962916772
39.0510031896431
38.7157052586459
39.1328283465338
38.9943126866584
38.571510118972
38.3773449150203
38.5050832789308
38.6191374538284
38.4753439783846
38.3036874586272
38.5969264557186
38.776608935433
39.0009425392282
38.9091291550298
38.7107477647772
39.3244813163326
38.8698818057929
38.79252677201
38.9952950655903
38.8455887845205
38.6935486014875
38.8606153178992
38.5468101112143
39.0576536589176
38.9613241390339
39.0308786102674
39.0738282313273
39.0780110902279
39.3023856014167
39.2269449994658
39.3963116035658
39.674189189695
39.4287771144821
39.6347564716895
39.6095971058409
39.3804515668499
39.1511810567735
39.4556741704663
39.3948038601753
39.271171700525
39.2343839751713
39.2728340909575
38.9818277884102
39.1917960368135
39.0403243868061
39.0633378969458
38.6734490883698
38.8994626079579
38.6101166685899
38.787399504974
39.0264116411553
39.0314360693838
39.3168019158967
38.8436394740541
38.8436512613378
39.0270776714305
39.0417493111887
39.1587077008308
39.3059851013367
39.3050696853912
39.5150065420422
39.5758406154901
39.3292096371921
39.8005385416859
39.7349478728162
39.5915654756602
39.5673845197897
39.4369616843824
39.2023076836077
38.9385180649995
39.3224255846459
39.5175524204509
39.1025907521387
39.1504117334277
39.5563920348218
39.309022218858
39.1122614106429
39.4237244817037
39.5128765699998
39.7127393684911
39.5788178147828
39.9726600098978
40.1197678804807
40.1164414708447
40.3190085437245
40.5501535034507
40.4014795193746
40.3409758566174
40.3838357586803
40.0553801327177
40.1000719451577
39.9213974844735
39.9259768379696
39.9108700416918
40.337494770495
40.6953815283538
40.7997112570251
40.6402650167357
40.3211355031048
40.525707681633
40.239061860891
40.4156762720177
40.3978128838907
40.1691411808465
39.6943384415903
40.2351154340479
40.1467388318292
39.6789086117753
39.6654424883285
39.8827109884848
39.989616394043
39.8677985822766
39.6842216728891
39.8598970349412
40.0883142821376
40.0921095659966
40.2066613635722
40.2940553892538
40.6139401643599
40.6028618974506
40.3896468934637
40.3814648579161
40.3144876133312
40.6355305681507
40.3064709730459
40.0253183845795
40.1382233757098
40.199551097811
40.0080326221001
40.0430700918823
40.1490323716126
39.9372171001205
39.6357164966917
39.4624673396809
39.580403491686
39.5645487808241
39.6829736595088
39.4165734843979
39.4103728484126
39.7113708280167
39.2325566728569
39.2478777417597
39.1988347274362
39.4937644953589
39.3174825287192
39.4544186063737
39.303556227316
39.3800456491997
39.4906845392126
39.6024670926416
39.8014884685366
39.4643266370325
39.6662828330928
39.7826570427438
39.6037906725247
39.5615366314124
39.5859233165891
39.5998411410873
39.2314784377149
39.3537407066973
39.0677043363529
39.2953632276218
39.1833603989812
39.2334806605841
39.0990095390464
39.185580680219
39.1994574018449
39.0348467615824
39.2674470091766
39.1501141759176
39.1057030684339
39.2044545453368
39.231680653312
39.0732932108753
39.0177893553549
39.1757603478473
38.7807322382723
38.8325904209863
38.6230396962697
39.0371864053847
38.7088134409019
38.7620326739028
38.6170256621228
38.7848488226967
38.6455779124697
38.7108280095187
39.4100740802431
39.0651134037849
38.8286642036961
39.5076544467213
39.6297671592869
39.864249705614
40.1031782879838
39.8115209065825
39.7853963182884
39.8925338432678
39.9214108653584
39.8125621565006
40.1840687727233
39.7212145950946
40.4392320130742
39.9045197720798
39.8745674910308
39.8733950410454
39.7416722855478
39.8901277946158
39.8279981801277
39.6463097856957
39.4702962114717
39.7076143001406
39.4922703870574
39.485795256613
39.8684020582235
39.7433502372297
39.6994253245267
39.3593383456994
39.5151949414667
39.4459606252445
39.3556955267185
39.3107187076457
39.3420892316318
39.4901370305344
39.4388303833597
39.3583440309528
39.4627562254616
39.4215327362663
39.3664929772732
39.5802566600296
39.8757819005596
39.3886355539129
39.5874067682754
39.5412688891638
39.1242142057337
39.0718415505686
38.8607683245559
38.8657586897626
38.8050976273944
39.1072045815339
39.105229259805
39.0805885084293
39.1776278353474
39.2686205026421
39.7106488620437
39.7418852989301
39.6493108198123
39.9093578049086
39.7158643624386
39.5541031614994
39.6587657727263
39.6394185200359
39.9850266623456
39.800297847702
39.7965691005386
39.4375359787131
39.4414267510534
39.3982002722869
39.3779633214502
39.653315827777
39.4954524781242
39.579347174368
39.588433212686
39.1848021927665
39.3527328883804
39.7572668898371
39.5146688500563
39.563562812936
39.2983147748748
39.3830400928216
39.2476405102843
39.3503339131128
39.4310494372203
39.4606672201925
38.9802427699186
39.1711079914819
39.3731340679869
39.4116825039963
39.4128268982902
39.3721598687344
39.2634798350915
39.0866645333697
39.0454137517494
39.1537151889572
39.1050380150613
39.59074702451
39.7612248234234
39.9696997084708
39.8847389163938
39.539609557196
39.695532995718
40.1241995634796
40.0179475440783
40.2407959749932
40.1828139393448
40.2460138793671
39.9022658889535
40.0272872013661
40.145315988027
39.9946783271907
39.8300768683746
39.8648990861752
39.6850987161208
39.7296988119188
40.1154442443651
39.9636423074974
39.9082154681302
39.9330351278263
40.0816649677414
40.3570758584024
40.4169282304689
40.6307405982173
40.273639465319
40.1720005742068
40.1176637741141
40.1330600619112
40.2540208844337
40.1855994659672
40.0178170299039
40.2553203222887
40.0460639780218
40.1283229310966
40.2873814124799
40.1034614839439
40.1452417677917
40.0701030430213
39.786349709447
40.0924629329204
39.7717540472695
39.675698454057
39.4743014934337
39.500190186705
39.6687319660678
39.7138750197344
39.5804772316489
39.5310475033716
39.643408171554
39.7741912195654
39.4837088844993
39.4202942067927
39.5682207256402
39.5441738027242
39.191872483543
39.3316087155154
39.3579477650428
39.530725183536
39.66003436666
39.5540243816212
39.6339534054489
39.5204661835528
39.7126293949566
40.1389337317203
39.6796705018595
39.625504357778
40.064574664003
40.0148933176724
39.7853667017117
39.8659482149481
39.3060739131162
39.2139327777189
39.2884390654327
39.0893987070021
39.1320126309403
39.1467934912719
39.4238208540103
39.3698333583197
38.987134821419
39.4335389423534
39.6094959169064
39.6350811070071
39.4217207799031
39.6990503199923
39.2426469946807
38.8973882567208
38.9835347504395
38.9698452437517
39.4345938432278
39.5169003440831
39.5416418152444
39.4444259574851
39.6026997029679
39.6857335100452
39.9029525351156
39.9588212723184
39.9304057998068
40.0667005453879
40.1177098833676
40.1357854376935
39.9182016364502
40.1811183160615
40.0396170156489
39.7066901977434
40.2294109912107
40.029697053592
40.0416336887288
40.012088965061
40.0772128712047
40.0109473145029
40.3579063404077
40.033987309307
39.9795082221514
40.1684678121864
40.1240286040265
40.1909039427036
40.1392988213135
40.0165854236478
39.7951930669323
40.0341775655338
39.9990425263629
39.6603344621217
39.7877738363747
39.7246936457848
39.372274300819
39.3788643478734
39.7536628085181
39.4445136966673
39.4187710423412
39.6670156972895
39.5819037342562
39.5394248952587
39.7402277979188
39.7043783130613
39.7813533032125
39.4063665048131
39.5110011714196
39.4310573317788
39.4947554184274
39.4760514264246
39.756364462347
39.5588477388254
39.8310749687012
39.9103449466502
40.0710376238946
39.6077221924404
39.6158723328985
39.5956045634955
39.5832684458018
39.452909542725
39.5170539929568
39.5117765707994
39.8690704926414
39.6124774406132
39.8066942947806
39.6979560652483
39.9756340893832
39.8730382734466
39.8147108060009
39.8721950115511
39.9188583836956
39.8411346237614
39.6493574382919
39.7904762510166
39.9531279598256
39.7947531691955
40.0025204161224
39.9856406251112
39.8680314736342
39.8096592415667
39.6629244869815
40.0783817224192
40.0012253033358
40.1428356448741
39.9911886244655
39.8173997808689
39.7907246041666
39.657708203036
39.7275534359914
39.9518471503544
39.3551340674045
39.2002019239331
39.3049516236189
39.3864831973513
39.7476377683479
39.8294179664468
39.4384159253351
39.7805481945057
39.6505811301963
39.713565002461
39.5002507109994
40.230208913826
40.0514135130069
40.0447922453054
39.9891212325971
39.9954344064048
39.8404844774799
39.9413693012545
40.0321179937948
40.2354951048797
39.9296243382972
39.7298552513123
40.1145250884787
39.931485714757
39.6694632520398
40.1205694337652
40.1103937523647
40.4603260928525
40.190454540449
40.1075578375501
40.1263300332974
40.1453309468094
39.7478713935276
39.5333325561079
39.4658399323452
39.099433200437
39.0994138369225
39.1764579182424
39.1646752614304
39.6810307659784
39.5087571165369
39.3914404694048
39.4716807730202
39.5108277065676
39.3749176802398
39.2211277832502
39.3768617711795
39.5637090635545
39.3712492870835
39.3525016711057
39.8556663150035
39.854870030974
39.7853725325386
39.7986033063401
39.6896658445918
39.8687855928267
39.9615905609589
39.9754668639823
39.6352242898369
39.6782767438152
39.8275643226008
39.3362895569711
39.3564294671113
39.2507914377936
39.1525575292663
39.5001792197776
39.5074188873657
39.5834696678109
39.4825120490779
39.4113964614083
39.071532800717
39.0489447192917
39.1606445953736
39.4957380998196
39.116188299431
39.3887884966096
39.4511521285435
39.4798559231374
39.4776466644444
38.8169382815091
39.1053751999477
39.2776132935316
39.0651653492635
39.0786018039514
39.3289899565957
39.2677816384448
38.9916300197817
39.1041167072734
38.9217957903958
39.0241521086128
38.8897592964958
39.2073404302319
39.2572289048092
39.1350731318034
39.0180149309018
39.0858067334209
39.3401005978854
39.5363331016096
39.2501517495406
39.5163816896965
39.6933398079913
39.5153886610198
39.4290067905014
39.2233521059079
39.4095321454069
39.3869025160068
39.1704084245868
39.0572779043665
39.0051939787627
38.9677979140503
38.7812298661849
39.0213461165976
39.2924124390551
39.1747262851656
39.0400960753753
39.133301509674
39.3195128941413
39.2618970473471
39.4237130219082
39.4147126271426
39.4139550739046
39.6483943196554
39.6407976413877
39.315706525904
39.4499582796113
39.5093537095072
39.5977248105136
39.5197233820043
39.3550724669141
39.4235054560836
39.720545958164
39.6451713244666
39.7072512081925
39.906559751455
39.7829018581384
39.9388863303445
39.850317616569
39.7356563973795
39.8964690643559
39.9899657321426
39.8912378065786
39.9882802811127
39.92779608329
39.6697948246428
39.9575576266948
39.8152543638828
39.452484363798
39.4259534331987
39.4022900417779
39.4499168518682
39.4001574135154
39.3291651416602
39.409281823402
39.0784172756594
39.173032357067
39.3106397079154
39.5519914551828
39.2791678852323
39.6381724851618
39.5094733832017
39.3271396879062
39.4748877800145
39.8179864847435
39.264868579557
39.4229683164462
39.4103872488948
39.2783784966117
39.4558565195388
39.6148992973576
39.6952824342312
40.0947530154299
40.2568559236019
40.394405590077
40.5687379331572
40.2409731879651
40.1736272569791
40.0906983231598
40.205425980406
40.1142893321723
39.9421907477273
40.0171140512103
40.4360040137944
40.3702452307909
40.3773387650478
40.5627686428574
40.2281397706649
40.4640107352779
40.5840551428688
40.4730360387733
40.9138932756453
40.7656680121839
40.6154030505421
40.4689111925521
40.3946002089957
40.5303254866886
40.4330970873759
40.566599331262
40.9353269735699
40.7565143274402
40.758301226189
40.3150896528777
40.2438829929097
40.1548945410583
39.9550130981524
40.0240933526237
40.2191289980252
40.0001326506993
40.3103221199729
39.9269574996333
40.2395948429664
40.2357703671856
40.373876684853
39.8937185619544
39.761137488285
39.9511283750191
39.9962105942427
40.0966776213147
39.9932981744639
40.0942566465963
40.2255029406801
40.1915685624242
39.8641988608686
39.7084222306109
39.780474365555
40.0112361454841
40.2785981479272
40.2498085087405
39.996381827693
39.8785616843615
39.8276252378526
39.6671291683387
39.5933794139384
39.6372191878985
39.634047180588
39.7757110528635
39.6231263530398
39.5491821536069
39.2424880049036
39.350267443158
39.220979037702
39.3935984210739
39.3254093981525
39.0716072551996
39.2708852308283
38.9362645788831
39.3944594723487
39.2494907560725
39.2517272131316
39.4831633193211
39.2654872105829
39.3416928230796
39.61093505349
39.5622265581815
39.5986264549439
39.3319473577404
39.389164798501
39.3453940152713
39.2114515307837
39.2425273569739
39.203072233838
39.1132212349317
39.0347518186422
39.0385612895108
39.1764869406947
39.1447394498626
39.1739746890387
39.3057152957491
39.0938706790603
39.2558347752736
38.8551878225742
39.04047183009
38.9762191206472
38.9666719534794
39.1177616631392
39.3133013236175
39.2608990937523
39.5961059585035
39.2957570111977
39.393309261623
39.0865169158726
39.0201246778511
39.4224163215729
39.3491433891179
39.2929962347957
39.4964478257181
39.5179212535839
39.7252324410205
40.0716237336448
39.9396953792147
39.8796176581604
40.1513973720282
39.734233392614
39.8721199282651
39.496600320695
39.6288665043551
39.8404830859006
40.1754452610507
39.7302107968011
39.6710651785391
39.7426516097774
40.0697346262008
40.2824078836327
40.1047060287633
40.2884302021504
39.9568415514192
40.4767972990334
40.4506919209789
40.5312235678449
40.4415550470761
40.2978961560166
40.4635806414112
40.0379493680663
40.2359891935646
40.1576720404584
40.2981914652764
40.1834032541278
40.1899901872638
40.0700481329733
39.9333370207104
39.9817103749074
39.6030088280732
39.8382866564991
39.7765091557445
39.668883968013
39.3969023490238
39.2949931524221
39.5113646027972
39.5364058013641
39.6226827958436
39.5798031018488
39.8575194116727
39.5898369134802
39.5429473669206
39.3594220962982
39.4005431787023
39.5320638504486
39.6218511156112
39.3609069536317
39.5419796264805
38.8406843489685
39.0249399414193
38.8464375852516
39.0504007310033
38.8239192866134
38.9948509756124
38.8338490507411
39.0073801379261
38.7731650520966
39.02959869231
39.2320345508909
39.0982902060651
39.2203593658133
39.3468664691133
39.4004696181871
39.3411264471901
39.6171936828522
39.6449326812914
39.4770383337554
39.5715420734412
39.4821016337818
39.3636514977771
39.1792460794923
39.7955988406317
39.436474473276
39.4399223528841
39.4057599954294
39.6331210519192
39.4531806585924
39.4680598990177
39.5401169667318
39.5302623879644
39.6535043417078
39.654930845133
40.0715312885788
39.6589922890246
39.6921833777714
39.6216936540031
39.2354858290474
39.6344394584054
39.5623293596925
39.4982507481583
39.4026356808317
39.5913061554191
39.7144501972362
39.6455049094369
39.7064159583064
39.6785208211346
39.4626671015705
39.4634652417479
39.4983202454974
39.788271648479
39.7221418421632
39.4709525523832
39.2379898655271
39.360687929811
39.3143343946742
39.3893610700735
39.3275988416852
39.6012252429746
39.4613032085818
39.4592841346309
39.3851282594134
39.3004715553074
39.3696315969856
38.9494935675305
38.7316733172173
39.0171255553362
39.126924369511
39.159438426376
39.1311751457267
39.3139245013634
39.1400111800402
38.993613199427
38.7903189595322
39.3483246660969
39.6181988009458
39.5033224351206
39.6431191822268
39.5077620344342
39.8078818923204
39.6348137217566
39.3674643357867
39.2362673072422
39.0948633872829
39.1043221434435
39.1698748258129
39.2991080333193
38.9172253670864
39.2040529167673
39.1903480829137
39.0398779924697
38.9565410934631
38.5519069712526
38.9731297782518
39.1445548203143
39.2776000229
38.9067545606178
39.1974428373177
39.0822986262536
39.0245233629008
39.3216665109271
39.6739277772593
39.298525983637
39.270186910253
39.2445336080129
39.3948761297131
39.8479768314656
39.7178144358444
39.6678287489745
39.7606786639572
39.7149230799994
39.9508457241091
39.956083600517
40.2530358798712
40.240583579618
40.2311677312769
40.3311390683745
40.3922449440735
39.9836054563113
40.2061476887397
40.0863030719921
39.933857117877
39.8869829938506
39.8943065342322
39.8320117273216
39.8600354593778
39.9631866656282
39.7735942811132
39.9432995752037
40.036180264913
39.7567520233207
40.0071905273516
39.8129081068481
39.9448137795332
40.0583574108562
39.8746433302223
39.7433779176676
39.770165245488
40.0870622203035
40.2064139716212
40.0832202446808
40.1069638949111
40.051082441451
39.9934355284297
40.1532720277894
40.389284894724
40.3044898985181
40.4449557680617
39.896898930355
40.0795311301282
39.9176852029961
39.8399616406671
40.057505654389
40.2356468128708
40.1808987519344
40.0974198197419
40.3744037181599
40.025420190376
40.062625127632
39.9963203320577
40.0537091762288
40.0053381326064
39.7092295281883
39.7740569566167
39.9472724502328
39.8811590083467
40.4127393735621
40.4599193978678
40.2830116412652
40.3204652567057
40.2158149948251
40.1919132193407
40.136872341457
39.8468835169823
39.5887388630142
39.657700155039
39.8650144792953
39.5449729836008
39.7152790388562
39.6142577794567
39.8408576047645
39.9412969666116
40.1448665000562
40.0068879672226
40.0073673948416
39.7141609795507
39.7779197625803
39.9263041077511
39.8087997333468
39.432479380907
39.7939986403974
39.8789698347219
39.9574038301079
39.9226221855059
39.6351718912403
40.1669013646618
40.2221704680965
40.5178771760002
40.1186635306933
39.8257935965654
39.7096102770156
40.1723432977654
39.7927320591581
40.1450700350936
40.1935885166018
39.8900698452421
39.8193507078377
39.6400094541023
39.7571411127905
39.5477192811655
39.4910753760493
39.3395474281769
39.3323940825094
39.0511312514186
39.0010396031532
38.7533852814401
39.187701555877
39.1042237667849
39.0732716692864
39.1224080443996
39.2341149984461
39.2683755918801
39.6006032394095
39.5277033401803
39.7280217618926
39.5842342558283
39.4765164900399
39.5896182029161
39.5079558140213
39.5122957658195
39.5213149322654
39.5535673192189
39.3224541142302
39.2662187901819
39.2003054172261
39.3706723949308
39.0739282504977
39.0691963272684
39.470992463408
39.5957962265146
39.7827883028452
40.0206709043853
39.8923675736678
39.8855831414512
39.93312543375
39.610404153958
39.6879586157627
39.6666770601354
39.6077913528037
39.6506325397851
39.3998650756954
39.5981900285489
39.643885114058
39.3864142156179
39.5900797551124
39.6556827371771
39.4513887660581
39.5052207148505
39.4374219568884
39.1202730123216
39.2406688726173
38.9449362663217
39.3871051040767
39.3220405406854
39.642638504362
39.4555738552152
39.5293884669937
39.4983460751856
39.3563167683256
39.495423111662
39.3943081283242
39.4201565124158
39.4097891118882
39.4468724694097
39.7766656447029
39.326004514318
39.6609281270009
39.6167956483098
39.4087214026606
39.308837831736
39.2495562090473
39.4954653795547
39.298529226784
39.4559057790256
39.5445496771798
39.5121676543156
39.6322056821035
39.7807761795934
39.6041116511638
39.7305964195094
39.7073665012013
39.6906376792882
39.7921072416813
39.6708921237834
39.4428783110853
39.2753226007033
39.2977718579013
39.1594533144917
39.3398154296352
39.4018190328294
39.5965269538592
39.3861522403017
39.2378022982367
39.4043980408696
39.3619730409586
39.6905677352107
39.454352977877
39.6008872702846
39.6259148717131
39.5249210938377
39.5420190569058
39.6510420946478
39.6632162709179
39.6988804457323
39.5768090609621
39.8149340811152
39.2903185646489
39.4354081750938
38.9938946740296
39.1438538142379
39.1026273226861
38.9096933817986
38.7760716444837
38.7561018523385
38.77065158013
38.5888807641908
38.916035726099
38.6954840457255
39.1458871867604
39.025315967514
38.7777859468607
39.2817567203711
38.9863840546453
39.0454750149369
39.2311913208937
38.8775371297964
39.4225338472919
39.5637292614932
39.4643968266443
39.5559418158098
39.4741125769313
39.1896559219622
39.1921202002013
39.4847114989933
39.543189534274
39.5546320187289
39.2079454629744
39.6044512787978
39.7102602448308
39.6675902427163
39.5560212351241
39.3028492323939
39.5953776151811
39.7487469682972
39.7697570192262
39.5795181495248
39.8110157510224
39.4365371337681
39.4581343024305
39.3200713885587
39.0812107972788
38.984813682988
39.3575820605505
39.1662029102777
39.1645018682267
39.3827468345341
39.4882509370611
39.4221935156075
39.2601078520917
39.3813754682067
39.3647421079475
39.5659680024633
39.7084708311954
39.7748508137659
39.8395274188465
39.6862079792121
39.4426142093861
39.6245467717611
39.8150782897583
39.4925488426182
39.3898886379615
39.5887765216991
39.8599768738395
39.745359285986
39.6921432395333
39.838557443079
39.6229069078357
39.1551445808869
39.2563178129507
39.5096385108464
39.1076281876343
39.30548142389
39.2607315007859
39.0371819741526
38.9617172674699
39.1858686754675
39.3760243222808
39.1626672074071
39.3934707981849
39.5379348897198
39.2895332007629
39.5470255992425
39.3057557941914
39.1889034557506
39.0780642304985
39.0274988135179
39.544653366115
39.7707197882912
40.0908819864381
40.1278436240365
39.9308500229392
39.971467367699
40.2962584927397
40.3303222124613
40.2143085967206
40.3298489626235
40.3086668120854
40.4757485252302
40.6434752233646
40.629043731395
40.4899877178526
40.574271759079
40.8109643172236
40.8308126551005
40.7208983373887
40.5571456299024
40.5129394624491
40.3632604062455
40.7045507826895
40.2824269351992
40.2298176655843
40.5181653187982
40.4308721197204
40.3327136718593
40.6561852718504
40.5725541541752
40.4148461428556
40.4071700073229
40.2803832868769
40.3751848103047
40.194851165693
39.9359091927216
39.9599237419115
39.7801157874472
40.0250794394347
39.9011712926534
39.7996751919414
39.7550386534342
39.4513746087383
39.5839898186319
39.5324341317597
39.5616738872299
39.560940865996
39.5506843694487
39.2240496391702
39.5669253346033
39.8309059087449
40.2071571461332
40.3559973554791
39.9713241488815
39.75377935668
39.7976982466761
39.7600411966366
39.8620049376839
39.6160266205541
39.984964554592
39.7461314131015
39.8419661919412
39.7513137940068
39.8474268697343
39.7349315995827
39.804993904189
39.692863375613
40.0055688224976
39.7561581479133
39.9069671493452
39.9176754246445
39.6588436043283
39.6119382341362
39.4774435872688
39.8498991617821
39.8713402074156
39.5574708894432
39.672118957742
39.6826237900997
39.7406002440542
39.7797018999914
40.0572351303559
39.8730673729453
39.6546206904521
39.1182158830031
39.462931181677
39.5554553921799
39.4239974111881
39.1986949483894
39.2207416179454
39.3095125396297
39.3649764103505
39.6969744757559
39.6315180863565
39.4647127228372
39.2973441255645
39.3054274189329
39.4158523139168
39.2646586179324
39.506909284379
39.3984140906489
39.1443820464263
39.3639780127982
38.906986886314
39.1833655404799
39.2061800750615
39.0838049335709
39.0674884909013
39.2797596803865
39.0510311326277
39.3713809600621
39.333021395734
38.9888136938956
38.9946533443588
39.0734365139367
39.0546950963513
39.3709274241282
39.3776699486564
39.5252371419969
39.211672181576
39.268265575651
39.3479847093389
39.4964889730843
39.3548073889665
39.3491380251497
39.2345258570454
39.3073933248046
39.4230252815561
39.3955975961113
39.1904070842736
39.2100291433711
39.0878738539092
39.2662921472029
39.2443083462134
39.1551714725396
38.9127169232835
38.9397870453103
39.0066434212451
39.22354083691
38.8130736351013
39.0058429657493
39.1350422834655
39.1860427180858
39.1863377044377
39.118347251722
39.3453609414207
39.3335300383396
39.2868355993137
39.5074907374832
39.3198445699636
39.3474281978444
39.1901445135244
39.5436586901827
39.4587176491425
39.3028802801364
39.421530950049
39.2353321507292
39.091833796264
38.6984891487436
38.7649738360842
39.0311887615132
38.7097771999562
38.6094385791602
39.0569353224687
38.7735101588594
39.0503690199419
38.8389483792091
38.8937321998243
38.7930184249812
38.6189389742464
38.7524929236384
38.8237971619922
39.0570063093719
39.0115147543199
38.747991011932
38.867760018828
38.9247082378198
39.0337217833125
38.9219685160275
38.8864063828928
38.7798505212185
38.9356335922948
38.9160962932515
38.922763496484
38.3631706102021
38.2849742979374
38.6579252979154
38.8839671823623
38.7566464504288
39.1165564947635
38.9684052480433
38.7041549826568
38.8408269754609
38.8273798816609
38.905322166986
39.0430064294596
39.2157661897649
39.0058117779818
38.9521459023294
39.0077185738761
39.041279945897
39.1263967841199
38.9893167700203
39.1674421560703
39.1642429610264
39.1500487249057
39.1082337040844
39.0565359956404
39.1683815692751
39.0842628408664
39.5967442929642
39.2097401813618
39.3629362538176
39.7239214517649
39.4834495964836
39.3466945231063
39.1672187293169
38.9350700422585
39.1105889284386
39.0585449742208
39.1490436603029
39.0798986937129
39.1550859978023
39.3398952332001
39.2927130147891
39.4388036621578
39.7609227023444
39.4108508236003
39.5376665913629
39.6443441394263
39.6713834764209
39.4709271579828
39.5760123064751
39.4191743893239
39.4247598721683
39.6285375686698
39.4811262683639
39.4655499041183
39.5310145489347
39.4107015918908
39.7625252429249
39.8135596546873
39.4803718823716
39.453813400563
39.6317349450257
39.8894749495832
39.8046619884759
39.9684258106029
39.943730592973
39.9200385967209
40.0836681042077
39.9402527472167
39.6677810287803
39.882732203567
40.1353074440212
39.9149690670583
39.7433216889972
39.6562017959346
39.9288592197883
39.730282898669
39.9971322329539
39.8569390983974
39.878590260239
40.0232370191741
39.8945108156875
39.713560867146
39.9964940187248
40.2347158238982
40.4072023715613
40.4228624985108
40.2881364326739
40.418358648539
40.41547103149
40.2252873137721
40.275295086136
39.808422445065
40.0234158267288
39.6566917861101
39.628026850064
39.7512573714935
39.8332719297393
40.3750937630341
40.1809055673524
40.3923353648308
40.2664313360512
40.2016377933234
39.8859867421472
39.9561534524986
39.9416179931798
40.00776305305
39.6323740779229
39.9002553141546
39.5643870370057
39.9453395310233
39.5696776079273
39.8449683161583
39.8220986202691
40.0291377491239
40.0400161546867
40.1750129056836
40.4996136488677
40.2316646013211
40.2698674745053
40.2278907865848
40.1312609252144
40.1632728756599
39.8032218599401
39.9653825177541
40.1934695404144
40.0475315319735
39.8041661964273
39.9534075815518
39.6709062152621
39.6433233452498
40.0038541612249
40.0397893040299
39.7997707121573
39.8948829848811
39.8521371054608
39.9534191516006
39.8006554912744
39.6457114800376
39.8783007773895
39.8798335919454
39.6207934871955
39.6863480849291
39.7567182149936
40.0417637149425
40.2055415230386
40.199666541641
40.0867606565433
39.9262875725434
40.0216652953604
39.598129767292
39.3724261566869
39.4431753363045
39.2838926619567
39.6264726946325
39.5848775965067
39.9195224874833
39.8169278547244
39.7863781847226
39.9408059105456
39.698005895631
40.0101116214772
39.8834626353216
39.9488892892213
40.0727821441703
40.0720000013479
40.1983173362182
40.1242433330412
39.6655667496382
39.5026395985847
39.5967274137467
39.4009414540351
39.7851329602263
39.5478198553645
39.6228213066507
39.5930336237363
39.7161534788678
39.9065141313072
39.9333809451828
39.9216100471915
39.8947229265962
39.7459977253019
39.5425663583275
39.8154399973246
39.5879345882409
39.7275654267692
40.0155127176903
39.8332122967951
39.844806192506
39.8504408447043
39.5055150117105
39.6638065431376
39.6196121950297
39.4473456351671
39.4793630442938
39.4707649605556
39.658961986882
39.5063907739433
39.1724086260918
39.7367345381356
39.7266407837385
39.775108383532
39.5611869082443
39.7567579506601
39.6918007170152
39.9148854469967
39.6876743710879
39.7204184232813
39.6024130554592
39.6168754481124
39.3364579099325
39.7473278169976
39.5412053139296
39.3799816254277
39.1153131746714
38.9128111927628
38.944291451783
38.8870968287028
39.1364829475638
39.3196145443728
39.5110905305395
39.5144681153535
39.2827195825135
39.3852988050078
39.6966441627228
39.725744881311
39.7590481563457
39.6507171441106
39.6389157561863
40.0703384993211
39.7838093095128
39.4942754776564
39.7626654001697
39.5939524300511
39.5473102379827
39.6873337210758
39.5640108272101
39.8136224429358
39.8449125747942
40.0520380968909
39.8263971984693
40.0894888267713
39.8696610689572
40.1566491095934
39.7434044074031
39.837276948991
39.9413828053155
39.4509316594891
39.4076959922424
39.6010479802742
39.5916815255559
39.5909074897832
39.7494548478625
39.3820702958475
39.4886121951082
39.4899969140211
39.486541078839
39.6729192476943
39.5201049441539
39.7707261885419
39.9013905081904
39.7237554649955
39.6801101159477
39.7183789544408
39.6893489876906
39.8641459815089
39.7273968076624
39.8438225315938
39.6596841085836
39.9550087271178
39.953650540962
39.9153707649859
39.9554696981126
39.864085179782
40.0844136692852
39.7202883700768
39.5741842485824
39.2337193703365
39.710126185867
39.9325718307168
39.8571537529829
39.6441798702521
39.7076876036708
39.8475314212295
39.6567014041528
39.6366568612807
39.4960687892515
39.7983956091604
39.4028626397789
39.3293055270998
39.4022881283768
39.6289326327538
39.5691132229761
39.4986422965702
39.6750899071145
39.6255984034792
39.6879629902324
39.445908027734
39.3575386178228
39.4153028792419
39.3857693511871
39.0826266028664
38.8760070362385
39.0176055247338
38.9563928373477
39.0998392783962
39.0758628679999
39.4889619840357
39.3315647503115
39.1770614139825
39.3582280121373
39.1918801243882
39.3179540938415
39.4778440146667
39.3152777720888
39.6692970663565
39.325684067152
39.8973262199611
39.6122632599204
39.2623536842765
39.2301945830291
39.3546986074431
39.445583681136
39.3889064111595
39.4887355627776
39.5452200539525
39.6853942118623
39.5697990047789
39.3294969503098
39.5847798470159
39.4129760037156
39.6707132894015
39.5616011900926
39.5124550930632
39.383302522728
39.4024418933927
39.4105489004537
39.5238034827427
39.3988474562892
39.2579247487757
39.082307278517
39.295263386427
39.3870074196909
39.2384580360269
38.9328867053495
39.147625608755
39.4647062344167
39.2935882108698
39.2258538687822
38.9163689237107
38.9877066164033
38.8402575973786
39.1286109950489
39.0944423768778
39.233455240338
39.1507763599245
39.2863800057007
39.2672992896052
39.5344782642803
39.3024383219397
39.5212017306333
39.5781432475684
39.5893081897323
39.2889643719838
39.0991318339549
39.2778655822649
39.2136408864736
39.2789438057927
39.2481309339481
39.3772230002729
39.2818357930584
39.2430666180868
39.4112587087968
39.2862326962257
39.3839590617355
39.4690512109171
39.2694964868536
39.4892514325333
39.2623564723425
39.1971477017803
39.3612277796502
39.0283842731299
39.0604290366786
38.944133749548
39.1812590872239
39.0395897479245
39.25463501307
39.354727986501
39.3310502140641
39.2811761414412
39.499474381828
39.5772892799835
39.7280558038126
39.6296573985707
39.7687353613446
39.9952573916924
40.2230341217735
40.2517361194355
40.2869205680965
40.2203025644476
40.3253269529261
40.039681361838
40.405239012638
40.2923964142186
40.0533972079308
40.0662274720534
39.9566959243696
39.7529973193671
39.9021921790893
40.0188602722325
39.8708123511352
40.2893324140415
40.0146272155474
39.930249344546
40.1343557588437
39.9812667033685
39.8758340797948
39.8568035652462
40.0103578073492
40.2622902281288
40.385345565966
40.2481425080864
39.9679534622572
40.1367314834333
39.9885052026647
39.9752324312056
39.7833247138951
39.8353489504466
39.7939353170771
40.1777007768739
40.0276351467414
40.4204286627663
40.1521517475514
40.1707161644924
40.0450313330924
39.9415355170366
39.8081546866873
39.8835672121719
39.7452568639817
40.3278702681919
39.8751301704917
39.679539217221
39.8679110576113
39.9192677816846
39.9475523781817
39.9885682907562
39.6880067507971
39.9824712790919
40.0638618428343
40.0801881423741
40.2168465714103
40.0552762442142
40.1418306818548
40.1444214101108
40.0151294271492
39.9064812997193
40.0359625808166
39.8774868827741
40.0480768856422
40.3042306175363
40.3572973087762
40.1885830426093
40.2867092523526
40.1714999125302
40.3395091650621
40.2888954293462
40.1584624961146
39.8767037854595
40.2236310252195
40.5789903959729
40.2789761477842
40.101913449204
40.1608717700834
40.0736983091508
40.3223038046888
40.124368180787
39.9082488729042
39.8567947583992
39.9573284003583
39.7316578351409
39.7603527000388
39.9666396944233
39.6522084111824
39.5259171348493
39.6933269844251
39.2738585822169
39.7280429089253
39.9208884442037
39.8458421932894
39.9061702880401
39.6037646061356
39.747098032688
39.6183583522947
39.7275207552247
39.879096359495
40.0601830096433
39.9808392367682
39.9161307316906
39.5415941289113
39.4079858773364
39.5984120949668
39.3054711201179
38.988664979264
39.397954706385
39.1947179979157
39.1537903512526
39.3714924086019
38.9887368087703
39.459495191754
39.6192959906511
39.8045212451222
39.716818793642
39.5809162383627
39.6679030868242
39.9315737658872
40.0241909807379
39.5613181801235
39.9337782056622
39.9478834620062
40.2861271895839
40.0968089978854
40.045860119095
40.0752673754357
40.0758082322764
40.3114496734907
40.0682939280777
40.2675092167143
40.2499308306398
40.2578072845629
39.9060937740791
39.6486497669645
39.8927897271734
39.6053431504382
39.7319400510902
39.8527924444418
39.7271686112288
39.7624131040753
39.7939350869193
39.982230377688
39.7688498847072
39.7947528773679
39.4427098696269
39.7893228627396
39.7955224424856
39.6401750155624
39.1305369295346
38.7508879939647
39.0675788032048
39.3114461134883
39.2206106436191
39.1092627737984
39.3576808805122
39.4288626006701
39.2618092903347
39.1774180819608
39.2564441941001
39.3208014895536
39.0068381756084
38.9828384940866
38.872729858935
38.891868148169
38.6558770603422
38.8015852548655
38.7364303278064
38.6097883240845
38.5150826287311
38.2834750520631
38.6931818541695
38.4289424861888
38.626085003776
38.6118105315835
38.4660190711504
38.7325443313625
38.9347368327054
38.665536947234
38.3436257975793
38.3404711329099
38.5179443612925
38.6235053059167
38.7261741059109
39.0975942372867
39.0775486828328
39.1225436285879
38.9284603388804
38.6218953525223
38.6986836040818
38.8273695790338
38.5407420493726
38.4570245508878
38.4615512000553
38.3906695511492
38.7116372932905
38.4705541131427
38.7212833906733
38.8665649327365
38.7360569726542
38.7621699266123
38.4673564999222
38.7742395407544
38.8937281543149
38.6392412997028
38.5196033530129
38.5180114448377
38.1869767648687
38.3704737378639
38.8726863257472
38.8718198056491
38.7014641697983
38.8401910853836
38.9666333172375
38.7661767400149
38.5593940638351
38.8036034220897
38.743292636446
38.8112845028244
38.7689017346547
38.8808492521479
38.5285318219232
38.8218911166052
38.7539760736822
38.6506261362629
38.6135936270856
38.8562778013239
38.833270136897
38.5315242708445
38.7461235108547
39.1069639317167
39.0210255451104
38.6922583529307
39.0573020339626
38.9352527973378
38.8166758784299
38.7892153878973
38.9885858575026
39.2467828935456
39.1215834656874
39.3402130692942
38.9199752532802
39.0513104253936
39.0282412250905
39.2325898355317
39.0877319370289
39.4026940111844
39.0776837947643
39.2415001591115
39.2494630169091
39.2209696745177
38.9773091211532
38.9604325775421
38.8917865982187
39.1500255823544
38.9554924516694
38.7418388201483
38.9415566472206
38.9311786169049
38.724636230665
38.6858911524097
38.6748784747377
39.0927606237487
38.8172865548633
38.9287157308994
39.0857850302145
38.7863092749646
38.9938307309028
39.066738647703
39.0491628870956
39.1539043810928
39.3137312076104
39.2017261603275
39.4059571097686
39.1572323110459
39.2243596883417
39.1613509345014
38.9813823662328
39.1599350114629
38.8944532376415
38.92189339201
39.2535799047755
39.2091120132656
39.2090326263402
39.2821365147062
39.2746355035497
39.0076066943016
38.9527579175056
38.7987064659289
39.1617363829964
38.9207330868952
38.5243657427832
38.7146017243073
38.5791847346782
38.7300615243601
38.8570309051723
38.9101319093851
38.7499995283974
39.0249190839241
39.0812184466301
39.2231559009127
39.1072975991316
39.3214276701468
39.2675995403048
39.1632461143808
39.040073848057
39.3682152195206
39.5534020075463
39.7459457111195
39.4643315815803
39.7336226095262
39.6101882023427
39.4010147364634
39.4487631297234
39.6027017501779
39.4804602948511
39.4583379194217
39.4528609761652
39.4514568193086
39.2332783563264
39.3771983437841
38.9333972893285
39.0183362955908
39.0238266002662
39.1823035647489
39.3959332567545
39.4315471479046
39.6549798507429
39.2797775487753
39.1989847847364
38.9192312996342
38.907570314162
38.8785039924635
38.8411550201233
38.8654994315185
38.9343378474332
38.9100415136556
38.9352945569858
38.748014175258
38.8786991705003
38.9320711708396
38.9582231696638
39.2887376469568
39.035096553423
39.5843357974424
39.4885926786459
39.7059047734962
39.8094245454255
39.4618575341501
39.3425220440428
39.5646907011395
39.8814281844766
39.9362586700282
39.814469299022
39.5802258535683
39.4515081821134
39.4288128327751
39.6407357906191
39.5908301034473
39.3163164017744
39.3516773773507
39.2620338003182
39.0581828951631
39.3224728180246
39.4041055986853
39.7654954318117
39.8961991313391
39.6267361624572
39.7254082807341
39.3708433841555
39.3682280942874
39.5599458349303
39.1916443705354
39.5727720461824
39.5261855329903
39.7711261224174
39.2079596154686
39.7380271121527
39.7586255552838
40.0131502724021
39.8303393581515
39.9789045739542
39.7795202579138
40.1107425297104
39.8896189704358
40.1090947825136
39.7097337474136
39.8394409418515
39.4907086511419
39.5682168623595
39.7504863352964
39.3255490687454
39.647301197052
39.7507531292034
39.9756079326976
39.8184651841021
39.6822096610356
39.8311703928952
39.7109360496953
39.6227382152813
39.4549367103119
39.3898270593908
39.3321213965964
39.1970835018322
39.1077136200043
39.3519631323643
39.3275913315408
39.3752669815338
39.3403639904631
39.2047399893838
39.1780919753871
39.16643110802
39.1994647207636
39.3367484774843
39.6254367447227
39.5351633289461
39.6692313393843
39.4363188655258
39.6795536034717
39.3395193459853
39.7570168735642
39.3610065420946
39.2756631232862
39.3859170368973
39.5560551348927
39.4968377378343
39.5437055252429
39.5768066270478
39.0819956277288
38.9046681114576
39.0364789236471
39.0096679046264
38.7788692675569
38.9271005141387
38.8759718886779
39.019123940934
39.0780677456799
38.5883417050998
38.7467714757903
38.5555307115126
38.4448645675162
38.8092922467515
38.5179263923017
38.9114287039428
38.7925963064819
38.7746331643486
38.8482224999325
38.9084807899763
38.7967032848051
38.7785580625256
38.6730078682482
38.8127958274828
38.9445641648504
38.848508796561
38.5923838139398
38.9867476801929
39.1088987625279
39.0815264212738
39.3055906920654
38.9599556653005
38.6408354243938
38.6453370486892
38.9522722929665
39.1243285596268
38.8869317561848
38.9762442605164
38.8097875567284
38.842863538621
38.7487080747431
39.1066960570334
38.6559327158265
38.7544746510161
38.8226211861926
38.8152152270846
39.0610941410065
38.9784755271663
39.209290801027
39.1088205038172
38.826683072733
38.8974669214383
39.1922591801573
38.9952128600093
39.3198221159227
39.3473534629848
38.9296593273483
38.8995243121584
39.2058895408801
39.0655419348035
39.2251442637697
39.1540162405469
39.3674427403798
39.223016521166
39.2190829519138
39.267805055157
39.1015537796871
39.6017817798242
39.1628079069213
39.3630628140876
39.2976159308419
39.62967404076
39.4061089891921
39.593360811564
39.7359661979086
39.7893161724608
39.5921226915324
39.2210057492526
39.1025246445147
38.9845095605016
39.4124068189853
39.3661219632851
39.4267457724844
39.5650424852584
39.4954983490409
39.3796110056686
39.2847473453698
39.3627006934806
38.9636161298735
39.0830166523902
38.8812349309643
39.1358868330666
38.7048818048441
38.807867970802
38.9299895437054
38.9871395125806
38.8250765596
38.9434933363062
38.7708276506558
39.0210374892678
38.9997212725684
38.7013641033532
38.8140131184822
38.4287365975552
38.5750415059346
38.5848385485327
38.5965691568103
38.537060303958
38.3526961442741
38.637564587634
38.5924953907268
38.9806778619874
38.9862312974488
38.975418934405
39.0078927131705
38.8767649168011
39.1449735070584
39.5845617796504
39.4255156348541
39.6009279022086
39.8666171126259
39.6971736440119
39.8397862494912
39.6964797991627
39.7238517198514
39.5939172396324
39.7574553564932
39.5674838239496
39.5834862664879
39.4779834587006
39.427699665508
39.568508450163
39.2895650533215
39.4619343140931
39.31635145773
39.2536492445866
39.665117627597
39.5526672081923
39.3869434209467
39.4338365813267
39.3825493655524
39.2981742140768
39.0920525022477
39.0643193462496
39.6075851476417
39.5185670594204
39.5049963887314
39.6767745222481
39.5941212266428
39.4800505801703
39.3038603161048
39.3072157517919
39.3201556456028
39.3561404206945
39.5339492735691
39.306836189414
39.4025869315525
39.2098534305959
39.5894772380744
39.5538952757114
39.4149993786885
39.6382324329985
39.1430611728191
39.3732289216122
39.2722121183091
39.4909007388159
39.1020888886362
39.7469128589074
39.4661244817704
39.6696839293321
39.1561849497604
39.1498766285682
39.2390019006222
39.315178109524
39.0572522565799
39.0321159321898
39.1568446188807
38.9962903076748
39.1259691899268
38.98339056846
38.8763719789364
38.7723056492225
38.7496332924321
39.051107117733
39.2748471019607
39.188230729144
39.0513303493349
38.8992693276184
38.7979786071319
39.0376259041487
38.933381144751
39.2488551956098
39.2671025161678
39.1400768971975
39.1252052536142
39.5787078440292
39.13560339239
39.2143822117081
39.2489369398938
39.2222468781839
39.0560453395287
39.486457254629
39.5216384881152
39.4097211165453
39.0758806619595
38.9767562884205
38.8493083800092
38.5833150680437
39.066352096839
39.1625367733872
39.2595536060235
39.208011414379
39.3539185946024
39.3707437912759
39.2385283581389
39.3479048068078
39.1937822652722
38.9239773814102
38.7537161535914
38.7984892840246
38.8941635501528
39.2551957655526
39.1054517598749
39.1254317777643
39.052095374603
39.2568351703075
39.4429874827481
39.6384195721988
39.3509375541124
39.4676338251418
39.6494339416203
39.3346475983975
39.1233362330376
38.7672610313978
39.3711268269586
39.1916399623681
39.3256846310139
39.3636580921978
39.2872483588819
39.6842258422289
39.6931190500538
39.7353008736468
39.8177636449169
39.6849751845437
39.5666583671374
39.763648838776
39.7416683988751
39.8615622350323
39.6840378260735
39.5842560488405
39.5348803317363
39.4027880050306
39.2030504517858
39.2345215291961
39.4036871069291
39.3370013827525
39.5237599271444
39.5835844447232
39.6106294265538
39.4680791014055
39.3008526466723
39.3993659338452
39.6577681741011
39.6809880225573
39.447118834893
39.8612873577949
39.8477003194047
39.6954160094875
39.8638048813233
39.5524213946295
39.7492216604243
39.7096185391395
39.8613371175108
39.6043222039682
39.7351200221538
40.0684327572124
40.087886814883
39.50895904047
39.5285905165697
39.7204055696164
39.6234301015811
39.6258370453457
39.6744020718858
39.8362932089058
39.7800905283278
39.7488361518951
39.7554001106406
39.959612204321
39.9849547337095
39.4353220628833
39.8129195071003
40.1318853116567
40.1518787315329
40.2111758201036
39.8420067850967
40.0143115755215
39.9560531349575
39.3939024238194
39.3741709112099
39.5117818459434
39.3908963265591
39.8409502529975
40.0963669122595
39.693123531178
39.6784575213699
39.7909234894283
39.8322543868888
39.405347083077
39.7006562003959
39.6418152571951
39.3953826218895
39.4633091453827
39.3812396890303
39.4427177260711
39.6026826655681
39.5063220820746
39.2241686767002
39.4537647137715
39.3600896715913
39.5681449176926
39.8097049863629
39.6789153912055
39.6444252221907
39.9047933205528
39.3863615440055
39.5224313186331
39.4181351511188
39.2650324432151
39.2385963641145
39.3399383675786
39.6031203871935
39.6129994165018
39.6122425537371
39.9032929777077
39.7165769470699
39.9340031185445
39.8076354849604
39.8203054130384
39.8870775816576
39.8804241435605
39.4848827285178
39.6213458182268
39.6453328535037
39.8314487558695
39.2121362341002
39.4119483846334
39.2673085376288
39.3206799327203
39.5351917932618
39.6279272751784
39.6421079457317
39.3807363006304
39.2426606332049
39.3165493070364
39.6706361392759
39.6177245989059
39.6130423446053
39.7548636009517
39.7517260060711
39.777673661443
39.5914945481367
39.7533115928414
39.5046143739547
39.6862846430129
39.9679128139751
39.6916765975298
39.7807338040648
39.5894621781992
40.0121118321427
39.7041911470338
39.94872665667
39.9518834249847
39.7426876640647
39.6898873355335
39.9393009746872
39.7848165592239
39.69263303194
39.6404723169055
39.7037372008401
39.4713489841638
39.5426160262747
39.3693879503738
39.6385355581346
39.3911800317453
39.1932181806548
39.1059024581778
38.9121470196169
39.0135003994505
39.1645246881972
39.2463153842383
39.0869518844382
38.8886552406625
39.0729147961782
38.9098692607716
39.0150970992257
38.8745809427461
39.0773352276195
39.1361226265058
39.3476726132846
39.1883004978631
38.9039432368597
39.051465160769
39.2604954987816
39.0602067723282
38.8719347237314
38.8977420396298
39.047463961122
38.9804187951325
38.844597048784
38.7852325454175
38.8319690445889
38.6604083219891
38.637844501515
38.5276402460363
38.8268286754091
38.6229221975415
38.8893843433256
38.4384839813664
38.5435385713855
38.784241931189
38.5885540440397
39.0028207963777
38.9550176147736
38.756807111835
39.1031942249776
38.6868445061083
38.9677479245037
38.8004908553527
38.8413712146556
38.6543209515959
38.5096834516443
38.3355875041432
38.6105926999506
38.5466583955349
38.4704233851686
38.4004391210566
38.5162650108337
38.6720359471813
38.5267077148267
38.5864900040995
38.741297288538
38.7863453889588
38.7956382625508
38.884313801754
39.2833956352025
39.229699546068
39.0675925935317
38.9390182660333
39.0244752502769
38.9717671849102
39.3680792353779
39.1401609451857
39.1794562272715
39.2135674705636
39.2078975983386
39.0446846981605
39.0123229507721
39.1249138316814
39.3587188797586
38.8829473112705
38.7707106622987
38.8803666662802
38.7307486123532
38.8724888745957
38.762455528678
39.2229617985812
39.2825738371952
39.0695475665006
39.1081341826895
38.9852876051417
39.0276257549306
38.6811144549074
39.0360901122641
38.8471914716691
38.8816191707631
38.6498170761056
38.7027853846346
38.5260187708493
38.7727594513018
38.7920501795682
38.7949932147463
39.1980992904454
39.2001878159328
39.4081101986802
39.6399763733813
39.5809168405026
39.3980369963736
39.8064148853819
39.8981438888694
39.6073759630246
39.7753819804249
40.0496587555363
39.8143405423565
39.7825106444122
39.9250069827608
40.0635841765494
40.2306837402527
40.0593072712933
40.0256247067329
40.0724295419853
39.8323259432156
39.821740335134
39.6035664067669
39.6177612456817
39.6857394242982
39.6370855123674
39.8191525048702
39.444479955899
39.7449306712142
39.6430213627235
39.6334128795316
39.4297942114122
39.1610941476315
39.2595773943906
39.2984021873867
39.2360363816315
39.0897105540869
39.3044099624529
39.4285578945284
39.0875318872377
39.2881808508322
39.3011264305376
39.4452088822222
39.5695201142574
39.5701246773604
39.370840166527
39.8031618571404
39.4833656068936
39.6758776713808
39.7135808936523
39.4029129275327
39.2168127419814
38.5814073917592
38.7381787839926
38.8999127389636
39.0362931060137
38.9026118849399
38.7380329114086
38.8745582814486
38.790831065137
38.7785779797601
38.4948283656793
38.3547904536409
38.6273003805563
38.7858277217806
38.8352342639943
38.8942930067792
38.991442382806
39.0633111885031
38.8926659268335
38.6629805535436
39.2941250714389
38.9016860523518
38.9086332155951
38.6771097709957
38.708608847008
38.6777942187995
38.7909388344243
39.0027104938828
38.7524010442338
38.718255078036
38.9878545777466
39.0746501950416
38.8246298870132
38.9774203439519
39.0571510429448
38.8925130448251
38.8275595903806
38.7355047711786
38.9579513008353
39.5079807896557
39.3204258913855
39.4273641026858
39.516967478829
39.3794693305603
39.3807771990271
39.3058813270124
39.2612987053742
39.4161019323621
39.3197988798034
39.4736680709682
39.5705498155558
39.6584971324862
39.7543479631532
39.3899473097067
39.4813238227347
39.4727810795884
39.5705408778444
39.2951807959411
39.5185838408168
39.2103493328978
39.1249895462246
39.4084169873651
39.3711656200743
39.1649808162277
39.3981933448163
39.427647761906
39.2867626507532
39.0989297768673
39.2698095814033
39.3774794311916
39.2711480454761
39.108295253047
39.0785665667486
38.8215431592886
38.640766116808
38.8230702907307
38.8996556332753
38.6487631840321
38.6629587124388
38.7812185647353
39.0411317035224
39.1107771312393
39.0265969075224
38.8399311080396
39.115232515744
39.3905538928652
39.0920577944041
38.781143216776
38.784873606124
38.5992309499973
38.8500035761969
38.7418302431319
38.6442702954261
38.8454034478137
38.7635255641839
38.5339781083946
38.6686222091138
38.4263405451439
38.3751188904712
38.1772786747326
38.2938365128192
38.586435051357
38.5889491881146
38.9679384329716
39.1033419435675
38.9861630721117
39.2157131024945
39.4838921167429
39.3018104731525
39.2591021161546
39.3842603510076
39.1640500091566
39.023437969476
39.2841137349503
39.2467768423758
39.0451957491618
39.0236834012419
39.3664192134275
39.4750398354506
39.4739907850328
39.1749867776246
39.0413646344664
39.0309041782268
39.0067230725166
39.3672583014029
38.968189537382
39.3124014406221
38.7672401842081
38.9598003083191
38.9380951943569
39.2404929807215
39.1128202433447
39.3973792046666
39.0807786907176
39.2547527141473
39.7421902111832
39.8314001001584
40.0473832714414
39.7972021438245
39.8328843898675
39.6371602753628
40.2549792227573
40.2250960034326
40.1586152214129
40.0849612020097
40.0789984860101
40.1586011610146
39.9608015664037
39.9463878175202
39.7680331390472
39.7697726868029
40.0142902259761
39.5766399735243
39.6147328777542
39.526994829685
39.5555684429908
39.4269251636943
39.1924332139423
38.9816229080868
39.224788527546
39.1273903259487
38.9355070735742
39.0920199824443
39.1161331245462
39.0416497487351
39.1265224435522
39.417771675738
39.4495638582351
39.2327451216827
39.4026789621055
39.2291447891379
39.4199931118541
39.2101248009945
39.42134519384
39.4902510953808
39.1074324490071
39.2464393160969
39.0424264389287
39.0706996163618
38.715503162299
38.9687955709101
39.3208930228219
39.1044177716224
39.1754960791324
39.0267306555197
39.2726291263901
38.9888967013482
38.9805983029753
39.0437604648989
38.6965422787347
38.4741859669955
38.76332460374
38.659091513848
38.6365731846202
38.8627641959215
38.6003752965256
38.6743632025416
38.8798198902791
38.7597913023947
39.134025647996
38.4751236540989
38.4707469429814
38.1367581050146
38.4352703145192
38.2808106402795
38.0530926210394
38.164447014614
38.1162936047052
38.5664888076062
38.2722531267955
38.1239387083626
37.7543824050275
37.9613244511455
38.0204191095015
38.3215557998081
38.4820800377206
38.3118233466435
38.2317496232676
37.9761748652515
38.1673848449877
38.6747831359327
38.5492371624575
38.7743270491245
38.7487055423534
39.0292949951329
38.9993624886763
39.2261376886384
39.189281802889
39.236160756139
39.3367088888767
39.7707916600013
39.5598723478628
39.6021651961587
39.466942022268
39.5012446563812
39.4190675005905
39.7001476881639
39.3138398461644
39.7276813170104
39.7004200963172
39.8833935659091
39.7282652045196
39.8672878412603
39.8649728009468
39.8405443060664
39.5754705355466
39.7892715859781
39.5006935481142
39.5460072466685
39.6340827743962
39.4154975649014
39.5341315233483
39.640847794024
39.6196377445044
39.6684346606351
39.6823040288268
39.4257625781038
39.6907748030962
39.0884927739819
39.2442747716429
39.1550926380256
38.897478408061
39.165339638234
38.9561372828933
39.1081018053647
39.291045901624
40.001969665933
39.6044387442783
39.8164898766048
39.5767304693651
39.5422231826324
39.5586134612867
39.5693936038794
39.6464593412946
39.6555413547143
39.8667577486709
39.813642911273
39.9681843252166
39.7742097157761
39.7456966923604
39.7514684734377
39.7974220709367
39.5232866380472
39.5584365403059
39.7113949042855
39.8826138396615
39.8291945576872
39.6422254662162
39.4530589257464
39.719903090724
39.6825573522067
39.5555383216047
39.7881760454914
40.0683191706754
39.8757971760339
40.0468064761285
39.7701186595609
39.8784338043239
40.181929865914
39.9184214945314
40.0628092194912
40.1569601595504
39.9403236840642
39.9157241677338
40.1202738374216
39.8376868961197
39.5284827700201
39.5418816247485
39.7421683766216
39.7142516134534
39.9584095845296
39.7461582987018
39.9505567629178
39.8975976510481
40.087130476721
40.0719336859767
40.1048878349121
39.8921633592805
39.949519730105
39.810553454862
39.908814284323
39.9333835752301
39.7283622766236
39.913020009651
40.1766874216842
39.8607081439442
39.964078544139
39.7114813744102
39.8387507278351
40.0090755951752
39.8015848547476
39.9038667436734
40.0180001090362
39.8257746033971
39.6011959633737
39.8375316315613
39.9577209384323
40.1593187955395
40.1668474632512
40.1533777537927
39.8351293794491
39.6994867720694
39.8658247157599
39.9704411953228
40.041980483806
39.4971282967163
39.8080050807056
39.2976672067855
39.29560114041
39.3972340912598
39.4555043303946
39.7114573261137
39.7339845421793
39.5460030884522
39.4809279140845
39.6182554667033
39.5832323210113
39.7865731772591
39.6531397317327
39.1474358501402
39.2043572859331
39.4664419903763
39.5296056924103
39.3024021155225
39.5610347178543
39.4339729595348
39.4964189804234
39.3950140143341
39.3298145156782
39.3802115749536
38.8569309218261
39.1667425739622
39.6058464426528
39.2890883736913
39.5513987029192
39.6168151924173
39.4471669390108
39.6809276770564
39.4812918051234
39.2623443387589
39.5843865275179
39.4711150099033
39.2544320487649
39.3983924785568
39.3749934160484
39.7525578912699
39.3551342759697
39.2937219590306
39.5149985455731
39.709607048918
39.6875956923025
39.8110694353617
40.1256296704196
40.2082731490683
40.2632017065281
40.1783162841666
40.2029956143675
40.1164193843691
39.6957641771686
39.5622971879884
39.5618233535138
39.7511792786534
39.570834106851
39.5070574796425
39.697148880705
39.5167978908349
39.4954085245345
39.8246601027853
40.1607277225671
40.337073372077
40.4563520400438
40.5094120225203
40.2329227861368
40.1750162124634
39.9133582753137
40.3342659670534
40.2265206107962
40.3823880009136
40.3633579339212
40.5670066270779
40.6264848565156
40.5913923095062
40.349311636079
40.1587656266489
40.3032025276694
40.3206492505801
39.9054355789826
39.6455686649368
40.0571330989818
39.9680719439407
39.7834575314465
39.8577266740554
39.6049349917351
39.6813879970007
39.6988351530726
39.6675307424359
39.5715240921819
39.3342023206616
39.417944239425
39.7884121273231
39.6540745471804
39.5622336781863
39.4684975771307
39.518167655055
39.3385157802706
39.4558478051148
39.2434020994458
39.4330966254246
39.4204186792848
39.1792999241405
39.5415387150354
39.2912958501747
39.4639805936077
39.554665619963
39.3166466128969
39.2422409502556
39.2767359988767
39.2548673217538
39.0535075895987
39.2260219562524
39.4196825987683
39.454975670116
39.7763682970665
39.6838372485715
39.7325272432527
39.2894285177489
39.5404749202892
39.6749869618162
39.4975336246589
39.8211221879792
39.583749735294
39.751387297596
39.9273715109195
39.8257865094402
39.8761211252949
39.793634609988
39.7814716025037
40.3083688969882
40.1447057602949
39.9599483282243
40.066136609138
39.8707701378785
40.2786245431131
40.4429826376573
40.3217330932617
40.0496155342966
40.3044097265698
40.4880234384619
40.2630016225484
40.1828347678863
40.0944856902134
40.3906388963271
40.1665740446611
40.0822265791852
39.8035366328257
40.0770269577131
39.8648901844515
39.7860876896369
39.873173606866
39.7846626962233
39.7923954891709
39.8959524933306
39.8668060274926
39.8624963636055
39.7757370588914
39.8170206197539
39.6907374799149
39.4685728263691
39.6334372353595
39.3289073986623
39.3387038723273
39.4934957089596
39.3553151359689
39.5270646262128
39.8187393597428
39.9280948550583
39.3272617407156
39.3603945360789
39.726737153755
39.1574895358208
39.7937938088209
39.5371826361628
39.7640956811594
40.05456297598
39.9353297410248
39.8415709035883
39.811143941045
39.7940128087589
39.7066970817016
39.8438589698046
40.0017334304993
40.0144337973096
40.146848546743
40.0314639875042
39.9183508094343
40.1317150065257
39.7881045137016
39.6163274798549
39.8307363855287
39.7461139623338
39.5368083544906
39.705937214781
39.896434929195
39.7754534109583
39.6920492445421
39.7579443537351
39.9136712939621
39.8147452935142
39.4266234157425
39.3899613210308
39.5313318185495
39.6098356610097
39.6522046792569
40.0591303701057
39.7983266774827
39.6872535631955
39.3236970018155
39.3074363718311
39.4685075414733
39.2674034534147
39.3863588481988
39.6341461225807
39.6806848581618
40.0141987898746
39.7971187807479
40.011974181769
40.1211532560057
39.7217378667043
39.8469426938641
39.9893423824736
39.9990222173531
39.7858792584715
39.7350316358471
40.1016002234627
40.2495959602539
40.3685487516544
40.298445375256
40.3780138781304
40.5192150785011
40.3976364263335
40.3869334129281
40.3550702988181
40.3494874178852
40.6719183120269
40.4960540380527
40.6818359801945
40.1194585139306
40.1354138464298
39.9161269022711
39.9066368207719
39.429039382771
39.903535944479
39.9293647299909
40.101797023891
40.274422154173
39.9495181845964
39.6892252375699
39.8224024034896
39.8058611544287
40.0430136448319
40.1173521194
40.1000897643088
39.7650036968866
40.089351597781
39.9743204825125
39.6876845291098
39.938787084092
39.5531867475493
39.5821761669467
39.4539132682578
39.6307158764599
39.5786876015966
39.8871490103916
39.8964433797637
39.7278743076488
39.8230079412051
39.4291707642491
39.839075851604
39.516877038442
39.4817617370579
39.4537613513744
39.7622377722791
39.8433188953694
39.4993928344949
39.8246075047841
39.7129753058811
39.8655061342295
40.0774884930606
39.9408808628037
40.1120258188984
39.8058748253418
39.8847960082785
39.8317082396911
39.683310797284
39.7707867911913
39.7560227217437
39.8070403115418
39.6969670505098
39.8034907005663
39.8614711398326
39.7846534390392
39.6469428967039
39.4896677979065
39.5281411676423
39.4308716086949
39.0974717477174
38.9593893913217
38.9074383454298
38.9862061934038
38.9166945724095
38.8812958498148
38.7608551087551
38.9397094507365
38.9642852662154
38.9528682905037
39.2318876155245
39.4503781141998
39.59238327576
39.5254933571529
39.8649769704501
39.6470668437755
39.3343260382297
39.553367652206
39.4957021870294
39.295667321318
39.6586799250254
39.4975052373896
39.7051688328411
39.5017185710102
39.5194086447793
39.502488660567
39.3038475726931
38.9857867638406
39.5699301215838
39.6422549975675
39.2131382440008
39.3210809449184
39.2631769690669
39.6048053841239
39.1487625850004
39.4865578726675
39.7455752644285
39.6210787866373
39.9986332474605
39.5083602242772
39.6805427934048
39.4295304247691
39.71248870493
39.4675412053718
39.2114539426146
39.5290042376641
39.4720096481807
39.4178708354564
38.9970591967143
38.7856420345208
39.0080007626712
39.072182867662
39.3005446386583
39.1757581311679
38.9483502317661
39.2532821463884
38.8128232319605
39.0452204208636
39.3236379633228
39.2538447381702
39.1892283276056
39.1410262021151
39.2025436728528
39.4627509156386
39.2869883290286
39.0735499431093
39.2712670329504
39.2205910695765
39.1739607359492
39.2868961455278
39.7672667475548
39.4396183131694
39.3923501358229
39.5845750087326
39.443857507722
39.2837225979434
39.6435708243892
39.6697209888216
39.8055540686815
39.6711861479548
39.7701235093956
39.3463764642156
39.3122888579786
39.5485540393286
39.8001653245955
39.4948627624054
39.6939916370254
39.539925818337
40.0761443154481
39.9159644297016
39.7921191632645
40.1254084346634
40.1594168330956
39.7869722089882
39.8356540943296
39.5552618157598
39.7518479559884
39.859665215363
39.5710252969588
39.1753175270905
39.1638787994254
39.1256487097176
39.2078705314911
39.3878935864614
39.6281954919085
39.7925133906343
39.7409844740382
39.6632217083337
39.5723136069231
39.7727028746957
39.6290669822366
39.2850618794279
39.4092713045215
39.5079904065533
39.1467871582528
39.2992972584981
39.3426409233905
39.0884471929298
38.9000825996464
38.8128946031142
38.9396067115496
38.9942803746022
38.6327259027733
39.0935986760959
39.0126490169283
38.3985959198626
38.8655375729294
38.7973710755337
38.7359566356469
38.6552360727693
38.9886018196878
39.0960480506792
39.2282843584875
38.9195378588158
38.7391831018503
38.8531633149698
38.8463236874209
38.7828570727419
38.6989942321647
38.5373902778887
38.431541008892
38.3683461858314
38.3629008538523
38.4869606476092
38.320341165029
38.3764616094363
38.56331487937
38.2942625209357
38.3090731669863
38.2058504166775
38.6263774112813
38.4790101888863
38.6363905656399
38.4777195554246
38.3987053825352
38.5113091478626
38.2658085508985
38.220206520447
38.5950059576673
38.4673114050314
38.5182756276728
38.5611710263771
38.5244880805498
38.4209409790628
38.1797274496298
38.0188379649233
38.0993912950388
37.9720275728412
38.2305894979277
38.3782869244113
38.6072775215882
38.7293000512426
38.7283910394737
38.8756283728991
38.802220699186
38.9350724666851
39.1392647525663
38.8508834267971
39.0335743881213
38.9157444427189
38.9864128664059
38.676708351482
38.7693327974087
38.6583172546243
38.6936673704183
38.8420722544296
38.9579013332086
39.1331301772574
39.0802285070076
38.9560419694433
38.9778391926407
39.2156375894825
39.0881250639927
39.4422685629712
39.3633719117114
39.5465979396172
39.3738422029014
39.5605291134293
39.4449508882918
39.1919022455428
39.2901366297622
39.5805024662312
39.4503136845846
39.2972088435911
39.4221333436655
39.4099850664417
39.3582947580524
39.310471854856
39.1202028104412
39.3677507595173
39.3416016699724
39.7898762897603
39.5699561986056
39.6683364866528
40.0424777693446
39.5902021625643
39.5296866508536
39.3810238952702
39.3833412178589
39.1510613524893
39.3116654721582
39.3633023401067
39.2842419375686
39.5100322312802
39.2961250622522
39.4060172336179
39.3873296330355
39.045868136666
39.0466707507701
38.9275973205501
39.1938679953587
39.062992344426
38.8225596650387
38.7602608248873
38.9139262801378
39.1085225538774
39.3367795582701
38.9868176733446
39.2012651245549
39.2560465025861
39.0269057460347
39.1824730411811
39.2348476311764
39.0959777187524
38.915254843828
39.030596941822
38.959284322912
38.9001744015139
39.0135961848303
38.835727855558
39.0477750534463
39.088458988229
39.0229005463536
39.2078656742953
39.0035189141131
39.4219073714359
39.3574289513289
39.4422420755259
39.1128201932891
39.3318625252202
39.3349257236893
39.4718126511288
39.2552932943733
39.4357222319876
39.2990441101493
39.1168150563183
38.865590001952
39.036093249411
38.92193129901
38.9225271970903
38.9462823368877
39.0765568561456
39.390993258311
39.3034871953634
39.4196977211313
39.4403393112366
39.3395057930137
39.2290932236568
39.2359924386746
39.1993027443338
39.1130797319101
39.2828665085559
39.6760324427439
39.5758647903979
39.6138534868152
39.5341430513568
39.5350933074951
39.5988753685207
39.2842820075936
39.3751708560702
39.3913299385516
39.3070111160213
39.3356923661142
39.3870777679757
39.2399752981667
39.3033681378765
39.4497661657644
39.3124087225716
39.591825329828
39.2374790630046
39.2296675351635
39.3993139563049
39.5035179172535
39.4065563902029
39.3548217673653
39.2597522298836
39.2906426979379
39.4710729780573
39.6990111758329
39.5434258042232
39.6240640839827
39.4664626569732
39.2488609129119
39.4586601003774
39.4262961196245
39.2737977965209
39.6003834240228
39.9299878231657
39.6682705682915
39.5977806984458
39.3354325464618
39.2564197803648
39.348022622555
39.2214333993902
39.1334956973945
38.9740117012534
38.8592659717972
39.0657390653371
39.1518878910595
39.0633936188438
39.0949252733849
39.4134050181145
39.5438350203107
39.2335771613015
39.2537933684949
39.1021854958444
39.2619852044775
39.4889039639952
39.4682160212286
39.3026919981628
39.3800835823726
39.4584411181062
39.1674301883573
39.3807968617303
39.3404729807152
39.1121474702812
38.9525343698662
39.1660269405175
38.8324625005444
39.0972037210677
38.7012111884652
38.4869428315662
38.6048859403227
38.5094227434227
38.503244304657
38.8837695851334
39.0084318082492
38.988305845964
38.894358183303
38.8721867813254
38.7586140609728
38.7348138886087
38.6853060529326
38.6494890741378
38.7702913356277
38.6776693965722
38.3818433795949
38.4924823865678
38.843552687892
38.8058263755785
39.0534792514035
38.8379580379964
38.6094535212574
38.6343974687632
38.2352959436577
38.1632255972965
38.1894064577734
38.261445093891
38.2898967168752
38.6049537123783
38.7538110271735
38.9117099192703
39.032581578806
38.9188692289192
39.0636601551115
39.2564018619204
39.3066554206927
39.1382087025389
39.1940532613987
39.2777071219979
39.4445059396799
39.2732928717729
39.5274884214123
39.7395034830934
39.8369916145429
39.4702075915721
39.1662268754753
39.2207241496745
39.1608854297095
39.2030252970308
39.4447380882185
39.6593751918799
39.5647596063172
39.3559401731344
39.1191081294065
39.3942489120195
39.170183041247
39.0657221941351
39.1125146959086
39.1891796995395
38.8549681279099
38.9750680231516
38.8590574253076
38.6059783843942
38.3554296876309
38.511104553805
38.4156871488123
38.3446871127722
38.881700176154
38.7381552354345
38.7084332984676
39.004419597508
39.1014757014057
38.7162366238916
38.6458059217672
38.6038876854126
38.6272510201403
38.8066964070956
38.7760892184276
39.014186271059
38.8998103333174
39.2728856752504
39.449685719001
39.2488570987054
39.1997740207365
39.377789726061
39.161679379118
39.2608032938138
39.0389750338337
39.1243654359062
39.2692589730382
39.3552253721509
38.9196944598268
39.1790597437994
39.172447040355
39.2540385992204
39.2284893271445
39.1092413429535
39.1548498132421
39.5904128059924
39.410325790065
39.4943318771048
39.3582436998344
39.5987356549062
39.5030768880304
39.7729878860722
39.8786281597144
40.157557096694
39.9820874374481
40.0010544318891
39.9781817822268
40.302029320797
40.312877221541
40.5158580995956
39.9944749796166
40.1226361021169
40.1254060530949
40.1036885667215
40.1354714642258
39.9531361848167
39.9796853687097
40.4476361788362
40.1924214076832
40.2883333387751
40.5839443915091
40.8140140103231
40.5851463371853
40.7128054680996
40.7961338249324
40.4520749304757
41.0784172642088
40.537189961952
40.9025576977542
40.6300469835258
40.2975518283877
40.3462093245308
40.3190318678501
40.2855234694113
40.4336906083043
40.2292354277845
40.2233315222464
40.1469417073101
40.5395211568214
40.5028894889007
40.509807832695
40.2307703755937
40.4474078508838
40.5424536356591
40.5327129741885
40.7121452858272
40.4947603152097
40.3588483131566
40.5125039416357
40.261461355265
40.1591363594422
40.3170416746908
40.5537585269934
40.312569107036
40.2984947800023
40.3622306157958
40.3510921517531
40.5992060875606
40.5506540237937
40.2691583793732
40.6192342782716
40.603721759168
40.3765116451126
40.3956139773897
40.4619440742872
40.8048535628343
40.3756167459242
40.4131510765638
40.4151075271554
40.0138871363056
39.8724098773191
39.8370955274199
39.6588461180698
39.7465250901865
39.557385009517
39.7360346694344
39.5014821657799
39.4141807983097
39.3684314958432
39.5088821079064
39.1044883721484
39.1981363026601
38.9879222217187
39.27492936594
39.4593420133378
39.1748069040158
39.2193965435846
39.0253390338368
39.2012784311743
39.2138739996464
39.4711773031572
39.4599111149691
39.8664893433324
39.3876837579914
39.5812656471292
39.4016218869191
39.4253708903213
39.5409173517244
39.6885836797554
39.9062015613602
39.5096445103248
39.4972673334347
39.5362311757449
39.4297530912003
39.6407300401102
39.3044627713094
39.2404964669491
39.6040957854911
39.3989083558372
39.397386743274
39.245930529704
39.3144857864642
39.4964611797758
39.4516382469321
39.5876110816288
39.1353549170453
39.2328201243235
39.2462434979696
39.5408285963801
39.5057215028112
39.5823825163866
39.3159954139749
39.1416062232356
39.1111834658562
39.0729163027546
39.1061915412366
39.2447242066136
39.0774261242325
39.3667372397657
39.4432553579223
39.4982502808088
39.3826026767646
39.3780601100693
39.4252192821143
39.0084089738836
39.2593306929129
39.1100558395451
39.4393646605019
39.6114627916653
39.4477150156404
39.2416826835423
39.374766894352
39.3769155011578
39.223135959959
39.3638769334626
39.1120877946425
39.5491680281036
39.0473427057675
39.327293861219
39.4037207268115
39.4447324772437
39.721188725002
39.6508658073779
39.5810373088712
39.4445017808093
39.6141065110064
39.5958486287099
39.5631363381244
39.57067105308
39.5099471579694
39.4360680032144
39.4392037440737
39.5895110020711
39.6039891822056
39.7765106750802
39.6886238948763
39.6844150867102
39.5996937056553
39.3193559327624
39.3898610857707
39.1882528350856
39.104647731781
39.503987486203
39.7366763545146
39.6726662390433
39.8483084855317
39.8803370048824
39.8294647468711
39.7543128270432
39.5544593362825
39.4274595059416
39.6162504619841
39.4565204167243
39.5499347851984
39.769584317968
39.5279023363496
39.7602040658889
39.6976761153795
39.9381270925545
39.6426768788752
39.6277350927912
39.6041408993572
39.3997759954803
39.3589410597014
39.1584755282459
39.1909918016267
39.1102660458861
39.1016509942698
38.8943528100107
39.2949435597219
39.543140260065
39.532748187672
39.3745469548077
39.0514841449404
39.1377084422889
39.1888446636102
39.2454116472863
39.071135192629
38.9780395599418
39.0114936211915
38.9136814231938
39.0384717156098
38.926745734043
38.8484120707569
38.8545351121683
38.9935240791347
38.985042267271
39.1955730907708
39.1143516731916
39.3561966874792
39.0608187032605
39.0945475450715
38.8118067392968
38.9119005703803
38.873859480601
39.1691411968774
39.143382811669
39.3105357992915
39.2775012706606
39.0329642384171
39.3274217118121
39.2715410289797
38.9530808792311
39.0541432244904
38.9083331603742
38.8655098902014
38.8204129068561
39.0809017039081
38.8891650019952
38.9834164783026
39.4239659942444
39.5073176732399
39.3081072555398
39.4470827817508
39.2149892051265
39.1031621653261
39.2929307950709
39.1619645817202
38.9824154660796
38.8850984993766
39.2713150574045
38.9659396735923
39.0610805825549
38.9448310436556
38.7744891160144
39.2417486526136
38.4643329931164
38.6519316038586
38.8438336313487
38.5540243996151
38.5707370314753
38.8044815395545
38.6575430385858
38.6492527472625
39.0020449978614
39.0854520342976
39.2968649496141
39.2462684165143
39.3479381196495
39.6081823955883
39.4508053208706
39.7714066013055
39.4854504254834
39.4274631371016
39.4193149669706
39.340493124018
39.4371665606163
39.1639480386345
39.2975851801615
39.0765426149908
39.1766131710229
39.2242855996251
39.0244476647156
39.0608877404476
39.0031742961288
39.0560834231957
39.2143263834827
39.0346555804716
39.0631836794662
38.941966878325
39.0676433661381
39.0366374949853
39.129149083944
38.9291651115614
38.7842989882311
38.8506654300984
38.8509012763741
38.8581965870146
38.9794695945792
38.5180360476721
38.4838237026339
39.2235996508067
38.9017193234805
38.6099260608287
38.3706832689446
38.4910062731028
38.4041037549694
38.6902714919062
39.0463088014318
38.8290971988266
38.9083693692451
38.8609167548845
39.0623050946519
39.2338017805567
39.3180606910745
39.507603438559
39.6294757396443
39.6394447526228
39.4829806324548
39.4896236799185
39.6409326193468
39.946546078219
40.179083305444
40.1348181791616
40.3320701100201
40.4261903419298
40.1812368674303
39.9726863470127
39.6576820489677
39.8890045857961
39.8816662251847
39.7499118188233
39.5942854426533
39.738915777779
39.6292378019918
39.9332898782825
39.8336919161304
39.7007438800347
39.8963401730637
40.0018719064637
39.7254799170519
39.5739847305913
39.4834636843634
39.7091613350765
39.9272682546547
39.5787571373771
39.4249247863403
39.7514453496982
39.538494133663
39.6178489272836
39.5244288226957
39.71807403041
39.3212638115597
39.7848946986845
39.7020204485178
39.7601785463493
39.484239015203
39.5649786106718
39.2522136087892
39.3523983814704
39.2492378077826
39.1331673470002
39.0802885893074
39.1794698356969
39.0558792668796
39.3148836139136
39.4934766667989
39.7804739004956
39.5131929363231
39.6250024471643
39.5606481861291
39.4551878767194
39.5826178766646
39.4772076858664
39.2576414168801
39.1720807994823
39.4185873525629
39.2837136121393
39.1744215374745
39.1428968858146
38.8376954042687
39.091828705966
39.057565079586
38.9440693393989
39.346845847174
39.3083476714368
39.0648414227402
38.9732521595309
39.0972158541606
39.1496355786332
39.1720197517303
39.3085227171307
39.2001402812388
39.3314440606184
39.0289022692685
39.0239065566153
39.2542571111977
39.036559601877
39.1253976926591
38.9659659087965
39.0548404510393
39.0718275138894
39.1526780220084
39.2586615621328
38.9099482447982
39.1891810139088
39.2917064972644
38.8827142303231
38.9601492355046
39.0131434478236
39.0353950183142
39.0459724645467
39.3552657729357
39.1654252188079
38.9579501981392
38.7647723201209
38.6499095039957
38.6771712528903
38.9542523269588
38.8425527078619
39.2006558364292
39.0484250999438
39.0529756948429
39.2138239490843
38.9932724954334
38.853990948875
38.7360202161157
38.8014672797908
39.0035280901613
39.0893459009265
39.0274507758139
39.1927421676152
38.9907413377974
39.0647847735043
39.1786790283426
39.0155789367126
39.0932399759571
39.2238045569758
38.8687743229482
39.2735823024403
39.2929995651311
39.1011713296226
39.3759222333264
39.3828714089369
39.5469619389464
40.007721548424
39.6389974024856
39.5795016473603
39.5351878238174
38.9485526918343
39.0696812654237
39.2714538207798
39.4155024059027
39.029693229407
39.1447572439858
39.2585926015013
39.4210678700926
39.4248650280934
39.1172012386355
39.1235861979463
39.4558592920647
39.2616145901165
39.4906667356017
39.0951204506038
39.0441431560811
39.4351258827524
39.2224021232762
39.0396414351095
38.7482095764186
39.0616946347991
38.9914863211826
38.8973984095081
39.1542411756761
39.3172455946332
39.5012582896709
39.2867625717438
38.7000757834106
38.6633168428267
38.914834047059
38.4109037742811
38.2389002824525
38.5441514368532
38.2743019313387
38.4500165975319
38.2071067461632
38.5175324286237
38.4385636375453
38.6978266575324
38.6058795569078
38.6684207476228
38.4749487613527
38.338987579313
38.4537695323623
38.174475918176
38.2927766042549
38.5203829591924
38.5222486751157
38.5204213021345
38.6041477337505
38.4146698753789
38.3608073599343
38.0464077246128
38.3501838505779
38.5831364000232
38.6111820343633
38.6513845167275
38.4496089158295
38.5711688648571
38.8462244086159
38.8000379086359
38.9665757805774
39.0912843933236
39.0608596005121
39.1472337948519
38.8763359118898
38.9522738350399
38.9464637823416
38.8572011051211
38.7392250504338
39.0003908463244
38.9519651412964
38.8151162109898
38.8282183416507
38.8400048574902
39.0943791322397
39.0139769879663
38.4618855734837
38.7204756499564
38.6121791340679
38.7082932473865
38.9091068099334
39.0983974224503
39.0243136064062
38.843291791062
38.9786463196036
39.0311343068733
39.1407238281407
39.1624559994627
39.1339131072291
39.3059970647966
39.1213826596635
39.2777857980025
39.0705346221989
39.2984657238524
39.7020019779892
39.584512185805
39.5110392398736
39.4785158582658
39.369715913573
39.1182669778631
39.0279761415812
39.0980289688241
38.8093920830388
38.9962476125099
39.0484911764874
39.2864988749064
38.9360892065189
39.155397139528
39.3117865328519
39.281000393169
39.1387877189479
39.0911663336778
39.1016685209389
38.9937034080204
38.9699108678317
39.0169569779424
38.9936932323318
39.3425534150204
39.5332491490281
39.1628751039914
39.2167254794728
39.4746899341433
39.1887780138804
39.2987391275566
39.3153635677711
39.3410495486513
39.3774416040188
39.4822854046961
39.2733055342123
39.526639417187
39.9634523941354
39.7309554728186
39.5779661623528
39.9055065141943
40.0773825148162
40.0009123265641
39.815022801126
40.0977125014081
40.2543984620894
40.3555123831355
40.1695032203177
39.9980678548535
40.0801820349325
40.4766285816147
40.3496490370552
40.7202130036329
40.5617736947271
40.2502942157242
40.2392942505472
40.2013937294176
40.1510082884473
40.2912837089028
40.0582227320859
40.2558343890601
40.0677748748819
39.8649952438642
39.8721042624878
39.6995856826547
40.0888011714811
39.6472288720604
39.6034720764356
39.8049929319483
39.6124210840228
39.6923850064417
39.8979680928317
39.8204773083355
39.8108306994365
39.4594413914361
39.6327569778338
39.8215553903662
39.6938946748475
39.6896639177771
39.4715532595666
39.7254459785147
39.8422738474393
39.9933280923559
39.7550073139459
39.6118160723822
39.4393475552161
38.9292424666534
39.1052516016298
39.1850922520737
39.0661921774339
39.008334073317
38.7751116101574
38.624111250457
38.7848808511044
38.8747550169354
38.9880106292908
39.1186376466964
38.9765131482538
38.8867694715693
39.0578724924941
38.5943150878566
39.1592055898179
39.4131279026051
38.9226522849723
39.061400599995
39.1236916669646
38.7847278401946
38.8269149137402
39.0532572059239
38.9636370642516
38.9236584095767
38.8273214835859
38.6835756398392
38.7063258283952
38.607407196431
38.8264336427325
38.6570954430778
38.7020549522256
38.8453072300906
38.9869640890157
39.233646073186
39.5551626298685
39.4303781015386
39.2547475350251
39.2730702661936
39.4261653913233
39.6290286489457
39.760003826017
39.609744072124
39.550951969644
39.2186493767269
39.252133832215
39.0220478411195
38.9754890358468
39.0267324176088
39.1371544589309
38.9600399622582
39.2272764405501
39.1693377237991
39.4003727512131
39.2822184480893
38.8236215292078
38.9905115287872
39.13785242241
39.0377060440351
39.4037235217479
39.2893527299217
39.8972775143579
39.7118637335239
39.6173024056502
39.5202934644643
39.6717405713443
39.5432912903421
39.6498300946597
39.784688726134
39.7872983255272
39.7292246983759
39.6157492653992
39.6949211493569
39.5118310169331
39.5606570567725
39.7237842149227
39.827218257747
39.9209636807646
39.889444706166
39.8623376120016
40.037004650273
40.1212514384942
40.3353783030044
40.0845221373884
39.9488833556658
39.8621903403137
40.1131643368899
39.7391641510494
39.9359931831294
39.817233621522
39.8967148011994
39.6414295459898
39.5556532241468
39.1647526731213
39.3686495124987
39.1728790626722
39.1822635140264
39.0656400384461
38.9815868778458
38.8505602038336
39.1180441099007
39.0771795284278
39.0501752285769
38.9477151990141
39.108396553707
39.0449617238642
38.8543662437648
38.8693825734827
39.236534408517
38.8941073407849
39.0203843728551
39.2187795799347
39.2479157758618
39.0316289415899
39.2855333792816
39.2164681163088
39.3999065119447
39.1910553459442
39.1240389984223
38.8848282907267
38.9892261619633
38.749223806764
38.7226624722751
38.9184519677792
38.6319788340639
38.731997328966
38.4983570332797
38.510475247352
38.3548229961821
39.0000612568078
38.7847075504872
38.6921309621624
38.8286130595984
38.7492042988079
38.6506338343612
38.7291149353695
38.9609995452658
39.3012481355749
39.1696260867765
39.1536127399621
39.2473861691064
39.2923406494625
39.1305427351701
39.2636297644718
39.3775764741783
39.2175799250398
39.3091971811259
39.2652195246715
39.4358696252159
39.3302272868606
39.4476673188381
39.4708549270499
39.1778622380252
39.1806921509077
39.2744274829714
39.3064929859103
39.4500826740756
39.9754134331927
39.7799113038065
39.9812704814237
39.7270891328619
39.8440610520836
39.7071609603398
39.7780295761331
39.4183781303223
39.4964320439622
39.2587993647999
39.1910139873956
39.1084582351698
39.2007804172117
39.2779720574669
38.9687011762917
39.2705868253168
39.1232250365753
38.7377295369758
38.9341457703919
39.3852822284142
39.0936379398326
39.2295685719053
39.2389753163372
39.3490966580949
39.003465774824
39.2790999630099
38.6617563036662
38.8241147432278
38.5285551975767
38.8973172618022
38.8503902248821
38.9547597188279
39.1543827439663
38.7820827260026
38.9247815860074
38.4134379705884
38.7885882117532
38.5527322456726
38.5362143804442
38.5622834889394
38.4027118731935
38.3469220133629
38.1960496743793
38.1701566650364
38.2369113495174
38.7475746943243
38.5894539249086
38.1859595365835
38.4167157681074
38.2902498081659
38.2101763324509
38.4337308712725
38.634955056781
38.5066139204833
38.2546383555921
38.5260847500626
38.3868204928181
38.7390580919963
38.4052178641331
38.4088494889732
38.4009751970936
38.7203410302386
38.7472694632529
38.6946950305592
38.8394830965464
39.0659321734263
39.090231358412
39.1869602159202
39.1879424675865
38.9896292354394
39.2046227723411
39.1839981041478
39.1367751159145
39.2695108727771
39.1075452652436
39.159304891197
39.2639768963613
39.2280022365969
39.299577121342
39.624585248512
39.6919054838642
39.3393155003085
39.0454558096046
39.4491766569749
39.3360931656577
39.4971112162948
38.9918090262503
39.0510505628831
38.8478710400302
39.1512327521375
38.9224224331039
38.9452312078525
39.4917436347817
39.2949088896527
39.4031966209412
39.2587640955354
38.9394120680938
39.2448067195624
39.2827256158531
39.14486409575
39.2772579660955
39.4273172015391
39.4013070613606
39.5300071012912
39.2834733514802
39.355451653384
39.2810927202935
39.1474337118159
39.6036962517334
39.8031146234346
39.68966541323
39.4632844473445
39.3889396132572
39.286753857647
39.5542939084676
39.6534899827751
39.5583800512154
39.2952790358463
39.1425051715321
38.9527784617442
39.1321078701248
39.206003734955
39.0174009751701
38.8401421555115
39.0367081066347
39.2249675713109
39.2137237458859
38.9350140646841
38.7477109364334
38.7106975444185
38.4581788615951
38.9542542505019
39.1850039455944
38.9210175584561
39.1094205785984
39.0956259169669
39.1030176484973
39.2758195746211
38.8711636687225
38.7334704246979
38.7300985295409
38.7753561366688
39.0135893847889
38.9577011234355
39.0616554266797
39.0586004824826
38.5986176466247
38.9821791143401
39.0472248939462
38.6513364909648
38.6650254673246
38.7594939177891
38.9546066027358
39.2353635329938
38.9294673891869
39.0737819871199
39.1556538670182
38.8360950486329
38.8148347573256
38.6750729153537
39.0052173537619
39.22765395261
39.0226924786641
39.4593521754492
39.282957490885
39.5819098493861
39.6899109706257
39.5564990724135
39.6843053266483
39.637706778348
39.7975516175324
39.6539659451048
39.6190252428398
39.6347696070401
39.8326367069068
39.5986046972651
39.6777904191516
39.4278978846699
39.536282956498
39.5164261469506
39.4417391745958
39.47120435152
39.4233859606918
39.5526453803375
39.4998076797145
39.6078981690709
39.6864600458031
39.3749050531338
39.3670925408653
39.2290872961538
39.3927736030435
39.5117923057713
39.7791761898872
39.5432873073205
39.610509126673
39.6352309035601
39.7748643997807
39.6901554135475
39.763446451583
39.8712472881298
39.6703984046269
39.4615764316932
39.7548887105585
39.1869473306842
39.4289514417305
39.3410159886395
39.202789560354
39.0137662679826
38.8464076243379
39.16275548755
38.997354416332
38.987432491309
39.0214753304706
39.2528204834482
39.2338713183002
38.8270091918893
39.2866588219566
39.3959233001002
39.0899687402244
39.3310812531368
39.1715502473952
39.3468217589638
39.2397994294993
39.0039813597861
39.1176940288184
38.9712362961745
39.2884259240296
39.5092070927955
39.3792495568866
39.4076616444269
39.5463424957432
39.5004852363626
39.3920502559603
39.4722911522278
39.7323119292742
39.7170619298827
39.9211752772127
40.1494333664712
39.8836570666135
39.972161912182
40.3035099343616
40.2260927373713
40.1935302894684
39.8162952077941
40.0067562621822
39.6701341033595
39.96938712282
40.0305231913899
40.0445813702474
39.9374158034807
39.8785860989147
39.8463599890419
39.5906386162773
39.5063370274434
39.5883975377418
39.9482078423017
39.7349932084975
39.9194651391044
40.075762610002
39.9188864645786
39.8335218822159
39.8770748264385
39.8582976974304
39.8842819336553
39.716423539641
39.3827224021506
39.4220789713066
39.4121969643424
39.4823952251192
39.6907683527899
39.5666240103249
39.4302622898161
39.4593817984056
39.3582061535294
39.2413791705568
38.9739588601716
39.1313312718635
39.2475505166356
38.8661728603762
38.7429447741697
38.7223176776238
38.7352843740996
38.8745200235684
39.0788273225722
39.3244648359243
39.3641303937595
38.8765564539011
39.3957077665967
38.9966708219276
39.2441886468367
39.2521822719999
39.6208982693392
39.5930186490865
39.4935949616735
39.281488776984
39.1272479415553
39.1836118570527
39.2903366741553
39.1757110114776
39.3710204657723
39.5036163316992
39.4992876170634
39.3297249542092
39.2201739074027
39.4202047699721
38.960354042544
39.1015562311045
39.2207091828767
39.5536092036789
39.629968961189
39.4657080897336
39.4160189739836
39.5012131090639
39.7114068834491
39.6186970512822
39.775688699261
39.5930841982467
39.6650737307697
39.6650532720837
39.7596553627459
39.6298732548185
39.717992743497
39.7554566473331
39.6753292041209
39.6808116209446
39.6165369017455
39.52915694595
39.4968319896155
39.7140809423928
39.8941116002575
39.8372211901238
40.0643452789935
39.551418216437
39.8754010462229
39.7856917687182
39.8079879875249
39.7873908882076
39.7680293870013
39.6545947397144
39.5386192506623
39.4612599965025
39.7448329380814
39.594924673208
39.912135764297
39.5093470182468
39.601100153784
39.6615715620653
39.4762049305296
39.6511649728844
39.6572249749512
39.4472465122544
39.25964660072
39.3793349311855
39.3075449680178
39.3511120562284
39.3420616162989
39.9088591825901
39.9220888070749
39.634888298761
39.713645540666
39.9432100641175
40.0527348645964
39.9885673675079
40.036335017628
40.4366614184699
40.2006040309756
40.0989689365668
40.1234800569394
40.1193604235379
39.9623579167584
39.6012296501605
39.9514114355346
39.9421505327699
40.244794485704
40.0993125410064
40.054028963511
39.8590085142473
40.2504650551091
40.0777276163445
40.3526778669341
40.5511417053576
40.3335086950103
40.4877354122967
40.1589844669322
40.1785047609647
40.0943206810011
39.9861129881792
40.1215790789491
40.0603742576586
40.1325815985992
40.0599891773832
39.9827006475799
40.1831798283559
39.9745252161042
39.9995842946741
39.9631905861621
40.0434001127606
39.8759527389631
39.834869955498
39.9945448682402
40.0332912299482
40.0577246980029
39.9241931840036
39.7585062411392
39.5765993852763
39.7154035581324
39.4387430163231
39.2365154091326
39.2248349736117
39.1870113832464
39.014508872253
39.0076487472495
39.2698765484792
39.1840737589841
38.9516148949978
38.8956528361011
39.0927893764568
39.097559014479
39.2845135072083
39.081411107981
39.258286376024
39.3479398182694
39.6259346808209
39.5876920513591
39.5501560844238
39.6162426376016
39.3267833670457
39.4673131412748
39.4556879946543
39.3153853678172
39.2672188680331
39.1782618476842
39.2466825774767
39.1720058552397
38.783920812525
38.8797814280868
38.9317761239629
38.9332384799807
38.8369803018063
38.6511670943599
39.1256289794555
39.0826700388874
39.2473954401949
39.1939288507399
39.1367556356034
39.4065095417291
39.2328186488274
39.3723284845696
39.2415175627681
39.3943080925001
39.535554708543
39.869234514809
39.2985796257726
39.255447477501
39.1959424642102
39.5800368253404
39.6085694169098
39.4823703870561
39.2791095460463
39.2493004736729
38.9728533206632
39.2551413639127
39.4155132944752
39.122627682465
39.1273228216744
39.3713440085357
39.5288454477824
39.2234502188746
39.4702245051415
39.6234960968253
39.429057131746
39.3517186652326
39.1338266353051
39.0956953510003
39.2535252677433
39.1912613288003
39.6012032129343
39.3949189446189
39.156319897457
39.3088482441256
39.1361556682947
39.3348029831875
39.7345388782168
39.3678410664226
39.6204335458078
39.5838154058309
39.5801583478218
39.6190216998498
39.6041939647079
39.4955855773612
39.2692889337883
39.3105357770445
39.1014299698596
39.1895404906461
39.5218599746403
39.319008299008
39.3957398589643
39.5165874351973
39.3827020700759
39.268370854098
39.4417433272504
39.5515769013001
39.5519518199548
39.5166348069651
39.3512641437262
39.2767421522844
39.2137638222905
39.0155386118292
38.9119982428248
38.9590699748764
39.1022022821482
39.2860141412267
39.2668866748057
39.4243009763557
39.46851499142
39.2617042881751
39.5175637078326
39.6929609897411
39.6368172743717
39.4698963350129
39.2649572944968
39.3068368033316
39.4078876534621
39.5160012737555
39.7770257478717
39.9267681359018
39.8425894910639
39.7980165347431
39.3850838204804
39.5616391903336
39.8155130612094
39.1123152402417
39.2887899153433
39.0994274075608
39.4205494097126
39.183979997913
39.182757563452
38.8850083053419
38.7620900743004
38.959287009231
39.1163297054494
39.0035376753243
38.6224557115938
38.7829921917073
38.9117570700408
38.9773590444496
38.9077914902113
39.0703054074767
39.1216157818331
39.108642575017
39.1876459677878
39.2762510621936
38.9439259340996
38.9347487395664
38.8983874079703
38.8659301080589
38.900214926947
39.1393824338504
39.096800188094
38.6875628348689
38.7678164168042
38.7687643630222
38.891069190907
38.8502602124091
38.9850206537067
39.3234179652167
39.1614420208677
39.1819127297115
38.9370961845228
38.8874503832534
38.718907605886
38.5253390923986
38.4654844109026
38.680075938583
38.5144433392873
38.3476798015025
38.4723376565282
38.4155037470993
38.5095085140771
38.4124436954282
38.5546959232507
38.4945550560338
38.5385894212674
38.9402329215873
38.901636606874
38.898777233307
38.6919686158771
38.4883183934063
38.4723415319139
38.35705430569
38.1422603677517
38.0984260038896
38.3340658948515
38.4979364123598
38.6190353102381
38.7294280407155
38.6151681950734
38.551913031583
38.4517583961552
38.3442900736172
38.4279739592537
38.5644844050268
38.5397114833878
38.6687809639893
38.7817211532266
38.3690321146931
38.6124321594042
38.6359597000004
38.7965315334588
38.7400851357658
38.6518350154622
38.884803755451
38.6741300082329
38.590131643665
38.9922734597535
38.846413243001
39.2636193767829
39.0031631265251
39.2288812949768
39.3650408111755
38.9103793307807
39.1577129660094
38.9843231520154
39.3680405979909
39.4020629884448
39.2173111732378
39.3110802022303
39.267183941797
39.021723529037
38.9501676426948
38.859586120756
38.8578941876851
38.5544970163964
38.8209659571509
39.1778075231287
38.6947644969816
39.024685706896
38.889102435889
38.7912891872138
38.9607640251696
38.6524967865919
38.8841863833406
38.9051776236572
38.9230136004361
38.7716720458369
39.0263091883978
39.0294436543106
38.840912272877
38.8678082690231
39.1363256763635
39.3008518927298
39.3550562107747
39.1589435685356
39.5470117719464
39.2730645888052
39.4308201304022
39.1704378833084
39.0375497016449
38.8994832863325
38.6114975914538
38.7147320861882
38.6454657512096
38.4941494871372
38.5428073915773
38.8256259582873
38.8984186902054
38.6751869386506
38.7242404468268
38.3195268235117
38.6017718524508
38.6662940967553
38.3260897104777
38.4414173446838
38.3274594118828
38.6462211199935
38.3169107728307
38.4174272700812
38.5547796288649
38.518598999331
38.7095310122848
38.4782200659528
38.7477181902472
38.3911905931568
38.5982345842783
38.5012804958874
38.2262235100028
38.9176753286228
38.9471432909957
39.0449788492703
39.1992642116383
39.0932286285414
39.1120193177186
39.1492117984831
39.2620778093616
39.409607017347
39.7247107466539
39.8308202426184
39.9148287346187
39.8708154378992
39.9836349044001
40.0178814789852
39.6350309205096
39.4210028164178
39.6143560717077
39.4835701451702
39.6030523442486
39.8829232444894
40.0973441827359
39.8886616908052
40.0924859275949
40.0649691002651
39.6537613399237
40.2012501582478
40.321852214545
39.8323937510953
40.0446728212347
39.9213890703833
39.7591491607614
40.0217583844429
39.9730280279091
39.8939394327625
39.8990051135395
40.1564015893953
39.9707720215079
39.7277770914304
39.6229059432015
39.7510884404387
39.6762556300155
40.0331353001079
39.9834280961169
39.7030619052017
40.0565995289981
40.0010234019769
40.3215976492618
40.0919940726017
40.0570523062456
39.831910368427
39.8656470635743
39.7437906571154
39.7559901355266
39.7080221879544
39.9067244503551
39.9965655495331
40.1589131968713
39.7853044812512
39.6306254097364
39.4796854032251
39.802623638526
39.731330440711
39.6976242559443
39.4368840961882
39.6818496165922
39.7129866076579
39.5674117832609
39.6193315278605
39.629133487034
39.781882156516
39.5396575297949
39.8634276399891
39.7617060438846
39.7721724470934
40.0169442103208
39.9318573271226
39.8496204152115
39.9001734596174
40.4356969570009
39.9210115172646
40.0240154519907
39.4443692824035
39.3330688401315
39.5430904584724
39.6482144861238
39.5350493452357
38.8294960170831
39.0941070978678
39.0934418951463
39.0126849711044
38.9273043833711
39.2079838924506
39.3997828856545
39.2304034679668
39.3316484421849
39.2133333189819
38.9641615228015
39.2067259819594
39.5550458018203
39.1510567545686
39.0870237116544
39.0805951250969
39.2332601063043
39.2396784079014
39.3780513751977
39.3546996330929
39.5303947785706
39.0500223608001
39.1129317982119
39.419050444706
39.4510281212743
39.8089406095279
39.2919132371709
39.4096226468094
39.4028144386579
39.2159005202724
39.3799992319241
38.9979059060687
39.2039445584266
39.2841953081291
39.2757312167775
39.1051918401113
39.0455736204445
39.1544776293262
39.3290933491231
38.9348949388206
39.2441070972135
38.9545100578517
38.7573404516609
38.9236723492526
39.0819454561171
39.0762372918235
39.311815512119
39.4880186956088
39.6512017652469
39.2726272095538
39.0542691664262
39.0505270272544
39.2478034966601
38.8204177231568
38.985884416819
38.926457672708
38.9468471023272
39.1456028902306
39.0845165728705
38.8505294549526
38.5683410938976
38.5182568306375
38.8173700515852
38.6677397849016
38.7339396839894
38.5823964904144
38.6605655594919
38.5369050063563
38.5994265232446
38.8306912633199
39.1239858471918
38.8486922115241
39.3601453920171
39.1832070923179
39.2198487024978
39.5886416589007
39.7195473610435
39.5597570321163
39.4292456123064
39.3445694864512
39.3768535496236
38.6875564342911
38.6231831845043
38.6888368294129
38.6354447305918
38.8999880169105
38.7139045615548
38.4699251531532
38.5034595101816
38.450759175793
38.8164873411071
38.7922672538365
38.421754195637
38.2732928096123
38.5974908284012
38.9183820225567
39.1236841659808
39.0932451356132
39.2528196562216
39.0203417792737
39.0076222648751
39.396939900727
39.3791397065282
39.1126305403472
38.8590848816402
39.2544831663626
39.096158065436
39.0709609658191
38.6958405116819
38.8690917762639
39.1830850231504
39.1295059896047
39.1286206229064
39.4222373298266
38.859480503043
38.9794408502137
38.8642408007823
38.6434705519962
38.5358835850122
38.6876067784802
38.5400973544113
38.678154064329
38.620375109455
38.8448135542829
38.7308403311217
39.1816136486125
39.2150005908201
39.0822389414544
39.3782213937357
39.2445626109992
39.038519203029
39.0590438474717
39.0198516458017
39.1315068060088
39.0408052060044
39.1257483343317
38.982178573543
39.1309326911259
39.0131989510145
38.8607361724814
39.0280745215113
39.148122357586
39.1172358655193
39.0861731216797
38.5288107438521
38.9309854100131
39.2415378433149
39.0369721901764
39.1467503025847
39.0989568937704
39.118534985701
39.0008659308811
38.7985324000822
38.7680204659752
39.1174640370888
39.1659398352098
38.9717598658279
38.9695408120981
39.3803184046345
39.1678897553406
39.5051045427601
39.6069104333685
39.7516901799786
39.3762083954917
39.448205227631
39.5416483192051
39.6815203282273
39.9997218243254
39.8237301047834
39.9488920821947
40.0355237825044
39.8294719993761
39.8906177502758
39.7410575595156
39.5808469872123
39.4300127397475
39.352530629598
39.1834857247093
39.0408243244754
39.1063257241944
38.8507239819391
39.3908666507662
38.7480085395826
39.1129049284789
39.1088459032886
38.9975403394748
38.8181803685314
38.8732799045831
38.78439679383
38.5835392588817
38.8399428732399
38.9593326110578
38.5019761515727
38.6104366029311
38.4714350140933
38.4808064140137
38.5338988717997
38.4770239129893
38.5995487474864
38.9632146329863
38.7858283114883
38.7910457975868
38.7759209562534
38.5580061834018
38.570645157796
38.65837545902
38.6644672128798
38.7128273456829
39.0551467911866
39.1472346209335
39.0239880231396
38.8458707385775
39.126412826296
39.1453562639999
38.8255279598269
38.7984874529045
39.1325315187562
39.2860830609631
39.4452023085763
39.0582944174778
39.2705033346474
39.0194202032138
38.9960504522046
39.335552861392
39.2268641215041
39.2103952878949
39.6822723972654
39.6402012975506
39.8968931132688
39.5707308195059
39.8982696150425
39.7505716451445
39.6148861957046
39.7202323107122
39.4061329982293
39.3242964348703
39.479451206168
39.5134836587857
39.668829326237
39.4815541205234
39.6611157477822
39.6765520259406
39.5224830473676
39.5764468639629
39.2377136243555
39.2703420606322
39.4094044171721
39.1942583422718
39.4832240098132
39.3272974877987
39.7436328546056
39.82098819821
39.6756235219193
39.8051664437479
39.7144284923939
39.365756626031
39.3830346895941
39.8851091708777
40.1291901336526
40.1682050507024
40.4726544789139
40.1754366496824
40.4651486524382
40.0433814475712
40.2751127032023
39.9804958567611
39.9990032696601
40.0960466479764
40.3847139808367
40.410172942245
40.2516364225188
40.5152626389296
40.4010768049577
40.3098517983896
39.9253088125029
40.1019344625915
40.1784839908214
40.0810971528343
40.2984220054914
40.2110785723142
39.9926287480938
40.1319443504765
40.1021234265323
40.04712076318
39.9718047217276
39.8443782968341
39.6697525292686
39.7975691324237
39.8606295039273
40.1860701984648
40.0897648426926
39.9595274089336
40.2622076603806
40.2187913385918
40.0308734317995
40.0474374448865
39.8367946587132
40.1509782311847
39.916962704405
39.9224380493164
39.9031257168098
39.9277998853916
39.968417870569
39.9862025573364
39.8792253360127
39.9477287474055
40.2545977073918
40.2737702649413
40.4215804659482
40.6911621559954
40.605589317662
40.210193400931
40.4981904397902
40.217391524961
39.7718782416748
40.371446375577
40.4530472390648
40.0619904207324
39.8632429613666
39.9644674832784
39.9428328937773
40.0206056717534
40.1782707181639
40.2319694440524
39.8018221976213
39.7201668790029
40.0051115374622
39.6726913895452
39.5434420022915
39.4238053617919
39.3622768943551
39.7788651708469
39.641340959297
39.6821389042902
39.2935236597143
39.4625530053167
39.3922000369731
39.595100513576
39.6444705755387
39.393571856255
39.6955516988581
39.5372185064221
39.352526623348
39.5156131364878
39.6878237112513
39.7863835486908
39.6984489782801
39.9285262855412
39.9319538389635
39.9345498636288
39.8763077084851
39.9748481954964
39.7755970864926
39.4691580656258
39.8312989262733
39.7572809374762
39.8915868126099
39.9809042560911
39.9245254845398
39.9326838828687
40.1764034616395
40.0251214238424
40.0292202264122
39.8625702934854
39.8345771122142
39.2086613931541
39.2899624273258
39.5470930959921
39.5148119044754
39.3941548962536
39.5359052999964
39.616383840453
39.1590980366205
39.4680476797179
39.2411420463902
39.407906067719
39.1088397035877
38.8285687727953
39.2310950058402
38.9675544041917
39.2156144379343
39.3657645997625
39.1183724352671
39.1832240716466
39.1509446304413
39.2752491097099
39.5117428957905
38.8647093336128
39.0802691919317
39.2503240889587
39.3051994466045
39.4313144775443
39.4870063573991
39.3010934936039
38.9190253720684
39.1422070714254
39.2742325457251
39.4522147273527
39.6551521826363
39.6287427293702
39.6311366352781
39.6219841045949
39.9537451904389
39.7480692223865
40.0322459193078
39.7671740842724
39.9114261496333
39.604447689678
39.6661824605886
39.5079625427416
39.7019345291687
39.5030086425729
39.3676582769914
39.4499425140499
39.4442796555023
39.4962201949458
39.518045491338
39.6583341317152
39.5552385037391
39.5169771109396
39.6770536936372
39.742459618943
39.906086470864
39.6234309579251
39.4872727174906
39.5789012982547
39.7951530032869
39.5234454297283
39.5508150323177
39.493567876505
39.9197445012284
39.9628438517732
39.7637657198243
39.8508463015483
40.0827943203175
40.1658971819215
39.736938447118
39.6158433575573
39.5656051104106
39.4700359791057
39.6014596307666
39.2570797400041
39.0167652154664
38.9616611024323
39.2349827908733
39.3936695450575
39.165785305455
39.1987097107117
39.0779633106539
39.4522948158748
39.1489441076642
39.3987129343926
39.3182624514271
39.2631160641207
38.7680881555861
39.1284137449379
39.0515886123553
38.8834096800606
39.1883944490148
39.2045194537521
39.162639568355
39.3190419112021
39.395734201042
39.2644959953596
39.0549449600037
39.285705823064
39.4218010091045
39.4155835032259
39.5137921616307
39.2591210640111
39.4417765020302
38.9802684260478
38.9895596347174
39.3168706661637
39.2324307426989
38.9591591174157
38.9461295337252
39.265866865711
38.9565324580485
38.7007793809292
38.9032878473324
38.8184180555785
38.9756193645209
39.2096539652777
39.0780938266277
39.2069698392629
39.464645959419
39.4739261682815
39.388113796895
39.6581574112841
39.7819869209931
39.5203214100663
39.3933380293805
39.2499800441605
39.0250192370668
39.1198398747125
39.1087722055294
39.2320085918106
39.268511946369
39.3973714568398
39.5855704974965
39.4173119940848
39.6758744221813
39.4469004577061
39.4746954356827
39.2614691305733
39.3409234241597
39.0270310799417
39.4302822484365
39.28482666261
39.2942481302683
39.2559704577739
39.2221914690518
39.260369254549
38.935968494906
38.4572746262133
38.7300216509588
38.5089055946311
39.1135877579808
39.0275798861404
38.8500507325292
38.5312986575105
38.594302432124
38.7333292692849
38.2845824627688
38.4018700208713
38.6721784318495
38.7934544802121
38.5428172935957
38.7431812824557
39.1045684011273
38.7778104278277
38.6225610409143
38.4675705975161
38.7291017030157
38.7224415644978
38.5193364400193
38.7368488077847
38.9818011966005
39.1827006374379
39.3592877808402
39.2735272461513
39.2550747069854
39.4167062437146
39.2855098287605
39.2066127546451
39.0362291686122
38.9325949855366
38.7908235237488
39.1054581023817
39.0142534815427
38.942042112923
39.1453079091133
39.193384741101
39.5097248021775
39.8153613143679
39.9352735653545
39.9560879236225
40.1151703337249
39.5677425005015
39.9231258665513
40.0421940805164
39.9112903436298
39.7789837802867
39.8729001079579
40.267686152908
40.1598925456379
40.3655998014054
40.1926890219464
40.0459732449893
40.303099370698
40.3412460165204
40.5469456173748
40.2460087064609
40.3370966659402
40.7052162754393
40.7415264314485
40.529839403797
40.3808146097239
40.6717404269027
40.4464632731155
40.2473038642321
40.2783904504203
39.7690545247309
40.0442236067705
40.1871199429546
40.269529068654
40.1848359045811
40.3877587848421
40.4477984555999
40.4900815715103
40.4091924412173
40.3742943596881
40.5634879001009
40.6460153659866
40.7997297772821
40.5380168283374
40.5601472671404
40.3313781280256
40.4352964368529
40.3860637581369
40.2509179149647
40.2184760250726
40.2840983014573
40.1342221917664
39.6107966755103
39.789829653614
39.4022082988026
39.3480459823412
39.198608732796
39.5026631723342
39.2513950073085
39.370776121326
39.1349282554247
39.5064824105945
39.3038619903512
39.3703376325081
39.6644741131961
39.5523926785634
39.2662856277021
39.2959520109317
39.0364389311593
39.0961990596909
39.2295845407973
39.321204031393
39.1551952528913
39.1418589573986
38.8304196912265
39.0325022128189
39.3291022915783
39.2669428831922
39.4584591728132
39.3899564401159
39.3947274293131
39.5698598912404
39.3615034329135
39.6236163070639
39.5639938186004
39.5502583503723
39.5922450795182
39.4411520084427
39.1325349449498
39.4580011807829
39.4620079243367
39.4011557793331
39.25693944208
39.4746782109831
39.6644138763127
39.583230672447
39.8066615410571
39.5189589176538
39.2271063708114
39.5479573812534
39.5320736921059
39.8999139218142
39.8295931816101
39.9144699600508
39.8157342087957
39.723624091042
39.7895642434344
39.4136516965274
39.6565464765702
39.8093685032369
39.6535498491487
39.7565989450157
39.4384167831513
39.4757327274434
39.668558760818
39.1392912704376
39.4501768532585
39.5162661738911
39.2038459606073
39.1680590228805
39.136881612709
39.1532320945177
38.9971377148636
38.9918590987322
39.2100326906142
39.1021850230968
39.1764937260139
39.1818882405656
39.5520469218953
39.0148344748221
39.0689870901419
39.1433334378395
39.2448408336214
39.1342827222769
39.392253857575
39.2888424107795
39.3232708263561
39.1562807173099
39.2008147557031
39.1474956465013
39.1025875986338
38.9182349057795
39.0647144803461
39.2183660335443
38.9316578586964
38.8797698459331
38.6774390250087
38.8273594799009
38.7805746085034
38.5175341148115
38.7998825663768
38.5993599158822
38.4690018477203
38.4501285202916
38.4213429496791
38.5561085753335
38.4212969217251
38.5378152130807
38.8022008632509
38.7582011103426
38.4551369621251
38.3416615070651
38.2244025125716
38.1796066388871
38.3428587372062
39.0043964907808
38.5750765183778
38.9581313880803
38.7909744858128
38.7608924428963
38.9426642591303
39.1433701299271
39.401837021777
39.1758396119237
39.1275278837358
39.2417646702526
38.948859695873
38.9535164862513
38.9659476093731
39.0533981344508
39.1242258969956
38.542311488621
38.8714136558781
38.9937957387437
39.1397439007898
39.2664162485309
39.4994694982957
39.311598661956
39.3658129536676
39.2521598631072
38.9216388766189
39.1181519721016
39.2846008601769
39.4582280844399
39.1752518321801
39.0807754132187
38.916561456978
39.0769840006558
39.130948590169
39.2861598945605
38.5846519550369
39.18422849027
38.6522697296601
38.6283745328926
38.5926720735344
38.4497251373213
38.4828610248468
38.6903940732442
38.6564408544406
38.495265309643
38.3387934246358
38.1556967202018
38.3531904951786
38.1279555302746
38.4569922560075
38.1225158578536
38.0170216241382
37.8871553702379
38.1154058166883
38.464056328762
38.5258951401424
38.5692067488185
38.6856055496896
38.4581194213488
38.5450220669113
38.5262100811888
38.7131406996712
38.6929900046687
38.7339712205105
38.3717689519068
38.5320302802948
38.5948972387952
38.8691289589295
38.5757201322356
38.5881140695837
38.5529337750495
38.5897194625174
38.6704363638091
38.4868978909317
38.7196237357975
38.5281119881527
38.6883901367057
38.6931414856101
38.5575206872734
38.5910332197186
38.4088343224436
38.6206076106731
38.6307068343841
38.9715088065656
39.2090375949343
38.9495341983095
39.0061247536085
38.621602248164
38.9180913499862
39.0026932760536
39.1956674014724
38.9923522324341
39.0160207638814
38.5945599119209
38.5579359628733
38.1905900677113
38.6399755788708
38.6415839391548
38.7909067764086
38.7236873490937
38.8014509207593
38.8873854475201
39.2309226647863
39.1783084040032
39.3514286644872
39.1893665968043
39.5768305883195
39.3554196418252
39.100803012259
39.1147599347869
39.1482929327885
39.1575129150731
39.0435496917515
39.1755770388844
39.1796446610479
39.064055057578
38.7046276952963
38.7667729616574
38.6588265827958
39.0755688632945
39.3719938886718
39.0789913682954
39.1356208778368
38.9034520824818
38.8744050400539
38.7259011222813
38.7551021973428
38.5462407427832
38.6063916472996
38.4750053775454
38.6902901153826
38.8600823075244
38.7409478666852
38.7557967562209
38.8020816474182
39.0279227237145
39.0450141113373
38.9723534873583
39.0813056325831
38.8287397837762
38.845936202185
38.9713860158446
38.6434823178509
38.6518200475192
38.6773390154896
38.5126793323209
38.6501485813134
38.5955821582016
38.3125990672954
38.4404639747908
38.5599361123597
38.4017576279812
38.3700116790588
38.3521850199888
38.3951531406946
38.4510599373544
38.4431840203025
38.6978530887061
38.1540714842991
38.2390571644948
38.2926414776012
37.9869740226052
38.1977431271129
38.4269773566702
38.6541796525592
38.8231161259869
38.8772086043709
38.7397978373703
38.8267111280975
39.0534018387312
38.8335746559025
38.8611278308194
38.2563199283737
38.6954402380497
38.7366627532867
38.7814910990092
38.9801819912565
39.0198342166266
39.0090067999236
39.1470076721283
39.0989968389835
39.3050983435498
39.4095718616073
39.0649489298079
39.6245723074951
39.4451760503072
39.1315409778117
39.2754028410282
39.6572091912324
39.233936803664
39.1752344717088
39.1432565528778
39.1287003881935
39.210421401068
39.2763818269733
39.6513548473142
39.4199058949845
39.5503123860825
39.5292628540183
39.3641675278417
39.7648851273604
39.5356438826533
39.7070778161338
39.5344248460865
39.2605169080338
39.3685637133813
39.7653386138929
39.5187658306665
39.1828040603912
39.4795750806099
39.4630467365782
39.4927631939255
39.4751625973814
39.5381977305404
39.4848748709284
39.5855584334346
39.4741597337543
39.8563419932567
39.6096168843592
39.8457451146422
39.9680102130766
39.8494240124475
39.6585171370727
39.8186462853826
39.9420480543303
39.6922497541581
39.738672035636
39.3884612283003
39.4482926967418
39.4467124561094
39.7839770387417
39.7997773693929
39.5909832264097
39.5148075092309
39.5135557429868
39.7426912435332
39.7463221599062
39.6078331636524
39.7430740852094
39.5433346854679
39.4134387500495
39.3313947190142
39.45463067377
39.5752540892639
39.2383428676664
39.4278423752629
39.4104474056237
39.5369737800153
39.3582837158779
39.1568509260541
39.2635928850845
39.2948053957054
39.3506020338212
39.7033325540467
39.464815392666
39.3769917070968
39.4172376308801
38.9180012555719
39.5433660449949
39.8436053238438
40.2495112023264
40.2387898438586
40.2305067916268
40.0917756667881
39.9902131424146
39.9169697807338
40.0582661139617
39.8717968049221
39.9603492411291
39.5656710783368
39.7408613146067
39.7954785662695
39.5630031919398
39.679000776955
39.3380861841794
39.044207970274
39.2789731560604
39.3582167607433
39.4140591214083
39.4506528411067
39.2123336791992
39.2551009847206
39.2582401795821
39.5627684915454
39.3504982457562
39.3649317271918
39.3709454444833
39.2753754866062
39.3045245196766
39.0578998307217
39.1274354200216
39.0227770223012
38.9682182704605
38.9313705882732
39.2798364447893
39.1894055796733
39.2734285828998
39.1286293615403
39.1124423362379
38.799834561716
39.3707115752415
39.2059150609103
39.3724856592574
39.2986677480603
39.3447539175763
38.8846235996659
39.2232298523852
38.9465277143449
38.9488774726567
39.256626858883
38.8409240972934
39.1281821257459
39.1942110159794
39.4531233612505
39.1644471147253
39.2412183288849
38.9965225393122
39.4177379642506
39.1833028595403
39.0570468310426
39.122461368371
39.4218497348282
39.4747114736057
39.6145659109741
39.7024518430131
39.7185793982975
39.4708644070306
39.3630339756634
39.1966967363505
39.370049242867
38.9158763417658
38.8199501718093
38.7812710295819
39.0757375195341
39.0488002469568
39.1240677571828
39.0006673111106
39.1340192680293
39.152413238015
39.1186915857305
38.9610634146178
39.2804250190434
39.3937761949634
39.0266712900296
39.2575227840482
39.25068421143
39.1661464020482
39.3171319856856
39.2818389733905
39.3281646805398
38.9817554773229
38.7910367394802
39.0663587974234
38.9722694987498
39.0204840735342
39.2735832490807
39.2201463190605
39.4200972400031
39.0786979866682
39.2370286076187
39.4149324970016
39.5585570325573
39.1746309517587
39.3370865059553
39.4278139163454
39.5144941920482
39.4658107072166
39.4251819829794
39.475611303601
39.021498063907
39.2412437393162
39.5503075899023
39.5298772780809
39.5078933257795
39.229191900322
39.2202523224963
39.4819640174329
39.7678732806577
39.7759227368271
39.3182669832612
39.2222446467823
39.5255548405197
39.7119250922424
39.8022716554933
39.7154004059361
39.5314843284123
39.5273948558199
39.6329329053902
39.2888362406866
39.2657606813552
39.4119920508121
39.0217869627742
39.0850764811141
39.0626950412835
39.1391200669225
39.3118883775806
39.2561102095027
39.2327239155974
39.2942201941541
39.2638252017837
39.115621089281
38.9840914888202
38.984154025809
38.7726353314892
38.9470351979827
38.9454443633863
38.6905042232821
38.6946716931836
38.9175261832838
39.0640034826092
38.7018935782627
38.8124706170162
38.9525016158155
38.8732072269119
38.7344720274466
39.0132902196096
39.1276687343983
38.8656791498894
38.8731354418995
38.6766357488943
38.8708303778699
38.6541149124682
38.9900547660644
38.903622717064
38.9855568301821
39.1245147602022
39.1743828057016
39.388795412466
39.2109753109783
39.3052249358817
39.08033075349
39.1939561389118
39.2759791966368
39.2727162685034
39.2381174624068
39.2350781630488
39.2714033962727
39.2555470281768
39.1071224350054
39.4761461787935
39.3787940187274
39.3963040399306
39.6767653565055
39.1675396106255
39.0507652155122
39.0551265368126
38.9116093166083
38.9168512270749
38.9527974230143
38.7973653909477
39.0484156528427
39.114567990573
39.1679117552821
39.1991400466775
39.4148723685721
39.2511182804664
39.317480312367
39.5663810384826
39.3394082890571
39.328615905572
39.280898381261
39.1607672141715
39.5108847676992
39.344671323328
39.2969798704772
39.0557485120783
39.3097593732804
39.666320499466
39.3675961217995
39.5016981977132
39.4607774883355
39.5567316742336
39.4455928133446
39.4617175849797
39.5795064590807
39.6420471336993
39.6071923165951
40.058609904883
40.1433754039261
39.9715969236187
40.1635341282774
39.8989172315516
39.3592079679512
39.2743142267034
39.4466758878521
39.5235181314459
39.4922887280302
39.6153554522153
39.6296814624073
39.8216626402853
39.9636586064949
39.7322229701086
39.7533076099834
39.6624160380552
39.9426444467509
39.9266477398357
40.0855919819958
39.7862864455064
39.792315382982
39.7991461238567
39.7803514097812
40.1185692693929
40.0565778102515
40.1331643690171
39.9348361494611
39.9842689191907
39.9475610399328
39.9936038314989
39.867848737203
40.0088191151823
39.8117111385993
40.0652470838962
39.8337305630051
39.8486253571551
40.0565449927315
39.895953565928
39.7459153527052
39.9338020197114
40.1659583703527
39.9642589359709
40.2270082036995
39.957458088124
39.789887600534
39.8858202731425
39.8315707136386
39.826410448817
39.7025992635593
39.4904207736714
39.402138566889
39.4000221782442
39.5249374639927
39.4581570379934
39.71311831826
39.6231053062818
39.9894717221399
39.9472564034765
39.6030823475296
39.6677431811599
39.7841518156729
39.8728251496474
39.9779732823576
39.9711821053899
39.9111961760611
39.4890712293098
39.1163604944075
39.5014633630193
39.4664041671295
39.9167957515291
39.7018944174307
39.6470298503725
39.300843300664
39.229603059255
39.4447023193791
39.5278986896495
39.668649687857
39.511937329536
39.4953908185812
39.6424656951407
39.6117122920054
39.9534547974274
39.7246641167237
39.8660882277513
39.9646478145855
39.8507410960582
39.9056650112669
39.9955417724662
40.2944620945441
40.1394042389675
40.295010830076
40.4520849800437
40.2187893792246
40.4884762189809
40.2535052940735
40.1433995315591
40.0463056950381
40.0462491931883
39.8774731467559
40.1677522274888
40.1626381169053
40.0214905540898
40.1461754172376
39.9297349690982
39.8799039471006
40.1244763999206
40.1578551002882
40.1419444684508
40.1068607364674
39.9668141566255
39.9847023425748
39.8111854775692
39.8509927077318
39.9400336586182
39.946576752998
39.7813502427849
39.6933570912526
39.6341888658383
39.7503921273233
39.5069078178798
39.5589219822892
39.8316960117216
39.919284666791
39.8996909210244
40.3369791526533
39.965889592277
39.9183606728477
39.8156124397984
39.730091689913
39.6100649048493
39.6680125015678
39.8911521620448
39.8833617612796
39.8868662199475
39.9073336894066
39.8972778094571
40.063918717157
40.0369159269905
40.1485624555454
39.8576750269476
39.8602608167082
40.0303710885154
39.9300549868654
40.0224404438078
39.9953404068333
39.8578829758777
40.143618415682
39.7886388559489
39.7954948952022
39.678921098202
39.7860243689339
39.4501744723443
39.2508268457743
39.27685855944
39.224641621624
39.2227863354299
39.459343655686
39.3425493363042
39.4326148949193
39.2474249730184
39.3724820398753
39.5820577634546
39.3676963580411
39.213791989544
39.2588951549236
39.3295029717081
39.3855579297702
39.3262748494156
39.3477383952198
39.1852645344023
39.2179511070251
39.057131424899
39.2229395441085
38.9494675649378
38.7811104120153
39.1181766423312
39.2812252340758
39.1101025353983
39.1577649718492
39.3136616099964
39.1486996065078
39.1695695963773
39.3938056919628
39.4794608713219
39.4694753141387
39.4299538790668
39.3646718532307
39.0161597706646
39.088840639857
39.0570296776642
39.4589345472346
39.503019484852
39.3407730756861
39.0560515542791
39.1052866611841
38.8796159287873
39.0356009179078
39.0642988373444
39.3021998573944
39.4542867982776
39.5307248495046
39.0254894865111
38.7279053570271
38.629381040439
38.8321686819937
38.9531805377064
38.7638593982873
38.7258847797714
38.6402438867153
39.074421461246
38.8757635088768
39.0441242527185
39.4654374583917
38.9335401315836
39.2275560766714
39.7033341707128
39.4169977394222
39.6254692697607
39.5704736869904
39.6762138523736
39.3247880559434
39.4633539423934
39.2344746291944
39.4162359579554
39.3074739840591
39.3265535140324
39.0940698898472
39.3177473820708
39.0746849859967
39.2518045271649
39.2283234561901
39.0329578471634
39.1836198150805
39.1123698661503
39.1246512152932
39.3576223695667
39.3259259616531
38.9749549672698
39.1901289272472
39.2355267158299
39.3658320999473
39.2991131427562
39.3044987086366
39.1886624877694
39.2537026240118
39.2424695458257
39.5473149260362
39.4082795224918
39.2487720594194
39.4020125901106
39.6068498446234
39.6952889010591
39.5214645518242
39.4510177438909
39.4293575635292
39.4942303423612
39.6671487049214
39.7583985058766
39.6750004961397
39.560485114855
39.6101078717214
39.3334747157416
39.3564244846128
39.4795331714493
39.8627167466165
39.725338233601
39.4970783961576
39.6789367212848
39.8402618200456
39.516620944172
39.5405765726472
39.5722687819401
39.737241366797
39.7471951023383
39.4944640110533
39.7152815637212
39.5333104745397
39.8781474237786
39.9639555949085
39.6284858809941
39.6890537643105
39.7645401185823
39.8999289267264
39.843012863735
39.8759695825201
39.7798571022256
39.8659094529127
40.0064785505854
40.0584316948879
40.0983351061316
39.8958447881669
39.9602816931788
39.8454266739546
39.7019757542357
39.8473293214474
39.7815483706689
39.7543375033253
39.5538928594638
39.5139718590633
39.739295540543
39.835861783821
39.8168874853471
39.9196887057192
39.7771383494906
39.822135604348
39.9758723955825
39.9670530139275
39.8144585048355
39.8328411290412
39.9461890122494
39.9361738790574
39.7438067951497
39.9526070149849
40.1608781902909
40.3893724776868
40.2167917843748
39.9931889537268
40.0220952385695
40.1895837394492
39.8522488636586
39.8079075293107
40.1230775716988
40.0799093797726
39.5654806807765
39.6097841446028
39.3514800400513
39.5278443017505
39.3545713742029
39.393568227058
39.3045624652817
39.5973129712493
39.5063048189337
39.5506380627536
39.662411071424
39.3511493483293
39.2537264948235
39.1610192948304
39.6048999943414
39.5429996058626
39.4008436240626
39.3842984361469
39.3186240474315
39.1563401174791
39.5303177481859
39.3509939440732
39.3461669964406
39.2884569119017
39.0795453555792
39.3435281429651
39.2499083561513
39.1148099675187
39.232864130259
39.266775063994
39.1958279336501
39.3853493574349
39.3997151325743
39.4602442769203
39.884817939189
39.8042825608883
39.7075752382622
39.7254107208645
39.8600081288385
39.5466163532198
39.4052094529873
39.3255257673574
39.4128329344107
39.4089942863425
39.7916795429603
39.6487268729234
39.7443018780769
40.0771852269181
39.8958509504079
39.6945649636139
39.7784415626199
39.9332670241237
39.6592907457368
39.7997454571274
40.0213421492797
39.5987384768334
39.7199025831337
39.6723254226698
39.638361945733
39.7892826760817
39.8654110663138
39.7186988294022
39.4059113759324
39.3931985181151
39.5619481767226
39.1573771445665
39.2516506067476
39.4457724697185
39.3550245471516
39.255994609944
39.3544029044451
39.4093344928879
39.5550101375089
39.4229880506342
39.5949086455906
39.4536667791075
39.557674907861
39.2959650271957
39.8006355902343
39.4080703511246
39.4745423925475
39.3754483955802
39.2261956169102
39.2676110140046
39.3369209395878
39.3681666413466
39.4146908953096
39.3572951284117
39.4275318170289
39.6413591007017
39.8328740348947
39.7587987436847
39.6310241450576
39.7690186222463
39.367875058287
39.7611433603342
39.4209954531688
39.7988987683841
39.7072670493281
39.689366315773
39.8063000387843
39.3602867438904
39.3931489596032
39.2192946486367
39.3947582887744
39.6259130283244
39.575949597236
39.4184087784376
39.46881060085
39.3935779368693
39.5313912581416
39.1807461808926
39.6321220525542
39.5240426341624
39.3249513295666
39.4547799475197
39.5853336669569
39.6598442589644
39.6667587592712
39.7313451119189
39.4369243373184
39.6001168684526
39.713577829626
39.7751996257906
39.4796659443432
39.5078529624546
39.5795687955199
39.2821392216363
39.2435126644874
39.2430254443841
39.1815163350637
39.2687868340756
39.3928046956071
39.7283190319918
39.3797511755091
39.5555411615257
39.868812210155
39.7972248705542
39.7381299187348
39.9309640311868
39.627018338493
39.7969469058984
40.0078022359779
39.7747872679761
39.734559676823
40.0477206037139
40.0156414650317
39.8663960981942
39.9072257917087
40.0152035440016
40.2543122056009
40.0905739340938
39.8528744640318
39.5066695494676
39.4725108248087
39.5158354623445
39.3524678298989
39.4202629416516
39.2430216197084
39.3705807695667
39.5233844284332
39.3836892947529
39.4915831266505
39.3344777318258
39.1409351129679
39.2612671199426
39.1629006762038
39.1305084509874
39.3925026044633
39.5923345907679
39.7615507466102
39.9747784959718
39.9592238826981
39.9758585632154
39.7760640582744
39.4761816819781
39.5329174535761
39.4895142587953
39.3568300073797
39.2404015969658
39.3324610031285
39.3939541821619
39.4636012419215
39.5165348319615
39.6236610096887
39.1968547984625
39.5611746536111
39.2668766689137
39.2591833492495
39.1924943649135
39.525418898908
39.569152150882
39.4943895380861
39.3745021566519
39.1350618395143
39.1297718246028
39.1049000617366
39.1177085403717
39.2453693173966
39.2214364356079
39.3059650399877
39.3182236290305
39.3515190677414
39.1082373733586
39.2280283571312
39.2446428411821
39.6990942951745
39.3003338637115
39.2998407856269
39.1769069805767
39.178910868859
38.9109682557513
39.1232808638192
38.8592856479141
38.878650334687
38.7338488529722
38.9806790664306
39.0618400419965
39.3119445970905
39.291130342369
39.3053100410906
39.1624288315225
39.2341890670423
39.044250610803
39.1037363809746
39.1449586406989
39.1188672587557
39.0779600468958
39.0148074704623
39.1250333051534
39.0222004967325
38.857210879056
39.0193394981567
39.0846983463032
39.2239730921659
39.6845129188093
39.4505091421805
39.390578858194
39.2831852970156
39.7029859855285
39.7409962806244
39.6729029321752
39.1847357211759
39.3659961657908
39.5442633848043
39.3218824167399
39.4102044275653
39.2727522877845
39.2151011210159
39.1181462662502
38.9854389544008
39.1027474198906
38.8993202716572
38.5887137566791
38.7313359129695
38.8495842390568
39.1141986648991
39.2502486871814
39.0628403936815
39.4065133644418
39.5459747916429
39.2806777865768
39.6200001688805
39.7239824939551
39.635168032867
39.3820414922659
39.1827666667068
39.2792397862233
39.0603769560825
39.1053122167113
38.8720542502035
39.0321962552864
38.7687076038603
38.8995039848275
39.0712829771418
39.0067854086285
39.0179830389203
39.0290931695117
39.1431819480647
38.7169760108607
38.760799840793
38.9264377252111
39.132082839691
39.3258597768191
39.3632640104147
39.5289866751708
39.6205648680698
39.3906836741989
39.356554978176
39.4128573020163
39.3075200450563
39.292466578639
39.7972840345131
39.7917216166828
39.747229945312
39.508776261508
39.1721370858966
39.5604950006789
39.6054840662058
39.6699859257628
39.6550153115601
39.6884569338215
39.566771889878
39.670197538896
39.5077043255238
39.3996398727849
39.3008852587351
39.6280789218268
39.5774132964133
39.6403745693776
39.2958360874837
39.3749296651287
39.5368951031929
39.434578847149
39.2849774709083
39.4523082900006
39.038995621094
39.3818958729046
39.3532424010707
39.2920114000298
39.4273432522245
39.1493690325506
39.2874672580542
38.8720332036092
38.9342097748614
39.2954978776019
39.332288423247
39.4005775608697
39.3402200304624
39.7159250526036
39.599465353493
39.5359962648225
39.3946869900869
39.4958634006834
39.167819566056
39.1179733547911
39.2973686622306
39.1494158985275
39.0747849580559
39.5162088947067
39.6128031756825
39.5988774873789
39.793420753021
39.7294527798124
40.018956092455
39.7306127648002
39.4650725819439
39.4962992136515
39.4700570014901
39.3654347068041
39.3711473134533
39.3114254107402
39.2394301236187
39.3041848243203
39.3909537546017
39.4148008883102
39.1235280529304
39.2363815873606
39.1598237500591
39.0543500388262
39.2205049617826
38.8977568686929
38.766754731265
39.1298351063736
39.4270747603519
39.1447633069334
38.976533466097
39.0072042213296
38.8499697969872
39.2387351006627
39.0191246392592
39.1850516672609
39.192243687121
39.0228797699943
39.1282853926434
39.0865703487887
39.1868421394257
39.3388777773744
39.247715439641
39.046823250818
39.2396708452477
39.2801849271994
38.9618846034513
39.0493340248514
39.0686825289325
38.9322522035798
39.0521513359829
38.9912055512849
38.9192701359351
38.9803329050643
38.8297823238536
38.8818028657759
39.0000444415503
39.1242248068952
39.4461866571809
39.5851449902634
39.5907772692358
39.6229497214329
39.8445233721267
39.8244814185704
40.0031237208005
39.9384245537158
39.8331142569488
39.8326788776326
39.8699876080246
39.8923142979525
39.9172091055489
39.7116138194887
39.6970276865297
39.6126784673072
39.4024249803141
39.5150150146942
39.4064537936582
39.8168670616673
39.9294105214075
39.8613216931783
39.5999437849068
39.5460729612086
39.6568084651365
39.7510192458871
39.4687347361399
39.7827708906825
39.4146933905665
39.6365908989162
39.4942823071423
39.5136205751736
39.4549043679933
39.5545222671731
39.2209167714389
39.3838782042214
39.3476145287934
39.2399843925882
39.3283916286907
39.5670830775698
39.4895827407902
39.5086682650074
39.3015699975486
39.3489821829886
39.1296690369961
39.267933800699
39.2529711186784
39.462254634157
39.0464646525898
39.5022631460357
39.0564581756526
39.2410950793206
38.9740683809153
39.3384529946394
39.0946680464834
38.7528082306144
39.2266697106599
39.3491523503848
39.3641678438792
39.5611887014137
39.584668574325
39.4100430359358
39.3057994554628
39.465631922236
39.802691771113
39.5796874820061
39.4410705693999
39.5681673079371
39.6852653595023
39.4524184362762
39.7559970938321
39.3457526590567
39.5857423600774
39.5436546173554
39.6290472856721
39.7032452054948
39.7905438719237
39.8654060000621
39.5258026957307
39.5196017939272
39.298907085471
39.607696100042
39.9143072134839
39.7202123185578
39.7215280707868
39.4789510560077
39.5213584602186
39.4377713672906
39.3823828162296
39.1485622093567
39.2045295456875
39.4272819721883
39.3912089338025
39.4126735957164
39.4075143195753
39.3932916086697
39.6654663607759
39.5995397212779
39.4678543256037
39.806265350067
39.5328291439887
39.4981553067883
39.6028720783737
39.2774470402896
39.3764129236264
39.2264621888385
39.1002313118243
39.0402965041826
39.0570098448372
39.2637142212477
39.3130435045547
39.3848295813768
39.4014091313396
39.3987928501738
39.1756514276076
38.9668393671615
38.8217820586308
38.8838729382379
39.190471242836
39.1870137708674
39.2196108011602
39.1444526623289
39.6374944575655
39.7948023043611
39.3437941379449
39.3583511725503
39.6902115393257
39.5303900712146
39.3162519762487
39.3672071869132
39.4704268996957
39.364707788595
39.3760693846191
39.4880280864382
39.2103187242053
39.1312633898819
39.0541884432117
39.2608332218478
39.1524480237356
39.4635038819158
39.1755018590858
39.5900955465196
39.5710234643665
39.5849447482651
39.4359991487467
39.220675589658
39.2641301824135
39.0557908051623
39.1441724276665
39.0778548448409
39.0742470484451
39.1129474381435
39.0216868173197
39.2929153465284
39.2613970190542
39.2381377755062
39.4244340948952
39.5727711747891
39.5042662494587
39.4977717453579
39.7919877232246
39.8636028337233
40.0316647294046
39.9584135385975
40.0258846318947
39.9658107320808
39.8682217588147
39.9359646378414
39.696043507558
39.7596609392052
39.8813110389186
39.9810401656411
39.9849782461163
39.8616069392929
39.4163855315482
39.542320937685
39.443288473813
39.6079575926321
39.6531812391396
39.5532473848778
39.2963383777677
39.457592559147
39.6699830020885
39.8374732748722
39.6710624539423
40.0083151771519
40.1294069695841
39.9988622143583
39.8849238070166
39.8953690371832
39.8899801504551
39.8970396468815
39.7600889423495
39.9808299933249
39.9915140315558
39.8602896603671
39.6662211076269
39.375127810843
39.3506132657491
39.137689197043
39.3481791234548
39.2990093741572
39.0679863844687
39.1851053697576
39.3256355562096
39.0082951730561
39.1212932995621
38.8561589947696
39.0936644418366
39.0123254056247
38.7805788565255
38.9890559158849
38.8762872960923
38.9615673820927
38.9875362855901
39.0646180108726
39.0107220157342
38.933114405807
38.9111177192544
38.9730859702488
39.0123988071396
39.1344485565892
39.1950309712523
39.3379633538719
39.5438001364418
39.3210876688949
39.3100318177487
39.4254070592785
39.3462690130924
39.5029262015995
39.3884173370348
39.3795870911809
39.5902306335868
39.7684527492032
39.7598392128331
39.8968835074947
39.5186712381157
39.4778848502485
39.6443645058529
39.5943299691019
39.3640961035243
39.4303234195218
39.6695703786192
39.3338940065884
39.870648045319
39.5164453408321
39.9016877236538
39.82293273278
40.0660273594472
40.2425348396367
40.3092252376354
39.9262600604298
40.2942901256358
40.4044647696088
40.253833436557
40.2904349482489
40.093759904145
40.2568986447761
40.1935392949021
40.0108141866393
40.0728332252895
40.0296905275479
40.2719328582594
39.8992503063143
39.8074673580674
39.9243563791082
40.0051475039068
39.9062058031661
39.7954473575638
39.5599140152514
39.6453341140551
39.5832723300208
39.3599071716976
39.2660297855096
39.3209385032719
39.3805060996813
39.3615172302743
39.1526742871384
39.2622130030833
39.2520527236049
39.2667914197539
39.3774666831996
39.1132846384065
39.2439730241818
39.1548264392244
39.4623029128152
39.4097609341656
39.1277392070044
39.3941714146125
39.6852658983365
39.4169847117076
39.5961139093337
39.2670601718831
39.5750324684392
39.6425701192067
39.4750293769313
39.3214685363181
39.3113098347371
39.3010897423759
39.2861477295694
39.1757464387609
39.3298666620336
38.9665738693028
38.9688919886921
39.0506605477112
39.3469530593061
39.3506339570466
39.3902886976304
39.6013714859048
39.5359950623422
39.5142088293007
39.3927723033964
39.3127965068326
39.3680728786397
39.2540910805887
39.152265558848
39.3541371648144
39.1078747024667
39.2866899230263
39.1697186685958
39.4886853479807
39.0470360216105
39.0433047214462
38.8707611947689
39.0746333768396
38.9247898806839
38.8728618921179
38.7060442350332
38.727518004455
38.9248292391337
38.9155913555806
39.1593594449667
39.3661616498774
39.06970543935
38.9474029483763
39.2016341520215
39.1259879259466
39.0414478877805
38.9130081481018
39.3797302275538
39.1644319760043
39.3332755417603
39.301213075857
39.2900656440041
39.291438370667
39.3100319816563
38.649998386442
38.9354292265956
38.9277012813562
39.0821699217703
39.316393069174
39.587672707965
39.4252790876359
39.4194122528744
39.028206896741
39.1171131605145
38.8027584545404
39.2186795633817
38.714342892354
38.8386822172135
38.790649131559
38.8951688869535
38.7071427700246
39.0474534265377
38.6122108794813
38.4533915233448
38.6542995853653
38.5810754826711
38.6758721168413
38.8005914365857
38.8196818978259
38.9629291140195
38.7600983099504
38.5835301929232
38.5651041523261
38.7578692089428
38.5533150864302
38.5919931779799
38.6749727782418
38.9788397615606
38.6926519923922
38.9579284926426
39.0169347319758
39.3040135836724
39.0951107962463
38.5696257113593
38.6020651017413
38.6546896767657
38.7388328782895
38.8134180726563
39.2676193083539
39.015568296619
38.6761669222732
38.6854755264204
39.207427186786
39.0532256116589
39.1293758681871
39.0614263379144
38.934311431309
38.7183568175825
38.8659188106988
39.1601558318882
39.0540091365729
39.2362378059898
39.5916476194078
39.7140238918939
39.7438604678748
39.4572146253766
39.2947510668589
39.2225708655591
39.3528770996408
39.4910630579469
39.3684912272628
39.3292836815783
38.7278709550665
38.8211663196263
39.0734689869562
39.1701425552368
39.2580273335426
39.3490940452235
39.0933149933202
39.2080357010123
39.1328707037414
38.7944715082748
38.7909474248543
38.5480601197859
38.8240945058662
38.8521779456229
38.6898412766628
38.3613507247912
38.457557949112
38.5512627699772
38.8141608239856
38.7722019418026
39.0552734579476
38.9605753762849
38.991192606342
39.1137159218306
38.9728957578617
38.9816880620364
39.1332287606817
39.0146395442825
39.2074748633043
39.0834970505323
39.1410409353201
39.0859891683732
38.9916361512696
39.0568314684807
39.1192925765625
39.0528829805233
39.1119670426253
39.1174307605619
39.1693662561642
38.7878881622956
39.0418294433869
38.8451249960152
38.6946512235376
38.9997066332586
39.0766554466038
38.9440215763465
39.1160367098722
38.8367590963125
39.0310401739837
38.9739582415101
38.9249452945912
38.788953414544
38.6976829301432
38.7311819635983
39.0999443438613
39.0386177193853
38.9406034888371
38.9136967955077
38.7088075806305
38.7582190021234
38.5263945885424
38.574379278906
38.657486849829
38.7339090892013
39.0259617669709
38.7366654438588
38.8654496613334
38.7214628191796
38.5989263168126
38.6459781888828
38.776446782827
38.4302984700604
38.385327662571
38.6185852451553
38.6863843711735
38.4107528354455
38.6318614313574
38.6974590417656
38.7183987838326
38.6895686751573
38.4962169845149
38.4800734989435
38.489352073146
38.4295084459295
38.3027509461954
38.5443567356155
38.4790989468478
38.7390706024693
38.9018567535113
38.1949263252075
38.0986746529568
37.7204412257487
38.2158313275201
38.2877530966574
38.1898335955769
38.3856195109582
38.8509071708339
38.4713391045559
38.3617287621081
38.8793145245181
38.7814138299605
38.2741734336212
38.8720503470092
38.6223692682963
38.6298803092276
38.9678389302249
38.8462942839896
38.7952923591509
38.9968018649577
38.9282102812216
38.5949075859161
38.9576495664606
38.8724532673739
38.939275386771
39.062029845596
38.857261992237
39.1747678362485
39.1667448043823
39.5424079304494
39.387223710245
39.1590457751043
39.4449896470556
39.4279197200494
39.223849992932
39.3561285316637
39.2305591439301
39.518126066185
39.3577604226755
39.1966672830271
39.131834659282
39.0058672831357
38.8758683394404
39.1139788733952
38.9242789222691
39.0039480237159
39.1117783536633
38.9901161242922
39.1438976811299
39.1854337031396
39.3158836634654
39.3501706758044
39.2558695129015
39.4928782762426
39.5924309462258
39.4718679642391
39.9433923912703
40.0579132014646
40.0734570709346
39.6946939672859
39.8184072523951
40.1635195339524
39.7876556399756
40.074421954932
40.1661040335536
40.1718005810144
40.0085967571003
40.0007701060784
39.9946221879989
39.9112673255633
39.8375761257846
39.7108347735724
39.4870383661771
39.6682549545327
39.5182732562463
39.6071814721894
39.729766375082
39.8805277659186
39.6488230309396
39.6400314190375
39.5428886462648
39.8671555272097
40.060455572053
39.8643152837279
39.9683000710162
39.9020848853306
40.0555665161761
39.7577806930804
40.0042065877244
40.0464211773095
39.6157369919543
39.7175788642203
39.4384114222911
39.1870965375295
39.2544739330612
39.2934999418504
39.3644463076191
39.4360615756459
39.2681513022395
39.5132488932863
39.6819015107065
39.7196736124736
39.6044480425211
39.8229644458044
39.6918177086125
39.4065745957311
39.2031369183117
38.9654352428574
39.2356333904364
39.2315533705068
38.9383056200593
38.9138097895562
38.5078919423792
38.4287024682832
38.4110820308967
38.4039097880826
38.3520208540339
38.6442584292966
38.8587174628243
38.9783100183791
38.8693083408153
38.8610254789912
39.2009739316348
39.2900914911954
39.1849988307593
39.5352429015354
39.3115189656999
39.2742261300979
39.5934407639872
39.4784414386259
39.3251770968298
39.3034613520981
38.8682957537996
39.1076932208616
39.2993754697705
39.1196770303245
38.9158383091359
38.9328575294586
39.1948547834393
39.267440970766
38.9840643753523
39.1173086069869
39.109574946572
39.2978348087487
39.1846578000954
39.43044408386
39.1409876726913
39.1259720723789
39.1985619865601
39.360809618981
39.1139712989637
39.0650064587798
39.0528277593452
38.9471095399219
39.3687604892724
39.6175958124687
39.4902627063247
38.9803028770826
39.0248851669796
38.8197760087957
38.9902504741021
38.841689538056
39.1607285614079
39.1810482049684
38.9462568072062
39.1457786874133
38.9341999904574
39.1616216473064
39.2146637548509
39.2161255331023
39.0032036040291
39.2922975325871
39.2007703123534
38.9598423162823
39.0198785402354
38.9033582708643
39.1237280466135
38.9781539038565
39.3139815294518
39.3392701525222
39.6052570259591
39.6206698205009
39.6703665360374
39.2421999129791
39.4459431586094
39.4222918109665
39.2106598391132
39.3811708615534
39.3641189445967
39.1244428567576
39.1508307319563
39.0897595451381
39.0169987577108
39.2074029664028
39.26994884648
39.5072749636799
39.2554382427275
39.119807987802
39.0011767472452
39.029643517293
39.1925831397238
39.0998987803124
39.0482077480794
39.3489344137202
39.4674137526066
39.2894812816208
39.4427402247696
39.3758932336117
39.7387423986432
39.3266012183593
39.2607917672774
39.1527324781205
39.4362121253234
39.5800777463111
39.0788056252547
39.0694951023082
39.085017962971
39.100864200363
39.4174290982569
39.0733530556563
39.2393268019217
38.9575974554386
38.6762059772812
38.9202422883048
38.5298372566393
39.0746486734158
39.1420336818204
39.0556073522486
38.9860913695438
39.394806791865
39.4085206638683
39.3462922225481
39.3456250817248
39.1458567200558
39.2971851644958
39.2754573491589
39.610876890971
39.6582821041192
39.4431801570218
39.3462658658036
39.5050563723922
39.4020865842777
39.3959622082129
39.6354066580483
39.5377005382427
39.5820660381742
39.6018447926687
39.7494807459273
39.7337012488887
39.4949394744624
39.4596803117166
39.4209556474898
39.3828832271373
39.5081532664814
39.0767447170631
39.2107432069337
39.0831873185434
39.1470635901593
39.4949646900694
39.1772439676942
39.059449662557
39.0950556416454
39.1351755932306
39.42397105428
39.7262322378404
39.6855485013173
39.9138106717458
39.8183703867485
39.8665081557442
39.7056371211188
39.8677336568489
39.6771192388714
39.8263532983705
39.9830603967605
39.7213281587303
39.5880589637298
39.4034880340406
39.7437162611947
39.3088950575932
39.3032389743864
39.4089182443112
39.1580706596375
39.4402589618035
39.7265362983298
39.9541870725707
39.8465303704015
39.7282921534255
39.8512695925927
39.762579356663
40.0529210407983
39.7539034513012
39.792028480942
40.0319978974082
39.8901358314894
39.6205105078159
39.785492426249
39.3185697802549
39.7480529430187
39.5037298333379
39.7999039162493
39.6512220055529
39.7779326425817
39.4953383354135
39.3972911059345
39.6525472925621
39.6875921833372
39.3638996768775
39.581050805244
39.9220358024126
39.9099831865746
39.9314625632088
39.8098042049702
39.8888721906096
39.843079229489
39.6747950441024
39.5724846893886
39.5055943122654
39.2474304591812
39.204020737702
39.2598773849972
39.2725754582453
39.1321219521158
39.0511471449
39.2917261441003
39.365057274735
39.5656476006091
39.1600680846906
39.0544157145976
39.1394701923351
39.3222354758052
39.266304719673
38.9173801935762
39.5662607039228
39.3961888404899
39.4657537339278
39.4223715433739
39.7430595586067
39.1306120457003
38.8592609861907
39.066990279497
38.9950650429439
39.2313819289821
39.2612882695926
39.4800321987931
39.0527709429301
38.8777010440009
39.0494226921893
38.6008147756599
38.6826963035361
39.0602910395143
38.9992922714194
39.042518070836
38.97308098088
38.921720042973
38.8924080837243
38.697581834286
38.9154102310717
38.6785953807994
38.9850161375762
39.0796019226977
38.8680754676282
38.8330908713169
39.0217681930568
38.6617695401095
38.7738152952178
38.7056458051168
38.8329276928975
39.0870268021808
39.1589301681846
39.3502732999942
39.0654369761563
39.3274039911365
39.1166695427935
39.2574213420547
39.1487424768674
38.9689100520688
38.9683357138985
39.3271070928557
39.3453333380292
38.9378057828285
39.0779830417339
39.0500006000133
38.5740244386127
38.6346352737518
38.9064438733188
38.7393865919031
38.817341434976
38.6341626260538
38.9910113773051
38.8057037420584
38.6383013180558
38.6001829592278
38.5299748870562
38.7755424739975
39.2593687652928
39.4119677908425
39.3151070252904
39.276475052809
39.2054469072594
39.3430139994744
39.4328560737558
39.4747715914024
39.5728981484271
39.2503576250878
39.1083046376603
39.0420182671392
39.5504020227985
39.360192335204
39.3744633054651
39.5909043310437
39.5480275415843
39.2474382042271
39.1981062152987
39.0599840157641
39.2400860601592
39.2557275004902
39.3692059444931
39.1197047501854
39.0768883214398
39.2948706770843
39.0464310786736
39.1371457590656
38.7766269688745
38.7034298496017
38.9053627544161
38.7859965429093
38.7941055952174
39.1769113107161
39.190310990381
39.0597242419143
39.427835220579
39.3986188186789
39.1309361258256
38.9503351149387
38.8428359262326
39.0664856380705
39.101264709224
38.9936240740951
39.2118957688019
39.1446183585794
39.2474567305367
39.3368016882581
39.1364566024335
39.0604915211581
38.6944252598143
39.0873694570355
38.784558306182
38.7986574545937
38.8300689312851
38.7890236419429
38.8013530368052
38.8645903826169
38.7352202348398
38.6692757063419
38.7613812407335
38.6797445004432
38.8639340019553
39.164136528519
38.6750845717729
38.5172300788591
38.5269432123488
38.5698536972648
38.5007763983659
38.6186763437903
38.8514827144289
39.1324109928072
38.9506088551281
38.9398859612938
39.0206424960141
39.3865634487996
39.6111927092995
39.5948817477218
39.4599389565339
39.6173068445706
39.6660878554421
39.5029991248051
39.6887831656847
39.775032681421
39.529191979495
39.4658864081826
39.6344885374629
39.2984115054227
39.6797760873471
39.473624718864
39.2760907099546
39.337639062237
39.5099141070201
39.5246077637321
39.0537769208028
38.887428824325
38.9670922932044
39.4138335566578
39.2364500556148
39.2147487871029
39.2341472504683
39.1506571483448
39.0447620864593
39.2159886863996
39.3366353937938
39.1928279315628
39.4141420087929
39.2355431131392
39.0929292390931
39.3702582143388
39.2603952481448
39.3412893467048
39.3334814258137
39.3709700929566
39.2989497304167
39.3783414845606
39.1670876058052
39.4178130251261
39.3353667260852
39.4034380381144
39.1274131239994
39.2579979638088
38.9752547182309
39.1780480972081
38.8665242635161
38.8796557225249
38.9262732090304
39.0680869122108
38.8985858810909
38.99808016903
39.004710948774
39.2793976417332
38.9006661704638
39.0844783810768
39.0674602210828
38.9896700688946
38.8275079436
38.9050905566273
39.018835749389
39.071113104354
39.0761855197403
39.3966461232351
39.2471666771184
39.3251113551354
39.3577349262009
39.2691870609238
39.1350218059677
39.2520489579817
39.4255856069038
39.2336341977324
38.9377649636048
39.2371900571558
39.4458342843358
39.5065627703331
39.8176879441145
39.3510448347847
39.3912262386564
39.5364716264846
39.2739485575445
39.3730063364804
39.6929235049423
39.424672154088
39.5681387881676
39.6379792743441
39.7369098274009
39.6135322498825
39.4688740334421
39.2161969606913
39.1459731155971
39.2415252944004
39.3198295473848
39.2150773611118
39.1675290742419
39.0565707231263
39.191294384657
39.4785231989407
38.9858839049756
38.8870867483816
39.0658963545313
39.3961362904177
39.1152717827524
39.2294705987999
39.0950389258448
38.9968098282201
38.6749580829876
38.8410038938244
39.1960788674461
39.0683814171452
39.1208870886121
39.2386133988971
39.1143759295626
38.7600397870635
39.0431985161521
39.0206493235371
38.9733715072095
39.0727884408745
38.8401027792314
38.793302312069
38.9188928196811
38.888674314476
39.4025467432588
39.2036463040635
39.3402368862878
39.2805997750362
39.6212960020756
39.4985606247524
39.8206848108544
39.8976045970033
39.9737645657966
40.118246234547
40.0408047280222
39.9034431022395
39.9642041347039
40.058235361482
39.972219095181
39.9030051728669
39.7887224634148
39.7718974120008
39.9770815423995
39.676899986856
39.8183405611159
40.0558669713513
39.4838168122961
39.5221896016168
39.3663917785239
39.402846493402
39.7381015852835
39.5622865873177
39.444505938862
39.6920911448693
39.4383562958261
39.264221269107
39.3818079159967
39.6258219735291
39.4884858008723
39.40724531635
39.1204586226985
39.1204649015724
39.3508207771013
39.0398908292859
39.2670925631122
39.0775867099009
38.9997199022545
38.8386211356004
38.6932799893832
38.8429732842879
38.6420405973497
38.4667710847348
38.4440849933984
38.8279977176856
39.0776343113358
39.349762466555
39.2176777839661
39.3010615394618
38.9455579945808
38.757357479246
38.5237732358903
38.6809857114919
38.4521170786274
38.6169315071499
39.0485792317071
38.7652199823697
38.8313345354581
38.9863851714093
38.7990270073173
38.8515249710345
38.9854842432981
38.8271323603177
38.5735553247442
38.6815375195564
38.3435280569217
38.5048343859651
38.4508231765001
38.3847711249036
38.4440486180026
38.2540358370001
38.4856964541545
38.5414008183095
38.5517996559012
38.7141361210399
38.4701477662572
38.2707006567338
38.6579751654309
38.7401932173282
38.8825964041067
38.8399133647899
38.5919199140362
38.5529540757168
38.8928387172431
38.8190666043329
39.2147187100471
38.9675544900714
38.8376446406592
38.5901273292293
39.0616450618921
38.8029502880103
38.8776180143013
39.0123363509595
39.0159468845479
39.0250287689026
38.73829335692
38.7285658258926
38.9783993758632
39.1616709699353
38.9898810542059
39.012997639854
39.119509036586
38.9270055358651
38.9211961006832
38.803415142079
38.8336131406689
38.7936979045181
38.9836624793287
39.0707651244633
39.4249952157611
39.3624003043919
39.2135741865246
39.3959193098811
39.1403774076629
39.0371721230077
39.1021322916139
39.170358974038
39.1768457049571
39.1784985617544
38.9607052222329
38.480375225957
38.7075043297141
38.8847387750603
38.6157924472161
38.5684914080193
38.419322097281
38.3157868259358
38.5955184000843
38.7248290505254
38.8241475429175
38.6511635778699
38.8236045493883
38.5428861097856
38.6409618449661
38.5073207374298
38.4956949309256
38.8119914066321
38.8689215305126
38.9882774946825
39.4849304573818
39.4282270757862
39.6076732296886
39.5158310039579
39.4126001138834
39.1511928106867
39.0132507343848
39.1720549689762
38.8537005172586
39.2129266527873
38.9348550222341
39.2786732168181
38.9546794022745
39.0516282268086
39.2327921460055
39.6493497231812
39.1566618868663
39.239421900427
39.3360214706146
39.3359610094623
39.326042809331
39.6065371644231
39.3232767590937
39.3569672702312
39.3892402282505
39.8375552929899
39.9115770035706
40.004629422052
39.9805549683743
39.5595166270156
39.5474796347512
39.6143159849975
39.1779024557634
39.1495682325412
38.8957894726029
39.1549040141686
39.0089385616636
39.1054899614835
38.9051810884557
39.0211653886079
39.1137679458278
39.053101613223
39.1489206709952
39.1276319605204
38.9722520648309
39.2815642345422
38.9467761327636
39.044688058104
39.2752579347143
39.0413848822972
38.9972945820202
39.3349655972541
39.0770942967711
39.3137116870586
39.3136118623855
39.3389291773121
39.5241777349704
39.3589393844735
39.4997042336963
39.6278315068109
39.2201189965368
39.1686854449185
39.5170499417222
39.3740455758306
39.2494350320479
39.6190395875411
39.7637373163606
39.3961524381032
39.3941299230729
39.6180550547448
39.4731969110348
39.3225947826641
39.2298229722993
38.8187255614004
38.6855394705287
39.0332778552793
38.7345882942501
38.7463651182721
38.820609335793
38.8094743064501
38.8069602748747
38.9039391331157
38.8860394593986
38.8342859881615
38.8364198761575
38.7046303731091
39.0543450442227
39.1512469695731
39.1340101430183
39.3898120790158
39.2951759289305
39.1322646021638
38.9224389776357
39.3810236994644
39.4925692926345
39.1803317101088
39.315442423387
39.0991664652555
39.045689482877
39.1594789130406
39.0488267802047
38.8553881784246
38.9371020806183
38.8247521503507
38.7360096314759
38.336454923934
38.4765250271426
38.6399144079428
38.6334682327192
38.6026645289073
39.0092055207869
39.0786244909309
38.953443811361
38.8727506531246
39.1154489394526
39.0808479683681
39.3132453012221
39.5235405277429
39.6499624296486
39.5869977718766
39.5333772968469
39.5654853352961
39.6734966063786
39.5383375218557
39.7127569545399
39.5552133267372
39.4344951677077
39.7927389696164
39.7351330789857
39.8364519547844
39.5912181855884
39.7592318608462
39.6226010942541
39.6453133376957
39.526587646576
39.4682792446012
39.612966362608
39.5723173332869
39.4487743986205
39.6053811177995
39.4229192578363
39.3581968057217
39.5561263405029
39.5764570928152
39.79214914299
39.583593978522
39.3641147011549
39.1555149724512
38.948071965795
38.9522553928107
38.7633963730486
39.0599774334484
38.9253105508729
39.0430916416502
39.0505080226355
38.9132589515241
39.1662722428912
38.9337433744663
39.0374745311704
38.9666666747366
39.2791943914894
39.2761176830704
39.0087616423186
39.3232444102318
39.0631141896518
39.3959162097034
39.3407886586917
39.1939298458001
39.3174486544693
39.3513125856377
39.5170395124838
39.1987194738503
39.6284105335255
39.9034874400798
39.8376872766079
40.2409158348424
39.9811774281654
40.204671636781
39.9814053559999
39.9810024236938
40.5493104684414
40.2033354893352
40.2038999501878
39.9500807004768
40.196052600998
39.9470384623951
39.9274213522622
40.0555004862529
39.732989952781
39.5372981292306
39.712711880751
39.6994220715649
39.4785321885071
39.6924795392856
39.4952517689399
39.5474957938873
39.2581407082428
39.2212039615441
39.7056859505524
39.4731111294205
39.401795354552
39.2173567533084
39.4336609511596
39.4055259292367
39.3692427841304
39.0185970093742
39.0932506970231
39.5611065360735
39.6893102685133
39.7583781327432
39.4157429315623
39.4433035233826
39.5856383402188
39.5365147937428
39.3895155247448
39.6858324894979
39.7345465061391
39.7515778624991
39.6253642633481
39.4680259189311
39.8076605422215
39.5838619947025
39.3979282209027
39.8242243374192
39.8253136603746
39.875293770458
39.7286095604479
39.7338725134194
39.6370231080423
39.4338615533623
39.4520431791734
38.9610225255453
39.0913150471643
39.1842096714785
39.0904459328431
39.0076439517236
39.1916170512832
39.2542577979086
39.2828980236479
39.5038618570331
39.7563449604434
39.5082309312313
39.74960147946
39.8006351255021
39.5089613649489
39.6228789100516
39.6567185760158
39.592802939734
39.5071517496125
39.5201013846422
39.6052038299076
39.4599003659309
39.4404264415721
39.3758233727967
39.2980701461255
39.3904939891953
39.3743842700742
39.1698252705726
39.3068317107435
39.2169160177123
38.8177674211728
38.8825913365464
38.9112613216681
39.0555609339915
38.9587660573563
39.0869958926638
39.1362639775612
38.885093504446
38.9348763763598
39.0388793992751
38.5863844395502
38.8455488788938
38.5492229414232
38.5193667527946
38.7353918775686
38.6970981774567
38.6933916891828
38.6858523996985
38.9066759691844
38.7687255715424
38.9112898021783
38.7016897214625
38.8479632732594
38.7682350749217
39.1488691290697
38.9884002448355
39.0162023616287
38.7932934512405
39.0059783531503
38.9016606819977
39.1267217493793
39.0187773452615
39.1735416919453
39.1527092168098
39.116669362855
39.1258987940401
39.1273973500954
38.7857299904472
38.6744890044525
38.6426223013863
38.720754866003
38.9003361827922
38.9947837978448
39.1637951837805
39.3355736099426
39.6124712481098
39.2401899952831
39.0827939717275
39.3638142639736
39.1254693077114
39.3527476374526
39.4499758138051
39.1833970050256
39.4893752402343
39.2353253016137
39.1731423836016
39.6094131453369
39.427099931465
39.4241687985677
39.1462659914334
39.0102553727492
38.9645079745232
39.1170463766487
39.3714579899561
39.2957333923
39.2459096947829
39.1881481111765
39.1148132217891
39.0765603009873
38.9347486111557
39.1307644125937
39.1476029119606
39.0947406889848
39.6453766772105
39.2368045887039
39.3229112744536
39.5303518534116
39.0837310458947
39.0450000586273
38.9857762356361
38.9669330327016
38.9556359171663
38.8989477753026
39.1573659029874
39.1382536402289
39.3589169291239
39.4409776367004
39.5160616820713
38.9904885105571
39.5961248284957
39.5185474191276
39.3819344160692
39.0950663960818
39.4905046482642
39.4007740959704
39.3801941451241
39.5097206894366
39.7880447845721
39.7369082002656
39.5841353689622
39.4279847701254
39.6143611726385
39.7721025062875
39.4211413813701
39.3127077555779
39.5902431589457
39.6889180286466
39.584960331925
39.6882600839919
39.730550467784
39.7274182566648
39.9659177299225
39.8985025325729
39.7170417510829
39.9553067140268
40.0109801631031
39.8397972808694
39.74848312162
39.7262283765227
39.7779810995426
40.1736197641742
39.9714054245074
40.1618347352815
40.0886002908644
40.2251455478766
39.9135111537233
39.9586571168327
39.8780603372826
39.881832677995
39.860405675911
40.2194215525894
40.1349949696052
39.8219319109647
39.6840829132761
39.7855502656966
39.8022109993531
39.6877935327756
39.984238350739
39.9696582012275
39.847628851902
39.5702137588841
39.4341470880328
39.6761490280387
39.7014856027698
39.6386178757682
39.5712916755349
39.718853053425
39.7922205978969
39.6184395772106
39.5808487388323
39.586923939327
39.688447017408
39.6667171875772
39.8340660738086
39.5654140577104
39.4486664547928
39.6726126822967
39.5258208678885
39.720532878758
39.6319007525109
39.234059836157
39.301653219946
39.4242618323599
39.4999466143587
39.018202632819
39.6445582834771
39.5672341960168
39.6457809520218
39.7236695109673
39.7675130981524
40.0597101330962
40.004424444071
40.1385186818615
39.9009084712989
39.6780698516152
39.6288660890242
39.6594812725257
39.5630858244659
39.5466178458919
39.2897507484331
39.6112519449067
39.5702698113783
39.6089318301625
39.3951050506448
39.6322868407693
39.5864217879228
39.7890054727296
40.0330804217945
40.065441019212
39.660341041493
39.8078970020877
39.8069918472198
39.9739659003492
39.7400449502529
40.1432359724879
40.0248281344746
40.1462708950861
39.6567508715504
39.8179446117342
39.8502159858036
40.171077229351
39.8179315905628
39.7949989971534
39.6580435108362
39.9755917477158
39.8155744580421
40.0321985730585
40.3843927129873
40.1664856377433
39.9744708080848
40.1802360727693
39.9308672049442
40.1605848088273
39.9627502758752
40.1142048137266
40.1405870872746
40.0620490875702
40.1990027247735
40.1814854623523
39.9140275111125
40.1951525392091
40.2276938230668
40.1606104003422
40.1187721756269
40.1484798290717
40.1445964909745
39.9930283749288
39.714159211409
39.2961603185938
39.4083379369248
39.4228423506277
39.1633725316815
39.0955803440938
39.341471644413
39.2184224787953
39.384486971016
39.3909514353574
39.2338386210119
39.5032308534324
39.6238728582143
39.6216937596761
39.3414748294889
39.3218659976743
39.2433873058797
39.2563293339253
39.2921807205697
39.2508646556076
39.1896935911162
39.5313252893975
39.4837242643379
39.3921637132687
39.3407993146527
39.5554613906769
38.9689443401775
39.0114365438654
38.901437739279
39.0963330517502
39.1869888822578
39.245352142262
39.4697007640557
39.0956793745836
39.1591085167324
39.6715550087328
39.6797224589523
39.6266079619655
39.7836512470736
39.7375900345438
39.9889303209033
39.5860198405349
39.545917238952
39.4653266190256
39.8013878853407
39.537144230733
39.560502174011
39.4376600155904
39.381819448422
39.4902982203057
39.5691994159954
39.795466179954
39.7668416222823
39.5383586214501
39.4227475271012
39.5213999082457
39.274768559765
39.417572901711
39.1579658917252
39.1121579732944
38.9660672259781
38.8367045868731
38.7717858219637
39.25056711969
39.1422316153708
38.9289702201176
39.2187779084691
39.0277765229881
39.361530979379
39.1622295220966
38.9610121893842
39.2190127043945
39.2712549435336
39.2199705874736
39.4618895610855
39.5160627664465
39.5366324681565
39.5545675707927
39.6100589299079
39.7079030565291
39.666097627414
39.4950780235474
39.4194876804973
39.4668429373059
39.35523683211
39.4895432841921
39.2369356070334
39.368760819705
39.4459467025809
39.2061537399096
38.7949868555543
38.9541160485348
39.2645421103384
38.9891460013022
39.4811230590781
39.2491799442887
39.2043641178727
39.638169673213
39.3400645687895
39.6965120423515
39.5137793369195
39.5180924220928
39.3163012884084
39.4513055662348
39.2154372323234
39.3682950224312
39.3495023378991
39.5285700261491
39.2606752940353
38.9855587938024
39.0028080259752
38.9438610302645
39.1047287217953
39.1702718935945
38.8657874876189
39.0448816582433
39.2188694679103
39.2049472473498
39.4172380102233
39.2014067186908
38.9571658057578
39.2100376860355
39.1493353958195
38.9777466986641
39.1718562942426
39.3356813342453
39.0979285071685
39.1121758482264
39.1360788132682
39.5605309185401
39.0502108176413
39.283397989453
39.2224324170762
39.1696130556267
39.1045863840224
39.0020510653893
39.258577202033
39.1244596028205
39.1238838200708
39.0234962882145
39.2997626410954
39.4558595168243
39.5267614057093
39.4315251037964
39.4513036291145
39.4239269609926
39.374809873329
39.3336697743647
39.3594402190547
39.3017014169775
39.2011677516263
38.8608461481425
38.9642956089196
39.1769158011644
39.0037249049846
38.9027112393191
39.3104793771053
39.0829347942542
39.0611260821439
39.2273429556531
39.6013611528518
39.6708612077232
39.6731425098858
39.8599013300744
39.3948099653267
39.4487699076815
39.2683367256439
39.2691583957312
39.3281855807296
39.256982274489
39.3548490249477
39.4712824028107
39.4505972788632
39.4096416275456
39.6179430377627
39.6556081516665
39.5348509641291
39.7090696199067
39.6303913839481
39.326576002916
39.3075713214907
39.5926719246761
39.189894682261
39.4442457293973
39.3455224297263
39.3194713298084
38.9422815286888
39.1653816128268
39.0217695988676
39.1493297462398
39.3233304103897
39.231714695232
39.6713488163302
39.6976758912742
39.5585394460178
39.2413688139482
39.2618056542673
39.5801099703611
39.4662490084077
39.6483959817968
39.6821136729795
39.8304186760459
39.5911288225426
39.8200780125875
39.4592594732347
39.6275477478067
39.6369841400591
39.814121792206
39.6653686631401
39.283572180766
39.1911890433951
39.4627407814994
39.4751616114818
39.4880878265276
39.5055420356999
39.5629966155129
39.6736748664293
39.398631106519
39.5883244350885
39.5514121737734
39.4104605326317
39.4862364772254
39.251889577738
39.2028532561471
39.1552240846088
38.9813132469282
38.982837433267
39.0978749064189
38.7036756757602
38.4654422853251
38.6940206140024
38.8031682719497
38.6828302203484
38.9253222012397
38.6527189552477
38.9619591433229
39.028019466531
38.8449773544717
38.7408530636063
38.8177194145491
38.7065578459058
38.8917423352983
38.9274024037513
39.0531661035266
38.7341886481126
38.9937692310144
38.7969963621725
39.1653021521266
39.1013701749707
39.1622428771358
38.8288004196324
38.5803384726902
38.830348475965
39.0594728361885
38.9293975825171
39.2898501209697
39.234992682259
39.2222303498466
39.2332565335426
39.6473424710295
39.5013417332291
39.3303929662623
39.3005543659727
39.547138210349
39.4290416686449
39.2547596988711
39.4842377021423
39.2758462928785
39.4303449197249
39.0525059547882
38.9623626383459
39.0698346285223
39.1507382985045
39.0835353162644
39.1731253347511
39.3579533020792
39.6141198405271
39.6988656878267
39.5444755143612
39.5389999406006
39.2644546171813
39.6015696949247
39.3707968538458
39.3447085707715
39.5798175291582
39.5217984806408
39.7098103567421
39.5767064161611
39.784963561822
39.6589914043813
39.5819552181107
39.7361026639595
39.5135231080227
39.5891788122789
39.7032302331352
39.7211337429786
39.8230003765885
39.5552902727143
39.4407164642373
39.4311798799099
39.1718805717154
39.4443723905966
39.463520498423
39.5335683786644
39.2993628493713
39.1307951120733
39.1536712788799
39.2932958089262
39.1648582283465
39.1129722081572
39.180357476982
39.0215504500715
39.262120179492
39.3044280866816
39.1732400738764
39.0106386264847
39.2240945389095
39.1782202687926
38.9551427913162
39.1249721262099
39.4921316446203
39.5071846925987
39.6244124839482
39.5979268936105
39.8819705438041
39.5643195386203
39.8933831223084
39.7664266159359
39.5501457634757
39.4967510360796
39.3986937496715
39.2605731203462
39.3255797289657
39.3251779695318
39.3587601676404
39.3307113328479
39.3215472227918
39.4518479983557
39.3822424911512
39.1426373910331
38.9722154702371
39.0973240489207
39.2554056118528
38.8945287321689
38.9100391940842
38.6614242722199
38.556498063449
38.3668779059094
38.7220647715377
39.0241413049387
39.0106744679538
39.0300532617455
39.1039543443029
39.0770065510457
39.0352705486029
39.3328449704021
39.6657859576505
39.1992202835672
39.0210418563764
39.0437459790277
38.8912257484057
38.976419289198
38.8521894705234
38.6372231166113
38.8901244850551
38.7655073787499
38.8114031503785
38.6961616280557
38.7745240306363
38.7431562852287
39.0083566323766
38.7934737712605
38.9022855755395
38.677845371567
38.9056739751512
38.6143852546325
38.601767795
38.8635876344776
38.8136714598327
38.5900200467576
38.9022597640088
38.4156016562447
38.6451065878107
38.7507458294235
38.7698858634072
38.7343003011281
38.8009571880255
38.5795941794512
38.4210013103322
38.4973096644694
38.8327059232146
38.7954376526599
38.9555724613458
38.9043975578164
38.8943595850243
38.8444075039689
38.4088658694338
38.7026298614554
38.5132504638227
38.472086343389
38.5013559855073
38.3965450633656
38.5812293646471
38.3486729412504
38.5549758376225
38.65270399074
38.7581241648561
38.8275805452062
38.7439410279995
38.5995081538402
38.6267140681298
38.7457048828361
38.8471250640385
38.6337320851216
38.8030224227578
38.9270478284584
38.7957272068305
38.7900887541665
38.9701444702737
38.9194879821398
39.0642141922874
39.021197548207
38.8707913990904
38.7902705428122
39.0755570418225
39.3797490173916
39.5628080791715
39.5521328392814
39.3032637406377
39.0258082049584
39.2540288419707
39.5585866241062
39.3839666140836
39.4962632974262
39.3812586740196
39.236144540404
39.2278137694501
39.3656414527631
39.5091160527224
39.0956455502257
39.3168945317407
39.3603642605999
39.0191906331947
39.4135095584863
39.1717884219122
39.2374513307117
38.8331045809986
38.8888189004993
38.8161159093343
39.2429486608423
39.0113939466853
39.2464855657025
38.8891681397963
39.0343664031904
39.0359578925995
38.6556802939387
38.7772825291799
38.6452938972984
38.5810089152223
38.4079788623502
38.6141750595786
38.5834198802863
38.4478469575453
38.7178668650305
38.7105171957719
38.7488854581659
39.0454374737028
38.9884974893534
38.725406588821
38.7627599349766
38.8955577300711
39.2296416177962
38.9760181109656
39.221120272288
38.8766099496321
38.8371837735381
38.8369605949363
38.865832488451
39.0269613989017
39.382633591189
39.195610745039
39.2102838614384
39.4029427883351
39.202951780028
39.1168351739389
38.9084535817953
38.9828353554675
38.8321964918238
38.8963283825084
38.8766666250409
39.2127531210309
39.4867809007753
39.2127976594208
39.5672681751219
39.474028007612
39.4895779485359
39.4970396269247
39.2655800133995
39.8954882162104
39.3765389085838
39.2445218868157
39.2342110956104
39.5253198190169
39.5027028849358
39.399017867584
39.5410820965906
39.4885825474512
39.1683235122655
39.0345346537503
39.3426556842405
39.0931409875075
39.2768543496958
39.2888704394803
39.0689766811875
39.2593415613649
39.2100535430385
39.1115555128552
38.9805858433758
38.974341819135
39.2503823144563
39.1235403052734
38.9477864525535
39.2112461103174
39.3433857315809
39.2973252572899
39.0971087885966
39.0254252127881
39.4247434519576
39.3125317144966
39.4309451898212
39.5240033740245
39.314623428986
39.7726408161798
39.787519443669
39.9242354234332
39.9482618143792
40.0097196507004
40.0031345275827
39.9857386217723
40.1348602388163
39.9108193080176
39.749671269281
39.9267879530251
40.0660284181402
39.5418576549707
39.6430554049706
39.9828985068647
39.9845813499307
40.0350086483702
39.8870957435098
40.1344837986994
39.8138468740735
40.0739194603359
40.0424333151986
39.8081913822102
40.0843762158939
39.9383359015908
39.7736598212764
39.7072034206031
39.8377205315421
40.1491601428691
40.1446798828413
40.1767364513404
40.0818291314061
40.0430614299676
40.0043669878925
39.9791115942378
40.0030196374726
40.0115629297587
39.9766432865202
40.0099421353937
39.8614397834137
39.8596886302758
39.88770685245
39.7812484095068
39.8572395231466
39.7723563586868
39.6905361996711
39.7535502965413
40.0864286143007
40.184215320404
40.4196164510671
40.0877295332135
40.0438551328603
40.0859440749546
40.1484446491222
39.8072398455638
39.5224937142884
39.6422824635514
39.791836097678
39.6200228560237
39.5161204387148
39.5542459622051
39.5607453702858
39.7184044878847
39.3190179595816
39.4377846878143
39.6443529099584
39.3357370865693
39.5069240560254
39.6135396728385
39.5663039178014
39.6711093563976
39.7257212123576
39.7814643527795
39.3922171198483
39.7833420167861
39.3674335792175
39.2443873153543
39.1466102304017
39.1819147260479
39.123318346655
38.9777291697049
38.8027306813523
38.849324754908
38.9191115904427
38.7677119052226
38.6998990333714
38.6204643177536
38.7677266590387
38.9966928805945
39.0334270673592
39.1639925039039
39.1639155109792
39.1949785829613
38.7796230010267
38.8221284431209
38.9712130438607
38.9909772537585
38.8652957157246
38.9647494072366
38.8905727149283
38.8018538916704
38.5411916210966
38.2721700599631
38.211633043142
38.0377417528404
38.254542128136
38.5926940782197
38.3751535366575
38.3262911384347
38.5582987572685
38.1094890210068
38.1094654003098
38.078123946378
38.3120397314199
38.2613313126932
38.8372760705637
38.6594213536428
38.6156242907149
38.3612959873206
38.4613602899973
38.5936138846657
38.7492973203316
38.7925559457743
38.9653629916405
38.9108075763513
38.6445402109398
39.0978851580088
38.9751030110577
39.0279438285435
39.3070306205422
39.1079974277555
39.2735871390249
39.309850990302
39.2116643697892
39.1305012472293
39.1526072178247
38.9619566919055
38.7914843349882
38.8364383614084
38.9436886373556
38.7418210741177
38.9994754598235
38.6179864631509
38.6636818033549
38.9058963729832
38.697303532818
39.0621194594107
39.2001816512381
39.3175219305179
39.2852543922477
39.2857514154032
39.1497449302346
38.6854089782741
38.7993155006683
38.809868985302
38.6271237944248
38.9002971268027
38.7523191543631
38.7013764783817
38.4936140294345
38.9791951784752
39.0050676870919
38.9736818043691
38.7042166570857
38.7450497902074
38.3515336008873
38.1737902060586
38.0024562816064
38.2496828839873
38.3765887669388
38.6712901390233
38.5012992196386
38.6280331129071
38.839851140567
38.7547597728095
38.8418560952306
39.0501966044588
38.9457487045798
38.7597897570497
38.8438533917095
38.9107946868622
38.9263399825906
39.0141974848294
39.2266960775464
38.934780610446
39.1411301405107
38.9508686409193
38.8226831611188
39.0344487131358
38.6883381604739
39.0707575582108
39.6313793148021
39.7914904839792
39.7318831522305
39.6989835621358
39.6932317063085
39.8204780208921
39.806888464998
39.8301775423577
39.7878987241977
39.2214088920868
39.4445051589102
39.618166944952
39.3724151351235
39.5548325790549
39.4907648318832
39.6264575155072
39.2929970155654
39.0744016473944
38.9834248402106
38.8940108194564
39.088152251399
39.3546044912387
39.6435823204996
39.3639311204848
39.2403417791756
39.3147376955271
39.2884341087799
39.0443731088786
38.9471316484808
39.291067266546
39.0317204369075
39.1793295531494
39.1560136889921
39.4458029874602
39.4594820765238
39.2939771096048
39.5603907233446
39.4820411492376
39.4848827679407
38.9842630427248
39.4182267941496
39.1395713181275
39.0723651072991
39.0493580682405
39.2599594301057
39.2407178821531
39.1315333019603
39.2162953828252
39.4794784282534
39.1425850202452
39.1601932263906
39.1984489985641
38.8819780614732
38.9465073842332
38.9762065889087
39.2313808838663
39.2031610876577
39.0677367962858
39.3881826237176
39.1120731124747
39.3153818518179
39.4953240811723
39.6146041973173
39.529529856654
39.5449636073301
39.4879529784515
39.7395406978208
39.6396736791163
39.4766954750794
39.5624004120279
39.2300568893066
39.6678614038955
39.5893494287036
39.3436660166261
39.5856839675642
39.5825153193793
39.9018033541292
40.0133615127354
40.061611899708
40.1735264287396
40.2348420651863
39.8929030402038
40.4417198243313
40.4690923306382
40.3317257143417
40.4616002921993
40.6736129570989
40.4835010021465
40.326142761924
40.1685277793256
40.4374598972589
40.2353089582859
40.3113354547151
40.402790934103
40.0526227165863
40.109140951474
39.8346658592159
40.1434938527299
40.0588484149036
39.8799959068233
40.1908670379613
40.2409018465831
40.1199829698631
39.9588109397561
40.0876706776038
40.1931037605115
40.1911931376514
39.9611618730666
40.0299446261359
39.6135894904619
40.0634492831615
40.2411374739881
40.1238244041979
40.1478458821671
39.9282271233063
39.9073212680849
40.0066595520818
40.2356618719281
40.0789327372818
39.893655391909
39.8833091987754
39.8791425739308
39.8241330714414
39.9398452676999
39.8435180037549
39.961627762927
40.3037198698132
40.1652548354854
39.9969942593452
39.8243710746896
39.3798485332247
39.2778712905701
39.3004551169394
39.286006830487
39.6417753801951
39.741714526286
39.6068434558234
39.5877981704463
39.9201349731171
40.2515596559894
40.1957934817973
40.2786079185905
40.214893393901
39.986681438433
39.7017909822088
40.020156801299
40.0357611919554
39.8634228048766
39.4720945472783
39.9235629570832
40.1665024821182
39.9813923016216
40.3803481826651
40.0237387267844
39.8384663841941
40.0565646034162
40.3124551441003
40.0867306395215
40.0021520501753
40.0254858064406
39.8739869605207
39.8593220581526
39.9580647664864
39.7944792188052
39.9035480816614
39.8108124503959
39.6940699881591
39.8439411941973
39.9551893456722
39.9819290391781
39.6832181829122
39.4030850284504
39.4127110304595
39.6332355036335
40.0556867502975
39.5560759339897
39.4549349835561
39.3161994539853
39.4812880282132
39.4983539913367
39.4622665562311
39.6188390977182
39.6142166410875
39.3144423859402
39.2689944489742
39.2533156134865
39.0463729235157
38.9957476503035
38.9568566302697
39.0250543267199
38.9033982571361
38.8290828114308
38.9363158993206
39.215195137109
38.9898752847217
39.3470706442413
39.3861092964944
39.2848895591487
39.3174385533734
38.8036204475481
38.7713239988782
38.8622514394299
39.0318541284695
38.7441442239346
38.8042385214189
39.1289488141369
38.7897311056867
38.7359537962166
38.7678908765214
38.7235889217252
38.8498304090614
38.7205560222907
38.4831416822011
38.620465883219
38.6745069590482
38.9601506215221
38.5625435562526
38.5765254429642
38.633412267577
38.4903803666705
38.652492378261
38.504656664585
38.5416077885374
38.73188709632
38.6609902334459
39.2228367586283
38.8491415501459
38.8110496857972
38.8508713990501
38.753287586258
38.746961309325
38.6742289060589
39.2134604979134
39.3907844978581
38.993309350938
39.0311631191247
39.0152639150211
38.7696109629413
38.7782969803589
38.8814479489269
38.7821198160816
38.7041822351681
38.6701562186253
38.9625562702199
38.8296318379724
38.8037974027172
38.9302533910369
39.1198099934625
38.8052597356701
38.820206440129
38.9415460095806
39.1343586187215
39.3398994458887
39.2874076655144
39.2403640410094
39.2619992097491
38.7821109982747
38.8436010735317
38.8363225014296
38.7978019230157
38.8974806653083
38.7529939360316
38.78861104252
39.0742842459965
38.8313191006564
39.1811545573213
39.3361152383925
38.7351890696465
38.7410211332462
38.6452770771334
38.5670550104275
38.5128560447366
38.5217401200257
38.5141295266192
38.2132735463399
38.4148043212105
38.3783371684891
38.5130415280115
38.2279555477777
38.1867200445761
38.2052243028251
38.1368861638457
38.3549144013668
38.5443100755865
38.3557245293776
38.5715364112658
38.5970181766137
38.4678747021723
38.323266469553
38.3574557696976
38.6793063005084
38.7380149303129
38.6666629684932
38.6291979071615
38.6478293562835
38.9005640906699
38.8411265428847
38.7733281928924
38.7293524146693
38.729762541573
39.089207355604
39.2012297070865
39.0471837480522
38.6742191448833
38.8033187117012
38.9532678756256
38.7854059589052
38.6967218101331
38.7979413178118
38.9285473875893
38.9500431183476
39.1069639372785
38.9930206164692
39.2131415427651
39.3535011281689
39.1036074770867
38.9549825172686
38.5840913962336
38.8039002076635
38.5831335857843
38.6099104280946
38.7520634770598
38.7112689790349
38.9300399063791
38.7873971209518
38.9107335270576
39.098515031759
38.8427735335218
39.0109294008023
39.0515346718489
38.9101759127033
38.6423848408982
38.7705487702764
38.7982648787327
38.586346646075
38.5345715195605
38.8283297314652
38.491415992691
38.6872578418071
38.7701923425979
38.5370429441409
38.3194436521514
38.7703718026752
38.4445246159928
38.6518746346593
38.9471868706404
39.0177175983148
39.0146019827645
39.1524731269627
39.2702821232647
39.3306067787354
39.2636897708703
38.8882135590804
39.0872732762816
39.5948438791632
39.3181550680262
39.3572101718975
39.2993063772931
39.3840116149156
39.2665178006141
39.2291917612786
39.0637527858413
39.2097285450629
39.4091334370765
39.2470184874167
39.4272572787303
38.9998575743844
39.0032284712096
38.8596585119977
39.1166915031485
38.9040065084886
39.0115334417562
39.0213475840783
38.8222805173687
39.0718904879653
38.7690266471784
39.2065321145295
39.1311264409414
38.8210914278112
38.9965434450637
38.7893961656155
38.554026074843
38.7459963252164
38.9728334158608
39.116359027254
39.0229577723744
39.5244535681723
39.3928951572595
39.2493426929821
39.192376250959
39.1972187917392
39.4011578860864
39.2466943371153
39.0939802428257
38.994075650171
39.2888793652503
39.4186705384819
39.5069864279615
39.473805998938
39.6158952415296
39.6375015852586
39.4448317527771
39.355021831061
39.6194506308227
39.7102133853971
39.6142471485236
39.8079335305948
39.6802270123725
39.6454203175435
39.4914615377554
39.7291759057479
39.499370079793
39.4148506243069
39.556755949907
39.7036123215232
39.7989270858045
40.0131086526154
40.0943364794422
39.7317562682346
39.7583165422312
39.8905022086247
40.0367557447116
39.9775014757906
40.0256610659342
39.4471638273825
39.3789873718602
39.3183913963737
39.0286423730605
39.0759791429824
39.4164249567388
39.3609820799394
38.9757363280138
39.105810283674
39.1180551015288
38.9541505556777
38.9967906670546
39.1210636703269
39.0046648535884
39.3678639645846
39.4709036514649
39.2968951153305
39.1934004508815
39.3066678925607
39.0175181604781
39.0142752305517
39.2493608314423
39.2506261359357
39.0108555514039
39.3709944635067
39.288000010299
39.323562330897
39.4882517997846
39.4882687022306
39.262679957362
39.2091511278169
39.1944263178529
39.3298453942785
39.5277068473463
39.2007823561313
39.5283090604517
39.5586638604388
39.5905855293339
39.310612692105
39.474516468637
39.4350706656638
39.1136659941174
38.9712696867169
39.4985086975948
39.2123529615778
39.2649141705874
39.1691256972979
38.95508506752
38.9866835927881
39.0507569793976
39.1448024594354
38.9914403900683
39.1620403672573
39.2720660000273
39.1131919563123
38.9145533646768
38.973565431729
39.0221400203672
39.0636939231977
38.8026097258409
39.0236547743272
38.8624165297781
38.6853346495849
38.7859086620664
38.8007239829206
38.8707766119039
38.7064548939006
38.9765928461458
39.039455574618
38.7237834644154
39.0035314095368
38.8475122271844
38.7188554452991
38.8663171730565
38.650672213291
38.8769242572948
39.0087984341904
38.9846361053951
38.959394374638
38.7158427248279
38.9001728777616
38.9327684621664
38.8703125696853
38.6863929697825
38.6648686250324
38.5743084565649
38.5121076076763
38.7112695886995
38.6127890119013
38.6232345554882
38.3338948567163
38.5925114158905
38.8307009942331
38.7380918553518
38.5460474612987
38.3528984768313
38.5149025725664
38.8142446895815
38.3929976420787
38.4112306403459
38.1857837109378
38.4414285638525
38.3091692456659
38.3536617431183
38.3367659114033
38.1952906739446
38.3631634249286
38.3287146195335
38.4794259212029
38.6189390799194
38.6466309032146
38.8276439522797
38.334896949225
38.4557483926645
38.466971636391
38.609914973506
38.3568169562731
38.6124218886753
38.4398416093856
38.8275870056545
39.0119669858628
38.8990016664076
38.8750632112676
38.8771925762628
38.8501976001733
39.127050279385
38.971992308157
38.8849709373396
38.6966663589608
38.8208343774131
38.6794410335875
38.740225410625
38.5529841189115
38.5314584525944
38.9994176645426
38.4779000310096
38.4419614721531
38.6022629703502
38.5218613361208
38.5874648522758
38.7654757427719
38.8304079950571
38.9696941990795
38.9533352686651
39.1277898809718
38.9374042126572
38.7822549500964
39.0430060669652
38.9106178978909
38.8546590343757
38.9091603874547
38.7429676378162
38.9749162230647
38.8088795467265
39.0843796463405
39.0397332430295
38.9822772853779
39.0601224609754
39.2303715131704
39.0079473645977
39.1543062360577
39.3803931841515
39.4320020641307
39.1189473094907
39.3065094142999
39.0373153450968
39.1086985100604
39.2089632243685
39.3502478897265
39.5770426082775
39.7949848204493
39.6502833961827
39.9461204407759
39.7206431493547
39.1937440446883
39.4631921522818
39.3236245333637
39.0065151281668
39.197872865425
38.874155338837
38.7892273891442
39.1083911439362
38.987119972072
39.3199113811473
39.2070783215976
39.4803068494715
39.2509200246624
39.1521945984449
38.8726571312082
39.0106769288588
39.0645651454173
39.3429120600326
39.0081133781944
39.2067248002538
39.0905951499939
39.183009159749
38.9898347242823
38.7690249070091
38.9528829569678
39.1214287422534
38.757716783324
39.0923135641304
38.7093619580539
38.9981466092131
38.6147261231882
38.7178523685266
39.0559011829043
39.0826127457987
39.0920465420286
38.620372647732
38.7210226389393
38.5426207226709
38.9664480137375
38.7144849574382
39.027765629999
39.0069408315328
39.1095050458434
39.2582626087588
38.8942133872423
38.7701779888997
38.7723049698727
38.9519143253411
39.0675886664546
38.8913847897106
38.9661401097607
38.9564315668306
39.2864322477508
38.7305204645029
38.6941599484373
38.8351029692138
38.5154679152814
38.1215079140704
38.9582957873009
38.7652529906245
38.820905228708
38.9464558725701
38.7066562099686
38.703943590848
38.6227663153032
38.7757702863441
39.1808014992375
39.1923344790424
39.0043784339473
38.9494434646227
38.9142455061754
38.8366018041738
38.6418526245431
38.6074254817864
38.8999790823071
38.774506072769
39.2731062205333
39.1265292169299
39.3675418907741
39.4700827675455
39.5096705726244
39.4469564009285
39.4404058991329
39.4055800614594
39.4168854895014
39.3158166947537
39.0047976932231
38.7928760343718
38.8532934674677
39.1841416015429
39.1723297439758
38.9838846761203
39.3084148305563
39.042186503304
39.3096000777714
39.2281534070625
38.9796896425774
39.25017096845
39.0158390056617
38.9909241965868
39.0028966326247
38.9765698761719
38.9088052741455
38.8750624756461
39.2245593169132
39.5153888569892
39.2188066004889
39.3171764887422
39.7249881121143
39.5305607715561
39.4726522489845
39.1185526851111
38.9613264316147
38.8458379984311
38.8222993539905
38.8441703773485
38.9112954615729
38.9006314663699
38.812909357421
39.1021951575631
38.8653200003949
39.0113072897517
38.6830393655427
38.8031153516949
39.0419466098831
39.238438962377
39.3936787301026
39.4137027056712
39.3452690574358
39.5570344970729
39.6712135997072
39.8314918449363
40.0501127704339
39.8588273324852
39.9451371883242
39.8610049484933
39.5965344404479
39.7123159089587
39.3125420702874
39.432414823699
39.4861033127197
39.579534032537
39.5098287263416
39.6295810341222
39.5565042641314
39.4780789489811
39.7387589364682
39.924044977126
39.8329064765067
39.8771656980236
39.7979489671632
39.7319437236361
39.856629398961
39.6822849950905
39.6701793924204
39.7693750448538
39.7241602174618
39.6848219861706
39.8252632283428
39.8769022097514
39.9136491266777
39.5467199373
39.3687692794342
39.3454476485735
39.2312486241244
39.3153535744747
39.39818742173
39.8016639895954
39.2570659220321
39.5232842815065
39.765110661685
39.4576614646519
39.7858603470935
39.8370487021746
39.7491551549725
39.846641771503
39.844187387594
39.7642735260429
39.7587468412278
39.7903424038895
40.0160375438056
40.0808759164238
39.7657095724273
39.8603471849222
39.6378360429309
39.9605891713556
39.6762741739918
39.9155503294276
39.8934265553849
39.8118128724205
39.7328536241378
39.5362390068342
39.3367415637545
39.347681240193
39.2625752313264
39.3338470033675
39.5811091501553
39.303157926301
39.4454510391065
39.588667320101
39.5425533809956
39.4293809957815
39.4071273859328
39.3256530295514
39.1280675492197
39.3329902673463
39.3459469207973
39.3338151573521
39.0548379690324
38.9626886438137
39.1216233302553
38.7445367418881
38.733508883455
39.1040954244689
39.0768141182168
39.0885178757368
39.3855876235569
39.1857996248667
39.3589000961997
39.4037314390441
39.6269491164598
39.6472326679459
39.4376296280588
39.1082656912697
39.1397484761364
39.1023189716437
39.3154997208924
39.0918642317247
39.1019692937874
39.2605505048513
39.5053818944797
39.5635526938463
39.47352639815
39.4683271681261
39.5592663692978
39.3417931512535
39.2013641008995
38.8711827345205
39.0796253484068
39.0155151388453
39.1096760291791
38.5815597383686
38.8916164465261
38.8150983314776
38.750311340476
38.9208484675831
38.9412227825276
39.1290401195376
39.1511038109532
39.1688554521695
38.8100116819706
38.7453421605799
38.5801550578907
38.9019010605984
38.8675481778271
38.8751719366829
38.8819642161832
38.6924054948993
38.7914620999816
38.6746416060839
38.8108491742182
38.7236307790308
38.6232628334857
38.4798247793731
38.277909663611
37.8809774156705
38.0057360950097
38.1758539741281
38.2096315429714
38.2957905573052
38.6038538919714
38.9047304168165
38.3669213905138
38.4383986844411
38.3612730281431
38.4049668053616
38.6470167910869
38.9355786153424
38.796083185317
38.9963043670916
38.9035762853933
38.7451425666874
38.8296693204811
39.2332313753524
39.3192214838228
39.1086347894031
39.4474324879066
39.3295588441001
39.2711919063156
39.427558271431
39.5003506346387
39.4158648273344
39.4662193980471
39.4227375459099
39.2295536782279
39.5012196720771
39.3452790185068
39.3366241150818
39.4223485841964
39.4688983948317
39.3881150378167
39.1531376233436
39.14944189654
39.296565305471
39.1601393140201
38.8610162221343
39.0409320271853
39.1024823879091
38.9628594867975
38.9728231102893
38.9490755324912
38.9569285680663
39.1982360443979
39.1238218525057
39.3176521754388
39.4709348281088
39.2580145683747
39.2645577152638
39.3771605033613
39.3859749910148
39.6073658496601
39.4643645440326
39.0985381977022
38.9337470401417
39.3948364571887
39.0355230120402
39.1391836007709
38.9677352960891
38.9366914951985
39.0497152191084
38.9728817440838
39.3377681863042
39.4832830818399
39.5964712046432
39.8748262101136
39.6820333070248
39.9187381503921
40.0679093830377
40.2089078558043
39.9874691755449
40.0124282702778
39.9516854547923
40.0540086742944
40.2197341403667
39.9929979309619
39.5038608045562
39.5778557639997
39.3273129749462
39.4880620814106
39.5941988051858
39.3426233152583
39.2102338848147
39.6234493453548
39.4721096935239
39.6429857630263
39.5448321555123
39.6600830822416
39.6127650177499
39.5594934640168
39.4867102178047
39.7063638343615
39.3356382762588
39.2047452354104
39.5104916122724
39.2716139510402
39.5836978827292
39.8131445420136
39.8794686448308
39.7419723334075
39.8161919112884
39.8059608205923
39.5892891373479
39.5471264314079
39.903378808069
39.9307022235406
39.6935923483114
39.6861496094365
39.600003057156
39.5757925799126
39.5183484898628
39.6016965507848
39.202368845866
39.4007317032659
39.4071838014122
39.5310309961362
39.081891836065
39.2239562379762
39.2559599613039
39.2975954752639
39.1369931217737
39.0417612968955
39.0441994835541
38.9419450262603
39.1051036255642
38.8378745762807
38.9814702483843
39.1384705317777
38.7800610663347
38.8943858022346
39.0324506113501
39.1660157516113
39.265646790722
39.1653350990387
39.2061860542559
39.1129958604253
39.076198145374
39.0927116809537
39.2687430591158
39.1574079796544
39.1339500108264
39.3681455615454
39.550673703673
39.6501102910443
39.5507752747315
39.6301589412918
39.4088092066207
39.7114966039183
39.5803671679816
39.7452306300862
39.5891736756876
39.5320053646945
39.4436554125202
39.3302696021916
39.1350401812925
39.379680408131
39.4964112478096
39.2416525623197
39.3809686392495
39.7092163808963
39.6947450269761
39.5948285143739
39.3428882945668
39.681127157424
39.7297634445374
39.8936198226379
40.0058598928959
39.9984499393156
39.8885243001974
40.051591897706
40.1556110180876
40.4580657214693
40.3781936668409
40.4289262375742
40.2675381784783
40.385024657503
40.3831959145351
39.9765864671606
39.8444614184659
39.6460363901704
39.6938828198415
39.4816657303537
39.3438251078231
39.2332768795216
39.3501366579308
39.5725684707406
39.4888684560668
39.2497883011505
39.7620955118798
39.7067837862371
39.752928893971
39.7739110303784
39.5428811442995
39.0999750204397
39.1270014401366
39.4088792760008
39.1439433227068
39.0600038826159
39.2714452532511
38.9141641567747
39.2280692350803
39.515752471577
39.4736407463178
39.6736099876221
39.2818857260061
39.2599154750438
39.3840924961489
39.5624651225108
39.3528122761237
39.4399011932556
39.0677688830917
39.451886671894
39.5220079052305
39.7061688254669
39.4014195154298
39.5564661591989
39.6212582802486
39.4471680582285
39.4194811685212
39.5347692434007
39.4777396130112
39.5403554625208
39.153848568244
39.2176736192065
39.0321087058576
39.2747084674868
38.9856245031079
39.1319266971961
39.1832408339041
39.0833411303433
38.9191663392003
38.914631990135
39.1532658380669
39.0923428757931
39.1853276534105
39.157264112731
39.3002389225706
39.2466365285844
39.0902244641482
39.1347251813571
39.3330567001683
38.9777007160219
39.0913988892047
39.2492359578507
39.0982029923035
39.0290208175293
39.1975390489882
38.9762930842247
39.12260851721
38.9090135319155
38.6256222116395
38.8098203650879
38.5810738753291
38.7789790295818
38.7379917745116
38.6585258480615
38.6169368120655
38.8014195010347
39.0098094882932
38.9653245796675
39.2354036797381
38.9111958503723
38.9265559610331
39.2467525298968
38.9619233980391
38.8214980796107
38.8792258576709
39.0424836633136
38.9626160199605
39.0848255275249
38.8151281307737
38.8615421663222
39.0265350808001
39.4310800554004
38.8944218589757
38.8871167392305
39.1051159979753
39.0012453892219
39.1903601708584
38.9307179181081
38.9352550486962
39.2271355803998
39.401427908091
39.0589580279067
39.5637112221628
39.2643513020275
39.4042305697708
39.2995265343995
38.9293385791942
38.9102640922442
38.9958426177808
39.3262338486176
39.2623169148152
39.1217323820137
39.0724578258717
38.9043592160194
38.8726312252915
38.6194280729081
38.8457386079006
38.828905501292
38.7861035404238
38.9088804107588
38.608777166926
38.7039338232927
38.7940038913315
38.78389209057
38.7164953964652
39.0141182765339
38.5779057085616
38.9941262070147
38.9667389781357
38.9689470551231
39.0720560559687
39.2937487903222
39.4598714846485
39.4936380733143
39.1762464915909
39.3772299000984
39.451781107999
39.4553746879407
39.1915574623422
39.2825523940818
39.1274719514732
38.9576003547394
39.1468719618194
38.9054942996383
38.6953220647154
38.8274435360681
38.870678851126
39.0354045570203
38.7809960345666
38.9278015053293
38.5755861123676
38.7995210899497
38.7154460929884
38.5223065762332
38.6734101544114
38.5982864021641
38.7453904804603
38.7094431108308
38.702167245168
38.8303137818495
38.7620220015838
38.5904750532801
38.6830749030792
38.809725997951
38.6520597821034
38.7077490374727
38.2481207291422
38.570703900208
38.5124132486805
38.3120825394554
38.4501819988467
38.4863101386697
38.4754518132676
38.297002274299
38.3456792111667
38.0939623039337
38.0635280964101
37.9864341263092
38.2083098176004
38.0551511880669
37.7172639827172
38.0241196064761
38.0730178826465
37.9347984119304
37.7567079707648
37.6811405306206
37.8449639588646
37.5245190576256
37.7157830321768
37.8075553908765
37.7265208640189
37.5033615658664
37.7079036565424
38.0747915387358
38.1437942830408
37.8967384215694
37.8192062961912
37.9152001428359
38.0588630375281
38.3264342602489
38.495074209668
38.6223565585822
38.5841450411501
38.4707668113054
38.5227615374439
38.3451010779288
38.3071134894422
38.5635608146366
38.3939897619022
38.5105123884682
38.4489476707746
38.2494037536569
38.5244734728111
38.2649651185522
38.9203677718881
38.908881779764
38.8883033098119
38.6660908710486
38.8087958182111
38.6093190374751
38.987482833208
39.2062774414468
38.9852771909527
38.8246489230396
38.7337899826403
38.6521234751157
38.6622363613973
38.5362154929552
38.5879717889004
38.5471288062696
38.7497840918971
38.977824583757
39.007010909092
38.9317497811227
39.2079421318211
39.1293997980514
39.2933779891523
39.214022924806
38.9983324800102
39.2257690154872
39.2154866789463
38.9737541535706
38.9884164599162
38.6811510822172
38.5809629528641
38.7954937777838
38.435095791465
38.3688257798118
38.4197807262938
38.4295009969643
38.3551547735878
38.5016895199313
38.1826812026022
38.2870930102432
38.1350923968425
38.2561246512071
38.2684932898494
38.1217150056751
38.5191816194184
38.5572070347506
38.4245104634332
38.5576849818025
38.6586117664291
38.8319442380967
39.1286863981348
39.1954343399912
39.164514831327
39.2243584232101
39.3454158495057
39.4434422697457
39.2264066679809
39.1148210271963
39.1502855647694
39.1391929466156
39.0019664283478
39.2039172965912
39.2908954157429
39.1124428379393
39.1442368337262
39.3043518488444
39.3394355239018
38.8849661432858
38.9853729004312
39.3934298950444
39.1133639101712
38.9936697534591
39.0122245312555
39.2467347778137
38.8912710272428
38.3389257813809
38.596234280372
38.8557304954856
38.982311638428
39.0040705260445
39.0220853947857
39.3884497004553
39.6343516349792
39.5405611085646
39.6920332740142
39.9862618389097
39.6495934967316
39.576362528073
39.7232497295425
39.4205981850011
39.589519326192
39.7507753846576
39.4909948967333
39.6551063246424
39.5476038568016
39.6230571383677
39.7534668470942
39.6659399549507
39.5844950293186
39.5401512360287
39.648969292518
39.460227909219
39.5390223323174
39.6178934303401
39.5790988019155
39.5205162974205
39.3768266439029
39.7647109367017
39.8671486193688
39.9403257432156
39.7018030207521
39.9356964003365
40.0664588314796
39.9349899568443
40.2013555968401
40.3390749607446
40.4885105592718
40.1794637382337
40.0868574801685
40.3234454205678
39.9679738242671
39.8184157162138
39.9773884437914
39.4651778343816
39.816769878165
39.5423142056931
39.8146288840685
39.6250458229876
39.8137239145374
39.7644589687498
40.0507638218063
40.0967389538603
40.0488708571341
40.2095047630127
40.2010938804718
39.7946579823568
39.693833232703
39.9680442828052
40.1477452305946
39.9700833798273
39.870905215458
39.5705194018513
39.8217672073207
39.7965318627464
39.7251063114578
40.0751823700108
39.8556828693501
39.7081570263792
39.5836038479879
39.6278367296091
39.7815701752952
39.6308890110428
39.2793802863329
39.1855723299252
39.1827802811847
39.0194159342535
39.1501797065931
39.1342521163653
39.2912156960568
39.0836969418141
39.0909601921487
38.9442954290792
38.9307976408643
38.9493028552414
38.6469072816302
38.8584020009376
39.0310256154828
38.9965620417129
38.711748752136
38.8824597618797
38.9871499769888
39.2254810861617
39.3137422434053
39.5937082246483
39.0568258787715
39.6570562915573
39.4655271587405
39.8550394254524
39.8981732577852
39.5215207065563
39.837533340814
39.8558832777099
39.8106943810988
39.6372244285269
39.3088430332688
39.6091220734663
39.4829696611107
39.4138231159688
39.3662703713667
39.1785079655067
39.1097939046333
39.3096569501311
39.1112638646906
39.1894411006882
39.2839763791851
39.0140231242106
38.6436541995708
38.9810217719953
38.8533352426558
38.878429310604
38.4633021431558
38.8879312510351
38.9374621440371
38.9656170691266
38.8617530122629
38.4335743226891
38.7179388671142
38.8085010016557
38.8892006702325
38.8600009263891
39.0545379111943
38.8491610846021
39.2818677437653
38.899412117855
38.8860599575075
38.9149285987147
39.0707963848605
39.0405800330291
38.9855536380722
39.1565417346987
39.3474776840537
39.1489342707508
38.847857100845
39.1029733268515
39.4478991142064
39.2247782016905
39.4240008660083
39.1530601686311
39.0246198181427
39.3100484340923
39.2843877787451
38.9337800207514
38.8714973753967
39.0041953539971
38.7677946535637
38.3578378904745
38.3310501435609
38.0276259633321
38.2364871681043
38.1460094201626
38.292269439272
38.2474931433925
38.5035938804391
38.4243808819949
37.8661292802408
37.8488135987244
37.7822454356002
37.852445751766
38.2524728653975
38.4687010616217
38.4910110895671
38.4267922417786
38.3501599496675
38.3917130710739
38.5292767284256
38.4557934042929
38.4419532296588
38.6974519171805
38.7705130472396
38.7280274078736
39.0749252922948
38.7690758024644
38.6737943358119
38.6932313627894
38.5568875239194
38.677140320472
38.5374938411942
38.4242701582802
38.5501225381527
38.8757249290702
38.785139431798
38.6861607620279
38.566286519543
38.4145390971856
38.5414467196522
38.7243744089509
38.8556150457667
38.4329496671569
38.6756337304876
38.8583058596066
38.5690477889766
38.4213983987249
38.4916601665229
38.8190711726455
38.7589226392285
38.8279411558017
38.3659242890098
38.4017911770332
38.545341912919
38.5339057290943
38.6077583941137
38.6894408792002
38.4521412365228
38.4339493977267
38.4337247112398
38.2964165213178
38.1751093671416
38.0670007023558
37.9705587331468
37.7811014800293
37.9132510482958
38.0042238839086
38.0229045017301
38.1160673026973
38.3054256167665
38.2292322299493
38.2642085475333
38.1649036513798
38.4640287070495
38.4206189163758
38.1809465972678
37.9284227413747
37.9542927463918
38.2731280313757
38.2336512079779
38.3372242348476
38.1773864150661
38.3441103662062
38.3053359034949
38.1647481830001
37.9252367649438
38.2492297884939
38.0783777940335
37.9581221953469
38.3463996576404
38.4781154958911
38.5140132580163
38.7451831377595
38.5862645636701
38.6832680060974
38.4687931136038
38.7900664905332
38.7540475186107
39.0653181874323
38.8765169308893
38.6758572991471
38.8606892885925
39.0184659395169
38.9826747470614
38.9133265096164
38.9117554204951
38.4614977250991
38.6806813372551
38.090194244123
38.0947239475021
38.154577453345
38.4693169778657
38.2931353925636
38.826752962011
38.714116843078
38.7126080424667
38.5792535302569
38.3275402564741
38.125388458867
37.8969724633886
37.9064257983278
38.0729392617685
37.8907943706774
37.9740569157216
38.0484584675849
37.6460306486585
37.7530844274557
37.6985014944911
37.4396199110237
37.7466928163074
37.7238892650114
37.5869632271101
37.6336670175425
37.5799375160276
37.4859132572063
37.3796613317002
37.6301526190691
37.8090632868876
37.8536385691595
38.0801562418864
38.0816620735116
38.0914387810905
38.1845371890845
38.4478175546047
38.6909755525213
38.9282047886791
38.6221002940248
38.2865708022338
38.5560457440633
38.6576199251833
38.8312944250287
39.0066882293793
38.6579306461799
38.7122186431754
38.614859043141
38.6439685198291
38.8348920516248
38.902918353825
38.7720223973178
38.7369482575314
38.6505949172516
38.5845205351174
38.6463370244662
38.7145062137427
38.6922061265844
39.2302651688329
39.1331895188647
38.7756770212491
38.5343500389243
38.8949704840907
38.8398689409063
38.9196816202298
38.727374647412
39.0944736382565
38.9241823247121
38.9554551778895
38.8285795982256
38.6865934532257
38.7160412955243
38.730838486588
38.8041909880336
38.7888179545133
39.209781951479
38.7955722794116
38.6897729680632
38.3856015678131
38.5959375126284
38.8937454575331
38.994799527255
39.0822443600584
39.594535505056
39.5192499708761
39.4984441490566
39.3621669682589
39.3007868261321
39.5957916089642
39.4477428660385
39.4737452080074
39.6220687220068
39.5562507696463
39.3358618077038
39.7097818341918
39.8134761965704
39.8301363379019
40.1778097242679
39.9382043329766
39.5831005955233
39.4671861661646
39.7068464419854
39.9115572836141
39.6201400922052
39.1398089893073
38.9210018377157
39.0958666631329
39.0910896703678
39.133842529768
39.3696946193178
39.3750508332948
39.2383325660208
39.1279433749348
39.452887543765
39.4009166604659
39.181232362914
39.115363090116
39.0165914792344
39.3715301989691
39.1094475136
38.8874471981775
38.9804554489424
38.7778060615369
39.2977950824064
39.0414457314624
39.1718791210835
39.0815347345984
39.2350026007991
39.0574960726612
38.9685062189249
39.0462800084829
39.2214144791788
39.3529810364005
38.9442681075369
38.944861317826
38.8514400083041
38.8656920907428
38.7295873139776
38.9958159840945
38.955349540874
39.1814805824188
39.2780022455939
39.205718787702
38.9983735347898
39.2377741098813
39.0510136177364
39.4312389462113
39.6404358119539
39.7942946892046
39.5765830064515
39.8149357628863
39.0935434323437
39.2600340367181
39.1031228373022
39.0812337327372
39.2960727876496
39.4142481447289
39.3783626047661
39.1966910484929
38.9552584963843
39.2924485296573
39.0514390238767
38.9477553424868
39.0008142675789
39.0333251776458
39.3830187452392
39.2791068095081
39.2645843767588
39.3170890376253
39.3565024840484
39.3676743188403
39.4245242779701
39.3185542944161
39.4878792741491
39.3985267055178
39.1761947659645
39.3395924205028
39.5351795723262
39.5708656242331
39.2430591885876
39.3608223929822
39.2445720499212
39.3010178750825
39.7110261159737
39.5971728079519
39.652697398773
39.7508358279796
39.6677187392887
39.7044933871994
39.8495131661103
39.9789265647352
39.9627146761781
39.9237138807058
39.8589087253983
39.7637214618114
39.6627455187907
39.7887098866916
39.7896526300682
40.0031797476126
39.9775008847742
40.1330541579637
40.0855120992579
39.9769417492848
39.8631545994335
40.2055106658674
40.1218109745922
39.977093307927
39.8783251211124
39.9528075838171
39.9387277619507
39.5406859625265
39.529746134776
39.748954058266
39.8416529395364
39.6698371793966
39.6420148754611
39.6018451769192
39.7164229923006
39.988007448468
39.9216498077222
40.157274399
40.4725707585775
40.5291914957874
40.0088978499123
40.1889692535531
40.3265804689908
40.3849860822766
40.525745327395
40.2096176677462
40.3817889398408
40.3766372968566
40.386206735346
40.1776888731209
40.3559904836259
40.1417777979149
40.1403812177799
40.1944448183168
40.2201725493573
40.4591523466552
40.8421811013852
40.7948226154975
40.8408850512824
40.6818135855333
40.9614540608833
40.8043079971654
40.627589531501
40.7599908784569
40.8550399361507
40.3800154213226
40.2497982851228
40.7296746559863
40.4818299473457
40.3838940355422
40.6931636241043
40.8293468323212
40.9621865848325
41.1005813917615
40.9881200054293
40.7235362461869
40.9238032277207
41.169787427369
41.0167727673238
40.9954592251655
41.0273793742342
41.2041438747229
40.9293846951545
40.8678176161764
40.9227040320277
40.6652822860927
40.6795932745238
40.440129052877
40.3384051861117
40.4641203347038
40.4968640425602
40.3365163902885
40.2942543397841
40.0776119585512
40.0303030655274
40.0722749101564
40.1079454974899
40.2754266459169
40.6057302113463
40.2477221222316
40.0620982340229
39.9385565522196
39.9133292760898
39.9597085687758
39.7309677403746
39.6898527250077
39.5853322426614
39.64343025394
39.7785494001202
39.6535243067079
39.7581455400837
39.4852470200017
39.2665913953176
39.7597075099193
39.7861721159868
39.9072222009531
39.9004339682708
39.7923622625361
39.677716132339
39.4425204339199
39.4577562849068
39.9290304257571
40.1088976338225
40.1020974892081
40.3923876517019
40.3833654750477
40.6787368650093
40.3889165812864
40.4415641217044
40.6098740181833
40.7553860217793
40.5650274952321
40.498042949068
40.3683219414019
40.2983874785553
40.4316877142643
40.5337769634319
40.3069588901657
40.5582505859192
40.4235425870578
40.4573044202749
40.4136843154606
40.0346914363357
40.2013428315086
40.3900998778041
40.3553565769621
40.3757875956148
40.4394521366466
40.4999549868994
40.9497589624971
40.9409243997538
40.8982857489872
40.5069084762913
40.4225409388338
40.709938046372
40.2326891086114
40.4399052639564
40.2578380784285
40.4735367822402
40.4566157784307
40.17435994091
40.214417101793
40.2552886297118
39.9237330886553
39.9940498576156
39.919448973425
39.8122577102884
39.5863695358944
39.665343257289
39.3335891110206
39.4633161340324
39.514338894283
39.4663223611756
39.7486710301394
39.5912189810804
39.6204156146041
39.5191947904296
39.9552692051817
40.0436812148904
40.0201913207105
39.8229715941087
39.8813358138397
39.9343810145278
39.9330295466232
40.3035594861667
39.9184621532826
39.7222655167097
40.1245747580945
39.7446295275287
39.9187815275241
39.8407593414673
40.0922621772792
39.7236468086112
39.6452435437852
39.55992014723
39.6663912172792
39.6477428830508
39.7832625865118
39.637030198112
39.4337388436136
39.6799494143007
39.3500446605846
39.4319876422195
39.1898268238349
39.2379066390402
39.2220260438543
39.4120642838715
39.3301854362619
39.3505843353926
39.4186707301982
39.3255892753601
39.3083261548757
39.0640501482
39.5162828955806
39.2678798883284
39.3221306701058
39.1065917903318
38.9572585467409
39.0505709410941
38.9102481429818
38.9371213567809
38.9436513956374
38.9679676484489
39.0512247880573
38.9344861804314
38.9532503626972
39.1932103258463
38.9239548099184
38.8668460026409
39.0838759109864
39.0735469690522
39.0251567470884
38.8369646283407
38.6997020693627
38.8471131578318
38.5002264760575
38.9129823458951
38.6642700319634
38.9017914711509
38.9756805729089
39.110413690374
38.9210963609084
39.1638921781838
39.0334620431602
39.1336933127807
39.2068160714662
39.329126567906
39.3423148053792
39.2780509876755
39.4674219187087
39.4485752012472
38.9713160907425
39.2207347132125
39.0262049589926
39.3029026361927
39.6242699451348
39.650247707825
39.5631127854768
39.5095917366381
39.1363192401251
39.0653391615604
39.1295046402292
39.4676339206728
39.315371029332
39.2953926225469
39.3288752819212
39.6922090703791
39.687946791837
39.7141391410631
39.6956579389948
39.8096931210513
39.9034471158507
39.8050775760238
39.7773392415578
39.7706669939934
39.7751952392159
39.7905682930202
39.6321835411556
39.4974840425913
39.0394519976032
39.4933335438396
39.5752894727076
39.1790725528069
39.0685817010202
39.5401666336976
39.5985749640555
39.5130282727564
39.9234027260573
39.284803389685
39.0744190134274
38.9072845594756
38.9543215880877
39.0804230030773
38.9857203167871
38.9504612593872
39.0407189194171
39.1429494697479
39.2811026138057
39.1743138892368
38.9977611679156
38.8967919447819
39.1726908073622
39.2677286692794
39.0584707379546
39.0752482425696
39.1615314110679
39.3374396814899
39.296723181592
39.2216352657429
38.9755044572349
39.0938076141972
39.0764995871032
39.1850770700039
39.0670982838495
38.9958838367953
38.7498633731495
39.2122809750343
38.9687465397817
39.2369645908807
38.929834548237
38.893353994183
38.8856948857446
38.7852134961411
39.0128063749899
39.1311107273985
39.0260395498259
39.1461056836882
39.444767221742
39.3646453718378
39.5395526993949
39.0260251339672
39.09993721077
39.2619472532289
39.0131911229515
38.9319953316481
38.9967521821246
39.1204586899301
39.583616537418
39.8063635618364
39.7687138974564
39.6731375962547
39.377741044177
39.3816311016704
39.4068685266616
39.0618553971345
39.2998963972717
39.0941090443122
39.1003184559006
38.9731774137114
39.2522621915435
39.1144408450118
39.0598320125102
39.4194655495279
39.3490168260669
39.1765935820944
39.423877399209
39.4691069408305
39.4332089708763
39.6793791330904
39.2593933776149
39.4626593355863
39.3019203494384
39.4628751115161
39.6514349482685
39.0257196702843
39.6047732945372
39.4060124896198
39.5559318459054
39.7005816273174
39.732595284071
39.9773430256655
39.6130152041466
39.7397335050854
39.4032423969812
39.3385081908715
39.3601329383065
39.450575177829
39.3459523449631
39.1736933181462
39.0985435917692
39.4272498054733
39.4005141748981
39.567998332143
39.4802919073743
39.1820970138596
38.9716974656741
39.2335900296069
39.2168297101049
39.0768235047931
39.081131019396
39.0945603462272
39.1834582438395
39.3820414359942
39.4521963567717
39.2932392107275
38.9527187779265
38.8409663859608
39.070972389954
38.8690267654471
38.7676000758673
38.9030217960809
38.9431333739803
38.7978265461341
38.9655474178582
38.9037248904259
38.7384508422472
38.7959353785572
38.6936169890965
38.6048086835426
38.4991494321087
38.4585156435827
38.1788892963534
38.694217611218
38.5333915389831
38.2854074344013
38.3410848444158
38.5116156214915
38.7730227287188
38.9829518571726
38.9996780119057
39.194483401395
39.0193592213848
39.0035260583279
39.2451690801421
38.9965532248057
38.9644396781921
39.0251910906509
39.0871433796237
39.1421399410961
38.9378546799845
39.0562482171361
38.8596143141823
38.8104044097979
38.7993456945207
39.0816481572277
38.918716162392
39.2071633358558
39.2252555371149
39.3422152205152
39.4112252477512
39.6856227779879
39.4492223598945
39.071128870897
38.7227472570298
38.9075092410551
38.8648421382413
39.0210303273863
39.2204603002165
38.8668630704667
38.991578015087
39.2314271373978
39.0621981862888
38.7528405145347
38.5775409232282
38.687985700604
38.7242634351217
38.5562632544372
38.690102249067
38.9179830575685
38.9208314689518
38.670519819963
38.9892605743932
38.9129743311049
38.885536104042
39.1153786255197
38.8189674642442
38.7975278240943
38.8669760164225
38.8331047550483
38.7413173615012
38.4900875480874
38.5004412107975
38.5817999087312
38.4423647451973
38.3513024269614
38.697503536316
38.747394764771
38.5515213199177
38.259285244361
38.3861144482987
38.4259983272127
38.3870167234954
38.6747295312571
38.5466084125316
38.5245699601149
38.4269567183728
38.2371618310133
38.3055811443623
37.9077090780281
38.3412039728966
38.1236427635926
38.3785448566718
38.5568424839916
38.2994221284909
38.0781299723565
38.2829971100822
37.9937611606068
38.1286052625339
38.2952271952228
38.7895606114566
38.6050663900621
38.6364097987808
38.4806106286024
38.5653433421873
38.5636351560851
38.404196598354
38.2677268224556
38.1583650325625
38.3118088004111
38.2656113806147
38.6012912625923
38.5281542683138
38.3395545828608
38.6651985654291
38.4791796885469
38.4367700437739
38.4705918400406
38.8017482787013
38.6990833043643
38.9495560206026
38.8548608163209
38.9175373249152
39.2547640878995
39.0329291613597
39.0775777622112
39.1495787259032
39.0928613108182
39.1615042526154
39.1030553681977
39.1756563137571
39.1154047275694
39.1389758993381
39.1782266616821
39.6602678758611
39.3140582756972
39.3037971905533
39.3876762107142
39.2821951411396
39.0880256809869
39.1023903176061
39.1459091054023
38.9522417536322
38.9035376224878
39.2656043113198
39.1322210509822
39.281862016812
39.2048083154865
39.186767300856
39.2936472192637
39.3873432255936
39.1878055937294
39.2385879359564
38.887239622211
38.8592994933676
38.6360581918196
38.9533284069539
38.8677053639656
38.9019320411093
39.1546639337752
39.1026389897381
39.263171589395
39.3542736596554
39.3844921725487
39.6957530481329
39.8644885656969
39.219729537375
39.3636195766783
39.389531262334
39.2846768951743
39.1171477916515
39.3686776118663
39.2833805097315
39.2716313030053
39.412563320703
39.4272463011701
39.3651093682539
39.4001800360442
39.5447028389108
39.4455946627857
39.4813983689859
39.4250392046842
39.1869346752788
39.5087962669124
39.2475870740966
39.550078496066
39.5837901051621
39.4174128874293
39.5895710267906
39.3194180091086
39.1917764828913
39.315143460066
39.2923426062124
39.3826415729359
39.6944178067595
39.5160496867132
39.3605935482791
39.7212128294066
39.5570584202303
39.276582064555
39.242491310702
39.2705555048856
39.0321775086339
39.0517736919135
39.2540873704194
38.8102703572137
38.9025906682219
38.8985224610945
38.8186570025226
38.9029804730293
39.0127079353529
39.2299156650262
39.221259855856
39.0681306222291
39.2950205011188
39.0718326853234
39.0176644776739
39.3980347070645
39.6797889740553
39.6234189748355
39.6776182837184
39.246167355009
39.360063937107
39.5305147406576
39.3118967553559
39.1879595414647
39.2125316225644
39.6750021484663
39.5409830973447
39.5446779285451
39.482509963263
39.0359560269639
39.2685942337403
39.2228504305229
39.3500387913163
39.5230459051312
39.8664603220251
39.7793132287969
39.9398552165023
39.5369496585983
39.9733909737798
39.7259044966199
39.5904853079781
39.5392142798029
39.7315114508771
39.6088971694174
39.3137759845007
39.2146159325824
39.2727266786029
39.4579177478574
39.450092359677
39.2373662938794
39.2149592231109
39.345920448565
39.5425713586562
39.4580688052889
39.4556802919758
39.3205170086686
39.6162595622944
39.5688896025434
39.6967336428922
39.5657972460137
39.6397408181153
39.4855246385211
39.6032442390612
39.7790059642563
39.8342822843719
39.3804583160178
39.5735183454092
39.649947921694
39.3386780851701
39.1937779683396
39.285452112489
39.5426657681604
39.0624780540401
38.935739206409
39.1197691392326
39.036093224056
39.1175596845702
39.1141452152979
38.9833713374457
38.9215207449977
39.0989710815979
38.7730493419575
39.0342570689285
39.0246960842793
39.1597748515945
38.9292941857366
38.9657363860521
38.9017759560312
38.8994761321393
38.6784823312972
39.2063952753515
39.1958640962277
39.1154313633822
39.1093535570501
39.0892564433312
39.270768992815
39.5916751601479
39.4783464466115
39.4929255948468
39.3191407473582
39.1459067990808
39.1690873636799
38.9963581953818
38.9363857881078
38.7735303401129
38.7174096514798
38.6084827746985
38.7953575906377
38.7590155326686
38.9320097218247
38.7811649010071
38.9037644773977
38.8771355102238
39.0796908260823
38.5572674891961
38.6039091051341
38.6959899907251
39.2644215830808
39.1681903420345
39.2069612440891
39.0569571787865
38.8242895765943
38.7616843895888
38.8822334966774
38.7074822602509
38.343900799465
38.3064398062168
38.2351486307475
38.5935677320634
38.8144592293335
38.8536930759816
38.8075122157665
38.5564619928036
38.6734999430936
38.6826925922217
38.4275789097284
38.590438327822
39.0135515152488
38.6542546334438
38.7337199613529
38.6436676798309
38.8899220957355
39.0471057170456
38.956375267657
38.9657401343357
38.976591790888
38.825022636106
39.0433453554968
39.6018021693156
39.51339271408
39.5407392122324
39.5996741463349
39.5890268168768
39.4564747108603
40.1032102908728
39.508118350878
39.4417006499158
39.5507347116748
39.639221972176
39.523528942154
39.8200532590954
39.7959491124489
39.6349926973084
39.681208057469
39.5190712416765
39.4178136905716
39.262357783931
39.7338810832382
39.7526005646786
39.8357561754322
39.605051311048
39.5786558637079
39.7655333159105
40.0071968371422
39.8418917844062
39.7273455171601
39.8169884047009
39.8439712472068
39.5748200733911
39.4639382328014
39.7255902422844
39.5512414629627
39.2887462615967
39.5228032046689
39.5370948073385
39.3246384411283
39.0314326310853
39.573123727082
39.2301362050745
39.2413900468607
39.2217331601661
39.4839174300074
39.6058998101367
39.6862732193687
39.9436030271736
39.9928400401186
39.9280955432414
39.7691943322406
39.5627771896114
39.311804383574
39.4946901596226
39.6011844006861
39.2744831006686
39.3585469033256
38.9869903795102
38.9101534221839
39.4056688282543
39.0523709452582
39.071673545543
39.0872718052022
39.3883480582393
39.3473838119114
39.5931935599901
39.5925559601694
39.575727799908
39.194882599649
39.2450015565339
39.2834509959147
39.2496492585432
39.4342890359934
39.5856205881358
39.6283859715863
39.5034484089545
39.3563775005308
39.1821959385945
38.7765810672047
38.946650779554
38.7200098415591
38.4659694530952
38.5807556729783
38.4618977674285
38.7368321217558
38.6904362066737
38.8424757293322
39.0767218553795
38.7328777025331
38.6392874099378
38.5885156441716
38.7426069889429
38.6664869686343
38.6316908625346
38.5188601750657
38.1169223819752
38.2571856223903
38.4558337581301
38.6499356868541
38.8085855230459
38.9972416954629
39.0003563267494
38.9307167571773
38.8711523159086
38.5658800264166
38.8787945667221
39.0590066569543
38.9307371015205
39.3198852319865
39.1490667348047
39.1501937076117
39.0452830864267
39.162586223936
39.0398876836329
38.9515620089313
39.2391444332195
39.2034704905227
39.0817552209923
39.2594433658528
39.0216844440938
39.3676995383732
39.4485275199851
39.5095149895748
39.3706752863797
39.4995541817942
39.2152262596078
39.3633022040078
39.1667014458985
39.4327272073278
39.1265899229622
38.9780159809577
38.9537382549528
38.7980087571447
38.5126524225107
38.5152930451094
38.5710994609224
38.8420399685462
38.6362142952188
39.1025821657982
39.6273988573261
39.7230028581047
39.8505794312492
39.9037455696185
39.5218489545492
39.1887659877692
39.4298068862837
39.2667099710599
38.967509334983
39.0968903965238
39.1392084329451
38.8581790498763
39.1564329507216
39.376793685213
39.2541881801743
39.3288068903862
39.2539212303751
38.9995474170861
38.7767642567538
38.9231415439429
39.3693777043455
39.4248065127312
39.3602722989143
39.3067578701785
39.4020110346236
39.4841271572211
39.1734684183504
39.3365552722283
39.2053421153008
39.5671677312965
39.4479099739886
39.6772213948938
39.5238171418781
39.5772375918171
39.6001862961064
39.3974984905119
39.3182952396661
39.7782933277699
39.3826984150332
39.5981853225014
39.9948390510847
39.8711293773422
40.0046763603315
40.1127244985329
40.0592204740076
39.8231869803898
39.7828401505027
39.6831213179011
39.6158179679007
39.7612001150795
40.0052927594651
39.9549436206065
40.0834297242336
39.9325513777561
40.0517992268296
39.8098982208998
39.7937551781407
39.6204553638478
39.5987498242491
39.9337276911858
39.8473884804989
39.7152832687208
39.6216546735878
39.9781723465764
39.869607501578
39.9949675234472
39.7398732947649
39.8446459061899
39.7964530964454
39.8208554776619
39.7819543270877
39.7936720115243
39.7468297497077
39.8879920418021
39.6532326089784
39.7017328548595
39.8426985968038
39.6903757496109
39.7002646629438
39.8459269199731
39.60689111582
39.59175797752
39.5273723162263
39.7688446200323
39.8898467903072
39.5480474465503
39.6641650849305
39.3233700251702
39.7545811069155
39.8998557871038
39.5241278139641
39.632608468005
39.6697746536948
39.3334896717431
39.4190254141086
39.6310342543326
39.3868418669005
39.1829457271569
38.8481767958679
38.9026014329639
39.002410041652
39.1296041357783
38.9998760599624
39.0081657614144
38.8948927813901
38.9361195071893
39.0610431114969
38.8403800162811
38.8046600156951
39.0991546110673
38.9186029547075
38.8398682347293
38.7686027045929
38.8226162612745
38.6162097144086
38.9936847474113
38.9148553655242
39.1803819697267
39.0270293397724
39.033094567909
39.3763122079303
39.4273566121712
39.532534592761
39.5832145195269
39.2123219812305
39.3204051426712
39.5044487354481
39.8608303861798
39.6490643767918
39.5520487940741
39.2937462217812
39.5564729456632
39.5101931091034
39.4108761864297
39.5802410336751
39.7105616728192
39.8721472571685
39.6884710262815
39.5617850107353
39.2027148109358
39.4920606001368
39.3576911690714
39.564336744508
39.5389072895868
39.4797211876046
39.4460786349982
39.5580271658726
39.2385860294257
39.4848958322973
39.3030750019473
39.3767462902167
39.4863365189698
39.4730094055778
39.617468759985
39.4741473657598
39.1047344145603
39.6054567387746
39.4688249094
39.0968037127631
39.1324147114827
38.9297311848269
38.9479638112757
38.8340283822441
38.7507062627357
38.6495114303576
38.5860847173792
38.7060954432545
38.6718643383137
38.1945419839888
38.3657272240719
38.2954143838245
38.4236782342247
38.8796118445094
38.7423260764029
38.8104037392814
38.6840144088706
38.5660697992629
38.6940656508222
38.6288761631293
38.4420575190981
38.4873065483918
38.6784618966575
38.7680525971113
38.731560437348
38.8735884622276
38.6666201652016
38.612032722977
38.6625730916934
38.6767059918333
38.6509286224535
38.994086472984
39.0802297765558
38.796661411305
38.645005146308
38.7281683527585
38.8621303011991
38.8516971061406
38.9728624900046
38.5932291845515
39.041766698978
39.0734114195429
38.7404488085883
38.9256973188083
39.2749390641371
39.1676891263108
39.2188882984796
39.0600724761727
39.0402468905441
39.3220418169404
39.5989006127542
39.4657597407673
39.4931268152201
39.4881621683032
39.4713871422599
39.3303038940626
39.3720627202382
39.546865087676
39.4050627827849
39.3124704292258
39.2050588952943
39.3042554812816
39.2627106439188
39.1279019308336
39.3984232498483
39.1438971861353
39.2592440544639
38.7997965182898
38.924503975667
38.7558617223802
39.1172493782502
39.3597892537125
39.4908687030472
39.1190022388412
39.198942206368
39.4653165213649
39.0009380183539
38.9956284630973
39.1400673599636
38.8011609743226
39.0396500770673
39.1905066764989
39.0324860739667
38.9165170136283
38.9202006402187
39.1453551668655
39.1957246831105
39.1108074829468
39.0857723486362
39.0560257458564
39.1371868524502
38.7205155508391
38.9865640704055
38.9172561992298
39.0346775413173
39.0654471798172
38.8975047548271
39.2596983860533
39.1370760264977
39.4341226237511
39.5176162502164
39.7099236918559
39.9035238602967
39.7832807652128
39.8177455398272
40.0350946897503
39.9383269561911
40.072579094149
40.2606560510796
40.0974195280779
40.0398812542649
40.2428845150393
40.2651416039181
40.5466210695728
40.5395920419775
40.7155713179508
40.36258840839
40.1351174848566
40.0856290874514
40.1321582607708
39.6813255702652
39.7876545135603
39.751000576281
39.9778716687682
39.7569949482154
39.6574003435531
39.7409545767573
39.578806672497
39.6160932217004
39.3915154260796
39.6254923022223
39.7641888132635
39.5380885706553
39.3151469001639
39.6949018208486
39.5375409350387
39.9071671574234
39.5102871567675
39.3913315341158
39.5426471891779
39.3731076387762
39.1505309749427
39.4158007070499
39.5910322087911
39.6655309992834
39.719614382101
39.3856341245857
39.466858123956
39.4739467591405
39.2719226362775
39.2854350927559
39.3607119645304
39.2967196194631
39.1873321660796
39.5907945816145
39.5096973643295
39.4962221885014
39.3982481730741
39.4482015971254
39.2928893630746
39.4638032384843
39.4675331172976
39.343927254685
39.617608475726
39.4883894270935
39.4613677296385
39.541324527145
39.6320356306858
39.6598009021164
39.6838275582263
39.767693048644
39.6306715677369
39.3138705961905
39.3668377166342
39.2580926247363
39.4400397055349
39.5694713543455
39.4695975730595
39.6505409880322
39.8496082806464
39.9295312822581
39.8374249810011
39.3587841267856
39.6964338834249
39.5088451686486
39.8267364657355
39.7734466979679
39.3683140821768
39.5660729594746
39.5071513894083
39.1565135574668
39.6385519101321
39.568620252691
39.6304188127992
39.8139275379083
39.9644508644811
40.1710990066594
40.1439409048234
39.7912190890435
39.8718473687998
39.7958909195038
39.9571277903038
39.4899367419156
39.3510302620523
39.1009077822978
39.402842146741
39.1900925520149
39.0388084213689
39.0423614631182
39.030376423857
39.2609036848026
39.1220725949387
39.1250070728937
39.4905665993077
39.6470851929274
39.4315779131436
39.2078352283654
39.4331899037696
39.259129725435
39.3967037506823
39.1911031304256
39.3947367030188
39.2678596136705
39.5680675424802
39.4395420557025
39.3348232794381
39.5998407869355
39.4390717907181
39.38467099548
39.2318090548442
39.5961997843525
39.3835842323958
39.4006289846901
39.5894256312074
39.5201156040408
39.7308258526117
39.5728874183642
39.736016663638
39.8977778892779
39.8898945710262
39.4149648288511
39.3873332844795
39.3214960644626
39.4483687453164
39.4276925644785
39.2796508643476
39.038385070454
38.790402214155
39.3006128725016
38.9919204064135
38.8833280170761
38.9318301541114
38.97155596208
38.9889305548234
38.8981810705535
38.9343404408385
39.1953862698982
39.0401924360678
39.0729057717691
39.0011248071648
39.0649942398071
39.1781899156129
38.8812303561085
39.0771087037965
39.3350010616702
39.0347811950828
39.5638145849185
39.193744399658
38.9587610056633
39.1976071817388
38.9897729525231
38.9631781527354
39.0527538594005
39.1241515771398
39.1283827196059
39.518918821783
39.6439829203113
39.7759969117507
40.0742566216667
39.9734905606069
39.9031018891833
40.0536736242972
40.135568736716
39.8198132053657
40.0168346076233
39.7039596351506
39.7758594748495
39.815426374177
39.9973715500807
40.1768896243585
39.9849700652919
39.7075996380932
39.5985276066828
39.8030098942909
39.6385728561244
39.6314132925986
39.4210758456235
39.7395860487151
39.5123288275652
39.2986184942988
39.4817159487494
39.3992054993252
39.4755835611661
39.0212248264005
39.1270833789178
39.2223636237876
39.4467933954137
39.3852861075622
39.4019688760028
39.6272443565251
39.5115250139253
39.2343001635569
39.2680349515192
39.1213769181515
39.2388267063972
39.3087525719435
39.1491528494689
39.2750937546915
39.5936628379298
39.4241442410451
39.4194155472221
39.355325612482
38.9905120566615
39.2573200186571
39.0636132132332
38.9629789864424
39.0115343470107
38.929250637663
38.8226570366586
38.7332946332405
38.62910975363
38.8489037942314
39.1248230698587
38.7604485192798
38.9811898537402
38.964416613178
39.1881145622882
39.2281960132396
38.7839012458435
38.8887660204853
38.8947324677561
39.1430981726017
38.9536316323648
38.9337030759193
38.8869722163493
39.4411836794269
38.9941222269376
39.4277930613038
39.4852842617199
39.6973011986878
39.503658396752
39.1770504519625
39.3717710645489
39.2906910855406
39.0866532639819
39.3300293989492
39.3674324531293
39.4756469067333
39.5461998908434
39.1922236898956
39.3218425639498
39.4309764683758
39.6632531910368
39.5075639611861
39.6687885089763
39.7212230762527
39.6553621038564
39.7555903889507
39.4558124152915
39.4082243844125
39.4335146527757
39.3574119522069
39.6389737994552
39.5097881212447
39.5288707623555
39.3846267104762
39.2111329543243
39.0822841168268
38.9404956606608
39.1767001667317
39.1823115931163
39.2556378068482
39.2431402237501
39.0017658701483
39.0724108025304
39.1717011419005
38.9425177884961
39.05779944006
39.2662381260514
39.2853400272939
38.9318405617572
39.0670901489912
39.0973025410294
39.3239282235069
39.2888642564646
39.4143140164698
39.3123389360222
39.7616296344515
39.6382605824217
39.3581816717446
39.2853641537818
39.3319671480365
39.1575452667158
39.0269326196936
39.1546813035707
39.0088701241626
39.2791130196782
39.1383374132382
38.8901695231835
39.0707334819421
39.1070248665981
38.9146790012078
39.0300433216128
39.2567219200919
38.8380844189822
39.031338869687
39.1393280861104
39.2685079682548
38.928893965268
39.0831806482214
39.0223381279672
39.0152074934892
38.9064040548806
38.4437153916007
38.6151999660054
38.6760386372103
38.7290834557744
38.954681109237
39.2888552531575
38.9676611906873
38.7233954666818
38.6813703741463
38.6300554164278
38.7659919063182
38.6346690760264
38.5024845102025
38.5477647779736
38.5085594417709
38.3083440420763
38.3457780484679
38.5986894861094
38.8463445845026
38.9295997878086
39.1448655110485
39.3236057834396
39.0689882653042
39.2441416043565
39.1167274211733
39.0072135504891
39.1729115170435
39.2284421192843
39.2188461714298
38.946063167644
38.9746739886433
38.8831476553431
39.1720844293336
38.8491311436452
38.9835984279116
38.8858495226446
38.7982237684993
38.8340401888303
38.8114412592369
38.8099468231201
39.241617438969
39.4333461098974
39.4165236013422
39.2127817515444
39.3802114728793
39.1683926356595
39.1564669054532
39.0269320306402
39.3037773935504
39.2282653824952
39.3590322085556
39.2650676606245
39.303961216974
39.3368140639408
39.6326971577535
39.7265599805331
39.6936028330036
39.7244980447288
39.2773912649007
39.4908960128117
39.6205141150931
39.7298870677196
39.4936409749052
39.8230552017382
40.0859001540811
40.2702959108107
40.5694215043331
40.0773059025432
40.2836461845843
40.099693396161
40.082138249641
40.0852442460036
40.1606606426206
40.268720232602
39.9497324564036
39.9943075304375
39.9826225910547
40.0141056764187
39.7849629272932
39.848670721463
39.9842788956382
39.6114524512512
39.7336041720408
39.6760012386185
39.5704059136261
39.7228145632081
39.6587996675874
39.8296236949351
40.0237759372587
39.9273977116083
40.0480234700656
39.7445667656167
39.8939055995712
39.8112930484333
40.1248372380566
39.8136156615426
39.8902037813569
39.6876619847725
40.0667588512035
39.9517514055426
39.9881363036089
40.1589978087214
40.2703932358102
39.9592761267111
40.3153485746367
40.335303410944
40.4534491918508
40.3261413377922
40.42175730154
40.0046961879239
39.9494806746062
39.9767423942199
39.8343802641841
39.8232367064082
39.7822418723262
39.6438677565311
39.9647566782263
39.8008657555228
39.7065336464609
39.4874458775921
39.6523740516519
39.2489448715851
39.1574703228003
39.4884389126485
39.0095720045767
39.042680643844
38.85484233107
38.8096169481556
38.9009918826318
38.7771616157087
38.7646479179683
39.0387382536769
38.7322775794957
38.6069508632706
38.8961656848521
38.9176467569983
39.2362137608013
39.1251080499914
38.8578109672507
38.7536089259192
39.1950579168866
39.3240485443259
38.8346502943677
39.1271336040202
39.10889949635
39.3396759383265
39.8088569204353
39.4729350047496
39.3143849086598
39.2559286392369
39.1871950601018
38.814565453603
39.005308974055
38.9927877383617
39.1737784357872
39.2628370685806
39.3273311331996
39.1226922879293
39.3154863481865
39.1109011777678
39.1194745412208
39.1942216434773
39.3878542744684
39.0101552158441
38.8061953492271
39.0664346902694
38.9356552292511
38.9869700395836
38.7765338606532
38.5693180987193
38.5992387042037
38.5333756054245
38.5448716423728
39.0084467879699
38.715136514438
38.6855794649795
39.0358633985241
39.3270374047818
39.0665820439111
39.1271219682121
39.2969776279521
39.3947366228643
39.5069734102252
39.0672375281516
39.1033048284606
39.3179221773229
39.2452059632918
39.4719004761907
39.4863534763788
39.482725452109
39.5530304069584
39.6501859373744
39.5050427119482
39.3144335548833
39.4952151085868
39.4337585854898
39.0154385308254
39.2545603318648
39.2174306970927
39.4044026418984
39.1240900574581
39.3162950692414
39.438341224991
39.4741395932324
39.3664184406732
39.5251177818861
39.5484756306146
39.4950177882998
39.3308683068225
39.1035747505175
39.3859498454204
39.3092114888579
39.1958672541492
39.2631748776902
39.1225483892712
38.8745779830841
39.2539582488058
39.2174758353323
39.1620922814921
39.2737523664537
39.4667216899669
39.2800498973853
39.6161559880291
39.7499723431177
40.0146410660719
39.7190464657739
39.5739426292236
39.7126453448732
39.866599403401
39.491437540496
39.4423536523129
39.2718858416248
39.6604947278267
39.4712639610722
39.2814473001667
39.3437823233433
39.2651215826463
39.3383044884094
39.447139380931
39.3925741001018
39.2132948873791
38.9203734245758
39.0682037963671
39.0262663361957
38.9351219774315
38.7307343134545
38.5664621397316
38.4332336867449
38.5372128889041
38.3409354285147
38.1651997379741
38.3150865324161
38.2756957589046
38.6344051118985
38.2837043451404
38.2445691820279
38.2128185967434
38.3605179289397
38.5052894796761
38.661820368824
38.8259143412215
38.7207357521123
38.7248702536725
38.4838489558644
38.4257239865193
38.4216987586962
38.5121187250978
38.5408569273777
38.8317678976631
38.5945772910404
38.6362519103912
38.8173173403863
38.7384638508229
38.5223870562035
38.5139440613382
38.4102470836345
38.5950698713496
39.0859656391176
38.845406909995
38.768358710536
38.8041328418725
38.6746304204493
38.5135610142049
38.620656932484
38.6951768294411
38.6321253838711
38.7248632956124
38.8988389088809
38.8197740958853
38.7727832951227
38.564897663352
39.0272292570634
38.7257443046897
38.482349930333
38.1962742043196
38.7284095808327
38.1913174393655
38.3605437000661
38.6438082161735
38.7257874261454
38.7692302836358
38.8091459819015
38.848732285475
38.5863188719054
38.5882571105892
38.9216569090789
38.3899038465313
38.8281394330347
38.1720398209312
38.2315733237291
38.1279019951207
38.3939871204042
37.9603825619863
37.8791383774366
38.1927893476666
38.0709229201027
37.9244911306718
38.1531228791788
37.9651920676845
37.8284119311573
38.1567213691528
38.2233651673201
38.4291719413744
38.4186869043838
38.0521166080063
38.3457039465013
37.9717362240289
38.1445143475541
38.2590075766038
38.0270641021009
38.362097766837
38.6238226550317
38.5998927397752
38.6790239113273
38.7727505965257
38.653746801216
38.9357058876784
38.7066058891715
38.7262798335499
38.448725041149
38.4032478661316
38.6236296143376
38.4920235777801
38.8348561708964
38.7172796841551
39.0150950318953
38.8460432615329
38.5642604649578
38.3516944096796
38.3429363931227
38.4978674340616
38.650555105193
38.6847064862325
38.724635318213
38.6810785324659
38.3587744352952
38.538262539826
38.4693291534895
38.8820632844601
38.391476368945
38.5005393643322
38.3018795185187
38.3490498195995
38.5444930519902
38.2679202282613
38.3506390352396
38.4425994832152
38.6744046688898
38.699204844676
38.6048066728111
38.9513508140734
38.9877211420246
38.9714015957422
39.2298934020473
38.9823561980835
39.1633559285879
39.1166022061893
39.2203828715133
39.5146874499771
39.4511347528592
39.5228825310696
40.0556950875048
39.9725224691231
40.2155492700803
39.9903791895453
40.216887140683
40.0467192716909
40.2333120961132
40.2077079560295
40.6300108642971
40.4891424044941
40.1261717557498
40.3916310415055
40.0580610307985
40.2510902170865
40.3924536407301
40.4376050916381
40.0373805973583
40.086448904008
40.1509719878077
40.0636383596456
40.2101783621577
39.8809271843519
39.7365637434081
39.9885604894386
39.8644256158309
39.8783792461376
39.7476414552888
39.8398627407146
39.5943787440632
39.4322308641764
39.3884075375814
39.1342960807512
39.4594249314755
39.5826453125497
39.4072451473714
39.6356966185529
39.943432178301
40.053873581829
40.0079728739953
40.0692557104251
39.9832939529092
40.1315421737488
40.2906657505199
40.0214535323874
40.1542469705153
40.3364530746565
40.2723020231335
40.1178290792436
39.7517903236337
40.0693120295556
39.7932582331767
39.8617394185598
40.2463551612906
40.0530929943301
40.2150395110377
39.7784853840365
39.7802768491349
39.5340079014747
39.548494105887
39.8132796591796
40.0972274075241
39.9235907171848
39.7805328048523
39.925325262158
39.8520488174661
40.2314271120428
39.8072611329486
40.0654644917051
40.1291813150278
39.9684720955418
39.9576708944134
39.9988561196761
39.8306158994933
40.0912264871352
40.2499500143794
40.3868773816994
40.4233028825724
40.0905415109664
39.8137310183478
39.6598779145072
39.5062640707039
39.488322197798
39.6617259961254
39.5891906739917
39.2959268319668
39.1786729151757
39.2527719803576
39.0785646553105
39.0486342528263
38.9889555270226
38.8109425670696
38.6474848438086
38.667428791707
38.7848034026079
39.3667428240768
39.1250522126056
39.5795691832057
39.7379275299059
39.7772162141358
39.4924111258309
39.8035704892455
39.7103070468477
39.9786462304523
39.8112955445082
39.9784481675097
39.7410668517059
39.9946382686163
39.9402840283886
39.9410620458744
40.0186464095402
40.1779170883663
39.9320462064923
39.6967615930744
39.5594497760818
39.8252661683752
39.7389131421699
39.6954341803366
39.5274414263704
39.1985036733833
39.2395331085035
39.2293738103445
39.0387178735095
39.3113075243261
39.4688847265358
39.3436962831082
39.2980091706762
39.0028762679975
38.9306630501003
39.2059658140506
38.9061031724331
38.5796502257293
38.6505029374085
38.6004466945066
38.5417500821436
38.5717828814407
38.470663830183
38.4377836204516
38.3156536597944
38.463380078795
38.6353709943912
38.9017027665166
39.145590587014
39.2505662358646
39.4853543400969
39.5703065360185
39.8965016055884
39.8629608453649
39.4872172113553
39.5005636952958
39.3963845184287
39.3700753341204
39.5722978690067
39.678366536587
39.3871680158285
39.5133900326685
39.3701322550635
39.5406014678
39.5432122778524
39.2369299777376
39.2347573443915
38.9555571896339
38.8899326586192
38.9074192680176
39.2998223430706
39.3186423030153
39.295058651363
39.5989214607618
39.6147718931758
39.5349152993583
39.6417918792515
39.4351325763028
39.0141171409581
39.1419274698195
39.0609943111806
38.7991375556736
38.6493456487181
38.6962302930973
38.1524911808518
38.7874409631431
38.9154435976496
38.9886179575585
38.9476149253125
38.7393822400075
38.6384410334697
38.4389362075112
38.3203323401881
38.3093663101131
38.474916329392
38.1581576295005
38.4231910396399
38.6469142712614
38.5036237816459
38.5180119467027
38.8361977186252
38.8056216136874
39.0498598975546
39.0758754581366
38.9975600391473
38.7778492881749
39.1021957286226
39.1051028776741
39.4107604142937
39.2887635558179
39.5821222069742
39.2339439333201
39.1026203343635
39.1291605324524
39.1124272523164
39.1313880571984
39.3624599028206
39.3743510395135
39.2965085117935
39.3426010899028
39.0219990144667
39.2972883563099
39.3765581409068
39.1514309591944
39.2177774134876
39.1001179929049
39.2170971934219
39.4552967071533
39.1642076206044
39.0336644674861
39.4513466538941
39.476020850939
39.3970880616386
39.3122418457607
39.4873883803549
39.4228538971209
39.5950024197482
39.6118199950426
39.8539094851316
39.5983981909515
39.593556120138
39.6500447577514
39.4873246861976
39.631622752031
39.3335935774226
39.3483931927493
39.5714256018349
39.5884333765936
39.4715502524662
39.6876071925024
39.7068814439594
39.5245421735132
39.5629855185389
39.3513471227158
39.1091798077317
39.2251719731614
39.344095575421
39.400112692406
39.1602863054946
39.1476797051536
39.1838959814958
39.3559228640273
39.0173509466914
39.1442319336723
39.1328792477145
39.1856849922324
38.9874003083178
39.4133878833843
39.291759784921
39.0856116643287
39.28179298306
38.9897667371184
39.0450036135587
39.014247467342
39.0337761124861
39.4417461583381
39.2539102025956
38.9547142167852
39.1699173418572
39.1216438946143
38.7578716734466
38.9993753780018
39.1366963337462
39.3779553262897
39.3422008223231
39.4915751679684
39.6582749247346
39.8273580259974
39.8923155442724
39.9314749609749
39.4877239196215
39.4216913704193
39.3028185631767
39.3354002643409
39.319236098759
39.2519052145616
39.2752240488501
39.0063576655772
39.4472280232412
39.2756205988994
39.3159736091849
39.3990591127713
39.2767457387869
39.4103160161301
39.6867342402555
39.6058224046619
39.5367973002111
39.2335434645363
39.0888895096951
39.355535349347
38.9526104329994
39.1017461802906
39.0803700380014
38.8754101440796
38.9967982864707
39.0782896259432
39.1794238620516
39.1053268709068
38.9434057348588
38.9135563758798
39.1403961675654
39.1614058950957
39.3672636313463
39.3283217453016
38.93445333543
39.2404149050573
39.3348689681261
39.1326896482635
39.3670197517958
39.1045855347125
39.2388999814644
39.4358641505037
39.2904776960867
39.3852900704634
39.0922838247047
39.0584004261481
39.0955704603964
39.3186940358393
39.2534573805271
39.1370562548498
39.0757799531338
39.0283620834351
38.8853392144624
38.6220375767703
38.5126308388816
38.4730244060732
38.9667840298412
38.9008418986155
38.8679129947316
38.9966542199791
38.9598304135108
38.9153969203628
38.7775210390369
38.5335482844358
38.7456648448728
38.5775166176196
38.4783386320438
38.2880006251981
37.9077833375227
38.0456092101632
37.8862341794101
37.7450288651533
38.0173277200597
38.1070863102149
37.7989204524516
38.0026487240865
38.0038873656127
37.8240315025094
37.7412860206225
38.0458242272431
37.9993383679136
38.2359906886904
38.2949490375421
38.3454512715544
38.3888444123505
38.4439017937073
38.2232402192994
38.3661460575477
38.3313705886003
38.3343053971515
38.5349350660988
38.5647652967921
38.3967632303516
38.8170421462934
39.1212168511968
39.0976930798225
39.3431578711416
39.2763231944874
39.1880462144292
39.0750654621353
39.0093836272356
39.2842848718882
39.0926246150689
39.2379159783417
39.4927266065293
39.2401588497195
39.2353782668531
38.8714323249935
39.1323532788259
38.6268513326171
38.8015802345799
39.0805598988541
39.0512475794012
39.0571785207065
39.0653613128139
38.9722097759999
39.0082697873255
38.9995073819038
38.862813126775
38.6471297404778
38.8018157743058
38.7914749605169
38.8061286510775
38.6763299668837
38.5509006444627
38.8630836501539
38.8905466186039
38.7398308807949
38.8480372572845
38.9069585489368
38.7892037682836
39.0513105184709
39.0007309277307
39.0209871584923
39.2385366256609
39.1098891758796
39.4061016998814
39.0531529902594
39.0048326032648
38.9334990714058
39.27101756549
38.9060333283033
39.1463173043462
39.2010167728771
39.2997632772599
38.9081537230346
38.9243669684919
39.2243880790462
39.1376825700698
39.450186086069
39.0826307583019
39.3842440971584
39.0241095794822
38.8832024747675
39.0848575125837
38.9472030598753
39.0040582553805
39.429195116969
39.017905055352
38.9236578944617
39.2024557359018
39.2772376418727
39.0510912631838
38.9575230480672
38.9085501796794
39.0454549706003
39.2390008851145
39.4062566420226
39.2605405858205
39.3647204332041
39.1969185632866
39.3723020277138
39.4557018082097
39.3693769806654
38.849058467937
39.0264295159237
39.2000214977493
38.8979847804964
39.3677922253748
38.9714006100061
39.28399809237
39.2722706362886
39.4785988256412
39.453612393335
39.504788451252
39.5232886829671
39.7815307275304
39.3066228516515
39.4134149063922
39.4259497012732
39.4589793887392
39.7408510260476
39.8145127850986
39.7347341833556
39.7541371123051
39.5886882988094
39.5601295813075
39.9389603268016
39.903277076538
40.0357408165318
40.0771508951334
40.2053535312568
40.3168616492793
40.2601429468158
40.5575744722147
40.5214135109458
39.9413641689163
40.2920607432698
40.0287037911587
40.2553152305184
39.8679507317715
39.7689383459337
39.9710832648171
40.0927104182759
39.824002685187
39.9071363856412
39.9736465054965
39.9741395575718
40.0977458378054
39.8190994558776
39.7172138657414
39.9168586469228
39.6790388581683
39.5812690716869
39.6476203715617
39.9038707796951
39.5868329146305
39.8309648670831
40.2656626552497
39.8863264033152
39.9216082911549
39.7843019002911
39.8338237590692
39.8026503590736
39.9976177087983
40.2765806687226
40.2598887901568
40.0110263695234
39.8204292261376
39.7903894499686
40.316992574695
40.3186558082214
39.9448689097606
39.7574356303207
39.6358263045192
39.4206117343739
39.7132254312623
39.8077773251214
39.6914322530835
39.487032829795
39.6067469474177
39.7039757457033
39.8074429314092
39.7996277900748
39.6529644136772
39.6416659034546
39.9589853121527
40.0024116347625
39.8965481358981
40.0911004463968
39.9317329182633
39.8060440848663
39.657690104653
39.9059348705089
39.5258426610642
39.5608030175263
39.6691794979429
39.714339850411
40.1421344845414
39.8145040317424
39.9686986237815
40.0204099463762
39.9627658583901
40.2970853524183
40.0131848999403
40.0706274686915
39.8111047662961
39.8457093080157
39.687003158746
39.7956775110745
39.8345320223944
39.7657302545642
40.0297854052195
40.0845275797116
39.7403111138843
39.8083524460245
39.9055189942414
39.8322548169419
39.8074255958021
39.6491615411552
39.8476363461791
39.8707620911901
39.5171662849178
39.6415399068829
39.3929947761483
39.2603459688648
39.6367489728061
39.3952180684124
39.4758281478751
39.2002533201084
39.3360874985749
39.2408177066626
39.2772834957771
39.2294877884932
39.0787753546831
38.9737230035903
38.9545252004987
39.2280957912295
39.2184233387379
39.1049740858389
39.0657955159863
38.8053754577506
39.0790522678434
39.0205432160641
39.0699461583617
38.9393100512784
39.0416550646106
39.27622311103
39.3872295818034
39.1717974432132
39.4882332253824
39.7049917389557
39.7033817551353
39.2853777587721
39.6085132620142
39.5351434208721
39.3795707833501
39.5200073312527
39.4604379987635
39.510446567928
39.3924024325088
39.2810232501087
39.2660828884838
39.1005963197908
39.0834311964581
39.3068597881913
39.2297976786645
39.4369555079099
39.2046722230535
39.2656770109108
39.1680605829478
39.1288366193428
39.0993524050835
39.297512442947
39.0098814808893
39.1648156756602
38.9695266406287
39.2362520625211
39.1456922944987
39.0334997195118
39.1220233774921
38.9173055233309
39.2657177018874
39.0161111192065
38.8274567365237
39.1248879596259
38.9252676774053
38.9984204231773
39.2381775432345
39.2952821927864
39.2979377468495
39.1209705684852
39.5422520541
39.649826178379
39.3648638450465
38.9688594535121
38.9412779482519
38.5796595737006
38.7614157112344
38.3834684342504
38.598085047164
38.7552976573924
38.7593167674685
38.677643137976
39.0304097327728
39.1406568249135
39.1856797916812
39.3903944097293
39.555764938505
39.6970811655754
39.7713004238201
39.4602657509504
39.0820401100106
39.2514478133841
39.6831037053522
39.2153654410949
39.3820993328585
39.2203280527432
39.4015529239975
39.2105785561262
39.5115784398074
39.5187425394205
39.4159146498652
39.7438417783119
39.9587287613295
39.7833642887619
39.7705169483074
39.4265941433391
39.5185381926967
39.4834143604259
39.5506718699355
39.4724012829632
39.3777126886423
39.5241587517805
39.6633831954943
39.2800014271744
39.2727022948028
39.3866268431138
39.4424073798374
39.4517734709162
39.1474353216116
39.1224726012804
39.4150716282696
39.1026351300562
38.8065533952075
39.0930453208871
39.1691840649469
39.1195044643474
39.0141802092564
39.0416738395625
39.4208610905996
39.0548779109739
39.1189177735592
39.174097371633
39.3151070200559
39.4611238896745
39.3238737042527
39.2824580974481
39.059960286286
38.9979321496155
39.0177502216647
39.3457404113756
39.2610091749227
39.4937541034168
39.6451492159076
39.7066736339091
39.5949877195865
39.3792688624937
39.6499579917096
39.5430963068025
39.2100417091343
39.2869012893166
39.0519774569451
38.9160526990482
39.0004287052318
39.1739161072628
39.006873489694
39.0500402496364
38.9857623887103
38.7720242528114
38.9512192328635
38.8247773667756
38.995691051614
38.6338479398659
39.238599198801
39.3259877805235
39.2367059455728
39.6919388445532
39.9481254914613
39.7038956809003
39.6671814759845
39.927955802309
39.8561835805916
40.315673009241
39.8568412932892
39.8029591936599
39.7815156349392
39.8168163098357
39.4676136222957
39.5308472106633
39.2230219306095
39.688320717558
39.3446876429366
39.3231005006139
39.1003587405432
39.1890161409591
38.9940001562979
38.833856466663
38.9025967256078
39.4154559034017
39.8743098574682
39.5067049263681
39.8445428961137
39.6433065445509
39.6782670950194
39.717965924474
39.9420115479065
40.0111091525436
39.6723224458318
39.6665895640339
39.776379943671
39.6504156501992
39.818210558785
39.4975690859669
39.3883833922816
39.4396794345326
39.464664127978
39.4486385392897
39.1430885789325
38.7905355749572
39.1863013079399
39.0253706778302
39.2047292882746
38.9560487560711
38.8514245303172
39.09204694002
39.0211590187832
39.0865856116673
39.211919882367
39.1446303014281
39.34672627539
39.8062231636375
39.5811435290512
39.6708625418858
39.5936579360766
39.4450338738247
39.69668178771
39.4544232451895
39.5393793644259
39.5319364186217
39.3987304203302
39.1750034749406
39.5438975136235
39.6034602863711
39.603000521619
39.437899600662
39.7081896651057
39.4490369301104
39.3523118980957
39.5703913636314
39.629333203939
39.8792368074224
39.8588587551542
39.7711761701986
39.7622930860438
39.8964531931215
40.0944912881017
40.1366961006439
39.9792809064352
40.0023265982574
39.9320341897052
40.0055664389661
40.0994316878082
40.1171875767193
40.2691878650855
40.1012874861729
39.6510557498572
39.7264680934402
39.6594174149515
39.6569247734894
39.4623860656908
39.5639123811934
39.7670329061217
39.3197577236038
39.239574832491
39.2199192492058
39.4161266963232
39.366238269675
39.9488864350687
39.9940334127043
39.9373870031707
40.1099013379262
40.0648772166074
40.1295112194369
39.9992714955508
39.5695042003285
39.7532577218568
39.7058911307189
39.9175745396426
40.0979769745985
39.9024369465548
39.9261369538348
39.8565078545598
40.0314105084584
40.004298007795
40.1947692552112
40.2568372615206
40.3750657439845
40.3135440479625
40.3015475371281
40.2216750418138
40.0018902130847
39.8893616084169
40.3671525089859
40.3695291900308
40.5248397689741
40.2740143183779
40.5252379554827
40.1982611116373
39.6088883107154
39.576719202431
39.3090238474655
39.2298143035143
39.6875483833496
39.4076110520862
39.1937806132727
39.4110180105599
39.7490974949727
39.0229237127877
39.5310010381669
39.8013184603042
39.7305575902425
39.4246293238056
39.4574007392543
39.5011451308969
39.3181081928888
39.6258548888702
39.8988811180481
39.7849146659746
39.9537955616187
40.1299798589219
39.9343785284314
40.3578797679005
40.109420615404
40.078193822406
39.7701854782693
39.5984454197499
39.8447420961043
39.6437035272706
39.4342828254961
39.563421677807
39.8501950551879
39.7537588270001
39.7097235885738
39.6952983363824
39.65374914009
40.04890107765
39.7354212590802
39.9140441362895
39.5046262140748
39.7975245786572
39.6683084923039
39.549481942028
39.9881447682454
40.1454159738269
39.6296034228945
39.7009457401714
39.6764407840029
39.6267146210319
39.3634602739717
39.3991289770215
39.5382271889348
39.8158931697826
40.0034483477754
39.6639865325614
40.0643951026694
39.9095802799506
39.7182536699351
39.9355842178109
39.978306760837
39.733448435062
39.7565199120785
39.7086757162627
39.7879547537907
39.7477986237606
39.6347406799552
39.7062532616316
39.7059320479274
39.4279962770321
39.5408684887567
39.4635036439061
39.6702342777677
39.9181495303355
39.8456328848418
40.1564195012964
39.9403922184049
39.8495220948247
39.741725167034
39.9624913133847
40.0604869224195
39.6029328979309
39.8539983065623
39.5762814763889
39.7045621929201
39.6911466214097
39.6990699445813
39.7155905939498
39.6032277799184
39.7120079779911
39.5819484573286
39.7305344692839
39.6944881983932
39.8745029312055
39.9526275292882
39.8238493929187
39.7767952766877
39.7834665812105
39.48819571392
39.5128278544182
39.4558763320818
39.5878322714189
39.4906882400578
39.6165449207888
39.6075943478998
39.9887887576841
39.490304227636
39.6183679143928
39.8364942985783
39.9834425505807
39.5867640539467
39.6212157905408
39.7782061527769
39.5947506943861
39.6342588194034
39.3637222556675
39.2698838801572
39.5484105167422
39.4602221044014
39.7493156827334
39.6034669347734
39.9928613885189
39.8345750723654
39.5179932417632
39.5237993325418
39.7085032466345
39.9054889814727
40.0132059475161
39.9021844468027
39.6857227006457
39.5098656726333
39.2283486125809
39.2647300386511
39.3277111742141
39.2600849416612
39.4574806944584
39.6158109578219
39.2521822103301
39.1807707515016
39.4683049218323
39.436926022034
39.4876450860889
39.7431439030027
39.613058572936
39.8877068468882
39.5875299407933
39.6743820699165
39.5737471860228
39.4199397484598
39.4672895187784
39.278323612573
39.2392772360486
39.2128520636779
39.3632077331608
39.207322431633
39.3408494429155
39.3738109343252
39.1569264842143
39.6123062552555
39.1893153364008
39.6575165890911
39.4302159062381
39.701105400465
39.3342478935346
39.5219695794644
39.5511102365589
39.5979413390773
39.8991621596531
39.5617009413181
39.8711320402692
39.6394649896573
39.7143208531532
39.686473831059
39.6384285997158
39.5413280802771
39.4655125369339
39.4440451883738
39.8372406727249
39.7717565940543
39.6108654107279
39.7041545607827
39.6550005629786
39.4968300652545
39.5184232770681
39.4371145590296
39.4635056773753
39.5565488216603
39.6541353369659
39.6859241930535
39.7117885242809
39.8245900955658
39.4192143669259
39.7130454177922
39.5687934932741
39.4287497423934
39.4231489960162
39.4002149977774
39.4702760017552
39.2342229404744
39.8147729256959
39.4393303264271
39.5898603674887
39.5203700000181
39.3032198935389
39.2826369656911
39.2142286984426
39.045490430436
39.1622336788406
39.1203547202907
39.1875348948287
39.349000581051
39.2609394644382
39.2018454797067
38.9247121578629
39.017482624741
38.8114767581685
38.5855649977565
38.933839922622
38.9984392632342
38.7227175421412
38.7149040330131
38.9956076018397
38.9898423139268
39.0973295527502
39.1167809219753
39.1255528762451
39.3540392733356
39.2279406001187
38.9348885086347
38.8879854205542
39.3785071634715
39.107013673766
38.8472801399885
38.7690431053397
38.8678218046552
38.8314686904436
39.0153608963379
38.9458042012275
38.7578977905457
39.2337554010682
39.2518531513051
39.2794453774676
39.1533297980425
39.4638435728554
39.3759089541885
39.3065223795268
39.3898158704846
39.532437212962
39.7531348275893
39.7584548835689
39.8590069778992
39.9386870835698
39.9046566267979
39.7624239151106
39.8722101121579
39.9921801151583
40.0319056515833
39.8651533355844
40.0901789038709
39.913409836051
40.1725712954487
40.2514524037801
40.1712202836064
39.6599371591113
39.6339865080897
39.7448659003701
39.9711370278386
39.8308286966222
39.7325573149104
39.6151642411692
40.2952323234715
39.9366853813773
40.2878915863626
40.1884567213304
40.3887951376508
39.8759233314423
40.1623160376966
40.2976367948804
40.2822174286556
40.1890908867785
40.2554416020166
40.0845921747067
39.9185721799808
39.6276281113077
39.7683628348912
39.8068871308354
39.7535711034902
39.9297767617895
39.7943546869334
40.0341611513756
39.7503780297922
39.7069977452784
39.2898107276773
39.8532760623389
39.9391594006717
40.1513175107194
40.1919168809266
40.0034484712787
40.2283420924257
40.256267688941
40.1834277234805
40.4678233442748
40.3898832551815
40.6410535784569
40.4951158278189
40.0922637548496
39.9839975813445
40.0712124624956
39.8620633100768
39.7667731095342
39.8811395087332
39.7904193160055
39.8298527171231
39.6187234415607
39.9420722246579
39.9549709110685
40.0505841855528
39.9998682440861
39.793052657309
39.7777908339918
39.7561299109745
39.7737822975957
39.9060786618581
39.7027564019323
39.6250094685301
39.8075511528329
39.9594100649525
39.865952297263
39.9986562668357
40.1987787981181
40.3911473964541
40.0350385889999
40.4192105481391
40.4717620479917
40.1829632055698
40.1342092288297
40.0470812396774
39.7884830118248
39.8124474767551
39.8195070397588
40.2003948481578
40.4435295121338
40.571896616018
40.3854827462093
39.9376214313671
39.8807415929503
39.9280014945958
39.9984743447083
40.3340732525389
39.9903195611813
40.0833887307967
39.9693003253708
39.9423447803609
40.2147677895953
40.3411197178155
39.9029627072055
39.7754995944774
39.9394936960721
39.8178531128178
39.8448969461497
39.8396635929062
39.5885823576978
39.4951797809241
39.6584244418921
39.5671048785974
39.6264263522768
39.7093796447047
39.8372593089606
39.905437493038
39.8301326241338
39.8624099844316
39.687086750181
39.5572384868642
39.5115859196894
39.3895756440138
39.3498243477496
39.6056299013298
39.9120984208318
40.0075501811647
39.9522096983973
39.7967093969905
39.7839151616366
39.858882981917
40.0103093878483
40.2604261715662
39.9165616863179
40.240534850132
40.4066947662196
40.320801423467
40.0728817485004
40.2017318581635
40.1654892018483
40.2469135191183
40.1519302644615
40.198341088434
40.4002908691943
40.4458888785099
40.3377803705978
40.1720981905432
40.376224512097
40.5079902171271
40.4476014593658
40.3899870116756
40.152467973359
40.518163720126
40.559071837404
40.4455927876625
40.6003273676027
40.7493389343929
40.9595471517913
40.7205914746018
40.7531768749754
40.9003119812208
40.7113782540807
40.3508604913388
40.3216988380327
40.5256030867889
40.5891311524458
40.6534369563566
40.3317620100738
40.4451117265286
40.6985440295107
40.6850279821131
40.537424106009
40.3481132713436
40.4123945403058
40.3745727318229
40.7976498971877
40.5843094331732
40.6321999276686
40.3538401315797
40.4012123407262
40.3583471062662
40.4045826210166
40.3727179160862
40.4928455977661
40.6212851458921
40.7648340648893
40.7000905881002
40.3311095798813
40.3123091998681
40.5010333679553
40.941480675856
40.8250047562666
40.9191108741237
41.0143649667246
40.9043034769454
40.6660209135576
40.9648519408028
40.9146596466902
40.9206691694505
41.0099228764071
40.9008126599098
40.6635410068375
40.6678310957004
40.7158910703904
40.6866649282531
40.6178448706507
40.8574013430299
40.5772315242892
40.5917503527057
40.37706650837
40.4396789447726
40.1345079603571
40.3587633705466
40.4225152831953
40.720478872983
40.2953122776941
40.4021673778318
40.334960352209
40.4938143494608
40.5006479418707
40.933528530291
40.8994480766113
40.9163845235651
40.9899088576564
41.0438276673672
40.724729130812
40.7971462645621
40.7658915956474
40.7081034549105
40.567067285999
41.0024069337861
40.6829033537549
40.475595475879
40.624445547166
40.5690817674274
40.483308982522
40.4773090871284
40.179830125511
40.4680598085577
40.4021860803176
40.162291332788
40.0397366265286
39.990740544432
40.1579583593339
40.2344815103717
39.8896158867798
39.8678618151369
39.749286785093
39.6751692264812
39.5670493559404
39.7879467538863
39.5442066958184
39.823301595521
39.8115435438336
39.648935708787
39.4627086606688
39.4838596839643
39.760994548863
39.8149050499931
39.7137287614276
39.5884250125591
40.0223201561956
39.7579723009728
39.903870402642
39.7972543376183
39.7926956124412
39.6117516039984
39.7466772357555
39.6011637404689
39.5251101621428
39.6332194902476
39.357655420516
39.3562257264531
39.1754533093749
39.34731073036
39.4808307788384
39.4481087995434
39.2736807196668
39.3348372596819
39.157540958169
39.0882942060664
39.2065690115835
39.4202283752926
39.6498340729375
39.5868763005958
39.2816387503675
39.4028478643702
39.5041807439683
39.5586878563896
39.7548322109988
39.4453444793335
39.7923846594874
39.638191205805
39.5323825172045
39.6196429543798
39.4710768452639
39.4893125857947
39.4585713682616
38.9408095879988
39.1503292276765
39.3246343450726
39.2358492883973
39.0858473231412
39.1696274842447
39.1082558818379
39.391850788352
39.3370366381127
39.1648028893904
39.0048580282548
39.1087086630113
38.7835937576883
38.6153218990738
38.9473034906142
39.0777952303813
38.9001998528404
38.8826060862729
38.7621004951961
38.948791544965
38.9666774257379
38.973962534844
39.1847161260314
39.3961183749178
39.0142706853039
39.0425248348897
39.0756545968162
38.9684723396039
38.9400596181892
39.1029763650322
39.4400204131779
39.3812009538222
39.1877585689159
39.3934916897049
39.2598701277483
39.0286662031406
38.781972882351
38.7856894051436
39.0539822480282
38.9919588965781
38.9672969445152
39.2378966776421
39.4497980263384
39.2731372489733
39.0237358181595
39.167940021829
39.0425947395442
38.9379232243036
39.3618704951239
39.2595294684121
39.3084998436694
38.9713259800016
39.2073036030267
39.0154722357696
38.9534574086629
38.8309928063054
38.8176472863448
38.9687532496902
39.2836772756756
39.5041865404433
39.1566358680791
39.3357377575765
39.2722533980119
39.083622814329
39.2987948352231
39.5077198774491
39.6441891963036
39.2792772217844
39.231039817051
39.1910881408901
39.5744845148221
39.5308896452444
39.3071948219941
39.371023483669
39.3402416468076
39.3544082713577
39.4083522691939
39.2687980125126
39.5447151689546
39.3387122268742
39.3670681240219
39.4055501219748
39.0313193677834
39.3332026053047
39.4446935836897
39.5012686223967
39.4544560525675
39.575988098524
39.7938303266954
39.3391933230143
39.3934982345607
39.5315997854923
39.8071827450093
39.6008060967329
39.7053270359595
39.6043700146225
40.1433262694148
40.1143396631113
40.0034954527435
40.0711941509672
39.9979438284454
39.9278506563622
39.8470348385963
39.6277826418803
39.5072659413974
39.7264783873975
39.4752268913884
39.6851555943694
39.4104104745449
39.5086217767378
39.400029062366
39.3403627500321
39.2304026489192
39.2929583086567
39.3279162424915
39.3162813096676
39.4022876001754
39.5509472982757
39.4289018884531
39.1329750342394
39.439423962032
39.5195880196311
39.7038513206495
39.6451109215489
39.8407422883637
40.0915890597152
40.0194741666215
40.0041464283781
39.8119059286232
39.851472306456
39.8570704564836
39.7933414635895
39.6440426188513
39.294989475296
39.4957832591611
39.2832398916804
39.545167505189
39.4005439732128
39.0930991403439
39.2508474554451
39.053355905981
38.9319844291713
39.028599242935
38.9283220502157
39.1665504342696
39.2424511559423
39.1006673978083
39.1746547023387
38.9705155982775
38.952941005962
39.3285358769203
38.9538414171589
39.2848418582569
39.1701537228776
38.9253799047519
39.1589166057253
39.1685583188235
39.1995768956009
39.3040733080581
39.3510011404702
39.2269595342476
39.1947119963108
39.4126608593386
39.3993735010792
39.1921977674573
39.1964314902422
39.1733659984726
39.069812562985
38.8298103142766
39.0081797338064
39.2553079008034
39.0904670445424
39.1370536090988
39.4202910581952
39.4764893173558
39.5409881056889
39.7517111956562
39.4682351473879
39.6611832507479
39.7695720916342
39.7764768435248
39.6114045288714
39.908244184687
39.8375186733684
39.7511675299748
39.5997042734463
39.5544233430107
39.3469682942124
39.3582655353775
39.3235595912508
39.5058585240542
39.3806241022375
39.224860511963
39.693934346554
39.7328470568714
39.8412817249985
39.9619938889662
39.6764476375351
39.6873628096147
39.6031016438126
39.341427626209
39.4680746513615
39.3363403189448
39.3964904762255
39.4945445121255
39.4028990745544
39.3149068220606
39.0492919743572
39.2292185991134
38.7898392572616
38.6525072423304
38.763588506198
38.6777407865377
39.0830473399285
39.2916037265064
38.9866194710314
38.8291189484899
39.0319623078531
38.7454496509624
39.0437382231855
38.965175124507
38.9114005522295
39.2258394249512
39.321318377925
38.9884860797771
38.7498657439217
38.8284354533789
38.8607836981785
38.8357990654214
39.0559099827173
39.0563792968083
38.6759634870199
38.7390918105176
38.4644505508972
38.607709004744
38.6691204710645
39.0565116656583
38.8017521897475
38.7130503276609
38.9628536805076
38.9691129075929
38.7914259738824
38.9711433644565
39.0116860851006
38.748790729189
38.924192992778
38.6071269334692
38.6776094135657
38.8394616238249
38.9355663103264
39.0749188002755
38.9109213119101
38.8323431998134
38.8218058291676
38.9457026183912
38.9391259109994
38.9415202117907
38.9077139622147
38.6690306336352
39.0541252805275
39.0218073836731
39.1039700665155
39.1937491773537
39.1684114205899
38.8304112506363
39.1828049447074
39.1795804352539
39.2544018388817
39.0662047266756
38.6789625097507
38.9977712076688
39.2605926494042
39.0385422425246
39.0549617999618
39.3328657156812
39.3592758067476
39.3493193161835
38.9811395874154
39.0643335180463
38.8743109668712
39.0138560427605
39.1249639138145
39.0728202652972
39.2309901147518
38.8413903256019
38.4080278393335
38.8920174098138
38.9590353586253
38.7306929614491
38.7028875787712
38.7251940936617
38.7314459278898
38.8043839603509
39.1469773868345
38.9301709582425
39.1299554772483
38.9819141059143
39.0369993579531
38.9958340270237
39.0163457315945
38.946706678119
38.2944428617304
38.5224856285043
38.5901399811995
38.6678127117059
38.8499613806069
38.4674836253629
38.6296077559784
38.6168229292842
38.3929267798239
38.4508638275631
38.5494034703354
38.3094561195701
38.1719989042135
38.4504518613603
38.5162782067091
38.6064576983247
38.7625973647496
38.7759414054517
38.9312482488707
38.8680238131593
38.895763872091
38.7844370033892
38.5446733554886
38.4387084754826
38.5348418657817
38.309788863573
38.2517688581097
38.4720459375332
38.8057041099509
38.729848621231
38.4595038634835
38.5670255245516
38.5275489923271
38.4548218285444
38.5046059511947
38.8082775086522
38.9323425108123
38.5692361314751
38.5207417666401
38.6421492632216
38.6664518089687
38.514517774631
38.5363230991527
38.847469351263
38.5590564865191
38.5905940167082
38.9497883819593
38.931487489769
38.8948584286672
39.074453934429
38.8307923519795
38.8959366719882
39.0538586079972
38.9307439161206
39.0464341451537
38.965820108188
38.7633777788532
38.7366410602223
39.0771403697097
38.6224569209444
38.4657200064095
38.3534413543819
38.5880966323931
38.7197084664072
39.1136457826016
39.0559596120596
38.861247550153
38.765398860264
38.5975316484428
38.5206310627186
38.8181327566274
39.3660107090788
39.2720901875308
39.3266350438623
39.2699485479456
39.3853828116101
39.0913615336345
38.9249713459309
38.6538493002667
38.7002687398606
38.5961509650608
38.5456172193917
38.5952373378682
38.5508706447804
38.5796174780582
38.4617184915428
38.1859884561437
38.146787949001
38.3992627798182
38.5168603417804
38.3452029100618
38.3174506859755
38.4233647480633
38.274111703575
38.4940495589176
38.6506244086892
38.3418959398417
38.3623147918675
38.9025728320585
38.7126269751102
38.7626662432636
38.6352301676114
38.8382204360046
38.5559419476557
38.5615018851148
38.4600520075083
38.7208450229049
38.702728353111
38.5403581112163
38.8243197612861
38.895121957671
38.5394809919197
38.6197203765398
38.8008571461175
38.9164207337447
38.8962114113273
38.8376123061924
38.8238768908008
38.754953871215
38.7449016163729
39.3110443684495
39.0852967512546
38.953684123548
39.0490736650562
38.9149793327161
39.1861321563786
38.9886823039112
39.2209692439739
39.5113195874065
39.123882127667
39.3848386380112
39.3844704824287
39.2553364173012
39.4233662934082
39.2586679893742
39.2527548196181
38.9525061834738
38.7904685926683
39.0106250982137
38.9528979409416
38.8643166944461
39.1021969832851
38.8110275551549
38.7138097092381
38.9151844562838
38.6464637098754
38.5529749880115
38.6759058291466
38.8585033408569
38.7777988013436
38.7655671222746
38.5290283793651
38.5669025663242
38.5429755430074
38.6432896749847
38.4539446243496
38.5325759617787
38.4079405395285
38.0836508927582
38.0903605964949
38.1124487968497
38.3604342051681
38.3338353394235
38.4709722693952
38.2640974959215
38.4128959547799
38.5947996137891
38.6871519975351
38.3510888292695
38.4558093151138
38.1844753415875
38.3648810895393
38.3218060369148
38.2498157583011
38.1874047642507
38.4684789691945
38.2733144326643
38.3701912320498
38.3990151595088
38.2252860506035
38.1884813220382
38.1184132379692
38.274353462795
38.3953641967544
38.1325204232545
38.4298726292867
38.7590496086134
38.4899688738697
38.5477873486475
38.3869092432549
38.260611022766
38.455282883456
38.8734714192346
38.8036412265248
38.6586237488644
38.7366629301173
38.5431467712232
38.2214198850236
38.2971192968444
38.4414137897524
38.4314414881515
38.7209541600523
38.2862543958334
38.5025392731917
38.5167695120718
38.6878535907019
38.747445285627
38.6634409361393
38.7334598902773
38.7803054083273
39.0293785564691
39.1247224150146
39.4237818412061
39.2485704228972
39.4487277111099
39.2962437109514
39.3974052385033
39.3450279893433
39.1489196898393
39.6133243927211
39.6177040839482
39.4687779981113
39.242640114812
39.5969103661042
39.3728795912008
39.4369252700544
39.6738995628946
39.7358028863347
39.8768493287559
40.1681788567204
39.9317236069341
39.7176512749281
39.7324879778801
39.9430475452547
40.0655938550907
39.9105931349111
39.6636086995565
39.7100042819159
39.5760147009665
39.5677434441974
39.6779914852685
39.6978972775245
39.8465592088258
39.3534480739417
39.4166252180397
39.625129570642
39.7092065593595
39.9057261303399
40.0623277312487
39.8411630468548
39.6173323274681
39.8408252527947
39.5652882623427
39.4954398629596
39.5992490527969
39.8743348473341
39.7694731205242
39.8190732883957
39.8350197705356
39.7710627760323
39.814543501427
39.7072054099055
39.4991376801584
39.7087489847867
39.5966399796422
39.5388506838633
39.6741562763168
39.6564326865391
39.5265610860102
39.6891004673613
39.4677662931217
39.3064418398496
39.256919023962
39.4156402151131
39.4550693004863
39.2486766617253
39.3969528350372
39.496028654285
39.7558407366378
39.8540070309647
40.2007855835746
39.8149681577143
39.9950652806264
40.1626368640422
39.9215147682569
40.0652143774474
39.7286175896332
39.9442857496939
39.825019992318
39.8406080448812
39.4317987440381
39.775151660062
39.9309571449384
39.9793278241035
39.6751018057965
39.3669986559637
39.7774764761099
39.6969801794808
39.8708387068982
39.8257460816647
39.8918305891047
40.1193421735158
39.9272750435726
40.297723437746
40.3969599043321
40.267622393155
40.0645191753708
39.8908118691289
39.6670777301232
39.5792537851154
39.7070987732496
39.4046456606883
39.6941801380334
39.571078557461
39.5725983891234
39.5679689166885
39.2996409303328
39.178877754604
39.4953343057714
39.1757550684502
39.2965437002493
39.4584316039372
39.7976397198633
39.3656399075817
39.3462195193583
39.3866852393895
39.5346191838102
39.7270170398274
39.7105264135331
39.8635896941196
39.6095576065482
39.535284779125
39.5162990115315
39.3759036322605
39.2378040752116
39.3426855685985
39.0782204675429
39.1866614299205
39.4336679057846
39.0421707241654
39.4064584645358
39.0944564708101
39.1838551819018
38.8394523942859
38.6677486043443
38.6418859128478
38.8066842563361
38.8527261243267
39.1584534869186
39.2480108266016
39.4582986277127
39.2791514782717
39.5172006862241
39.6721387478745
39.7487558678943
39.8217578658927
39.9213089381851
39.7834333699522
39.6918935101805
39.4847695280307
39.5211938962724
39.6153794781013
39.4609207441222
39.86352542923
39.7986175744857
39.9019934883248
39.951275989081
39.9011932494096
39.9866645343512
39.4627114132379
39.6929272957568
39.7996424542488
39.4009409917566
39.6287593915164
39.630837146373
39.3785244053469
39.7132302961464
39.8071284140363
39.9160562677204
39.9580997256022
40.1848236630343
40.0410416671792
40.1968355856056
39.8703357493693
39.8982498242557
39.8208745184321
39.6549892530229
39.445115273281
39.4985486920457
39.4075180359606
39.5066597411808
39.5864633983854
39.6444939336891
39.4475032740964
39.5532626650959
39.8350628095467
39.8365671681294
40.1002593091176
40.3550524359911
40.1855829788522
40.2672162666125
40.2371228612308
40.1525448198793
40.2052571417741
40.2432226163036
40.2028965276061
39.6484770102525
39.7174517139153
39.5229876829052
39.8973518145841
39.7783066044541
40.044914652103
40.1643670834563
39.8867677580635
39.7775150225461
40.2401619129279
40.0944834463797
39.9507086050449
39.8115075304414
39.8384830164051
40.0976904129696
39.8294476340606
40.0539517263606
39.9614231932429
39.84851913354
39.6976912388875
39.8448838220861
39.9761957948858
40.0078605530806
39.9262774266264
40.0628697956406
39.7012853442498
39.8571978683537
39.7339850783962
39.8000123967846
39.5703964207226
39.2343928965246
39.589181926688
39.3653459992253
39.5773087401742
39.6420031344707
39.4496835446889
39.5982431490262
39.4964057899462
39.674258712389
40.1208379971225
40.1808268156101
40.1183797658001
40.2405736452106
40.3383537346462
40.09355198286
39.8403744785904
39.9933751884905
39.8515839884252
39.9188356142715
39.5364610418447
39.8793294898437
39.8179301273352
39.7586780955411
39.8044838668143
39.8211162639114
39.875118642156
39.6611256249364
39.6427642148314
39.6807381495808
39.656254466402
40.0964313412203
40.0213300318906
39.5034788288751
39.5685451450315
39.5796954648981
39.5726596395515
39.3845145330216
39.3446983265427
39.5878752283126
39.4725293064608
39.2837762484215
39.2922230812125
39.5272199794318
39.7486508372717
39.6826171266481
39.2792154166547
39.3747501792057
39.8531137016584
39.7758410887285
40.2350445588702
40.186694615333
40.0044645062442
39.8340142557592
39.6092827273478
39.5338275289454
39.507183244257
39.5976956254622
39.615889630882
39.5832117556708
39.70031791723
39.7853182030378
39.801800103621
39.9913466859232
40.2291543105045
39.9611157059056
39.7353379002566
39.8139566949874
40.0785963599923
39.7892001719663
39.7320198073804
39.3862058680422
39.3879717417892
39.5840893768324
39.63573247638
39.6387720752539
40.0127082335601
39.6523788265667
39.7761734126567
39.6473001241275
39.624098215872
39.3272663702073
39.5403797727097
39.7775650382655
39.8619378713147
39.6667944958852
39.6531510114261
39.7091480736054
39.5936697124004
39.8251017593397
39.8892310073813
39.8655136733276
39.7418662737001
39.7568709898568
39.5827987026391
39.8753643731106
40.1665003585161
40.1654649904621
39.9847851558574
39.5982565533031
39.7756690610948
39.9173525000518
39.8454290061218
39.6742630449822
39.6567611372082
39.9076666072957
39.9054676991589
39.7797282991033
39.9028871585329
40.1819964763844
40.1371722250819
39.5675537603388
39.7825057515558
39.5514126043172
39.2719980491782
39.5352561217843
39.6071023731657
39.6578616652644
39.4385039825178
39.3248578536163
39.0359716361424
39.1569009730174
38.9217699011644
39.179627806531
38.7444805984432
38.6977682290314
39.0214140026688
39.3849534085439
39.0101673985018
39.1149846237274
38.8504574795326
39.0602587335106
39.4464466322348
39.3132958598652
39.7185138196929
39.4289750545757
39.1326544297089
39.7130812752922
39.6997706743702
39.8122562195793
39.674513195064
39.7146934211561
39.6630038163265
39.8591177464349
39.7583197922486
39.8987230421953
39.6944866599186
39.5387990632556
39.4005235398818
39.8734663768657
40.177983958439
40.3120366263349
40.3081221397295
40.0993087578801
40.2073101148393
40.1060857170851
40.2173943059931
40.2792973425131
40.2456658234114
40.3138935290315
40.2174209938246
40.1664500339567
40.0440238201802
40.1467594760155
39.8600352048465
40.4758676918252
40.1915662920904
39.8983720164356
40.2241451942287
40.1492291296735
39.7819604890015
39.8184309997035
40.1635266573924
39.9456859035721
40.0142935777406
40.1175065721083
40.0619142365497
40.0379299610393
40.2262414444781
40.5018874189661
40.2171465425508
39.8737852112916
39.959684869233
39.8284199698303
39.8126999189269
40.0654861474732
39.9156130223086
39.5659503328248
39.5290294722464
39.7283512797609
39.9502848073917
40.4315933963651
40.1386525551614
40.0301261363676
39.9967656703183
39.928433365601
39.9606288829758
39.9902773291128
39.7563721887448
39.8117204168853
39.957513250086
39.5505532074956
39.6698218991785
39.5436205394477
40.0124756983173
39.7457346286414
39.7645448684692
39.8409234454251
39.9579277602927
40.2690923026659
39.9394946476199
39.9968694979699
39.9672669466323
39.9123988192445
40.0687550705048
39.9234838691829
39.7021860328792
39.3953914346253
39.4733721589142
39.1119927331064
39.1209573451283
39.5014859978167
39.4014284307306
39.3012756013952
39.3153267705011
39.5341749490637
39.2738921585868
39.5799249213924
39.4334155069616
39.7363081236851
39.8409531652212
40.0850548030991
40.2135914673323
40.1733951041874
40.0525372335064
39.9612943927379
39.8151553746153
39.7999196378076
40.0373440418603
39.7800071894611
39.9422562890355
40.2544566147937
39.9984892387128
39.9149455919478
39.7595721683208
39.6346329772452
39.8176442802259
39.6521368036548
39.8226037934959
39.9395573308497
40.083090828786
39.9514150833797
39.6129922605092
39.644856101571
39.5268382767666
39.524071997353
39.5753476255754
39.6320067196318
39.5914075161131
39.4233815176818
39.9288104386109
39.7465368259423
39.6612980544874
39.766779567038
40.2519575256426
40.1850069430435
40.1023494772805
40.4004304900587
40.3333857398908
40.4328713060448
40.4882195304229
40.4111118827022
40.4251157217533
40.037496686677
40.2014628616451
40.2195366383417
39.779523893654
39.5121881844862
39.5480773022817
39.6308773261605
39.4140723359319
39.6958211414605
39.7174866506207
39.7270053654142
39.7627588111786
39.6137092552708
39.9870944953905
39.8414108750751
39.6533071365814
39.7708130739974
39.7697096593998
39.9090865838589
39.5694698405716
39.9336897046856
39.6556976814008
39.6704823210963
39.62746970355
39.5738909099769
39.4721400105524
39.2968552126484
39.1880328973407
39.0705425134858
39.2766938670831
39.0135086826763
39.1875108471866
39.6054583502061
39.4670813840209
39.5976783477626
39.3313515717129
39.2905880918225
39.5195961073782
39.431899419657
39.5228397143644
39.4156445041938
39.6138163986991
39.4625338291018
39.5049011889698
39.5390191130532
39.5491485592432
39.6400313110744
39.550192923734
39.157451339774
39.5332127046013
39.6116092284384
39.6404445080569
39.6323648282635
39.5880931070697
39.3263160278621
39.1686588501644
39.9082207125211
39.6918890418156
39.6907511945041
39.3344891641398
39.6810203131844
39.7891229601708
40.0485253868954
39.6789998785709
39.6550524003305
39.8681349018221
39.6969663068729
39.7707886802189
39.8169436886625
39.8902766973649
39.8248180201287
40.0526848528029
39.90185300899
39.8113621191545
39.813959429399
39.8236238093564
40.1302648599929
39.957595725084
39.8570430205985
39.7189108791319
39.5656290489445
39.4436113764859
38.9779470525516
39.3215553468537
39.3902795479187
39.3852066118558
39.5077050745589
39.8118494256283
39.765423288558
39.7842874940836
39.6844781767647
39.7449831790826
39.4675588915319
39.6943139871234
39.7904518600189
39.5618965489173
39.6518602055505
39.4991227324995
39.803019768337
39.6592149942244
39.7279723859365
39.3856554577731
39.683550901233
39.628987828577
39.7983422976211
39.5063481420841
39.5759991886276
39.5876293062959
39.1942763786578
39.6433015239382
39.700116479131
39.6082730909972
39.2557347881651
39.2484180403001
39.4104698732419
39.2376155056634
39.3155201339395
39.2061955883818
39.0136463009882
39.2110347590765
38.8200992562963
38.8938663723129
38.8992031934944
38.8623090819266
38.9511188263345
38.6896991307699
38.9470020462677
38.9553986019377
39.0242629523956
39.3100816087085
39.2101879805275
39.3292165154249
39.2435741418017
39.4580453936477
39.4032439601564
39.5370066135662
39.3307102622135
39.1569688127953
39.3962230577682
39.4194426844091
39.4478566972919
39.0946697518102
39.0752627377649
39.0757982957424
39.065357044835
39.0693977416482
39.1526212209698
39.5208069794787
39.0640643253948
39.3987679685982
39.4956056956362
39.716594757224
39.717520540738
39.5560583521939
39.5330337336297
39.6429827307346
39.8766213323812
40.06589254376
39.8269252178395
39.8356919782648
39.8835283503524
39.8203419490703
39.9315885957682
39.6236491957414
39.2941462179809
39.3579783176272
39.1743236252211
39.1472261363401
39.1532202995457
39.1124380731664
39.4304126184964
39.3831116002379
39.2801716559134
39.2353097411821
39.2086518580468
39.2809831532565
39.4401766916082
39.2521199247645
39.5817615108261
39.6109611224965
39.7225356700694
39.514097181029
39.326963478337
39.5818143239357
39.7657037303133
39.3117094574825
38.8358709834248
39.161867289764
39.2964662697467
39.2328709198312
39.2299509445963
39.11063004178
39.6105868485125
39.495072496653
39.6741004125945
39.4694254179966
39.2705221848463
39.1093870272563
38.9261680745342
38.7462813694727
38.5874216588447
38.5512566200047
38.6987864667719
39.0377672669818
38.8863773059681
38.5580718756949
38.8932543857633
38.8242700313418
38.8220342539596
38.9957727800307
38.6808183831989
38.774308892834
38.8551333821658
38.9292288727867
38.8279854494752
38.7675836855919
39.0350606720403
38.8324901796737
38.6194301765534
38.7647445003123
38.6655075930404
38.4440592569511
38.4344629585436
38.3466223895039
38.0754621592435
38.2979008606736
38.1761912949498
38.1174877062057
38.1506894381541
38.3506983120691
38.1634696806684
38.7648323134329
38.7330449393847
38.8655596358494
38.6503238031836
38.3530324204708
38.5053247883635
38.4737746657475
38.5520809855715
38.5392782904885
38.50475544267
38.5869178713084
38.473284666575
39.0093646406105
39.0066485125246
38.812024659767
38.8368074547979
38.8255485605008
38.7772884131705
38.3935259923722
38.710107623079
38.474060348622
38.6504502985122
38.762386609596
39.075828105017
39.1199367335076
38.9474516938931
39.2463862443665
39.0592129247675
38.8312189592914
39.1881903365382
38.9807901984423
39.5491433331733
39.0845808361243
39.3895765899998
39.2836847362551
39.2799582739841
39.4166024710261
39.2735334715344
39.486615496516
39.2788753270694
39.3348833002316
39.3981065884258
39.247317788695
39.4621760453409
39.7181345908556
39.5694964192948
39.6054016775782
39.614866588128
39.6286826295673
39.4886630506499
39.6141054946808
39.3994667153007
39.6695856486954
39.7561742461975
39.4511464354513
39.1820438831585
38.863791447929
38.9690760807149
38.8084369394423
39.0744532640761
39.1236661771967
38.9724157236862
38.9424211842323
38.8542648596788
39.0629416307086
39.1069987414836
39.329726879061
39.5588568042932
39.6623835409894
39.6887187833442
39.8068231950698
39.9803283308628
39.7626427848384
39.7769968340368
39.5787178172051
39.3641227460439
39.5977895669626
39.6522908560817
39.9051671513971
39.8677773384042
39.6409477996172
39.798897408703
40.044339314783
40.2560624390892
40.2901527962595
40.0397719662962
39.9186588056705
39.6010122394071
39.6367315006093
39.6123914664646
39.7914677575767
39.4072865041206
39.6054942045981
39.782619251068
39.6036209777125
39.4409076455118
39.3360864874838
39.4600128088766
39.6789828405168
39.4211802534951
39.2473219804453
39.2281164004095
39.3420799135957
39.3396964449416
39.6165501558556
39.3199391448477
39.3824960247321
39.6463139607608
39.8230054570717
39.7915621643001
39.6915958190251
39.5915499980004
39.5212390991263
39.532713630637
39.6039628117203
39.6693107166585
39.5182544493962
39.5039345752723
39.3967240199421
39.3842406655667
39.0739608480018
39.055015653607
39.0990249300085
38.8736424622773
38.9834620825831
39.1855139707824
39.064023465276
39.618969864788
38.9670745623868
38.8893973721853
38.6843556852324
38.9704160988024
38.8419189565996
38.9936650537913
38.8769364698878
38.9607240796294
38.6780450200953
38.9059465344529
38.410163751311
38.6613141882685
38.6062940078984
38.4295897979475
38.7455270268291
38.3797728538513
38.7270251856455
38.1559491221328
38.126023489656
38.1300097751781
38.2820955757416
38.719571338346
38.8168824357807
38.8186899298051
38.5177982855416
38.578758219135
38.687506972946
38.7823008381891
38.2405765099959
38.6465147432291
38.6447633056248
38.681981801087
38.5927117701051
38.6858942951183
38.8674796009554
38.9562032745388
39.1947385864847
39.2425978866695
39.0361149401853
38.9738575088017
38.9688710265053
38.9190386296137
38.9179115032046
38.5039045960376
38.4583324317867
38.7723159922539
38.6300021143761
38.327464142958
38.6341106719055
38.7126127000943
38.8206361050876
38.7111708150311
38.7761145791304
38.6204932199743
38.3332613141827
38.5044090783003
38.4889238818841
38.7172949130089
38.7028109859643
38.6597191905485
38.6506504686987
38.7853547497025
38.7346990578784
38.8532718944713
38.8729400222543
38.7030227008447
38.9961410725301
38.7651665839691
38.9094990146303
38.9370277416236
38.578601433278
38.4938849705979
38.8263797122046
38.7188101163246
38.4341685601
38.3222875760309
38.4706942481406
38.5543839811256
38.5649790124255
38.7575265477084
38.8994572418632
38.8032626668953
38.8436364000494
38.9308208102427
38.9315509918828
38.8595492390785
38.5131994617128
38.4145625014657
38.4128189621822
38.3767343581643
38.4858087032573
38.5088416605012
38.4515412814826
38.601696604112
38.9884382349345
39.1264415484145
38.7378759843816
38.7112486184972
38.7773009360757
38.6931423592935
38.8261066305903
38.8551812885147
38.7305911172111
38.9134184820983
38.8350714228779
38.5749303147069
38.7855254806335
38.5849152463582
38.6909260000618
38.8505366521675
38.8207534655903
38.7546300372783
38.7166026189029
38.9247990634388
39.0694744702269
39.203619774578
39.261577079472
39.1229096875592
38.6991335373187
38.8874506418742
38.6831208587306
38.7072093039393
38.6777934938107
38.5854174831515
38.5109063375875
38.4554122957521
38.7431793239063
38.3180409339852
38.5146557371162
38.4530287551226
38.4473749667866
38.6974960882504
38.4427475045926
38.5812825664239
38.6985606779161
38.8843925364839
39.0888322370539
39.0194349902367
38.9421644174828
38.9612849988005
39.3325739997942
39.5541431889935
39.3952678423599
39.3551567817021
39.4418639101254
39.5386205764823
39.4235999886004
39.4961614296326
39.4386692392274
39.2907610222569
39.3662826202746
39.6506495019379
39.9368089605564
39.7051113447644
39.8320354610528
39.6333868983679
39.6372627711419
39.4371757211243
39.314318207484
39.255724393115
39.4004915229248
39.2062090371526
39.6948754058694
39.5044599322062
39.4283642525125
39.6363567946092
39.420959432579
39.5546415875338
39.8933158146578
40.0393043369208
40.0521661552311
40.2126142534547
39.7996835659544
39.4341983656123
39.7261855185952
39.7617021346378
40.0142781929945
39.9603749034744
39.9875418290061
39.873506981799
40.06651928478
39.9541740291523
39.5547857305811
39.7199086650567
39.9152550764395
39.9547136961085
39.9674216558348
40.1024699814733
40.1810646470988
39.9823581275155
40.326645985762
39.9981148727967
39.9654061873618
40.0081045703659
39.8417823492152
39.5311112469302
39.504412414361
39.7695088316196
40.0088470995528
39.9511364439544
39.9585853563574
40.015096309459
39.6024627912924
39.7692588672016
40.0988342741546
40.1339482971571
40.1886137860921
39.976407275846
40.0251684349152
40.1368408495934
39.9166171517217
39.7256539348059
39.6427487813384
39.471581095406
39.5758211754199
39.2388656797785
39.3550582291945
39.2990310619871
39.4671292484931
39.5903433798108
39.6535414934567
39.2580683588777
38.9903786845722
39.2401250037689
39.4439346625915
39.5019963974405
39.5772010287944
39.457096250184
39.5770552607384
39.1837890842562
39.6148567690448
39.4738013992179
39.7527048328524
39.5885332621187
39.8239795944907
39.6503082859373
39.419251117739
39.3596201623488
39.2503545286725
39.5049988766273
39.345548590665
39.4668182801628
39.4596943012846
39.3227001679291
39.5815525984069
39.3846781267719
39.3235234698955
39.3528141965588
39.55690521924
39.5220680441292
39.6307984635106
39.7135384417316
39.8465680508425
39.9447872179859
39.8869981665963
40.2167880583382
40.4105237185444
40.2462476403186
40.0132277774974
40.1482102498796
39.9154375607931
40.0858944403778
40.1260421317806
39.8038377074803
39.9218320992144
39.8238068338528
39.5817199813359
39.5882545657673
39.7928492717841
39.8631666224367
39.8582439401342
39.796866586237
39.9154850208943
[truncated: 18,283 more chars]
