# Supplementary material for: Conformational ensemble-dependent lipid recognition and segregation by prenylated intrinsically disordered regions in small GTPases
Source: Commun Biol. 2023 Nov 2;6:1111. doi: 10.1038/s42003-023-05487-6 (PMC10622456; doi:10.1038/s42003-023-05487-6)
Supplement: Supplementary file 3 — Supplementary Data 1 [file 42003_2023_5487_MOESM3_ESM.zip › Fig2/RhoA_prenyl.txt]

-6.6491185426712
-7.31531870365143
-10.9012576341629
-7.17417585849762
-7.5859671831131
-9.73427832126617
-6.57903969287872
-6.28911232948303
-7.72191977500916
-7.4749710559845
-5.07390809059143
-7.13145565986633
-6.76052117347717
-6.46925687789917
-7.8693904876709
-7.8793420791626
-5.32779467105865
-7.01047146320343
-7.02516233921051
-6.59623157978058
-7.05885231494904
-6.31180346012115
-5.86384057998657
-7.97958183288574
-6.59290170669556
-6.50925242900848
-8.47389876842499
-6.04178845882416
-5.46014535427094
-6.49213564395905
-6.45024693012238
-4.81323111057281
-6.95952832698822
-6.41250741481781
-4.60597217082977
-6.77921187877655
-6.77372682094574
-5.3218080997467
-6.78114318847656
-7.42672204971313
-4.91395282745361
-8.23112654685974
-7.98199486732483
-5.93472409248352
-7.38823866844177
-8.41875433921814
-3.81136250495911
-8.53055429458618
-10.0532956123352
-3.32179796695709
-10.0331830978394
-7.87701749801636
-3.52646470069885
-9.0033198595047
-6.82486832141876
-4.21518588066101
-8.30907464027405
-6.55981230735779
-2.6229082942009
-11.2278952598572
-7.78642702102661
-4.76683151721954
-12.2300628423691
-7.05056035518646
-4.43716013431549
-10.9857112169266
-8.88295090198517
-4.64380347728729
-9.11481392383575
-7.05312693119049
-5.02250754833221
-10.4216071367264
-7.26541864871979
-7.06071352958679
-9.00634741783142
-6.5788905620575
-7.42138624191284
-8.51404190063477
-6.15682411193848
-7.76991760730743
-9.22040283679962
-6.47175753116608
-8.29250800609589
-7.73022401332855
-6.67486751079559
-8.02129769325256
-9.11968779563904
-7.40851902961731
-8.96352875232697
-9.49669373035431
-6.24127733707428
-6.39468777179718
-9.39890968799591
-7.16813766956329
-5.00901484489441
-10.1396734714508
-5.15488147735596
-6.87789475917816
-9.52585113048553
-5.89026153087616
-7.93601894378662
-8.75543594360352
-6.36719465255737
-8.62780094146729
-7.90590953826904
-5.68493509292603
-8.48651337623596
-6.9190080165863
-4.43812561035156
-8.17360246181488
-7.24181544780731
-5.05501616001129
-9.2640974521637
-6.55812764167786
-6.69145226478577
-9.23920297622681
-7.15032863616943
-6.36432266235352
-6.86794066429138
-7.19749999046326
-5.93811821937561
-7.98616647720337
-4.32233810424805
-6.03915882110596
-8.50944554805756
-4.17467081546783
-5.07552564144135
-7.26435852050781
-3.7265636920929
-5.30265259742737
-7.76535797119141
-5.5125298500061
-5.47204661369324
-8.37722980976105
-4.40764105319977
-4.81098520755768
-7.58754348754883
-4.55732893943787
-5.12808775901794
-7.2420859336853
-5.01450133323669
-6.03162240982056
-7.61206579208374
-5.28103089332581
-4.74377655982971
-6.65986680984497
-4.73937439918518
-5.16811418533325
-5.27246391773224
-5.71233570575714
-5.21502983570099
-6.65452373027802
-6.33249461650848
-6.64192616939545
-5.3418356180191
-5.70058953762054
-6.25600254535675
-6.12804877758026
-5.1499115228653
-6.96437060832977
-6.89925110340118
-7.37767279148102
-5.87911856174469
-6.55547678470612
-6.56207811832428
-5.58685004711151
-7.00418639183044
-6.68047118186951
-6.22478842735291
-7.27502584457397
-6.96301651000977
-6.30034637451172
-8.06042468547821
-8.1804016828537
-6.85716044902802
-7.62192010879517
-7.25442981719971
-6.05405950546265
-8.6169159412384
-7.79968953132629
-5.44736766815186
-8.90599310398102
-8.01505100727081
-6.02234327793121
-8.86613583564758
-5.65122771263123
-6.08617663383484
-7.84355425834656
-6.63200449943542
-6.45895934104919
-6.42513871192932
-6.07364535331726
-7.13434720039368
-8.74058437347412
-5.98443603515625
-6.05174112319946
-9.63371682167053
-5.68523097038269
-7.59120631217957
-10.1451840400696
-5.29917073249817
-7.50492382049561
-8.71360683441162
-6.03368997573853
-8.36549377441406
-8.98834931850433
-5.48022091388702
-7.29930818080902
-8.23170924186707
-4.83801507949829
-6.90260338783264
-8.22676336765289
-5.67257392406464
-8.54288589954376
-7.5784832239151
-5.13644587993622
-6.99701321125031
-6.32036745548248
-6.22426950931549
-6.78349649906158
-5.97250831127167
-5.65560352802277
-7.32908952236176
-4.35223770141602
-6.52319669723511
-8.19260168075562
-4.43855047225952
-7.24288415908813
-8.97209596633911
-4.50969445705414
-7.28051650524139
-7.48722207546234
-2.91223871707916
-8.38342392444611
-8.04963648319244
-4.40828013420105
-9.56431078910828
-8.93567585945129
-4.26226603984833
-8.56678354740143
-9.82490456104279
-2.8125913143158
-10.0369017124176
-9.21396994590759
-4.60194540023804
-10.467027425766
-9.63830256462097
-4.06469702720642
-9.52721619606018
-8.65888953208923
-5.34388613700867
-8.80997896194458
-7.8617730140686
-6.51106214523315
-9.17416286468506
-7.47197341918945
-5.6971378326416
-9.51182341575623
-6.97570443153381
-5.78793954849243
-9.51263070106506
-8.19414782524109
-4.70739686489105
-9.49679052829742
-6.98146498203278
-4.23756194114685
-7.77967500686646
-7.68629503250122
-3.50051760673523
-8.45476496219635
-8.69174635410309
-4.58279585838318
-8.72313070297241
-6.44939088821411
-3.86751556396484
-7.30499053001404
-5.58743500709534
-3.89280891418457
-9.66873812675476
-5.10254859924316
-4.16954362392426
-8.49878442287445
-6.56382882595062
-3.7797167301178
-7.09407591819763
-5.86177134513855
-3.12571966648102
-7.04932475090027
-6.83999562263489
-4.26486623287201
-6.18140852451324
-6.06528055667877
-4.89462113380432
-7.33939790725708
-5.24117255210876
-3.43879532814026
-7.42396116256714
-4.75948548316956
-4.7060798406601
-8.41701400279999
-5.2663186788559
-3.5110969543457
-7.95525574684143
-5.22360706329346
-5.21398270130157
-9.10925471782684
-6.25694787502289
-5.12960386276245
-8.3042266368866
-6.18935132026672
-4.25440394878387
-9.10149729251862
-6.57690060138702
-3.97364628314972
-6.89127457141876
-4.92190754413605
-4.07698476314545
-7.98551619052887
-6.42568027973175
-5.02419495582581
-5.70428657531738
-6.85535168647766
-5.18503904342651
-7.37074303627014
-6.94337487220764
-5.57381188869476
-6.6894668340683
-7.50584924221039
-5.10693359375
-6.56111335754395
-7.5976357460022
-5.18794238567352
-6.86736929416656
-8.83397734165192
-5.61456859111786
-7.8557037115097
-9.42778718471527
-6.24101650714874
-7.15950071811676
-8.63061821460724
-7.78429043292999
-6.92596638202667
-8.22456657886505
-6.31115734577179
-6.61543524265289
-7.03870499134064
-6.8007800579071
-6.30452704429626
-5.99383282661438
-7.57926511764526
-6.89924287796021
-6.65738105773926
-6.47180712223053
-6.85801517963409
-7.11688101291656
-6.8037132024765
-5.87436664104462
-7.40401065349579
-5.68265819549561
-5.79663038253784
-8.06951522827148
-6.44996178150177
-5.67554175853729
-7.76604378223419
-9.38197934627533
-6.59166944026947
-9.27811896800995
-8.35941183567047
-6.09793055057526
-9.47137701511383
-7.40650725364685
-6.2477924823761
-8.91666722297668
-6.18988227844238
-6.76949548721313
-7.79815483093262
-7.82353758811951
-5.69051742553711
-7.58121562004089
-7.36270868778229
-5.3283087015152
-7.01543629169464
-8.17785561084747
-5.28189527988434
-6.11661636829376
-7.20903372764587
-5.27466368675232
-7.48402571678162
-9.58545625209808
-5.35573327541351
-6.43117034435272
-7.92589092254639
-4.16128039360046
-7.11608266830444
-7.20926070213318
-4.25515675544739
-6.91467308998108
-7.86050009727478
-4.25292134284973
-7.05377840995789
-8.72962319850922
-4.20565783977509
-8.64677464962006
-8.60784947872162
-4.32122933864594
-7.85778653621674
-9.19750595092773
-4.37873816490173
-6.47972631454468
-7.77343094348907
-6.65339291095734
-7.7607923746109
-6.11192405223846
-7.02643144130707
-8.14648616313934
-6.6599680185318
-6.3627268075943
-7.92671453952789
-6.65252137184143
-7.13349318504333
-8.39897561073303
-6.42562317848206
-7.71209073066711
-7.70318627357483
-8.66912150382996
-6.39126563072205
-8.49263262748718
-7.66149735450745
-6.54903149604797
-7.49105954170227
-6.98750531673431
-5.79464662075043
-6.43004024028778
-6.42017018795013
-7.07308566570282
-7.48188483715057
-6.72518944740295
-5.56622672080994
-6.4926598072052
-5.87933993339539
-5.669278383255
-6.32901787757874
-5.4879242181778
-6.22981369495392
-7.19282734394073
-5.84434354305267
-6.29572522640228
-5.8592289686203
-6.68574833869934
-5.68950700759888
-6.64117407798767
-6.32395601272583
-6.67962646484375
-6.26976537704468
-7.1159815788269
-7.71706676483154
-6.27509880065918
-7.05977690219879
-7.67733299732208
-5.15155947208405
-6.77098047733307
-7.91990196704865
-6.07623636722565
-5.91690862178802
-7.12000024318695
-7.46229016780853
-7.7077579498291
-6.13697242736816
-8.06774044036865
-6.98873293399811
-7.45205509662628
-8.6158949136734
-8.20269072055817
-5.51274931430817
-6.10586893558502
-7.20492684841156
-6.3837822675705
-7.10555350780487
-8.30044651031494
-6.2863974571228
-6.75667715072632
-8.81303560733795
-8.36844599246979
-6.33825504779816
-8.53313064575195
-7.03210258483887
-5.58723187446594
-9.75669825077057
-6.55954992771149
-5.38126790523529
-10.107924580574
-5.54364192485809
-5.56444442272186
-9.79606008529663
-5.80450296401978
-5.95373010635376
-10.4567087888718
-5.97602736949921
-4.37913691997528
-8.80344378948212
-5.62455666065216
-6.09467160701752
-9.28959321975708
-5.04653453826904
-5.85787057876587
-9.58448147773743
-5.88327288627625
-6.92193961143494
-8.99653434753418
-6.13414621353149
-5.45692253112793
-8.68422102928162
-6.36984467506409
-6.63397622108459
-9.195192694664
-7.53273141384125
-5.60529482364655
-8.68909907341003
-6.80060791969299
-5.90052914619446
-9.02757287025452
-6.12296414375305
-6.43505358695984
-10.0522366762161
-6.97567141056061
-6.43697130680084
-9.80687069892883
-5.98195242881775
-6.0891387462616
-10.7997518777847
-7.06773102283478
-8.09805309772491
-10.3756229877472
-7.12312626838684
-6.22811055183411
-10.2130253314972
-7.58584666252136
-7.79553389549255
-8.62277412414551
-8.82429933547974
-8.55509757995605
-8.4971137046814
-8.77867126464844
-8.28951978683472
-8.33588624000549
-8.4505512714386
-7.72031044960022
-8.96598029136658
-8.88917231559753
-7.68897032737732
-7.32448935508728
-6.49189591407776
-6.75072026252747
-8.59109330177307
-7.10956501960754
-8.73332762718201
-8.75346887111664
-7.05453670024872
-8.96953284740448
-7.24608170986176
-6.55452239513397
-8.39094436168671
-6.77578568458557
-6.13492035865784
-6.71013045310974
-6.34134209156036
-6.82278645038605
-6.75140345096588
-5.52617704868317
-7.41243231296539
-8.64684545993805
-5.14650142192841
-8.49398076534271
-11.8516558408737
-5.80842757225037
-6.40785813331604
-8.3954598903656
-6.08126819133759
-6.91048800945282
-9.51695287227631
-6.40869331359863
-7.00711488723755
-9.20757532119751
-7.25562584400177
-7.51434719562531
-8.4886599779129
-5.10587739944458
-7.96845245361328
-8.43361806869507
-7.81664168834686
-8.46075475215912
-7.92295014858246
-7.43172073364258
-9.03203344345093
-8.47519826889038
-7.68058633804321
-10.0604128837585
-7.73748302459717
-7.47607088088989
-10.2538328170776
-6.9708948135376
-7.87098932266235
-9.33001327514648
-6.60054206848145
-6.80382287502289
-9.21634805202484
-6.55208098888397
-8.52800321578979
-8.06012392044067
-6.13672542572021
-8.85518574714661
-7.32800459861755
-6.60051321983337
-10.4020055532455
-6.25044763088226
-6.46912562847137
-10.4170676469803
-7.80342257022858
-7.65994131565094
-8.72238397598267
-7.86972236633301
-6.57024765014648
-8.39599239826202
-6.88762533664703
-7.23877108097076
-9.74860668182373
-6.46521806716919
-6.07308864593506
-9.29869449138641
-8.25599420070648
-8.00830972194672
-8.9691047668457
-7.0168719291687
-7.53189134597778
-9.35964965820312
-6.45757865905762
-6.15265846252441
-11.1083619594574
-5.91285490989685
-6.43616318702698
-9.25799429416656
-5.37385022640228
-6.60068047046661
-9.05425012111664
-5.42539751529694
-6.79508435726166
-9.52848565578461
-5.88585031032562
-7.35124671459198
-10.7477426528931
-4.47901153564453
-6.32600402832031
-11.2517522573471
-5.49290025234222
-7.6351660490036
-10.7367107868195
-4.41624283790588
-6.11590886116028
-10.3846210241318
-6.17235314846039
-7.55787026882172
-10.5622918605804
-5.84340405464172
-6.36652827262878
-8.45510041713715
-7.0970162153244
-7.26596009731293
-8.85360252857208
-7.7239738702774
-8.82169020175934
-8.70995557308197
-6.65906035900116
-9.15806949138641
-10.0838447809219
-5.95945274829865
-8.26402676105499
-9.02971625328064
-6.60181784629822
-9.4797728061676
-9.76140320301056
-7.37280428409576
-10.1111212968826
-9.39717698097229
-7.62333559989929
-10.5772411823273
-9.51789689064026
-9.74867224693298
-8.90845465660095
-8.96818423271179
-7.68280339241028
-7.77478003501892
-9.08245170116425
-8.22595298290253
-8.52290141582489
-8.57925283908844
-7.8064900636673
-8.00590574741364
-7.35255658626556
-8.08188617229462
-8.44751584529877
-8.91861569881439
-6.38877904415131
-7.00111377239227
-7.47671890258789
-7.53338861465454
-7.53317642211914
-7.98180198669434
-6.97194385528564
-8.2657732963562
-6.99536228179932
-6.92462158203125
-8.3844108581543
-9.68182837963104
-7.51146113872528
-8.04386270046234
-8.21550405025482
-8.02878129482269
-9.72398364543915
-5.97330164909363
-7.27149271965027
-7.31707167625427
-6.39223837852478
-7.87051701545715
-7.2018711566925
-6.2893168926239
-7.39757704734802
-7.62608551979065
-4.95709145069122
-6.30689084529877
-6.99297320842743
-6.50685119628906
-7.40033054351807
-7.09756517410278
-6.63278532028198
-8.11892604827881
-7.3444504737854
-6.76272165775299
-7.86760246753693
-8.81393921375275
-5.85996353626251
-6.89394104480743
-9.13264858722687
-5.99155068397522
-6.09094452857971
-8.24713444709778
-7.09957635402679
-6.12233150005341
-7.78588759899139
-7.98924338817596
-5.89474046230316
-7.56524407863617
-7.85285604000092
-6.85292994976044
-7.45506179332733
-7.33582091331482
-8.06258225440979
-7.11368250846863
-6.63506627082825
-7.72756171226501
-5.93153929710388
-6.50799775123596
-9.87734770774841
-7.90215229988098
-8.44896972179413
-8.95183932781219
-7.51037299633026
-7.25134444236755
-9.56459355354309
-6.54094862937927
-6.52713620662689
-8.97670781612396
-6.9114373922348
-7.27586436271667
-8.54891705513
-7.5036404132843
-8.07975161075592
-9.20591413974762
-6.13181984424591
-7.95977413654327
-9.59255516529083
-6.97229969501495
-8.73774170875549
-8.52851700782776
-6.7031033039093
-8.74509596824646
-8.18549275398254
-7.45952200889587
-9.22788155078888
-8.81252920627594
-8.60656940937042
-8.36905789375305
-9.74802231788635
-8.6182267665863
-10.1949206590652
-9.52351152896881
-8.5163871049881
-10.3442254066467
-9.47929382324219
-9.7668342590332
-9.02315545082092
-9.28122973442078
-9.93181538581848
-10.2048741579056
-9.04013693332672
-10.4187175035477
-9.57688724994659
-8.05084431171417
-9.26627361774445
-10.3297073841095
-9.61188006401062
-10.122029542923
-8.6277551651001
-10.3051700592041
-10.4073810577393
-8.56804919242859
-9.27977395057678
-10.3947098255157
-6.70710027217865
-7.73781955242157
-10.4376024007797
-8.50909972190857
-9.44809508323669
-10.031085729599
-9.21565175056458
-8.23709464073181
-8.77644085884094
-7.58886647224426
-9.04339623451233
-10.0730726718903
-9.24357712268829
-9.22342264652252
-10.0578457117081
-8.5987514257431
-8.62292754650116
-9.3144782781601
-8.31171953678131
-8.92743790149689
-9.31223404407501
-8.62175679206848
-8.70103573799133
-9.01336550712585
-9.59433948993683
-9.32402193546295
-9.79324781894684
-8.99823081493378
-8.60283076763153
-8.59327304363251
-10.3128032684326
-8.93362903594971
-7.90079832077026
-8.45637774467468
-8.9533679485321
-9.68070292472839
-8.36715745925903
-7.67541933059692
-9.16013050079346
-8.03311169147491
-8.33836758136749
-8.65776312351227
-9.26683390140533
-7.52938854694366
-8.57743322849274
-8.14136743545532
-8.32714986801147
-9.58762407302856
-7.39263892173767
-9.14958357810974
-10.4223425388336
-7.74620163440704
-9.76216089725494
-9.27585852146149
-7.18734467029572
-11.8283368349075
-9.3775030374527
-8.35512268543243
-11.6304484605789
-9.82039988040924
-7.6105831861496
-10.1697429418564
-10.0592654943466
-8.18057835102081
-9.16455519199371
-8.90423929691315
-8.2669050693512
-9.68940806388855
-8.65578675270081
-9.36036598682404
-8.45063936710358
-7.99073135852814
-10.1567231416702
-8.23495876789093
-7.92750608921051
-10.8159914016724
-7.93127870559692
-8.13496398925781
-8.86667156219482
-8.13122653961182
-8.23284578323364
-8.48495638370514
-9.08708012104034
-9.07729589939117
-7.34265685081482
-9.16818118095398
-9.36676335334778
-8.95177781581879
-7.4758847951889
-9.13193023204803
-8.37643265724182
-7.50129294395447
-8.79377245903015
-5.9411655664444
-7.4457927942276
-7.13759434223175
-4.64548552036285
-7.84270536899567
-7.16100466251373
-3.434898853302
-7.8828889131546
-7.25715029239655
-5.33842718601227
-7.2392874956131
-8.47272980213165
-5.47436511516571
-6.39680707454681
-8.17510879039764
-5.23092925548553
-7.62203633785248
-8.28125894069672
-5.58164739608765
-8.01022815704346
-7.15210485458374
-7.28500914573669
-7.92256331443787
-7.38194489479065
-6.18607318401337
-8.863321185112
-8.51213681697845
-6.69438803195953
-7.8818017244339
-8.3957005739212
-7.13879776000977
-6.99675369262695
-7.36667346954346
-7.53189551830292
-6.47440803050995
-5.83382880687714
-6.20944225788116
-7.26173460483551
-9.25427114963531
-8.29838109016418
-9.35980439186096
-10.3637492656708
-7.25806415081024
-9.48206079006195
-9.44999921321869
-6.25205278396606
-8.79779815673828
-11.072199344635
-5.08831858634949
-9.04479837417603
-11.3387985229492
-7.23053705692291
-8.92248785495758
-10.8053089380264
-6.20616769790649
-9.0351710319519
-10.5286655426025
-5.65160512924194
-9.67626309394836
-13.1592223644257
-6.71401524543762
-9.50383114814758
-11.6020748615265
-5.90672945976257
-11.1813242435455
-12.8978664875031
-6.4493283033371
-11.1051677465439
-11.3737663030624
-5.10885953903198
-12.6105122566223
-10.7140469551086
-5.23001790046692
-10.7961962223053
-12.1774666309357
-5.88998448848724
-9.94657075405121
-12.2426351308823
-5.14506196975708
-11.1959366798401
-11.6022191047668
-4.43230950832367
-10.4659274816513
-12.5534700155258
-5.05895841121674
-8.77277004718781
-10.2353068590164
-6.64760136604309
-7.53792643547058
-9.43927597999573
-5.69851589202881
-8.10172581672668
-10.6771214008331
-7.11913549900055
-8.25386393070221
-10.032448887825
-5.7560361623764
-7.80424010753632
-8.92432296276093
-5.498459815979
-7.84076929092407
-9.95493602752686
-7.76926124095917
-6.58773648738861
-6.88008677959442
-6.25991988182068
-6.31979870796204
-7.67897772789001
-4.76171183586121
-8.3092098236084
-9.20282697677612
-4.79399681091309
-7.46030116081238
-7.8442280292511
-4.05617344379425
-7.12667834758759
-6.97175443172455
-4.24062204360962
-6.22913837432861
-7.04668712615967
-5.96018755435944
-6.63711035251617
-8.3592940568924
-5.21889626979828
-7.35469377040863
-8.47265470027924
-7.53930997848511
-7.42052841186523
-7.71495056152344
-7.76960372924805
-6.46258974075317
-6.17054557800293
-6.97614562511444
-7.1070169210434
-7.78485810756683
-6.55174696445465
-8.32271158695221
-8.11550486087799
-7.45801484584808
-7.8964604139328
-8.64257895946503
-6.80288279056549
-7.92470371723175
-9.15180838108063
-6.81773161888123
-8.43136239051819
-9.59198451042175
-6.38640928268433
-7.42553997039795
-9.96785974502563
-8.11443412303925
-8.38552272319794
-10.5481775999069
-6.15148210525513
-6.43294429779053
-9.82295894622803
-5.89921379089355
-7.76857233047485
-10.3277382850647
-9.08640277385712
-5.74438846111298
-10.2948063611984
-8.80461823940277
-5.80998313426971
-8.00978267192841
-9.06131744384766
-6.19266414642334
-8.19133424758911
-9.00297152996063
-5.16698682308197
-7.69474828243256
-9.13745307922363
-5.60052800178528
-10.2366786003113
-7.74793970584869
-5.88398706912994
-13.0473123788834
-8.21100521087646
-7.77538919448853
-10.597469329834
-7.4974912405014
-6.51497304439545
-10.923979640007
-7.6503609418869
-7.23818576335907
-11.5963767766953
-6.95263421535492
-6.57561910152435
-12.2851628065109
-7.49606096744537
-6.3833419084549
-12.5909954309464
-5.27195119857788
-6.61952996253967
-12.7615554332733
-5.77721440792084
-6.83343732357025
-12.7009848356247
-6.32097494602203
-7.17910587787628
-12.5671807527542
-5.72653150558472
-7.94570159912109
-12.1933655738831
-5.40320992469788
-9.2012951374054
-10.4479911327362
-5.80442988872528
-10.4453715085983
-12.196536898613
-6.15023374557495
-8.64113330841064
-10.708384513855
-4.93493330478668
-7.9119359254837
-10.1946479082108
-6.17875349521637
-9.59552824497223
-9.22728979587555
-5.85790169239044
-9.57136642932892
-8.99837172031403
-4.25862038135529
-8.3426913022995
-8.27653539180756
-6.60901582241058
-8.69585263729095
-9.60358083248138
-5.33408784866333
-9.6431667804718
-7.74284625053406
-6.67503654956818
-10.0679484605789
-8.99356758594513
-6.85976028442383
-10.6261034011841
-7.33362865447998
-7.99358654022217
-11.3372411727905
-8.89098644256592
-9.85107386112213
-9.10675060749054
-7.50042450428009
-9.88478398323059
-10.1654798984528
-8.54499220848083
-8.89587247371674
-11.2567590475082
-9.29094064235687
-8.2305691242218
-12.3106520175934
-10.3882563114166
-8.89387965202332
-12.5930559635162
-10.2382776737213
-10.8877596855164
-10.9903950691223
-9.21801996231079
-11.0645849704742
-10.373603105545
-7.22782063484192
-10.181925535202
-11.2382581233978
-9.75051712989807
-12.0830931663513
-9.65444421768188
-8.42908525466919
-10.9916036128998
-10.5570685863495
-8.72481179237366
-10.1545439958572
-10.4888869524002
-10.511286854744
-11.0731289386749
-10.9370424747467
-10.0630056858063
-11.6106970310211
-11.5572693347931
-10.8568584918976
-14.5494537353516
-11.1339378356934
-10.4307556152344
-13.6183072328568
-12.1308900117874
-10.5251857042313
-12.6056698560715
-14.1208361387253
-11.6472529172897
-10.8955435752869
-11.8254551887512
-11.0935273170471
-10.9987007379532
-13.5176349878311
-11.4797359704971
-11.4879964590073
-14.2318195104599
-11.3784955739975
-11.5905532836914
-13.7611885070801
-13.4736442565918
-13.3634424209595
-13.2525062561035
-11.6473875045776
-11.1239858865738
-13.2658554315567
-12.3996006250381
-10.3355752229691
-13.3855115175247
-12.5896016359329
-11.1283624172211
-12.5938231945038
-11.8710839748383
-9.59648728370667
-12.6216089725494
-10.4715330600739
-10.5375714302063
-13.527783870697
-9.96703958511353
-10.9175239801407
-12.2880798578262
-9.03520977497101
-11.3263559341431
-9.78470611572266
-7.84858083724976
-10.4663203954697
-11.8786376714706
-7.71599233150482
-10.4894570112228
-10.42296397686
-9.03607022762299
-9.73401069641113
-10.1506814956665
-12.5651760101318
-10.7079883813858
-10.1344848871231
-12.38820707798
-10.0556823015213
-10.6813508272171
-11.822843670845
-11.3940942287445
-10.4892747402191
-11.9063127040863
-10.7285857200623
-9.39936542510986
-9.75355911254883
-8.82737421989441
-10.9899909496307
-11.0146090984344
-10.8328042030334
-10.6848845481873
-10.1207222938538
-11.6313056945801
-11.3233690261841
-10.5719451904297
-10.8700304031372
-10.0698566436768
-9.7971076965332
-12.3440448045731
-9.28638660907745
-8.87628424167633
-12.5827383995056
-9.19908142089844
-9.82270431518555
-10.6629954576492
-10.8027135133743
-11.7363301515579
-11.5582383871078
-10.5286382436752
-11.7775987386703
-12.0391992330551
-10.2947705984116
-10.932403922081
-11.857684135437
-12.0096054077148
-10.7051124572754
-11.3170794248581
-11.8621977567673
-9.77893769741058
-9.25256848335266
-12.3914377689362
-9.72111248970032
-10.3859189748764
-13.2431758642197
-9.58548152446747
-7.52540421485901
-12.857360124588
-10.4922106266022
-7.59816038608551
-12.181579709053
-13.2689048051834
-7.58790063858032
-13.4636974334717
-12.9510564804077
-6.6643054485321
-11.3338830471039
-12.167692899704
-6.96259140968323
-10.5481841564178
-11.3895642757416
-7.17963874340057
-9.61506688594818
-10.3700879812241
-8.55214655399323
-9.74234592914581
-11.0608783960342
-9.99630856513977
-11.6048529148102
-10.3069469928741
-7.66278290748596
-11.1069920063019
-11.0593130588531
-9.70491874217987
-10.7370299100876
-12.6812342405319
-8.7800920009613
-11.3262274265289
-12.0797207355499
-9.29622626304626
-9.86627554893494
-10.3992650508881
-9.4375022649765
-8.41075932979584
-9.8758248090744
-8.9753258228302
-9.05988669395447
-9.07949948310852
-8.635005235672
-8.64197564125061
-9.30991530418396
-8.80636298656464
-8.72334372997284
-8.43773210048676
-9.46127939224243
-8.51487302780151
-7.43996524810791
-10.0914224386215
-8.04530036449432
-6.5360621213913
-8.49482917785645
-9.21676397323608
-6.50077152252197
-8.79834926128387
-7.83827483654022
-5.95708739757538
-7.94854772090912
-7.78388249874115
-6.44089496135712
-7.50751066207886
-8.59095764160156
-6.89414072036743
-5.88386738300323
-7.9724680185318
-7.02194559574127
-5.65765845775604
-8.3900705575943
-7.69179499149323
-6.23599314689636
-8.38337302207947
-8.60801243782043
-7.29274189472198
-8.55592119693756
-8.22096407413483
-6.93267560005188
-8.66536545753479
-8.94282746315002
-6.93898272514343
-8.05649495124817
-8.86186671257019
-6.67855668067932
-8.46903157234192
-7.78085970878601
-7.384561419487
-8.98823487758636
-9.54781711101532
-6.89344298839569
-8.92603242397308
-10.4286502599716
-5.82510268688202
-7.95920884609222
-9.74076211452484
-4.97678768634796
-7.28414118289948
-9.65937626361847
-6.04438066482544
-8.98855257034302
-11.5568470954895
-5.99535739421844
-8.75106656551361
-10.3175286054611
-6.1295337677002
-10.1550650596619
-10.6641430854797
-5.68986904621124
-9.84657227993011
-10.4107650518417
-5.27767181396484
-8.67091751098633
-10.1117010116577
-5.13522732257843
-9.33774650096893
-10.0728100538254
-6.59329545497894
-10.4541343450546
-10.1160196065903
-5.28404664993286
-8.81260251998901
-10.7549729347229
-5.63088548183441
-8.809201836586
-9.45639431476593
-6.30773293972015
-9.58654963970184
-9.75267064571381
-7.40229117870331
-9.66063058376312
-11.3043440580368
-8.82927978038788
-9.34752690792084
-10.7810744047165
-6.49957525730133
-10.2995187044144
-10.1500846147537
-8.20707893371582
-10.7555456161499
-9.53421497344971
-7.90613281726837
-11.0699521303177
-9.0905944108963
-8.32406938076019
-9.77455270290375
-9.80450809001923
-8.5269455909729
-10.2339558601379
-9.65529823303223
-10.4666312932968
-10.0118230581284
-10.0321611166
-8.97723078727722
-10.7318127155304
-10.171849489212
-10.5699177980423
-9.81621134281158
-10.5936394929886
-11.7932577133179
-8.18001079559326
-9.76629257202148
-10.9472402334213
-9.65515983104706
-10.6946538686752
-11.6937566995621
-8.95408737659454
-10.7017217874527
-12.1012707948685
-9.41229212284088
-10.5602513551712
-11.6577439308167
-9.01575326919556
-10.0823616981506
-10.4652465581894
-8.81821620464325
-9.8730491399765
-10.1692883968353
-9.86290335655212
-11.33669257164
-11.3853832483292
-8.19558680057526
-10.3256269693375
-12.0447392463684
-8.87001800537109
-10.0166831016541
-10.649393081665
-8.52546501159668
-11.4465990066528
-10.5931440591812
-9.09577095508575
-12.0269466638565
-10.3730646371841
-9.20238840579987
-13.0195499658585
-12.2782475948334
-9.73701453208923
-12.330607175827
-11.9264063835144
-9.46586894989014
-11.5092167854309
-11.8983809947968
-8.72549796104431
-10.2550294399261
-11.5470209121704
-9.28632926940918
-11.5197649002075
-12.7432696819305
-8.43417859077454
-10.6300733089447
-11.0856125354767
-9.03303551673889
-11.5687572956085
-11.4130810499191
-8.19511497020721
-12.1963013410568
-11.3999947309494
-7.32641685009003
-10.6372030973434
-12.2459155321121
-9.8011714220047
-9.0516129732132
-12.9995529651642
-9.69582152366638
-11.5703213214874
-12.4925446510315
-8.94734477996826
-13.5594420433044
-12.2852536439896
-10.4660893678665
-11.9142218828201
-12.3564637899399
-11.5186256170273
-11.5903695821762
-12.5349019765854
-10.6638873815536
-12.0511144399643
-12.5593665838242
-10.6317790746689
-13.6542810201645
-14.1974550485611
-10.2172027826309
-11.1242033243179
-14.99234354496
-11.4937912225723
-11.7669025659561
-14.6261826753616
-10.1923295259476
-10.5656644105911
-13.1745429039001
-11.3625512123108
-11.5966029167175
-13.4094576835632
-9.4509859085083
-8.07153511047363
-12.7368448972702
-10.5371893644333
-9.40829789638519
-11.7035121917725
-10.5857791900635
-9.0565619468689
-13.2144883871078
-10.2253669500351
-9.33306396007538
-12.9817456007004
-10.0432385206223
-9.58687579631805
-12.4729065895081
-9.29502964019775
-8.87000751495361
-10.1222060918808
-10.4051727056503
-9.42529332637787
-8.28567183017731
-11.4560495615005
-11.5760208368301
-8.43996453285217
-10.1747586727142
-10.1825902462006
-9.39213669300079
-10.0920444726944
-11.5595194101334
-10.8275953531265
-10.0808807611465
-10.2552734613419
-10.9575227499008
-9.31473863124847
-10.2869876623154
-12.2032579183578
-7.90210521221161
-7.95274341106415
-10.5200303792953
-9.59086501598358
-9.13815248012543
-10.8948307037354
-10.0912075042725
-9.09220361709595
-11.5550419092178
-9.66959345340729
-8.80998480319977
-11.3593242168427
-8.68233132362366
-9.57599711418152
-10.9556713104248
-10.2367610931396
-10.5507030487061
-9.73267924785614
-10.5565184354782
-11.8317040205002
-10.3198819160461
-11.2181181907654
-11.8816437721252
-10.5937151908875
-9.88255548477173
-12.8301310539246
-10.8119887113571
-9.31950080394745
-12.3415697813034
-9.81037425994873
-10.2338399887085
-11.7679119110107
-11.0872331857681
-10.1915680170059
-10.7724682092667
-10.9728288650513
-9.28516244888306
-10.4465074539185
-10.4677820205688
-9.34881019592285
-12.4602918624878
-11.4238064289093
-8.32239890098572
-13.5900957584381
-11.6351437568665
-8.32722854614258
-13.3434300422668
-10.605150103569
-8.47258126735687
-13.2195938825607
-11.1876872777939
-10.4387944936752
-12.2452796697617
-11.7993267774582
-9.69342362880707
-11.2710961103439
-12.6285036802292
-10.1809548139572
-11.6745871305466
-11.0264687538147
-9.08232259750366
-12.8681883811951
-10.7726137638092
-9.52781319618225
-12.8164236545563
-8.81256151199341
-9.37147951126099
-12.792573928833
-10.2244963645935
-8.13655662536621
-12.8272795677185
-9.37314307689667
-8.4219673871994
-12.3527802228928
-10.0894575119019
-9.12257146835327
-12.137414932251
-9.35149586200714
-9.96539461612701
-12.4962917566299
-8.73136019706726
-8.41722655296326
-12.4025185108185
-7.55450797080994
-9.5995090007782
-13.1962716579437
-7.97693455219269
-8.88320553302765
-13.0676518678665
-9.52997159957886
-9.00779390335083
-12.0315155982971
-7.79485595226288
-8.75486886501312
-12.1322649717331
-7.19625294208527
-10.9911638498306
-11.916888833046
-7.6647036075592
-10.4969742298126
-14.332328081131
-8.27096664905548
-10.5776072740555
-13.0257922410965
-8.05340778827667
-10.8089090585709
-13.8239246606827
-7.7272971868515
-11.1467064619064
-13.1134299039841
-8.27272212505341
-8.55904424190521
-12.4424942731857
-6.58205366134644
-9.05537891387939
-13.4606628417969
-7.60216987133026
-8.18134105205536
-13.3130520582199
-6.74893736839294
-7.33177924156189
-11.8578493595123
-6.72293066978455
-8.01580548286438
-12.1028635501862
-7.724534034729
-7.78802347183228
-12.2461552619934
-7.90938174724579
-7.85795295238495
-11.5714892148972
-7.33733260631561
-7.31702697277069
-11.6689041852951
-8.23638153076172
-6.63015556335449
-12.2810573577881
-7.83457732200623
-6.57709908485413
-12.97283244133
-8.1736855506897
-10.0578451156616
-10.5455131530762
-8.56973528862
-10.9473216533661
-10.8222415447235
-10.1989097595215
-9.64522647857666
-10.0604438781738
-8.23627746105194
-9.4722808599472
-11.6979869604111
-7.81316459178925
-10.144281744957
-11.8175758123398
-7.01862931251526
-8.24800753593445
-10.5262176990509
-7.53526878356934
-9.78050899505615
-10.1346244812012
-6.39139842987061
-9.44900178909302
-10.8665900230408
-8.61672532558441
-9.26487720012665
-10.5564197301865
-9.98598444461823
-8.3021103143692
-8.44967472553253
-11.1231974363327
-9.76840484142303
-10.144290804863
-9.34411311149597
-9.72115731239319
-10.7948200702667
-9.35789811611176
-9.84506022930145
-9.3953241109848
-8.96739864349365
-9.94060707092285
-8.22796678543091
-7.16906702518463
-11.0434199571609
-9.50246965885162
-8.71897780895233
-10.6924756765366
-10.2616590261459
-7.99895846843719
-11.8234914541245
-11.6431764364243
-10.2148897647858
-11.3345692157745
-10.2036583423615
-10.6064223051071
-12.3627127408981
-11.828409075737
-8.89198672771454
-10.6401246786118
-10.1531327962875
-10.3826071023941
-9.74494135379791
-8.81841576099396
-10.2607480287552
-10.26768887043
-9.32232487201691
-8.80328595638275
-8.00430333614349
-10.3791092634201
-9.22808134555817
-10.0512510538101
-11.597064614296
-7.04130554199219
-9.18887519836426
-9.40175771713257
-6.66096127033234
-9.25979959964752
-8.76464331150055
-5.61103498935699
-9.4280766248703
-8.95804917812347
-6.55803263187408
-9.5163985490799
-9.56801235675812
-6.36462271213531
-9.67077124118805
-7.82328283786774
-5.5183961391449
-9.48896598815918
-9.3510365486145
-6.9505627155304
-8.5159022808075
-5.49435687065125
-5.47839725017548
-9.86759102344513
-6.88634836673737
-4.97559642791748
-8.8407084941864
-8.15366101264954
-6.98719871044159
-10.1427539587021
-10.5797914266586
-5.05534899234772
-10.6152981519699
-10.997975230217
-6.14348196983337
-9.41608548164368
-11.2797529697418
-7.93128454685211
-9.06272661685944
-12.0780888795853
-7.30594348907471
-8.97816324234009
-13.1038255691528
-6.7081024646759
-7.92379975318909
-9.51357769966125
-6.87187099456787
-7.31101894378662
-9.31301736831665
-6.84708392620087
-6.85370242595673
-9.70177829265594
-7.88418710231781
-7.53668248653412
-11.306213259697
-7.27848386764526
-7.84181642532349
-11.1621222496033
-8.11809480190277
-8.13866126537323
-11.2928203344345
-7.16718578338623
-6.91347742080688
-12.128565788269
-5.78578281402588
-8.37296533584595
-12.3466176986694
-7.00989496707916
-7.59885227680206
-10.9829493761063
-5.62826955318451
-8.29023349285126
-12.083725810051
-5.18177509307861
-8.13001489639282
-13.1135096549988
-8.31600725650787
-7.12415754795074
-10.5257750749588
-7.74367594718933
-6.93052792549133
-11.9363086223602
-5.52855777740479
-8.18311619758606
-11.878732919693
-8.28735816478729
-7.43904435634613
-11.93224132061
-7.6583080291748
-8.17771816253662
-13.3923225402832
-7.44273889064789
-7.36424052715302
-13.1768692731857
-8.20309770107269
-6.92267787456512
-12.1210588216782
-8.49871742725372
-6.67068350315094
-11.700568318367
-7.39572834968567
-7.4416868686676
-12.2236793041229
-8.15813338756561
-6.18841016292572
-11.6199373006821
-7.01250267028809
-7.31969308853149
-11.4389815330505
-7.53545427322388
-7.18662309646606
-11.1762247085571
-6.85108590126038
-6.14868426322937
-11.4360959529877
-7.45510756969452
-6.76138722896576
-10.5024112462997
-8.63776588439941
-5.8913745880127
-11.3843927383423
-7.24918401241302
-7.52761733531952
-10.7360113859177
-7.19489777088165
-8.89467298984528
-11.8588877916336
-7.18296909332275
-8.35793685913086
-8.7696099281311
-7.0492330789566
-6.78051006793976
-9.13528835773468
-8.82742083072662
-7.37275850772858
-9.71649324893951
-9.00723469257355
-8.54953396320343
-11.1065665483475
-9.50872230529785
-7.28361511230469
-12.3657512664795
-8.52979803085327
-8.07589912414551
-13.7429866790771
-8.5798397064209
-8.7737832069397
-13.6284537315369
-8.63703751564026
-8.75621199607849
-14.4400818347931
-7.93644332885742
-9.00098896026611
-12.43665599823
-8.26118612289429
-9.51604747772217
-13.025119304657
-7.42776393890381
-9.80978202819824
-12.9328126907349
-7.31214511394501
-9.19208514690399
-13.7670735120773
-6.42073655128479
-7.63892292976379
-13.1381852626801
-6.23320055007935
-8.11069202423096
-13.9276804924011
-6.28295421600342
-6.95053577423096
-15.3095560073853
-7.57684695720673
-5.26586091518402
-13.6298521757126
-6.74314630031586
-4.73976790904999
-12.421342253685
-6.11167323589325
-4.95870101451874
-11.9886893033981
-7.32690346240997
-4.33604419231415
-13.5007091760635
-7.41093051433563
-2.79752469062805
-12.1101702451706
-6.52726554870605
-3.06577301025391
-13.9266815185547
-8.04928123950958
-3.39649081230164
-14.151140332222
-8.40560293197632
-4.11135864257812
-13.9674263000488
-7.78123724460602
-4.27365505695343
-12.4764605760574
-7.73184406757355
-4.26585590839386
-11.5721379518509
-8.44134283065796
-4.26002883911133
-12.4621891975403
-7.98646402359009
-3.33106195926666
-12.1066560745239
-6.94105982780457
-4.54787468910217
-12.865133523941
-6.09085333347321
-4.79435050487518
-12.2473765611649
-6.71536803245544
-4.56061196327209
-13.989039182663
-5.65199613571167
-5.9496431350708
-12.9617114067078
-5.76463270187378
-5.72994160652161
-13.6158652305603
-5.43534338474274
-7.48307502269745
-12.6053546667099
-6.20747065544128
-7.42118191719055
-12.4595229625702
-7.05085289478302
-8.22297012805939
-15.3775044679642
-4.88437414169312
-7.58017015457153
-14.4968962669373
-4.58232831954956
-7.91529059410095
-15.0907766819
-4.9288215637207
-7.26719164848328
-13.2221114635468
-5.05259430408478
-7.14202535152435
-13.470646739006
-6.55033421516418
-7.45723509788513
-13.6255786418915
-7.28166675567627
-6.40015649795532
-12.563826084137
-8.12962079048157
-7.08073830604553
-13.3635122776031
-7.07263290882111
-7.72722446918488
-13.1541205644608
-7.53870368003845
-6.23761057853699
-10.8568685054779
-7.05152308940887
-6.48847472667694
-12.2258118391037
-5.92616319656372
-7.41035747528076
-12.3080449104309
-6.30170154571533
-6.75564575195312
-11.799756526947
-6.39298951625824
-7.09319531917572
-12.2240813970566
-6.37529563903809
-6.67144775390625
-10.8745613098145
-7.41951215267181
-6.46579492092133
-11.9633697271347
-6.73942923545837
-6.57086396217346
-10.2024447917938
-6.77757370471954
-6.11785662174225
-10.5463916063309
-7.10893142223358
-5.44080245494843
-11.2009800672531
-7.18068492412567
-5.42362534999847
-9.13264548778534
-7.52157139778137
-4.36513042449951
-9.38033509254456
-6.90947616100311
-5.19808280467987
-9.8759731054306
-6.56203770637512
-6.63080286979675
-11.7860405445099
-5.78936874866486
-5.8814789056778
-11.7076379060745
-5.48144710063934
-6.34245908260345
-11.4191573858261
-6.85971319675446
-5.96510660648346
-11.1273823976517
-6.60788881778717
-5.72917497158051
-12.024588227272
-6.78347134590149
-6.01264500617981
-12.1115663051605
-8.1789972782135
-4.42238306999207
-10.8132102489471
-8.32803809642792
-3.24257075786591
-9.64339005947113
-9.27876150608063
-3.46256804466248
-10.3311396837234
-8.89054334163666
-4.27287590503693
-10.5674418210983
-11.6638966798782
-4.36766278743744
-11.713073849678
-10.0347213745117
-5.48398327827454
-11.7617540359497
-11.0426386594772
-3.76499211788177
-12.2000044584274
-10.1555321216583
-4.30001473426819
-12.2975599765778
-9.93592476844788
-3.46570491790771
-12.7769796848297
-9.54810786247253
-2.82628607749939
-12.605940580368
-10.9108304977417
-2.06654220819473
-11.0770034790039
-9.37102878093719
-2.96762037277222
-13.6713823080063
-9.36042857170105
-2.93041801452637
-12.4687349796295
-8.59050965309143
-3.60045385360718
-13.0385835170746
-7.09523594379425
-4.37981951236725
-13.5021816492081
-8.05363428592682
-4.25333964824677
-13.9474779367447
-8.0128310918808
-4.59742701053619
-14.4352072477341
-8.42797160148621
-3.71636044979095
-12.828421831131
-9.22858762741089
-4.50106120109558
-12.1259531974792
-8.47702026367188
-4.51433849334717
-10.9906334877014
-8.55133724212646
-5.10744142532349
-11.5800542831421
-8.78839862346649
-5.88794076442719
-10.8433345556259
-8.39804673194885
-5.17210102081299
-10.3894579410553
-8.48727762699127
-4.78847515583038
-11.8743907213211
-9.2224634885788
-5.87774741649628
-10.3203586339951
-10.1886712312698
-5.70082986354828
-10.5658503770828
-8.7964414358139
-6.30245578289032
-12.3138326406479
-7.59954500198364
-6.86288166046143
-14.5049977302551
-9.12116408348083
-6.22451615333557
-10.1255323886871
-8.9416116476059
-7.12523066997528
-12.4275034666061
-7.75325059890747
-7.7191686630249
-12.4402623176575
-9.50261187553406
-8.49716305732727
-13.0941526889801
-8.68954086303711
-8.62882089614868
-11.63849401474
-8.2856742143631
-9.53509199619293
-11.2361360788345
-7.45752453804016
-8.68357491493225
-12.7155187129974
-6.55015397071838
-8.14243006706238
-12.3877618312836
-7.24391222000122
-7.25440502166748
-12.2334403991699
-7.60019731521606
-6.9261155128479
-10.4648990631104
-8.59282004833221
-6.74023711681366
-9.50932061672211
-6.78855240345001
-7.12200939655304
-9.52914583683014
-6.90269815921783
-6.33631670475006
-10.6039153337479
-5.22137975692749
-5.79071831703186
-10.0336649417877
-6.65645241737366
-6.13357186317444
-10.5986888408661
-4.80952787399292
-6.35974550247192
-9.67162227630615
-5.56350135803223
-6.91831612586975
-9.92338728904724
-4.78058683872223
-6.48816192150116
-9.3897465467453
-5.97864210605621
-6.60797989368439
-10.2587887048721
-6.00417411327362
-7.21539866924286
-10.2770351171494
-6.11663734912872
-5.78876674175262
-10.1936632394791
-6.9264520406723
-7.1694620847702
-10.9445995092392
-6.68732261657715
-6.63829135894775
-11.09059715271
-6.41302180290222
-5.78666996955872
-10.7569596767426
-6.66167306900024
-7.75576591491699
-12.1416206359863
-6.75946974754333
-8.92395710945129
-11.7247078418732
-7.41137599945068
-9.57182645797729
-11.5167055130005
-6.83806216716766
-9.89329946041107
-12.9963611364365
-6.48083996772766
-9.91171288490295
-13.3097279071808
-5.6703165769577
-9.66744649410248
-12.038219332695
-5.99030017852783
-8.13728284835815
-11.9530873298645
-7.01594746112823
-8.81870186328888
-10.761217713356
-7.37504875659943
-8.17075932025909
-10.6215411424637
-6.37076568603516
-9.10165405273438
-11.7853245735168
-5.98638105392456
-8.90123176574707
-11.7017612457275
-6.85059106349945
-10.0937455892563
-12.0639032125473
-7.26965761184692
-11.1740126609802
-12.4074234962463
-5.65193521976471
-10.2982033491135
-12.791504740715
-6.72551465034485
-9.8660581111908
-12.1975438594818
-6.9712792634964
-10.3626948595047
-13.09323990345
-6.88938295841217
-10.5998507738113
-12.0352755784988
-7.11245691776276
-10.6237355470657
-11.9472447633743
-6.14837026596069
-10.9736304283142
-11.9867005348206
-6.30026590824127
-10.1822301149368
-13.5865556001663
-5.57735645771027
-10.8592735528946
-13.45523416996
-6.31428849697113
-11.0820454359055
-13.7258528470993
-7.21988868713379
-10.9422612190247
-14.1853842735291
-7.61458694934845
-11.2587596178055
-14.8024445772171
-6.57183837890625
-10.6952486038208
-14.4061508178711
-7.32937741279602
-10.2715632915497
-16.2643401622772
-5.7975926399231
-11.0196452140808
-16.2936854362488
-5.02608394622803
-11.9034628868103
-17.684187412262
-4.94972777366638
-11.3294234275818
-16.4237847328186
-5.38249456882477
-10.9140621423721
-16.422766327858
-5.49565446376801
-9.29628217220306
-15.9181674718857
-6.07352793216705
-9.414923787117
-14.96459877491
-6.81337010860443
-8.79119384288788
-14.0123318433762
-6.1174064874649
-9.04034769535065
-14.2797590494156
-8.38973963260651
-7.9841376543045
-13.3312612771988
-7.83292019367218
-8.80561649799347
-14.2468839883804
-7.56411802768707
-9.22194540500641
-13.7623921632767
-8.8118382692337
-10.0418711900711
-13.8471509218216
-8.86263406276703
-9.66871821880341
-12.8051384687424
-8.64439654350281
-10.2880880832672
-12.6712963581085
-7.84833717346191
-10.1239695549011
-11.6277842521667
-6.96273446083069
-10.4045073986053
-12.5344607830048
-7.15178203582764
-10.6478762626648
-11.3510870933533
-9.26001012325287
-8.59510123729706
-12.3175185918808
-8.43957424163818
-9.08847332000732
-11.5375227928162
-7.94020342826843
-10.409627199173
-12.3352205753326
-8.14671778678894
-10.9682409763336
-12.4263451099396
-9.44803893566132
-9.82539737224579
-12.201829791069
-7.85336244106293
-10.0885027647018
-14.1846922636032
-8.09750413894653
-8.90394687652588
-12.2648782730103
-8.31911897659302
-9.2385311126709
-11.9350447654724
-8.93391954898834
-8.97169029712677
-12.856661438942
-9.90546810626984
-7.96800720691681
-11.499923825264
-10.6526795625687
-9.15320694446564
-13.0772744417191
-11.166414141655
-8.35204970836639
-11.2868956327438
-10.9366171360016
-8.8503053188324
-12.7363331317902
-9.53879284858704
-8.85351967811584
-12.6155755519867
-7.80472612380981
-9.98741054534912
-13.6005067825317
-8.42658400535583
-10.2583768367767
-13.1299016475677
-8.43643009662628
-11.0066415071487
-12.7517167329788
-7.82731580734253
-10.0021557807922
-11.5051674842834
-8.33073675632477
-11.3035632371902
-13.5078936815262
-9.30568528175354
-10.5641839504242
-12.8688771724701
-10.4004501104355
-10.307232260704
-12.7574323415756
-10.6246309280396
-11.8610248565674
-14.0479278564453
-9.50687551498413
-11.1282358169556
-12.1779718399048
-9.19805884361267
-10.7682001590729
-11.2211496829987
-9.31183981895447
-10.8360450267792
-12.1353566646576
-10.2676419019699
-10.9261854887009
-12.6204622983932
-10.7886524200439
-11.1121530532837
-11.9278221130371
-10.748563170433
-9.92584550380707
-12.5536798238754
-10.8592892885208
-11.946641087532
-13.6829339265823
-10.2868328094482
-12.454174041748
-14.0575666427612
-10.0400894880295
-12.1038111448288
-14.6286257505417
-9.85776114463806
-11.6796405315399
-13.912505865097
-10.0082612037659
-10.6777787208557
-13.9112057685852
-10.2916167974472
-10.1938375234604
-12.448758482933
-9.88327705860138
-10.4780827760696
-14.1381427049637
-11.1660937070847
-9.09775292873383
-10.9821118116379
-8.98112893104553
-9.35193371772766
-12.0105860233307
-9.492516040802
-8.44161081314087
-11.3025360107422
-10.3690993785858
-9.25512337684631
-11.4783532619476
-10.8746689558029
-9.79690206050873
-12.4341315031052
-9.63955879211426
-9.71080493927002
-11.9319062232971
-10.965010881424
-10.4547379016876
-12.0023186206818
-8.3177502155304
-9.67316365242004
-12.6960470676422
-8.27720999717712
-10.6351206302643
-12.1289684772491
-8.63372504711151
-9.23380935192108
-11.4825657606125
-7.73990726470947
-9.3385763168335
-11.5382862091064
-6.02259016036987
-9.93632793426514
-12.3194179534912
-7.33750975131989
-8.68152868747711
-11.6784054040909
-6.78098750114441
-9.38970589637756
-11.6296498775482
-7.38091576099396
-9.6577183008194
-11.9659339189529
-7.9093816280365
-8.99921488761902
-11.4330508708954
-8.6875262260437
-8.14950752258301
-10.9355502128601
-6.96790862083435
-9.17178273200989
-10.5673577785492
-6.3225873708725
-8.98174369335175
-11.0459526777267
-4.55869269371033
-8.5501720905304
-11.6501700878143
-5.04300248622894
-9.41437089443207
-11.9678891897202
-5.81185340881348
-7.97386503219604
-10.623194694519
-5.35754215717316
-8.63404476642609
-11.0225120782852
-6.35170805454254
-8.16886341571808
-10.3456813097
-6.13959121704102
-8.55907869338989
-10.7467074394226
-5.07846617698669
-8.22410798072815
-10.1573483943939
-6.6802693605423
-7.01193249225616
-9.7872701883316
-5.20262718200684
-8.58035898208618
-10.379734992981
-5.90886664390564
-8.66859078407288
-10.4307758808136
-3.93110918998718
-8.23644256591797
-10.7076296806335
-4.61909067630768
-7.84957087039948
-10.9316989183426
-4.1374454498291
-8.29316902160645
-10.2163672447205
-4.45346105098724
-8.98138511180878
-12.3468865156174
-5.23591375350952
-9.18414330482483
-13.0664265155792
-4.70425271987915
-8.35217928886414
-11.3902313709259
-4.24701952934265
-6.37366533279419
-11.0818948745728
-4.09423232078552
-6.61582660675049
-11.4210033416748
-4.93326199054718
-7.45027601718903
-11.5262080430984
-3.6912180185318
-8.31877017021179
-12.414820432663
-5.33645665645599
-7.84926307201385
-11.315397143364
-4.96650338172913
-8.15026044845581
-12.892792224884
-4.45312821865082
-7.93512403964996
-11.8315402269363
-4.54534864425659
-7.30586957931519
-10.802011013031
-4.2206095457077
-7.64636695384979
-10.9627908468246
-6.13485395908356
-7.2317453622818
-11.0188151597977
-5.39395463466644
-8.61695945262909
-12.2029284238815
-6.56360244750977
-8.37539100646973
-11.7740707397461
-7.88307654857635
-6.90766179561615
-11.2674602270126
-6.47184181213379
-7.2355170249939
-11.9763650894165
-6.06686401367188
-7.63219833374023
-10.7354755401611
-6.63226890563965
-6.27956485748291
-10.9545454978943
-6.13255095481873
-6.94254851341248
-12.2350614070892
-6.67295515537262
-5.77018487453461
-12.2314449548721
-8.60624992847443
-8.29933273792267
-13.1663714647293
-9.35528945922852
-7.95705318450928
-11.777925491333
-8.52778565883636
-8.6498316526413
-13.2434309720993
-8.93068671226501
-8.48013043403625
-11.7870147228241
-8.68613421916962
-8.1756352186203
-10.5406340360641
-8.63916707038879
-7.08559679985046
-11.733020067215
-10.2923194169998
-6.08619701862335
-10.8651839494705
-7.66342115402222
-5.551105260849
-10.3629131317139
-7.5864589214325
-6.05267691612244
-10.1701300144196
-7.36759769916534
-5.98397552967072
-11.8526760339737
-6.06836104393005
-5.88610863685608
-12.4313170909882
-6.55383861064911
-5.87133204936981
-13.068257689476
-7.66693377494812
-5.75130033493042
-12.9232518672943
-8.93874621391296
-6.40308547019958
-12.6161530017853
-8.22334015369415
-7.20849144458771
-12.5229011774063
-9.01722204685211
-6.00583612918854
-13.9826680421829
-9.49899458885193
-6.72169709205627
-12.7499449253082
-10.6498898267746
-6.64135825634003
-12.5595902204514
-10.9980936050415
-6.17910242080688
-11.9676361083984
-10.3277276754379
-7.06787955760956
-13.1860345602036
-11.542475938797
-6.35378766059875
-12.6034071445465
-9.91291487216949
-7.4358936548233
-13.7058130502701
-10.2920246124268
-7.53988647460938
-15.0533685684204
-8.64722049236298
-9.21682250499725
-16.2079857587814
-9.16193640232086
-8.75988304615021
-16.0569573640823
-8.94790422916412
-9.00310051441193
-16.8942567110062
-9.00013792514801
-8.82378876209259
-16.3143631219864
-8.05094802379608
-8.47485673427582
-17.0113204717636
-8.35762536525726
-8.32165706157684
-15.7478522062302
-7.60814619064331
-8.12120628356934
-15.3055129051208
-7.56171715259552
-7.90469133853912
-14.8952070474625
-6.05252230167389
-6.23472702503204
-15.235576748848
-6.84566676616669
-6.9959157705307
-14.7260373830795
-7.12428951263428
-7.04778385162354
-14.7005200386047
-7.22191882133484
-6.68675541877747
-13.9919459819794
-7.1550600528717
-6.42414116859436
-12.3143484592438
-7.30951368808746
-5.49560606479645
-12.7662268877029
-8.31468045711517
-6.12232005596161
-13.2648652791977
-7.53193068504333
-6.43414425849915
-14.0441734790802
-6.59286081790924
-5.84839355945587
-12.5118571519852
-6.71670770645142
-6.53956985473633
-12.3645977973938
-6.14368999004364
-5.72091519832611
-11.7686117887497
-6.20547211170197
-6.22006523609161
-12.3798028230667
-8.01611137390137
-6.62762975692749
-10.9043817520142
-7.69342410564423
-4.84733259677887
-11.6602376699448
-9.04608964920044
-5.78476214408875
-10.9440355300903
-8.75106823444366
-5.30674374103546
-10.4824291467667
-9.64102935791016
-5.34786081314087
-9.88057994842529
-9.54459702968597
-5.88245046138763
-10.7794917821884
-7.26509118080139
-6.53596377372742
-11.342630147934
-7.85264444351196
-7.48796844482422
-9.9026312828064
-8.64512598514557
-6.89069759845734
-9.50193560123444
-8.29997301101685
-8.22322511672974
-8.78307485580444
-8.66439664363861
-5.49134719371796
-9.75293576717377
-7.66244804859161
-6.65035307407379
-9.23829329013824
-9.07395422458649
-7.22494471073151
-9.25961077213287
-8.87413370609283
-6.52173006534576
-9.88581049442291
-7.91361570358276
-6.0981183052063
-9.74776363372803
-9.86306548118591
-6.9695770740509
-10.0529878139496
-10.7821637392044
-5.58400332927704
-10.2704173326492
-9.80049467086792
-7.90885162353516
-10.1394453048706
-9.98077392578125
-8.54764938354492
-10.846905708313
-10.2985389232635
-7.26689553260803
-10.0823075771332
-8.46929562091827
-7.61631214618683
-10.2704807519913
-9.39611542224884
-5.8229695558548
-10.2449985742569
-9.53029322624207
-7.58120179176331
-10.613737821579
-8.34794783592224
-7.76864457130432
-11.0162026882172
-9.02871060371399
-8.33798050880432
-11.5482280254364
-10.4265629053116
-8.70520746707916
-11.8098894357681
-9.29278373718262
-9.25415468215942
-13.8055262565613
-9.91262066364288
-9.16391098499298
-14.4890586137772
-9.44146823883057
-8.95393800735474
-13.2311868667603
-9.56289625167847
-9.06010627746582
-12.5800862312317
-9.60599088668823
-9.54770660400391
-12.8611264228821
-9.56744086742401
-8.54289376735687
-10.9813331365585
-9.54976534843445
-8.58647704124451
-11.5779740810394
-10.0942927598953
-8.41581690311432
-11.2636367082596
-7.85796165466309
-8.39924812316895
-12.8878684043884
-9.04218137264252
-7.76799046993256
-11.4794009923935
-8.36139166355133
-6.55126011371613
-10.6419273614883
-7.89537692070007
-7.02149987220764
-10.9512403011322
-10.6090877056122
-6.56742787361145
-10.8633534908295
-8.78031408786774
-6.2855521440506
-9.42346823215485
-11.1273448467255
-5.74443054199219
-9.94099593162537
-9.6742969751358
-6.76060354709625
-10.2325168848038
-10.3056032657623
-5.77780723571777
-10.0462715625763
-9.763423204422
-7.74833989143372
-9.99877905845642
-9.62507057189941
-6.69958782196045
-10.7344722747803
-9.87805259227753
-5.54451620578766
-9.69711816310883
-9.55080783367157
-7.31182563304901
-10.5951598882675
-10.4535293579102
-6.96893548965454
-10.7145938873291
-10.8757020235062
-5.6117068529129
-10.3547126054764
-10.016193151474
-7.14378428459167
-11.7399108409882
-10.2069491147995
-6.8566974401474
-10.6629055738449
-10.1741446256638
-6.08672940731049
-10.6064623594284
-9.23383247852325
-7.19143545627594
-11.0097361803055
-10.425094127655
-6.88017416000366
-10.1649641990662
-10.3800978660583
-7.38301038742065
-10.8553853034973
-9.37562787532806
-8.28165090084076
-11.9518784284592
-9.00217580795288
-7.95822763442993
-11.8262810707092
-9.49441504478455
-8.15739560127258
-10.1712210178375
-9.3243008852005
-8.58663189411163
-11.7768837213516
-9.01967716217041
-10.54390001297
-12.7728838920593
-9.56203532218933
-9.56073021888733
-12.2504098415375
-9.34734082221985
-7.66133856773376
-10.5208079814911
-8.24099814891815
-8.67957150936127
-10.3510349988937
-8.6042845249176
-9.37083601951599
-12.6394169330597
-8.1132550239563
-9.32750844955444
-12.6578660011292
-9.14894115924835
-7.65189754962921
-11.312047123909
-9.03433620929718
-9.08005011081696
-12.9504090547562
-9.37468004226685
-8.36596632003784
-12.8650369644165
-10.0375657081604
-8.48222255706787
-12.5234227180481
-10.0577683448792
-8.64425373077393
-10.9836859703064
-9.00073337554932
-9.58482933044434
-10.8614130020142
-8.53478455543518
-7.82224822044373
-10.8434555530548
-10.2127460241318
-8.11375224590302
-10.1069501638412
-9.00463676452637
-9.77805233001709
-11.1184334754944
-10.2462148666382
-9.02605819702148
-9.46518468856812
-9.18352389335632
-9.01752829551697
-9.02475953102112
-8.15578997135162
-10.3584624528885
-9.71539223194122
-9.47286462783813
-10.1025099754333
-10.1363854408264
-7.41308808326721
-10.2492077350616
-10.1309731006622
-7.72257399559021
-10.6341922283173
-10.9468924999237
-8.85877859592438
-8.70488035678864
-10.6397935152054
-7.97111177444458
-8.66087293624878
-10.5884900093079
-8.75416564941406
-8.65548706054688
-10.2320351600647
-8.20957040786743
-8.100417137146
-9.01722478866577
-10.3033308982849
-8.56603908538818
-9.09310150146484
-9.03549098968506
-7.56927680969238
-8.51540851593018
-10.8075330257416
-7.90094637870789
-7.96229720115662
-9.64602530002594
-8.39281094074249
-8.1465026140213
-9.34286391735077
-7.8692010641098
-8.82641685009003
-11.1784290075302
-7.56968915462494
-8.34180295467377
-11.028608083725
-6.62790274620056
-7.96234107017517
-9.9262877702713
-7.79574739933014
-9.16094410419464
-9.1748708486557
-7.85200726985931
-9.14460551738739
-8.35832667350769
-8.7404568195343
-7.69487404823303
-7.62425088882446
-8.39988279342651
-10.0728254318237
-8.48392856121063
-6.5880731344223
-11.0106972455978
-8.75195348262787
-6.61006486415863
-10.2426828145981
-9.68374860286713
-8.10422265529633
-9.29042661190033
-8.3503155708313
-8.97988414764404
-9.18034076690674
-8.87497437000275
-7.86057913303375
-10.1419302225113
-7.9884831905365
-8.97325539588928
-11.3464677333832
-7.4748809337616
-9.7213671207428
-11.8779046535492
-6.57235383987427
-8.9932222366333
-10.572301864624
-4.56371784210205
-9.45923399925232
-11.9952676296234
-5.80203795433044
-9.21396708488464
-13.1379334926605
-5.4394770860672
-8.25096952915192
-11.4040809869766
-7.85952734947205
-7.68914103507996
-11.1192009449005
-6.54362535476685
-7.58454942703247
-8.83581590652466
-6.79486191272736
-6.25242102146149
-8.74461567401886
-7.01537621021271
-7.13895857334137
-7.55208265781403
-6.1882688999176
-6.90244460105896
-9.31578516960144
-5.58023357391357
-6.45795249938965
-9.49713706970215
-6.47591257095337
-7.36090087890625
-8.6563892364502
-8.00280046463013
-8.05831909179688
-8.97156286239624
-7.93308985233307
-6.3226090669632
-7.57824385166168
-8.32483851909637
-5.58318197727203
-10.002743601799
-8.23485636711121
-7.13806843757629
-9.7161591053009
-8.68641686439514
-7.9025514125824
-8.63519930839539
-8.64323019981384
-6.33842873573303
-9.23132729530334
-8.75952565670013
-6.97305953502655
-9.47957789897919
-7.42253577709198
-7.86114871501923
-10.3448199033737
-8.34502995014191
-7.11029398441315
-10.0688692331314
-9.64811754226685
-6.83591413497925
-10.1307907104492
-8.79424333572388
-6.7377233505249
-10.8851680755615
-10.2868081331253
-6.5396534204483
-10.8405333757401
-9.65835070610046
-6.17667746543884
-11.2867324352264
-9.59465527534485
-6.40232729911804
-10.7392466068268
-8.65092194080353
-5.84919130802155
-11.8024393320084
-7.06658983230591
-6.02897930145264
-10.9548487663269
-9.03871011734009
-4.84876894950867
-10.7362523078918
-8.82863163948059
-6.57631754875183
-10.9198110103607
-9.48720479011536
-5.75934839248657
-10.344025850296
-10.1388086080551
-6.53548038005829
-10.9935134649277
-10.5771473646164
-6.35138785839081
-9.09802091121674
-10.2390550374985
-6.73055112361908
-9.82277572154999
-11.9766519069672
-4.89567089080811
-8.84253191947937
-11.2421506643295
-5.75878083705902
-8.23654544353485
-11.1374806165695
-4.57575714588165
-8.44735467433929
-13.2307239770889
-6.01218569278717
-8.28021156787872
-10.4503575563431
-7.4151417016983
-9.92895805835724
-11.4800366163254
-6.17654120922089
-10.1405543088913
-10.3673404455185
-6.26152169704437
-9.45531165599823
-9.6588180065155
-7.08208966255188
-9.7665274143219
-7.85540103912354
-7.24287128448486
-9.95158910751343
-7.81396126747131
-9.22630572319031
-10.090029001236
-9.03640484809875
-9.06316590309143
-9.81412625312805
-8.67698585987091
-8.90452826023102
-9.67595636844635
-8.49717688560486
-8.84465289115906
-10.7807114124298
-7.18791949748993
-7.96090352535248
-11.0112289190292
-7.68052291870117
-8.47612571716309
-13.1343131065369
-9.15339148044586
-7.30593550205231
-12.8351966142654
-9.06455898284912
-6.95639181137085
-12.050717830658
-8.21446251869202
-7.27774930000305
-11.0461323261261
-8.13276839256287
-8.52712416648865
-11.1584222316742
-8.22260630130768
-7.06689894199371
-11.4326459169388
-8.54883503913879
-6.29025101661682
-11.0462028980255
-8.56723642349243
-5.81499695777893
-9.47867918014526
-8.91091001033783
-6.20732867717743
-8.50199449062347
-7.9972198009491
-6.12853646278381
-8.26569151878357
-7.08369994163513
-6.02293658256531
-9.05648636817932
-5.94623458385468
-6.0659521818161
-9.74859082698822
-6.82692110538483
-6.76159632205963
-10.6354819536209
-8.63085079193115
-6.07335758209229
-10.4133834838867
-6.8925461769104
-6.39481782913208
-10.1195158958435
-6.99492716789246
-5.2552227973938
-11.2028982639313
-7.78864979743958
-4.47888660430908
-10.8173787593842
-8.02500593662262
-5.03853189945221
-9.7622834444046
-5.82570993900299
-4.60216391086578
-9.8866730928421
-5.00246179103851
-5.11285841464996
-10.7958668470383
-5.55331587791443
-5.34024786949158
-12.752201795578
-6.89469623565674
-4.85038280487061
-10.2843079566956
-7.842649102211
-4.42392289638519
-10.9860697984695
-6.98783731460571
-4.6161413192749
-10.8103361129761
-8.62701177597046
-4.73236870765686
-10.2895674705505
-8.84564781188965
-2.69228738546371
-12.5440697669983
-7.73956000804901
-4.0976437330246
-10.7525728940964
-7.51481819152832
-3.42443871498108
-12.756383895874
-8.30262613296509
-2.73633462190628
-11.9490766525269
-9.39938569068909
-3.43515145778656
-11.9362256526947
-10.2671973705292
-2.3676646053791
-11.9731566905975
-8.40372478961945
-2.67320621013641
-11.4726139307022
-8.92131853103638
-4.74056577682495
-11.3590416908264
-9.56942486763
-4.90827512741089
-10.7904884815216
-10.0476843118668
-4.9008229970932
-11.1076198816299
-9.71289658546448
-7.08581900596619
-11.2612917423248
-9.16662752628326
-5.95640242099762
-10.4552170038223
-8.32608497142792
-7.82160270214081
-10.6463454961777
-7.32405197620392
-7.04942715167999
-12.1667863130569
-8.61400663852692
-6.64729940891266
-11.8075715303421
-10.8300310373306
-5.56410539150238
-11.8223997354507
-8.02985775470734
-6.20049726963043
-12.2775632143021
-7.64255392551422
-5.38185632228851
-11.8677712678909
-8.60531365871429
-5.06845486164093
-10.465567946434
-7.81127715110779
-4.98025798797607
-9.48949027061462
-9.89657437801361
-5.48807084560394
-10.6532052755356
-8.31454145908356
-6.22459423542023
-11.7530299425125
-9.04708254337311
-6.82608902454376
-11.38891518116
-8.82799386978149
-6.28655052185059
-11.1908130645752
-8.23567020893097
-6.14975655078888
-9.70485270023346
-9.45078372955322
-5.67365384101868
-11.6545624732971
-8.87455880641937
-4.75999343395233
-11.3074687719345
-9.11488616466522
-4.86346518993378
-12.020424246788
-8.49773061275482
-4.09085071086884
-11.5259512662888
-7.42852687835693
-4.06426072120667
-12.1533417701721
-9.32955384254456
-3.56260657310486
-12.3810713291168
-7.88434720039368
-3.40045738220215
-11.1936581134796
-9.39760935306549
-5.08784711360931
-11.229169011116
-10.8546557426453
-3.11255705356598
-10.4490361213684
-10.4853055477142
-4.04619431495667
-11.0359828472137
-10.6877639293671
-4.68471121788025
-10.5601642131805
-9.98518455028534
-4.6116441488266
-10.6889904737473
-9.59031641483307
-4.91943371295929
-11.7445746660233
-10.6050643920898
-5.52205920219421
-11.9015674591064
-8.96421658992767
-6.39616429805756
-12.4420155286789
-9.32324802875519
-6.54616129398346
-11.955857872963
-8.45432841777802
-7.36006247997284
-12.73404109478
-8.39726042747498
-5.80094361305237
-11.0219419002533
-7.21893072128296
-7.54133081436157
-10.8720555305481
-8.79483652114868
-8.21123838424683
-11.2853574752808
-10.7876455783844
-5.62031531333923
-11.9241888523102
-10.2269723415375
-6.35923600196838
-10.8120276927948
-10.4117431640625
-7.06034898757935
-10.4764432907104
-9.58177757263184
-5.86648988723755
-11.6030335426331
-9.99293982982635
-4.78960716724396
-10.3477219343185
-11.3147957324982
-5.89294457435608
-9.44580912590027
-8.86079668998718
-6.99713540077209
-10.9203774929047
-10.2926696538925
-8.73526513576508
-10.0714915990829
-9.87203109264374
-7.72981154918671
-11.0292938947678
-8.11936450004578
-8.41143488883972
-11.4610397815704
-9.00175833702087
-8.35153698921204
-10.5757391452789
-9.32037997245789
-8.95825362205505
-9.16503500938416
-8.15393364429474
-9.44114696979523
-10.0172787904739
-7.25508499145508
-8.63864135742188
-10.2042427062988
-7.58837962150574
-8.36562705039978
-10.9721643924713
-6.57875394821167
-9.70356416702271
-12.345531463623
-6.78017067909241
-9.51244044303894
-12.1481072902679
-7.90157771110535
-8.78379607200623
-11.3971598148346
-9.02575528621674
-8.20118892192841
-11.332577586174
-9.0692765712738
-9.07455515861511
-10.7404787540436
-11.8782187700272
-8.38719475269318
-10.0324050188065
-10.7706209421158
-6.56776916980743
-10.2444711923599
-10.0963181257248
-8.71244847774506
-11.873762011528
-10.1097505092621
-10.6164634227753
-10.3493936061859
-10.1236252784729
-9.82005929946899
-11.3276228904724
-9.93722534179688
-8.01166868209839
-11.0806245803833
-11.4388320446014
-7.41194891929626
-9.67909741401672
-10.6829677820206
-9.56596767902374
-11.1653410196304
-11.9140001535416
-11.2538477182388
-9.97291433811188
-11.8952785730362
-10.5375639200211
-11.137610077858
-11.824538230896
-10.7476415634155
-10.8778123855591
-11.2527451515198
-10.628710269928
-12.0982995033264
-11.102912902832
-9.63079214096069
-11.8845090866089
-10.2645117044449
-10.7180343866348
-11.7519928216934
-9.69810450077057
-9.94272863864899
-13.5785328149796
-9.09332680702209
-8.92945408821106
-12.9700920581818
-9.28886580467224
-10.612197637558
-12.4091384410858
-10.5851902961731
-8.62834310531616
-13.3041701316833
-9.88200724124908
-8.48073065280914
-10.8955818414688
-9.98852634429932
-9.77216386795044
-11.125581741333
-11.5404624938965
-8.98965454101562
-10.8846797943115
-11.2587127685547
-7.95543670654297
-10.9041109085083
-10.7728997468948
-7.88007938861847
-10.305156826973
-9.77387547492981
-8.28740763664246
-9.96978878974915
-10.2018847465515
-9.57941627502441
-11.4842095375061
-11.3205842971802
-8.76489639282227
-10.7663373947144
-11.8302630186081
-9.32598769664764
-10.6738566160202
-8.39406371116638
-8.8123824596405
-9.83852696418762
-8.72048556804657
-8.10315310955048
-9.5470198392868
-9.55210208892822
-7.92503595352173
-10.2347021102905
-8.7247120141983
-8.03010666370392
-9.51683151721954
-7.86412799358368
-7.84838902950287
-8.30481040477753
-7.16603446006775
-8.68466591835022
-9.2580258846283
-8.78353404998779
-9.58313512802124
-8.89194393157959
-9.28486275672913
-8.15372824668884
-9.54771161079407
-9.39750969409943
-8.49512779712677
-9.31137335300446
-7.988605260849
-8.14726090431213
-10.621041059494
-7.20090770721436
-9.31398057937622
-10.3956456184387
-7.81598317623138
-9.08113181591034
-9.12858092784882
-9.39285612106323
-9.20237398147583
-9.02059650421143
-8.4984530210495
-10.7495187520981
-9.98843133449554
-8.28657472133636
-9.76460492610931
-8.96133935451508
-9.43466627597809
-8.99709665775299
-8.54456722736359
-9.70118820667267
-8.35681879520416
-8.65009987354279
-9.81197619438171
-10.3723571300507
-8.16721558570862
-8.3119820356369
-8.59865844249725
-8.58225810527802
-8.40915393829346
-9.51770162582397
-9.09759140014648
-7.19513547420502
-9.38438498973846
-7.3403228521347
-7.74874138832092
-8.72454810142517
-8.34795594215393
-8.49662780761719
-9.29184341430664
-8.86983823776245
-7.7409462928772
-9.13687086105347
-9.65628290176392
-8.08553266525269
-10.1848177909851
-9.65381050109863
-10.6734645366669
-10.5779740810394
-8.57186055183411
-12.150621175766
-9.73733067512512
-8.3614547252655
-14.1884089708328
-9.21725237369537
-6.76854908466339
-13.204238653183
-9.06470942497253
-8.44661116600037
-12.884232878685
-8.99246680736542
-8.23413074016571
-11.7372705936432
-9.99562478065491
-7.31870532035828
-13.6118501424789
-8.14035928249359
-7.13380897045135
-14.2969365119934
-7.57365942001343
-7.45031118392944
-11.7594983577728
-7.2435348033905
-7.87057995796204
-11.1673450469971
-8.2148494720459
-7.75864362716675
-10.652990937233
-6.36208641529083
-7.66937553882599
-11.6453703641891
-7.37008321285248
-8.15374362468719
-12.3930521011353
-7.90220355987549
-8.31253433227539
-10.2614748477936
-9.12771916389465
-9.2754819393158
-11.2178573608398
-10.0301885604858
-8.99205493927002
-12.0270445346832
-8.98148322105408
-9.16032242774963
-12.4381811618805
-9.64170575141907
-9.87035202980042
-12.5870307683945
-9.31335723400116
-9.71484315395355
-13.4880599975586
-8.66412687301636
-9.11989402770996
-12.5705159902573
-7.47991931438446
-8.56085240840912
-12.97436439991
-8.08823359012604
-8.5960351228714
-13.5532873868942
-8.03106486797333
-10.1102055311203
-11.4266209602356
-8.47004747390747
-10.7018971443176
-10.9864070415497
-8.17199349403381
-11.2580525875092
-10.9919695854187
-8.1597843170166
-11.1081681251526
-9.64329600334167
-9.1124951839447
-11.3538796901703
-8.97801542282104
-8.75406503677368
-10.3541331291199
-9.87140464782715
-8.43669033050537
-11.5123291015625
-11.6196836233139
-6.748988032341
-10.0213035345078
-12.3275136947632
-7.06782388687134
-9.61218070983887
-9.54656791687012
-7.75415325164795
-10.6293668746948
-8.80098497867584
-9.55987656116486
-11.3492923974991
-8.59306526184082
-8.86393117904663
-10.1440467834473
-8.29117798805237
-9.55715870857239
-11.5624659061432
-9.11123919487
-8.36949229240417
-12.0707194805145
-9.4663074016571
-7.71438479423523
-12.1306254863739
-9.21431684494019
-9.26916837692261
-11.3325457572937
-8.13858616352081
-9.26161062717438
-11.7240873575211
-7.92480635643005
-9.8028199672699
-9.83215594291687
-9.24556398391724
-8.86111307144165
-9.51731157302856
-9.50481498241425
-9.85993945598602
-8.61805808544159
-9.38942754268646
-8.77798879146576
-9.68217217922211
-8.97641050815582
-7.42732059955597
-9.6432443857193
-8.65965688228607
-7.42914474010468
-6.94815671443939
-8.13998281955719
-7.66038858890533
-6.33605253696442
-8.96249568462372
-6.64340150356293
-7.04747664928436
-10.6077630519867
-7.65362858772278
-8.77188658714294
-9.69447720050812
-8.27443420886993
-8.52019321918488
-9.66654467582703
-8.36902689933777
-7.36108565330505
-9.35581910610199
-7.82339704036713
-7.02481210231781
-9.03219878673553
-6.70022237300873
-7.25800359249115
-9.15406537055969
-7.05763983726501
-7.52736926078796
-10.0648005008698
-8.48285031318665
-5.36821579933167
-9.92898654937744
-9.15827989578247
-6.04285573959351
-9.97647666931152
-8.16013813018799
-7.16226673126221
-10.2930136919022
-8.11547482013702
-5.34932196140289
-10.7351257801056
-6.92111229896545
-5.57662582397461
-11.9056627750397
-7.59496569633484
-5.47329211235046
-9.36903822422028
-8.88188469409943
-5.87340891361237
-8.69909882545471
-9.30226254463196
-5.15731310844421
-9.00237119197845
-9.20221889019012
-5.26001417636871
-8.39713394641876
-7.09184992313385
-5.91669046878815
-9.08448171615601
-6.69405889511108
-5.77945065498352
-7.2534362077713
-5.76424157619476
-5.63636934757233
-9.14096105098724
-7.48021686077118
-4.88610327243805
-8.05501854419708
-8.11425411701202
-5.22835791110992
-8.42672979831696
-8.88516676425934
-4.59822523593903
-8.63332831859589
-7.50984942913055
-4.52151811122894
-6.79042184352875
-10.0405739545822
-6.59126126766205
-8.14865577220917
-9.10351884365082
-6.41103971004486
-7.47739779949188
-8.36218392848969
-7.96107661724091
-8.15168702602386
-8.20881021022797
-9.11954915523529
-7.5569657087326
-8.83447444438934
-10.2833355665207
-7.22290885448456
-9.06565701961517
-10.630055308342
-7.38554120063782
-9.63088917732239
-11.7205913066864
-8.9593722820282
-7.57575058937073
-10.7485382556915
-8.09674787521362
-7.05332469940186
-11.8595418930054
-8.84210467338562
-6.92548108100891
-11.6591475009918
-10.5881813764572
-6.59273421764374
-11.5373095273972
-8.1798974275589
-6.91554129123688
-12.0613971948624
-8.77263903617859
-7.05062699317932
-11.3966705799103
-8.76892423629761
-7.66179609298706
-12.5766410827637
-7.78321933746338
-7.34236288070679
-12.1260523796082
-7.4517012834549
-6.80257713794708
-14.2879849672318
-7.99516332149506
-6.1261123418808
-14.04148042202
-7.22953689098358
-6.03408753871918
-14.776494383812
-8.4749721288681
-6.90136420726776
-13.8075960874557
-8.48476481437683
-6.9107654094696
-13.8845975399017
-6.85763907432556
-5.88337278366089
-16.2523744106293
-8.0286785364151
-6.85600101947784
-14.8973261117935
-7.62711644172668
-6.66088366508484
-14.3265869617462
-7.3074517250061
-7.49541616439819
-15.21173620224
-7.96632766723633
-7.59563541412354
-13.124843120575
-7.42892611026764
-8.08758985996246
-12.4127136468887
-6.50955867767334
-7.94462490081787
-12.6132521629333
-5.37077510356903
-7.37492954730988
-11.4691344499588
-6.8601245880127
-6.86102294921875
-10.948127746582
-7.21852993965149
-6.32141757011414
-10.9702332019806
-7.12022852897644
-7.36222958564758
-11.081800699234
-8.05951035022736
-5.96158277988434
-11.7927829027176
-6.3378723859787
-7.93355739116669
-11.6104315519333
-7.0182933807373
-6.59590148925781
-10.8731870651245
-6.02359127998352
-6.28842711448669
-12.1000673770905
-5.18288326263428
-5.95018219947815
-11.9148375988007
-6.15236067771912
-6.44975733757019
-12.1723206043243
-3.83670735359192
-7.89936113357544
-12.401309967041
-4.67127466201782
-7.43274545669556
-11.3191614151001
-3.09510099887848
-7.78551578521729
-10.8764390945435
-3.9837144613266
-8.45377862453461
-11.8715504407883
-4.45497620105743
-6.61910045146942
-10.8202975988388
-5.52122390270233
-6.76296865940094
-11.8913050889969
-6.28139531612396
-6.97033727169037
-11.8839114904404
-6.61731374263763
-8.21766793727875
-12.2513731718063
-5.51160979270935
-7.39436221122742
-11.823361158371
-5.30711722373962
-5.9715793132782
-11.2688562870026
-3.50988411903381
-6.40167164802551
-11.2790253162384
-4.84960198402405
-5.75537395477295
-10.5350012779236
-5.39551997184753
-6.64215540885925
-10.2928445339203
-6.24691712856293
-6.31588590145111
-10.6582802534103
-6.0251282453537
-7.95792758464813
-9.80600440502167
-8.72854924201965
-7.11537718772888
-8.84843277931213
-7.26131319999695
-6.52209687232971
-7.99298167228699
-7.5509352684021
-7.12666749954224
-7.38975715637207
-8.93274533748627
-6.78456485271454
-9.09882867336273
-9.40743863582611
-7.70344865322113
-8.46347033977509
-9.9428459405899
-7.00751507282257
-8.18544638156891
-9.18315827846527
-6.44464957714081
-7.96362721920013
-9.5319972038269
-5.82929158210754
-8.68703126907349
-9.34536492824554
-6.99275434017181
-9.22057092189789
-7.81953084468842
-6.07461202144623
-8.73799884319305
-9.7594850063324
-5.78666877746582
-8.51775908470154
-9.23307323455811
-5.16638422012329
-8.94035768508911
-9.40121603012085
-5.94703912734985
-8.61817312240601
-8.72353839874268
-5.61112070083618
-10.1962847709656
-9.22621512413025
-6.10218405723572
-9.61599087715149
-9.00756025314331
-6.53028345108032
-9.86738157272339
-8.20945870876312
-5.01212656497955
-10.0403903722763
-7.43925297260284
-5.88160812854767
-10.1123377084732
-8.42200350761414
-7.79708075523376
-9.11373019218445
-8.28480899333954
-8.5019291639328
-8.70805728435516
-7.17893886566162
-8.56991195678711
-8.01182460784912
-7.61401522159576
-9.64651787281036
-10.0382715463638
-7.65544533729553
-10.7461588382721
-10.3096058368683
-4.63447606563568
-11.851370215416
-10.3066705465317
-5.5023797750473
-10.7500516176224
-9.05712997913361
-6.37423944473267
-9.65596580505371
-9.4897198677063
-5.66525435447693
-9.21465134620667
-8.83643078804016
-6.24471473693848
-9.19372129440308
-8.92840766906738
-7.16903853416443
-9.71416783332825
-8.96218800544739
-7.30657720565796
-7.44800806045532
-8.52076435089111
-7.38470268249512
-8.04409503936768
-7.68367147445679
-7.63913643360138
-7.72892916202545
-9.53488457202911
-7.29498898983002
-6.46159017086029
-7.58500373363495
-7.97270309925079
-8.06042540073395
-9.35999977588654
-8.23342716693878
-7.18441021442413
-8.30517303943634
-8.26280212402344
-6.715256690979
-9.37312364578247
-7.94071626663208
-7.20667743682861
-9.30120992660522
-8.07349681854248
-8.40617370605469
-8.80833196640015
-7.8566278219223
-8.83034312725067
-7.8101247549057
-7.78162443637848
-9.17196333408356
-7.11195337772369
-7.92197728157043
-8.51285338401794
-8.54679608345032
-9.03642165660858
-7.46445977687836
-9.26299703121185
-9.05868315696716
-7.87870335578918
-8.52970623970032
-8.6497495174408
-8.19389176368713
-7.75454306602478
-8.56133937835693
-8.05922174453735
-8.4772801399231
-8.72689998149872
-7.59396779537201
-9.47252404689789
-9.44192969799042
-6.97398030757904
-7.47796666622162
-8.51369857788086
-6.81314134597778
-8.68576240539551
-8.07859408855438
-6.64825856685638
-7.66780507564545
-8.40338754653931
-6.71815776824951
-8.14501810073853
-9.38777327537537
-7.61612105369568
-7.21139168739319
-12.0961320400238
-6.32968258857727
-6.53023314476013
-12.7236090898514
-7.83378422260284
-6.83511316776276
-12.8025416135788
-7.87153518199921
-6.58337724208832
-11.6840842962265
-7.11518085002899
-7.8351663351059
-12.5620220899582
-7.8744443655014
-6.63150060176849
-11.2497097253799
-9.40300762653351
-6.28575623035431
-10.9771361351013
-9.11751127243042
-7.16081428527832
-11.2549211978912
-8.209308385849
-5.96788239479065
-10.3709243535995
-9.05953109264374
-6.38030469417572
-10.2639200687408
-9.99606823921204
-7.46979880332947
-8.85521221160889
-9.27155780792236
-8.60648727416992
-8.86581790447235
-8.71922099590302
-7.79611098766327
-9.10877966880798
-8.49429726600647
-7.9949061870575
-9.54468035697937
-8.14651036262512
-7.66130328178406
-9.02069759368896
-7.99701070785522
-6.94413232803345
-9.12805700302124
-8.06806564331055
-8.71444272994995
-8.7363463640213
-7.88504278659821
-7.41268885135651
-7.79185807704926
-7.28094947338104
-7.59254205226898
-8.95506274700165
-7.42196309566498
-7.32218015193939
-8.92777621746063
-7.48043811321259
-7.67364299297333
-7.6456652879715
-7.3798485994339
-8.13630068302155
-8.80223417282104
-7.71741008758545
-6.82336950302124
-7.67309308052063
-6.4324676990509
-9.065096616745
-9.3833954334259
-6.95749020576477
-9.90397429466248
-10.4611384868622
-7.80947184562683
-8.26969313621521
-12.0624169111252
-9.30650317668915
-8.5697273015976
-9.82991302013397
-9.80148494243622
-8.85852038860321
-9.31640863418579
-9.12767457962036
-7.71780872344971
-9.22216486930847
-9.99359250068665
-7.59409356117249
-5.73426532745361
-9.60030961036682
-8.32546591758728
-4.77508020401001
-9.14486217498779
-8.02778100967407
-6.01259756088257
-8.01644611358643
-5.82749271392822
-4.87668526172638
-9.29879033565521
-6.61619555950165
-5.43105351924896
-8.95646035671234
-7.21062171459198
-5.51605582237244
-11.88410115242
-7.38508629798889
-5.34567940235138
-9.3186262845993
-6.64855420589447
-5.09634852409363
-9.24770021438599
-6.78342294692993
-4.3301774263382
-8.358518242836
-7.63882601261139
-4.1636962890625
-9.52235269546509
-9.32244873046875
-3.15151834487915
-9.26171720027924
-9.1914986371994
-3.7205206155777
-10.1192651987076
-9.06721365451813
-4.23670697212219
-8.35919690132141
-7.79415392875671
-4.8350921869278
-10.1265887022018
-7.8744410276413
-5.64932548999786
-8.20695602893829
-7.89095509052277
-6.15254068374634
-7.53377962112427
-6.72725820541382
-7.38682734966278
-7.76748645305634
-8.11980426311493
-6.04720914363861
-8.31899917125702
-9.04689061641693
-6.61951148509979
-9.43328464031219
-10.0197805166245
-6.26022779941559
-10.5512973070145
-10.1637078523636
-7.35695362091064
-10.2200102806091
-10.5048766136169
-7.26210296154022
-10.1009606122971
-11.8307474851608
-6.99723255634308
-11.5047827959061
-9.89742004871368
-9.01538348197937
-10.0226981639862
-9.1771719455719
-7.23847794532776
-12.2749121189117
-8.35724139213562
-7.46636486053467
-10.878969669342
-8.69391632080078
-7.28651082515717
-12.1366680860519
-8.51856029033661
-7.87544822692871
-11.0749988555908
-8.64508676528931
-8.00726914405823
-11.1388838291168
-7.69434952735901
-8.09021317958832
-9.2981184720993
-6.94267308712006
-6.85476207733154
-8.8403000831604
-7.82808923721313
-6.52977454662323
-9.73953378200531
-7.89884841442108
-7.97169780731201
-9.45835304260254
-9.27428579330444
-8.67316555976868
-9.56058239936829
-8.87053942680359
-7.79268157482147
-8.77848899364471
-8.79957187175751
-7.22561728954315
-8.97788989543915
-8.75419318675995
-8.18107199668884
-7.87132143974304
-9.07208371162415
-8.18915891647339
-8.82420206069946
-9.24108600616455
-5.90742528438568
-10.6039746999741
-9.18072545528412
-7.46084117889404
-10.6123037338257
-9.16948318481445
-7.04933774471283
-9.64057385921478
-7.87467658519745
-7.58894765377045
-9.58652055263519
-8.46873700618744
-8.57762169837952
-10.6661956310272
-7.71439051628113
-8.85878169536591
-9.89260613918304
-5.62779653072357
-8.16499996185303
-8.69967699050903
-6.10596036911011
-8.15855288505554
-9.02292895317078
-6.75921368598938
-7.90255510807037
-8.54448759555817
-10.1331712007523
-6.63814914226532
-9.94911563396454
-10.4527825117111
-6.08641815185547
-9.70352935791016
-9.66759824752808
-6.42982864379883
-8.70694637298584
-9.53448963165283
-6.44287824630737
-8.7358136177063
-8.49857568740845
-5.81486070156097
-9.82873952388763
-8.75052344799042
-6.0619410276413
-10.4227675199509
-8.70879638195038
-6.87916004657745
-9.22379314899445
-9.8235274553299
-7.35946702957153
-8.05215263366699
-9.41629552841187
-6.13523924350739
-7.37932693958282
-8.47843706607819
-6.37627351284027
-7.56163442134857
-10.3966473340988
-5.60833120346069
-8.0360701084137
-10.4431374073029
-6.37469017505646
-7.51172506809235
-10.5467134714127
-7.21125316619873
-7.76231908798218
-9.54790306091309
-6.76089370250702
-6.44617068767548
-9.85696589946747
-6.92398726940155
-6.72563779354095
-9.53835046291351
-5.27669703960419
-5.30222475528717
-9.38621866703033
-5.92374753952026
-5.07311820983887
-8.20525884628296
-6.95885717868805
-5.195916056633
-8.3600732088089
-7.0235903263092
-4.51801753044128
-8.22036528587341
-6.77831435203552
-4.70400094985962
-8.01905417442322
-5.67751324176788
-4.00125992298126
-7.15385329723358
-6.1500678062439
-4.01012063026428
-6.90182495117188
-7.48012578487396
-3.56411981582642
-5.23696672916412
-8.48356282711029
-4.45577394962311
-6.06290900707245
-7.61979758739471
-4.07086741924286
-8.07151877880096
-6.97120904922485
-4.84950733184814
-8.82407712936401
-9.20278215408325
-5.64130353927612
-10.1958403587341
-8.30009257793427
-5.7316347360611
-9.84557664394379
-9.412348985672
-6.83995604515076
-9.82956290245056
-8.98750817775726
-5.40400969982147
-9.77271687984467
-8.4800009727478
-5.86128377914429
-8.52826309204102
-8.91723001003265
-5.69917094707489
-10.2609165906906
-9.7625732421875
-4.06988954544067
-9.41530418395996
-8.63721561431885
-5.68509316444397
-10.1772646903992
-7.94225943088531
-6.10184824466705
-10.2970873117447
-8.19484579563141
-5.30727469921112
-9.86011326313019
-6.87321829795837
-6.11990237236023
-10.0183198451996
-8.34148824214935
-5.06209623813629
-10.907941699028
-7.16790902614594
-6.63519275188446
-9.72275388240814
-6.11027359962463
-6.79564929008484
-11.5371768474579
-8.00273025035858
-7.47124135494232
-11.0702985525131
-6.0948611497879
-5.61546313762665
-11.5785957574844
-7.37771999835968
-4.96172368526459
-11.8548370599747
-5.09327208995819
-4.24042141437531
-12.4202355146408
-5.1387357711792
-4.73127198219299
-12.1396567821503
-4.98975217342377
-5.13500010967255
-10.5987702608109
-5.01583993434906
-6.39125120639801
-10.883619427681
-6.93072807788849
-4.22782933712006
-9.81755650043488
-7.19893395900726
-4.45699727535248
-9.53915774822235
-7.79267072677612
-4.06196308135986
-10.5974678993225
-8.0041081905365
-5.17900490760803
-11.1661269664764
-7.23368799686432
-4.87400639057159
-10.0239602327347
-8.15864098072052
-4.44032442569733
-10.4815465211868
-8.02318394184113
-6.75334799289703
-11.2706028223038
-7.79500484466553
-4.590487241745
-9.44506120681763
-7.62629067897797
-8.19788205623627
-9.20530164241791
-8.37636947631836
-7.07653999328613
-9.69418001174927
-7.17019832134247
-5.34731328487396
-9.41298520565033
-6.84949994087219
-6.43022799491882
-10.7906572818756
-7.04496312141418
-6.82116055488586
-10.6685564517975
-6.85346400737762
-7.15944945812225
-10.3104399442673
-5.67859208583832
-5.7007611989975
-10.4444400072098
-7.86543047428131
-6.47610819339752
-10.1589795351028
-7.05379641056061
-5.76913940906525
-11.1988860368729
-8.6537834405899
-5.17482531070709
-9.93362963199615
-7.21200954914093
-5.05442631244659
-9.96335422992706
-8.36865746974945
-4.27166020870209
-10.5324820280075
-9.84939539432526
-4.26460564136505
-8.82212030887604
-8.42910623550415
-3.92213988304138
-9.07541418075562
-7.53562140464783
-5.00489830970764
-8.78105092048645
-8.31162130832672
-5.20980179309845
-8.25965464115143
-7.05422151088715
-5.56417191028595
-9.41088759899139
-8.35618603229523
-7.76133072376251
-8.62970221042633
-7.34167492389679
-6.53168547153473
-10.259065747261
-7.43709695339203
-6.31965339183807
-9.32291448116302
-6.82652473449707
-6.67535972595215
-10.2027616500854
-7.18539559841156
-6.05894982814789
-9.46239650249481
-8.29424285888672
-5.38427805900574
-6.73571014404297
-8.3297815322876
-5.66731286048889
-8.7599024772644
-8.34842991828918
-6.71074748039246
-8.76261591911316
-8.85284888744354
-5.4822119474411
-8.99259984493256
-8.90787827968597
-4.13963639736176
-9.92773568630219
-9.41087579727173
-4.33655714988708
-10.5413413047791
-10.883669257164
-6.00191104412079
-7.96386754512787
-8.95495557785034
-5.01721858978271
-9.30121994018555
-10.3040844202042
-4.41708719730377
-8.5646196603775
-10.4752999544144
-5.51777160167694
-9.44144928455353
-12.1499224901199
-6.71398365497589
-9.92255318164825
-12.947122335434
-5.60575222969055
-8.8054792881012
-12.136199593544
-5.67272460460663
-10.0754133462906
-12.5578552484512
-6.95395481586456
-10.2760053873062
-12.0094908475876
-6.8140481710434
-9.79822766780853
-11.8138000965118
-6.75087904930115
-9.03437972068787
-12.1557463407516
-6.7430933713913
-11.2035921812057
-11.8583824634552
-7.04342103004456
-9.34732747077942
-11.7713524103165
-6.59608280658722
-7.47281801700592
-10.656928062439
-6.39613628387451
-8.3929123878479
-10.8104997873306
-6.66122305393219
-10.1119562387466
-9.64613783359528
-6.50735485553741
-10.8148127794266
-11.3583943843842
-5.97463011741638
-9.48470616340637
-11.7632741928101
-7.21734523773193
-10.0242786407471
-11.1579341888428
-6.44381189346313
-13.04918384552
-11.2897665500641
-6.48639416694641
-11.2713787555695
-11.8959906101227
-6.2727358341217
-10.5152952671051
-12.3050237894058
-7.28555071353912
-9.87049734592438
-12.0389442443848
-7.48453617095947
-7.60933637619019
-10.6857714653015
-6.76135969161987
-9.09341669082642
-11.4777545928955
-5.57395005226135
-8.61901807785034
-9.79749202728271
-7.36999750137329
-8.08807277679443
-10.9395376443863
-6.75872480869293
-5.90308821201324
-8.66143572330475
-7.59155333042145
-6.52602112293243
-10.681352853775
-7.24415946006775
-6.03077292442322
-9.86471509933472
-6.56556558609009
-7.40745878219604
-9.88793587684631
-5.45139050483704
-7.9310986995697
-9.18059754371643
-7.75858044624329
-8.72633624076843
-9.65040397644043
-7.87068891525269
-7.98544931411743
-9.71795189380646
-7.06144821643829
-7.46728336811066
-11.6009677648544
-7.11300408840179
-8.93720853328705
-11.5598883628845
-6.65629529953003
-8.3798680305481
-11.3104032278061
-6.76783215999603
-7.93411433696747
-11.9331340789795
-6.38840246200562
-7.87501525878906
-11.9214822053909
-6.72942507266998
-6.70492565631866
-12.2645008563995
-6.31082081794739
-6.98918223381042
-11.8660061359406
-6.10253310203552
-7.69932389259338
-9.67312228679657
-5.25102508068085
-7.44421136379242
-9.36799073219299
-5.56238007545471
-6.92461848258972
-8.2976690530777
-6.00278961658478
-7.77263367176056
-8.78659391403198
-6.17373752593994
-10.4577302932739
-9.02509438991547
-5.89856326580048
-9.45183122158051
-10.8330935239792
-6.4464019536972
-8.25243365764618
-10.484757065773
-5.98020899295807
-7.58025085926056
-12.4108184576035
-5.51168644428253
-6.76101052761078
-11.6347603797913
-6.4830207824707
-7.69150114059448
-12.074116230011
-7.2012038230896
-8.58954477310181
-9.95631456375122
-6.13111639022827
-8.86952066421509
-10.0526522397995
-8.49005210399628
-8.25353705883026
-10.1962143182755
-7.86940205097198
-7.73883450031281
-10.524082660675
-9.06659650802612
-8.6473822593689
-8.56900143623352
-7.69102644920349
-9.01323485374451
-9.69469475746155
-6.42550444602966
-9.05217528343201
-8.02855682373047
-5.42812871932983
-9.73626327514648
-8.23779618740082
-7.04927098751068
-7.61126220226288
-9.48912394046783
-6.50703346729279
-8.79127943515778
-8.73862397670746
-5.70376026630402
-9.96804940700531
-9.74647152423859
-5.83630049228668
-8.95543920993805
-9.00479030609131
-5.66677260398865
-10.2642750740051
-8.60649383068085
-5.00111067295074
-10.1184419393539
-8.38144850730896
-5.94783186912537
-9.61530900001526
-8.4110004901886
-6.19976782798767
-10.2729685306549
-7.83709859848022
-4.43951630592346
-9.6700325012207
-6.98443520069122
-5.649458527565
-8.63747274875641
-9.59831750392914
-5.68112552165985
-8.45993363857269
-9.07103908061981
-5.5076504945755
-8.31106698513031
-8.02743434906006
-7.24822425842285
-9.49868631362915
-10.0291250944138
-6.80905139446259
-9.15870559215546
-9.70579016208649
-5.1052120923996
-9.44696819782257
-10.5650252103806
-6.44325292110443
-9.30549514293671
-9.60322451591492
-6.40614342689514
-8.44994187355042
-10.4749710559845
-6.69193625450134
-8.19139170646667
-10.2320711612701
-6.88611626625061
-8.21758055686951
-9.53132200241089
-6.44637441635132
-7.47647714614868
-8.24300754070282
-6.85873878002167
-6.90987575054169
-6.76916790008545
-7.88168573379517
-7.53580045700073
-6.59129691123962
-9.0357940196991
-8.82231259346008
-7.07907795906067
-8.03576159477234
-8.98768639564514
-6.10063374042511
-8.73338997364044
-9.02582609653473
-7.5512683391571
-8.49084544181824
-8.4118173122406
-8.04312038421631
-7.50862455368042
-7.46967792510986
-9.32285487651825
-7.94671809673309
-8.50249516963959
-9.42907762527466
-8.54078245162964
-8.84264326095581
-9.53004622459412
-6.80991291999817
-9.82367777824402
-9.35175013542175
-8.26772856712341
-9.95335555076599
-8.8813568353653
-7.63509523868561
-10.4065881967545
-9.77810180187225
-7.10625064373016
-11.3070429563522
-7.28807008266449
-6.17479598522186
-11.4158810377121
-7.4065158367157
-8.11671710014343
-10.3548305034637
-7.58768403530121
-8.90142953395844
-10.5974849462509
-6.30143773555756
-7.33836925029755
-10.1595677137375
-7.54737746715546
-7.61217534542084
-9.38077056407928
-7.24284446239471
-8.27615344524384
-8.03611266613007
-7.77620601654053
-8.19036817550659
-9.03849411010742
-7.70998883247375
-8.87586283683777
-9.20097470283508
-9.0948314666748
-9.57944393157959
-7.28281831741333
-10.123340845108
-9.15383362770081
-7.57738947868347
-10.0731636285782
-9.34839260578156
-8.05506861209869
-10.8839987516403
-7.98472487926483
-7.44729125499725
-10.8372285366058
-8.42266058921814
-9.25673222541809
-10.5477901697159
-8.99062883853912
-7.88431990146637
-11.3896565437317
-7.07086133956909
-7.50231122970581
-11.6066553592682
-7.92634749412537
-9.07605195045471
-14.5175379514694
-7.0537976026535
-7.63462436199188
-13.8189973831177
-7.56593990325928
-7.20527791976929
-12.025041103363
-6.9364767074585
-7.72698783874512
-11.8789619207382
-6.385125041008
-7.51623857021332
-11.3750079870224
-6.96996104717255
-7.41008985042572
-10.7648788690567
-7.27590954303741
-8.60045063495636
-10.7390590906143
-6.87946999073029
-8.84405815601349
-9.58906996250153
-7.01616156101227
-9.46460020542145
-10.7297005653381
-7.41648101806641
-8.78935956954956
-10.3503198623657
-8.02848863601685
-9.57459306716919
-11.5561547279358
-7.50328731536865
-7.91339254379272
-10.3366084098816
-9.10086727142334
-8.17869091033936
-11.417219042778
-8.79904925823212
-7.54908883571625
-11.9166756868362
-8.99410545825958
-7.90523397922516
-12.2315385341644
-9.03110146522522
-7.31478238105774
-11.5186140537262
-7.36217427253723
-7.59037756919861
-11.2277785539627
-5.93763601779938
-7.88049376010895
-11.7343273162842
-8.32153034210205
-7.32701349258423
-11.5547379255295
-8.25688397884369
-7.170769572258
-12.4076660871506
-8.06085860729218
-7.16053140163422
-11.0407657623291
-8.93246269226074
-6.82279205322266
-11.3055591583252
-7.62004709243774
-6.64642143249512
-9.88341987133026
-8.39196479320526
-7.48424279689789
-8.4138925075531
-8.47478890419006
-8.19383025169373
-9.56468546390533
-7.88518059253693
-7.22693741321564
-11.2840362787247
-7.34452593326569
-7.45306074619293
-10.8635660409927
-8.65222036838531
-7.59653437137604
-11.8368223905563
-8.00501477718353
-7.09955060482025
-12.3235334157944
-8.08744561672211
-7.6488264799118
-11.6227303743362
-9.33863651752472
-5.9532562494278
-10.2869936227798
-8.83275282382965
-6.52622616291046
-9.71700179576874
-8.95504367351532
-7.59237277507782
-10.5291463136673
-7.97088873386383
-6.31434977054596
-10.9382719993591
-7.85017776489258
-6.38772249221802
-10.2978292703629
-8.8323689699173
-6.21133291721344
-10.9596424102783
-7.76822566986084
-5.67787075042725
-11.0765026807785
-7.47475707530975
-6.35539758205414
-11.4334906339645
-7.49488961696625
-7.65762937068939
-11.0072849988937
-5.94082725048065
-6.32261264324188
-10.8405839204788
-7.11085569858551
-6.07631742954254
-11.9752240180969
-6.54340171813965
-6.65826082229614
-12.3547085523605
-6.62787139415741
-5.84564912319183
-13.8309203386307
-6.76514875888824
-4.93119728565216
-12.6363433599472
-6.07303416728973
-4.13794076442719
-12.2032740116119
-5.4725558757782
-4.65182375907898
-13.6869685649872
-7.69672274589539
-3.29837691783905
-11.6548401117325
-6.94729816913605
-5.05596363544464
-11.6863020658493
-6.15263736248016
-5.60503780841827
-12.8684768676758
-6.0728006362915
-5.03017020225525
-12.2065676450729
-5.92751157283783
-6.33818185329437
-10.3035708665848
-5.58167660236359
-6.82079803943634
-11.8726192712784
-4.89772975444794
-7.71416294574738
-9.71024453639984
-7.47656238079071
-6.496537566185
-11.7174232006073
-6.87656664848328
-9.32728266716003
-10.1804119348526
-6.65951025485992
-9.38018524646759
-9.72711706161499
-4.7994110584259
-9.40783357620239
-9.41917550563812
-3.92530953884125
-7.76772201061249
-11.7405296564102
-4.28312122821808
-9.25300991535187
-12.3846391439438
-5.32333290576935
-10.7589381933212
-11.5216506719589
-5.12208139896393
-10.1391252279282
-11.5088381767273
-4.95493841171265
-10.4360384941101
-11.8157420158386
-6.15426635742188
-10.6066832542419
-10.902361035347
-4.39863646030426
-10.5363703966141
-12.5037267208099
-5.63140678405762
-8.80010581016541
-10.7794098854065
-5.62325882911682
-9.9350848197937
-11.0204837322235
-4.90762114524841
-9.58809876441956
-12.4200092554092
-5.3452023267746
-9.33657944202423
-12.9938508272171
-4.73340976238251
-9.19618093967438
-12.5747237205505
-5.7878954410553
-7.77886486053467
-13.1080460548401
-3.44296932220459
-8.40720987319946
-12.2897921800613
-4.3918331861496
-8.33133375644684
-11.1640479564667
-3.1059068441391
-7.19436717033386
-12.6725064516068
-3.86895525455475
-8.34702360630035
-12.4958915710449
-4.08551144599915
-6.63592863082886
-12.4473212957382
-3.80429840087891
-8.42896115779877
-14.4668817520142
-5.06050729751587
-7.02977466583252
-12.7810040712357
-5.19112932682037
-7.46939051151276
-13.2177712917328
-5.44191813468933
-8.3888738155365
-13.4109692573547
-3.88840770721436
-8.72307205200195
-12.5384231805801
-3.46500039100647
-7.41051924228668
-12.8902609348297
-4.18862724304199
-8.97638297080994
-13.3532344102859
-3.59148740768433
-9.49458086490631
-14.1113240718842
-4.45216631889343
-8.06948256492615
-15.9144412279129
-4.74768674373627
-8.56584131717682
-12.9448499679565
-5.63922834396362
-6.69733142852783
-14.2059046030045
-4.44986712932587
-8.97467339038849
-14.4498792886734
-5.73605573177338
-8.19995176792145
-13.2911319732666
-5.01583576202393
-6.96574449539185
-12.9966132640839
-4.27826428413391
-7.32845282554626
-12.5001274347305
-5.42818605899811
-7.62875807285309
-12.8596748113632
-4.97458565235138
-9.21976363658905
-12.4118568897247
-5.04335474967957
-8.66919302940369
-13.6243206262589
-4.57486689090729
-7.88250982761383
-11.9320595264435
-5.36632251739502
-9.13682579994202
-11.7361495494843
-5.49335479736328
-10.2219960689545
-9.41671657562256
-5.75914859771729
-9.38131046295166
-10.1116937398911
-5.77513515949249
-9.71625554561615
-9.46839308738708
-7.91150069236755
-7.85603404045105
-9.84320294857025
-7.09312808513641
-8.77663505077362
-10.6411536931992
-5.93872439861298
-8.98898589611053
-10.4278148412704
-5.34536635875702
-6.71673858165741
-9.38054645061493
-6.29078710079193
-6.7707337141037
-8.89193534851074
-6.57007741928101
-8.44175100326538
-9.82283282279968
-6.23071885108948
-7.31643033027649
-11.0087448358536
-6.18171513080597
-8.28974163532257
-9.27591729164124
-6.68820595741272
-8.78459191322327
-9.41410231590271
-7.57449889183044
-8.88086342811584
-12.0518015623093
-6.71226060390472
-9.13906705379486
-9.6432089805603
-7.94751310348511
-9.85895013809204
-9.50136303901672
-8.01814007759094
-9.66917967796326
-10.5405184030533
-9.65601885318756
-9.36010944843292
-10.4912447929382
-8.95288038253784
-7.02620458602905
-10.713018655777
-9.56974911689758
-7.12699103355408
-10.4986581802368
-8.26739263534546
-9.06575393676758
-11.1228878498077
-7.30542826652527
-7.89863228797913
-12.3706763982773
-8.6894668340683
-7.99571454524994
-10.2717230319977
-8.45605444908142
-10.618702173233
-9.61012876033783
-8.59996116161346
-9.98458564281464
-11.7284677028656
-9.1775643825531
-7.91623711585999
-10.8878214359283
-9.37908244132996
-9.19843459129333
-9.79745244979858
-8.94880628585815
-7.42192220687866
-9.77696716785431
-9.36228716373444
-7.68531954288483
-10.3185274600983
-6.81221413612366
-7.98860812187195
-9.86699771881104
-7.27156019210815
-10.0243148803711
-10.0915442705154
-7.59918320178986
-7.02916491031647
-9.43351578712463
-7.62195992469788
-5.94584155082703
-10.8355959653854
-7.45271623134613
-5.82941901683807
-10.7452110052109
-8.18157708644867
-6.51390111446381
-11.9394706487656
-9.41275632381439
-6.42394006252289
-10.2109944820404
-9.04681515693665
-6.91259264945984
-10.4380507469177
-7.35995578765869
-8.53964471817017
-10.4729195833206
-7.53684055805206
-6.95381796360016
-10.9745117425919
-7.77774584293365
-8.19811499118805
-9.84984767436981
-6.47634732723236
-6.50753200054169
-10.3824194669724
-6.57958161830902
-7.5691784620285
-10.3601057529449
-6.29915452003479
-8.11318039894104
-10.8542757034302
-6.09686183929443
-8.71294689178467
-12.1042175292969
-6.61688327789307
-9.02072048187256
-11.2127065658569
-5.9571795463562
-7.03837251663208
-10.3970437049866
-6.81127548217773
-8.76602935791016
-11.5732119083405
-7.09527182579041
-7.36546969413757
-12.8064436912537
-7.12476015090942
-8.15156650543213
-12.5326974391937
-8.25952219963074
-8.46804881095886
-12.5312924385071
-9.37817239761353
-8.36885356903076
-13.3313204050064
-7.29672348499298
-7.26185381412506
-13.5752576589584
-7.52794826030731
-7.22166955471039
-14.1655057668686
-5.88181149959564
-7.69350707530975
-13.7997267246246
-4.40020847320557
-6.3696620464325
-12.3500612974167
-3.0137482881546
-8.55122268199921
-13.5857969522476
-5.25909793376923
-7.69216120243073
-13.9449265003204
-5.07995653152466
-8.08562302589417
-15.2760157585144
-6.15052890777588
-8.31413602828979
-16.0839191675186
-6.56397020816803
-9.79594480991364
-15.817941069603
-6.43460881710052
-8.74012410640717
-14.1841799020767
-4.55559623241425
-7.81947863101959
-13.8466839790344
-4.15635323524475
-8.39243841171265
-13.7727072238922
-4.4556303024292
-7.63859057426453
-15.4227024316788
-5.95066940784454
-8.0560542345047
-15.5806435346603
-5.2343236207962
-9.86292922496796
-14.1148376464844
-4.50680470466614
-8.78765296936035
-13.5810434818268
-5.98841118812561
-9.04273676872253
-11.365883231163
-6.96528327465057
-8.44494712352753
-11.0516531467438
-6.63270401954651
-8.79061818122864
-11.2920197248459
-7.07435739040375
-8.85931479930878
-10.8948729038239
-9.50547814369202
-9.08627343177795
-10.9218660593033
-9.78709185123444
-10.3988329172134
-9.86311995983124
-10.3742045164108
-8.22781646251678
-11.0100574493408
-8.36461782455444
-6.5539345741272
-10.8706525564194
-8.99676358699799
-7.2764505147934
-8.08201158046722
-10.402582526207
-8.70584762096405
-8.35839462280273
-9.84263610839844
-6.7310619354248
-10.2758017778397
-9.04699146747589
-6.75624287128448
-9.96138858795166
-8.63259935379028
-6.1700587272644
-11.3462064266205
-7.29362368583679
-6.00295042991638
-12.3479785919189
-5.91573667526245
-7.09530115127563
-11.5867722034454
-6.25373435020447
-5.67212224006653
-12.2312998771667
-7.29182243347168
-5.3922426700592
-10.7911374568939
-7.03556847572327
-5.02555060386658
-11.9599175453186
-7.04768514633179
-5.87676620483398
-11.8655049800873
-7.90046811103821
-6.44681859016418
-11.2081888914108
-7.99567639827728
-4.68170034885406
-9.11373722553253
-7.30688202381134
-7.56458532810211
-7.38775312900543
-7.68581688404083
-9.17189180850983
-8.39100480079651
-7.09912753105164
-7.93243098258972
-9.46986961364746
-7.20622205734253
-6.22495603561401
-9.11580383777618
-7.37386810779572
-4.75721037387848
-10.2890861034393
-8.21719908714294
-5.50233674049377
-10.6218501329422
-8.18227922916412
-6.13601267337799
-8.98979425430298
-8.43444299697876
-6.51533460617065
-8.45005738735199
-9.95846498012543
-4.82676947116852
-7.90491843223572
-9.93889164924622
-6.70196890830994
-8.22370135784149
-8.48542010784149
-6.11803090572357
-7.6100709438324
-9.4732563495636
-5.81098484992981
-7.17674493789673
-8.63751888275146
-5.71137285232544
-5.16059577465057
-9.47963201999664
-7.02606022357941
-5.71676361560822
-8.13377773761749
-7.00719559192657
-6.87817132472992
-8.17130410671234
-7.12954747676849
-8.61234867572784
-7.38116133213043
-5.66351854801178
-7.51484405994415
-9.58777630329132
-5.34911358356476
-8.50924122333527
-8.68708717823029
-6.01024878025055
-8.10046327114105
-9.49522387981415
-7.67049872875214
-9.25138068199158
-8.72331690788269
-7.14727854728699
-10.0233616828918
-9.36423206329346
-5.80711793899536
-10.0726187229156
-9.15099120140076
-7.41914296150208
-12.4551348686218
-8.7041449546814
-7.25552988052368
-12.0348895788193
-9.35873973369598
-6.97214305400848
-12.6802395582199
-9.96240127086639
-7.69449937343597
-11.357174038887
-8.93658602237701
-7.7912632226944
-10.6213306188583
-7.92507684230804
-7.49714887142181
-10.7406439781189
-7.7454628944397
-8.10092735290527
-11.5015796422958
-7.46390521526337
-8.03201711177826
-11.3593331575394
-7.53233444690704
-8.15006506443024
-8.54626214504242
-7.24813258647919
-7.81824958324432
-10.1503270864487
-8.10142886638641
-6.75870406627655
-8.75123453140259
-10.6778082847595
-6.83548259735107
-8.66166079044342
-9.97624170780182
-6.59270823001862
-8.88876140117645
-10.7004531621933
-8.09428536891937
-7.95424926280975
-8.85006511211395
-8.58234441280365
-8.91383731365204
-8.86480987071991
-8.05764949321747
-8.56545555591583
-11.0093022584915
-7.95285713672638
-9.72927713394165
-10.6845259666443
-6.92576885223389
-7.30072641372681
-11.3733949661255
-7.99469566345215
-9.84539031982422
-11.2857618331909
-5.36296820640564
-10.4159941673279
-10.899706363678
-6.9196081161499
-10.4857958555222
-10.5449331998825
-7.03796517848969
-9.73796796798706
-10.1970157623291
-8.3560962677002
-7.04249930381775
-9.86458897590637
-9.00010371208191
-8.33562457561493
-10.5555433034897
-8.35090577602386
-8.58066177368164
-11.7606840133667
-8.76952266693115
-8.58810746669769
-11.7876814603806
-8.94396817684174
-7.34218764305115
-10.160115480423
-8.08812069892883
-7.1192467212677
-10.3685891628265
-8.04831099510193
-8.93217086791992
-11.7983498573303
-6.51078796386719
-8.99443387985229
-10.6269402503967
-8.80573511123657
-10.0114220380783
-11.9636496305466
-7.33665978908539
-9.48188877105713
-11.1248188018799
-7.2396879196167
-9.79753625392914
-11.5933765172958
-7.19726264476776
-10.3455798625946
-12.3742473125458
-9.50081992149353
-11.4360209703445
-12.8657504320145
-8.36656963825226
-10.718162894249
-14.7881854772568
-8.54739654064178
-12.1638751029968
-13.10662317276
-9.80389738082886
-9.6476536989212
-14.8038150072098
-9.27230656147003
-10.4232004880905
-15.5696676969528
-8.38687789440155
-10.9003591537476
-14.0691013336182
-7.52354288101196
-11.6460888385773
-15.1026012897491
-7.71061301231384
-10.0306255817413
-14.0177462100983
-8.28280186653137
-8.55815601348877
-14.6587834358215
-8.49865198135376
-8.37375164031982
-16.3084726333618
-7.59866523742676
-7.67275774478912
-14.6963740587234
-6.65686285495758
-7.96394693851471
-14.8533030748367
-6.85634863376617
-9.70234215259552
-13.3508297204971
-7.7512446641922
-9.97531068325043
-12.8491357564926
-7.76867568492889
-9.08524322509766
-12.4324374198914
-9.91173315048218
-8.76586318016052
-12.2421638965607
-7.5855405330658
-8.2937216758728
-11.4501595497131
-9.077965259552
-8.70904183387756
-12.834404706955
-8.61064839363098
-8.47834289073944
-12.2452706098557
-9.09482038021088
-8.18810927867889
-11.795835852623
-9.16872918605804
-7.85140919685364
-14.083030462265
-10.3770177364349
-8.94496691226959
-13.2618166208267
-10.9413801431656
-8.89095485210419
-12.4779337644577
-10.4975031614304
-8.5736517906189
-13.8202905654907
-9.61754131317139
-9.67207372188568
-12.4231303930283
-9.93689477443695
-8.36168575286865
-12.0377740859985
-11.1969413757324
-8.5527491569519
-12.6643061637878
-9.05013990402222
-8.49016106128693
-11.7335540056229
-10.203760266304
-8.47013986110687
-11.2439507246017
-10.6613482236862
-8.37634658813477
-11.104923248291
-11.6113958358765
-7.21890103816986
-10.4057821035385
-11.6867822408676
-9.43030166625977
-12.0431389808655
-8.72655057907104
-9.03480219841003
-11.5442116260529
-9.42118000984192
-8.95464241504669
-10.035568356514
-9.0452333688736
-8.14020383358002
-10.3663100004196
-10.6637457609177
-7.66305673122406
-9.0117472410202
-11.333017706871
-7.42654407024384
-8.90190780162811
-11.2713330984116
-8.01037430763245
-9.57882046699524
-9.05426669120789
-7.6002504825592
-11.379344701767
-8.54999327659607
-7.86373913288116
-8.36790573596954
-8.90612185001373
-9.38679337501526
-9.96899580955505
-8.00928330421448
-8.34383761882782
-9.5821088552475
-8.06478631496429
-8.97185003757477
-8.78879988193512
-8.20437061786652
-8.99133610725403
-8.97348046302795
-9.17088103294373
-8.76531398296356
-8.18682372570038
-8.77723109722137
-9.13869678974152
-10.4027878046036
-9.68347752094269
-8.19576287269592
-9.85214781761169
-9.86259531974792
-9.75201940536499
-10.0551786422729
-7.56944036483765
-9.18025147914886
-9.80418574810028
-8.50416696071625
-8.57138454914093
-9.02136433124542
-10.2167278528214
-10.2593334913254
-7.2475289106369
-8.94209134578705
-9.54722595214844
-6.40152645111084
-7.84293127059937
-9.37336838245392
-6.38290131092072
-8.848668217659
-10.7051427364349
-5.88829302787781
-9.53892111778259
-10.1756529808044
-6.73966646194458
-10.0534691810608
-10.0537642240524
-5.95733630657196
-9.35052573680878
-9.87987673282623
-7.8932181596756
-9.78343307971954
-11.4390329122543
-8.06457030773163
-9.3106278181076
-10.4729425907135
-7.10791945457458
-10.1016247272491
-11.0206183195114
-6.35941112041473
-9.2940262556076
-11.5060127973557
-6.82269084453583
-10.6712044477463
-11.4040937423706
-6.62495565414429
-10.6862812042236
-11.465472817421
-6.8891464471817
-8.45592224597931
-10.3520489931107
-5.42345249652863
-11.2506638765335
-11.1246724128723
-6.58014106750488
-10.0306515693665
-10.2246699333191
-5.82626485824585
-10.1074872016907
-11.0050958395004
-5.67221462726593
-9.55457484722137
-10.2181166410446
-5.98547875881195
-10.2939509153366
-10.6253751516342
-5.04804170131683
-9.91264951229095
-10.2914923429489
-5.31960666179657
-9.74356305599213
-9.62270486354828
-4.74998223781586
-9.33128726482391
-11.0798970460892
-6.50877106189728
-9.23191797733307
-11.7232041358948
-6.79259252548218
-9.82031106948853
-11.5081185102463
-9.30487430095673
-10.3207415342331
-10.8400919437408
-7.70653557777405
-7.69068264961243
-10.6945341825485
-9.46018016338348
-7.63818490505219
-9.53777587413788
-8.34386765956879
-8.82325637340546
-11.1911224126816
-7.87896001338959
-7.97105967998505
-11.3414900302887
-8.55665135383606
-9.64955830574036
-9.60349774360657
-9.14569449424744
-10.7827003002167
-8.18797826766968
-7.71437549591064
-10.9365863800049
-9.29587078094482
-7.20955610275269
-9.80862188339233
-9.013951420784
-7.71870529651642
-10.474548459053
-9.77352547645569
-8.15840363502502
-9.13137936592102
-11.1537821292877
-8.70259022712708
-9.84092450141907
-11.4967076778412
-6.98377394676208
-10.7979257106781
-12.8681334257126
-7.25306260585785
-11.9657896757126
-12.8685445785522
-8.42273092269897
-11.5785131454468
-13.6265695095062
-8.55921006202698
-9.13486075401306
-13.202556014061
-7.45963513851166
-9.9468320608139
-13.0179742574692
-7.8595575094223
-9.76395881175995
-12.2897717952728
-7.67416787147522
-9.60685563087463
-10.44768679142
-7.70756256580353
-8.66995394229889
-13.1830990314484
-9.88464856147766
-7.24881291389465
-12.3774790763855
-10.3212065696716
-6.2728157043457
-12.0726736783981
-7.80719697475433
-7.78820979595184
-13.0667179822922
-7.43796813488007
-7.23023068904877
-13.2194186449051
-9.25909435749054
-7.89318144321442
-10.3501237630844
-10.6154464483261
-9.26327788829803
-13.1920131444931
-9.82858598232269
-7.65638625621796
-12.2796849012375
-8.90285575389862
-9.35537087917328
-13.0505160093307
-9.96134555339813
-5.97836577892303
-13.824662566185
-9.53399074077606
-8.32167756557465
-12.6800321340561
-6.52339351177216
-9.5443023443222
-12.0791708230972
-6.29110491275787
-10.5114942789078
-11.7646940946579
-7.55345141887665
-11.4716690778732
-13.8401490449905
-8.09980022907257
-12.0095082521439
-14.0778597593307
-7.8204540014267
-11.155219912529
-13.3897482156754
-6.35242521762848
-9.06820452213287
-12.6397221088409
-6.50121140480042
-9.36981415748596
-10.4767725467682
-8.10023999214172
-10.6480839252472
-11.5788284540176
-6.75234568119049
-9.94798243045807
-11.3425763845444
-6.78349244594574
-9.75488603115082
-10.0646387338638
-7.48720896244049
-8.99810659885406
-10.366614818573
-5.45131707191467
-10.7335953712463
-10.6794387102127
-6.40731585025787
-10.2775708436966
-11.3835598230362
-6.59011662006378
-10.0737806558609
-9.12076282501221
-6.52055025100708
-10.2974829673767
-9.13457345962524
-6.97274589538574
-10.9174275398254
-9.99079847335815
-7.80830478668213
-10.5603375434875
-8.63409376144409
-7.72160625457764
-9.05949735641479
-8.13415837287903
-8.24158644676208
-9.08092617988586
-7.12327754497528
-9.95547950267792
-8.89471852779388
-7.67574691772461
-5.97860908508301
-9.71379089355469
-7.74054849147797
-8.28395593166351
-9.18067538738251
-7.01093661785126
-8.98701417446136
-9.34731709957123
-7.09609627723694
-8.71242070198059
-11.2158434391022
-7.7881680727005
-9.35114061832428
-12.8065711259842
-7.79795598983765
-8.91496992111206
-11.3301038742065
-5.20913684368134
-9.76679003238678
-11.313707947731
-6.22929036617279
-10.3209651708603
-11.7678493261337
-4.1245094537735
-10.5727840662003
-11.0401693582535
-2.8237007856369
-11.0748126506805
-10.915869474411
-4.23226714134216
-9.26757407188416
-10.0497667789459
-5.96705973148346
-9.97742664813995
-10.1259871721268
-4.17437255382538
-9.188441157341
-10.1075066328049
-5.49567091464996
-8.5186048746109
-11.4702726602554
-6.73417389392853
-7.21989357471466
-8.13369047641754
-6.18850362300873
-7.53400695323944
-5.79469335079193
-6.48467040061951
-7.99232792854309
-7.16314721107483
-5.38204395771027
-7.73668396472931
-6.95594418048859
-5.30954587459564
-7.42467868328094
-7.72867095470428
-4.13341104984283
-7.05612123012543
-6.37372291088104
-5.07478833198547
-4.77584505081177
-5.02590346336365
-3.60366380214691
-5.83873522281647
-6.77322733402252
-4.43659508228302
-6.67430293560028
-6.53651607036591
-4.45744526386261
-5.74757730960846
-8.64633691310883
-4.93334293365479
-5.77579569816589
-8.53706502914429
-5.66125154495239
-6.14185881614685
-7.54796767234802
-5.91050493717194
-6.71292173862457
-9.07132399082184
-7.09670579433441
-6.43239200115204
-6.54649865627289
-7.1423054933548
-6.50211298465729
-8.35756647586823
-7.37530255317688
-6.76299071311951
-7.8828604221344
-7.2464987039566
-6.06467926502228
-6.78814518451691
-7.7700469493866
-8.70085549354553
-6.31029486656189
-6.70858860015869
-8.31746530532837
-7.11867904663086
-7.95159137248993
-8.71880996227264
-9.39247930049896
-6.54354739189148
-9.54308009147644
-7.61623644828796
-7.06844675540924
-10.062716126442
-8.16320240497589
-7.09557342529297
-10.5473365783691
-7.97504997253418
-8.07735395431519
-7.2062349319458
-8.9871392250061
-7.73096859455109
-8.99912893772125
-9.33396255970001
-7.48947250843048
-9.00782740116119
-9.05919468402863
-7.48520803451538
-9.19050693511963
-10.0677809715271
-6.74709761142731
-9.02942907810211
-9.54358065128326
-6.90717995166779
-7.60685074329376
-10.6699205636978
-7.45231592655182
-7.87969362735748
-9.47137415409088
-7.00129640102386
-7.31566655635834
-10.0050243139267
-6.99604153633118
-7.79565834999084
-9.21399998664856
-7.05878531932831
-6.66924178600311
-7.87588155269623
-7.22586143016815
-8.50336253643036
-7.45148551464081
-7.33067524433136
-8.07390749454498
-6.7483788728714
-7.72065341472626
-6.73452460765839
-7.26411092281342
-8.04120433330536
-7.94682967662811
-8.33559119701385
-7.15097153186798
-9.43389332294464
-7.75145637989044
-7.01302707195282
-10.3647354841232
-8.97382342815399
-9.45260488986969
-10.5139204263687
-8.98339235782623
-9.97492814064026
-10.4847776889801
-8.07465434074402
-7.11288225650787
-9.81015503406525
-8.64330303668976
-8.37198531627655
-8.36403357982635
-8.77790772914886
-8.99389815330505
-6.99131417274475
-7.29238343238831
-11.2331420183182
-7.73989593982697
-6.94563782215118
-10.5504156351089
-8.14942944049835
-7.2431036233902
-10.3433876037598
-8.08272218704224
-8.80302476882935
-10.242520570755
-7.79717898368835
-10.6967098712921
-10.1869572401047
-6.93297517299652
-10.4027661085129
-10.155033826828
-5.71997380256653
-10.8142364025116
-10.0165989398956
-6.05586266517639
-9.76601767539978
-8.36790359020233
-5.17823374271393
-9.90310704708099
-11.1744775772095
-4.7432017326355
-10.0684328079224
-10.4488656520844
-4.6003589630127
-9.54085516929626
-11.3067783117294
-6.54835689067841
-8.31477773189545
-9.81057286262512
-7.02909016609192
-7.60022330284119
-10.3577905893326
-7.07835018634796
-8.59811079502106
-10.6598192453384
-5.15698897838593
-8.37464201450348
-9.72248256206512
-6.03487956523895
-8.69084870815277
-12.6891514062881
-5.94857275485992
-7.70469439029694
-10.4887959957123
-7.00626826286316
-8.226726770401
-10.0778148174286
-6.7912003993988
-8.16702246665955
-11.6131201982498
-5.77350699901581
-9.64951908588409
-12.8719983100891
-5.38812255859375
-9.29500532150269
-14.5702886581421
-4.47131562232971
-7.88915777206421
-12.7279138565063
-6.19556427001953
-9.25364923477173
-13.1763988733292
-7.01025640964508
-8.79897797107697
-13.6167122125626
-7.0966078042984
-8.13895523548126
-12.3643956184387
-5.56304907798767
-9.55447006225586
-12.3243856430054
-5.03147125244141
-9.01177978515625
-11.5446175336838
-6.11091887950897
-9.00504577159882
-7.52306151390076
-5.7354462146759
-9.75496983528137
-6.95524632930756
-5.48114001750946
-9.04423177242279
-6.54135048389435
-7.34340965747833
-9.19256508350372
-6.70259058475494
-5.79137432575226
-10.227508187294
-5.36744976043701
-5.56917977333069
-10.2917759418488
-5.85140037536621
-4.09661793708801
-9.77033948898315
-6.28770792484283
-3.40225291252136
-11.109675526619
-8.49831986427307
-5.79071402549744
-9.71909070014954
-11.0236632823944
-4.3665599822998
-9.93636202812195
-9.26283633708954
-5.21934974193573
-8.56736743450165
-9.15520441532135
-4.48356330394745
-8.52581799030304
-6.15151000022888
-4.84253811836243
-8.51511311531067
-7.83122873306274
-6.28233337402344
-10.2121796607971
-9.49656069278717
-4.61788046360016
-9.90825951099396
-9.99197971820831
-6.61996281147003
-7.91382229328156
-5.97226870059967
-5.78725302219391
-9.07431328296661
-7.0432436466217
-7.60334324836731
-7.64163041114807
-5.04523968696594
-6.20203804969788
-8.39305472373962
-3.67972266674042
-6.19168031215668
-9.83879411220551
-5.28082048892975
-7.11643612384796
-9.59485065937042
-6.41905307769775
-4.04740953445435
-8.81146287918091
-5.8350316286087
-3.61470293998718
-9.70061504840851
-5.34285187721252
-4.29486989974976
-9.74122643470764
-5.29349219799042
-4.50274169445038
-9.6062079668045
-4.6625941991806
-5.67212021350861
-9.82087790966034
-5.59945392608643
-6.79281449317932
-10.3059031963348
-4.91820096969604
-8.22316837310791
-10.3365740776062
-6.34119534492493
-6.97160983085632
-10.0906894207001
-5.44616198539734
-6.36982870101929
-9.99467802047729
-6.04262220859528
-6.80872738361359
-9.50066006183624
-6.36210262775421
-7.92641413211823
-8.33682596683502
-7.68934786319733
-7.74494087696075
-6.69195139408112
-6.66533982753754
-6.77266108989716
-9.02293288707733
-6.34193897247314
-7.02086973190308
-8.63264322280884
-4.37440884113312
-7.95580518245697
-10.0528410673141
-6.05796635150909
-8.11067736148834
-7.67517197132111
-4.78697681427002
-7.64695429801941
-8.38008713722229
-5.04721212387085
-7.96722292900085
-8.91288542747498
-4.78575587272644
-9.99274706840515
-9.40228390693665
-5.5661815404892
-7.1347314119339
-9.08081495761871
-5.07188868522644
-6.17442655563354
-9.19393253326416
-6.59765923023224
-4.57033693790436
-9.13853180408478
-5.70392286777496
-5.16513431072235
-7.8684493303299
-5.10895168781281
-5.97916495800018
-10.398269534111
-3.90496134757996
-5.87976264953613
-12.2875199317932
-3.98972070217133
-6.43599092960358
-13.5131131410599
-4.81523478031158
-6.90543401241302
-12.0062831640244
-4.5928407907486
-8.44261705875397
-12.8349281549454
-6.50541150569916
-6.87858092784882
-12.0340775251389
-4.95760786533356
-5.67961585521698
-12.2107352018356
-5.81807458400726
-7.85315454006195
-12.4629830121994
-4.13746988773346
-7.67021930217743
-13.8529037237167
-3.3293069601059
-6.0691294670105
-12.9691524505615
-3.92660534381866
-6.13219058513641
-13.1599091291428
-3.54717636108398
-5.00989234447479
-13.6398078203201
-3.41731369495392
-5.09908318519592
-14.9303674697876
-3.55173420906067
-5.66501641273499
-13.5139186382294
-4.2369681596756
-5.13436782360077
-12.6688212156296
-3.4416321516037
-6.36105585098267
-12.1826357841492
-4.19308841228485
-3.74992454051971
-11.8204580545425
-4.74141812324524
-3.46431398391724
-11.4022903442383
-5.25703585147858
-3.58414995670319
-11.4914795160294
-4.78352642059326
-4.55144858360291
-11.6132316589355
-5.30237591266632
-3.55657577514648
-11.9446383714676
-4.6968606710434
-4.78767168521881
-11.8812514543533
-6.6186546087265
-5.72671401500702
-12.3803776502609
-4.97002577781677
-9.33392405509949
-12.8673760890961
-4.65292036533356
-6.81722462177277
-11.5087600946426
-5.13426852226257
-7.90567207336426
-13.3479118347168
-4.53202319145203
-8.18445706367493
-13.2431485652924
-3.60846018791199
-8.22944056987762
-13.2833541631699
-5.72191572189331
-8.12023973464966
-13.1548671722412
-4.00050938129425
-8.42280924320221
-13.0924569368362
-5.5459395647049
-7.39606845378876
-13.4854115247726
-6.28293800354004
-6.68179988861084
-13.2782235145569
-7.9568989276886
-7.17385268211365
-12.5906908512115
-7.30834662914276
-5.76809108257294
-13.6198080778122
-4.56168758869171
-6.93960750102997
-13.5451239347458
-6.38001000881195
-6.72354924678802
-12.1409810781479
-6.04633581638336
-7.61272919178009
-12.3921953439713
-7.19207882881165
-8.57576155662537
-11.0995409488678
-7.46296310424805
-5.31208443641663
-10.6118946075439
-8.36131906509399
-5.59065914154053
-10.1201767921448
-7.45885157585144
-4.12694334983826
-9.92297339439392
-7.47747838497162
-3.74998295307159
-9.28559339046478
-5.8634227514267
-5.30710971355438
-10.5414184331894
-6.73076057434082
-5.85570287704468
-11.5389337539673
-7.12579798698425
-6.31096768379211
-13.1975128650665
-6.75784182548523
-5.44437599182129
-11.1019313335419
-7.40017855167389
-4.47694838047028
-12.053613781929
-7.39773118495941
-5.14367377758026
-13.1629613637924
-5.9768922328949
-4.70903491973877
-14.5648801326752
-6.23720252513885
-5.58923494815826
-14.7261108160019
-6.92067122459412
-5.27992582321167
-12.9745280742645
-6.48144865036011
-4.04513549804688
-13.104501247406
-7.14613330364227
-5.02231585979462
-14.5505689382553
-8.56333410739899
-5.06991708278656
-12.9558635950089
-8.38392925262451
-5.79873847961426
-12.8134980201721
-9.37371933460236
-4.7048202753067
-11.9616414308548
-8.83987188339233
-4.91574215888977
-13.7906522750854
-8.01610565185547
-4.0795156955719
-13.8245830535889
-9.45844328403473
-3.83325469493866
-14.0498014688492
-9.37335538864136
-2.83264672756195
-13.2286252975464
-9.2320454120636
-1.47570770978928
-15.0710008144379
-10.8216826915741
-2.57712817192078
-12.8144843578339
-10.9228118658066
-5.23292195796967
-12.5175632238388
-11.499841094017
-3.7591849565506
-12.5996307134628
-10.9070372581482
-4.07280826568604
-13.1934123039246
-11.0546299219131
-4.0071302652359
-10.6513286828995
-10.2616785764694
-3.27232778072357
-9.23005139827728
-10.1401362419128
-2.98720347881317
-10.7502579689026
-10.2254837751389
-2.82589149475098
-9.32103669643402
-9.27479362487793
-3.50911688804626
-11.0603742599487
-9.21324145793915
-4.12248623371124
-9.55202519893646
-9.07139444351196
-4.23384022712708
-11.4197177886963
-8.90823090076447
-6.19759428501129
-11.8449331521988
-8.47270679473877
-4.46907305717468
-14.2007765769958
-9.05104160308838
-7.30255508422852
-14.6495642662048
-9.90723025798798
-7.03626906871796
-14.5054138898849
-10.7848814725876
-6.24674212932587
-13.3387602567673
-11.197863817215
-7.48618960380554
-13.5555880069733
-10.4868502616882
-8.6457781791687
-12.5423836708069
-11.2196884155273
-9.4039044380188
-11.4886407852173
-11.3333059549332
-8.91774713993073
-11.2277065515518
-10.5931516885757
-8.76710331439972
-11.4154049158096
-10.0143374204636
-9.22579848766327
-12.4272364377975
-10.1415526866913
-10.5099055767059
-12.5578162670135
-11.8500915765762
-9.57022869586945
-13.9720293283463
-9.38631677627563
-9.98429584503174
-13.9542655944824
-9.37015450000763
-9.72182285785675
-13.9525119066238
-9.81770265102386
-10.7409261465073
-14.8074878454208
-10.1382197141647
-8.91321980953217
-13.8852242231369
-8.32273232936859
-10.6631296873093
-15.8909415006638
-9.50050890445709
-9.66217386722565
-17.965346455574
-9.66432893276215
-10.6559051275253
-15.9791272878647
-9.45041942596436
-9.50248575210571
-15.2631011009216
-10.2845294475555
-9.62290406227112
-15.7074677944183
-7.93266975879669
-9.98921978473663
-16.6292754411697
-7.46886444091797
-8.77684688568115
-13.7751145362854
-7.55284082889557
-10.7301193475723
-14.0165449380875
-8.52433216571808
-11.0306278467178
-14.6304804086685
-9.12567698955536
-10.2879556417465
-14.2194055318832
-8.87148785591125
-11.2518656253815
-14.0220787525177
-9.251957654953
-12.3925383090973
-14.1003525257111
-8.97481989860535
-9.9162266254425
-14.6781904697418
-11.049633026123
-9.45810461044312
-15.3012590408325
-9.26336622238159
-9.48598670959473
-13.7723736763
-8.27268552780151
-9.93940448760986
-14.1195011138916
-7.6909373998642
-10.0325568914413
-15.8079932928085
-7.41378772258759
-9.05876815319061
-15.3747037649155
-7.91806077957153
-9.8904275894165
-14.143572807312
-9.71777415275574
-9.17642426490784
-13.4241783618927
-7.23451066017151
-10.0494062900543
-13.514547586441
-9.47151684761047
-9.14820647239685
-11.8451769351959
-9.97492468357086
-6.88712131977081
-10.7810922861099
-8.68625164031982
-5.88627910614014
-9.85082244873047
-8.6131340265274
-5.97847521305084
-10.3659511804581
-6.63373160362244
-6.99967980384827
-12.2236626148224
-8.03756713867188
-4.20565819740295
-11.8385605812073
-6.76869487762451
-7.24567937850952
-14.0125393867493
-5.9995049238205
-8.4200347661972
-12.9563020467758
-4.96239900588989
-6.31425142288208
-12.4304914474487
-6.55750787258148
-5.96804225444794
-14.0433796644211
-7.13877940177917
-6.63107466697693
-14.3774683475494
-7.61595702171326
-8.29557204246521
-12.4910333156586
-7.9937436580658
-6.80897068977356
-14.3875896930695
-8.1025538444519
-6.30520248413086
-13.4455194473267
-10.256404042244
-5.95591413974762
-13.5786648988724
-8.62583112716675
-7.35522651672363
-13.2312831878662
-8.65968477725983
-7.79606688022614
-13.4958091974258
-9.33330607414246
-7.52192664146423
-11.9170181751251
-7.49409937858582
-7.40060973167419
-13.3242838382721
-8.61848425865173
-8.91951251029968
-14.4375150203705
-8.77174353599548
-8.22590661048889
-14.1736495494843
-8.82924282550812
-8.97482073307037
-12.3920365571976
-8.00456357002258
-7.80832123756409
-12.4679658412933
-7.82688224315643
-8.36722934246063
-11.1816161870956
-7.65201222896576
-8.04733645915985
-10.8688758611679
-8.54510021209717
-8.08395433425903
-12.986289024353
-8.65083420276642
-6.51912176609039
-12.9973832368851
-7.67474138736725
-6.13546621799469
-13.3546468019485
-7.74177026748657
-7.57087278366089
-11.2422423362732
-6.56062591075897
-6.57190883159637
-11.9965523481369
-6.58271992206573
-6.6756979227066
-12.8532282114029
-5.42037999629974
-5.80410706996918
-13.0854648351669
-6.50684976577759
-5.10762596130371
-13.2235455513
-7.49012422561646
-5.82945919036865
-11.7609505653381
-8.27418172359467
-4.44696152210236
-13.3378599882126
-6.46091508865356
-6.04164505004883
-13.4525485038757
-6.96474313735962
-5.59671974182129
-12.6828060150146
-6.29276216030121
-5.24078786373138
-12.6664780378342
-7.4981917142868
-6.3634489774704
-12.928328871727
-8.38481187820435
-4.73494029045105
-11.8375563621521
-8.01038777828217
-4.88104927539825
-12.9700373411179
-7.61704587936401
-5.47796320915222
-14.4418315887451
-8.7839857339859
-5.28415262699127
-14.5175567865372
-7.65480697154999
-5.46489179134369
-15.1754468679428
-8.33511173725128
-4.47866809368134
-13.2937241792679
-8.42949843406677
-3.27278959751129
-10.5206625461578
-6.90980005264282
-3.37837111949921
-10.1712918281555
-8.2521710395813
-3.07163345813751
-11.9733152389526
-7.11715531349182
-5.06628179550171
-13.5336077213287
-8.72895002365112
-5.71463871002197
-12.9196515083313
-7.87423145771027
-3.92254102230072
-14.7122865915298
-9.79663062095642
-3.96432113647461
-12.9389536380768
-9.27607977390289
-3.90006601810455
-13.7077094316483
-10.2785279750824
-3.24954915046692
-14.5785501003265
-8.38073492050171
-3.91312670707703
-13.9255871772766
-9.95036292076111
-3.48985040187836
-11.712858915329
-9.04113256931305
-3.58022665977478
-12.1749883890152
-9.59574639797211
-3.57939267158508
-12.5919855833054
-9.84654057025909
-3.37895464897156
-12.1473823785782
-8.82088935375214
-2.85924875736237
-13.151208281517
-8.78579437732697
-3.99855101108551
-13.9044910669327
-8.86341392993927
-3.77083885669708
-13.8096462488174
-9.66816830635071
-2.10085302591324
-15.4907104969025
-10.6623431444168
-1.70482267439365
-15.3211899995804
-10.5658884048462
-2.52932101488113
-13.2770967483521
-8.67179703712463
-3.7957706451416
-11.1637132167816
-8.94547259807587
-5.02617585659027
-12.3441542387009
-8.84380686283112
-4.74617183208466
-13.0163561105728
-8.52774620056152
-4.95769429206848
-14.6162881851196
-8.6055588722229
-3.45975971221924
-13.6114258766174
-9.19243121147156
-4.95663452148438
-12.9214293956757
-9.27508938312531
-5.37270867824554
-12.5777121782303
-8.59995746612549
-4.98162817955017
-12.1343302726746
-9.60038757324219
-4.77105832099915
-13.3592429161072
-10.4794729948044
-4.43284952640533
-14.3902071714401
-11.2957880496979
-5.05006670951843
-14.5239279270172
-10.7868463993073
-5.53075838088989
-12.3464395999908
-9.60277235507965
-4.51289021968842
-13.9733053445816
-10.0372965335846
-6.8404061794281
-15.3392069339752
-8.3800163269043
-6.71673679351807
-14.1400060653687
-8.01230573654175
-6.89436101913452
-14.3097996711731
-7.94974172115326
-8.11638247966766
-14.4062904119492
-7.72877264022827
-7.07328748703003
-15.387565612793
-8.0806657075882
-7.07000076770782
-14.0971962213516
-8.09881043434143
-6.74541258811951
-13.2771112918854
-9.26635801792145
-5.79165875911713
-13.3672958612442
-9.13790965080261
-5.97939896583557
-13.0507075786591
-8.38444340229034
-6.31157457828522
-13.7103964090347
-8.20023620128632
-4.67428839206696
-15.4238427877426
-8.85063135623932
-3.5007917881012
-14.8990789651871
-7.48041653633118
-4.71798014640808
-14.7259991168976
-6.7059098482132
-4.39785921573639
-17.6111160516739
-6.84503924846649
-4.6382120847702
-16.4577602148056
-5.94123804569244
-4.89049780368805
-16.4268790483475
-6.90093863010406
-4.53139293193817
-15.1672760248184
-6.80263519287109
-4.18188953399658
-15.2422866821289
-7.3376612663269
-3.75683188438416
-18.9600539207458
-7.62222051620483
-4.16012477874756
-18.004141330719
-7.48221981525421
-5.01644432544708
-18.0690122842789
-7.8229957818985
-3.57966136932373
-16.4170171022415
-7.15370583534241
-4.74337792396545
-17.2162458896637
-5.22176468372345
-5.62238967418671
-17.615661740303
-5.71558153629303
-5.12717735767365
-17.3111261129379
-6.46350967884064
-3.86798059940338
-17.3934069871902
-6.02052462100983
-3.72572815418243
-16.7605344057083
-6.40348148345947
-4.99474906921387
-18.7296938896179
-5.54446148872375
-4.27072715759277
-18.4740264415741
-5.65882182121277
-4.42143702507019
-18.0982315540314
-6.60638129711151
-5.00396478176117
-18.6911114454269
-6.26571571826935
-6.2745772600174
-18.2251831293106
-6.17715132236481
-6.10018360614777
-19.4051572084427
-6.00135576725006
-6.27101576328278
-18.8531986474991
-7.02495861053467
-4.82531523704529
-16.9986209869385
-4.52994537353516
-8.10002541542053
-15.8904926776886
-5.40280902385712
-7.21212875843048
-15.5837360620499
-6.73045086860657
-5.48048830032349
-16.6614692211151
-7.08722245693207
-5.91455733776093
-14.8679164648056
-7.3955055475235
-5.77939522266388
-13.1449118852615
-6.97213757038116
-4.76092112064362
-15.1092730760574
-8.50157260894775
-6.46761035919189
-13.6435885429382
-7.84267437458038
-8.71669590473175
-14.3800898790359
-7.6447422504425
-9.11884713172913
-17.6312935352325
-6.83273804187775
-9.57874310016632
-16.0614386796951
-6.03383040428162
-9.04825234413147
-16.7962114810944
-6.70361459255219
-8.99122893810272
-14.0262731313705
-7.52519607543945
-9.67817258834839
-13.5414867401123
-8.72336995601654
-9.82705771923065
-12.4257153272629
-9.19106233119965
-9.50091731548309
-13.4955958127975
-9.29954719543457
-8.10400009155273
-14.6814041137695
-9.65335917472839
-9.60677218437195
-14.4952256679535
-10.1039972305298
-9.36495494842529
-14.3776082992554
-9.26223349571228
-8.42298197746277
-13.9385340213776
-10.360426902771
-9.24692249298096
-15.2117967605591
-10.6225349903107
-9.18526768684387
-13.443243265152
-8.76000463962555
-10.4554592370987
-15.1835790872574
-9.14819514751434
-9.8686283826828
-15.2566393613815
-9.93718242645264
-8.7227029800415
-16.2254953384399
-9.08838224411011
-10.3220949172974
-15.0925598144531
-11.0829156637192
-9.63661849498749
-15.3191455602646
-9.54339456558228
-9.8213963508606
-18.3962302207947
-8.95174181461334
-8.28986608982086
-17.7837120294571
-9.06095707416534
-9.64162075519562
-17.1599050760269
-7.99869763851166
-8.86866986751556
-15.5327967405319
-9.14678049087524
-8.83546829223633
-14.1457576751709
-9.4029233455658
-9.26706385612488
-14.5740621089935
-9.37317001819611
-9.18938887119293
-15.1287318468094
-8.74158024787903
-9.25112748146057
-15.7401802539825
-8.36376559734344
-9.65414083003998
-14.2188891172409
-9.79567623138428
-9.27116203308105
-13.5136094093323
-9.11217749118805
-9.19690239429474
-14.6298733949661
-7.88058543205261
-7.02000641822815
-13.4913456439972
-8.25642728805542
-8.78916072845459
-12.8057708740234
-8.47822642326355
-8.78783392906189
-15.1494128704071
-7.91251540184021
-9.87278628349304
-15.9588096141815
-9.18872940540314
-8.74655067920685
-12.6946393251419
-9.06079256534576
-10.5596586465836
-12.996759057045
-7.72864830493927
-8.35902178287506
-12.939467549324
-8.55832779407501
-9.59790241718292
-12.4982410669327
-8.42016327381134
-8.70428478717804
-12.3423210382462
-8.73857223987579
-9.35433447360992
-11.1954432725906
-7.55024290084839
-10.0520329475403
-12.1525444984436
-8.47327852249146
-8.64847803115845
-11.4871664047241
-8.49269139766693
-9.98475396633148
-11.6246274709702
-9.7674388885498
-11.2492451667786
-9.87236642837524
-8.56055784225464
-11.395546913147
-11.5019445419312
-7.45104658603668
-11.007603764534
-11.878676533699
-8.18298828601837
-10.9705973863602
-9.85002052783966
-8.38189399242401
-11.1858180761337
-11.5270255804062
-7.42772698402405
-8.21874499320984
-11.738765001297
-6.52317702770233
-8.60717666149139
-12.5122622251511
-6.23536562919617
-8.49843096733093
-10.5714676380157
-5.46937930583954
-11.2135809659958
-9.91066157817841
-6.91580581665039
-10.6548347473145
-8.86202526092529
-7.38596069812775
-9.72031795978546
-9.19657099246979
-8.55082261562347
-10.0562161207199
-9.68108928203583
-8.87845933437347
-9.52200162410736
-11.0722144842148
-7.96934640407562
-9.47682082653046
-10.4031919240952
-7.82606530189514
-10.038289308548
-10.1694958209991
-7.54974269866943
-8.9805908203125
-9.15327548980713
-7.43067443370819
-9.68235146999359
-9.60930383205414
-6.77453744411469
-10.4059208631516
-9.70890986919403
-6.00308799743652
-10.8882064819336
-10.1884717941284
-6.51213371753693
-10.5669738054276
-8.55213606357574
-6.90363585948944
-8.55899465084076
-10.3294628858566
-7.78090333938599
-9.05518960952759
-9.44226741790771
-8.91932988166809
-11.1282470226288
-8.85919594764709
-6.87942123413086
-12.1981263160706
-8.73410606384277
-7.72046399116516
-11.6423723697662
-9.46130156517029
-7.743203997612
-11.9824870824814
-10.1989854574203
-7.32916665077209
-12.2442190647125
-10.7147047519684
-8.65081667900085
-11.5043475627899
-10.7011878490448
-8.43183553218842
-10.6666482686996
-10.6355451345444
-7.51556527614594
-9.13913333415985
-10.2002519369125
-7.22871947288513
-7.53603482246399
-10.0183026790619
-7.16078579425812
-6.10482561588287
-9.31957638263702
-5.7744448184967
-6.96868062019348
-10.8926012516022
-7.08237087726593
-5.45512616634369
-9.56110632419586
-6.04620087146759
-4.85272538661957
-8.88510763645172
-5.16369068622589
-0.678267598152161
-8.65086853504181
-6.90050029754639
-2.66578328609467
-9.65572452545166
-6.04694318771362
-5.05578756332397
-9.57372236251831
-4.37361788749695
-6.56333422660828
-8.67810225486755
-6.04843044281006
-5.13875484466553
-9.72483587265015
-5.2029345035553
-4.32036399841309
-9.73559975624084
-3.93250477313995
-5.36505115032196
-8.64909613132477
-3.72926318645477
-5.27470350265503
-13.137862443924
-5.23408854007721
-4.15361416339874
-12.1588450670242
-6.04000103473663
-5.95235884189606
-12.1317888498306
-5.76837587356567
-5.25414896011353
-13.0258693695068
-5.27061808109283
-5.88562047481537
-11.2309421300888
-8.23394334316254
-5.8215526342392
-12.1703966856003
-6.65428197383881
-5.24305713176727
-12.0655311346054
-5.51380145549774
-4.55194079875946
-11.9830907583237
-7.11213171482086
-3.90348923206329
-11.0343710184097
-8.2318788766861
-4.54193389415741
-11.1472684144974
-6.83745217323303
-5.28791737556458
-11.0419480800629
-6.34140396118164
-5.08825874328613
-11.1835331916809
-6.40464317798615
-6.55225574970245
-9.29998314380646
-6.15826463699341
-4.51087236404419
-8.86616611480713
-7.0391241312027
-3.63888025283813
-8.60903751850128
-6.40266513824463
-5.21114301681519
-7.81926155090332
-7.67935824394226
-4.4883017539978
-9.47803092002869
-7.78352463245392
-5.39787304401398
-8.33018934726715
-8.09893846511841
-4.84474492073059
-7.61657238006592
-7.47802495956421
-6.43806266784668
-6.8546838760376
-8.53369379043579
-6.96074390411377
-6.76596450805664
-8.53150677680969
-9.04708218574524
-7.11211180686951
-9.7115683555603
-7.16118764877319
-7.37766933441162
-10.3054679632187
-7.643106341362
-8.46467292308807
-8.41131389141083
-7.61385142803192
-8.19678199291229
-8.22235512733459
-5.34085440635681
-10.3486416339874
-8.47707080841064
-6.50598526000977
-9.15466499328613
-9.23901426792145
-7.08937466144562
-8.48603069782257
-8.60053563117981
-6.41898941993713
-6.31030678749084
-7.01570773124695
-6.40192055702209
-7.74873995780945
-8.01208508014679
-7.97803604602814
-9.39429867267609
-7.32291638851166
-7.30800426006317
-10.2461141347885
-7.68103802204132
-9.74318087100983
-11.9342962503433
-7.15874111652374
-8.6737447977066
-10.8491078615189
-5.90713608264923
-7.29413664340973
-10.4023452997208
-4.99344956874847
-8.14954745769501
-11.2923368215561
-6.93155801296234
-7.82545125484467
-11.2898100614548
-5.90261590480804
-8.56087338924408
-11.5349806547165
-7.05053758621216
-8.69011878967285
-10.3296093940735
-7.52151346206665
-8.61669826507568
-10.2597041130066
-9.50369167327881
-8.02102899551392
-9.98109436035156
-7.68043851852417
-7.81429004669189
-11.7879090309143
-8.53103935718536
-8.0498982667923
-10.3305608034134
-9.55012953281403
-8.01358664035797
-9.23860800266266
-10.1227030754089
-6.98375654220581
-9.17727708816528
-9.11220264434814
-8.22914600372314
-9.76758670806885
-8.36360812187195
-7.60936522483826
-8.4313690662384
-8.51444315910339
-7.85758328437805
-7.26548552513123
-8.8449741601944
-6.50726902484894
-7.62152922153473
-8.25659286975861
-7.26288712024689
-7.44793474674225
-8.4897518157959
-8.02251291275024
-7.1305570602417
-8.59953188896179
-7.7445752620697
-7.96395897865295
-8.40854740142822
-6.34765863418579
-7.86033058166504
-8.30194711685181
-6.55090379714966
-6.99613761901855
-8.42823994159698
-6.24971354007721
-8.66313993930817
-8.4349273443222
-5.70534884929657
-8.72879636287689
-9.14536774158478
-7.09608662128448
-8.93574297428131
-9.07105779647827
-6.23105764389038
-7.37517356872559
-8.9302966594696
-6.90422701835632
-8.13097882270813
-9.27450478076935
-5.55554378032684
-7.77287638187408
-8.49342620372772
-6.95025527477264
-7.83832633495331
-11.2320433855057
-7.68251860141754
-8.00416481494904
-11.9415829181671
-7.35223698616028
-9.17440390586853
-9.23942041397095
-6.0323281288147
-9.77905368804932
-8.49045026302338
-7.13447654247284
-11.1492203474045
-9.69461786746979
-7.99845039844513
-9.69849169254303
-9.94844627380371
-8.73407173156738
-10.5403537750244
-10.4162576198578
-7.19253945350647
-11.6095902919769
-10.0434800386429
-7.84013617038727
-11.6777602434158
-8.32684648036957
-4.81934559345245
-11.5999511480331
-10.5526041984558
-5.41876482963562
-11.766857624054
-10.0107902288437
-6.29955661296844
-10.2452863454819
-9.76739680767059
-7.6108273267746
-10.8113168478012
-8.70041799545288
-6.86634588241577
-10.3934497833252
-9.65837025642395
-8.07890486717224
-8.30318903923035
-8.43918788433075
-7.07460725307465
-9.65631139278412
-7.06656396389008
-5.24626743793488
-9.59217917919159
-7.68628573417664
-5.76069235801697
-9.82413744926453
-7.75061988830566
-7.20857858657837
-10.399329662323
-7.58876359462738
-5.69848167896271
-10.0853122472763
-7.85611772537231
-7.30416631698608
-8.64510726928711
-8.21268546581268
-5.85810887813568
-9.01352536678314
-8.07463073730469
-6.32790374755859
-8.52310419082642
-8.3517302274704
-4.69729101657867
-7.66315305233002
-8.46967589855194
-4.18969810009003
-7.01007926464081
-6.26058685779572
-5.20101392269135
-8.73087465763092
-4.65423083305359
-5.13699746131897
-8.70206022262573
-5.65607249736786
-4.92685949802399
-10.2154701948166
-8.37974011898041
-3.94464004039764
-9.59692084789276
-5.73020994663239
-4.88312757015228
-9.6028767824173
-7.50247764587402
-4.04025506973267
-9.4902286529541
-8.16374123096466
-5.01804506778717
-9.06510603427887
-7.98997378349304
-5.38631272315979
-7.95511603355408
-8.35613644123077
-5.94490921497345
-5.53867828845978
-7.36700439453125
-3.75079643726349
-7.70249843597412
-9.47494220733643
-4.12930464744568
-9.24032115936279
-8.35239279270172
-6.14992105960846
-9.54335749149323
-8.04427945613861
-4.4337078332901
-10.6919564008713
-8.65545189380646
-4.44928324222565
-10.1613813638687
-7.67893362045288
-4.3067524433136
-11.9706711769104
-8.92397093772888
-3.94283652305603
-10.1868441104889
-7.28607177734375
-5.04180073738098
-12.1997232437134
-8.68172585964203
-5.43411433696747
-10.5967873334885
-9.24700272083282
-2.46473544836044
-11.4838491678238
-8.53999066352844
-4.77169108390808
-9.80847430229187
-7.93799948692322
-4.84805488586426
-8.50265431404114
-9.80227959156036
-6.11686623096466
-8.4897495508194
-8.22436213493347
-6.70780634880066
-10.2779490947723
-8.00578498840332
-6.28525972366333
-7.21095085144043
-8.01772212982178
-7.64648675918579
-7.19946908950806
-7.7656968832016
-7.603236079216
-8.47865521907806
-6.86720371246338
-6.7378191947937
-8.69776630401611
-7.3685759305954
-7.31717336177826
-9.3209570646286
-7.32060444355011
-7.17880928516388
-9.76621735095978
-7.17070055007935
-7.85982036590576
-10.4877648353577
-6.90827715396881
-7.77472412586212
-9.23184263706207
-7.43427073955536
-6.01447141170502
-8.4990838766098
-7.3981556892395
-6.50722599029541
-7.51285409927368
-9.26302337646484
-6.00265264511108
-7.6546893119812
-7.86886370182037
-5.51363670825958
-8.51542437076569
-6.80235540866852
-5.90546333789825
-8.13686096668243
-7.70757043361664
-6.05379331111908
-7.4337967634201
-8.68348729610443
-5.68225657939911
-8.72184550762177
-7.7275767326355
-7.64753580093384
-9.9954719543457
-8.30569493770599
-7.52232015132904
-8.64465796947479
-9.09853720664978
-8.98337912559509
-8.68505311012268
-7.84346222877502
-9.37187886238098
-8.25692439079285
-8.24128448963165
-8.57252085208893
-8.72058165073395
-8.07224011421204
-7.35879921913147
-9.64084982872009
-6.88913667201996
-6.69636046886444
-11.0215467214584
-7.21511840820312
-6.77698802947998
-12.1233019828796
-7.51228225231171
-6.4967292547226
-11.7301515340805
-8.14836442470551
-6.91383302211761
-8.78894507884979
-9.52401924133301
-7.60327100753784
-8.43633794784546
-9.13743579387665
-6.91045320034027
-9.44049966335297
-7.92739963531494
-7.49803018569946
-11.5505042076111
-8.12917923927307
-6.95251822471619
-10.9903481006622
-7.45874631404877
-7.80081784725189
-12.0913389921188
-6.25265920162201
-6.58494699001312
-10.7907098531723
-7.02036786079407
-6.54250073432922
-9.56260466575623
-7.75318443775177
-8.61866724491119
-8.55370962619781
-6.35725247859955
-9.17278230190277
-8.56140315532684
-6.84626734256744
-8.88956701755524
-11.0274745225906
-8.17953431606293
-8.0089076757431
-9.67046296596527
-8.1052463054657
-7.52166342735291
-9.99009490013123
-9.72741186618805
-8.27563679218292
-10.7564593553543
-8.32325708866119
-8.79171431064606
-10.4080144166946
-10.4117223024368
-8.47684681415558
-10.2408677339554
-10.0730336904526
-6.75465095043182
-9.61563718318939
-10.7434467077255
-6.32224977016449
-9.43419873714447
-11.9275422096252
-6.41750144958496
-9.00539684295654
-10.9600987434387
-5.22540426254272
-9.82116460800171
-9.88457691669464
-6.16844093799591
-10.1827317476273
-10.1406347751617
-6.16192078590393
-10.8429272174835
-9.10555076599121
-6.70274496078491
-9.60739088058472
-9.66283631324768
-7.06746983528137
-9.28551840782166
-9.66895282268524
-7.67660129070282
-9.79925334453583
-8.88782453536987
-6.79513883590698
-9.58936166763306
-9.4878363609314
-6.6417932510376
-10.3425226211548
-10.6786488294601
-5.63946926593781
-9.13608586788177
-10.3425413370132
-6.28347599506378
-8.7924724817276
-10.2194554805756
-7.49659466743469
-9.3041684627533
-9.49927473068237
-9.29920482635498
-7.99215126037598
-10.3442113399506
-9.5494601726532
-8.416836977005
-11.3104745149612
-9.34588634967804
-6.85279953479767
-10.7713624238968
-10.4106179475784
-8.59205162525177
-10.4867503643036
-7.68918347358704
-8.49059510231018
-9.89539241790771
-6.49251890182495
-8.7960033416748
-10.7669196128845
-6.71636295318604
-9.13738250732422
-10.4918088912964
-5.79586696624756
-8.74278783798218
-10.9635920524597
-5.39019250869751
-9.55730199813843
-12.3859751224518
-6.74743437767029
-9.58920931816101
-12.5400192737579
-5.48217868804932
-10.3097612857819
-11.928946018219
-6.91119289398193
-8.83465099334717
-11.853903055191
-9.25015997886658
-11.0625402927399
-13.3314808607101
-9.66150176525116
-9.84817588329315
-13.203518986702
-10.9757195711136
-8.4873605966568
-12.3885698318481
-9.40515470504761
-7.37543201446533
-11.9737045764923
-8.40906167030334
-8.75079035758972
-10.2444025278091
-8.74979269504547
-10.3323618173599
-10.9669898748398
-9.45193803310394
-10.09408223629
-9.67174351215363
-11.0494114160538
-10.5019203424454
-8.94964015483856
-9.74778735637665
-12.4850548505783
-10.2572612762451
-11.5970773696899
-8.64946937561035
-10.0761166810989
-12.6644974946976
-11.0293513536453
-11.2989007234573
-10.3439694643021
-10.6024256944656
-10.7848010063171
-10.1810898780823
-9.61004400253296
-10.5907576084137
-10.3037979602814
-11.9703752994537
-9.98112666606903
-10.8691958189011
-11.014555811882
-10.0694748163223
-12.9912267923355
-10.9813085794449
-9.63450407981873
-13.4322926998138
-10.4423558712006
-10.4278666973114
-12.8312842845917
-8.04100966453552
-9.93804013729095
-12.2426866292953
-8.04663169384003
-9.80036461353302
-11.6729642152786
-7.25800240039825
-10.742825627327
-12.1777344942093
-8.25675642490387
-10.5051345825195
-12.9418029785156
-9.37364912033081
-10.536923289299
-12.5201128721237
-8.81383693218231
-11.1258608102798
-10.1987434625626
-9.62406551837921
-9.59272575378418
-10.9214344024658
-9.72053241729736
-9.57696294784546
-8.03372573852539
-8.44648456573486
-9.56701803207397
-8.42264747619629
-10.7038555145264
-10.7638568878174
-8.39507436752319
-10.2166233062744
-11.3513642549515
-8.65509808063507
-9.66496431827545
-14.1179589033127
-11.3256834745407
-9.83627212047577
-14.3912135362625
-9.72701561450958
-9.61513197422028
-13.0510569810867
-10.4534579515457
-8.0178519487381
-13.0632610321045
-8.65090179443359
-8.69268703460693
-12.4601880311966
-10.5488530397415
-8.26378500461578
-13.5269088745117
-10.7088193893433
-7.4146409034729
-12.9625029563904
-11.9192357063293
-7.85584545135498
-12.2657785415649
-10.1434116363525
-8.98101997375488
-12.3645753860474
-11.1022663116455
-8.45761442184448
-10.9913260936737
-10.4583165645599
-9.62916302680969
-11.6917525529861
-11.1035681962967
-9.73626148700714
-11.3010615110397
-10.8111399412155
-8.55746448040009
-11.2924190759659
-10.6444507837296
-9.9963937997818
-12.6695920228958
-11.4883509874344
-9.06128942966461
-12.271044254303
-10.8845953941345
-9.83668994903564
-10.2554360628128
-10.4483395814896
-9.57275354862213
-10.2565155029297
-11.5547981262207
-8.19345188140869
-8.38440263271332
-11.4720724821091
-6.65154206752777
-8.52215600013733
-10.7066338062286
-8.79702067375183
-7.67750811576843
-11.6370241641998
-9.30324673652649
-7.94745564460754
-12.8529288768768
-10.1046788692474
-8.32930970191956
-12.9036848545074
-9.15609526634216
-9.03852951526642
-11.6183530092239
-10.8492242097855
-8.78525602817535
-13.2237302064896
-10.216624379158
-8.30228996276855
-12.5036473274231
-10.2691235542297
-8.56026721000671
-11.8554604053497
-8.67613053321838
-9.16347634792328
-11.7167209386826
-9.7963103055954
-10.0980625152588
-12.2791109085083
-10.4370079040527
-7.53210842609406
-11.0710374116898
-8.76635563373566
-8.05929684638977
-9.56268906593323
-10.4642322063446
-7.59266293048859
-10.3507319688797
-10.4737845659256
-5.95201599597931
-12.4938598871231
-10.7427459955215
-6.43388748168945
-8.82103204727173
-10.6353139877319
-7.28107881546021
-7.78670597076416
-9.94726324081421
-8.04706561565399
-8.29991948604584
-10.4137114286423
-7.88392686843872
-9.12792301177979
-10.6908073425293
-8.62617921829224
-9.71471309661865
-10.3253045082092
-7.73967492580414
-10.8221677541733
-10.3202079534531
-6.88539505004883
-10.0435857772827
-11.0846357345581
-7.48338973522186
-9.28525722026825
-12.7025970220566
-8.37259876728058
-8.48600542545319
-11.4774595499039
-9.71425092220306
-5.25284779071808
-10.6041125059128
-9.69949913024902
-7.81632280349731
-12.0769896507263
-8.50669801235199
-8.55262315273285
-10.9421719312668
-8.80525994300842
-8.96851563453674
-9.53516125679016
-8.51550841331482
-10.2037379741669
-7.36070084571838
-6.45303499698639
-10.2764054536819
-9.08991777896881
-7.82183349132538
-9.35057961940765
-8.9222286939621
-5.78601777553558
-9.8385773897171
-9.09772789478302
-8.4767587184906
-9.45317673683167
-8.10194706916809
-8.65794408321381
-8.65257632732391
-9.49626386165619
-7.74873173236847
-9.24934637546539
-9.67501795291901
-8.16457366943359
-8.68793439865112
-9.18960428237915
-7.36759722232819
-8.39703571796417
-10.0942488908768
-5.95074462890625
-9.73856925964355
-10.7294130325317
-7.18328058719635
-8.09951221942902
-9.74705994129181
-8.15376305580139
-8.89257788658142
-10.4070928096771
-6.99891757965088
-8.06995487213135
-10.5662760734558
-7.74951922893524
-10.6463459730148
-8.77626073360443
-7.43535792827606
-9.6387494802475
-10.7942422628403
-6.54949247837067
-8.94159662723541
-10.3452211618423
-5.30325090885162
-8.30652630329132
-9.97619497776031
-6.16209375858307
-8.74921715259552
-9.54232513904572
-6.73749685287476
-10.0144567489624
-9.97018337249756
-7.38022935390472
-9.72001016139984
-10.7031992673874
-7.62743949890137
-9.33179330825806
-10.386278629303
-8.87738347053528
-9.74203562736511
-8.90199208259583
-7.69274759292603
-10.3129644393921
-8.72634172439575
-7.68741607666016
-9.22208881378174
-8.30775499343872
-7.08200573921204
-9.53545212745667
-8.00226616859436
-5.99183905124664
-9.13127672672272
-8.11506569385529
-7.00918579101562
-8.90094232559204
-8.65380716323853
-9.06294214725494
-8.49909126758575
-8.629674077034
-8.45672631263733
-8.8917076587677
-8.01478219032288
-9.02933382987976
-8.56187415122986
-8.73154902458191
-8.59103345870972
-8.29846525192261
-9.04871606826782
-7.61038017272949
-8.76708316802979
-8.17305183410645
-8.21668064594269
-7.13736927509308
-7.37306463718414
-8.83557915687561
-6.73649907112122
-6.63473105430603
-8.77612197399139
-7.40870749950409
-8.81385934352875
-7.53772962093353
-8.24911248683929
-9.61547744274139
-8.89803791046143
-7.90459728240967
-8.92423009872437
-9.13562083244324
-6.70403981208801
-8.58679461479187
-9.46486139297485
-6.94310331344604
-9.45053434371948
-9.69337499141693
-9.11101520061493
-9.95341384410858
-9.08520376682281
-8.38250267505646
-10.8896209001541
-8.60448122024536
-8.01035690307617
-8.88237190246582
-9.23604679107666
-7.85065460205078
-7.59424638748169
-8.94274091720581
-8.77584218978882
-7.69816589355469
-9.73273718357086
-8.36028444766998
-6.62622129917145
-11.3317197561264
-7.44739854335785
-6.15996825695038
-10.0871950387955
-6.93864071369171
-7.01319372653961
-9.59031176567078
-5.91172289848328
-6.3433096408844
-8.14989972114563
-7.98451066017151
-6.29552960395813
-10.6160024404526
-7.43855226039886
-6.82328498363495
-10.1663945913315
-9.3729795217514
-6.36380755901337
-10.1395194530487
-8.76413512229919
-5.57747507095337
-8.25932812690735
-6.86152768135071
-7.1316511631012
-9.64025259017944
-6.58097267150879
-6.15474462509155
-9.10095119476318
-7.19607257843018
-7.20695495605469
-8.29200637340546
-8.87572085857391
-7.05386435985565
-9.35118842124939
-7.02543997764587
-5.92044949531555
-9.17477118968964
-6.51667821407318
-5.42956030368805
-7.04569959640503
-7.28168439865112
-6.16889905929565
-8.24249660968781
-6.09582197666168
-5.6268128156662
-7.9631290435791
-7.95865154266357
-6.04100036621094
-9.34969079494476
-7.63595283031464
-6.14349067211151
-9.07844364643097
-7.84567415714264
-7.50989735126495
-8.40576219558716
-6.67485857009888
-6.63194990158081
-8.81664347648621
-7.34070754051208
-5.76026749610901
-9.46378552913666
-6.57998359203339
-5.05249297618866
-9.63267588615417
-8.52493834495544
-4.45072340965271
-8.83273887634277
-8.40838003158569
-4.2767539024353
-9.20334029197693
-7.21181464195251
-5.3232753276825
-10.0167433023453
-6.28532516956329
-5.21760332584381
-9.16418051719666
-6.12771201133728
-5.55256199836731
-9.85859131813049
-7.80648159980774
-5.38410139083862
-9.07923102378845
-5.70034790039062
-5.68199372291565
-7.68932378292084
-5.64581024646759
-6.59725940227509
-7.70655167102814
-5.4417325258255
-6.5419694185257
-7.21130633354187
-6.05910420417786
-5.14030957221985
-6.5410863161087
-7.63467562198639
-5.72793900966644
-7.99307668209076
-8.07273757457733
-5.85301864147186
-10.3877620697021
-6.92532873153687
-6.70110940933228
-10.5605909824371
-6.96736550331116
-4.18225932121277
-10.1377959251404
-6.25699806213379
-4.72500038146973
-9.99967277050018
-5.59958875179291
-4.81167852878571
-10.3806759119034
-6.04861557483673
-3.9854029417038
-9.17015779018402
-6.49240338802338
-3.43951690196991
-9.97459983825684
-8.17115020751953
-3.67686343193054
-9.76410222053528
-8.25459504127502
-3.88545680046082
-10.4467154741287
-7.81653273105621
-3.74483001232147
-11.4313299655914
-8.32318902015686
-4.17989325523376
-10.4827077388763
-8.76548027992249
-4.78324508666992
-9.22683429718018
-8.57529830932617
-5.74913835525513
-8.23193407058716
-7.41780185699463
-3.85438752174377
-10.3040705919266
-8.63059628009796
-4.34137094020844
-9.89305198192596
-8.69633901119232
-3.91523063182831
-10.9206320047379
-8.77102530002594
-5.70707333087921
-10.4856532812119
-8.06877744197845
-5.54119431972504
-10.9508936405182
-7.58426308631897
-6.28263115882874
-9.72198736667633
-7.83590853214264
-4.59843146800995
-9.07016587257385
-8.61745762825012
-4.10554599761963
-9.84357559680939
-8.59367287158966
-4.38631165027618
-9.27655780315399
-8.16520440578461
-4.51291596889496
-8.74694883823395
-9.27968466281891
-4.18427956104279
-9.18192315101624
-9.2890317440033
-6.65839600563049
-8.99778389930725
-10.5937020778656
-5.72988319396973
-9.11230647563934
-9.60307109355927
-5.06627118587494
-7.44828701019287
-9.60303020477295
-4.67506265640259
-9.25362813472748
-9.91432654857635
-4.00609934329987
-8.6641081571579
-8.94425046443939
-3.54369330406189
-9.63592422008514
-7.59651553630829
-3.30085873603821
-9.08420944213867
-7.30370092391968
-3.52554786205292
-8.76091384887695
-8.35317850112915
-4.09717559814453
-9.49988543987274
-9.12907302379608
-3.25045108795166
-8.83637881278992
-8.07716155052185
-4.20652341842651
-8.34526515007019
-7.25029301643372
-4.35415935516357
-8.39341282844543
-9.02526068687439
-3.71913254261017
-9.24005007743835
-9.0124728679657
-2.41224586963654
-9.24320363998413
-8.73629331588745
-3.01864874362946
-9.53392803668976
-8.17715656757355
-4.04008162021637
-9.01593244075775
-8.41180789470673
-4.29741823673248
-10.5012450218201
-7.4145302772522
-5.47046637535095
-11.4997744560242
-7.57732248306274
-6.95561170578003
-9.81212341785431
-6.3608580827713
-6.10089695453644
-10.1398153305054
-6.57061004638672
-6.82036828994751
-9.83841776847839
-6.58699727058411
-4.5500476360321
-10.1118049621582
-7.99345874786377
-3.85067629814148
-9.3347579240799
-9.21389257907867
-3.74580156803131
-9.41660737991333
-10.9826526641846
-4.6621413230896
-7.97444987297058
-9.32584834098816
-4.16711831092834
-9.00826382637024
-9.49010968208313
-2.42848592996597
-8.53532493114471
-10.0526274442673
-3.34945917129517
-8.01965546607971
-10.4831931591034
-3.87388873100281
-7.37454962730408
-9.49231696128845
-4.45908379554749
-8.62159609794617
-8.81833100318909
-5.24838614463806
-8.79503655433655
-8.21697592735291
-4.70085644721985
-9.45463478565216
-8.26709234714508
-4.95309221744537
-10.2080323696136
-8.11612200737
-4.85096907615662
-9.84407353401184
-8.09671807289124
-4.64884281158447
-9.89261782169342
-8.49758350849152
-6.30687820911407
-8.62155103683472
-10.6691784858704
-4.80511450767517
-8.77616345882416
-10.2544115781784
-4.65960443019867
-8.46104562282562
-10.3151816129684
-5.73544156551361
-9.43416965007782
-10.4747275114059
-6.1921900510788
-9.75291728973389
-10.1400270462036
-5.81313514709473
-7.6729816198349
-10.3555940389633
-5.4173835515976
-7.24212205410004
-9.91443240642548
-5.74943339824677
-6.56644403934479
-7.18710434436798
-6.390500664711
-8.11722230911255
-7.47321319580078
-6.91361379623413
-8.3978089094162
-7.07322251796722
-7.78838908672333
-9.14709448814392
-8.28418278694153
-7.41687893867493
-9.41529607772827
-7.84399604797363
-9.50256252288818
-9.88127207756042
-6.10394167900085
-9.32018685340881
-10.6544876098633
-5.51222276687622
-8.13624382019043
-10.8094910383224
-6.19248759746552
-7.86230504512787
-10.0597223043442
-5.43234407901764
-9.0399512052536
-9.29556846618652
-6.32264041900635
-9.1438455581665
-8.18588352203369
-5.82918787002563
-11.1370711326599
-8.19189596176147
-5.65575814247131
-9.12540340423584
-8.11785972118378
-5.37511932849884
-6.87143695354462
-8.00346970558167
-4.98651027679443
-7.80763220787048
-8.54436242580414
-5.11293303966522
-8.96075284481049
-9.62088549137115
-6.00192415714264
-7.93636906147003
-9.02384316921234
-5.53004086017609
-7.8409618139267
-7.45417475700378
-6.2546694278717
-9.27784848213196
-8.45078718662262
-6.12362396717072
-8.71367418766022
-9.27327966690063
-7.74292755126953
-9.45414209365845
-8.40355253219604
-9.02458429336548
-9.33733797073364
-7.9762806892395
-10.3558859825134
-8.00244951248169
-7.57100439071655
-12.5101971626282
-8.10735940933228
-8.64665853977203
-10.8400136232376
-7.03759396076202
-8.34529793262482
-9.90751612186432
-6.40060913562775
-9.32177543640137
-8.02894592285156
-6.70100975036621
-10.1350834369659
-7.77285504341125
-7.90532994270325
-8.30877351760864
-7.71917009353638
-6.92192506790161
-8.38456273078918
-7.31101393699646
-4.20676636695862
-8.00606894493103
-8.54908633232117
-6.29636406898499
-8.627610206604
-6.7369818687439
-7.26293706893921
-7.54633927345276
-8.90592312812805
-6.46404242515564
-7.54173254966736
-8.34513688087463
-6.59923672676086
-7.93255221843719
-10.1665223836899
-9.86836755275726
-8.00156950950623
-9.77472376823425
-9.03141522407532
-7.27330756187439
-9.07787251472473
-9.60227036476135
-7.9058917760849
-7.87188184261322
-9.21149957180023
-9.64428877830505
-7.96725058555603
-8.78641581535339
-9.6048868894577
-7.8679713010788
-7.55866611003876
-8.42066621780396
-7.1849217414856
-8.13191366195679
-10.6872293949127
-5.40734314918518
-7.8913037776947
-12.1898617744446
-5.74136328697205
-7.57442188262939
-11.0808827877045
-4.11406660079956
-7.65636134147644
-10.7642310857773
-5.77560842037201
-7.00806033611298
-10.9911830425262
-5.52439594268799
-7.20099329948425
-10.314462184906
-4.72101020812988
-7.81704378128052
-10.6978310346603
-7.11693131923676
-7.04350364208221
-10.9520870447159
-6.61538469791412
-9.32748425006866
-8.8740895986557
-6.68121182918549
-8.07067620754242
-8.65184831619263
-6.96065711975098
-9.28646993637085
-8.33303558826447
-7.40668785572052
-9.65791428089142
-8.82537269592285
-6.20725297927856
-9.96307134628296
-9.18175137042999
-5.67557942867279
-8.95253193378448
-8.93514204025269
-6.99888896942139
-8.88849639892578
-8.37377607822418
-7.3490434885025
-9.32226574420929
-8.43443429470062
-5.84967696666718
-10.900484919548
-11.075940489769
-6.59247195720673
-10.8475641012192
-10.5603119134903
-7.85921728610992
-10.2006536722183
-10.1366212368011
-8.13451266288757
-9.07240748405457
-11.2924693822861
-7.63225209712982
-10.1732496023178
-9.40895879268646
-8.34084737300873
-11.4260739088058
-10.523698091507
-8.33090090751648
-9.74462199211121
-9.37747001647949
-6.74924039840698
-10.3824400901794
-10.5310217142105
-7.11584579944611
-10.6940952539444
-11.0171542167664
-5.27199053764343
-10.8846793174744
-11.8086212873459
-4.70852243900299
-8.17155587673187
-11.7534846067429
-4.23919498920441
-8.77605712413788
-11.6449807882309
-4.42492973804474
-8.55576074123383
-13.26400411129
-5.28594958782196
-9.33073079586029
-12.1892822980881
-6.71425044536591
-8.45000207424164
-12.2550077438354
-5.91886949539185
-8.72324085235596
-13.277161359787
-6.83587574958801
-8.09133362770081
-12.3749780654907
-7.83759927749634
-8.57937908172607
-11.4812107086182
-7.43037986755371
-9.21844673156738
-10.2493418455124
-6.93975818157196
-9.07850873470306
-10.4150665998459
-7.86571824550629
-10.5938681364059
-9.96478116512299
-6.95272862911224
-8.78081548213959
-11.1207711696625
-6.0450975894928
-9.55958485603333
-10.7165613174438
-5.64454674720764
-9.0899395942688
-9.55074679851532
-5.69330012798309
-9.28290498256683
-10.0205364227295
-6.8930196762085
-10.4449052810669
-10.8838653564453
-6.41210556030273
-9.79249095916748
-12.4705272912979
-6.68452322483063
-10.3431850671768
-11.8844255208969
-7.04736793041229
-8.25186145305634
-13.700865149498
-6.02330482006073
-8.96519839763641
-11.8160930871964
-6.62475264072418
-7.02161467075348
-12.0243195295334
-4.94674623012543
-8.92415511608124
-12.2946388721466
-4.25072360038757
-11.0155279636383
-10.5535963773727
-4.02406680583954
-9.23054111003876
-11.2295868396759
-4.75664210319519
-10.9037716388702
-10.5403653383255
-4.10098612308502
-10.8609229326248
-12.5792164802551
-4.42729592323303
-9.49398517608643
-12.3956899642944
-3.98393845558167
-10.4931259155273
-10.9604872465134
-4.93538987636566
-11.6528710126877
-13.1581223011017
-5.19476199150085
-11.2018387317657
-11.4787780046463
-5.56853330135345
-9.77340042591095
-12.0945242643356
-5.36354076862335
-10.4076870679855
-12.5853723287582
-4.91565024852753
-11.1199363470078
-12.0345715284348
-4.16426646709442
-10.213548541069
-12.4522043466568
-5.8095508813858
-10.7266775369644
-13.6520963907242
-3.56769633293152
-11.5762649774551
-13.2435423135757
-3.56614291667938
-11.3485513925552
-13.8156836032867
-3.72996914386749
-11.248247385025
-14.2717473506927
-5.9912474155426
-10.8667075634003
-14.0356543064117
-5.68437719345093
-9.94177556037903
-13.1115475893021
-4.89308893680573
-9.84624493122101
-12.3600487709045
-4.57402157783508
-10.0459904670715
-13.3356747627258
-4.96199774742126
-9.59806156158447
-12.1388891935349
-5.20734989643097
-9.20940101146698
-11.7206095457077
-5.64584267139435
-10.3251637220383
-12.758176445961
-6.72207653522491
-10.7267099618912
-11.6817033290863
-5.78456664085388
-8.53108286857605
-11.0080606937408
-6.9058358669281
-9.31520867347717
-11.9748338460922
-5.96894919872284
-8.24303090572357
-13.8488094806671
-5.98739886283875
-8.31415295600891
-11.2233126163483
-7.29810452461243
-8.23661255836487
-11.6018855571747
-5.98368430137634
-8.9302442073822
-12.0768747329712
-5.71718692779541
-9.93885707855225
-13.137720823288
-7.62851881980896
-9.30006957054138
-12.4777842760086
-7.41506016254425
-8.86510908603668
-12.47320997715
-6.56983864307404
-9.79383528232574
-13.0739078521729
-7.99311494827271
-9.59489679336548
-14.1228663921356
-8.09273409843445
-9.91617941856384
-14.6040670871735
-6.77108550071716
-11.956782579422
-15.0698288679123
-8.74803721904755
-10.3903902769089
-14.6251820325851
-8.97012555599213
-8.81051003932953
-12.4128638505936
-7.87021601200104
-8.38125097751617
-10.9906139373779
-7.58502674102783
-11.1278820037842
-12.4294399023056
-6.95023763179779
-9.88685071468353
-12.0488642454147
-7.82610690593719
-8.46101939678192
-11.2346482276917
-7.66943597793579
-7.65963745117188
-10.119640827179
-9.36908149719238
-7.96894645690918
-10.3443367481232
-8.96091771125793
-9.16192078590393
-10.0046678781509
-8.03011000156403
-8.84452164173126
-9.22873115539551
-7.58688688278198
-9.76366758346558
-9.3839282989502
-7.00520944595337
-9.65272998809814
-8.54640567302704
-9.49409568309784
-10.2667993307114
-8.24413359165192
-9.68124687671661
-9.34618866443634
-8.77653753757477
-9.79338467121124
-9.42120516300201
-10.2716020345688
-11.0305866003036
-8.33862912654877
-10.9593144655228
-9.26652824878693
-9.6267591714859
-10.5925716161728
-10.1838001012802
-10.0773442983627
-12.0426539182663
-9.18746221065521
-9.03541791439056
-9.74271512031555
-7.1666533946991
-9.62020421028137
-10.9522905349731
-8.28343105316162
-10.8007946014404
-10.3389886617661
-8.57475316524506
-12.6920617818832
-9.40165746212006
-7.84376752376556
-13.3523443937302
-10.5027940273285
-8.4418957233429
-13.4233071804047
-10.4644091129303
-9.10882019996643
-12.24494099617
-10.0797793865204
-8.13689637184143
-12.3587577342987
-10.2643020153046
-9.35797667503357
-12.6826961040497
-10.7871074676514
-8.31016111373901
-14.3049898147583
-9.87144875526428
-9.04160809516907
-14.8060925006866
-10.1308916807175
-8.02159059047699
-14.0255526304245
-10.2236661911011
-7.29891204833984
-13.6097145080566
-10.7648122310638
-8.71147084236145
-13.2302587032318
-9.37542140483856
-8.63039529323578
-12.798014998436
-10.8269900083542
-8.79898869991302
-12.5152224302292
-9.81245601177216
-8.90902888774872
-13.6460636854172
-10.2862012386322
-8.74748349189758
-13.2134549617767
-10.0173159837723
-9.10620367527008
-13.6721602678299
-8.68843495845795
-9.97070348262787
-13.3642610311508
-7.7738653421402
-10.2414084672928
-12.3041297197342
-9.53970491886139
-9.92536556720734
-12.007320523262
-9.79022121429443
-9.2822060585022
-12.3734512329102
-9.16913366317749
-8.99159622192383
-11.6736226081848
-10.1714622974396
-9.75310349464417
-11.8686201572418
-8.30190622806549
-9.11402189731598
-12.1778775453568
-9.21266353130341
-8.86374700069427
-12.9993928670883
-9.79876518249512
-9.54134702682495
-12.0645093917847
-9.34292793273926
-10.7304830551147
-12.2008171081543
-8.90796864032745
-9.93547356128693
-11.5536986589432
-8.43924248218536
-8.99523413181305
-11.8215266466141
-7.22308802604675
-10.0279271602631
-13.5788657665253
-7.66633141040802
-9.50891888141632
-14.2266246080399
-7.66619002819061
-9.76058089733124
-12.4156101942062
-8.42626333236694
-9.40384006500244
-11.4073615074158
-7.91856956481934
-10.2025671005249
-13.1191511154175
-8.90321493148804
-9.62571144104004
-13.1357131004333
-9.01275050640106
-9.52527463436127
-11.8789175748825
-9.38699769973755
-8.8871865272522
-13.7114524841309
-9.1947865486145
-8.31657314300537
-14.6995706558228
-9.53340220451355
-7.41577649116516
-12.065792798996
-7.92939579486847
-7.72259438037872
-14.1774703264236
-7.42912888526917
-8.40281271934509
-14.0905945301056
-7.15137135982513
-7.42109048366547
-13.3568195104599
-7.25979042053223
-8.61535739898682
-12.7949523925781
-6.54959666728973
-8.86892068386078
-11.0899528264999
-6.95366525650024
-9.97911405563354
-10.4796900749207
-7.83198237419128
-9.59018015861511
-9.45512747764587
-8.3036470413208
-9.02839517593384
-11.0955142974854
-8.52182126045227
-9.21121048927307
-10.7452304363251
-6.29886984825134
-8.03899693489075
-11.7372071743011
-6.85125315189362
-8.62268030643463
-11.9228278398514
-8.23769903182983
-7.76617670059204
-11.2510828971863
-8.27847146987915
-9.02118301391602
-10.865954875946
-7.97188496589661
-8.1046130657196
-12.0459864139557
-8.23478186130524
-7.73025095462799
-11.66270840168
-8.17903196811676
-9.29347908496857
-12.6009346246719
-7.76465737819672
-8.54171884059906
-10.7451666593552
-7.34375596046448
-9.91694808006287
-11.4320895671844
-8.07948040962219
-9.70201659202576
-10.4758446216583
-8.3819055557251
-9.03942823410034
-11.6661171913147
-9.00551867485046
-8.79939007759094
-10.4025213718414
-10.4337685108185
-9.14166617393494
-11.3510916233063
-9.7172144651413
-10.1390084028244
-11.528510928154
-9.0720694065094
-10.4670798778534
-10.7350232601166
-8.57575011253357
-8.73463225364685
-9.4334614276886
-10.4676616191864
-9.49103188514709
-9.80606532096863
-9.23977434635162
-10.0445910692215
-10.0237752199173
-7.73647820949554
-7.84772431850433
-9.3768709897995
-7.38568258285522
-9.247802734375
-10.1006278991699
-8.2324310541153
-9.95531570911407
-7.69000208377838
-8.4011424779892
-9.72152268886566
-8.27506864070892
-9.00474178791046
-10.1452561616898
-8.3706670999527
-9.40224933624268
-9.46227121353149
-9.55873346328735
-10.3813832998276
-9.83437192440033
-10.4707082509995
-10.1702426671982
-9.35739934444427
-9.45195233821869
-10.2659379243851
-9.19755280017853
-10.9771672487259
-10.9103631973267
-9.25604104995728
-10.6025238037109
-11.7223011255264
-9.65939438343048
-10.5997577905655
-12.1918469667435
-9.87354576587677
-10.9373446702957
-11.7648786306381
-10.7451051473618
-10.6568320989609
-14.5792000293732
-10.9238617420197
-10.9257128238678
-12.5505826473236
-11.2218062877655
-7.33081269264221
-12.6532117128372
-12.0434027910233
-8.3298054933548
-12.7025679349899
-12.4633930921555
-9.23030889034271
-13.6820789575577
-12.0965267419815
-8.62940895557404
-13.7083669900894
-10.7944132089615
-7.10221874713898
-14.2743334770203
-13.1867051124573
-6.38888025283813
-13.6645815372467
-12.8381063938141
-7.90393757820129
-13.1210428476334
-11.4764238595963
-7.24102365970612
-13.9405015707016
-11.0174573659897
-6.22115647792816
-10.8915456533432
-10.2406343221664
-8.47361361980438
-13.6842632293701
-10.055736541748
-8.42861795425415
-11.1246818304062
-10.5210174322128
-10.1505073308945
-9.62181520462036
-11.1643996238708
-10.62540102005
-10.6157145500183
-10.6067719459534
-10.106791973114
-11.9322862625122
-9.63329267501831
-10.4702939987183
-12.6954733133316
-10.7828203439713
-9.0212904214859
-11.8253327608109
-10.117861866951
-9.73001539707184
-11.780085682869
-10.7353469133377
-11.2095395326614
-10.8625998497009
-9.77063512802124
-11.1403079032898
-10.0593312978745
-9.97872197628021
-12.7091211080551
-9.2618887424469
-12.005674123764
-12.845330953598
-11.2422827482224
-11.9918087720871
-10.8891075849533
-11.2622419595718
-11.095467209816
-11.3851562738419
-10.5328944921494
-11.5017999410629
-9.28217494487762
-11.1042687892914
-12.1326005458832
-11.594918012619
-11.2059055566788
-11.3054291009903
-11.8969036340714
-11.5553480386734
-11.4264217615128
-10.1929680109024
-12.1119250059128
-10.6299389600754
-11.0005453824997
-11.6720072031021
-10.8851228952408
-9.79316961765289
-10.3688844442368
-10.6357454061508
-10.0702489614487
-11.79210460186
-11.2211111783981
-12.9171942472458
-12.2265331745148
-10.4553997516632
-12.4001533985138
-10.3517420291901
-9.95927166938782
-13.5374853610992
-10.6871885061264
-10.3482345342636
-9.51370322704315
-11.9732286930084
-9.62168526649475
-10.9830219745636
-9.71545612812042
-9.30419075489044
-9.22335827350616
-10.4460120201111
-9.64807844161987
-11.2546877861023
-11.8983976840973
-8.11604762077332
-10.7609035968781
-12.4071887731552
-7.63671290874481
-8.82420384883881
-11.8246855735779
-6.5998010635376
-9.80769777297974
-11.5953243970871
-7.2385390996933
-11.4905022382736
-10.5784642696381
-7.57240414619446
-12.6249434947968
-11.0215858221054
-7.91261374950409
-12.5293782949448
-10.6861789226532
-6.75522875785828
-11.8623034954071
-11.2728559970856
-6.06544041633606
-12.6896126270294
-11.6280409097672
-6.8863936662674
-12.64224588871
-10.9442851543427
-5.82261967658997
-13.1381976604462
-10.0641992092133
-7.43599963188171
-11.7154710292816
-10.0494419336319
-6.93202602863312
-13.4490171670914
-11.0408028364182
-7.31563460826874
-14.5381630659103
-10.4832817316055
-7.01081526279449
-13.8500448465347
-11.1663825511932
-6.69134211540222
-13.5376479625702
-11.5762114524841
-7.46812105178833
-13.365002155304
-10.8075095415115
-7.93354380130768
-13.3602830171585
-11.1401416063309
-9.09358513355255
-11.6821795701981
-13.3378231525421
-7.91664004325867
-12.0688774585724
-12.6154396533966
-7.86377787590027
-13.6317551136017
-14.6734281778336
-6.18327105045319
-13.3002687692642
-12.0603874921799
-6.21125781536102
-12.7695902585983
-10.8684972524643
-8.80961692333221
-13.1397145986557
-11.5803332328796
-8.29694032669067
-13.3381142616272
-11.1654978990555
-8.55512773990631
-16.4302912950516
-9.67978882789612
-8.95606541633606
-13.5694830417633
-10.8998471498489
-7.82005560398102
-15.2242203950882
-9.28266835212708
-7.58553624153137
-14.4658229351044
-8.76852035522461
-8.89583444595337
-14.8030190467834
-8.71325922012329
-8.44762277603149
-11.2033786773682
-11.754531621933
-7.97779631614685
-10.5775592327118
-9.22769749164581
-8.57658874988556
-10.9840165376663
-11.2825495004654
-7.84232437610626
-11.663205742836
-10.8049019575119
-9.08813083171844
-12.1387614011765
-11.9489713907242
-8.0947014093399
-11.3567320108414
-12.079934835434
-8.53088450431824
-11.689530134201
-12.5974817276001
-8.98820972442627
-10.0948715209961
-13.6099016666412
-8.53342413902283
-10.174989938736
-13.7694101333618
-7.43423938751221
-10.2046995162964
-12.9127053022385
-8.0150955915451
-11.5292385816574
-14.1689194440842
-8.42131555080414
-11.4770067930222
-11.5795252323151
-8.97811579704285
-10.9575741291046
-10.6649233102798
-8.66419994831085
-10.519578576088
-11.3948580026627
-8.78104650974274
-12.2526384592056
-12.0109547376633
-10.0507267713547
-10.0481642484665
-11.6562474966049
-10.9585803747177
-10.9177669286728
-11.7868962287903
-11.5741496086121
-10.4141745567322
-12.1897649765015
-11.4953365325928
-12.2736101150513
-11.1779410839081
-11.4790399074554
-9.15552496910095
-9.6505651473999
-12.427695274353
-11.1521186828613
-9.96109580993652
-10.9823436737061
-11.1136016845703
-10.1593129634857
-11.0155189037323
-11.3735730648041
-9.00738835334778
-10.9054143428802
-12.9209849834442
-8.23565196990967
-10.8418788909912
-11.3631963729858
-9.19422113895416
-11.5905128717422
-11.6649633646011
-8.59001421928406
-11.7467000484467
-13.0954196453094
-8.15383815765381
-9.00754880905151
-12.8868527412415
-8.01272690296173
-9.95352423191071
-10.9917932748795
-6.45189213752747
-9.11988234519958
-11.4596803188324
-7.13313639163971
-9.07167541980743
-11.9759432077408
-7.78008079528809
-8.29712295532227
-9.39483785629272
-7.43870556354523
-6.92397224903107
-11.3614526987076
-8.63226413726807
-7.20891904830933
-10.6187210083008
-9.49490869045258
-9.18664491176605
-10.6990364789963
-8.96760821342468
-8.56792044639587
-9.84923100471497
-10.4795483350754
-10.3982914686203
-8.91249883174896
-8.58161509037018
-10.0682898759842
-8.15062010288239
-9.66133117675781
-10.4753799438477
-8.65169668197632
-9.22235357761383
-9.67051470279694
-8.00736010074615
-11.7644160985947
-9.3458389043808
-9.32323348522186
-11.2977224588394
-6.27977335453033
-8.74226295948029
-11.0763031244278
-7.42341291904449
-8.01824533939362
-9.90296316146851
-8.05083894729614
-9.21128749847412
-9.8077107667923
-8.90279400348663
-9.20454370975494
-11.7014397382736
-9.83320796489716
-8.85992085933685
-11.2584792375565
-8.92117750644684
-8.99788248538971
-12.0388933420181
-7.37796223163605
-9.95878756046295
-12.5820173025131
-8.41997277736664
-7.71372640132904
-12.6112788915634
-7.54753434658051
-6.19733321666718
-10.7855268716812
-7.60972273349762
-7.69296658039093
-11.5371375083923
-7.49475431442261
-9.59124422073364
-10.7352155447006
-6.00086534023285
-9.77721536159515
-9.82385969161987
-6.56077575683594
-12.4460520744324
-10.1814742088318
-7.55014276504517
-12.6433854103088
-7.87913203239441
-10.756689786911
-12.1826837062836
-8.15872180461884
-9.10472857952118
-11.4857028722763
-9.07706451416016
-9.6578164100647
-12.3750267028809
-6.95469701290131
-9.48240125179291
-13.681107878685
-9.02655076980591
-8.50034713745117
-14.7396745681763
-8.88740825653076
-9.09884881973267
-12.8376636505127
-8.83767533302307
-9.79983353614807
-14.0798132419586
-8.03268384933472
-9.67980909347534
-14.3110747337341
-9.00618290901184
-9.41441750526428
-13.0631520748138
-7.38622725009918
-9.04966795444489
-13.0793219804764
-7.77177715301514
-9.33740520477295
-13.3261060714722
-6.75608694553375
-9.19246304035187
-13.3762398958206
-6.9358332157135
-10.2768743038177
-13.4020802974701
-8.26873528957367
-8.13294351100922
-14.4686993360519
-6.71680533885956
-8.13659179210663
-14.8027757406235
-8.30016708374023
-10.0979824066162
-16.9348297119141
-7.51741719245911
-7.95436120033264
-15.0211021900177
-9.4745067358017
-9.38039100170135
-14.6433738470078
-10.1698430776596
-8.50543677806854
-12.645408987999
-8.42960202693939
-8.93974721431732
-14.4290622472763
-9.99524962902069
-8.93635070323944
-15.2970207929611
-10.2852963209152
-9.62391602993011
-14.1290520429611
-9.01388251781464
-11.1789444684982
-13.426442027092
-10.8053025007248
-10.3697165250778
-13.59288585186
-10.3624300956726
-10.0087094306946
-14.8803582191467
-8.11065280437469
-9.27013862133026
-14.4539836645126
-8.89382588863373
-8.56773507595062
-14.9180845022202
-8.66419899463654
-9.25192987918854
-14.3490334749222
-9.37353491783142
-9.73498177528381
-15.171870470047
-8.32241153717041
-9.96148633956909
-15.3444857597351
-8.22622609138489
-9.38510680198669
-14.9006178379059
-8.41223192214966
-10.4786386489868
-14.1864576339722
-8.23410940170288
-12.3979783058167
-13.2465710639954
-6.13856565952301
-11.5891371965408
-11.1883364915848
-6.89844942092896
-11.4529361724854
-10.6722850799561
-6.5698606967926
-10.3684513568878
-12.2127230167389
-6.44927763938904
-11.1720879077911
-11.9889347553253
-6.1174693107605
-12.2546944618225
-12.5719981193542
-7.94356465339661
-11.1219308376312
-12.9544694423676
-8.36686778068542
-11.5695941448212
-13.6087396144867
-9.00487530231476
-10.8890596628189
-13.3092895746231
-9.24135506153107
-10.6728407144547
-13.06034719944
-9.74984049797058
-12.0292103290558
-13.0743410587311
-9.87317430973053
-11.6597839593887
-11.3464351892471
-9.57467770576477
-10.2716257572174
-11.0824682712555
-11.8155030012131
-9.34700000286102
-11.8026388883591
-9.8209513425827
-9.2763432264328
-11.4201201200485
-9.75965082645416
-10.5328747034073
-11.7831875085831
-9.62104845046997
-10.3046989440918
-10.8842134475708
-8.72829985618591
-11.6301624774933
-12.5358278751373
-7.45655751228333
-10.8347523212433
-11.5880749225616
-8.00528621673584
-9.1103310585022
-10.0327911376953
-7.28373789787292
-10.3597543239594
-8.33508610725403
-8.52695643901825
-10.8401240110397
-9.33334720134735
-10.7588775157928
-7.71315503120422
-7.39733004570007
-9.28308928012848
-9.77963125705719
-7.17064249515533
-8.55775034427643
-9.87256634235382
-7.11864531040192
-8.54025781154633
-10.109481215477
-6.35704457759857
-10.160414814949
-10.3169804811478
-4.80125820636749
-9.21923995018005
-9.3482186794281
-5.62857747077942
-7.4069881439209
-9.69305801391602
-4.59950923919678
-7.49323451519012
-8.74917209148407
-6.76884734630585
-7.93189859390259
-11.1443734169006
-6.5824146270752
-8.33847975730896
-10.9095380306244
-6.05477118492126
-7.92525851726532
-12.813965678215
-6.72405135631561
-7.74642539024353
-9.91492676734924
-6.17666029930115
-6.8756719827652
-10.0718842744827
-7.55812799930573
-6.54004311561584
-7.61557698249817
-7.06016278266907
-8.8730092048645
-8.71095657348633
-7.75373888015747
-8.510697722435
-7.7251228094101
-9.50827538967133
-8.31210350990295
-8.4641215801239
-9.62115979194641
-7.55687761306763
-9.91242027282715
-8.27533340454102
-7.22254323959351
-8.43395662307739
-8.48212957382202
-7.2619457244873
-9.74619340896606
-9.10663318634033
-6.8831307888031
-8.85016846656799
-9.33161377906799
-6.74785888195038
-8.11346518993378
-11.6171816587448
-6.8446364402771
-8.47464942932129
-10.4166989326477
-9.65435397624969
-8.97408044338226
-10.257177233696
-9.97802793979645
-8.96188938617706
-9.25138008594513
-9.53332889080048
-7.72155034542084
-9.33733928203583
-10.8725888729095
-7.11842703819275
-10.0945727825165
-12.9242217540741
-8.05662274360657
-7.89645552635193
-10.6984108686447
-8.93894517421722
-10.178563952446
-10.1541758775711
-9.71504604816437
-10.360896229744
-11.5188854932785
-8.95639932155609
-9.78391826152802
-11.3424770832062
-8.74137425422668
-11.2768909931183
-11.2562996149063
-7.1914736032486
-9.92932283878326
-12.20563352108
-9.01615083217621
-11.2655843496323
-11.8347924947739
-7.69526517391205
-12.8777154684067
-12.3979474306107
-6.7276269197464
-12.2373715639114
-13.1043536663055
-7.0992419719696
-10.564270734787
-13.2338812351227
-6.87296938896179
-12.06818318367
-12.9845063686371
-7.58658909797668
-11.4426505565643
-12.2377263307571
-7.61279690265656
-10.3030263185501
-11.2311497926712
-7.64620840549469
-10.4269820451736
-13.2914683818817
-6.65650677680969
-10.6340806484222
-14.5205022096634
-6.01040470600128
-10.898587346077
-14.3912492990494
-7.39854156970978
-11.1596924066544
-15.1729980707169
-6.93240749835968
-9.39155113697052
-13.8573619127274
-6.32988321781158
-8.88357746601105
-13.0986683368683
-6.14814066886902
-9.52189612388611
-13.5643541812897
-7.00223517417908
-9.25266432762146
-13.1271370649338
-8.83939445018768
-8.1886705160141
-11.3524813652039
-9.28373050689697
-8.52893686294556
-11.7776285409927
-9.83160269260406
-8.50208294391632
-11.7526738643646
-9.90671896934509
-8.46580290794373
-10.3187127113342
-8.67870235443115
-8.61833667755127
-11.7327626943588
-7.34002530574799
-8.49650132656097
-13.4694825410843
-7.51110184192657
-9.8306657075882
-12.2576048374176
-6.64848303794861
-10.4629948139191
-10.6254975795746
-7.60007548332214
-10.1697537899017
-11.7490159273148
-7.84655678272247
-11.1137162446976
-10.7613636255264
-9.70937311649323
-10.3709255456924
-11.5155104398727
-10.1579836606979
-10.9570282697678
-9.84101819992065
-8.92814588546753
-11.1110591888428
-10.2515294551849
-11.0853412151337
-10.9802987575531
-8.88446569442749
-10.3457722663879
-10.9264426231384
-10.0585459470749
-11.1308506727219
-12.8048657178879
-10.4272842407227
-6.71269226074219
-10.5389404296875
-11.1917077302933
-6.25703203678131
-11.8882561922073
-10.2957496643066
-6.73631954193115
-12.0123414993286
-10.8875952959061
-5.36432874202728
-12.4339066743851
-8.83866190910339
-4.7525839805603
-11.4288504123688
-11.047138094902
-4.60788476467133
-10.4617699384689
-9.96257317066193
-6.18023788928986
-9.63545382022858
-9.94933915138245
-5.19353580474854
-7.24612355232239
-9.73641395568848
-7.30893707275391
-7.85645866394043
-9.89134991168976
-6.6153861284256
-9.15278732776642
-8.88886106014252
-7.25947034358978
-8.00787436962128
-7.11321377754211
-8.38125061988831
-8.97396636009216
-7.18050634860992
-5.91790401935577
-9.30457031726837
-7.75880968570709
-7.71182405948639
-8.68430149555206
-9.24708878993988
-6.93000400066376
-7.90436685085297
-8.06268966197968
-10.6686285734177
-8.31803214550018
-8.25181829929352
-12.6056967973709
-6.92164814472198
-9.52548623085022
-10.9246866703033
-7.0554792881012
-9.0307514667511
-11.3190624713898
-8.01507925987244
-9.63547098636627
-11.9788347482681
-9.54078495502472
-11.5083978176117
-12.8318002223969
-9.7353184223175
-12.1826388835907
-12.220517873764
-12.390029668808
-12.3203488588333
-12.971452832222
-11.1232711076736
-12.6161371469498
-12.8232208490372
-8.8267217874527
-12.5904344320297
-13.3555473089218
-8.55977761745453
-12.2132000923157
-12.140691280365
-10.2286992073059
-12.766729593277
-11.1596405506134
-8.40083622932434
-12.5677024126053
-10.1576462984085
-8.00436270236969
-11.4414654970169
-11.3505345582962
-8.14373743534088
-11.80999314785
-11.1357930898666
-6.74276149272919
-11.4876759052277
-11.2128775119781
-6.23246169090271
-12.2766443490982
-11.1705042123795
-7.75959742069244
-13.7932271957397
-10.8260746002197
-8.28751373291016
-13.1907861232758
-10.1613357067108
-11.5026195049286
-10.4012163877487
-10.5502651929855
-10.5082672834396
-11.4284477233887
-11.0673904418945
-11.1629276275635
-11.1099301576614
-11.4670888185501
-10.4595757722855
-12.7876716852188
-9.80768597126007
-12.4389044046402
-9.22337758541107
-10.2594403028488
-12.7513703107834
-12.5227386951447
-10.7806417942047
-11.7227222919464
-9.61550915241241
-9.30690395832062
-10.1533900499344
-10.0558717250824
-9.96125483512878
-9.54040551185608
-10.4740736484528
-11.1451199054718
-9.13278746604919
-10.3395773172379
-13.1631904840469
-10.1910110712051
-9.17658972740173
-12.0482575893402
-10.5488154888153
-10.1430734395981
-12.0681384801865
-12.7531007528305
-10.1626100540161
-14.6663570404053
-13.3905000686646
-10.486878156662
-12.7036855220795
-12.1872642040253
-9.6285320520401
-12.6490417718887
-11.0521560907364
-10.267750620842
-11.8751925230026
-11.912297129631
-9.78535044193268
-10.7413598299026
-12.247066617012
-8.63806664943695
-10.8669508695602
-13.0678471326828
-10.0037096738815
-11.7116965055466
-11.5216864347458
-9.57241094112396
-12.800908446312
-11.170480132103
-9.09997808933258
-13.9248386621475
-11.1677414178848
-8.94004428386688
-13.1457952260971
-10.8565992116928
-9.12626349925995
-12.8041623830795
-10.9537318944931
-9.12336528301239
-13.2918695211411
-9.60122382640839
-9.40151715278625
-12.4422562122345
-9.64991879463196
-10.5359646081924
-11.0970960855484
-10.0381914377213
-9.83486640453339
-11.2911909818649
-9.73428380489349
-9.33384919166565
-11.5450999736786
-11.4465367794037
-9.20032525062561
-11.7225577831268
-10.670393705368
-8.88457119464874
-11.916442990303
-11.6332932710648
-8.47967457771301
-12.2282392978668
-11.9653723239899
-7.47928249835968
-11.4259992837906
-12.584275841713
-7.54651391506195
-11.7832936048508
-11.0119255781174
-7.49620449542999
-11.8360048532486
-10.9961496591568
-7.02881443500519
-13.4362436532974
-10.1932731866837
-5.89237451553345
-11.0244417190552
-10.4404058456421
-5.9358993768692
-9.97433626651764
-9.85220015048981
-6.58036875724792
-10.4556829929352
-12.0132143497467
-6.71440553665161
-10.7400975227356
-12.7047839164734
-7.3931782245636
-12.8044965267181
-11.3403670787811
-6.10326623916626
-11.8970489501953
-12.098370552063
-7.01979839801788
-11.3123914003372
-11.1270333528519
-5.9888334274292
-12.6167631149292
-11.6132717132568
-8.80982208251953
-12.7109560966492
-10.92911195755
-6.97525334358215
-12.3398735523224
-11.0832436084747
-8.15621840953827
-11.9735082387924
-11.684583067894
-9.41568279266357
-11.4028077125549
-13.6118159294128
-8.77769505977631
-12.5717695951462
-13.2844446897507
-9.67012333869934
-11.8227536678314
-11.8779971599579
-7.6442391872406
-11.8148510456085
-10.5679714679718
-8.08226346969604
-13.7669863700867
-10.3802018165588
-8.31979060173035
-11.3699524402618
-9.7186553478241
-6.85613405704498
-11.6610900163651
-11.4264403581619
-8.99900329113007
-10.8262947797775
-11.4725197553635
-7.50959622859955
-8.57163560390472
-10.7350786924362
-7.66508877277374
-9.1271892786026
-11.8589726686478
-6.22460305690765
-9.90302169322968
-10.5287674665451
-7.75725758075714
-8.31771099567413
-10.5677267313004
-7.74710869789124
-9.58263516426086
-11.2637588977814
-7.94972360134125
-8.96170508861542
-9.97236478328705
-6.78804230690002
-9.24923491477966
-10.4700891971588
-7.33618211746216
-11.0377764701843
-9.85927581787109
-6.48884844779968
-9.50898337364197
-11.1205260753632
-5.10076892375946
-9.99849998950958
-11.6545468568802
-6.11742508411407
-11.3494802713394
-10.8763395547867
-6.58358299732208
-10.9408332109451
-11.7030802965164
-7.38275814056396
-12.12965965271
-11.4144487380981
-7.27002096176147
-10.1775717735291
-10.5250859260559
-8.01917266845703
-11.0698871612549
-11.7488031387329
-7.79286885261536
-9.99608159065247
-10.9519169330597
-7.09359204769135
-11.109116435051
-11.4219607114792
-7.04987072944641
-11.6943056583405
-10.0243980884552
-8.49603021144867
-12.3907383680344
-10.7194584608078
-8.01209902763367
-9.93350195884705
-12.3801896572113
-8.037721991539
-12.8509162664413
-11.9186767339706
-7.28423058986664
-10.7825597524643
-10.9843925237656
-6.37263131141663
-10.451872587204
-11.9913032054901
-7.04957473278046
-9.55538260936737
-11.1740750074387
-5.75200045108795
-10.2291249036789
-10.2921885251999
-6.85798633098602
-9.88306796550751
-10.1909016370773
-8.62246799468994
-10.2109150886536
-9.24378633499146
-9.8104555606842
-9.32064366340637
-8.71150994300842
-9.79142129421234
-8.73002851009369
-10.1751888990402
-8.80034184455872
-12.7528579235077
-9.79837203025818
-8.75475537776947
-12.4513286352158
-8.81658065319061
-11.2781884670258
-10.4039914608002
-8.23607039451599
-9.73217809200287
-11.0760201215744
-8.27792680263519
-10.4870615005493
-10.545711517334
-9.26667785644531
-11.0125508308411
-8.71245622634888
-10.1695914268494
-12.25481569767
-10.2710758447647
-8.9361344575882
-10.5193209648132
-9.24959754943848
-8.33938694000244
-11.0036962032318
-10.5722196102142
-8.32573390007019
-9.58471643924713
-10.8125134706497
-9.6469646692276
-9.69371688365936
-11.1071623563766
-9.40217912197113
-10.9695665836334
-8.46221423149109
-8.48007130622864
-11.4362666606903
-9.6346538066864
-10.2727515697479
-9.72911524772644
-9.08775401115417
-7.6991240978241
-10.7548254728317
-10.0442036390305
-7.49232089519501
-9.66105449199677
-11.6782406568527
-7.8699711561203
-7.87659347057343
-10.831028342247
-8.35628163814545
-8.93872463703156
-9.52256786823273
-8.73316824436188
-9.01908504962921
-9.98306238651276
-9.62125599384308
-10.6036057472229
-9.26694869995117
-8.57318305969238
-9.03189611434937
-9.89709091186523
-9.26971101760864
-12.1548112630844
-10.4682573080063
-9.67457902431488
-11.5362467765808
-9.61487722396851
-9.4539942741394
-10.6261402368546
-7.90987741947174
-9.43830692768097
-10.0544942617416
-9.822389960289
-8.9463118314743
-10.1466625928879
-11.2576435804367
-9.32566964626312
-11.5185239315033
-9.5077760219574
-7.48687052726746
-10.9378349781036
-11.5272409915924
-8.1046736240387
-10.2667551040649
-11.7954111099243
-8.68875217437744
-8.28408312797546
-12.2263987064362
-8.7346465587616
-7.32300961017609
-10.7678867578506
-7.86691343784332
-8.95385110378265
-9.44232928752899
-9.02510106563568
-8.61077344417572
-10.5999463796616
-9.24098527431488
-8.92463278770447
-12.3114297389984
-8.61225771903992
-7.93973338603973
-10.3266528844833
-8.94246852397919
-8.48069405555725
-9.94137072563171
-9.08456587791443
-9.44481468200684
-10.5064826011658
-8.25353336334229
-6.97456955909729
-9.4913489818573
-9.52910876274109
-6.97333872318268
-8.93133985996246
-9.53712952136993
-7.93073701858521
-9.45744800567627
-9.42933034896851
-8.04348385334015
-9.90965139865875
-8.04923021793365
-10.4066343307495
-8.90154266357422
-6.06454038619995
-9.92868888378143
-8.98493564128876
-8.21987283229828
-11.558663725853
-9.35976445674896
-6.53681552410126
-11.9785051345825
-10.2337045669556
-8.12105131149292
-13.0822577476501
-9.12227582931519
-9.72680282592773
-11.1909685134888
-9.39650774002075
-9.95005416870117
-13.5907325744629
-9.01040840148926
-8.73686981201172
-12.8414038419724
-8.91745126247406
-10.0802439451218
-13.2326899766922
-9.46254789829254
-9.79822647571564
-11.833722114563
-10.8315057754517
-10.1224584579468
-11.55011510849
-10.4789128303528
-10.937301158905
-10.5100917816162
-10.6615047454834
-12.9853239059448
-10.7763146162033
-10.8553665876389
-10.62475669384
-10.5918084383011
-10.6229077577591
-11.2189065217972
-10.6491719484329
-11.8865081071854
-10.4076119661331
-10.9899252653122
-12.0813292264938
-10.3568352460861
-10.15392100811
-11.214585185051
-11.057678103447
-10.1755577325821
-12.2352567911148
-10.8189092874527
-8.02024590969086
-12.6552098989487
-10.737652182579
-9.86210513114929
-13.0697553157806
-11.1530206203461
-8.61146187782288
-12.4853408336639
-10.8841807842255
-7.67004632949829
-11.5242085456848
-11.645477771759
-6.96020460128784
-12.2246508598328
-12.719958782196
-7.97532200813293
-12.1320073604584
-12.1979987621307
-6.62533235549927
-12.4613466262817
-10.9273233413696
-8.88960433006287
-11.8485295772552
-11.4584653377533
-8.4385666847229
-11.5626106262207
-11.0510568618774
-7.56715607643127
-10.6044085025787
-11.2098762989044
-9.33695995807648
-10.2653571367264
-11.8414412736893
-10.2297394275665
-9.70423293113708
-13.4414236545563
-7.55330526828766
-11.6981230974197
-13.6637145280838
-9.6004194021225
-10.7175835371017
-13.7276705503464
-9.63632392883301
-10.7530465126038
-12.0229916572571
-10.1766939163208
-10.6399688720703
-13.4513282775879
-9.73900127410889
-10.8870038986206
-12.8122358322144
-9.96734929084778
-12.6369440555573
-12.9181072711945
-9.20440876483917
-13.7638603448868
-14.4327894449234
-8.78652226924896
-13.0493515729904
-14.2759541273117
-9.31456923484802
-13.8630759716034
-12.2254207134247
-8.6912636756897
-13.624668598175
-14.4793381690979
-9.56331670284271
-14.1924623250961
-12.1443656682968
-8.58642625808716
-12.6753444671631
-12.6826953887939
-7.4216240644455
-12.404195189476
-12.4161590337753
-8.42257380485535
-11.0970413684845
-11.7522308826447
-9.61286735534668
-10.6703991889954
-11.585663318634
-10.0293867588043
-10.1057388782501
-12.4847490787506
-9.0865273475647
-11.4623026847839
-10.3027777671814
-8.71504652500153
-11.5483947992325
-8.77544844150543
-8.47591841220856
-9.6608978509903
-8.92648804187775
-8.63058316707611
-9.42152869701385
-9.77978312969208
-8.27978789806366
-9.40415179729462
-9.97489583492279
-8.12211132049561
-9.54034900665283
-10.8025465011597
-8.95522820949554
-8.27342545986176
-12.2774490118027
-7.48011004924774
-7.48560035228729
-11.4381779432297
-6.97079050540924
-8.9852648973465
-9.54168379306793
-7.81034481525421
-7.65241682529449
-8.8798018693924
-8.40526914596558
-8.60878610610962
-8.69042491912842
-9.56225287914276
-9.57318580150604
-8.36680257320404
-7.7875589132309
-8.95403897762299
-8.71807992458344
-9.02876508235931
-9.33091962337494
-7.23009145259857
-9.53018164634705
-8.38464951515198
-7.01948285102844
-9.56070756912231
-9.0678653717041
-6.53578519821167
-10.3195221424103
-8.94266581535339
-6.59309792518616
-8.6135858297348
-7.17887389659882
-9.31247746944427
-8.21118593215942
-7.70634412765503
-8.03865766525269
-6.04818618297577
-7.98800265789032
-9.00683343410492
-6.3849401473999
-8.9622859954834
-9.02017593383789
-7.15295946598053
-10.0154563188553
-9.13066399097443
-6.59793853759766
-8.93665170669556
-9.76502990722656
-5.93474173545837
-8.61442160606384
-10.2929389476776
-6.08316481113434
-7.52595055103302
-9.83751356601715
-7.62706077098846
-10.057786822319
-9.81036937236786
-7.81060898303986
-9.92321789264679
-7.92615139484406
-7.71150755882263
-8.88280558586121
-7.99404406547546
-6.75175893306732
-9.66177546977997
-8.46125686168671
-6.1325147151947
-9.71136879920959
-9.68053364753723
-6.89941990375519
-8.09993803501129
-8.93453752994537
-7.35251104831696
-8.10200226306915
-10.250306725502
-7.54865300655365
-7.6702960729599
-9.66850507259369
-7.68852567672729
-7.80114698410034
-10.6363406181335
-6.32341086864471
-8.32391536235809
-10.7980355024338
-7.58694875240326
-11.2548702955246
-8.40095126628876
-7.16139996051788
-10.6053067445755
-7.29452478885651
-6.69409024715424
-9.22948205471039
-7.70656907558441
-7.57656276226044
-8.01258790493011
-8.15251195430756
-6.23088884353638
-10.5245838165283
-7.82809209823608
-6.76091301441193
-8.71445763111115
-7.47293722629547
-7.46947360038757
-8.07141518592834
-7.68762516975403
-9.59676444530487
-6.97094857692719
-9.31000459194183
-9.44435334205627
-6.96539044380188
-10.3722856044769
-7.71136617660522
-7.20254993438721
-9.4922833442688
-6.19252228736877
-8.01981902122498
-8.66103768348694
-6.61480104923248
-8.45234787464142
-8.22403299808502
-6.25245678424835
-9.05945265293121
-8.37959730625153
-5.78589177131653
-8.65755677223206
-10.2597472667694
-5.98205137252808
-7.4482102394104
-10.2524771690369
-5.64250481128693
-8.37027490139008
-10.6505111455917
-5.48373341560364
-5.33795380592346
-10.8622665405273
-5.82170653343201
-5.84817624092102
-9.17637372016907
-4.94030559062958
-5.85568964481354
-7.70741379261017
-6.6934722661972
-8.09389960765839
-7.08245170116425
-6.22429072856903
-5.67420065402985
-6.97707211971283
-4.5512855052948
-6.93220806121826
-6.39272785186768
-5.53996396064758
-7.47455620765686
-6.97471499443054
-5.7838226556778
-6.38091671466827
-6.38910114765167
-4.76005494594574
-4.94916999340057
-7.58386194705963
-6.9499499797821
-4.31170749664307
-7.14208102226257
-7.84703242778778
-5.97828137874603
-5.95613515377045
-9.75444948673248
-5.66383349895477
-6.55265581607819
-8.30180716514587
-5.86228108406067
-6.37307667732239
-7.66352236270905
-5.30923902988434
-6.59945976734161
-8.83966267108917
-5.75087320804596
-6.6900292634964
-8.35894417762756
-6.71346402168274
-7.78647875785828
-7.5410441160202
-6.86829888820648
-7.0084775686264
-7.72217404842377
-6.09728038311005
-7.08619296550751
-8.47164905071259
-5.4767450094223
-6.5150283575058
-8.45474290847778
-6.90380954742432
-6.05293607711792
-8.75566709041595
-4.55326998233795
-4.70014131069183
-10.335976600647
-6.68650102615356
-5.98424673080444
-9.37634539604187
-4.26580047607422
-6.18002200126648
-7.99512362480164
-6.34527945518494
-7.21282029151917
-8.42158842086792
-8.95516490936279
-6.75696992874146
-6.74853622913361
-9.03418838977814
-7.68503773212433
-7.45314860343933
-8.56623291969299
-5.91871380805969
-7.76880466938019
-7.13085663318634
-6.23407375812531
-5.41517329216003
-7.61489033699036
-5.46372985839844
-6.42038464546204
-7.16437458992004
-4.37155437469482
-6.18521893024445
-7.2796083688736
-5.85827124118805
-5.45606064796448
-6.74562406539917
-6.91902351379395
-5.22421419620514
-7.00597536563873
-7.20534718036652
-7.13271522521973
-9.99664306640625
-5.55423617362976
-5.0478926897049
-7.68841350078583
-7.74838435649872
-7.27672815322876
-8.26839447021484
-6.94946908950806
-6.20418548583984
-7.33594846725464
-7.10257863998413
-6.31128537654877
-8.34108483791351
-8.22598731517792
-7.12233173847198
-9.05372488498688
-6.83949339389801
-5.96189725399017
-7.71336686611176
-7.82582986354828
-7.05085456371307
-10.2109941244125
-7.01371991634369
-8.51203548908234
-8.76841127872467
-7.01053535938263
-8.65284943580627
-8.99320864677429
-6.80236268043518
-8.04261314868927
-8.4204865694046
-7.6849662065506
-5.97997891902924
-8.50519597530365
-6.69245994091034
-5.78475522994995
-8.69020652770996
-6.91184759140015
-5.49774968624115
-9.96308362483978
-6.6628030538559
-6.69069170951843
-9.06716656684875
-6.71757435798645
-6.87836980819702
-7.85914754867554
-6.38198566436768
-7.31811571121216
-6.96121597290039
-7.18421125411987
-8.71483814716339
-6.92749130725861
-6.25496780872345
-6.72380495071411
-7.25948810577393
-7.73650646209717
-7.12897884845734
-7.63678705692291
-7.55220377445221
-8.45864486694336
-9.52975988388062
-7.66571950912476
-6.00858581066132
-10.6503833532333
-6.97094094753265
-7.04808115959167
-9.38522601127625
-8.70050835609436
-8.1021683216095
-9.83739161491394
-8.19622731208801
-5.99078094959259
-11.2714163064957
-8.44273054599762
-4.21109187602997
-10.6080473661423
-8.43962895870209
-4.67289364337921
-11.3497396707535
-9.09041368961334
-4.14907681941986
-9.63399159908295
-9.78949534893036
-3.84142601490021
-10.8154348134995
-10.3562816381454
-4.05172526836395
-8.51968348026276
-8.62153398990631
-4.10890424251556
-10.0392142534256
-8.75958645343781
-5.59532690048218
-8.42965984344482
-10.0055112838745
-4.81368219852448
-8.3049863576889
-8.2662581205368
-5.13825881481171
-9.4643462896347
-10.0342067480087
-4.11633944511414
-10.5876734256744
-8.24501061439514
-4.7459568977356
-8.87521600723267
-8.25321435928345
-4.47643673419952
-8.75030958652496
-8.25530779361725
-3.74558651447296
-7.17483103275299
-10.5195227861404
-5.21728146076202
-8.45465576648712
-8.70582830905914
-5.79071426391602
-8.73092842102051
-8.23803806304932
-5.5522084236145
-9.49369287490845
-9.82906579971313
-4.92303156852722
-8.72800040245056
-9.74545931816101
-5.34843528270721
-9.29193317890167
-9.8903204202652
-5.68834733963013
-9.62278032302856
-10.3615589141846
-4.86245667934418
-10.0216633081436
-9.79151165485382
-5.54098773002625
-9.62015080451965
-10.5081121921539
-6.59370338916779
-9.42978155612946
-10.8964959383011
-6.62736797332764
-10.0996718406677
-9.17012214660645
-8.20033359527588
-9.98748302459717
-10.5407991409302
-8.44790410995483
-10.6157593727112
-9.50801181793213
-7.74203729629517
-9.15684652328491
-10.907383441925
-7.36518323421478
-9.8818176984787
-10.1080654859543
-6.903244972229
-10.3761982917786
-10.2200980186462
-4.94196951389313
-9.80385506153107
-9.30368101596832
-6.39756691455841
-9.56735622882843
-9.64466679096222
-5.49167573451996
-9.07937347888947
-9.50770246982574
-5.15549111366272
-8.5433144569397
-13.2469835281372
-5.33804225921631
-8.46591687202454
-13.6017520427704
-5.28631198406219
-11.4101623296738
-11.6812423467636
-5.92956161499023
-12.1591386795044
-11.9461183547974
-6.62767195701599
-11.0033013820648
-10.7572696208954
-4.64140665531158
-11.2897254228592
-11.4420329332352
-5.88257253170013
-11.5429390668869
-11.2230633497238
-6.48840427398682
-9.74504852294922
-12.3888249397278
-5.92807817459106
-10.4877924919128
-10.5788779258728
-5.24816584587097
-10.429664850235
-10.7033092975616
-5.03142976760864
-11.4083490371704
-10.4015474319458
-6.38434779644012
-12.2285875082016
-9.04514920711517
-6.341343998909
-13.3645793199539
-10.0447055101395
-6.9453352689743
-11.9273451566696
-8.07969558238983
-6.64644336700439
-12.3780279159546
-9.15680313110352
-8.66317439079285
-9.86888337135315
-9.50144553184509
-7.6935328245163
-8.98977363109589
-10.4738796949387
-8.88442397117615
-8.16828417778015
-11.580157995224
-8.14134013652802
-9.5537041425705
-10.2927335500717
-9.66789925098419
-9.91389095783234
-9.6491676568985
-7.26532769203186
-11.3584840297699
-10.3051726818085
-4.21975588798523
-13.509637594223
-11.4734084606171
-4.51818716526031
-12.4950314760208
-10.9907532930374
-5.37636435031891
-9.98150074481964
-11.6329251527786
-3.55217051506042
-11.9537155628204
-10.5982964038849
-4.69118392467499
-10.0567475557327
-11.3911715745926
-6.78498840332031
-9.77501344680786
-12.5454578399658
-6.18177723884583
-9.00740218162537
-12.4162409305573
-6.42509365081787
-9.43506526947021
-12.9779992103577
-7.49539983272552
-6.94956052303314
-11.2279046773911
-6.5454865694046
-6.48206770420074
-12.6439892053604
-6.13901197910309
-8.02400410175323
-13.5390583276749
-6.50788462162018
-6.98724853992462
-13.9243465662003
-5.04369103908539
-7.10375988483429
-12.5341211557388
-4.71206879615784
-5.08065104484558
-12.9465165138245
-5.19841504096985
-5.99117302894592
-13.6697862148285
-4.29011368751526
-6.96768045425415
-11.5221748352051
-4.935706615448
-6.23011088371277
-11.8999230861664
-5.38240492343903
-6.43557035923004
-10.9366408586502
-5.31306493282318
-7.07722795009613
-11.1842125654221
-5.01953506469727
-9.02565026283264
-10.7546212673187
-3.15839290618896
-8.84406137466431
-10.5109715461731
-1.519810333848
-8.49249041080475
-9.03666365146637
-2.5236160159111
-7.73097670078278
-7.69069159030914
-3.43183970451355
-9.22412812709808
-9.23893773555756
-4.9797375202179
-8.65239453315735
-8.56255602836609
-5.11085844039917
-8.58172583580017
-8.85536122322083
-5.93803739547729
-9.47647619247437
-7.96044683456421
-5.57807159423828
-8.89958810806274
-8.16571950912476
-5.58315646648407
-11.7418197393417
-8.33075559139252
-5.35383081436157
-10.5632343292236
-7.99403619766235
-4.84215593338013
-12.0195069313049
-7.8773980140686
-5.40583157539368
-11.2437181472778
-7.68640947341919
-5.66112887859344
-11.855385184288
-7.41531598567963
-4.44729995727539
-12.7142260074615
-7.04108500480652
-4.40617418289185
-12.8273000717163
-7.94722747802734
-4.97980201244354
-11.4271386861801
-7.81348168849945
-6.46666014194489
-12.3528877496719
-7.49131596088409
-5.74280524253845
-9.47206950187683
-7.92388319969177
-5.443155169487
-10.1081525087357
-8.77316582202911
-5.65401554107666
-11.2523617744446
-8.02678537368774
-5.42559313774109
-11.2569873332977
-6.77995753288269
-5.01927316188812
-10.6826969385147
-6.61010420322418
-5.16702699661255
-11.3063776493073
-6.18905854225159
-4.69538533687592
-12.7648190259933
-7.56729972362518
-6.47698438167572
-11.0296524763107
-7.60611808300018
-4.84983706474304
-11.8389892578125
-8.74061584472656
-4.25591063499451
-13.219441652298
-7.15833020210266
-5.08011198043823
-13.8796577453613
-8.63064765930176
-4.46170437335968
-12.016762137413
-7.43089330196381
-4.13240253925323
-11.570664525032
-7.33477556705475
-5.37374043464661
-11.8800909519196
-6.78582978248596
-3.89018511772156
-12.2988810539246
-6.52504730224609
-3.37586188316345
-8.60752820968628
-8.48267126083374
-5.08079719543457
-8.98377275466919
-8.50541591644287
-5.50363600254059
-8.46774756908417
-6.80060470104218
-5.24468624591827
-9.55696737766266
-7.27399551868439
-4.56910300254822
-8.51405119895935
-9.0136935710907
-5.22749280929565
-9.63478779792786
-6.66629767417908
-5.93456220626831
-9.76889991760254
-7.01790904998779
-5.08488881587982
-9.45888650417328
-7.35227811336517
-4.70490527153015
-10.0003118515015
-8.54594945907593
-4.45631694793701
-10.1249260902405
-9.18222808837891
-5.15770280361176
-10.7697781324387
-7.36075150966644
-5.51798212528229
-9.92330777645111
-7.48536336421967
-4.78489434719086
-8.54149186611176
-8.91525113582611
-4.92545342445374
-9.35632014274597
-9.17835879325867
-5.37176477909088
-9.98415100574493
-9.04778587818146
-3.90989816188812
-9.65094149112701
-8.26679766178131
-4.94436776638031
-9.39345467090607
-8.33975327014923
-4.82360541820526
-9.44431912899017
-8.80427491664886
-4.85296821594238
-10.6008422374725
-5.41929912567139
-4.210444688797
-9.48112010955811
-7.31611061096191
-5.91944587230682
-10.9138334989548
-6.80805623531342
-4.80799901485443
-9.99683630466461
-8.56150019168854
-6.47855770587921
-11.1722332239151
-5.791219830513
-4.95600748062134
-9.5763475894928
-8.27053952217102
-5.55857264995575
-8.40142381191254
-7.35307061672211
-3.9334876537323
-8.13767385482788
-7.45600318908691
-3.00335073471069
-9.04851758480072
-7.51785457134247
-4.21174252033234
-8.80406773090363
-6.0050140619278
-5.22445869445801
-8.28364014625549
-6.06875967979431
-4.48878860473633
-9.44009518623352
-5.83049035072327
-4.02168953418732
-8.43522107601166
-5.93570840358734
-4.1439346075058
-8.41015565395355
-7.41402280330658
-6.15432012081146
-9.36126172542572
-7.23927247524261
-6.11350214481354
-9.7374941110611
-5.59362614154816
-5.04014694690704
-10.6149524450302
-5.30321037769318
-5.95655703544617
-8.64274191856384
-4.85882043838501
-5.43553471565247
-9.69837260246277
-5.71558976173401
-3.55582761764526
-8.30879366397858
-7.55099546909332
-5.01361382007599
-10.1864866018295
-7.24513471126556
-5.40751051902771
-9.86993265151978
-6.4111270904541
-5.17652249336243
-10.6542778015137
-7.42254543304443
-5.92903065681458
-9.81602549552917
-6.46842503547668
-6.93350005149841
-10.2063539028168
-6.61762261390686
-7.25011074542999
-9.91823351383209
-8.56116449832916
-7.40403127670288
-10.6055064201355
-8.79542446136475
-7.09976053237915
-8.83297157287598
-10.0874452590942
-5.66708278656006
-9.35018801689148
-8.70004677772522
-6.7550607919693
-10.9701281785965
-9.71941673755646
-6.53445053100586
-9.31756210327148
-9.55698156356812
-7.81099164485931
-10.5008648633957
-8.10061490535736
-6.74397873878479
-10.3372714519501
-9.11394143104553
-5.67252540588379
-10.4794211387634
-9.01002883911133
-6.29999387264252
-8.92654120922089
-10.1359065771103
-3.55130469799042
-12.464750289917
-9.9000129699707
-5.30273079872131
-10.1924273967743
-8.17352890968323
-5.22647082805634
-10.9761263132095
-7.37290632724762
-5.97650504112244
-11.6815731525421
-6.86440253257751
-6.63137030601501
-11.2688448429108
-6.99253582954407
-7.29358053207397
-10.7050700187683
-8.00238418579102
-5.45347857475281
-10.6644659042358
-8.66603136062622
-8.12555491924286
-10.324098944664
-7.59542500972748
-8.66238498687744
-9.06863164901733
-7.82446718215942
-8.12435054779053
-9.78891658782959
-8.50665903091431
-8.46619892120361
-9.98319673538208
-5.89812707901001
-7.63931798934937
-9.1301441192627
-6.38557291030884
-6.89482164382935
-12.7276544570923
-5.95337963104248
-6.56052446365356
-11.7792468070984
-5.95461225509644
-9.52601933479309
-11.5437939167023
-5.78695130348206
-9.49124228954315
-11.1916626691818
-4.62126219272614
-9.51077890396118
-10.9735245704651
-7.22012329101562
-7.79027414321899
-11.2788777351379
-4.38717842102051
-7.35527110099792
-10.9336698055267
-6.27575039863586
-5.94627380371094
-12.2252082824707
-4.89475727081299
-7.56747913360596
-10.6221723556519
-5.35279703140259
-7.67895674705505
-11.7580969333649
-4.46879124641418
-7.21813881397247
-11.9600692987442
-3.32110917568207
-7.68257343769073
-12.0264359712601
-4.45317733287811
-7.82913637161255
-11.9696316719055
-4.34376692771912
-6.54935503005981
-10.799220085144
-6.09908580780029
-5.55262243747711
-11.2656363248825
-6.46719920635223
-4.18424105644226
-10.9746646881104
-8.89259767532349
-6.76281547546387
-11.141037940979
-8.57594060897827
-5.18310415744781
-12.7951267957687
-8.61407458782196
-7.0325745344162
-13.5580495595932
-8.29090297222137
-7.15200209617615
-13.4576642513275
-8.87312912940979
-8.14246296882629
-11.9747707843781
-8.12033867835999
-6.97607862949371
-11.1313768625259
-10.7861715555191
-7.81719779968262
-10.6267042160034
-9.30247640609741
-7.44161903858185
-9.96202862262726
-9.9148188829422
-6.51026117801666
-11.2222315073013
-9.37138855457306
-5.00402081012726
-10.3863378763199
-9.38004171848297
-4.73707723617554
-10.9882340431213
-9.93736410140991
-5.76846837997437
-11.7347254753113
-7.02618789672852
-6.31150913238525
-9.68363428115845
-8.71600008010864
-5.19123136997223
-11.4591151475906
-7.18001329898834
-5.82988727092743
-11.2502712011337
-7.81624734401703
-4.23373436927795
-14.1661159992218
-7.11563229560852
-4.84009253978729
-10.4786831140518
-7.84177219867706
-4.47195625305176
-11.2698531150818
-6.78535795211792
-5.1816611289978
-10.740579366684
-6.4922616481781
-5.21477234363556
-10.8279274702072
-6.36422860622406
-3.63200807571411
-9.6446453332901
-5.64857399463654
-4.11933386325836
-10.8262356519699
-4.51744210720062
-3.97017645835876
-9.50810694694519
-5.0552384853363
-3.65980660915375
-10.355842590332
-4.44275736808777
-4.3055704832077
-8.57893288135529
-5.41433537006378
-3.32410418987274
-10.0972534418106
-4.38383066654205
-3.83129894733429
-10.1196213960648
-6.26379024982452
-3.51660203933716
-10.3169442415237
-5.29740536212921
-4.71456217765808
-11.7730569839478
-5.73953580856323
-2.25796657800674
-12.3201688528061
-5.47949540615082
-3.28102028369904
-10.8903759717941
-6.5703319311142
-3.77539706230164
-10.7198662757874
-6.75905132293701
-3.97496569156647
-10.598332285881
-5.12108290195465
-4.18563175201416
-10.4155874252319
-7.51341772079468
-2.77769303321838
-11.791524887085
-7.79975986480713
-4.22179770469666
-12.4853892326355
-8.4502649307251
-4.33783543109894
-12.0231271982193
-8.00150835514069
-4.33830523490906
-12.333687543869
-7.49395775794983
-5.89424777030945
-12.3252708911896
-7.68202805519104
-4.88150703907013
-10.0878785848618
-7.06949841976166
-3.29183614253998
-11.7259886264801
-5.79472661018372
-3.52916216850281
-12.3505165576935
-6.47043061256409
-3.30769801139832
-13.5455681085587
-6.04571831226349
-3.38418197631836
-12.7826784849167
-5.17733609676361
-1.99259787797928
-14.6828261613846
-7.9067474603653
-0.584296107292175
-14.0597054958344
-8.1861355304718
-1.88433042913675
-12.6769850254059
-7.60050511360168
-1.87122812867165
-12.4418797492981
-8.22129249572754
-4.12525618076324
-12.7239822149277
-7.45875155925751
-4.11138129234314
-12.0341515541077
-9.43262338638306
-6.54167568683624
-11.7935620546341
-8.0102516412735
-5.78317582607269
-12.3329554796219
-8.04591381549835
-5.28397285938263
-12.2460576295853
-9.11589682102203
-6.1482595205307
-12.3563321828842
-7.89145982265472
-5.83503031730652
-12.4228065013885
-9.07111811637878
-5.17808330059052
-12.0558251142502
-8.73489034175873
-5.70624077320099
-10.2825773954391
-8.89985120296478
-4.7570743560791
-10.6868057250977
-7.46716451644897
-3.82783710956573
-7.814817070961
-8.36356317996979
-3.98228108882904
-8.88944494724274
-8.6384345293045
-3.5760270357132
-9.06744277477264
-8.97356927394867
-5.23206007480621
-8.74963414669037
-8.0440901517868
-4.9297411441803
-8.85326266288757
-8.82047247886658
-4.01168656349182
-7.45081758499146
-9.98528003692627
-4.30559194087982
-6.71211135387421
-10.9261921644211
-4.22233259677887
-9.08887374401093
-8.46540439128876
-4.34458780288696
-8.71675515174866
-8.85711216926575
-4.15367567539215
-9.00463378429413
-9.77666318416595
-2.9017790555954
-8.17186868190765
-9.05845868587494
-4.16337954998016
-9.09322226047516
-8.60373032093048
-2.94265520572662
-9.6825213432312
-8.21757125854492
-2.66137391328812
-10.4992847442627
-8.50086259841919
-2.70835608243942
-10.8301830291748
-7.96537208557129
-3.84258627891541
-9.9781482219696
-9.2608425617218
-3.67195308208466
-9.0364785194397
-9.3162522315979
-3.35632836818695
-9.79277944564819
-8.15120220184326
-4.03556144237518
-8.6576896905899
-8.01696407794952
-3.83960044384003
-9.48093593120575
-8.12304580211639
-4.27631080150604
-9.81043040752411
-8.3166469335556
-3.31167888641357
-10.1345777511597
-8.54349899291992
-3.93743014335632
-9.2362802028656
-9.68416857719421
-4.30816423892975
-9.07624924182892
-9.06876003742218
-4.59313523769379
-9.82352197170258
-10.277992606163
-3.40713357925415
-11.2746654748917
-9.31801235675812
-3.47091662883759
-11.0106855630875
-9.95800745487213
-3.61328399181366
-10.7733942270279
-10.2512699365616
-2.05921533703804
-10.5808975696564
-10.7106869220734
-0.789901793003082
-11.4862248897552
-9.64496254920959
-1.63682416826487
-10.6200004816055
-9.79541552066803
-1.7933667274192
-9.48085010051727
-8.85693299770355
-2.63317793607712
-9.77900433540344
-8.47839665412903
-3.46746563911438
-9.47764992713928
-8.41015219688416
-4.8013641834259
-8.85214900970459
-9.97696590423584
-6.27174627780914
-9.77458393573761
-10.0504556894302
-6.15833818912506
-11.5889626741409
-8.28871738910675
-4.30523133277893
-11.4206156730652
-9.07856321334839
-5.03604364395142
-9.67232036590576
-9.01767635345459
-2.97001671791077
-10.1048729419708
-8.82225680351257
-3.01353657245636
-9.37678599357605
-9.09559655189514
-2.24993479251862
-10.6627304553986
-10.2401945590973
-3.58956301212311
-10.3430283069611
-8.49313950538635
-3.6270295381546
-9.98003256320953
-10.8468023538589
-3.88959944248199
-12.4871581792831
-9.89776265621185
-3.79269587993622
-12.9189528226852
-8.39509856700897
-3.72165286540985
-13.1639666557312
-9.31727743148804
-2.73658657073975
-11.6060450077057
-7.25785660743713
-2.36887758970261
-11.6716115474701
-6.81376481056213
-3.67327678203583
-9.89755249023438
-7.65385913848877
-3.52693939208984
-10.0337924957275
-8.04013013839722
-2.62960314750671
-11.5322118997574
-6.82789671421051
-2.70025759935379
-10.8015620708466
-9.10409808158875
-2.10706275701523
-10.9230530261993
-10.3579571247101
-2.31565976142883
-11.3862708806992
-8.14607226848602
-2.43671172857285
-9.98319447040558
-7.0009537935257
-1.54050372540951
-11.5802448987961
-6.2402423620224
-0.904998540878296
-11.4323559999466
-7.49216902256012
-2.09815281629562
-8.55616736412048
-7.63075232505798
-3.74274969100952
-7.90474009513855
-7.7631938457489
-2.20147088170052
-7.44070732593536
-7.6599246263504
-2.44037884473801
-7.33869194984436
-8.22655320167542
-3.66801738739014
-7.87943196296692
-9.04186463356018
-2.89674389362335
-7.58123588562012
-8.59744501113892
-4.21617066860199
-7.36422908306122
-8.60672605037689
-4.44099247455597
-5.66510856151581
-9.25090157985687
-4.74931216239929
-6.06702470779419
-8.70469188690186
-4.18295645713806
-5.42811250686646
-9.37782049179077
-4.27351343631744
-5.44492328166962
-8.93653476238251
-5.49302649497986
-4.59177398681641
-7.93671345710754
-4.91124081611633
-5.67579936981201
-7.57640194892883
-4.084317445755
-4.96803092956543
-8.38575649261475
-5.72402381896973
-5.4201192855835
-9.72878432273865
-4.60843694210052
-6.37477290630341
-7.83689630031586
-4.45904350280762
-4.67764139175415
-6.64332365989685
-4.80090975761414
-5.31413698196411
-7.31241106987
-5.06463277339935
-5.92370092868805
-6.30610334873199
-3.89287400245667
-6.13577198982239
-7.10156655311584
-4.0657000541687
-6.47024464607239
-5.60177040100098
-4.15862882137299
-6.38998281955719
-7.62288534641266
-4.4059237241745
-7.04808866977692
-7.55436623096466
-6.21058320999146
-7.67682361602783
-5.23544526100159
-5.58997428417206
-6.1495167016983
-8.64816582202911
-5.11966466903687
-5.52726125717163
-7.74764752388
-5.32034122943878
-5.31252682209015
-8.58703434467316
-5.94958055019379
-5.2229391336441
-9.18480479717255
-6.31778109073639
-4.92096793651581
-10.9527126550674
-6.77308559417725
-5.74611020088196
-9.25485181808472
-6.71956741809845
-5.87087118625641
-8.65862476825714
-7.53548502922058
-5.39767742156982
-10.3306324481964
-6.69364702701569
-5.13357508182526
-9.90685856342316
-6.17715501785278
-5.78760957717896
-10.0629682540894
-7.36359012126923
-7.39484202861786
-7.8298362493515
-8.4714652299881
-4.51577198505402
-9.77633535861969
-7.14892196655273
-4.17259931564331
-10.0500884056091
-6.35957551002502
-3.68507647514343
-9.97004246711731
-6.54828667640686
-5.68955731391907
-9.34575819969177
-6.85027062892914
-5.60253870487213
-7.90647971630096
-7.27974009513855
-4.54100847244263
-9.65747332572937
-5.31934034824371
-3.92558658123016
-9.21286380290985
-6.20449256896973
-6.28083753585815
-9.16855430603027
-7.44683837890625
-6.75271224975586
-7.89543485641479
-5.51376962661743
-6.54422616958618
-10.3728733062744
-5.09654462337494
-6.33279144763947
-10.2584120035172
-5.63719725608826
-8.48543500900269
-9.12070941925049
-4.93487823009491
-8.46910154819489
-8.24795782566071
-5.15233671665192
-8.16228592395782
-10.1095815896988
-4.71487784385681
-9.35898184776306
-10.9598367214203
-4.25275540351868
-9.62493443489075
-9.93718647956848
-6.04722213745117
-8.88734436035156
-8.84630060195923
-5.90528547763824
-8.96886456012726
-9.43787443637848
-5.35567331314087
-8.33724904060364
-9.90947699546814
-6.00731909275055
-7.8163081407547
-10.0854331254959
-5.76841866970062
-9.42930734157562
-10.5972207784653
-6.61078417301178
-7.30467092990875
-10.9120846986771
-5.82294881343842
-6.94549310207367
-12.2512987852097
-6.04188942909241
-7.25089764595032
-12.5009529590607
-5.40682590007782
-8.32007825374603
-11.4223483800888
-4.48940777778625
-8.55895304679871
-10.9071576595306
-5.09433734416962
-8.2901793718338
-10.2306190729141
-5.11825811862946
-7.29567587375641
-9.10511219501495
-5.17432618141174
-8.25635027885437
-7.81586337089539
-7.16606378555298
-7.9305591583252
-6.6770658493042
-5.81474685668945
-9.53870391845703
-7.63573694229126
-6.44311964511871
-9.89179337024689
-8.32428324222565
-5.29661297798157
-8.57614398002625
-10.0366070270538
-4.09343409538269
-9.06788539886475
-9.31707191467285
-3.71903550624847
-9.55494654178619
-9.74079859256744
-5.46528923511505
-9.81695902347565
-8.70985519886017
-4.84326601028442
-8.56350588798523
-10.1266238689423
-2.57386469841003
-8.9066926240921
-9.91605341434479
-4.41431319713593
-8.1792665719986
-8.94881784915924
-5.81347703933716
-8.29347991943359
-8.84792470932007
-4.92389023303986
-9.22918593883514
-8.47792279720306
-5.11336958408356
-10.9409931898117
-8.24728381633759
-7.11726665496826
-9.92828226089478
-7.04412317276001
-7.63631927967072
-9.72019779682159
-6.79554045200348
-7.70208060741425
-10.8254216909409
-8.38258254528046
-7.42054343223572
-11.0185329914093
-8.2280809879303
-7.57641565799713
-10.1264086961746
-9.03522264957428
-7.72282648086548
-9.43400478363037
-8.39363431930542
-6.8536251783371
-8.22395980358124
-9.22295415401459
-8.16894507408142
-10.006285905838
-10.2972786426544
-7.17398631572723
-9.94709527492523
-9.02627599239349
-5.74234938621521
-10.5320515632629
-9.11466932296753
-6.24331295490265
-12.2171021699905
-9.93208992481232
-7.51172530651093
-11.6587413549423
-7.81050193309784
-7.19033777713776
-11.6484771966934
-7.52006876468658
-9.29540312290192
-12.1194902658463
-6.90764915943146
-7.19206213951111
-10.8545792102814
-5.55845212936401
-10.1320896148682
-10.8051748275757
-5.91464996337891
-8.91854679584503
-10.8940631151199
-5.68163502216339
-9.06145322322845
-12.6197861433029
-4.39771997928619
-8.27330839633942
-12.6305471658707
-6.7898918390274
-7.67906808853149
-14.258439540863
-6.39199924468994
-10.0551908016205
-11.4306800365448
-7.16997408866882
-9.9257960319519
-13.3217539787292
-8.3968358039856
-8.52670383453369
-13.6687026023865
-7.35455417633057
-8.49275839328766
-14.5925217866898
-6.19718515872955
-6.55505263805389
-12.4408034086227
-6.40294873714447
-5.00028014183044
-13.089469909668
-6.36747312545776
-2.91080725193024
-13.2240872383118
-5.85250329971313
-2.97121143341064
-14.4805796146393
-6.67324233055115
-2.78600120544434
-12.8402899503708
-7.12295997142792
-4.17345011234283
-10.6675242185593
-6.01222789287567
-4.26511824131012
-9.79726111888885
-7.03913486003876
-5.53993201255798
-10.2018811702728
-7.78638291358948
-6.7772501707077
-10.3258069753647
-8.72576177120209
-7.79704487323761
-11.04348051548
-10.1964908838272
-7.59675228595734
-9.51655161380768
-7.99827015399933
-9.42500483989716
-10.3978437185287
-8.58383405208588
-9.89981937408447
-9.69429683685303
-9.57235670089722
-10.0702140331268
-10.9781529903412
-9.61478400230408
-9.17236948013306
-12.0157523155212
-8.63585186004639
-9.72183620929718
-12.599445939064
-9.53600943088531
-8.1469954252243
-10.0455912351608
-9.10710847377777
-7.40095746517181
-12.8153432607651
-8.29944932460785
-9.81625199317932
-11.0570514202118
-8.34397387504578
-9.01343667507172
-10.3477405309677
-8.96007478237152
-8.45387017726898
-8.73848760128021
-8.75514543056488
-7.76261925697327
-8.29849886894226
-9.71302533149719
-8.08364593982697
-9.48721563816071
-9.58796083927155
-7.65862190723419
-9.8229113817215
-10.0428825616837
-9.4178124666214
-9.88778984546661
-8.452512383461
-7.16166722774506
-9.55789411067963
-9.23461520671844
-8.023761510849
-8.70989680290222
-9.41610646247864
-8.02234447002411
-8.20528733730316
-9.38635528087616
-5.85190224647522
-10.176774263382
-9.69625544548035
-6.1557332277298
-8.78089106082916
-8.54832994937897
-7.65010070800781
-9.38015031814575
-8.38770341873169
-6.16255474090576
-8.74423265457153
-7.62667798995972
-8.48344135284424
-9.46076679229736
-7.04830932617188
-7.41929483413696
-9.58147811889648
-7.52572441101074
-7.68284463882446
-8.78783130645752
-7.05463790893555
-6.85010707378387
-9.6036776304245
-8.39162480831146
-7.85989105701447
-9.13873732089996
-9.23939383029938
-7.47813677787781
-8.25400471687317
-9.47942280769348
-7.74889969825745
-8.95972323417664
-8.08383011817932
-6.20994079113007
-8.77926909923553
-8.95062530040741
-6.29367852210999
-8.89209628105164
-8.67951560020447
-7.86805295944214
-10.6394085884094
-8.38802719116211
-6.65080809593201
-9.36910653114319
-8.12927174568176
-6.80663728713989
-10.2024025917053
-9.59816026687622
-7.79247057437897
-10.6350680589676
-7.2090607881546
-7.66979539394379
-11.2664479017258
-8.84656512737274
-9.14567232131958
-10.4543972015381
-8.65083694458008
-7.84681534767151
-11.1760666370392
-9.13651728630066
-10.2528665065765
-12.0728433132172
-8.98118710517883
-10.2907571792603
-12.1654386520386
-7.81077098846436
-8.94439613819122
-11.6522885560989
-8.6381584405899
-9.41749882698059
-10.4713251590729
-10.3194448947906
-8.95696210861206
-10.7738609313965
-10.2080163955688
-6.89620900154114
-10.507753610611
-11.0891315937042
-7.76420044898987
-10.2204511165619
-11.058652639389
-8.62437772750854
-10.4839110374451
-12.2776951789856
-8.0940113067627
-9.76802110671997
-10.7499361038208
-7.13682234287262
-9.05171406269073
-10.9192510843277
-8.31028580665588
-9.35210728645325
-10.2848145961761
-7.98645901679993
-8.13524413108826
-9.54307961463928
-7.57458448410034
-7.61629581451416
-10.8719139099121
-9.04376649856567
-7.97362232208252
-10.4882678985596
-7.16308784484863
-8.37651634216309
-11.0142521858215
-7.66423225402832
-7.83687114715576
-9.93301677703857
-8.47748243808746
-7.19832098484039
-9.37137711048126
-8.0902156829834
-6.96225452423096
-9.53606176376343
-8.64563655853271
-6.76335906982422
-10.2103371620178
-7.85277462005615
-7.36353540420532
-10.3035802841187
-7.97197890281677
-6.91750931739807
-9.78050112724304
-7.44474053382874
-7.05230164527893
-10.5707952976227
-8.76707220077515
-6.89898777008057
-10.0509977340698
-7.54509365558624
-8.47230207920074
-9.34361755847931
-8.05844497680664
-7.12528133392334
-10.1256928443909
-9.42118871212006
-6.22234570980072
-10.7596706151962
-8.81705391407013
-4.8581348657608
-10.5375038385391
-8.09207344055176
-6.14268112182617
-9.21061038970947
-9.01519227027893
-7.74132561683655
-8.81582188606262
-8.96506762504578
-7.3213746547699
-9.18793702125549
-8.68307793140411
-9.00725615024567
-9.38922369480133
-8.24643409252167
-8.9610413312912
-9.2135351896286
-9.09668755531311
-8.64441275596619
-6.44000792503357
-8.11695694923401
-8.24489092826843
-8.58239102363586
-7.68927419185638
-8.40532767772675
-8.70465075969696
-8.18535649776459
-8.09750211238861
-7.55061995983124
-9.75389850139618
-9.45730102062225
-6.06257140636444
-9.12569141387939
-8.73708772659302
-6.46524572372437
-7.65224659442902
-9.09322655200958
-6.54924404621124
-8.58803534507751
-8.65776181221008
-6.0014865398407
-9.04396891593933
-8.93955063819885
-5.51377391815186
-9.34259414672852
-9.23097801208496
-5.38388848304749
-9.97400403022766
-8.15195202827454
-2.90063941478729
-8.81219494342804
-9.59043562412262
-4.9443336725235
-9.52590191364288
-10.0142670869827
-4.14607274532318
-8.10077154636383
-11.4714266061783
-5.13382709026337
-6.91469705104828
-8.76838052272797
-4.32348215579987
-5.87817716598511
-9.45985221862793
-3.93728494644165
-7.97325766086578
-10.8856354951859
-4.41392600536346
-7.80042743682861
-10.0359330177307
-5.94620800018311
-7.49992144107819
-10.3858023881912
-7.2617107629776
-6.69452893733978
-8.28310716152191
-7.28871715068817
-6.91643750667572
-9.25548589229584
-7.03070676326752
-6.92409086227417
-12.6181235313416
-6.21504640579224
-6.19151639938354
-10.8810677528381
-7.1519193649292
-6.06146132946014
-12.2217592000961
-7.6672819852829
-6.30970764160156
-10.6965627670288
-8.02556371688843
-5.84129846096039
-9.77018916606903
-8.76722180843353
-5.28195548057556
-9.0058159828186
-9.70929527282715
-4.97273135185242
-10.0123422145844
-7.8075864315033
-3.71028125286102
-10.5372875928879
-7.774369597435
-5.3917521238327
-10.248983502388
-6.24478304386139
-7.31670129299164
-10.102539896965
-7.99649322032928
-7.50158512592316
-10.4393974542618
-9.40809786319733
-7.37433815002441
-9.66924333572388
-10.9277005195618
-8.30257380008698
-8.68888866901398
-10.8931452035904
-8.83994460105896
-8.03323149681091
-11.4466445446014
-7.87922692298889
-7.28835368156433
-11.8038523197174
-7.4570564031601
-7.00088965892792
-13.0757855176926
-9.40719723701477
-7.30888724327087
-10.1703555583954
-9.12263286113739
-6.63881003856659
-10.1463974714279
-8.46009206771851
-5.04988551139832
-10.4383153915405
-9.23116397857666
-5.55985760688782
-11.3717179298401
-8.97319197654724
-6.43071722984314
-11.1005966663361
-8.68854677677155
-5.50977766513824
-10.5885854959488
-9.06475746631622
-7.21126711368561
-11.0291529893875
-9.85315799713135
-8.43771934509277
-10.7575836181641
-9.88190686702728
-7.75792348384857
-11.811798453331
-8.93830847740173
-8.91108250617981
-11.6367795467377
-7.71625220775604
-8.70167052745819
-11.342532992363
-8.68220663070679
-10.1367521286011
-10.9161701202393
-7.6864767074585
-9.77758884429932
-10.5526657104492
-10.5552980899811
-9.13107848167419
-11.2270681858063
-8.8942608833313
-9.97288036346436
-9.24215650558472
-9.88680136203766
-8.41125166416168
-9.14707386493683
-10.4184551239014
-10.2985849380493
-10.08802318573
-8.5095340013504
-9.5058137178421
-11.3663302659988
-7.95329010486603
-8.7027360200882
-10.4784618616104
-8.78228294849396
-9.568976521492
-10.3710762262344
-8.19394493103027
-9.23382329940796
-12.3077750205994
-7.49674940109253
-9.62314701080322
-12.6488361358643
-10.8616536855698
-10.3039363622665
-10.2145494222641
-9.28938734531403
-9.69793999195099
-12.201204419136
-8.3518967628479
-9.64581155776978
-12.2030973434448
-8.34968173503876
-11.262032866478
-11.5252155065536
-8.31102633476257
-8.7491147518158
-11.3128349781036
-9.10930550098419
-10.2444998025894
-11.3192373514175
-9.53375995159149
-11.7710574865341
-9.63342940807343
-10.1439816951752
-10.5729100704193
-9.69642949104309
-8.12500023841858
-10.6336133480072
-9.4383704662323
-8.28164792060852
-11.3852035999298
-10.3032610416412
-8.49943363666534
-11.0169306993484
-11.3961840867996
-8.85168015956879
-11.7870563268661
-12.2681468725204
-8.77586007118225
-10.9532153606415
-10.6970574855804
-8.90374398231506
-12.0667383670807
-11.9777548313141
-9.78408920764923
-10.5091701745987
-12.0148426294327
-9.05758893489838
-11.4323619604111
-12.0150579214096
-10.6915711164474
-10.5493086576462
-12.1469258069992
-9.71074020862579
-11.0095173120499
-11.5329471826553
-9.5507218837738
-10.2767150402069
-11.6778295040131
-8.95082879066467
-10.0434601306915
-11.1369183063507
-8.77537441253662
-7.50070333480835
-11.0338745117188
-9.7200516462326
-9.92135369777679
-10.4765237569809
-8.22194111347198
-10.341606259346
-10.4855996370316
-8.54719889163971
-10.1523739099503
-11.3842016458511
-8.33570325374603
-9.6995929479599
-11.8691138029099
-8.5687917470932
-11.1696161031723
-9.90348279476166
-9.34842777252197
-9.90762233734131
-10.1617870330811
-10.4423431158066
-9.37770020961761
-8.97933042049408
-8.09446287155151
-11.077175617218
-9.79327535629272
-8.60451078414917
-9.64616966247559
-9.22325134277344
-8.54377472400665
-9.19914448261261
-10.1228853464127
-6.56899201869965
-10.071130156517
-11.114421248436
-6.49386584758759
-11.2690304517746
-10.9614742994308
-5.92219805717468
-10.7794501781464
-12.6780116558075
-5.4231960773468
-10.226802110672
-13.104171037674
-5.43497681617737
-10.4862520694733
-11.4499180316925
-5.32060980796814
-9.88164877891541
-11.6474893093109
-5.15354990959167
-10.2630128860474
-11.5360870361328
-6.35714054107666
-8.98360824584961
-10.4393739700317
-7.43947279453278
-8.12804806232452
-9.91625988483429
-6.42640590667725
-8.60628509521484
-10.9616742134094
-6.90373086929321
-8.63519191741943
-10.2414155006409
-7.01424968242645
-8.70968186855316
-10.7363308668137
-6.10149812698364
-8.11769819259644
-10.9861145019531
-7.90024864673615
-10.0353027582169
-10.475555062294
-7.34879076480865
-6.55427086353302
-11.9984875917435
-7.09342336654663
-9.29456472396851
-10.5946855545044
-6.16171085834503
-9.44734632968903
-10.8232833147049
-6.31152212619781
-9.6814843416214
-11.0770794153214
-6.50997626781464
-10.2651499509811
-11.7196148633957
-6.60562455654144
-9.24964320659637
-11.5512264966965
-5.32047319412231
-10.1483438014984
-11.5751521587372
-5.32518148422241
-9.2157027721405
-11.5324323177338
-5.29614639282227
-10.6619927883148
-11.8196408748627
-6.39653658866882
-10.5096185207367
-11.5134856700897
-5.48948621749878
-11.730174779892
-10.6943576335907
-5.39552319049835
-11.6776453256607
-9.74010193347931
-4.03916931152344
-10.8257639408112
-9.82109761238098
-3.4378103017807
-11.0932450294495
-10.6837677955627
-4.24669528007507
-9.1574809551239
-10.4370715618134
-2.85909414291382
-9.74732136726379
-12.1995823383331
-3.7642719745636
-10.3581078052521
-9.78839993476868
-2.72806739807129
-10.4027227163315
-10.7643769979477
-3.38692855834961
-10.7485409975052
-9.37677776813507
-3.27980506420135
-9.29294431209564
-8.75943076610565
-3.91630470752716
-8.45784509181976
-11.641849398613
-3.9540992975235
-8.60175573825836
-10.7301856279373
-5.44722032546997
-7.10733151435852
-10.3781969547272
-5.35012638568878
-5.93714153766632
-12.0229693651199
-6.04846012592316
-7.11959755420685
-10.7661548852921
-6.86778581142426
-8.90681684017181
-9.94396817684174
-6.07645976543427
-8.08241975307465
-12.3984717130661
-6.86717987060547
-9.34614419937134
-10.6191959381104
-7.33881652355194
-8.40124785900116
-12.3163985013962
-6.70121371746063
-6.34916436672211
-11.2788642644882
-6.65231871604919
-7.51673865318298
-10.2197029590607
-5.79899668693542
-6.74526476860046
-12.9157598018646
-6.03709697723389
-5.134521484375
-13.2912907600403
-3.94998490810394
-5.21192038059235
-12.9375585317612
-5.51372909545898
-6.07417845726013
-13.0927712917328
-4.75173103809357
-6.29521429538727
-13.2142935991287
-4.73710155487061
-7.38721418380737
-13.8415989875793
-6.80008852481842
-7.79417479038239
-12.6331278085709
-5.52455925941467
-7.78056025505066
-10.7725455760956
-3.32243251800537
-7.46718108654022
-11.7159227132797
-4.85133826732635
-6.27803361415863
-10.0599626302719
-4.04432010650635
-8.34928512573242
-7.74585151672363
-4.60033571720123
-8.61534750461578
-8.56213533878326
-4.85081136226654
-9.15207421779633
-8.38761651515961
-6.28709852695465
-8.52079546451569
-6.87235176563263
-4.49475765228271
-7.93506121635437
-9.3520667552948
-4.23839700222015
-6.91970765590668
-9.87067353725433
-4.16194820404053
-8.77139592170715
-10.3733870983124
-4.36731088161469
-8.70376598834991
-9.75371658802032
-3.98971974849701
-9.10617864131927
-9.4533451795578
-4.27129948139191
-10.0555614233017
-7.68059527873993
-4.5800861120224
-10.285029053688
-8.14903509616852
-4.0053938627243
-11.346951842308
-5.5120347738266
-4.01898849010468
-12.8114985227585
-5.13096654415131
-5.19195771217346
-11.8258912563324
-7.28743243217468
-4.86217832565308
-11.4350695610046
-5.5927140712738
-5.54294085502625
-12.3706526756287
-5.64767789840698
-7.00157821178436
-11.6956948041916
-5.56335961818695
-5.57993340492249
-11.7878851890564
-6.65892124176025
-6.16669011116028
-10.4815361499786
-4.81164836883545
-6.12855970859528
-9.39533674716949
-4.24931800365448
-6.62560057640076
-9.81739020347595
-4.31683921813965
-6.3057736158371
-9.87436378002167
-3.20257723331451
-4.71034407615662
-10.7909967899323
-3.17655467987061
-7.05448961257935
-12.1669306755066
-2.85932886600494
-7.47702360153198
-12.0557546615601
-2.00660364329815
-6.77023696899414
-11.0053381919861
-1.51282498240471
-6.52461779117584
-11.99957716465
-3.24235010147095
-6.10006749629974
-11.3028734922409
-4.60249817371368
-8.23919415473938
-11.8807456493378
-5.85707926750183
-7.49160611629486
-12.8724030256271
-5.52808463573456
-7.18325972557068
-13.1652224063873
-8.62625575065613
-7.35517621040344
-13.0169780254364
-5.33908820152283
-7.08974373340607
-11.813089966774
-6.36518681049347
-7.14068818092346
-11.3677060604095
-6.51421666145325
-6.79132735729218
-12.0457834005356
-5.64995419979095
-5.78592097759247
-12.5639394521713
-6.01623141765594
-7.26498651504517
-12.6958327293396
-4.87947034835815
-7.49426436424255
-13.9220626354218
-3.77163100242615
-4.95184540748596
-13.3125014305115
-6.39579963684082
-8.14765954017639
-12.1845257282257
-5.6987771987915
-7.44615316390991
-12.6131882667542
-5.65557193756104
-6.17070376873016
-14.0580033063889
-8.15215909481049
-7.10622692108154
-12.7591052055359
-8.78171539306641
-9.78191840648651
-12.2809780836105
-7.5051873922348
-8.1047271490097
-12.4204205274582
-8.35951459407806
-8.49637889862061
-11.0094728469849
-9.12450742721558
-9.12733316421509
-9.2818546295166
-10.5638885498047
-7.64855718612671
-8.78762865066528
-9.51378059387207
-7.27607750892639
-10.3128569126129
-10.8148205280304
-7.49205875396729
-9.55830049514771
-10.3799986839294
-6.70413899421692
-7.46177983283997
-11.5243208408356
-7.56074452400208
-8.4864547252655
-10.6597583293915
-7.41776311397552
-8.48847568035126
-9.80355727672577
-7.23259854316711
-9.81081318855286
-9.22394967079163
-7.56254005432129
-8.69424057006836
-10.7509722709656
-6.60231900215149
-10.2071845531464
-9.13973450660706
-7.27468407154083
-9.15507280826569
-10.8168479204178
-8.68596792221069
-10.5085487365723
-11.4199390411377
-8.22820472717285
-8.49007272720337
-10.9517850875854
-9.29755330085754
-9.32169222831726
-9.24393057823181
-9.49925303459167
-8.73097968101501
-9.4168221950531
-8.84567260742188
-9.79192304611206
-9.55368757247925
-8.5149347782135
-9.8975989818573
-11.1429965496063
-7.74702715873718
-9.32565999031067
-10.2614033222198
-8.63077998161316
-10.0115711688995
-10.8442795276642
-9.79008138179779
-9.94668710231781
-10.0158771276474
-8.10899496078491
-9.84337186813354
-11.1836457252502
-9.14480745792389
-10.3905178308487
-10.8460365533829
-9.22090804576874
-9.6209796667099
-9.95074021816254
-9.20679020881653
-9.91759276390076
-10.9590880870819
-8.32218360900879
-9.42080450057983
-13.4267482757568
-9.13047003746033
-9.63005328178406
-12.0880224704742
-7.9994033575058
-11.4421657323837
-12.5970233678818
-8.7227725982666
-11.1048784255981
-12.9645528793335
-8.72733867168427
-11.0986207723618
-12.4247545003891
-8.58770608901978
-10.2400412559509
-10.8260493278503
-8.50286662578583
-10.4828027486801
-11.3627113103867
-9.97346436977386
-9.62049758434296
-11.828565955162
-11.1637510061264
-9.99484002590179
-10.3182481527328
-9.27278816699982
-9.7710462808609
-12.3466354608536
-7.49129688739777
-10.9053636789322
-12.5528227090836
-7.64898884296417
-11.3356405496597
-12.2038313150406
-6.05209338665009
-10.89903819561
-12.8135727643967
-6.29228568077087
-11.1440556049347
-12.3440668582916
-6.85003590583801
-10.2476489543915
-10.6253182888031
-6.89210486412048
-12.5090396404266
-10.7410161495209
-7.33336520195007
-12.8359735012054
-11.4028613567352
-7.28705132007599
-11.2931281328201
-9.01046288013458
-6.51880705356598
-11.5129796266556
-9.16919577121735
-6.32342517375946
-9.75847804546356
-9.47381627559662
-6.1418639421463
-10.1810795068741
-11.1414924860001
-6.39852523803711
-8.9439868927002
-9.24675369262695
-5.1119487285614
-9.14390850067139
-9.06941509246826
-5.62257993221283
-9.52943336963654
-9.47467863559723
-6.58905363082886
-9.68968677520752
-8.4361891746521
-6.31230390071869
-9.40803563594818
-8.67323577404022
-5.77746534347534
-10.7965860366821
-8.82161140441895
-6.59961569309235
-9.18365252017975
-8.64022934436798
-6.00845742225647
-8.19456219673157
-8.3465416431427
-5.42046749591827
-9.71100604534149
-7.50793159008026
-6.17269968986511
-10.4469411373138
-7.69638228416443
-5.79869270324707
-9.48034000396729
-9.13595485687256
-7.24213325977325
-13.0070649385452
-7.69722664356232
-7.50041508674622
-10.6064646244049
-9.3247606754303
-6.82017385959625
-9.64553558826447
-8.7777978181839
-6.77042090892792
-10.2855285406113
-8.13094079494476
-6.76286625862122
-10.9768927097321
-6.9608199596405
-6.90879094600677
-8.93385970592499
-5.95355594158173
-7.72075462341309
-10.4381012916565
-5.81856298446655
-8.01233458518982
-10.9345791339874
-6.12034726142883
-7.62130439281464
-9.85260951519012
-6.46973407268524
-6.71196043491364
-9.10843098163605
-5.66671192646027
-8.43167471885681
-9.31007981300354
-7.15764117240906
-8.10848820209503
-10.5894366502762
-7.68215382099152
-9.82341635227203
-11.947382569313
-5.87069094181061
-8.29407107830048
-11.6065090894699
-6.3589414358139
-8.69907653331757
-12.3964084386826
-6.16241824626923
-7.95824682712555
-12.2141252756119
-6.59742748737335
-8.2542816400528
-14.6984721422195
-6.97619688510895
-6.87057983875275
-12.327162861824
-7.54495584964752
-5.37166082859039
-11.8506668806076
-8.43909537792206
-6.71218848228455
-10.3062055110931
-6.24156451225281
-6.64055800437927
-11.0518510341644
-7.31987595558167
-8.30500066280365
-11.0402806997299
-7.54288995265961
-6.46741998195648
-10.9577988386154
-8.45431554317474
-5.60436928272247
-10.4060827493668
-8.5830169916153
-5.45309662818909
-11.9472489356995
-7.71986436843872
-6.59821796417236
-13.0575199127197
-8.0060567855835
-6.31356179714203
-10.5772660970688
-8.39862763881683
-6.84432518482208
-10.4665743112564
-7.54367125034332
-7.85082530975342
-11.3531985282898
-6.21544504165649
-8.04011487960815
-12.142879486084
-6.33986473083496
-7.16099309921265
-13.4063429832458
-7.35538005828857
-6.66252708435059
-13.0402374267578
-7.41704273223877
-6.35265064239502
-13.0057692527771
-7.40239906311035
-5.50011837482452
-12.5278984308243
-5.81162512302399
-7.20703542232513
-11.918093085289
-6.67404687404633
-7.37608897686005
-12.250902056694
-6.82523000240326
-6.88653683662415
-12.0746247768402
-7.00609135627747
-8.25168907642365
-10.8897429704666
-6.72681534290314
-7.58554363250732
-10.5960450172424
-7.36255598068237
-9.26900911331177
-11.2800221443176
-7.58445453643799
-8.06256997585297
-11.7797511816025
-6.53503119945526
-7.9018886089325
-10.9688227176666
-6.85461163520813
-5.80153942108154
-10.8834021091461
-6.55116486549377
-6.71095776557922
-10.2048461437225
-6.59268879890442
-6.57420098781586
-12.5015791654587
-5.16772663593292
-8.11539506912231
-10.6673188209534
-5.51298713684082
-8.36453950405121
-9.86084640026093
-7.09916913509369
-7.29502665996552
-9.06248319149017
-6.86377894878387
-10.5055645704269
-9.03454530239105
-6.33128249645233
-8.96007096767426
-9.00287044048309
-7.93593442440033
-8.11021876335144
-8.86075472831726
-8.1716525554657
-10.5390852689743
-9.16210639476776
-5.78934013843536
-9.08187758922577
-8.75629270076752
-6.68159234523773
-9.36386394500732
-9.8178129196167
-5.26022481918335
-10.9690257310867
-9.42583382129669
-6.21041691303253
-11.2930254936218
-10.5255990028381
-5.2155122756958
-12.0286532640457
-9.17614424228668
-5.17003262042999
-11.5481386184692
-10.0621528625488
-5.09827136993408
-11.8815906047821
-10.4181087017059
-3.43409037590027
-12.0468285083771
-10.5787699222565
-2.8551971912384
-13.3753398656845
-11.3488696813583
-2.66872727870941
-12.4193251132965
-10.0730926990509
-2.96846187114716
-11.0849857330322
-11.2824144363403
-4.28332829475403
-10.4378522634506
-10.7244237661362
-4.97780501842499
-10.6561428308487
-12.1795021295547
-4.94113266468048
-11.6847158670425
-11.3617254495621
-4.75273406505585
-10.8085932731628
-11.243495464325
-5.07040357589722
-13.2189379930496
-12.821454167366
-4.49112522602081
-12.2580517530441
-12.8135222196579
-5.29595386981964
-11.0954684019089
-15.2106178998947
-6.75162589550018
-11.5604693889618
-14.6899287700653
-5.43664622306824
-11.4427495002747
-13.2526450157166
-4.62519574165344
-12.2245036363602
-12.7880479097366
-3.97388899326324
-11.1961418390274
-12.9018846750259
-4.58051455020905
-10.8993895053864
-12.9591763019562
-4.30413889884949
-11.5409698486328
-13.384973526001
-4.10567307472229
-11.0367367267609
-12.4647696018219
-2.6561307311058
-9.05539417266846
-11.3264837265015
-3.96456122398376
-11.2436975240707
-11.7327188253403
-6.93754088878632
-9.9906325340271
-10.9972767829895
-6.58372831344604
-10.6625429391861
-9.88297712802887
-8.37211620807648
-9.71617007255554
-9.4980161190033
-9.68918490409851
-11.1591160297394
-10.8642513751984
-8.22446799278259
-13.020639538765
-10.1062022447586
-7.66484701633453
-14.3619266748428
-9.5240570306778
-6.57217752933502
-13.4748201370239
-8.53832197189331
-8.20789861679077
-12.8056098222733
-9.60731041431427
-8.11564791202545
-13.6858882904053
-9.20861291885376
-7.89512014389038
-13.6859990358353
-8.92814409732819
-7.94734919071198
-14.3947386741638
-9.10309267044067
-7.70720767974854
-11.3885889053345
-9.57163524627686
-8.40547275543213
-11.4661166667938
-9.07234454154968
-9.79949021339417
-9.79281938076019
-8.90242183208466
-9.41310584545135
-10.4498785734177
-10.1558970212936
-9.62535893917084
-10.3321224451065
-8.17363178730011
-9.81163370609283
-9.48198485374451
-10.9612004756927
-8.23084712028503
-10.8526760339737
-10.2704130411148
-8.22640335559845
-8.0948623418808
-11.5044049024582
-8.91325080394745
-8.14937961101532
-11.0241421461105
-9.96919810771942
-8.79085886478424
-11.1499615907669
-8.04821026325226
-8.99306559562683
-11.6115710735321
-8.89570784568787
-8.59196054935455
-11.9638987779617
-9.1492725610733
-10.4268882274628
-10.7683122158051
-9.85447573661804
-9.03545892238617
-12.0748556852341
-9.44898974895477
-9.1738144159317
-11.5954843759537
-9.0316926240921
-10.1787606477737
-12.5114079713821
-7.27890026569366
-9.97503077983856
-11.2544020414352
-8.25009620189667
-10.0237745046616
-9.96443402767181
-8.76332986354828
-11.2577148675919
-10.8147245645523
-7.64959251880646
-10.8574538230896
-11.1338706016541
-7.39156866073608
-9.75215947628021
-11.4027284383774
-5.68211400508881
-8.70656967163086
-12.5495901107788
-7.14064168930054
-8.43201208114624
-10.6336388587952
-6.75242233276367
-9.06156992912292
-11.1947190761566
-6.40849661827087
-8.77986216545105
-11.0876562595367
-5.30080223083496
-7.76106381416321
-13.2451059818268
-8.09374785423279
-9.75547456741333
-12.5082564353943
-7.41819190979004
-9.18656361103058
-12.8772031068802
-4.78290736675262
-9.20014870166779
-11.1524831056595
-4.82816898822784
-9.48790037631989
-12.3046318292618
-4.78112995624542
-8.38919401168823
-11.9753880500793
-5.22031116485596
-8.68648111820221
-11.5876590013504
-5.01123678684235
-8.43174839019775
-10.7926545143127
-4.6716947555542
-8.50811910629272
-12.818103313446
-6.06351232528687
-9.45831370353699
-12.2110311985016
-5.19366693496704
-8.95321822166443
-12.7198731899261
-5.96608948707581
-9.13545072078705
-13.4293435811996
-6.05328357219696
-8.44181394577026
-12.351779460907
-4.52167797088623
-9.24199092388153
-9.35243308544159
-7.58185613155365
-9.32943105697632
-10.0351624488831
-7.83203363418579
-9.44407570362091
-10.168540596962
-6.39749300479889
-8.69264817237854
-10.0261013507843
-8.16131186485291
-9.48643600940704
-9.30489265918732
-7.31157314777374
-9.71242451667786
-7.15619874000549
-7.3294665813446
-8.06831192970276
-8.22251677513123
-5.73222756385803
-8.11620378494263
-8.41295671463013
-6.10353231430054
-8.61066126823425
-8.0915424823761
-6.17187190055847
-9.50761151313782
-9.56635212898254
-6.17560458183289
-10.242395401001
-10.9362478256226
-6.40364074707031
-9.71697735786438
-9.9884660243988
-5.99683213233948
-9.22171151638031
-9.98609006404877
-4.32833635807037
-7.60398244857788
-8.25360059738159
-5.97356033325195
-7.36306631565094
-7.95498621463776
-4.3333135843277
-7.51959705352783
-8.81217050552368
-3.90189146995544
-8.73237705230713
-8.68647241592407
-4.30591511726379
-8.54361081123352
-10.4637591838837
-3.9569890499115
-7.8261513710022
-10.2791919708252
-5.9864649772644
-9.33867084980011
-10.1790615320206
-5.63984477519989
-8.53495109081268
-10.7602041959763
-5.25123465061188
-7.10251808166504
-8.88742542266846
-5.36844182014465
-6.68237709999084
-9.39927554130554
-5.24887990951538
-8.6835161447525
-11.389608502388
-4.73012220859528
-7.4630788564682
-10.9562696218491
-5.73819816112518
-9.24505305290222
-11.6440451145172
-4.98075175285339
-8.18515276908875
-11.0272228717804
-6.93137192726135
-7.57828068733215
-10.4403202533722
-7.66527628898621
-8.50638115406036
-10.4130469560623
-5.34405028820038
-7.67716503143311
-9.35025215148926
-5.58797740936279
-6.44232714176178
-6.62269651889801
-5.77988398075104
-5.8919643163681
-7.21565997600555
-5.28095948696136
-7.40271747112274
-11.1657837629318
-5.03350126743317
-9.59272277355194
-11.5967267751694
-3.47395300865173
-8.12021553516388
-9.20026695728302
-2.93477249145508
-7.16076266765594
-8.7485431432724
-2.27362531423569
-7.2249608039856
-9.61160850524902
-3.78351640701294
-8.20637190341949
-8.55365908145905
-2.75713813304901
-7.73284566402435
-8.92964398860931
-1.93763801455498
-9.41664338111877
-8.169757604599
-2.27726063132286
-11.3667212724686
-9.28181946277618
-1.73908128573385
-9.41504323482513
-8.79879415035248
-0.336263656616211
-10.1346331834793
-8.11395275592804
0.593306183815002
-10.1086040735245
-6.09797394275665
-0.602342963218689
-10.7476668357849
-4.77208423614502
-0.510675191879272
-9.7186119556427
-2.37715595960617
-0.507114768028259
-10.0822552442551
-2.3777414560318
-1.99949119985104
-11.1309775114059
-2.90443062782288
-2.41081351041794
-10.1886540651321
-2.52807539701462
-0.925434470176697
-8.21219885349274
-4.710245013237
-2.10172158479691
-9.20481598377228
-4.82048809528351
-1.72511441446841
-9.87406086921692
-4.20742678642273
-1.2564263343811
-10.0307476520538
-5.10977745056152
-1.22789150476456
-7.58211779594421
-5.21378803253174
-0.811540961265564
-8.35584676265717
-3.49970972537994
-0.0758152008056641
-9.53690433502197
-4.57911014556885
-0.496364235877991
-9.5009959936142
-6.30446422100067
-0.998015642166138
-10.6370098590851
-5.27926588058472
-1.52151349186897
-9.32163190841675
-5.83961200714111
-3.06866145133972
-7.92045867443085
-7.0305083990097
-2.46719717979431
-9.57585942745209
-6.09674727916718
-2.90233075618744
-9.88448786735535
-4.45002126693726
-2.12427017092705
-9.26096820831299
-5.1482720375061
-2.63781422376633
-11.0059239864349
-4.83299970626831
-2.52059066295624
-9.98256051540375
-5.39815080165863
-2.77610522508621
-9.38385534286499
-4.47286295890808
-3.09844589233398
-10.7658479213715
-5.17689108848572
-5.07396507263184
-11.6341828107834
-4.1227480173111
-4.16992366313934
-10.3661224842072
-4.66954946517944
-4.33109664916992
-9.55452835559845
-4.34094393253326
-4.89328730106354
-9.32553815841675
-4.60817337036133
-4.93279314041138
-9.39994561672211
-3.59152603149414
-4.46499931812286
-7.07113921642303
-4.61132895946503
-5.68418323993683
-8.04514360427856
-4.71729731559753
-4.63259601593018
-9.09750092029572
-4.39490950107574
-6.04865229129791
-10.1082869768143
-3.61145150661469
-6.64180910587311
-9.16593706607819
-4.49060571193695
-6.62789595127106
-9.06912410259247
-4.03984534740448
-5.61041676998138
-8.4975221157074
-4.15572381019592
-6.06963610649109
-9.65144741535187
-4.47458517551422
-5.67050015926361
-9.94925260543823
-3.36823058128357
-6.7590594291687
-10.4319401979446
-5.78085649013519
-5.20718705654144
-8.48011577129364
-4.97684180736542
-5.90469920635223
-9.1574501991272
-5.03255772590637
-3.05787932872772
-8.17367124557495
-5.47395133972168
-2.95246803760529
-9.45174419879913
-5.63032734394073
-3.6250866651535
-10.0717793703079
-5.0999208688736
-4.97600591182709
-10.142520070076
-4.53339850902557
-5.40142691135406
-10.1232200860977
-4.36200487613678
-7.82255136966705
-9.78580832481384
-4.30306363105774
-6.87998700141907
-7.8813089132309
-3.95280182361603
-7.04031026363373
-9.07658541202545
-3.5151115655899
-6.81398403644562
-8.96258115768433
-4.69672155380249
-5.77297782897949
-9.05494117736816
-4.23698663711548
-8.02483892440796
-10.1433526277542
-3.81262218952179
-6.95608341693878
-10.1444218158722
-3.71550393104553
-5.90707802772522
-11.1583987474442
-3.98949468135834
-5.87873518466949
-9.29569208621979
-5.14843380451202
-5.4283047914505
-9.81743168830872
-5.58094573020935
-7.82553505897522
-9.25469660758972
-5.74576568603516
-7.87044215202332
-10.1469835042953
-5.56481111049652
-6.70245254039764
-10.8780080080032
-5.82513248920441
-6.64830839633942
-11.3031690120697
-6.28386569023132
-5.21469855308533
-12.4529330730438
-4.5735125541687
-7.62406277656555
-12.3194433450699
-5.12308394908905
-6.04225981235504
-12.30280148983
-4.14504325389862
-7.0966385602951
-10.7699983119965
-5.71086859703064
-5.00453424453735
-10.8793414831161
-6.13125646114349
-6.37416684627533
-11.3441735506058
-5.080197930336
-8.34307396411896
-12.0546778440475
-4.53638923168182
-7.20609033107758
-11.8245984315872
-5.76748383045197
-8.82593595981598
-13.2225691080093
-5.45665776729584
-8.38080847263336
-12.2687472105026
-3.95409905910492
-9.72101724147797
-11.0423961877823
-5.88996613025665
-8.00210392475128
-7.98901462554932
-6.61680269241333
-8.77486801147461
-7.96675145626068
-4.86815583705902
-10.1199802160263
-9.02732241153717
-4.99110519886017
-9.29299318790436
-11.4065203666687
-4.82814502716064
-11.6030812263489
-10.0152471065521
-3.82190215587616
-9.17330479621887
-11.5638638734818
-4.44556486606598
-11.2180196046829
-12.0173921585083
-4.67027592658997
-9.23718357086182
-12.7329225540161
-5.77253580093384
-8.15099668502808
-14.0134414434433
-6.12362849712372
-8.23177850246429
-13.1713166236877
-5.16875505447388
-8.68660402297974
-14.3695677518845
-5.14107143878937
-9.47497117519379
-13.4739599227905
-3.85445189476013
-10.0560035705566
-12.9919167757034
-3.89632666110992
-10.9008713960648
-12.5344449281693
-4.59243214130402
-10.06869328022
-12.8236237764359
-3.90427029132843
-9.32796776294708
-12.3483419418335
-2.93531560897827
-9.53402042388916
-12.3702049255371
-4.80942058563232
-9.42838191986084
-11.7514755725861
-4.77924656867981
-8.19923710823059
-13.020955324173
-4.23340845108032
-5.6910195350647
-13.8394482135773
-3.32658362388611
-7.04981780052185
-12.7631316184998
-3.55589640140533
-6.27725315093994
-12.0159139633179
-3.15363621711731
-7.07668447494507
-12.0550785064697
-3.66902995109558
-7.29590892791748
-11.9608559608459
-5.13041687011719
-6.20026111602783
-11.6308053731918
-4.6500529050827
-7.04390513896942
-12.6591556072235
-3.82936310768127
-7.57464861869812
-13.1434017419815
-4.08552539348602
-7.37499725818634
-13.3525837659836
-3.23190343379974
-6.32690227031708
-9.85082864761353
-4.61036086082458
-4.44077825546265
-9.31217277050018
-4.22672045230865
-5.35218036174774
-8.90722119808197
-4.26483905315399
-5.610879778862
-9.98511695861816
-2.2184180021286
-5.46746516227722
-9.31723439693451
-3.20829975605011
-4.5826712846756
-9.79634988307953
-1.539465919137
-6.20429694652557
-10.5563457012177
-1.89920218288898
-8.54604601860046
-9.55839705467224
-1.40490138530731
-6.52226901054382
-9.02166557312012
-0.957282900810242
-6.28554344177246
-11.0976153612137
-2.18655467033386
-4.16461789608002
-10.9256103038788
-2.11426156759262
-4.82376766204834
-10.4415838718414
-2.51315546035767
-3.18729412555695
-9.06742799282074
-2.65120536088943
-5.5304616689682
-9.47457265853882
-2.56259948015213
-4.89727735519409
-8.79833233356476
-3.84324991703033
-4.65338599681854
-9.58016443252563
-4.38989496231079
-5.80585718154907
-11.2088457345963
-3.38009834289551
-5.01767146587372
-8.31143760681152
-5.68221163749695
-5.00850200653076
-7.59242653846741
-6.23401713371277
-5.1104838848114
-7.91934096813202
-6.75026834011078
-4.87712919712067
-7.39724516868591
-7.09429717063904
-6.48429083824158
-7.5204519033432
-5.23772180080414
-6.28077876567841
-7.97655165195465
-5.67820966243744
-6.38028967380524
-9.83942675590515
-5.46297454833984
-6.29269957542419
-9.4582257270813
-5.63300013542175
-6.60327911376953
-9.62123620510101
-5.4444135427475
-5.83714711666107
-8.03356039524078
-5.66044127941132
-4.70307719707489
-9.39893436431885
-5.18397307395935
-5.10947608947754
-10.2227056026459
-5.49943923950195
-5.98286509513855
-10.8112515211105
-5.31242859363556
-4.75565016269684
-10.7794281244278
-5.68949472904205
-5.23070323467255
-11.3702509403229
-5.55560374259949
-5.9910409450531
-11.0273393392563
-5.34911572933197
-7.30648982524872
-9.0588915348053
-5.87273597717285
-5.11343550682068
-10.8893468379974
-6.05050921440125
-4.7395544052124
-9.98579573631287
-6.06111693382263
-6.53239464759827
-11.2800381183624
-5.64849638938904
-8.416011095047
-10.0732344388962
-5.05839192867279
-8.55093085765839
-11.265384554863
-5.1382702589035
-6.59416663646698
-10.9202017784119
-6.51254844665527
-4.9417405128479
-11.984228014946
-7.04148662090302
-3.50046420097351
-11.4320493936539
-7.2590891122818
-3.65377771854401
-12.2159844636917
-7.51405584812164
-3.96121394634247
-13.7812821865082
-7.28701901435852
-3.70223665237427
-13.7101975679398
-5.54516327381134
-5.12337505817413
-13.8605660200119
-6.34960830211639
-5.50763952732086
-11.44759786129
-7.82394444942474
-5.2808974981308
-12.1862111091614
-6.27342081069946
-5.49625849723816
-10.2674313783646
-8.06842625141144
-5.12059938907623
-12.840789437294
-7.12262403964996
-5.25362241268158
-12.6745473146439
-6.23175156116486
-6.26522982120514
-12.7302103042603
-5.85354804992676
-7.01426029205322
-11.240379691124
-6.24908673763275
-6.21102750301361
-10.9885017871857
-5.81130433082581
-5.31113386154175
-10.3070685863495
-5.98077607154846
-7.12971091270447
-11.5686678886414
-5.26302099227905
-9.66785097122192
-10.8427952528
-5.75868475437164
-9.30613076686859
-8.59149730205536
-5.96659028530121
-8.2166975736618
-8.18490445613861
-5.98116385936737
-8.58899772167206
-8.96679162979126
-5.79021549224854
-8.09729909896851
-7.82080721855164
-6.23897385597229
-8.99478459358215
-8.77387869358063
-6.34826910495758
-8.9883805513382
-8.72170686721802
-5.55016732215881
-7.49856805801392
-9.08290576934814
-4.40076494216919
-10.3376250267029
-9.17467367649078
-5.06247293949127
-9.39031612873077
-9.00188648700714
-5.14700043201447
-9.30956518650055
-8.4735221862793
-7.19582605361938
-8.00782251358032
-10.2590301036835
-5.89125514030457
-8.979083776474
-9.85974061489105
-6.16900718212128
-8.42935264110565
-11.3952294588089
-6.13179981708527
-8.44946825504303
-10.9858584403992
-3.81957006454468
-10.6290850639343
-11.7863081693649
-4.60291254520416
-9.92642390727997
-12.8735941648483
-5.21867740154266
-10.1957739591599
-11.2052063941956
-3.81130051612854
-9.3219108581543
-11.0609837770462
-4.30426895618439
-9.52730190753937
-8.88395524024963
-5.12006187438965
-7.59799790382385
-9.58313810825348
-2.965167760849
-9.80657255649567
-7.53517842292786
-3.27046954631805
-10.5708544254303
-6.86849749088287
-2.71518123149872
-11.1642862558365
-8.25035166740417
-3.2443163394928
-10.2171165943146
-6.88198626041412
-3.16200816631317
-10.9534455537796
-7.08260810375214
-3.15624725818634
-10.0806883573532
-6.79483354091644
-5.04219806194305
-10.9031037092209
-7.6786253452301
-5.52224826812744
-9.69210743904114
-5.95006561279297
-4.73695802688599
-9.97276258468628
-5.54923331737518
-4.72375428676605
-8.81204998493195
-7.66983091831207
-3.74429523944855
-9.07288086414337
-6.3556524515152
-2.97244715690613
-8.58735334873199
-5.41913032531738
-3.43565404415131
-9.2985782623291
-6.40590441226959
-3.14203453063965
-9.25683653354645
-4.94378197193146
-4.76825296878815
-9.17149364948273
-4.85637235641479
-4.51556277275085
-7.15043973922729
-4.81117045879364
-3.46140193939209
-8.16376984119415
-3.87682616710663
-4.30589377880096
-7.74525129795074
-4.50378966331482
-4.52679800987244
-5.44525790214539
-6.15031039714813
-4.05095684528351
-6.24892270565033
-4.29583084583282
-5.83591711521149
-5.53890407085419
-5.97057688236237
-4.84306347370148
-6.05517685413361
-6.36769020557404
-3.50894701480865
-5.36597716808319
-6.95431315898895
-5.11636292934418
-6.21189916133881
-5.9291889667511
-4.66310286521912
-5.83930468559265
-7.13944005966187
-4.71412968635559
-6.54254817962646
-7.43970847129822
-4.72663354873657
-6.84687924385071
-6.96636188030243
-5.49934351444244
-6.08465182781219
-6.57894444465637
-3.90890407562256
-7.91093993186951
-6.81502914428711
-5.06736612319946
-7.86549377441406
-6.87721383571625
-4.15663778781891
-7.35434377193451
-7.27756142616272
-3.43239629268646
-7.96892762184143
-6.94632732868195
-4.46502959728241
-7.52777493000031
-6.46097183227539
-5.03729486465454
-8.99211502075195
-5.98206174373627
-4.35426485538483
-8.87417876720428
-5.53465282917023
-5.11800038814545
-11.105495095253
-5.46339297294617
-4.63727927207947
-9.71912550926208
-6.12762916088104
-4.1118665933609
-9.2902215719223
-6.49782371520996
-5.03861737251282
-9.15791082382202
-7.74237823486328
-3.55895733833313
-8.15521335601807
-9.02709925174713
-2.06949064135551
-9.06607401371002
-8.18773877620697
-3.40096688270569
-8.50568425655365
-7.61421012878418
-3.41875720024109
-7.84296417236328
-7.44645130634308
-4.72060763835907
-8.6730991601944
-6.59907221794128
-3.39203250408173
-9.19073462486267
-8.43966376781464
-3.27239871025085
-8.58567178249359
-8.84210753440857
-4.3074061870575
-4.83131647109985
-7.75018680095673
-4.58891069889069
-4.3786233663559
-8.29153752326965
-4.26997542381287
-5.41521644592285
-8.76854991912842
-4.69171524047852
-5.48186731338501
-9.91112542152405
-3.60573410987854
-2.87762880325317
-8.8934018611908
-3.42718470096588
-2.55270850658417
-7.8853611946106
-3.97644543647766
-3.23274004459381
-8.59533524513245
-2.56375169754028
-2.29031854867935
-8.6074059009552
-3.73198628425598
-4.39397549629211
-9.50541150569916
-4.2387501001358
-1.9614096134901
-9.10103797912598
-4.92733430862427
-2.0529705286026
-8.23286712169647
-4.6501556634903
-2.85650420188904
-5.90962636470795
-4.11981022357941
-4.31999933719635
-5.04193079471588
-4.09814417362213
-5.31885373592377
-5.66561567783356
-3.32229161262512
-5.6624356508255
-6.50045430660248
-2.73345303535461
-5.65993630886078
-5.88647568225861
-3.43553829193115
-3.76284277439117
-5.46798968315125
-5.0302255153656
-4.44897603988647
-6.54841887950897
-5.33323442935944
-3.49291491508484
-7.16278374195099
-3.47192060947418
-5.38274443149567
-8.11198580265045
-4.06288349628448
-5.59498083591461
-6.60054528713226
-4.58635437488556
-5.26747572422028
-8.45938336849213
-4.05219209194183
-4.93379104137421
-8.2223961353302
-4.85712766647339
-5.57168436050415
-7.37788653373718
-4.29447770118713
-5.19211649894714
-7.57799470424652
-4.08528196811676
-5.96339070796967
-7.81109380722046
-5.96003866195679
-3.61004936695099
-6.98006308078766
-6.37363636493683
-4.5236428976059
-7.46261632442474
-5.08555853366852
-4.3387256860733
-8.37422776222229
-5.22477960586548
-4.37735652923584
-6.78995680809021
-4.25010108947754
-5.87895798683167
-7.6272794008255
-3.50121927261353
-4.7701233625412
-6.90532636642456
-3.40197825431824
-3.99897241592407
-7.26230108737946
-2.87445187568665
-3.24091053009033
-6.89419436454773
-1.67045367881656
-4.24977898597717
-6.31637048721313
-2.8499299287796
-4.1512885093689
-7.64014077186584
-1.04118931293488
-5.25137662887573
-6.7030063867569
-0.100025415420532
-4.53011500835419
-8.18237495422363
0.493745803833008
-7.46695518493652
-7.98023748397827
-1.09736984968185
-6.20989751815796
-7.84957849979401
-2.24120616912842
-5.56000506877899
-6.25086688995361
-1.54648956656456
-5.20786023139954
-6.81466686725616
-1.40202128887177
-5.37163865566254
-7.07799339294434
-2.33764433860779
-5.27494645118713
-7.66121113300323
-2.54375731945038
-5.58154022693634
-7.92756974697113
-1.37241145968437
-5.50709998607635
-7.41700863838196
-3.35250389575958
-6.59627461433411
-6.44985747337341
-5.13085627555847
-6.19815182685852
-6.57363367080688
-3.95143151283264
-6.55260276794434
-7.81298685073853
-2.9269654750824
-6.76622676849365
-7.54253387451172
-2.24477437138557
-7.44800567626953
-8.36807262897491
-4.00610864162445
-7.06587469577789
-6.03521203994751
-2.18695706129074
-4.62397050857544
-6.41809213161469
-1.90621471405029
-4.7487758398056
-7.37371790409088
-2.85657119750977
-4.13392341136932
-6.11170399188995
-3.55261504650116
-4.35449945926666
-6.9058051109314
-3.98018288612366
-5.31395959854126
-7.74077486991882
-3.41902601718903
-5.07653212547302
-7.37314343452454
-2.82102382183075
-6.95241379737854
-8.13363456726074
-3.18181085586548
-4.66705298423767
-8.26239573955536
-3.59036827087402
-3.23080766201019
-7.6146844625473
-4.1266313791275
-4.72245466709137
-8.01924622058868
-3.0246080160141
-5.60042250156403
-8.76656579971313
-4.22464823722839
-4.37548732757568
-7.60096824169159
-3.99367821216583
-2.22551837563515
-9.34403204917908
-5.00121736526489
-2.02785807847977
-8.59788525104523
-5.48308169841766
-2.95125603675842
-8.90525102615356
-5.39579606056213
-3.27607870101929
-7.8536297082901
-4.73348462581635
-5.0439475774765
-8.82688963413239
-6.94971001148224
-3.88472306728363
-9.23152613639832
-6.24170279502869
-3.08019697666168
-10.2766478061676
-5.4403178691864
-2.78109312057495
-8.08340847492218
-6.64888870716095
-3.30094981193542
-7.99995517730713
-6.01595687866211
-1.99810370802879
-6.43395066261292
-5.46166801452637
-3.10080921649933
-6.67809617519379
-4.42776834964752
-2.87718832492828
-6.58872818946838
-5.38077020645142
-3.89576578140259
-6.06590247154236
-4.89721846580505
-4.3970627784729
-7.43434011936188
-5.30548059940338
-4.52718842029572
-9.04974818229675
-4.39734101295471
-4.77385377883911
-8.87072336673737
-4.51376807689667
-3.68632864952087
-8.60812473297119
-5.5875837802887
-4.5619101524353
-8.66937851905823
-5.80175757408142
-3.34803986549377
-9.11993825435638
-5.95538556575775
-5.05138957500458
-7.91264891624451
-5.13493061065674
-6.65154671669006
-6.87286043167114
-4.14092516899109
-5.24913787841797
-8.24136197566986
-4.89385688304901
-4.55617940425873
-6.3138929605484
-6.20531475543976
-5.19449818134308
-6.36339056491852
-5.43390905857086
-4.51610028743744
-8.52791750431061
-5.79776847362518
-5.79808557033539
-6.70745849609375
-5.36234378814697
-6.94592142105103
-8.45386171340942
-4.36814308166504
-5.53098034858704
-9.71055746078491
-4.39211177825928
-4.44354748725891
-8.87338316440582
-3.63890528678894
-4.01734030246735
-8.47241866588593
-3.81894075870514
-5.1244398355484
-8.22610580921173
-6.09442150592804
-5.51317894458771
-8.05974471569061
-4.86783683300018
-4.85476768016815
-6.69742751121521
-5.60157608985901
-6.45207810401917
-7.10884499549866
-5.1614682674408
-6.51595091819763
-8.53972828388214
-5.67354738712311
-6.02808964252472
-7.61270427703857
-5.35791516304016
-5.5546715259552
-8.16407668590546
-4.75167405605316
-5.80079066753387
-7.38164043426514
-5.28734707832336
-4.53589272499084
-8.04154014587402
-4.75970458984375
-5.83764934539795
-6.90585625171661
-4.87209212779999
-4.75714695453644
-8.21543979644775
-4.23608732223511
-4.25417017936707
-6.21379590034485
-4.16539812088013
-5.18348288536072
-6.08222424983978
-5.19313991069794
-5.44295823574066
-7.08852016925812
-4.61744201183319
-5.75463545322418
-8.61156439781189
-4.83061647415161
-6.13333249092102
-7.45505154132843
-5.49171245098114
-7.93109285831451
-8.73381114006042
-4.81118774414062
-8.25465798377991
-8.75359511375427
-3.98298859596252
-8.78088068962097
-9.19352650642395
-5.22348594665527
-9.35410380363464
-7.27777087688446
-4.66281425952911
-9.70123040676117
-6.64681375026703
-4.05940330028534
-11.089516043663
-6.48200571537018
-3.8509806394577
-8.99032270908356
-7.30236423015594
-4.3365980386734
-8.83891522884369
-6.41056227684021
-4.68007731437683
-8.70991587638855
-7.38165748119354
-4.38728153705597
-8.80828177928925
-6.59291398525238
-4.27130901813507
-8.46999442577362
-6.4971421957016
-5.7030702829361
-8.06497132778168
-7.45230996608734
-3.85798299312592
-9.88642203807831
-5.23552286624908
-3.51424384117126
-10.519052863121
-5.13687562942505
-3.15689969062805
-9.21688079833984
-6.9268673658371
-3.01817119121552
-9.41862571239471
-7.13201308250427
-3.54353225231171
-10.3147909641266
-8.71892511844635
-4.05212152004242
-11.1136847734451
-8.55067944526672
-6.03400778770447
-10.8407452106476
-9.0661313533783
-5.55044627189636
-9.43000245094299
-6.97809588909149
-5.38692486286163
-9.75878465175629
-6.38734149932861
-5.38650965690613
-11.7274289131165
-6.27050399780273
-5.60012793540955
-12.9409689903259
-7.32647371292114
-4.86101794242859
-14.1784129142761
-8.48151898384094
-4.32619738578796
-15.0780303478241
-8.9921966791153
-4.46088349819183
-14.4242154359818
-6.88677668571472
-5.8593008518219
-12.3594133853912
-8.38775289058685
-5.13327944278717
-12.1124194860458
-9.714235663414
-5.60049045085907
-12.9068697690964
-8.74352180957794
-5.02236258983612
-12.5966602563858
-6.60054051876068
-6.26173055171967
-12.107549071312
-7.48788714408875
-5.77134680747986
-12.9979083538055
-9.93183577060699
-5.48276197910309
-11.6876398324966
-9.94389677047729
-3.60068440437317
-11.356116771698
-8.99511384963989
-4.20172905921936
-12.4226493835449
-9.36716103553772
-5.14680480957031
-11.0555603504181
-9.35770857334137
-5.69586837291718
-10.1365410089493
-9.69102954864502
-7.30185556411743
-9.75334644317627
-10.5410934686661
-6.47361385822296
-8.44278061389923
-10.5685492753983
-6.06732332706451
-7.02786505222321
-11.3932402133942
-6.95534634590149
-8.58526301383972
-9.12136328220367
-5.9977103471756
-9.21090996265411
-10.02614402771
-5.08193635940552
-9.1423773765564
-9.41400241851807
-6.37985754013062
-9.11364650726318
-10.2981201410294
-7.74692738056183
-8.62489283084869
-10.8061701059341
-7.39119160175323
-8.81396496295929
-10.519180893898
-8.83930647373199
-9.92279207706451
-8.70019590854645
-10.1173425912857
-9.21746838092804
-8.70992434024811
-8.80487310886383
-10.4974452257156
-8.77974843978882
-9.25419950485229
-10.9360041618347
-8.23905348777771
-7.76307940483093
-11.7883064746857
-9.50341510772705
-8.82025814056396
-11.6231045722961
-8.16015028953552
-10.1003830432892
-10.9479076862335
-6.93361234664917
-8.84931802749634
-10.8516206741333
-7.20263195037842
-8.01030158996582
-11.3179607391357
-5.89761161804199
-8.66725826263428
-11.2532534599304
-6.37057983875275
-7.55814898014069
-11.7700182199478
-6.68100035190582
-8.1740380525589
-10.6350442171097
-6.13702380657196
-7.79413878917694
-8.00664937496185
-7.5399729013443
-8.80075132846832
-6.20387852191925
-5.99594223499298
-7.75651609897614
-5.72779285907745
-6.24580883979797
-9.29955363273621
-6.36033082008362
-6.62205767631531
-6.81180453300476
-6.43894648551941
-5.50823640823364
-6.94636654853821
-5.81304144859314
-7.77225244045258
-7.2754100561142
-4.80504739284515
-7.979811668396
-7.73637390136719
-5.91788816452026
-8.6375892162323
-8.13761115074158
-6.82204508781433
-7.38096261024475
-8.31140303611755
-5.78783965110779
-6.76385796070099
-9.08483850955963
-6.49371588230133
-7.34219837188721
-9.16375255584717
-4.73816776275635
-7.34380090236664
-8.01348292827606
-7.71942698955536
-7.60316526889801
-6.5822035074234
-5.53252565860748
-6.54286432266235
-9.00086975097656
-5.88123989105225
-7.55711257457733
-7.98038041591644
-5.062615275383
-8.24909865856171
-7.85780370235443
-4.79205429553986
-9.89595782756805
-7.88620698451996
-5.2044392824173
-11.5892419815063
-8.27206039428711
-6.22648477554321
-11.4039399623871
-7.67168736457825
-5.10782861709595
-9.12164652347565
-7.37715208530426
-4.80013573169708
-9.89792335033417
-7.99921500682831
-4.15547239780426
-9.20118165016174
-7.91536688804626
-5.2375705242157
-8.93281996250153
-8.19451057910919
-5.6096533536911
-9.23168861865997
-8.89253294467926
-5.50764906406403
-8.69657266139984
-8.48821294307709
-5.44654095172882
-8.2087996006012
-7.85967993736267
-5.73261094093323
-7.55796706676483
-6.15025842189789
-7.44749200344086
-7.05405879020691
-8.02398371696472
-8.3321430683136
-6.73491895198822
-7.93139111995697
-6.84735381603241
-7.48056614398956
-6.51565515995026
-5.99881994724274
-7.29920268058777
-6.90760540962219
-5.6913468837738
-8.49503433704376
-7.24788677692413
-5.24295651912689
-7.44561004638672
-6.82749271392822
-4.67574453353882
-6.94275093078613
-6.15266084671021
-5.68870878219604
-7.50736570358276
-6.7713360786438
-4.90105056762695
-9.06967437267303
-5.92991769313812
-5.78015553951263
-9.85906660556793
-5.23698604106903
-6.515829205513
-9.23691487312317
-9.37967610359192
-4.64237809181213
-8.35357117652893
-6.77931332588196
-6.17102026939392
-9.66277539730072
-7.54493129253387
-6.20829808712006
-8.84252417087555
-7.76375687122345
-8.51425611972809
-9.8232809305191
-6.99507391452789
-6.19874489307404
-8.49094879627228
-7.02908194065094
-4.33979475498199
-9.15746235847473
-6.98054099082947
-6.43456196784973
-8.66236424446106
-7.58574557304382
-5.428302526474
-7.89719951152802
-7.78538405895233
-7.65312087535858
-9.65445327758789
-9.48723268508911
-5.32167100906372
-6.91006004810333
-8.18588554859161
-5.57178056240082
-8.86700248718262
-8.83900022506714
-5.25946092605591
-8.47444581985474
-8.68524837493896
-6.13969469070435
-7.85283625125885
-8.33739817142487
-6.97316563129425
-8.34515523910522
-7.57852268218994
-5.35156726837158
-7.8372403383255
-8.29212009906769
-3.94959485530853
-8.59223592281342
-7.2593287229538
-4.81579887866974
-9.53423655033112
-7.17427361011505
-2.93176221847534
-6.52898132801056
-6.72133886814117
-5.24200904369354
-6.2909255027771
-6.36430931091309
-5.45797085762024
-6.65553307533264
-5.45731997489929
-5.99995160102844
-7.67831099033356
-6.30369246006012
-4.52597510814667
-6.34654533863068
-5.88857328891754
-5.45598971843719
-6.51769196987152
-5.63024175167084
-4.7667008638382
-5.97380995750427
-3.96055603027344
-5.28947377204895
-6.50260281562805
-4.97510433197021
-4.98721551895142
-6.84267270565033
-6.70322549343109
-5.2141307592392
-6.03929328918457
-7.48032760620117
-4.80268335342407
-7.30721306800842
-5.95572113990784
-5.39381074905396
-6.55686604976654
-6.82140147686005
-2.92691731452942
-7.82097375392914
-7.03489196300507
-4.37053453922272
-8.32847106456757
-7.51092278957367
-3.89947855472565
-7.7915381193161
-8.68259751796722
-5.25768411159515
-7.42245733737946
-8.64291489124298
-5.11671769618988
-6.97591865062714
-8.92083251476288
-5.90902411937714
-7.25590229034424
-7.25524139404297
-4.76209282875061
-7.72261464595795
-6.35684430599213
-4.94346606731415
-8.16889476776123
-7.87029123306274
-3.44781076908112
-7.79510271549225
-7.49056971073151
-4.96569001674652
-8.12282991409302
-7.39501953125
-5.48958373069763
-8.70795595645905
-5.75315916538239
-4.24718415737152
-9.37353718280792
-6.25754082202911
-5.49953734874725
-8.87287712097168
-6.612868309021
-7.01824951171875
-7.80811166763306
-5.88847541809082
-6.6974949836731
-8.05474662780762
-6.98304605484009
-6.29905891418457
-7.18176937103271
-7.41050815582275
-7.18768548965454
-7.29298746585846
-7.63071358203888
-6.06795704364777
-7.90887403488159
-7.23373365402222
-5.21415686607361
-7.49211502075195
-6.53373003005981
-5.48778820037842
-8.52829921245575
-6.17135798931122
-5.87176501750946
-7.44820380210876
-5.98688912391663
-5.02150440216064
-8.45762300491333
-4.64456963539124
-5.79880475997925
-7.51989889144897
-6.56418371200562
-5.71696209907532
-6.43666839599609
-5.86742353439331
-5.20890402793884
-6.29508471488953
-6.38529419898987
-6.3280770778656
-6.96440196037292
-7.17142510414124
-5.93464875221252
-5.92426943778992
-6.11472964286804
-6.86906552314758
-5.70161592960358
-4.9638534784317
-7.5642546415329
-7.02721905708313
-4.46651768684387
-7.31505131721497
-8.14326691627502
-4.71867632865906
-7.09602856636047
-6.18302798271179
-4.44162774085999
-5.26173782348633
-7.46331775188446
-3.70608305931091
-7.08154571056366
-7.88755309581757
-4.77761566638947
-6.49278008937836
-8.00982356071472
-4.41621065139771
-6.30494713783264
-7.60689926147461
-4.08351182937622
-6.3215537071228
-7.85204613208771
-4.38616192340851
-5.01527106761932
-7.16170382499695
-4.29465961456299
-5.74247622489929
-7.51336359977722
-4.01782321929932
-6.70838236808777
-7.93028807640076
-3.42172968387604
-7.00380969047546
-9.8827897310257
-3.85641896724701
-7.19984209537506
-8.89408218860626
-3.52040457725525
-6.87452852725983
-9.1156998872757
-5.41845142841339
-7.15307676792145
-9.46823883056641
-7.44028282165527
-7.54323863983154
-9.38057494163513
-7.66485047340393
-7.07197070121765
-9.85681998729706
-6.80211818218231
-8.03539597988129
-9.87200009822845
-6.57288491725922
-4.96529018878937
-9.33830380439758
-7.95690226554871
-5.63797783851624
-9.66653180122375
-8.57313656806946
-7.15426993370056
-10.9539948701859
-8.45359003543854
-8.04377472400665
-10.6412526369095
-9.37813532352448
-6.71068060398102
-9.26345276832581
-9.65894818305969
-4.66254734992981
-8.23623728752136
-9.31031489372253
-3.46826505661011
-11.1169890165329
-8.69680488109589
-3.21021366119385
-9.74568438529968
-7.96179747581482
-4.2225182056427
-11.0334576368332
-8.47180163860321
-4.334756731987
-9.14765667915344
-8.09372782707214
-6.0850236415863
-9.86929571628571
-7.61665737628937
-6.11221659183502
-10.8616391420364
-9.30209028720856
-5.76415908336639
-11.1281359195709
-9.71471858024597
-5.05071258544922
-11.0172522068024
-10.4513857364655
-5.51331353187561
-10.1598817110062
-10.8452674150467
-7.40660202503204
-8.46883392333984
-9.87501430511475
-5.99783945083618
-7.90739297866821
-7.40429496765137
-6.87085485458374
-7.7869781255722
-7.94755589962006
-7.46813905239105
-9.5128585100174
-8.76314699649811
-7.8786746263504
-11.1170380115509
-9.41068291664124
-6.96602606773376
-10.6264220476151
-10.1205626726151
-5.27937996387482
-11.1418749094009
-9.56406033039093
-7.41464960575104
-11.200145483017
-8.72031950950623
-5.31444978713989
-9.81832051277161
-8.28079676628113
-5.06760168075562
-8.38240301609039
-7.17314350605011
-4.84281098842621
-8.96777069568634
-8.36445963382721
-4.90837633609772
-7.99075198173523
-7.92407441139221
-5.25085854530334
-8.99695885181427
-7.58086597919464
-5.5069123506546
-9.76972126960754
-7.50965332984924
-3.99622488021851
-8.07679235935211
-6.4381867647171
-3.86589801311493
-7.93251132965088
-6.40521812438965
-4.64634275436401
-6.24706268310547
-8.87562227249146
-2.7939600944519
-8.28140604496002
-8.36835968494415
-2.23122254014015
-11.5953656435013
-8.04873049259186
-3.61251139640808
-10.8636996746063
-7.58609366416931
-4.82686948776245
-10.0238054990768
-7.23325192928314
-6.35477960109711
-9.57578551769257
-6.74528682231903
-7.10578429698944
-10.209117770195
-6.64015758037567
-7.3694680929184
-9.36887049674988
-6.73446345329285
-7.11403918266296
-9.69510388374329
-7.41439700126648
-7.26209378242493
-10.6336869001389
-7.56170260906219
-5.32536375522614
-9.97081184387207
-7.78688287734985
-5.27515625953674
-9.28874373435974
-5.87027287483215
-5.72899603843689
-8.44122648239136
-6.96126413345337
-5.83383846282959
-8.60915911197662
-6.9434939622879
-3.90589416027069
-7.95349371433258
-7.6198445558548
-3.80680954456329
-6.46562111377716
-5.98882734775543
-3.79768049716949
-7.2482488155365
-5.24427628517151
-4.85426092147827
-6.86667799949646
-4.31816434860229
-5.65801167488098
-7.57466530799866
-5.10854268074036
-6.83546710014343
-8.66386044025421
-6.14514172077179
-3.88443100452423
-7.92776548862457
-4.54363167285919
-5.89984714984894
-8.47741627693176
-4.7699499130249
-5.49851560592651
-8.69559037685394
-6.06112849712372
-6.43283021450043
-8.95557951927185
-6.08217120170593
-6.39852356910706
-7.67943072319031
-4.72167682647705
-7.42861151695251
-7.89726901054382
-5.84549450874329
-7.22004961967468
-8.61635601520538
-6.62753260135651
-7.60856449604034
-7.90604305267334
-5.93315601348877
-7.45770025253296
-8.71037614345551
-6.06098258495331
-7.30513560771942
-9.20971620082855
-6.66856801509857
-8.48524796962738
-7.53705012798309
-7.35105216503143
-8.20738780498505
-7.62756264209747
-8.87504684925079
-8.69182550907135
-7.54274165630341
-7.6418365240097
-9.16730153560638
-7.87009632587433
-8.20148479938507
-8.72112333774567
-6.76574337482452
-8.83945763111115
-8.36290514469147
-7.62206935882568
-8.53019857406616
-8.927574634552
-7.77635526657104
-9.26236581802368
-9.3062891960144
-8.18375027179718
-9.67851984500885
-7.56044018268585
-7.53766274452209
-8.96405434608459
-8.87997889518738
-8.1850882768631
-6.82299816608429
-8.15910732746124
-8.40886068344116
-9.52125215530396
-8.90564441680908
-8.17657148838043
-9.25417387485504
-7.08583652973175
-10.5243403911591
-10.5397279262543
-7.27183222770691
-9.88480854034424
-11.4527502059937
-5.51162099838257
-9.22655475139618
-11.4853638410568
-7.51788699626923
-8.17582035064697
-8.95186614990234
-7.11606979370117
-9.84767663478851
-7.30367648601532
-7.73414409160614
-11.0833004713058
-8.31165254116058
-7.84783780574799
-11.5996487140656
-7.30355620384216
-7.10704398155212
-10.9830487966537
-8.48185384273529
-7.15609586238861
-11.7376738786697
-8.57206118106842
-6.81291496753693
-11.4091664552689
-7.5940705537796
-8.13225948810577
-10.72327876091
-7.35244679450989
-7.38908505439758
-11.9177671670914
-8.6768833398819
-6.65140736103058
-11.955771446228
-8.17552804946899
-7.3294825553894
-11.2933850288391
-7.91297340393066
-6.6241192817688
-11.6189810037613
-7.87273132801056
-6.63768780231476
-11.4491276741028
-9.05613040924072
-6.73056793212891
-11.4361785650253
-8.23486888408661
-6.06293475627899
-10.8566535711288
-8.37786328792572
-5.75479018688202
-11.2731312513351
-6.20858132839203
-5.24888837337494
-10.9786981344223
-5.48042142391205
-5.64163315296173
-10.997144818306
-5.94142639636993
-5.74292433261871
-8.67897796630859
-5.29385876655579
-9.17748403549194
-10.329228758812
-7.43246161937714
-6.85626924037933
-10.2355698347092
-6.41645514965057
-8.17044818401337
-10.0807764530182
-4.2389805316925
-9.2759735584259
-9.11280083656311
-5.56345200538635
-9.00939440727234
-8.97914493083954
-6.04993188381195
-8.78664100170135
-7.76400017738342
-6.05718159675598
-9.18179059028625
-10.0341699123383
-6.41265988349915
-8.7418053150177
-9.27705407142639
-4.8868932723999
-8.80777668952942
-9.00916147232056
-6.04126882553101
-8.11777591705322
-9.95079147815704
-5.62130057811737
-8.67233669757843
-8.22871291637421
-5.4541267156601
-8.56223714351654
-9.03243863582611
-5.5604807138443
-9.49154889583588
-7.86999356746674
-4.33579862117767
-9.77383983135223
-8.08768022060394
-5.83887326717377
-10.178395152092
-8.4264155626297
-4.8541818857193
-10.0864278078079
-6.42052507400513
-3.89803576469421
-10.381468296051
-6.49140822887421
-3.71223163604736
-10.6367987394333
-9.34715783596039
-5.95049512386322
-9.04966580867767
-7.88470196723938
-4.43452501296997
-11.3585259914398
-7.53942263126373
-6.30685102939606
-9.63641798496246
-8.63343131542206
-6.038125872612
-8.79816377162933
-8.41490054130554
-6.48895239830017
-10.0469768047333
-8.9281233549118
-5.69806516170502
-9.40605342388153
-9.47941815853119
-5.18634712696075
-9.91469609737396
-9.35730051994324
-3.81220602989197
-9.93214774131775
-8.99684953689575
-4.51929974555969
-9.43430280685425
-9.62986218929291
-7.30405414104462
-10.3618930578232
-8.20059883594513
-6.6263519525528
-12.529154419899
-7.83525490760803
-6.01095652580261
-11.6173574924469
-8.02885222434998
-5.00819706916809
-12.0496714115143
-8.57719361782074
-5.2769969701767
-11.6345528364182
-7.30814683437347
-5.5349348783493
-12.7820714712143
-7.3705540895462
-5.40337240695953
-12.1322623491287
-6.67113244533539
-6.37006413936615
-11.8436425924301
-7.70652997493744
-6.28425967693329
-11.480641245842
-6.89144921302795
-5.82596182823181
-11.1423437595367
-8.06346368789673
-5.43698287010193
-11.7241039276123
-7.29929268360138
-5.22722184658051
-10.6364403963089
-6.74719524383545
-4.2208104133606
-11.645562171936
-8.3920624256134
-5.43469405174255
-9.17995476722717
-6.99700701236725
-5.20962202548981
-10.3320127725601
-7.06009900569916
-6.13561618328094
-8.60082566738129
-7.75811684131622
-7.49606716632843
-7.69290745258331
-7.46425223350525
-6.68244099617004
-8.17326283454895
-6.47394406795502
-5.21874582767487
-8.63647735118866
-6.00361943244934
-4.90937328338623
-6.96054863929749
-8.42904829978943
-6.2075207233429
-6.73941397666931
-9.13097703456879
-5.48262107372284
-8.43526971340179
-9.54795956611633
-5.32202625274658
-8.53135657310486
-10.6797965764999
-8.12009561061859
-5.72343957424164
-10.6890851259232
-9.03463518619537
-6.66440641880035
-10.7722338438034
-8.96154773235321
-6.59173429012299
-10.0902522802353
-8.16785991191864
-6.3338383436203
-9.80655109882355
-9.13141024112701
-6.0363165140152
-10.4060274362564
-9.42330706119537
-6.39100801944733
-9.28765606880188
-10.0053651332855
-6.04164290428162
-9.79472827911377
-9.40014839172363
-4.61178040504456
-7.90832531452179
-10.6890479326248
-5.42125332355499
-9.79344773292542
-10.4236614704132
-5.66400504112244
-9.44365835189819
-9.16363954544067
-5.53594827651978
-9.66102874279022
-8.5233987569809
-7.02067601680756
-10.0805673599243
-8.50273323059082
-5.578617811203
-8.83309853076935
-8.35295307636261
-5.04908359050751
-8.97117722034454
-8.68138420581818
-6.90129625797272
-9.30444049835205
-9.03579187393188
-6.90611886978149
-8.23863291740417
-7.71938872337341
-6.44881272315979
-8.10360419750214
-8.43489348888397
-7.76507985591888
-8.31713318824768
-8.11695551872253
-7.66700482368469
-10.3802543878555
-8.65982830524445
-8.42096388339996
-11.1253694295883
-8.91490972042084
-9.06403911113739
-11.2180346250534
-8.78692901134491
-9.98896110057831
-11.0587375164032
-8.73863387107849
-8.99030232429504
-9.51112771034241
-8.117427110672
-8.95704436302185
-9.61318588256836
-8.58353805541992
-8.69752550125122
-10.8748239278793
-7.36020219326019
-7.20491111278534
-10.5632766485214
-6.75357139110565
-7.25499522686005
-10.5647240877151
-5.61055505275726
-7.86538660526276
-11.1230345964432
-5.57567346096039
-7.42042410373688
-10.9982459545135
-5.19131708145142
-6.93445467948914
-11.1832814216614
-5.53089618682861
-4.77731108665466
-10.4568252563477
-5.77873396873474
-4.08567094802856
-10.1710809469223
-5.83613193035126
-2.04802477359772
-10.9801017045975
-5.75062334537506
-4.39075744152069
-11.4810825586319
-5.40694057941437
-3.94024693965912
-10.9093251228333
-5.6968252658844
-3.96763157844543
-8.56233215332031
-5.49819445610046
-3.14323103427887
-9.09972655773163
-5.19549071788788
-5.77895128726959
-10.0813934803009
-6.00221419334412
-4.29686164855957
-8.12368273735046
-5.59472107887268
-4.69289660453796
-8.70662486553192
-6.74241149425507
-2.44860953092575
-9.49763786792755
-6.50199997425079
-2.2894207239151
-8.85274481773376
-6.06204152107239
-1.90682439506054
-10.1846338510513
-7.54987728595734
-1.7949156537652
-8.7810742855072
-6.23624110221863
-2.77705550193787
-9.49086427688599
-4.21776795387268
-4.92565202713013
-9.02141559123993
-5.04278647899628
-6.06452357769012
-9.9619038105011
-4.09044408798218
-6.75150227546692
-9.66670358181
-4.64738738536835
-5.54296505451202
-9.53091287612915
-4.76530146598816
-5.36878991127014
-9.0923798084259
-4.75476741790771
-4.88646841049194
-9.89381563663483
-5.81131517887115
-5.56080520153046
-9.80979931354523
-4.43225014209747
-6.77801859378815
-9.47050487995148
-4.5664130449295
-8.69709455966949
-10.3188432455063
-6.07006585597992
-7.61972844600677
-9.6445107460022
-5.22403049468994
-5.68245005607605
-11.0421408414841
-7.14866006374359
-5.09663689136505
-10.4813752174377
-7.02420997619629
-4.18562412261963
-10.1095486879349
-6.72073996067047
-5.18402826786041
-10.0898187160492
-5.76352334022522
-5.03945684432983
-9.55922853946686
-7.98990595340729
-5.09618890285492
-9.67288386821747
-6.69813573360443
-3.60589122772217
-8.2646187543869
-7.27975022792816
-5.41012251377106
-9.21908140182495
-6.6939640045166
-6.65658378601074
-8.09117043018341
-6.94505417346954
-7.76808416843414
-8.35283720493317
-7.68913185596466
-6.68373119831085
-8.76317024230957
-9.10184669494629
-6.06206798553467
-8.16411221027374
-9.91916811466217
-7.03612625598907
-8.64887583255768
-8.96937000751495
-9.15099394321442
-8.91602301597595
-9.82000422477722
-10.4950215816498
-7.99986863136292
-11.7060878276825
-8.76460766792297
-8.85553741455078
-11.8429589271545
-8.68679237365723
-8.56631100177765
-11.2134152650833
-8.41555941104889
-7.98350214958191
-10.0811059474945
-10.1500728130341
-8.62187421321869
-9.41480529308319
-9.70593631267548
-9.73461139202118
-12.0274232625961
-10.4288762807846
-6.79462504386902
-9.89638209342957
-9.52858853340149
-8.04563689231873
-11.8864853382111
-9.15851044654846
-6.73375403881073
-12.3139370679855
-9.47010695934296
-7.26086962223053
-11.6765514612198
-10.5180660486221
-7.00785684585571
-11.7179718017578
-9.76431083679199
-7.65314424037933
-11.6743611097336
-7.26534450054169
-9.02745318412781
-11.8975217342377
-8.33291125297546
-7.35208654403687
-12.4469656944275
-7.72343111038208
-7.89905750751495
-11.2274814844131
-7.64914238452911
-7.81281852722168
-11.0872015953064
-8.5368595123291
-7.42539310455322
-10.316264629364
-9.18421268463135
-7.31143295764923
-10.1924616098404
-8.90215742588043
-8.82191872596741
-9.68716931343079
-8.95050406455994
-7.78429579734802
-8.91866898536682
-9.03610157966614
-6.98709082603455
-9.83522057533264
-10.8841192722321
-8.2996563911438
-10.2894721031189
-8.4320216178894
-9.12177205085754
-9.99103569984436
-7.87416625022888
-9.60011732578278
-8.73185074329376
-6.04570114612579
-9.29817485809326
-10.358386516571
-8.64112281799316
-9.52491796016693
-11.0135210752487
-6.22508656978607
-8.40885746479034
-9.54592669010162
-8.36202347278595
-8.73420965671539
-10.0315214395523
-7.89830315113068
-7.41003036499023
-8.50199222564697
-6.72183418273926
-8.63725113868713
-9.22261309623718
-7.28850531578064
-8.27034854888916
-8.97473621368408
-7.99808359146118
-7.95217883586884
-8.68293082714081
-8.85849606990814
-8.32967913150787
-7.38692772388458
-9.65597069263458
-8.24100947380066
-8.54078030586243
-9.91708970069885
-8.94380974769592
-8.34736371040344
-8.84451270103455
-7.20516514778137
-9.15027928352356
-9.73730397224426
-8.30410003662109
-10.0782470703125
-10.0123348236084
-8.59309720993042
-10.6026043891907
-9.79447364807129
-8.45576536655426
-10.9434386491776
-7.98718130588531
-9.25936615467072
-9.99121344089508
-9.20715582370758
-10.3653534650803
-9.95686995983124
-7.58017337322235
-8.84497773647308
-11.8553932905197
-7.90623033046722
-9.43552100658417
-10.2207874059677
-7.93604600429535
-9.01382553577423
-12.5908900499344
-6.59310686588287
-8.0819445848465
-11.5253444910049
-7.05202496051788
-8.78664326667786
-10.681129693985
-6.20114302635193
-8.93828153610229
-9.953932762146
-7.00045394897461
-9.94110190868378
-8.98075902462006
-7.18033397197723
-8.92852127552032
-7.76576006412506
-5.75084340572357
-9.39872968196869
-7.89713418483734
-5.94625747203827
-9.06088924407959
-9.53083372116089
-3.92551183700562
-9.81080615520477
-9.56662547588348
-4.17993724346161
-9.38778054714203
-7.74369895458221
-6.18941581249237
-7.75402939319611
-7.04091084003448
-4.81874907016754
-9.5294793844223
-6.90264451503754
-5.31995189189911
-10.5198665857315
-7.58615744113922
-4.53663861751556
-10.5510442256927
-7.6444571018219
-5.49415230751038
-11.5974643230438
-8.65198922157288
-5.69162750244141
-10.0952100753784
-9.19207000732422
-4.71178030967712
-10.3961223363876
-9.38311660289764
-5.50942504405975
-10.6739902496338
-8.4081130027771
-4.75827431678772
-11.2033915519714
-9.29851627349854
-3.05021774768829
-10.5714238882065
-9.36594808101654
-5.47013366222382
-7.95305490493774
-8.76530313491821
-5.34882211685181
-10.4563865661621
-10.1299734115601
-5.2275128364563
-9.5392814874649
-9.55917370319366
-5.44878542423248
-9.72031927108765
-10.4314250946045
-5.98525142669678
-10.0215293169022
-10.1942673921585
-5.36979115009308
-9.11027503013611
-9.93312621116638
-5.10734891891479
-9.11704087257385
-9.59871029853821
-5.08415675163269
-9.63926768302917
-10.69087433815
-3.78709328174591
-9.88980531692505
-10.7888264656067
-3.5844714641571
-10.2230266332626
-11.305279135704
-3.86401093006134
-9.43998301029205
-10.5901046991348
-4.27332699298859
-10.2325226068497
-10.3182951211929
-5.20626151561737
-11.2609436511993
-10.2154924869537
-5.01570630073547
-12.2483491897583
-10.2907791137695
-3.59818434715271
-11.9035505056381
-10.466565489769
-5.81251180171967
-11.9058018922806
-10.0550309419632
-5.99907171726227
-12.1026620864868
-10.1023960113525
-6.63965034484863
-11.3178834915161
-11.3007497787476
-4.68295311927795
-9.81659829616547
-10.9764798879623
-4.88964569568634
-10.1177446842194
-11.0622313022614
-4.37605500221252
-10.2364417314529
-8.97024643421173
-5.01671993732452
-11.2203274965286
-9.00967752933502
-6.42131245136261
-11.2536920309067
-8.93376195430756
-8.10943925380707
-10.3416330814362
-7.28685402870178
-7.71335244178772
-10.8273047208786
-9.69720256328583
-7.56541430950165
-11.1444238424301
-8.64577376842499
-5.6532016992569
-10.9952712059021
-8.97168779373169
-7.17693948745728
-9.80325305461884
-9.42510735988617
-9.99680030345917
-9.90839457511902
-8.64156270027161
-8.89781212806702
-9.82123041152954
-10.123806476593
-7.77454805374146
-10.2223773002625
-9.85158586502075
-7.96642398834229
-11.4059698581696
-8.91038918495178
-10.2720320224762
-10.1962947845459
-8.49902534484863
-9.07431364059448
-9.29316997528076
-9.78936910629272
-8.73576021194458
-10.430451631546
-11.443710565567
-7.74301981925964
-11.1972727775574
-11.5567240715027
-7.59147834777832
-10.916973233223
-11.6723719835281
-6.64248239994049
-10.5732283592224
-10.3352932929993
-7.13210248947144
-9.6927855014801
-10.3789126873016
-7.23340535163879
-9.73793268203735
-10.019157409668
-7.60131788253784
-8.58915960788727
-8.59247982501984
-7.46333181858063
-8.82902157306671
-9.63348686695099
-9.35173332691193
-8.16014206409454
-8.26689255237579
-8.75767767429352
-9.22080111503601
-8.89624619483948
-7.27349400520325
-10.306991815567
-9.2813093662262
-6.61994242668152
-9.08777213096619
-9.88763403892517
-6.56036257743835
-9.68719208240509
-10.3451596498489
-6.91440069675446
-8.0114483833313
-8.77634525299072
-8.55215311050415
-8.86119246482849
-9.51761984825134
-8.72350716590881
-8.14374685287476
-9.11836910247803
-8.23049163818359
-10.0059695243835
-9.7501802444458
-7.5444221496582
-9.5293937921524
-9.37060654163361
-6.61210358142853
-10.3444862365723
-10.9366321563721
-8.06356048583984
-12.3902122974396
-10.7528164386749
-6.99066233634949
-11.6593565940857
-9.85637140274048
-7.27854204177856
-11.1013357639313
-11.0496017932892
-5.49668121337891
-10.5729994773865
-10.9151244163513
-5.68581056594849
-11.4831122159958
-10.0421580076218
-6.79275834560394
-10.6110055446625
-9.14237713813782
-6.09897208213806
-11.1702505350113
-9.28929102420807
-4.63949811458588
-11.8417369127274
-9.1016560792923
-6.53337872028351
-11.4728602170944
-9.1142395734787
-5.64452397823334
-10.2913236618042
-9.87302875518799
-7.22780895233154
-11.818261384964
-8.98904538154602
-8.07384514808655
-11.4502136707306
-7.98162245750427
-8.22609305381775
-10.7776995897293
-8.53724348545074
-9.03057777881622
-10.6346176862717
-7.57393252849579
-9.1351078748703
-12.1703135967255
-8.80570006370544
-10.0151879787445
-11.9551039934158
-9.35713541507721
-8.60447800159454
-10.669167637825
-8.8481422662735
-9.71784889698029
-10.6235563755035
-9.31910157203674
-8.91995739936829
-11.7387639284134
-6.94026386737823
-8.53254187107086
-10.6170288324356
-6.59700453281403
-8.00841200351715
-9.25493001937866
-7.81705474853516
-9.10813570022583
-9.23344790935516
-7.08428418636322
-6.7153228521347
-8.94753873348236
-7.43197953701019
-10.5600236654282
-9.47302401065826
-4.87016379833221
-10.3700066804886
-9.56875061988831
-5.93129134178162
-9.68950819969177
-8.91802394390106
-5.1314502954483
-10.1898111104965
-9.51289618015289
-5.94829761981964
-8.35758221149445
-8.9007580280304
-6.03896594047546
-6.91317486763
-9.19055938720703
-5.98761558532715
-8.15448379516602
-9.67196702957153
-6.94778490066528
-7.28581953048706
-8.92134118080139
-7.73162150382996
-7.57852053642273
-9.717036485672
-8.3022882938385
-9.56645321846008
-9.89876413345337
-7.30952548980713
-8.69223022460938
-8.53959655761719
-6.75029039382935
-9.35851955413818
-8.986896276474
-6.38609719276428
-8.53692412376404
-10.1096816062927
-6.54790258407593
-9.5760760307312
-9.94994330406189
-6.40782046318054
-7.49824261665344
-10.7316973209381
-8.12007117271423
-7.77252078056335
-10.7751935720444
-7.93853461742401
-6.48341929912567
-10.2405499219894
-7.8780859708786
-6.28138720989227
-11.1895771026611
-8.51348066329956
-5.93485498428345
-11.4984887838364
-8.51001107692719
-5.32059752941132
-10.8484419584274
-9.88325202465057
-4.64504301548004
-10.3113927841187
-10.365086555481
-4.78046345710754
-12.0903041362762
-9.57157349586487
-4.9353129863739
-10.1548509597778
-10.2258634567261
-3.91341710090637
-8.97865033149719
-10.3979194164276
-6.39911580085754
-8.399378657341
-10.7675050497055
-6.07125079631805
-8.58004403114319
-10.5519950389862
-6.34588694572449
-8.99660265445709
-10.9427753686905
-6.40433609485626
-8.54285514354706
-11.5437678098679
-4.59697759151459
-7.73160445690155
-12.3529576063156
-5.15139734745026
-7.36198735237122
-11.3829705715179
-5.04262566566467
-7.3947457075119
-10.5342310667038
-4.65920388698578
-8.15020132064819
-12.1464071273804
-4.42764019966125
-7.4955723285675
-10.5926830768585
-6.81245541572571
-9.17207181453705
-10.3465675115585
-6.43893325328827
-8.40124273300171
-11.0679559707642
-6.13574075698853
-7.64092075824738
-8.60300171375275
-7.08589851856232
-8.1713308095932
-8.63186299800873
-8.46781814098358
-8.89732456207275
-9.53133916854858
-7.47657251358032
-8.20812356472015
-8.90568816661835
-7.06436669826508
-8.7220801115036
-8.66238629817963
-7.45777547359467
-7.49452459812164
-9.67820131778717
-8.49562084674835
-6.8119044303894
-8.2958459854126
-8.93829870223999
-6.53733718395233
-9.77285039424896
-8.66313493251801
-7.50984847545624
-9.37689101696014
-6.91955316066742
-7.7042316198349
-9.01608884334564
-6.72031009197235
-6.56183195114136
-9.41514015197754
-6.73420476913452
-7.94161117076874
-11.1596134901047
-4.41374385356903
-8.20414078235626
-10.528813958168
-6.16342794895172
-7.63482213020325
-10.620808839798
-6.22195649147034
-7.99545931816101
-11.0367348194122
-7.99357867240906
-9.33860099315643
-10.3900502920151
-8.61216866970062
-8.38532221317291
-9.31954300403595
-9.18038475513458
-7.44943630695343
-9.68656980991364
-9.95559942722321
-8.49002766609192
-9.80106854438782
-10.4936282634735
-9.55647420883179
-10.3838005065918
-9.24251222610474
-9.33209455013275
-9.75126302242279
-8.18136250972748
-9.78253889083862
-8.94444274902344
-7.53030109405518
-8.95457863807678
-10.0468661785126
-8.13943791389465
-8.17308592796326
-8.68735575675964
-9.00603270530701
-8.72742402553558
-9.93271481990814
-9.7680858373642
-9.63326585292816
-11.5217651128769
-9.22863709926605
-9.66443812847137
-10.3131083250046
-9.04846608638763
-9.949010014534
-11.4174329042435
-8.24713575839996
-9.83679723739624
-10.5161004066467
-9.81872510910034
-8.87755739688873
-11.0701557397842
-8.76224529743195
-9.44417250156403
-11.5272232294083
-9.13982212543488
-9.57444262504578
-11.5052363872528
-8.64681601524353
-9.42667067050934
-11.2553068399429
-9.12572777271271
-9.10319304466248
-11.0019810199738
-7.61242890357971
-8.30468344688416
-10.8010990619659
-2.80678421258926
-10.1985921859741
-11.8970413208008
-3.27771866321564
-10.3833861351013
-13.4410462379456
-4.64074492454529
-11.2913306951523
-11.9639600515366
-6.6680668592453
-11.3474014997482
-11.0778235197067
-8.16258132457733
-10.5193046331406
-12.9769805669785
-6.86552798748016
-11.5464994907379
-13.5521919727325
-3.75527048110962
-11.6225349903107
-12.9083511829376
-4.09241962432861
-11.1754001379013
-12.3173726797104
-3.6319272518158
-12.2409747838974
-14.4899400472641
-4.44279181957245
-10.9395524263382
-13.8426524400711
-4.68260133266449
-12.0663467645645
-15.457937836647
-3.965695977211
-10.8062256574631
-15.7652100324631
-3.40288817882538
-10.943258523941
-14.2912857532501
-3.29539406299591
-9.85504984855652
-13.7707841396332
-7.07616066932678
-11.0156372785568
-13.9908531904221
-7.87166106700897
-11.2073826789856
-13.7592091560364
-6.62106323242188
-10.7388961315155
-13.5680749416351
-7.49007821083069
-10.6369062662125
-14.7710748910904
-7.28151762485504
-10.0711861848831
-13.5941563844681
-8.25549948215485
-10.9380605220795
-12.5650298595428
-7.83550095558167
-11.8351753950119
-13.4002007246017
-8.23492419719696
-10.5844838619232
-12.848414182663
-9.05892062187195
-11.399317741394
-13.0391149520874
-9.17400979995728
-10.7075638771057
-11.6312909126282
-8.55730104446411
-10.487819314003
-11.36685526371
-10.190866112709
-11.5015538930893
-11.6697000265121
-10.2595237493515
-9.37189114093781
-11.5293575525284
-10.4434152841568
-11.1223969459534
-12.2342772483826
-9.08361005783081
-9.89870631694794
-12.688781619072
-7.19987142086029
-10.2792270183563
-13.7295701503754
-7.84820342063904
-10.2869249582291
-11.6028038263321
-9.51216566562653
-10.9291951656342
-12.4095628261566
-10.0711848735809
-9.66922283172607
-11.3335309028625
-8.9672737121582
-9.38775277137756
-12.595005273819
-10.7092707157135
-7.08891558647156
-12.0237410068512
-11.3055984973907
-7.84841346740723
-11.2863354682922
-9.91336870193481
-6.75917530059814
-11.7252435684204
-9.6331033706665
-6.92618203163147
-11.0820491313934
-9.0542266368866
-6.90331757068634
-11.7508383989334
-8.7776004076004
-8.02457582950592
-11.6567407846451
-10.2509418725967
-5.77930295467377
-10.45168197155
-9.72166574001312
-5.55357849597931
-10.7178152799606
-9.96686255931854
-6.18013393878937
-10.0905791521072
-10.976260304451
-8.98231327533722
-11.0862098932266
-9.64751541614532
-8.30760765075684
-11.849404335022
-9.76444339752197
-6.55398809909821
-11.2177344560623
-11.8410149812698
-9.54625058174133
-12.3862473964691
-10.5707767009735
-8.58333325386047
-11.5039098262787
-9.95769572257996
-10.0152726173401
-11.9626517295837
-11.7452168464661
-9.32855474948883
-11.9567104578018
-10.6604391336441
-9.19774353504181
-10.757238984108
-12.3441644906998
-9.32722616195679
-10.6032295227051
-11.4179658889771
-7.18806231021881
-11.0607548952103
-12.0686284303665
-10.0729821920395
-10.7937978506088
-10.7244228124619
-8.80374503135681
-10.7634661197662
-11.9582540988922
-8.75322222709656
-10.3597571849823
-9.90105605125427
-9.0942656993866
-12.1990458965302
-9.25345826148987
-8.67167723178864
-11.4155412912369
-8.41878664493561
-8.54111123085022
-11.4175655841827
-8.53433871269226
-7.78853857517242
-10.4919253587723
-7.97725021839142
-8.13497173786163
-11.8801566362381
-9.31456768512726
-9.07993626594543
-12.5818269252777
-8.98227477073669
-8.1406854391098
-11.3692878484726
-8.79231441020966
-8.25266015529633
-11.4972027540207
-8.49269950389862
-7.62704277038574
-10.6368017196655
-9.77632093429565
-7.99965035915375
-11.6325000524521
-9.97403180599213
-7.30100345611572
-10.676860332489
-10.8250679969788
-8.49339425563812
-10.8240846395493
-11.1073011159897
-6.96066284179688
-11.2656693458557
-10.9943499565125
-8.06731879711151
-12.9439662694931
-12.0270646810532
-8.07536649703979
-12.9012889862061
-11.0290756225586
-7.97911441326141
-12.0639365911484
-10.2281554937363
-8.7088315486908
-12.9994518756866
-9.67587113380432
-8.07173144817352
-12.3470505475998
-8.8973730802536
-8.57407987117767
-12.4310759305954
-9.78178489208221
-8.93291580677032
-13.5034037828445
-9.44917404651642
-9.14189636707306
-13.0729318857193
-9.46027290821075
-10.3108829259872
-14.324514746666
-8.83007752895355
-8.70287370681763
-11.8553018569946
-9.93493843078613
-9.78788506984711
-11.9872068166733
-10.4027227163315
-10.5177439451218
-11.5030754804611
-10.5227822065353
-8.93758535385132
-11.9595746994019
-11.6772451400757
-10.5788518190384
-11.678631901741
-11.4000426530838
-9.58898830413818
-11.4936752319336
-10.8112049102783
-9.21987044811249
-11.3314040899277
-11.8072723150253
-9.11316049098969
-10.8461068868637
-10.6016401052475
-9.48812234401703
-11.3315190076828
-10.4583634138107
-10.2716023921967
-11.7228419780731
-10.6129233837128
-8.3625385761261
-11.0120165348053
-10.0258800983429
-10.8202011585236
-11.2669460773468
-11.3699219226837
-8.92693090438843
-10.4916043281555
-10.968834400177
-9.67226755619049
-9.89636242389679
-10.5374451875687
-10.0978063344955
-9.59135901927948
-10.880103468895
-9.21725654602051
-9.19567346572876
-9.86401557922363
-10.1316658258438
-7.98830664157867
-9.55642426013947
-9.15339815616608
-7.61628496646881
-10.7099920511246
-9.62309575080872
-8.17666745185852
-9.57954239845276
-9.52283310890198
-8.22318482398987
-10.4419114589691
-8.18705749511719
-8.09476852416992
-10.9023623466492
-8.64027774333954
-7.62604415416718
-9.90015780925751
-8.26170003414154
-7.91619098186493
-10.9445675611496
-9.66325521469116
-8.36939525604248
-11.2291431427002
-9.53766918182373
-7.98971462249756
-11.057427406311
-8.35079622268677
-7.78954267501831
-11.966796875
-8.93770563602448
-8.80100500583649
-11.6320258378983
-9.77082765102386
-8.69570100307465
-10.3240207433701
-8.13868725299835
-9.71679270267487
-8.78756439685822
-8.03269469738007
-9.53561961650848
-9.48785388469696
-9.0453736782074
-8.54138827323914
-11.9109523296356
-8.52601146697998
-8.43538665771484
-9.4409646987915
-7.09920120239258
-9.04828071594238
-10.6881651878357
-8.76384055614471
-9.33333384990692
-10.5229014158249
-11.4352052211761
-8.39024567604065
-9.10121655464172
-9.96476829051971
-8.69592797756195
-10.669904589653
-8.83924412727356
-8.35006880760193
-11.1438653469086
-9.95772302150726
-8.65625035762787
-11.8206514120102
-7.55014646053314
-9.26315152645111
-12.6808232069016
-8.92330527305603
-9.42810940742493
-12.0999295711517
-7.18226003646851
-8.90636491775513
-10.8936643600464
-7.78435444831848
-8.56432557106018
-12.3152997493744
-8.52364218235016
-8.41161787509918
-12.5772391557693
-9.31921923160553
-6.91904604434967
-11.6887956857681
-8.0336651802063
-8.87903881072998
-12.8455166816711
-7.87118923664093
-8.53807985782623
-11.9033323526382
-8.54017305374146
-10.4620008468628
-13.2482624053955
-9.04525530338287
-9.83017408847809
-12.8313413858414
-9.08700907230377
-8.22865307331085
-14.1149746179581
-8.0176112651825
-8.71622824668884
-14.3310639858246
-7.75363111495972
-9.23239850997925
-14.5044641494751
-8.06031358242035
-8.45034158229828
-14.8984354734421
-8.88859677314758
-10.1545178890228
-13.4508473873138
-9.20713269710541
-9.17699325084686
-13.3385680913925
-9.03085076808929
-8.93493783473969
-13.959777712822
-7.53861856460571
-9.7565221786499
-14.5522418022156
-7.89259254932404
-9.35563004016876
-12.1719042062759
-8.54564487934113
-9.90306484699249
-13.3794928789139
-9.44729518890381
-9.36822414398193
-12.5305829048157
-7.82549977302551
-9.30982041358948
-11.4422318935394
-8.60655784606934
-9.3689079284668
-12.5906820297241
-8.90795516967773
-10.6964392662048
-13.2638812065125
-8.79866051673889
-8.64964270591736
-13.7629511356354
-9.64530003070831
-8.6502605676651
-13.2077866792679
-9.37290716171265
-8.75285577774048
-13.5623002052307
-8.16831862926483
-9.06011378765106
-12.9253643751144
-7.54650855064392
-8.41076731681824
-15.0107872486115
-6.8394615650177
-8.76560282707214
-13.7599823474884
-8.0706113576889
-8.23485124111176
-15.6983999013901
-8.31120562553406
-8.35341238975525
-14.1595094203949
-9.68584167957306
-8.39499294757843
-15.0176111459732
-8.35983967781067
-8.48429131507874
-14.9232094287872
-9.12564766407013
-7.90503656864166
-15.2916132211685
-9.62639129161835
-7.73915660381317
-15.5290092229843
-8.27155709266663
-7.248690366745
-16.0329353809357
-8.24294376373291
-7.24798345565796
-16.4974627494812
-8.71813273429871
-7.52637982368469
-15.2626707553864
-9.58508121967316
-7.90103495121002
-15.7316418886185
-10.367412686348
-8.09667408466339
-15.9143983125687
-10.6056100130081
-7.44126093387604
-15.3690234422684
-10.8893775939941
-6.17729043960571
-15.6936054229736
-9.95011293888092
-6.84616959095001
-15.9544388055801
-11.0969455242157
-8.02583909034729
-13.6808364391327
-11.5554615259171
-8.07333385944366
-11.7858825922012
-12.1559067964554
-8.39735662937164
-12.2012349367142
-12.0049415826797
-7.94155657291412
-11.839249253273
-11.8772369623184
-7.94084274768829
-12.683282494545
-10.7652980089188
-7.61453640460968
-11.7540665864944
-10.4852350950241
-8.10002458095551
-12.9957550764084
-10.6480462551117
-8.26012969017029
-13.2667939662933
-10.5704307556152
-7.93488740921021
-13.4856805801392
-9.50109672546387
-7.28237915039062
-13.5273871421814
-9.08886384963989
-6.62154722213745
-12.2321743965149
-12.077373623848
-6.38473045825958
-12.3078337907791
-12.2167391777039
-8.53423070907593
-12.0560975074768
-12.6492621898651
-8.86328148841858
-9.94864153862
-12.3139834403992
-8.91736316680908
-10.8330893516541
-11.6506161689758
-8.67675304412842
-8.62022304534912
-12.6209908723831
-8.40380966663361
-7.68609058856964
-12.624581694603
-8.20151793956757
-7.33897960186005
-13.2029919624329
-8.18265151977539
-7.91458797454834
-13.606424331665
-8.17357444763184
-7.9837851524353
-12.8420041799545
-9.62688767910004
-6.74665057659149
-12.3998314142227
-8.233039021492
-7.37615931034088
-11.5690698623657
-7.02847528457642
-6.40978956222534
-10.2742066383362
-7.52246284484863
-7.28780508041382
-7.9026061296463
-7.27256453037262
-6.85645830631256
-8.58364951610565
-8.3545264005661
-7.36036479473114
-10.1729893684387
-8.88185739517212
-6.49998092651367
-10.6142874956131
-8.6635457277298
-8.22208273410797
-11.4182876348495
-9.42334163188934
-9.21226632595062
-10.3606767654419
-9.00362730026245
-8.07669496536255
-11.022291302681
-9.67720901966095
-8.43722021579742
-10.7800965309143
-8.75221109390259
-7.95711803436279
-10.3466954231262
-8.5658016204834
-8.31183958053589
-8.89343976974487
-8.03212976455688
-9.30329656600952
-8.88632524013519
-9.10903298854828
-8.10235297679901
-9.61230838298798
-7.87845504283905
-7.30168569087982
-10.2011524438858
-6.87147343158722
-7.39559471607208
-8.7090265750885
-6.6221911907196
-8.38303399085999
-8.98055410385132
-7.29215240478516
-8.02995634078979
-9.51318454742432
-6.99231576919556
-8.71761465072632
-9.72332787513733
-6.95172524452209
-8.63105463981628
-9.54446864128113
-7.20865797996521
-9.14350152015686
-9.26620531082153
-6.44788980484009
-8.97021770477295
-9.06886386871338
-8.28566694259644
-9.90765857696533
-9.86698615550995
-6.93380439281464
-10.6875227689743
-10.541598200798
-8.41253697872162
-8.6216801404953
-10.025377035141
-6.75069832801819
-10.1507289409637
-10.1288139820099
-6.37818264961243
-11.0453836917877
-9.49146902561188
-7.2270542383194
-10.2420402765274
-9.91858053207397
-6.77146863937378
-8.63538551330566
-8.50692188739777
-7.04357779026031
-9.73435318470001
-9.42615675926208
-6.81360173225403
-9.13893294334412
-9.10054290294647
-7.14830434322357
-8.37226474285126
-8.16954398155212
-7.41334366798401
-8.42796874046326
-8.04789340496063
-6.10905015468597
-8.73172461986542
-7.92991662025452
-8.09969782829285
-8.71595120429993
-10.0854482650757
-8.02012586593628
-7.99383497238159
-8.1386935710907
-7.33197283744812
-7.84808659553528
-8.18181717395782
-6.94853174686432
-7.27364456653595
-8.03690969944
-6.97054302692413
-7.22480118274689
-8.39671421051025
-8.17117214202881
-6.49035263061523
-7.55176782608032
-7.36739587783813
-7.47414636611938
-10.7989865541458
-7.55959379673004
-8.14174425601959
-10.4577528238297
-8.24307501316071
-6.30314409732819
-10.3726997375488
-9.87643527984619
-6.4548225402832
-8.44992637634277
-8.21457290649414
-6.0848445892334
-8.84453344345093
-7.63471221923828
-7.17535972595215
-7.9869658946991
-7.91876530647278
-7.5154287815094
-9.01900947093964
-8.33918273448944
-6.20129191875458
-8.89218783378601
-8.28064560890198
-7.31391739845276
-9.16718566417694
-9.27799689769745
-6.58051288127899
-8.99132239818573
-10.1816209554672
-7.26101815700531
-9.95633459091187
-9.99505949020386
-5.82910895347595
-9.22853469848633
-10.0714297294617
-4.31780076026917
-8.95638144016266
-10.5134211778641
-4.57142150402069
-6.29101717472076
-9.45692884922028
-2.98534059524536
-7.69291710853577
-9.61997628211975
-4.53667306900024
-6.79457306861877
-10.1300065517426
-4.78099989891052
-8.11118078231812
-9.96582126617432
-5.59505152702332
-8.34075772762299
-9.90036523342133
-4.1943267583847
-9.50386667251587
-8.97105932235718
-6.43772125244141
-10.2276706695557
-9.95579147338867
-6.20583820343018
-11.5933479070663
-10.1438249349594
-6.36352002620697
-10.6640024185181
-9.30026865005493
-7.50067281723022
-9.94296300411224
-9.61894834041595
-7.12882459163666
-9.70409512519836
-8.23650002479553
-7.26648163795471
-8.75464177131653
-9.34711241722107
-6.54426836967468
-8.73577332496643
-9.65642476081848
-5.42835688591003
-9.97323358058929
-10.2635425329208
-6.06945550441742
-10.614865064621
-8.54889416694641
-5.97011542320251
-7.98929750919342
-8.33293402194977
-7.30693686008453
-9.16409599781036
-8.72170031070709
-6.01871263980865
-9.02671587467194
-9.16734802722931
-5.13961255550385
-10.5329543352127
-9.45684111118317
-4.37724506855011
-7.8169983625412
-9.01344954967499
-5.84233367443085
-6.12820196151733
-9.748703956604
-6.92154455184937
-8.06766855716705
-9.26700365543365
-6.36466991901398
-7.59145593643188
-9.57750368118286
-6.17715883255005
-8.91795742511749
-11.0191079378128
-5.45931422710419
-8.11821472644806
-11.7804762125015
-5.81945383548737
-8.12884712219238
-8.86637687683105
-7.96594476699829
-8.38478553295135
-9.44153010845184
-7.91342771053314
-7.92937874794006
-9.38919472694397
-7.10730957984924
-8.1055451631546
-7.96740782260895
-9.75856506824493
-8.68185603618622
-7.97973620891571
-10.093778014183
-7.76004910469055
-7.37150549888611
-9.93075776100159
-8.25159406661987
-6.20329427719116
-9.42693758010864
-6.82738733291626
-6.62995862960815
-10.3589682579041
-6.96835243701935
-8.7654219865799
-8.94709169864655
-7.64042329788208
-8.13631534576416
-8.1692476272583
-8.40320372581482
-8.70220637321472
-7.45356631278992
-8.14509069919586
-7.85877811908722
-10.9049993753433
-7.98466432094574
-8.73500621318817
-10.3310889005661
-6.39735233783722
-7.9147173166275
-9.56538689136505
-7.74151992797852
-8.22552490234375
-9.93808507919312
-9.13557434082031
-8.53158807754517
-9.65311050415039
-8.86371624469757
-10.3351298570633
-8.95830309391022
-8.75347328186035
-9.63624715805054
-7.7870922088623
-8.68545258045197
-8.81314194202423
-7.60724985599518
-8.04293978214264
-9.41235840320587
-7.61755526065826
-7.97345662117004
-8.4933774471283
-6.67167019844055
-7.13451826572418
-9.09286272525787
-7.65871489048004
-8.06296515464783
-8.47591233253479
-7.29908442497253
-7.46589398384094
-8.6774570941925
-8.3529064655304
-7.57162606716156
-7.26509034633636
-9.21260964870453
-7.51105046272278
-9.55576205253601
-8.54661154747009
-8.65066063404083
-9.2517009973526
-8.38713324069977
-6.22533273696899
-6.5228443145752
-8.30571413040161
-7.74746012687683
-7.62690186500549
-7.67149138450623
-8.15527558326721
-6.00973916053772
-7.22817921638489
-8.30402767658234
-6.13432657718658
-8.5198050737381
-8.84993851184845
-7.77014124393463
-7.25776827335358
-8.68395137786865
-6.35162544250488
-7.78522682189941
-8.17053163051605
-6.70439994335175
-6.38586938381195
-7.7073233127594
-6.71862959861755
-5.52638101577759
-7.84166133403778
-7.17294108867645
-6.85310685634613
-8.92116153240204
-7.31005561351776
-6.36320722103119
-9.35903835296631
-6.58655166625977
-7.14628934860229
-9.02459049224854
-7.63424491882324
-6.30575895309448
-8.98234176635742
-6.88277769088745
-5.83888053894043
-8.36577498912811
-7.02407014369965
-7.17910087108612
-8.23747658729553
-7.27528882026672
-6.44345498085022
-6.82698822021484
-6.89052295684814
-7.3550705909729
-7.65901815891266
-9.10908710956573
-5.75969135761261
-7.34314596652985
-8.47638189792633
-7.23951256275177
-5.65045917034149
-8.80542123317719
-6.161172747612
-6.35744392871857
-7.3684207201004
-5.6395503282547
-7.08955883979797
-8.56800103187561
-5.93913578987122
-6.03783941268921
-8.53812217712402
-6.53391551971436
-7.54659307003021
-8.8518842458725
-5.52881109714508
-7.45265197753906
-8.68889570236206
-4.35841751098633
-7.84836316108704
-8.14311718940735
-5.78267693519592
-6.2124719619751
-9.19336128234863
-4.37054800987244
-6.99466550350189
-8.45918118953705
-6.52306163311005
-8.51191568374634
-8.61384534835815
-5.59761691093445
-7.80325317382812
-9.17981338500977
-6.38065385818481
-8.08259701728821
-9.02103495597839
-5.40543246269226
-8.54516124725342
-11.8807544708252
-5.31025791168213
-10.0067075490952
-10.0040735006332
-5.23153173923492
-8.94177675247192
-9.86267805099487
-3.98511719703674
-7.86407876014709
-10.5823042392731
-4.52399373054504
-8.18433475494385
-9.55232429504395
-5.43383002281189
-7.98877847194672
-8.50354897975922
-5.20394122600555
-8.01877951622009
-8.20957827568054
-4.6228985786438
-6.63991796970367
-7.49376356601715
-4.2895382642746
-7.08768177032471
-7.79975938796997
-4.8744683265686
-8.39261388778687
-7.11093282699585
-6.47637319564819
-7.1434839963913
-8.19413793087006
-6.10252511501312
-8.20761024951935
-8.78172934055328
-4.86304175853729
-5.95625567436218
-5.60724663734436
-6.41264414787292
-6.41386210918427
-6.60757768154144
-7.7461599111557
-8.49833071231842
-6.97425186634064
-6.97395241260529
-8.1908712387085
-7.82388114929199
-6.73843431472778
-9.10679221153259
-8.88986897468567
-6.92411160469055
-9.47286367416382
-9.08188247680664
-6.25735473632812
-9.21032273769379
-8.78969752788544
-7.55214250087738
-8.91249918937683
-8.3582079410553
-6.80634665489197
-9.79699170589447
-7.7127274274826
-7.4973691701889
-10.1927427053452
-7.32453906536102
-7.39270484447479
-9.51357877254486
-6.99027478694916
-8.19803464412689
-8.05487585067749
-7.01973676681519
-8.70256423950195
-7.23570716381073
-6.57165086269379
-5.78837168216705
-9.20570909976959
-7.91806662082672
-6.21560966968536
-8.28176629543304
-5.62732636928558
-7.72482097148895
-8.20010530948639
-4.7713280916214
-9.29159653186798
-8.91125798225403
-4.33169460296631
-8.07756638526917
-8.18234515190125
-3.66374588012695
-6.60314631462097
-7.31219863891602
-4.15888524055481
-6.57260704040527
-6.53607106208801
-3.01128852367401
-6.79002547264099
-8.26072156429291
-5.68271839618683
-6.00325191020966
-9.16619253158569
-5.40455031394958
-5.35224580764771
-7.64182949066162
-5.63288116455078
-5.5073082447052
-7.73865294456482
-5.01050305366516
-4.30253672599792
-8.19726991653442
-6.17955160140991
-5.42476606369019
-7.2475084066391
-5.30942022800446
-5.40261018276215
-9.43598544597626
-7.35929429531097
-5.27964532375336
-9.33217418193817
-8.22493875026703
-6.16760766506195
-9.33098912239075
-9.62889361381531
-5.55684232711792
-8.31714582443237
-10.3028254508972
-4.94593667984009
-9.06763136386871
-8.70327341556549
-4.49111354351044
-8.23897671699524
-11.2013919353485
-5.04139924049377
-7.81222414970398
-10.913642168045
-5.83498764038086
-7.71160972118378
-10.5550216436386
-4.01192557811737
-6.2630786895752
-10.2114744186401
-4.50068402290344
-7.32158923149109
-10.9905722141266
-2.88110244274139
-7.61417722702026
-10.5987372398376
-4.36996531486511
-6.00544512271881
-10.0367466211319
-4.87549030780792
-6.54416370391846
-9.92116403579712
-4.99710083007812
-6.45969080924988
-9.61505055427551
-5.84789562225342
-7.18130338191986
-9.59565150737762
-6.11987054347992
-6.77396392822266
-9.61694240570068
-6.18522500991821
-5.59761381149292
-10.0225179195404
-6.99239134788513
-7.27753615379333
-9.28752112388611
-6.4498598575592
-6.6443784236908
-8.90319418907166
-6.57425999641418
-7.18640673160553
-7.77234184741974
-6.76429760456085
-7.82260656356812
-6.88964462280273
-7.23974752426147
-6.99969816207886
-6.0495343208313
-8.21427154541016
-6.76928496360779
-8.36704850196838
-7.5337450504303
-7.0506671667099
-7.9371565580368
-6.49778068065643
-6.43125319480896
-7.33267521858215
-4.79488921165466
-7.50058948993683
-7.04593098163605
-5.61405503749847
-6.99042701721191
-6.60470151901245
-5.30312180519104
-7.93261015415192
-6.89914095401764
-5.31116497516632
-7.87727653980255
-7.81966507434845
-6.72104609012604
-7.23274862766266
-6.86877119541168
-7.37139189243317
-8.18015098571777
-8.8542013168335
-6.6017951965332
-7.75642919540405
-8.28316879272461
-6.80450344085693
-7.11898255348206
-7.66812872886658
-8.82524228096008
-4.9196879863739
-7.89714360237122
-8.19814562797546
-3.25632357597351
-9.47063052654266
-8.9759920835495
-4.46935331821442
-8.95657098293304
-7.42004954814911
-5.10505056381226
-9.29913592338562
-6.91232228279114
-3.44535171985626
-9.87092208862305
-6.85182428359985
-4.87859773635864
-8.72745895385742
-5.95809984207153
-7.97873938083649
-7.28238022327423
-7.07801449298859
-7.45361912250519
-8.21981537342072
-4.67339098453522
-6.07302582263947
-7.90417349338531
-6.7248193025589
-7.13540208339691
-7.22445523738861
-7.07225739955902
-6.62152016162872
-8.44839346408844
-6.19288456439972
-7.53057539463043
-8.77674400806427
-5.58074724674225
-8.45080387592316
-7.28012382984161
-5.17175590991974
-6.34646260738373
-6.77216279506683
-5.85129058361053
-5.13877069950104
-6.57126724720001
-6.83643114566803
-5.81505572795868
-7.3792427778244
-6.79738318920135
-6.26251876354218
-5.53134000301361
-8.38886630535126
-8.7527848482132
-5.59827649593353
-7.40752327442169
-9.56572222709656
-5.20026993751526
-7.07749056816101
-7.85181975364685
-4.57353591918945
-8.35524535179138
-6.73257744312286
-5.12678682804108
-6.78618013858795
-6.00874769687653
-4.65898931026459
-9.52857315540314
-5.60836064815521
-6.09111058712006
-8.59556901454926
-5.82814955711365
-7.14669561386108
-7.59969139099121
-5.75592052936554
-7.78085100650787
-7.6769505739212
-4.76609921455383
-5.46351885795593
-6.76774716377258
-5.68163871765137
-6.37096476554871
-6.44556927680969
-4.25701832771301
-4.77170324325562
-7.55308675765991
-4.04213082790375
-6.79067313671112
-7.15726935863495
-3.35121476650238
-6.34106659889221
-8.2475950717926
-4.83736729621887
-7.00858044624329
-7.75009751319885
-4.22540199756622
-7.88058245182037
-8.25781643390656
-3.77235770225525
-6.45248532295227
-7.98542714118958
-3.12571144104004
-6.85330951213837
-8.71412694454193
-4.25649845600128
-7.07837927341461
-8.27863752841949
-3.67721915245056
-7.1181173324585
-8.10942506790161
-3.75538659095764
-6.41000068187714
-8.07171332836151
-5.54682409763336
-6.80163109302521
-8.3442155122757
-4.26943898200989
-5.41577434539795
-8.76451086997986
-5.85070097446442
-5.38415086269379
-7.5279027223587
-6.48974978923798
-5.7462671995163
-8.41609704494476
-7.74990749359131
-7.23180294036865
-7.40621900558472
-6.70171654224396
-7.568403840065
-7.51279509067535
-8.10805249214172
-7.33231329917908
-5.7749810218811
-7.52388656139374
-6.67340934276581
-6.34160220623016
-8.56610202789307
-7.31541156768799
-7.0246696472168
-8.41793572902679
-7.84056079387665
-6.70459020137787
-6.39087378978729
-8.53373181819916
-7.44519937038422
-6.98299896717072
-8.89567959308624
-7.08600723743439
-8.28049838542938
-9.44047963619232
-5.41439163684845
-10.6005461215973
-10.0591032505035
-6.56347727775574
-10.2220612764359
-11.6976519823074
-5.02397739887238
-9.90358066558838
-11.0386085510254
-6.00821399688721
-10.1354359388351
-11.416375041008
-6.95779693126678
-8.87833428382874
-10.7727420330048
-7.43357729911804
-10.7633782625198
-9.95595276355743
-6.78538334369659
-9.35783708095551
-10.1334542036057
-7.40942656993866
-9.64239096641541
-8.5752546787262
-7.63937783241272
-10.1257071495056
-9.20773077011108
-8.19135236740112
-8.63157284259796
-9.58458483219147
-8.88944637775421
-8.86955082416534
-9.49788057804108
-9.32607996463776
-9.79640936851501
-8.99341750144958
-9.66612887382507
-10.3620345592499
-9.05371022224426
-8.12893605232239
-10.1216577291489
-8.51440274715424
-8.64615094661713
-11.009606719017
-7.91110837459564
-11.2004760503769
-10.571781039238
-7.99190032482147
-9.0691465139389
-9.5053995847702
-8.27747189998627
-9.54373252391815
-8.90294516086578
-8.48433840274811
-10.3600293397903
-8.16707813739777
-8.70991337299347
-10.7962166070938
-8.78147733211517
-7.99309623241425
-10.0740736722946
-8.30836570262909
-8.39724338054657
-9.96320998668671
-8.68460774421692
-8.84985709190369
-12.7602407932281
-8.89229130744934
-10.470029592514
-10.487592458725
-8.75319695472717
-10.1643011569977
-11.4063112735748
-6.99473214149475
-8.68636727333069
-11.289407491684
-7.47704350948334
-8.38828647136688
-10.8307956457138
-8.30955708026886
-10.2638355493546
-11.1367908716202
-8.04290854930878
-9.40499246120453
-11.1793473958969
-7.21511137485504
-9.29251492023468
-10.868283867836
-5.9492095708847
-9.21375930309296
-11.4878185987473
-6.91956388950348
-9.18877899646759
-12.4411932229996
-6.50328648090363
-9.94197857379913
-11.2505866289139
-6.00497782230377
-10.4353867769241
-10.560730099678
-6.53167939186096
-9.08740544319153
-12.3600823879242
-6.22370159626007
-9.05282032489777
-11.4824577569962
-6.94587004184723
-8.31725513935089
-11.4266687631607
-7.21058094501495
-8.59866678714752
-13.1153045892715
-6.40918576717377
-9.34290015697479
-12.9187787771225
-7.13957142829895
-7.94911026954651
-14.7423193454742
-7.31274688243866
-10.0085419416428
-12.2918099164963
-5.20968592166901
-9.80308353900909
-13.8455497026443
-5.15751338005066
-11.2707977294922
-11.365213394165
-4.54794871807098
-11.3942338228226
-12.3883439302444
-5.36153745651245
-10.9756546020508
-12.2905225753784
-4.6924421787262
-10.486790895462
-11.9429123401642
-4.00283992290497
-10.7271052598953
-11.5230313539505
-5.25318896770477
-11.0210124254227
-11.4927731752396
-3.93027031421661
-9.17115652561188
-12.9605985879898
-4.67107582092285
-8.77184820175171
-12.9439735412598
-4.22243452072144
-8.79269623756409
-13.9585993289948
-4.92558169364929
-9.25777125358582
-12.3414237499237
-4.59663271903992
-9.18727922439575
-12.6101875305176
-5.24388182163239
-10.3741594552994
-13.672033905983
-5.32362377643585
-9.85007560253143
-13.0035628080368
-4.37605631351471
-11.0513814687729
-11.2882760763168
-5.65178644657135
-11.7429059743881
-12.1009820699692
-4.79874694347382
-11.1455632448196
-12.9174672365189
-5.91921019554138
-10.1580302715302
-12.7965877056122
-5.56267583370209
-9.8138884305954
-12.6471613645554
-5.85793590545654
-8.1330623626709
-12.3643851280212
-6.12984180450439
-9.98070478439331
-11.8142466545105
-4.6819794178009
-8.99538588523865
-10.7541687488556
-4.11623644828796
-9.02206802368164
-11.4698853492737
-5.17064929008484
-10.5629789829254
-11.0503122806549
-5.47956085205078
-9.41899728775024
-11.7768120765686
-4.7403153181076
-9.63414132595062
-11.1994122266769
-5.2550368309021
-10.4338455200195
-12.346022605896
-6.00383317470551
-9.91800582408905
-15.90649497509
-5.56261992454529
-10.0416450500488
-15.4497098922729
-7.1039172410965
-10.3815199136734
-16.1521965265274
-6.76196372509003
-10.5593899488449
-15.2215451002121
-8.9649578332901
-9.87204658985138
-13.0227543115616
-7.90774965286255
-10.4448180198669
-11.3940100669861
-7.16600954532623
-9.31352770328522
-12.3281565904617
-6.80199658870697
-9.96718490123749
-10.3219755887985
-6.23877263069153
-10.016340970993
-12.4408690929413
-8.48416376113892
-11.6256957054138
-11.2537798881531
-7.35555458068848
-11.3745899200439
-10.4934787750244
-7.58072233200073
-9.98776054382324
-10.6403980255127
-9.77788925170898
-10.3771991729736
-10.2202043533325
-6.80030119419098
-9.58216154575348
-13.390108704567
-7.05765175819397
-10.516678571701
-13.4600493907928
-6.17768371105194
-10.9136146306992
-12.8501199483871
-6.13074469566345
-11.0798933506012
-13.1185171604156
-5.62935900688171
-11.4422490596771
-13.6114757061005
-5.45379984378815
-12.309827208519
-14.4050678014755
-5.61913704872131
-10.7457542419434
-14.9221992492676
-5.69993603229523
-10.9731382131577
-14.2129644155502
-6.61174690723419
-10.0914479494095
-13.1211310625076
-5.94444763660431
-10.987424492836
-13.6141868829727
-6.21324038505554
-9.77483725547791
-13.3157665729523
-6.71708607673645
-9.38512873649597
-12.5865533351898
-5.83839201927185
-8.7228581905365
-12.667699098587
-6.97107553482056
-10.2683691978455
-12.8951058387756
-6.66384196281433
-10.303350687027
-12.9464981555939
-7.59389054775238
-10.3273347616196
-12.1938928365707
-6.32178008556366
-10.1242750883102
-11.8402642011642
-7.63243544101715
-10.0963660478592
-12.727125287056
-6.70835137367249
-10.7485482692719
-12.5603787899017
-6.3807715177536
-10.2580040693283
-13.0113934278488
-6.30742144584656
-9.59049201011658
-12.7909443378448
-7.23154008388519
-12.3178437948227
-11.4852641820908
-7.16118705272675
-12.3752769231796
-11.5740503072739
-6.7950953245163
-12.0817378759384
-11.3827413320541
-5.62046813964844
-11.8470814228058
-12.2911684513092
-8.18526470661163
-12.4337493181229
-10.785604596138
-6.79988372325897
-11.2190989255905
-12.3049134016037
-8.57457482814789
-11.5349539518356
-10.736760020256
-7.48603093624115
-12.642325758934
-10.3120855093002
-7.36400473117828
-10.9247995615005
-10.0070644617081
-8.6394624710083
-11.7002105712891
-8.50000333786011
-7.86306095123291
-11.3120217323303
-9.74053049087524
-7.35902690887451
-10.6790041923523
-9.62767457962036
-6.66482877731323
-9.25470304489136
-7.84457015991211
-7.48324584960938
-9.48332786560059
-7.65530490875244
-7.45718681812286
-10.0292407274246
-8.13016188144684
-7.91591608524323
-10.5877863168716
-9.52474653720856
-7.49322700500488
-11.4908294677734
-8.08948564529419
-7.1548455953598
-12.1642950773239
-7.93942630290985
-7.10877072811127
-12.3929275274277
-9.05625474452972
-7.21379160881042
-12.324168920517
-8.97269797325134
-7.87405860424042
-11.5337756872177
-8.64883744716644
-7.8008759021759
-10.9677631855011
-11.2929708957672
-5.65653824806213
-10.5250749588013
-10.7684087753296
-5.86106324195862
-10.3643198013306
-9.77641677856445
-5.66201162338257
-11.4698369503021
-11.4611842632294
-6.37622475624084
-12.7786114215851
-10.4024307727814
-5.85854232311249
-10.7679132223129
-11.2865003347397
-7.11750042438507
-10.9131008386612
-8.49170744419098
-6.83047831058502
-10.4373055696487
-10.1995898485184
-6.51868486404419
-11.0158305168152
-10.1253228187561
-7.32583832740784
-11.274683713913
-10.0904042720795
-8.1316100358963
-13.5496693849564
-9.79422724246979
-7.66455769538879
-10.9791901111603
-10.7220814228058
-7.16234195232391
-10.4614728689194
-10.2321532964706
-5.66562378406525
-10.2311228513718
-10.2602080106735
-7.44836533069611
-13.1977778673172
-7.48586332798004
-6.59094572067261
-11.9749636650085
-8.71350526809692
-7.73376190662384
-13.4843522310257
-10.4441596269608
-6.22594654560089
-13.8286477327347
-8.43980705738068
-6.41024899482727
-14.7993042469025
-10.4688990116119
-6.45635151863098
-13.5235831737518
-11.4728677272797
-7.13700139522552
-11.6731208562851
-12.3275674581528
-5.59497284889221
-12.9272992610931
-13.3775870800018
-6.46859610080719
-12.2767482995987
-14.0365415811539
-6.12409389019012
-12.7354191541672
-13.931213259697
-7.59811961650848
-12.6594074964523
-11.9804428815842
-8.09463703632355
-11.8270245790482
-11.1676713228226
-8.49375975131989
-10.7495275735855
-10.4269376993179
-9.32675802707672
-11.2494517564774
-10.2974988222122
-8.55634152889252
-12.6019595861435
-10.1141265630722
-8.76317954063416
-10.7852318286896
-11.0429184436798
-9.5034431219101
-11.1791018247604
-10.2985552549362
-9.56490552425385
-10.8579043149948
-12.0407503843307
-8.69521999359131
-11.1979351043701
-13.2462921142578
-10.1593321561813
-8.24516236782074
-14.0851610898972
-8.86087191104889
-9.79824316501617
-12.4452806711197
-9.18714284896851
-7.69163703918457
-12.99951171875
-9.64210748672485
-7.07214307785034
-11.8804936408997
-9.89298534393311
-6.31517601013184
-12.0084886550903
-10.3308897018433
-7.19577932357788
-11.4872999191284
-10.8636832237244
-6.17454719543457
-10.9985423088074
-8.72214925289154
-6.80118978023529
-12.4030393362045
-8.43476557731628
-5.52739524841309
-12.5811731815338
-8.89400589466095
-7.90559923648834
-13.7640062570572
-8.83699011802673
-8.49752449989319
-14.028126001358
-7.35807740688324
-7.67720115184784
-15.1255849599838
-8.53353762626648
-7.74266791343689
-15.3177449703217
-8.26595377922058
-8.04449868202209
-14.6182544231415
-8.24443829059601
-8.83980095386505
-12.8075515031815
-10.0783692598343
-8.77471697330475
-12.5884639024734
-8.10230648517609
-8.54388153553009
-11.5083581209183
-6.61489522457123
-8.28676307201385
-13.1611522436142
-7.44778215885162
-9.74263536930084
-12.294016957283
-6.20746612548828
-7.93835973739624
-11.9640741348267
-7.19953167438507
-9.01646912097931
-11.2359210252762
-6.96832895278931
-9.65292501449585
-11.0130586624146
-7.95309793949127
-9.06595432758331
-11.1913896799088
-8.53334820270538
-9.26484644412994
-12.339276432991
-7.13396072387695
-9.39268827438354
-11.0695819854736
-8.08668971061707
-8.72937369346619
-9.71419310569763
-7.05141985416412
-8.42836010456085
-10.3368617296219
-8.73453950881958
-8.25713777542114
-12.3789014816284
-7.76300477981567
-8.15767192840576
-10.4702010154724
-8.4399721622467
-8.64841675758362
-10.092045545578
-7.90103387832642
-9.33428335189819
-11.0427842140198
-8.14638090133667
-8.21625757217407
-11.2105937004089
-8.47612273693085
-9.63065659999847
-12.5199040174484
-7.53750240802765
-8.48503029346466
-14.6624194383621
-8.46386992931366
-9.84512507915497
-13.0306156873703
-7.72947072982788
-10.9399061203003
-12.5369253158569
-7.25353372097015
-10.588786482811
-11.3429750204086
-7.14418053627014
-10.8066971302032
-13.0409119129181
-6.37416732311249
-9.66248214244843
-14.0878709554672
-6.92792475223541
-10.8769756555557
-12.7105108499527
-5.99724733829498
-8.40579855442047
-11.0668798685074
-6.26822316646576
-8.45625150203705
-12.2588375806808
-6.00149691104889
-10.0572320222855
-12.254957318306
-6.77846395969391
-10.2020398378372
-12.5754843950272
-6.21717941761017
-8.94839298725128
-12.6860166788101
-7.33019840717316
-11.30506336689
-12.3478471040726
-4.84138357639313
-9.09184110164642
-12.5508025884628
-3.9503185749054
-10.337406873703
-12.4169251918793
-3.63855397701263
-11.0144202709198
-12.2660462856293
-5.97128582000732
-11.9003443717957
-11.2239909172058
-4.68978345394135
-10.8151873350143
-11.2059448957443
-6.93950426578522
-9.97200262546539
-10.8115774393082
-5.77812254428864
-10.1964250802994
-12.505529999733
-6.20128226280212
-10.8064591884613
-12.7689254283905
-5.93706560134888
-8.77742958068848
-11.9690403938293
-7.78479194641113
-8.69527769088745
-12.6368441581726
-8.07007300853729
-6.42723023891449
-15.0756329298019
-6.31269812583923
-6.17370438575745
-15.8239462375641
-5.31534051895142
-7.04186630249023
-13.4981307983398
-7.23426651954651
-7.06700110435486
-12.9049446582794
-7.00948750972748
-6.27465045452118
-12.222256064415
-7.85739386081696
-6.91551649570465
-9.85362446308136
-7.99281692504883
-7.23799610137939
-9.91268539428711
-8.28966593742371
-6.79402709007263
-12.3191072940826
-8.58967530727386
-8.7805689573288
-10.5672587156296
-7.74382531642914
-9.5591481924057
-10.1270178556442
-6.78495013713837
-8.90924441814423
-10.0515516996384
-6.93433392047882
-10.5202981233597
-9.4211174249649
-6.43799710273743
-11.6091554164886
-8.8160936832428
-7.74748909473419
-10.0263386964798
-9.79606592655182
-7.41699957847595
-8.85301423072815
-9.67323136329651
-7.41065490245819
-9.69465959072113
-9.51930367946625
-7.45850110054016
-10.0197913646698
-9.88496565818787
-7.48764932155609
-9.3142055273056
-8.48006236553192
-7.60781240463257
-7.4018087387085
-9.59386301040649
-7.98557066917419
-8.21767640113831
-8.99027609825134
-7.48980438709259
-8.60512793064117
-8.34387934207916
-7.61056387424469
-9.96124613285065
-7.75671970844269
-8.10986471176147
-11.4518775939941
-6.67416381835938
-8.30458319187164
-12.2633482217789
-5.51784336566925
-8.24050068855286
-11.5877950191498
-6.69701504707336
-8.73967051506042
-12.151953458786
-6.70045733451843
-9.6300505399704
-10.7145336866379
-6.94376027584076
-8.88922071456909
-11.7512202262878
-7.15213489532471
-8.17544102668762
-11.5942800045013
-7.23519492149353
-7.59531986713409
-10.9179126024246
-9.1530305147171
-9.79992032051086
-9.53104615211487
-7.92273020744324
-8.1160569190979
-10.8922257423401
-6.78719329833984
-7.48623299598694
-9.72320103645325
-8.0158679485321
-8.80894410610199
-11.4794763326645
-7.90680205821991
-8.11763155460358
-9.88268959522247
-7.23249208927155
-8.00980710983276
-10.2636098861694
-8.28074312210083
-7.18967115879059
-9.31342422962189
-9.81030237674713
-7.51053774356842
-9.10663187503815
-10.3179594278336
-6.2142847776413
-9.52550542354584
-9.77358520030975
-4.99174165725708
-10.0536410808563
-9.11262249946594
-5.58760094642639
-9.27053952217102
-8.08064150810242
-5.15401554107666
-9.89806604385376
-9.60403394699097
-5.71592617034912
-9.39170455932617
-10.2828097343445
-6.80798876285553
-9.81532919406891
-9.23006641864777
-5.75431740283966
-10.085502743721
-9.08547127246857
-5.22233080863953
-9.39582490921021
-9.51804256439209
-4.91052520275116
-9.57084715366364
-9.22723543643951
-4.33683085441589
-9.21093559265137
-10.317193031311
-4.90912628173828
-9.89374423027039
-9.83281302452087
-4.03103721141815
-12.3475068807602
-9.31638419628143
-4.78937017917633
-11.0085080862045
-9.2790025472641
-4.24380815029144
-12.4996446371078
-9.81852567195892
-5.06070291996002
-11.6961230039597
-9.82553374767303
-4.63124978542328
-9.69591009616852
-11.4731665849686
-4.33428943157196
-10.7796713113785
-10.9310652017593
-6.26073861122131
-11.8132774829865
-10.2809755802155
-6.04611217975616
-12.1878229379654
-10.5279098749161
-6.12278366088867
-10.9204783439636
-9.13847970962524
-5.98579609394073
-11.0417419672012
-8.93667900562286
-6.57248675823212
-10.9844754934311
-9.12725341320038
-6.3436826467514
-10.2646774053574
-9.20622336864471
-4.94612193107605
-9.78118777275085
-8.78129744529724
-3.86729967594147
-9.35574948787689
-11.5535410642624
-4.10588777065277
-10.4184151887894
-9.09902727603912
-4.5642306804657
-8.62713885307312
-8.86706900596619
-5.02561688423157
-9.10345339775085
-10.030974149704
-5.26118505001068
-9.13931691646576
-10.7883290052414
-5.48474097251892
-8.73512983322144
-11.0232944488525
-4.56460070610046
-8.58767056465149
-11.1462762355804
-4.89750945568085
-8.443394780159
-11.3214231729507
-5.30379617214203
-7.12664377689362
-9.51839745044708
-5.65140998363495
-7.81089460849762
-12.1515265703201
-5.59866559505463
-7.55498325824738
-11.7745367288589
-5.5381668806076
-8.34892499446869
-10.8689216375351
-4.72770118713379
-8.3691508769989
-11.0811083316803
-5.8106164932251
-9.01768827438354
-11.1120133399963
-5.38617479801178
-8.07929837703705
-12.465543627739
-5.6588442325592
-8.56620454788208
-11.4796547889709
-5.77860581874847
-8.59804880619049
-9.59027016162872
-5.96806848049164
-8.47305572032928
-9.2435702085495
-6.14682984352112
-8.00563073158264
-10.9782698154449
-6.00537991523743
-7.84696555137634
-10.7971403598785
-6.35350751876831
-9.02692651748657
-10.0018439292908
-6.33838975429535
-8.10290610790253
-10.4433749914169
-5.60234332084656
-9.21297359466553
-9.91649580001831
-5.7028603553772
-8.96555662155151
-8.60289573669434
-5.62345814704895
-9.71031856536865
-9.41933012008667
-6.81663596630096
-9.77748191356659
-11.2331231832504
-6.52152395248413
-11.4214196205139
-11.547016620636
-8.16208815574646
-11.4162647724152
-9.99541115760803
-7.99838757514954
-10.6627504825592
-9.94118046760559
-8.08749306201935
-11.7674142122269
-8.39508354663849
-8.07324743270874
-10.5552568435669
-10.1253929138184
-7.44112861156464
-9.54750907421112
-9.34563958644867
-7.83977055549622
-10.4419963359833
-8.59777092933655
-7.61703562736511
-9.8158118724823
-9.38432431221008
-7.31939136981964
-10.0507193803787
-9.77154886722565
-8.5106657743454
-9.47825229167938
-10.6137150526047
-7.5862272977829
-9.7126806974411
-10.5536421537399
-6.46621513366699
-10.9760131835938
-10.8779249191284
-6.78558695316315
-10.5787669420242
-10.2444649934769
-8.30241942405701
-10.6428968906403
-11.0498812198639
-9.13998425006866
-10.0446664094925
-8.42212069034576
-8.82681238651276
-11.4402838945389
-9.07857382297516
-8.98113036155701
-10.9140946865082
-9.13613295555115
-8.95401179790497
-8.81339013576508
-11.6675332784653
-7.99754655361176
-8.73729741573334
-10.9572676420212
-7.016685962677
-8.96463298797607
-10.3093214035034
-6.81490552425385
-10.3496741056442
-9.58712613582611
-6.63004922866821
-9.33657121658325
-9.57890462875366
-6.3878630399704
-8.77124106884003
-9.57716262340546
-6.84648036956787
-8.87872838973999
-9.68713474273682
-8.46874928474426
-8.85197806358337
-10.7071530818939
-7.90036082267761
-9.41563296318054
-9.3583710193634
-7.6776567697525
-9.18377077579498
-9.06743776798248
-6.97051382064819
-9.34132051467896
-8.86778879165649
-6.15874528884888
-8.76324510574341
-8.40214347839355
-8.09018766880035
-7.37183153629303
-10.0398718118668
-8.7336962223053
-6.81663775444031
-9.80147862434387
-9.1873494386673
-6.33012640476227
-8.69654524326324
-9.16988587379456
-6.8402111530304
-8.60197997093201
-9.1951310634613
-7.50248169898987
-8.68921780586243
-9.87813663482666
-6.88258743286133
-8.10267543792725
-9.58594703674316
-7.79899406433105
-8.41753101348877
-10.3697897195816
-7.44582712650299
-9.11872446537018
-9.26381874084473
-6.63039684295654
-9.67288875579834
-11.718891620636
-8.23930025100708
-8.35458421707153
-10.3745070695877
-8.861701130867
-8.91241800785065
-10.5236908197403
-10.7879902124405
-8.92471754550934
-9.18292534351349
-8.74373209476471
-10.1838632822037
-9.3274621963501
-10.2042660713196
-9.71803379058838
-9.76885724067688
-10.0286281108856
-9.08390116691589
-8.55615079402924
-10.0341647863388
-8.30453050136566
-7.60965943336487
-9.40922665596008
-8.67273163795471
-7.13140475749969
-10.6857265233994
-8.68962228298187
-7.76857268810272
-11.5493706464767
-7.31511247158051
-7.93853795528412
-11.2142781019211
-7.30158793926239
-7.27479720115662
-8.76056218147278
-7.87040257453918
-8.60297584533691
-10.4386210441589
-7.15724468231201
-6.85173535346985
-9.10785269737244
-7.54626154899597
-7.9468731880188
-10.0775737762451
-7.27011203765869
-7.95722055435181
-9.82127094268799
-6.52044630050659
-7.29253792762756
-10.8088705539703
-7.03761172294617
-8.17448878288269
-9.99820494651794
-7.22605967521667
-6.59234213829041
-11.0402266979218
-8.67607808113098
-5.4697653055191
-10.544334769249
-9.31293618679047
-5.801020860672
-9.64272308349609
-10.1096787452698
-4.71451926231384
-9.78652167320251
-11.5130693912506
-6.10131168365479
-10.242534160614
-9.79340219497681
-5.81239914894104
-10.3177320957184
-10.4910976886749
-5.80678725242615
-9.54069781303406
-9.64885687828064
-4.27100205421448
-10.38947057724
-9.32655096054077
-2.45445293188095
-10.5080435276031
-9.17430329322815
-4.80120313167572
-8.68592321872711
-7.70971310138702
-2.62878435850143
-9.30469810962677
-7.88516676425934
-4.18469774723053
-9.24363362789154
-7.85242164134979
-4.40231657028198
-9.09348154067993
-7.3024001121521
-4.86966812610626
-10.3455756902695
-6.5561488866806
-3.21580004692078
-9.23033022880554
-7.78504347801208
-4.0349577665329
-9.14408910274506
-7.20541226863861
-5.04650020599365
-8.99186491966248
-6.86064076423645
-4.34388136863708
-9.38322520256042
-6.20331263542175
-4.35258865356445
-9.91470623016357
-5.45732474327087
-6.57218420505524
-9.44377529621124
-5.75391089916229
-5.32168209552765
-8.18610012531281
-6.77513229846954
-6.7180323600769
-8.49223184585571
-7.76155471801758
-6.32959306240082
-9.73047959804535
-5.68309772014618
-8.17113482952118
-11.1295231580734
-6.2899512052536
-7.03650379180908
-10.0965871810913
-7.47394514083862
-7.70256721973419
-11.7363682985306
-6.69132673740387
-7.65907275676727
-13.2498377561569
-5.64504277706146
-10.6611862182617
-13.9677391052246
-4.26994442939758
-10.0783920288086
-12.9014368057251
-4.99345684051514
-9.85918915271759
-14.6937342882156
-4.65829837322235
-11.2763154506683
-13.78054022789
-4.78296065330505
-10.3615229129791
-12.7095520496368
-4.07854700088501
-10.3253492116928
-13.7466863393784
-3.97519814968109
-10.462329864502
-12.0086641311646
-5.52276730537415
-10.8487467765808
-12.4746327400208
-3.6781085729599
-9.96277117729187
-12.41712641716
-5.75184416770935
-9.93977677822113
-10.1822370290756
-8.33313977718353
-10.8187799453735
-10.8843421936035
-8.52262544631958
-9.43811666965485
-9.91547548770905
-8.83072912693024
-9.99816262722015
-8.63351476192474
-8.9581640958786
-8.06185078620911
-8.59525513648987
-9.5590488910675
-9.51317822933197
-8.76691806316376
-10.5183423757553
-7.34579885005951
-8.7338103055954
-9.20026338100433
-8.63232481479645
-9.50659096240997
-8.87653362751007
-7.23779439926147
-11.6267099380493
-8.60113525390625
-6.5484813451767
-12.7125896215439
-8.6833461523056
-7.34947335720062
-12.0762003660202
-9.45230615139008
-8.68528759479523
-11.9328318834305
-8.88045513629913
-8.30517709255219
-11.6895736455917
-7.77151381969452
-8.60813748836517
-12.06917989254
-6.18818414211273
-7.47501337528229
-11.752672791481
-6.10406792163849
-7.70747601985931
-11.8082054853439
-6.37570464611053
-7.76443207263947
-10.2999440431595
-7.38329231739044
-8.12956178188324
-7.75856959819794
-7.44527757167816
-8.79777634143829
-9.61955797672272
-7.92370617389679
-8.96707808971405
-7.48797976970673
-8.56097400188446
-8.29498624801636
-9.3082971572876
-7.59577417373657
-7.90056276321411
-10.0568528175354
-6.61606788635254
-7.48492276668549
-9.46972930431366
-6.98765695095062
-8.69035601615906
-9.52652668952942
-6.18502879142761
-9.36910569667816
-9.71477878093719
-5.99429500102997
-9.29729652404785
-11.6268429756165
-6.42977619171143
-9.80247437953949
-11.8585218191147
-4.84441602230072
-9.47021818161011
-11.8538002967834
-5.62202763557434
-9.3105171918869
-11.0024479627609
-4.80609142780304
-8.3935683965683
-11.2673848867416
-5.35877978801727
-7.22740888595581
-11.5606708526611
-5.72312021255493
-9.04430401325226
-10.7799555063248
-5.5695675611496
-9.12365031242371
-10.2391126155853
-6.42709231376648
-10.086611032486
-9.59359955787659
-6.37601637840271
-9.32990646362305
-9.51193428039551
-7.71973896026611
-8.72282660007477
-9.93160355091095
-7.31563532352448
-10.0797024965286
-10.7350960969925
-8.56294453144073
-10.6364101171494
-9.94361054897308
-8.75122535228729
-11.0351896286011
-9.86615657806396
-8.7890625
-11.9733703136444
-9.56089854240417
-9.42254614830017
-12.8342577219009
-9.25240814685822
-7.48961365222931
-10.0301127433777
-10.0480017662048
-8.98890113830566
-10.6444190740585
-10.2496675252914
-8.26134049892426
-10.1476483345032
-9.51075553894043
-8.47176790237427
-11.1594069004059
-8.86573576927185
-7.97642874717712
-10.6263593435287
-9.69341456890106
-9.2422331571579
-10.0997468233109
-7.79311573505402
-8.5523806810379
-10.399484038353
-6.96801602840424
-8.90745055675507
-10.4696391820908
-7.72603690624237
-8.64965713024139
-10.511750459671
-9.0629723072052
-9.41640734672546
-11.885048866272
-7.28098678588867
-10.4286413192749
-11.0407601594925
-7.62472498416901
-10.4620553255081
-10.0821936130524
-8.21180701255798
-10.6132423877716
-9.95046782493591
-9.10697197914124
-11.3179576396942
-11.3062107563019
-7.56432127952576
-10.3623249530792
-11.9882799386978
-8.82905685901642
-9.7374941110611
-12.4294576644897
-7.8351149559021
-8.78397226333618
-12.6706507205963
-7.77568793296814
-8.89291882514954
-12.1697529554367
-8.29519593715668
-9.33813941478729
-12.8114210367203
-7.15911018848419
-8.94795668125153
-12.2851999998093
-7.87390506267548
-8.53127944469452
-11.4494730234146
-7.68111002445221
-7.80737698078156
-13.1315746307373
-8.35935211181641
-7.62556552886963
-11.0021727085114
-9.16190457344055
-7.65670657157898
-10.8619616031647
-8.34033513069153
-8.27656388282776
-10.5036649703979
-9.51346445083618
-9.6240553855896
-10.028840303421
-11.1101562976837
-9.52010989189148
-10.4725706577301
-10.263965845108
-10.1317446231842
-10.7455943822861
-10.2146495580673
-8.65643489360809
-10.9285111427307
-10.2111306190491
-8.82927465438843
-10.7707368135452
-8.29020941257477
-9.45175325870514
-11.490807056427
-10.2254500389099
-8.79292154312134
-10.9097641706467
-8.47665965557098
-9.24188125133514
-10.6935204267502
-10.8426913022995
-9.47607171535492
-10.5362018346786
-9.13046634197235
-9.02583634853363
-9.70542109012604
-8.7332421541214
-8.7596617937088
-6.67519629001617
-10.6232401132584
-8.34859049320221
-7.74525094032288
-10.0707242488861
-9.5603621006012
-7.72343981266022
-9.28413164615631
-8.42175686359406
-9.32977247238159
-9.73141384124756
-6.31378030776978
-8.99227046966553
-10.332950592041
-4.37521386146545
-9.52405726909637
-9.357705950737
-4.27912795543671
-8.67867994308472
-8.80213165283203
-4.79557943344116
-8.22411143779755
-8.11576688289642
-4.5417412519455
-7.88146722316742
-8.86161553859711
-4.84878313541412
-8.51112902164459
-9.770383477211
-5.52124345302582
-8.54208469390869
-12.2495040893555
-6.7219295501709
-9.46275973320007
-10.5750744342804
-5.76414251327515
-9.450479388237
-11.5922220945358
-6.9383796453476
-8.76158857345581
-10.3148536682129
-5.61211490631104
-8.44248962402344
-10.082498550415
-7.62156105041504
-8.88966369628906
-8.5184211730957
-6.48379945755005
-9.34696936607361
-9.49827933311462
-6.98743462562561
-7.05837428569794
-9.98912179470062
-7.07667911052704
-7.1983847618103
-11.0212626457214
-7.57763910293579
-7.25691556930542
-10.6417164802551
-6.12996053695679
-7.85986316204071
-10.2043355703354
-8.19952523708344
-7.99434053897858
-11.3984586000443
-8.05543482303619
-8.60525369644165
-10.9489274024963
-7.21991968154907
-9.28756487369537
-8.39291822910309
-7.38474237918854
-7.61489856243134
-10.4181374311447
-7.6576589345932
-7.62984776496887
-10.5052516460419
-8.78765082359314
-6.85125994682312
-8.97017216682434
-9.85588574409485
-5.75934994220734
-8.87710559368134
-9.12666404247284
-7.08142900466919
-8.2634801864624
-10.0352997779846
-8.46481776237488
-8.90597224235535
-10.6692125797272
-8.21976566314697
-8.33272504806519
-10.6700472831726
-8.51052069664001
-7.76585412025452
-10.4238131046295
-9.48927342891693
-7.74750888347626
-11.4543231725693
-11.2657099962234
-9.21011507511139
-11.2806473970413
-10.4768060445786
-9.05391204357147
-11.0781062841415
-10.1390008926392
-8.26003742218018
-11.0251817703247
-9.37147092819214
-8.60880899429321
-10.5482883453369
-9.06893944740295
-9.18491625785828
-9.13811802864075
-9.62736213207245
-8.80022990703583
-9.34897553920746
-7.40420186519623
-8.59308803081512
-9.68783462047577
-8.42713451385498
-7.97506904602051
-8.51189231872559
-8.41466188430786
-7.30658721923828
-9.03292369842529
-8.22990548610687
-7.76127707958221
-8.66713559627533
-10.1738389730453
-8.2540887594223
-8.32424437999725
-9.39167320728302
-8.3799501657486
-7.73471987247467
-9.94163429737091
-8.4329868555069
-6.70462000370026
-8.91791653633118
-8.4221408367157
-8.70095896720886
-9.57189345359802
-9.09862494468689
-9.06436657905579
-9.51741218566895
-8.37801790237427
-8.97145366668701
-8.24076128005981
-7.8886661529541
-8.62949323654175
-10.065278172493
-6.67206585407257
-7.27142345905304
-9.47355771064758
-7.13730454444885
-7.87183403968811
-10.3358263969421
-7.09580421447754
-8.26126098632812
-9.88644778728485
-8.4228423833847
-7.04947984218597
-10.1000835895538
-8.242351770401
-6.65848851203918
-8.9346090555191
-8.6012669801712
-7.27549421787262
-9.49291920661926
-8.16840720176697
-7.22560858726501
-9.79709553718567
-8.88720965385437
-7.75815939903259
-6.70463037490845
-9.02938461303711
-7.41662311553955
-8.24093735218048
-7.63950884342194
-8.75665962696075
-7.40488708019257
-8.37810075283051
-8.06582725048065
-6.96742486953735
-8.74555540084839
-7.78361177444458
-9.0229743719101
-8.29743421077728
-7.97801911830902
-8.69547951221466
-8.59243214130402
-8.39801943302155
-6.88194239139557
-8.59639799594879
-7.81005299091339
-7.28094232082367
-10.0558236837387
-8.29832828044891
-6.17240703105927
-8.71915233135223
-8.18094766139984
-7.14367747306824
-10.0183455944061
-8.31190657615662
-7.73829960823059
-9.82055258750916
-7.95816969871521
-9.36036443710327
-9.05206680297852
-6.58591318130493
-7.70222008228302
-8.57234728336334
-6.21446669101715
-7.41453552246094
-10.0154409408569
-6.83736944198608
-6.60720407962799
-8.86649000644684
-8.65498602390289
-6.2270290851593
-9.2693612575531
-9.23613667488098
-5.68788528442383
-9.40266680717468
-7.36979746818542
-5.79805028438568
-9.13453376293182
-7.00659453868866
-6.35584461688995
-9.56600248813629
-6.64929068088531
-7.06341671943665
-9.98711562156677
-5.60363912582397
-7.88425290584564
-9.35140597820282
-4.80195796489716
-8.03451776504517
-9.25688314437866
-5.0814208984375
-7.48558831214905
-9.68984150886536
-5.64485216140747
-7.69660830497742
-10.3354294300079
-6.26612782478333
-7.75914537906647
-9.26937639713287
-6.08663094043732
-7.40911459922791
-10.5871999263763
-5.17134189605713
-6.71929728984833
-10.6292971372604
-6.22957837581635
-7.1820524930954
-10.1801427602768
-6.82755506038666
-6.75440800189972
-10.4159971475601
-5.56827247142792
-7.0331723690033
-10.360524892807
-5.814129114151
-7.31608533859253
-10.8136825561523
-8.54004907608032
-7.95425295829773
-12.4907438755035
-5.91446995735168
-7.99546039104462
-11.8763746023178
-6.95795714855194
-7.71802723407745
-11.6981264352798
-6.09832441806793
-7.91357469558716
-11.170850276947
-7.14994382858276
-8.51797771453857
-9.84640073776245
-8.16689538955688
-8.66640532016754
-9.91730511188507
-5.2236191034317
-8.85811972618103
-9.19200110435486
-4.14253425598145
-9.25416612625122
-9.44288444519043
-5.4988739490509
-8.52591300010681
-8.97401165962219
-5.24727559089661
-8.42103123664856
-8.5702645778656
-6.71905779838562
-8.62269258499146
-8.2026219367981
-7.75701332092285
-10.4088172912598
-9.67934370040894
-7.80193662643433
-10.1535736322403
-9.02496588230133
-8.46191942691803
-11.7853611707687
-8.45721185207367
-9.61051309108734
-11.1173377037048
-7.20384073257446
-9.50642871856689
-12.4482803344727
-8.06147480010986
-9.78665161132812
-11.5684640407562
-9.02102637290955
-8.95798802375793
-11.4573554992676
-10.076042175293
-8.95094203948975
-10.641731262207
-9.88456344604492
-7.66177129745483
-11.4413801431656
-8.7262989282608
-6.52821934223175
-14.458175778389
-9.65725290775299
-6.66472494602203
-14.2957065105438
-10.2527844905853
-5.607257604599
-13.700334072113
-10.727303981781
-3.75609016418457
-11.780587553978
-12.527431845665
-4.17673456668854
-10.0496790409088
-10.6219074726105
-5.6672637462616
-10.0331814289093
-9.46910929679871
-6.55893778800964
-10.6861231327057
-7.83547472953796
-6.49522185325623
-9.07396495342255
-8.72303187847137
-5.53893077373505
-10.2942719459534
-9.51316261291504
-5.70100116729736
-10.4487487077713
-10.6378346681595
-5.99570763111115
-11.0609055757523
-11.0219498872757
-5.43314445018768
-10.6994097232819
-10.7816078662872
-5.67426323890686
-10.9161081314087
-10.9376840591431
-7.05853652954102
-10.0168408155441
-11.1791971921921
-6.09153020381927
-10.8547857999802
-10.0882195234299
-6.47849547863007
-12.2993980646133
-12.108515381813
-7.73396122455597
-12.4955588579178
-10.2265244722366
-9.4367390871048
-12.2844489812851
-10.8377765417099
-8.96187722682953
-11.9228576421738
-10.237091422081
-9.78092229366302
-10.239955663681
-10.7430217266083
-8.72064089775085
-9.57419586181641
-12.2084498405457
-6.97334098815918
-7.60934364795685
-11.9015151262283
-8.43535149097443
-9.9735985994339
-14.1673613786697
-6.58268797397614
-11.6042473316193
-14.220828294754
-6.93427634239197
-9.45379996299744
-14.492192029953
-7.69197392463684
-9.43738210201263
-13.2940534353256
-6.33336770534515
-8.48242676258087
-13.8605686426163
-5.79895579814911
-8.42340767383575
-11.2653237581253
-5.58977591991425
-8.48703181743622
-11.3778709173203
-6.79610192775726
-10.7909553050995
-11.1450431346893
-6.19496846199036
-11.3097497224808
-11.0623914003372
-6.96157371997833
-12.6408158540726
-11.0257149934769
-6.38181221485138
-12.0874829292297
-11.0119423866272
-7.90287637710571
-10.138948559761
-9.68630468845367
-7.26863968372345
-11.1945219039917
-11.0878467559814
-7.33282852172852
-11.579803109169
-10.3206917047501
-8.16876471042633
-11.7977995872498
-9.96226739883423
-5.9939398765564
-12.5844467878342
-8.7451514005661
-5.82219541072845
-10.74380838871
-9.82006132602692
-6.74240982532501
-10.2900170087814
-9.93055045604706
-7.40482652187347
-9.47130572795868
-8.1028288602829
-7.73015201091766
-10.5597561597824
-7.22878777980804
-8.23203885555267
-10.3477517366409
-9.82857525348663
-10.4986649751663
-10.0440343618393
-9.46490943431854
-9.59568822383881
-10.188600897789
-9.559694647789
-10.2603534460068
-10.0820677280426
-9.95818638801575
-9.17850613594055
-10.9145270586014
-8.49614298343658
-8.04364693164825
-9.93586087226868
-9.64004826545715
-9.17588829994202
-10.7184292078018
-10.2104088068008
-7.56912481784821
-12.8121860027313
-11.1028745174408
-6.96503520011902
-12.5847712755203
-11.0565949678421
-7.49013006687164
-12.4010003805161
-11.4326766729355
-5.02439391613007
-11.6818292140961
-11.0662667751312
-5.77621603012085
-12.9498963356018
-11.3140149116516
-5.61849093437195
-11.5484442710876
-11.8034262657166
-7.42640209197998
-12.5064216852188
-11.1076456308365
-6.49958908557892
-11.2234228849411
-11.3957470655441
-8.2497900724411
-11.2703410387039
-10.44564640522
-7.96032917499542
-11.0204906463623
-11.7325487136841
-7.1611590385437
-11.5003761053085
-11.8226598501205
-4.29850733280182
-11.7535053491592
-12.3965955972672
-6.82272112369537
-10.8546099662781
-10.2119221687317
-7.51292896270752
-11.1961081027985
-9.78408741950989
-9.25485587120056
-11.6859018802643
-9.40841698646545
-8.29392981529236
-12.4499053955078
-9.67007637023926
-7.56154346466064
-11.8029458522797
-10.0006635189056
-7.12323260307312
-10.4002276659012
-11.039417386055
-7.16408741474152
-8.45675981044769
-9.80759418010712
-5.64227783679962
-10.1336609125137
-11.3700920343399
-6.1790167093277
-8.9544483423233
-9.2023845911026
-6.49812185764313
-9.02986323833466
-9.47088468074799
-6.81557929515839
-9.34302866458893
-10.0351682901382
-6.86485493183136
-7.32411992549896
-10.5434597730637
-6.02018582820892
-7.96352481842041
-11.9518451690674
-8.99452114105225
-8.6404937505722
-10.4086960554123
-7.57195365428925
-8.7792581319809
-9.62476623058319
-8.34871995449066
-8.5208842754364
-10.9154965877533
-6.9555127620697
-9.08683526515961
-9.198686003685
-7.35361182689667
-10.0972757339478
-11.3942346572876
-8.06726932525635
-10.8791980743408
-10.5317735671997
-8.94769716262817
-11.9502744674683
-10.2857732772827
-8.00519943237305
-10.0905930995941
-9.10224366188049
-9.51410031318665
-9.73375368118286
-9.65858268737793
-9.35619592666626
-10.1769837141037
-9.14263617992401
-11.4487599134445
-9.85002720355988
-8.13164961338043
-11.4844332933426
-10.4740134477615
-8.21252977848053
-11.6811839342117
-9.77901101112366
-9.69882559776306
-12.2451646327972
-10.0424635410309
-9.82597756385803
-10.1573421955109
-9.40829241275787
-9.74816954135895
-10.6098462343216
-9.4816802740097
-8.64871490001678
-11.1737827062607
-11.0307286977768
-11.1471713781357
-10.393377661705
-10.813715338707
-10.3047841787338
-11.1816705465317
-11.3753007650375
-10.9390519857407
-10.9214414358139
-9.98794841766357
-11.8093976974487
-11.0537481307983
-9.98069858551025
-12.6581411361694
-10.1530017852783
-9.77562296390533
-11.6913205385208
-9.97634899616241
-7.94586992263794
-12.0739588737488
-11.584481716156
-8.91237986087799
-10.0020967721939
-12.0687967538834
-7.44711494445801
-9.18311786651611
-11.9277520179749
-8.17491269111633
-10.0689842700958
-13.3438665866852
-7.04495775699615
-9.76796782016754
-11.2743312120438
-7.6121838092804
-9.02403473854065
-14.8335359096527
-7.03749299049377
-8.4353506565094
-12.6291840076447
-6.63359546661377
-9.62398481369019
-11.1988554000854
-8.47843170166016
-9.51405620574951
-9.96990585327148
-8.35446393489838
-8.6650618314743
-11.5918735265732
-7.52460932731628
-8.98106646537781
-10.4312641620636
-6.80454623699188
-8.20693528652191
-10.2215255498886
-5.12420761585236
-7.94351065158844
-11.3835555315018
-6.82578587532043
-7.61258912086487
-9.84732127189636
-6.99178957939148
-9.61815094947815
-9.42854809761047
-6.53298354148865
-9.04508423805237
-8.56009221076965
-5.91666531562805
-11.2654025554657
-8.03720831871033
-6.49565732479095
-9.77818334102631
-8.33698117733002
-7.17590487003326
-10.1399112939835
-7.10040771961212
-7.20833337306976
-11.2165344953537
-7.46183288097382
-6.31690108776093
-8.27871263027191
-8.92117774486542
-8.07389712333679
-8.38711190223694
-7.72687363624573
-8.68974423408508
-8.20199513435364
-7.2911012172699
-8.14494693279266
-8.84392631053925
-7.87264764308929
-7.51352846622467
-8.85502922534943
-6.71693336963654
-8.62157785892487
-8.5594345331192
-7.57327950000763
-6.1849764585495
-8.97886836528778
-8.07701098918915
-7.24974584579468
-8.6739706993103
-6.75969076156616
-7.21635115146637
-8.2101823091507
-8.60772335529327
-7.33366882801056
-6.33797895908356
-7.60360252857208
-7.99813997745514
-7.16538965702057
-6.76682722568512
-10.1919056177139
-5.59607946872711
-7.43557846546173
-9.81010890007019
-7.56746649742126
-7.5126359462738
-10.3441101312637
-5.94542276859283
-6.75989305973053
-10.2903872728348
-6.62910568714142
-5.45913779735565
-11.4071271419525
-7.06993556022644
-5.58956336975098
-9.9787849187851
-5.31808316707611
-5.08823192119598
-9.36742448806763
-4.98324131965637
-6.00074768066406
-8.97481799125671
-4.78491616249084
-6.00609040260315
-9.33917355537415
-4.71852827072144
-6.87128615379333
-9.85987687110901
-4.01036167144775
-5.64139795303345
-9.38428771495819
-4.48074281215668
-7.6806548833847
-9.49209582805634
-4.53445422649384
-7.09334647655487
-9.22398960590363
-6.37497293949127
-7.14976751804352
-9.36947476863861
-7.20940101146698
-8.34116637706757
-9.95187103748322
-6.60956919193268
-6.89769518375397
-10.8462083339691
-7.59076189994812
-5.25690460205078
-10.6167097091675
-6.85279035568237
-6.2066445350647
-11.1639422178268
-6.74628293514252
-5.58415734767914
-11.6334513425827
-6.84410321712494
-6.37921798229218
-11.0129642486572
-7.28434371948242
-6.01774311065674
-11.557598233223
-6.81456911563873
-5.1255384683609
-12.1657563447952
-7.360067486763
-5.22062289714813
-11.9532188177109
-7.1953262090683
-5.0816251039505
-11.8581091165543
-7.11354982852936
-5.92137968540192
-10.8411350250244
-7.50942611694336
-4.24998044967651
-10.1757153272629
-7.53921973705292
-3.94869887828827
-9.58279931545258
-7.26754653453827
-3.45056235790253
-10.8061119318008
-6.11563789844513
-4.58076393604279
-10.8294053077698
-5.8137834072113
-3.87968277931213
-10.7308626174927
-6.23238801956177
-4.20727705955505
-9.84130597114563
-6.91987824440002
-4.4961268901825
-10.7082735300064
-5.94682610034943
-5.67618978023529
-10.4675372838974
-6.49608790874481
-4.62347042560577
-10.0368936061859
-6.51124548912048
-6.43708920478821
-9.66998744010925
-5.28850102424622
-6.91593146324158
-9.46204793453217
-5.39195048809052
-8.5319265127182
-10.6003822088242
-6.09421479701996
-5.82962644100189
-10.1596372127533
-5.46988010406494
-6.56797051429749
-9.80802357196808
-5.47366464138031
-6.36038601398468
-11.3898741006851
-7.18070995807648
-7.64155447483063
-11.326531291008
-6.28256547451019
-6.56721866130829
-10.2678061723709
-6.1152435541153
-7.45602333545685
-11.99469602108
-5.26330578327179
-6.90092122554779
-10.4322129487991
-5.77713406085968
-7.50722229480743
-9.52798557281494
-4.58992695808411
-6.87269020080566
-8.2037947177887
-4.28566312789917
-6.64476752281189
-9.29627919197083
-5.89029097557068
-7.04508757591248
-7.93838047981262
-5.58895707130432
-6.97969126701355
-8.22243702411652
-6.79908859729767
-7.68919146060944
-8.97227668762207
-7.20901012420654
-7.07527542114258
-9.53890991210938
-7.62338972091675
-7.12168169021606
-8.81408274173737
-7.48851692676544
-6.03151428699493
-8.57955884933472
-8.11554861068726
-6.81072425842285
-7.80153274536133
-8.5642261505127
-6.25844049453735
-8.52605664730072
-9.9350289106369
-6.71623647212982
-9.6683042049408
-9.54146313667297
-4.40683078765869
-10.0764322280884
-7.87404918670654
-4.08189034461975
-8.75667631626129
-8.6667515039444
-5.71026837825775
-8.32125556468964
-6.78467547893524
-6.32939279079437
-9.76067459583282
-7.60396921634674
-6.92262661457062
-9.73026382923126
-6.86914885044098
-8.3187667131424
-10.021663069725
-7.28010594844818
-8.33543574810028
-8.89823746681213
-8.87059569358826
-8.07055115699768
-10.395926117897
-7.44196140766144
-8.83382856845856
-9.23868358135223
-8.80316245555878
-6.60604751110077
-9.91285383701324
-7.79304182529449
-7.23633062839508
-8.52356564998627
-9.03754413127899
-9.21419894695282
-8.65666222572327
-7.75366854667664
-7.82835412025452
-10.603382229805
-7.82684481143951
-8.47638475894928
-8.94987678527832
-7.32373237609863
-8.11450672149658
-10.4404178857803
-7.62412226200104
-9.10346376895905
-10.1208399534225
-7.35703551769257
-7.79413163661957
-8.65386641025543
-7.69997131824493
-9.97930920124054
-9.19326221942902
-8.8720999956131
-7.20873463153839
-7.90142476558685
-10.136879324913
-8.45323646068573
-7.71451365947723
-10.9225624799728
-8.62219083309174
-5.88072979450226
-11.1658025979996
-8.58578455448151
-5.66067612171173
-10.449719786644
-8.56924474239349
-6.22153878211975
-10.8676688671112
-7.79186272621155
-7.03530132770538
-10.7135120630264
-9.09294950962067
-7.90887224674225
-10.0357705354691
-7.14172613620758
-7.64704310894012
-9.63253152370453
-7.0229834318161
-7.80373668670654
-9.98346567153931
-6.91228055953979
-8.78412842750549
-11.2839257717133
-6.46280980110168
-8.49011015892029
-10.9365293979645
-6.76634192466736
-8.81449699401855
-10.5978207588196
-6.59454298019409
-8.71750092506409
-12.2965695858002
-6.50833058357239
-8.39442145824432
-12.9863337278366
-6.56198966503143
-8.69526386260986
-11.5924854278564
-7.95285749435425
-9.43180751800537
-10.8449907302856
-8.16132831573486
-9.10227847099304
-9.11110901832581
-8.74655699729919
-8.63976728916168
-9.02715694904327
-8.67152750492096
-10.0821712017059
-8.79797577857971
-9.28086161613464
-8.9312162399292
-8.47868490219116
-9.76946449279785
-8.81397306919098
-9.51381361484528
-8.5851536989212
-8.9316508769989
-10.5643718242645
-8.19541192054749
-8.39487409591675
-10.6119985580444
-8.38136291503906
-8.73686254024506
-11.517117857933
-9.25511968135834
-8.09330058097839
-10.4783418178558
-9.39532732963562
-9.0615656375885
-10.5212342739105
-9.84443163871765
-8.98257803916931
-10.7993862628937
-10.2140810489655
-9.83067536354065
-10.5490410327911
-9.1009418964386
-8.31303024291992
-10.4222850799561
-10.213433265686
-8.98019468784332
-10.3341270685196
-9.57013428211212
-9.99429142475128
-10.3981953859329
-8.66663753986359
-9.76967287063599
-9.77198028564453
-10.0145807266235
-9.89442479610443
-9.85590302944183
-9.99783837795258
-9.93041157722473
-10.8880264759064
-9.33516764640808
-7.77126610279083
-10.137224316597
-10.3770209550858
-7.17701661586761
-9.92264068126678
-8.60390317440033
-6.81032466888428
-10.3930478096008
-8.27529430389404
-8.07796490192413
-12.9059349298477
-7.80245125293732
-8.6838356256485
-11.6328121423721
-8.23369181156158
-8.61536002159119
-10.2785842418671
-9.98301100730896
-8.97311413288116
-8.7320419549942
-10.2484842538834
-8.57730603218079
-9.05822730064392
-10.899533033371
-8.60561800003052
-8.26113653182983
-11.9650111198425
-7.66943717002869
-8.39077353477478
-12.2040493488312
-7.51819479465485
-8.87480127811432
-11.8257485628128
-6.47431826591492
-10.3569777011871
-9.71805024147034
-6.11634469032288
-11.7386629581451
-12.1589729785919
-6.8241513967514
-9.86626803874969
-12.2013720273972
-4.97770750522614
-9.22337782382965
-13.5100976228714
-5.4914436340332
-11.1370053291321
-11.8517165184021
-5.44500195980072
-11.324968457222
-13.5985623598099
-5.84012198448181
-10.4549915790558
-13.2526228427887
-5.50348389148712
-11.9473370313644
-13.9832075834274
-5.2621785402298
-11.9876745939255
-12.369726061821
-5.51465368270874
-10.2914576530457
-13.0135521888733
-6.61394214630127
-9.34897327423096
-11.710874080658
-6.22935998439789
-10.0614889860153
-13.1658333539963
-6.29048311710358
-9.51947128772736
-11.4952155351639
-7.1043643951416
-11.205913066864
-12.8419814109802
-7.81578004360199
-11.7389324903488
-11.944939494133
-9.58695685863495
-10.6622976064682
-13.6577934026718
-8.07093393802643
-10.8464747667313
-13.5465346574783
-7.5517030954361
-9.8836156129837
-14.7826939821243
-7.76246285438538
-10.4396011829376
-14.3014357089996
-6.47514653205872
-9.97959494590759
-15.5115630626678
-6.25782263278961
-9.63392603397369
-13.6771312952042
-7.04879677295685
-10.243404507637
-14.6958209276199
-5.92325747013092
-9.70747530460358
-13.832874417305
-6.57093048095703
-8.91694688796997
-14.3492517471313
-6.63799393177032
-9.95544970035553
-14.5947309732437
-6.19071090221405
-8.45293939113617
-14.2905067205429
-5.87373781204224
-9.32348203659058
-14.8687105178833
-6.38447630405426
-9.423712849617
-14.966844201088
-6.98652470111847
-9.94302046298981
-13.4359136819839
-7.12743198871613
-8.94781076908112
-14.1332012414932
-7.62117350101471
-10.2778035402298
-14.1667367219925
-6.31910192966461
-9.47321665287018
-15.4780951738358
-7.25319468975067
-7.87784469127655
-16.7953070402145
-5.94734692573547
-8.44571566581726
-15.817164182663
-6.37719476222992
-9.30932080745697
-16.1784113645554
-4.33075773715973
-10.357995390892
-14.5576614141464
-5.91962873935699
-9.99157965183258
-15.1543585062027
-4.86238014698029
-9.10000050067902
-14.7024079561234
-5.1296854019165
-11.2295277118683
-16.3006927967072
-5.35015380382538
-11.0987166166306
-15.3796356916428
-5.22245037555695
-11.6498202085495
-15.4042052030563
-6.23953306674957
-11.6743279695511
-15.374055981636
-6.78868401050568
-12.9413462877274
-15.2733355760574
-5.61407148838043
-10.89566218853
-15.660832285881
-5.09964859485626
-12.0510457754135
-16.3964647054672
-5.09742379188538
-10.4759798049927
-15.9582509994507
-5.87799417972565
-10.3498693704605
-16.4765297174454
-5.31193149089813
-10.3788310289383
-14.4884454011917
-4.84094595909119
-11.5542566776276
-13.7814018726349
-5.11557364463806
-10.4512004852295
-13.073860168457
-6.52692937850952
-10.2224750518799
-14.2438173294067
-6.4762042760849
-10.3227313756943
-14.0684531927109
-6.47523939609528
-10.049397110939
-13.680051445961
-7.35274004936218
-9.27756857872009
-11.4610993862152
-7.35803604125977
-10.6895189285278
-12.5632724761963
-7.68144476413727
-10.4281417131424
-10.4432145357132
-5.54122710227966
-11.5776007175446
-10.7671892642975
-7.39843547344208
-11.1574119329453
-9.36709439754486
-6.92370283603668
-11.2050114870071
-10.7179995775223
-7.55915176868439
-11.5639988183975
-10.659413933754
-8.03661179542542
-10.1558191776276
-10.9668610095978
-8.40038502216339
-10.6240760087967
-10.3145905733109
-7.69882321357727
-10.4100739955902
-10.8708579540253
-8.53824162483215
-11.0949380397797
-9.53842759132385
-9.25480854511261
-13.0078893899918
-8.80396568775177
-9.14167821407318
-12.4775685071945
-10.1055992841721
-8.31015646457672
-10.866490483284
-10.9556323289871
-7.03903794288635
-10.6785242557526
-9.01751923561096
-7.64635181427002
-11.2641615867615
-9.65701961517334
-7.06171751022339
-11.8692283630371
-9.90095901489258
-8.6596428155899
-12.3633962869644
-8.80097162723541
-7.19888925552368
-13.8426804542542
-9.92814970016479
-8.15226888656616
-12.7111439704895
-10.8243803977966
-9.20789647102356
-12.9442045688629
-8.96884655952454
-8.93620145320892
-12.6445792913437
-8.43778836727142
-7.93255007266998
-12.6946431398392
-8.53497278690338
-7.82873034477234
-13.3553240299225
-8.44556021690369
-8.03126537799835
-11.2678958177567
-9.2506982088089
-7.71706974506378
-11.5910736322403
-10.1040979623795
-6.65773582458496
-11.4517741203308
-9.56896448135376
-7.04714417457581
-11.8930156230927
-10.0390326976776
-5.10661780834198
-9.69961678981781
-10.4378341436386
-7.68611836433411
-10.4587209224701
-11.9422118663788
-8.1896800994873
-10.7539701461792
-11.451376914978
-7.44117271900177
-9.61083471775055
-11.8158980607986
-7.00142025947571
-10.5465266704559
-10.0830981731415
-6.71454620361328
-10.1027064323425
-11.1137776374817
-7.44763791561127
-9.8781498670578
-10.961764216423
-6.21105313301086
-10.4588854312897
-11.1261217594147
-6.4156494140625
-10.5510067939758
-10.716845035553
-6.68528187274933
-11.2189260721207
-9.70746767520905
-7.71700775623322
-10.2401338815689
-9.56367313861847
-6.69815492630005
-10.3610391616821
-9.08508682250977
-6.31050527095795
-8.59973323345184
-9.10437524318695
-6.8381427526474
-8.85419547557831
-8.88153064250946
-7.15439939498901
-9.9751410484314
-9.66227960586548
-6.43899059295654
-10.7601132392883
-7.49252271652222
-8.08207058906555
-11.2735269069672
-7.40877890586853
-6.39372062683105
-12.7556624412537
-6.92920970916748
-7.0605708360672
-11.9980636835098
-8.70443403720856
-8.57985031604767
-11.2349797487259
-8.85905611515045
-9.07344019412994
-11.9648944139481
-7.62880432605743
-9.58607399463654
-12.4028292894363
-8.87571394443512
-9.61478805541992
-12.8947377204895
-7.56887626647949
-9.64531540870667
-12.2174932956696
-8.10962080955505
-9.79280948638916
-11.6422090530396
-6.90825366973877
-9.68599510192871
-12.783890247345
-6.08082675933838
-7.94169306755066
-12.3428432941437
-7.10650706291199
-10.8981798887253
-12.2954996824265
-7.0515593290329
-9.42556285858154
-11.4218912124634
-7.88134288787842
-10.0017528533936
-11.9585561752319
-5.94381618499756
-9.7556072473526
-11.7357231378555
-7.93722450733185
-9.79496967792511
-11.4346762895584
-7.44417202472687
-10.0153821706772
-11.4857572317123
-6.1852353811264
-9.85641574859619
-10.661060333252
-5.88508462905884
-12.7713358402252
-9.2603452205658
-7.06079745292664
-12.9493499994278
-10.2309185266495
-5.86745846271515
-12.4041131734848
-10.0626510381699
-6.72328174114227
-11.9944484233856
-9.45481896400452
-5.17965507507324
-11.5807641744614
-11.8195041418076
-5.14938271045685
-13.84386241436
-11.2548636198044
-6.68791615962982
-12.2757120132446
-11.6802825927734
-6.93750238418579
-13.6769362688065
-12.3764334917068
-5.24334847927094
-13.7217997312546
-11.3399180173874
-5.36583769321442
-12.3238549232483
-11.0221095085144
-5.21263408660889
-11.4234082698822
-11.5130145549774
-3.93018364906311
-10.5377316474915
-12.1142077445984
-5.13151597976685
-11.1281909942627
-12.6226530075073
-4.30786752700806
-11.3062238693237
-11.9505863189697
-5.13549518585205
-9.43002319335938
-12.8025670051575
-5.06123518943787
-10.9808188676834
-13.3790665864944
-4.96874582767487
-9.92196655273438
-12.1244268417358
-5.561856508255
-9.38616502285004
-11.3837465047836
-5.73231279850006
-7.7766820192337
-10.8984843492508
-5.78042948246002
-9.27517259120941
-10.7256568670273
-7.7697890996933
-9.1297607421875
-12.6159739494324
-6.82914543151855
-9.22997069358826
-12.2837631702423
-8.2363646030426
-9.53260469436646
-12.8247084617615
-8.32679986953735
-7.74857366085052
-13.9790776968002
-8.77549684047699
-9.28388583660126
-13.6531232595444
-7.90927255153656
-8.82225298881531
-13.0788819789886
-7.35565161705017
-7.44471836090088
-13.1207089424133
-7.05532073974609
-7.43010461330414
-13.328222155571
-6.37127006053925
-7.74755263328552
-12.0418565273285
-8.62124180793762
-8.80407798290253
-12.3655403852463
-7.37704980373383
-9.53766453266144
-11.6849037408829
-7.34070694446564
-8.21077251434326
-11.7070736885071
-7.83981227874756
-8.15073251724243
-11.8151135444641
-8.17064619064331
-8.96757638454437
-12.1406506299973
-7.21197497844696
-9.15749406814575
-13.7342209815979
-6.41651821136475
-8.03205323219299
-13.2708537578583
-7.06845831871033
-8.45261001586914
-12.0443301200867
-7.66140079498291
-8.26501262187958
-10.4913681745529
-7.42965066432953
-7.97291469573975
-12.0568523406982
-8.00401926040649
-8.52868187427521
-13.2427560091019
-7.92149746417999
-9.52071058750153
-12.4435869455338
-6.70630657672882
-8.57374680042267
-13.2118774652481
-6.40168106555939
-8.28261196613312
-12.0794979333878
-6.77342474460602
-9.25188744068146
-12.1540118455887
-7.06489479541779
-10.9019479751587
-11.9640789031982
-7.45290851593018
-11.5052186250687
-11.5450736284256
-6.6720267534256
-10.5678466558456
-12.3884147405624
-5.36065495014191
-10.6279066801071
-11.7439831495285
-5.99074637889862
-9.95081043243408
-12.8604326248169
-5.39567899703979
-9.29735004901886
-14.215364575386
-6.08831179141998
-8.0253096818924
-14.6531244516373
-6.53648960590363
-7.9578298330307
-13.5493558645248
-4.77627623081207
-8.18638849258423
-14.3320255279541
-4.97218227386475
-10.7493814229965
-14.5481694936752
-4.74276030063629
-7.82990825176239
-14.7054170370102
-4.34679925441742
-8.9390252828598
-15.9095324277878
-4.92750012874603
-8.75587475299835
-14.5815778970718
-4.86612594127655
-10.3179277181625
-14.4158290624619
-4.26460683345795
-8.91872107982635
-13.3907541036606
-4.28067815303802
-10.3472306728363
-12.2295768260956
-2.70508432388306
-10.3431550264359
-13.7503358125687
-4.67994654178619
-9.5094199180603
-12.8905282020569
-4.96597218513489
-8.97984027862549
-13.9623513221741
-4.50658774375916
-9.46528553962708
-13.2826297283173
-5.01491522789001
-8.98838627338409
-12.938575387001
-5.14312160015106
-10.6912852525711
-13.9882470369339
-5.0636922121048
-9.41233646869659
-11.783621430397
-5.06242048740387
-10.9643522500992
-9.21156370639801
-4.69780886173248
-11.4260582923889
-9.82884645462036
-4.7361946105957
-9.62490999698639
-8.63235628604889
-5.43647086620331
-9.56900656223297
-9.98217213153839
-4.12773764133453
-11.2365834712982
-8.7265350818634
-4.11624097824097
-11.8863575458527
-9.11989378929138
-5.80955243110657
-12.2663406133652
-7.1515120267868
-5.42833817005157
-10.5953553915024
-8.49625861644745
-4.78535640239716
-10.2897410392761
-8.79001808166504
-6.56205272674561
-10.4104025363922
-8.47694087028503
-6.56915831565857
-10.3599294424057
-8.86140096187592
-3.67449486255646
-11.8253934383392
-8.60147881507874
-6.45765328407288
-12.1989512443542
-8.6161937713623
-6.33984088897705
-11.4838154315948
-7.48327660560608
-6.86353468894958
-12.2050479650497
-7.19771230220795
-7.50537049770355
-11.5741481781006
-8.23081636428833
-7.34294557571411
-11.5812355279922
-8.66396629810333
-7.84021866321564
-9.87696373462677
-9.80276882648468
-9.46375811100006
-10.358970284462
-10.5779806375504
-9.0208135843277
-9.4120374917984
-10.4988919496536
-9.356574177742
-10.9821062088013
-10.3202476501465
-8.45622301101685
-10.0313003063202
-11.7539737224579
-8.68429064750671
-9.46990633010864
-9.20046472549438
-7.89098453521729
-11.1967723369598
-9.18376517295837
-9.10756373405457
-11.3665519952774
-9.9513612985611
-8.90183889865875
-10.352724313736
-9.25903344154358
-8.10465025901794
-10.018877863884
-8.47919070720673
-9.30786073207855
-11.0815215110779
-8.16578578948975
-8.72429800033569
-12.7739468812943
-7.72712099552155
-8.20156347751617
-13.0518293380737
-8.77244806289673
-8.45805406570435
-12.7819352149963
-7.59957981109619
-9.23468160629272
-12.5321519374847
-8.3852813243866
-9.91961646080017
-11.3333568572998
-8.46863794326782
-7.85506820678711
-9.25762510299683
-8.6961145401001
-8.78119373321533
-10.1827877759933
-8.26828372478485
-9.83957278728485
-10.9384869337082
-8.4291809797287
-9.36185824871063
-9.49297380447388
-8.4743709564209
-10.6741757392883
-8.08136296272278
-8.38149666786194
-8.64359450340271
-7.65090119838715
-8.50795447826385
-8.93936908245087
-9.17322206497192
-8.78008604049683
-7.41293096542358
-9.34923768043518
-7.48163390159607
-7.35834240913391
-10.2155658006668
-6.8410416841507
-8.9767199754715
-9.60816991329193
-6.42898070812225
-8.03437459468842
-9.23782193660736
-5.45195305347443
-10.0784939527512
-8.85598027706146
-5.1593564748764
-8.70734059810638
-9.86756706237793
-5.80823755264282
-9.8144359588623
-10.5910975933075
-7.57302689552307
-10.8132264614105
-10.5395631790161
-9.12807655334473
-9.60022735595703
-10.7794330120087
-10.0307824611664
-9.75459933280945
-12.5371396541595
-8.4179003238678
-9.60387015342712
-12.5987211465836
-7.70266020298004
-10.3770233392715
-13.4364156723022
-7.67521858215332
-10.8658409118652
-14.259116768837
-9.02352011203766
-10.1977478265762
-12.4045076370239
-9.54110479354858
-9.3657431602478
-10.6067811250687
-8.2847067117691
-8.88842928409576
-10.1457089185715
-8.74014222621918
-8.8190792798996
-9.33718454837799
-7.50293266773224
-9.13350641727448
-10.4629147052765
-7.35981822013855
-10.6229612827301
-9.72033143043518
-9.50837063789368
-8.54088091850281
-9.50025475025177
-9.11372292041779
-7.95117056369781
-8.66927802562714
-9.04004371166229
-9.50693833827972
-9.40790295600891
-8.82842707633972
-9.83541512489319
-9.73071908950806
-9.38129138946533
-9.37203025817871
-7.92694354057312
-9.98543095588684
-9.76609349250793
-9.82928156852722
-6.22434067726135
-10.761063337326
-7.98850011825562
-7.44844245910645
-10.976508140564
-9.05261445045471
-7.95841526985168
-9.79579615592957
-9.68536674976349
-7.2232266664505
-10.3477832078934
-11.0480028390884
-7.4256340265274
-10.5848013162613
-10.521124958992
-7.34390556812286
-10.141278386116
-8.11523461341858
-5.42512702941895
-12.097895860672
-8.22657465934753
-7.57544159889221
-11.9566013813019
-9.72714734077454
-7.49043297767639
-10.2073180675507
-11.0486801862717
-6.91972959041595
-9.8086599111557
-10.5687098503113
-9.29024744033813
-9.84371328353882
-10.6199662685394
-8.9343593120575
-8.47447609901428
-9.35258448123932
-9.62927401065826
-8.99466288089752
-10.5425919294357
-8.96243798732758
-10.4983166456223
-10.7134302854538
-10.1448458433151
-11.8645142316818
-9.58998394012451
-8.53475093841553
-10.8563532829285
-8.99749279022217
-8.33483123779297
-10.7895979881287
-9.22242271900177
-7.75878965854645
-10.6659432649612
-8.21354293823242
-9.19884538650513
-10.1683344841003
-6.80971920490265
-8.37554800510406
-10.4281097650528
-8.30569958686829
-9.46122336387634
-10.3182647228241
-8.58719861507416
-8.12655341625214
-10.7191261053085
-9.07954442501068
-10.3444346189499
-11.5773504972458
-8.22848224639893
-10.2987260818481
-10.570611000061
-8.00942242145538
-9.42236387729645
-9.803013920784
-9.43247509002686
-11.451105594635
-10.2235531806946
-8.5427188873291
-12.156421661377
-8.37265300750732
-9.43478047847748
-13.153218626976
-8.63196790218353
-9.31137382984161
-11.6552082300186
-9.77729475498199
-9.87663996219635
-13.0180269479752
-8.76360619068146
-10.6181854009628
-11.6598523855209
-7.21164500713348
-10.8064651489258
-11.3397359848022
-8.65280103683472
-11.0010849237442
-10.7968193292618
-9.5735627412796
-10.5645055770874
-11.2111883163452
-8.07759857177734
-11.9201542139053
-12.1895738840103
-9.59409964084625
-10.4523758888245
-10.5676226615906
-11.4930682182312
-11.5993871688843
-9.76045894622803
-12.0661773681641
-11.2493935823441
-11.7157870531082
-12.4738379716873
-11.345602273941
-12.1099646091461
-10.0343239307404
-10.7287421226501
-11.556218624115
-10.6767754554749
-10.7390511035919
-11.8885729312897
-10.0961811542511
-10.8485709428787
-11.8390313386917
-9.75987875461578
-9.69498944282532
-10.3846595287323
-10.1960217952728
-10.7892508506775
-9.55314493179321
-11.0406365394592
-9.66553843021393
-10.1646333932877
-10.9470211267471
-11.5275496244431
-10.45656478405
-10.4951466321945
-11.7054320573807
-9.02402985095978
-9.88220036029816
-12.0171399116516
-11.0042605400085
-10.1626896858215
-13.2339279651642
-10.5375378131866
-11.4754412174225
-12.8754425048828
-8.91099071502686
-10.8834896087646
-12.6652553081512
-10.3884370326996
-8.62490725517273
-12.322209239006
-9.03801620006561
-8.62668216228485
-10.462274312973
-9.99280905723572
-9.69304156303406
-8.75412058830261
-10.3785736560822
-8.21745228767395
-9.92417621612549
-10.0211019515991
-9.32033205032349
-9.0237740278244
-10.6100715398788
-8.22276055812836
-9.17226457595825
-10.0730471611023
-9.53937196731567
-8.2130788564682
-10.3773831129074
-9.90465247631073
-8.88244152069092
-9.90293169021606
-7.93555450439453
-9.06323206424713
-10.2358833551407
-7.46143066883087
-8.00099980831146
-10.0416105985641
-7.71276748180389
-8.55766117572784
-10.1384507417679
-8.55209076404572
-9.66671168804169
-11.0112556219101
-8.1518052816391
-10.1633814573288
-10.6640843153
-7.57524859905243
-10.1193038225174
-11.6791659593582
-8.03190672397614
-12.8363223075867
-11.6241755485535
-7.34843635559082
-10.6898580789566
-12.6532274484634
-7.76804983615875
-11.0789107084274
-10.4247454404831
-9.90949618816376
-12.232724905014
-10.4636018276215
-8.19348931312561
-11.0432269573212
-10.246866941452
-9.44755387306213
-12.3511078357697
-10.8903934955597
-9.94332718849182
-10.7003744840622
-9.38734948635101
-8.14270675182343
-12.8910393714905
-10.2088522911072
-9.14986705780029
-13.7212767601013
-8.9759669303894
-7.02961254119873
-13.1460766792297
-8.27393007278442
-7.90215349197388
-11.1985827684402
-9.61457884311676
-8.72320997714996
-12.6527811288834
-9.22047960758209
-5.10136234760284
-11.954207777977
-8.74489963054657
-8.04568040370941
-11.5860176086426
-8.96156787872314
-9.31038904190063
-12.2470345497131
-8.43747282028198
-8.3501615524292
-11.459813117981
-7.50327920913696
-9.15400409698486
-11.440890789032
-8.32620573043823
-9.42039680480957
-10.0839961767197
-8.66612422466278
-8.68400037288666
-11.8989745378494
-8.34587776660919
-7.55656778812408
-11.2218614816666
-9.64712154865265
-6.21377956867218
-12.5314552783966
-9.9855682849884
-5.74114370346069
-11.0312581062317
-9.01062726974487
-6.82796716690063
-11.2499656677246
-9.65162658691406
-5.45139122009277
-11.3692233562469
-9.08168625831604
-5.49713921546936
-10.0982307195663
-10.2695726156235
-5.81720244884491
-11.3027641773224
-11.2793543338776
-5.63225388526917
-10.3064234256744
-12.1231672763824
-6.47527289390564
-8.69161355495453
-13.1175702810287
-5.19418752193451
-8.00953912734985
-11.2311916351318
-5.87704229354858
-6.49650633335114
-11.7619024515152
-6.67958080768585
-6.20756888389587
-11.1922752857208
-9.27334761619568
-7.42649877071381
-9.95196092128754
-10.0200208425522
-8.84510278701782
-10.3400182723999
-9.78505897521973
-8.94331634044647
-10.5724581480026
-10.0555933713913
-9.44915533065796
-11.3716330528259
-9.49122667312622
-8.83405590057373
-11.567361831665
-9.69488620758057
-7.38188493251801
-10.7180675268173
-9.96104180812836
-7.45143520832062
-10.6665545701981
-10.2602149248123
-7.33452200889587
-9.85081839561462
-10.8483598232269
-6.92913937568665
-9.51553750038147
-11.0604922771454
-7.55264759063721
-10.5644898414612
-10.1330180168152
-8.433269739151
-9.50069069862366
-9.91494870185852
-9.43944263458252
-10.217755317688
-11.0775671005249
-10.1532484292984
-9.08199942111969
-12.6368108987808
-9.85639333724976
-8.80688381195068
-12.0698742866516
-10.3460286855698
-8.46684539318085
-12.7643083333969
-8.23195207118988
-9.89427840709686
-12.2270239591599
-9.30248367786407
-9.88182508945465
-9.81499445438385
-8.56297719478607
-9.9742339849472
-11.4946368932724
-8.05817484855652
-9.68482041358948
-11.6125748157501
-7.63594675064087
-9.56111621856689
-11.2413783073425
-7.25849986076355
-9.75088906288147
-11.874871969223
-5.66938781738281
-10.7348334789276
-11.4500138759613
-6.36625409126282
-10.8388888835907
-10.7429730892181
-6.26632785797119
-11.3223667144775
-11.656813621521
-5.75661444664001
-11.0957813262939
-11.3835983276367
-5.67800939083099
-11.740593791008
-12.7147082090378
-5.76603674888611
-10.9410870075226
-12.8946640491486
-6.51031744480133
-11.9271899461746
-11.839369893074
-6.62544643878937
-11.1096850633621
-12.7771941423416
-7.04108166694641
-11.8010175228119
-9.83953166007996
-7.91448557376862
-10.494685292244
-11.4095116853714
-7.45438408851624
-11.9428579807281
-12.6419050693512
-8.24089646339417
-12.0927975177765
-11.6344139575958
-8.43765592575073
-11.9974656105042
-12.4103436470032
-8.65550208091736
-12.5173633098602
-11.7958028316498
-9.41061079502106
-12.11991751194
-10.6142688989639
-7.9937881231308
-12.2378867864609
-11.2930186986923
-8.42773020267487
-12.7619339227676
-9.91842520236969
-10.250049829483
-11.777092218399
-9.67736077308655
-10.0922315120697
-12.5543782711029
-9.93792986869812
-10.7642813920975
-12.4580746889114
-9.63540279865265
-12.2427153587341
-12.2233386039734
-9.10953092575073
-12.1048159599304
-11.582679271698
-8.32546424865723
-11.7926046848297
-12.5353853702545
-8.87472558021545
-11.6588099002838
-13.1943905353546
-8.91495299339294
-12.5649576187134
-11.5432624816895
-8.92099046707153
-12.6120250225067
-11.2889153957367
-7.14796948432922
-13.9284700155258
-12.1453956365585
-5.80127418041229
-12.6751735210419
-10.8322808742523
-6.46644520759583
-12.707101225853
-11.4288829565048
-6.71669948101044
-12.8818943500519
-12.8653156757355
-6.34249520301819
-11.0476236343384
-12.1481504440308
-6.13758611679077
-11.2116869688034
-10.9476002454758
-6.47166001796722
-11.3293942213058
-10.7071207761765
-5.60404860973358
-11.0817083120346
-12.2408031225204
-6.67575395107269
-10.7386004924774
-11.8380420207977
-7.08727765083313
-11.6383432149887
-11.9118360280991
-9.69980704784393
-10.0893030166626
-9.73259925842285
-8.9738597869873
-12.2816118001938
-9.78978145122528
-7.8312314748764
-11.0706958770752
-8.58639240264893
-7.94378519058228
-10.9345964193344
-9.90927731990814
-8.1951493024826
-11.148656129837
-10.2478849887848
-7.55841898918152
-10.2960814237595
-11.0665138959885
-7.94208323955536
-9.09109306335449
-10.8399810791016
-8.63651084899902
-11.0453362464905
-10.0348944664001
-8.20952177047729
-11.2050465345383
-9.30791652202606
-9.28780591487885
-11.1475398540497
-7.67242360115051
-8.98735213279724
-11.3681285381317
-9.52005982398987
-8.82384943962097
-10.1464842557907
-8.91290891170502
-10.506972193718
-10.6432603597641
-9.19603192806244
-8.26245296001434
-9.91549801826477
-9.22414040565491
-8.96210932731628
-10.8699357509613
-10.5622298717499
-8.52269053459167
-10.4195293188095
-11.0858653783798
-7.97765529155731
-10.8330881595612
-10.524222612381
-7.50361800193787
-9.52243864536285
-9.83991587162018
-7.78344643115997
-10.206596493721
-10.8127728700638
-7.67160093784332
-8.88443779945374
-12.1391174793243
-6.86627125740051
-10.6680347919464
-12.7302696704865
-6.18557620048523
-10.1905189752579
-11.4817014932632
-6.73071205615997
-8.58347272872925
-10.8979158401489
-7.32435655593872
-9.58990526199341
-11.31329870224
-8.3876256942749
-7.73601114749908
-10.959019780159
-8.43980658054352
-8.44385480880737
-11.1743655204773
-9.90222501754761
-9.95889520645142
-10.649233341217
-8.64214086532593
-9.03072547912598
-11.3943839073181
-9.03890085220337
-9.30480813980103
-10.6677370071411
-6.24499607086182
-11.3541034460068
-10.4210609197617
-6.72646939754486
-11.176130771637
-9.35434293746948
-6.70076417922974
-10.691353559494
-10.8558356761932
-6.34912753105164
-8.84458112716675
-11.1768836975098
-8.00764131546021
-9.37763893604279
-10.7543050050735
-8.21535742282867
-8.3861266374588
-10.4762908220291
-9.88061630725861
-7.90753853321075
-11.570236325264
-8.56163990497589
-9.63119637966156
-10.8750494718552
-9.25494229793549
-8.61136937141418
-10.0533392429352
-8.67627549171448
-11.3902019262314
-10.2995303869247
-7.29724776744843
-12.1163790225983
-10.5576298236847
-9.05343651771545
-10.7659622430801
-10.6694561243057
-7.51681625843048
-12.3846848011017
-9.98018193244934
-7.83757042884827
-11.1996589899063
-10.3394762277603
-8.10433208942413
-12.5630261898041
-10.0622565746307
-6.89722895622253
-12.7365870475769
-10.147186756134
-6.10828065872192
-10.8270686864853
-10.1906236410141
-8.98708474636078
-9.56681251525879
-8.23680639266968
-8.12457180023193
-10.4809705018997
-8.62213146686554
-8.73492586612701
-10.4203186035156
-9.70579433441162
-8.90513849258423
-12.0219223499298
-8.03222823143005
-8.08840012550354
-13.3220226764679
-9.35205721855164
-8.31174063682556
-11.7838842868805
-7.68260788917542
-10.5248177051544
-11.1767884492874
-8.06635963916779
-12.7958928346634
-10.0143381357193
-7.1214371919632
-11.277517914772
-10.2056628465652
-6.58202278614044
-12.7008572816849
-10.7618118524551
-7.39780104160309
-9.71162712574005
-10.0806866884232
-6.74809944629669
-10.5439578294754
-9.91022193431854
-6.41923034191132
-10.693137049675
-10.6382164955139
-5.99415254592896
-11.7796988487244
-7.50031757354736
-8.27515649795532
-11.1318707466125
-9.31194186210632
-8.19753623008728
-8.59299778938293
-9.06566095352173
-8.54159212112427
-7.206946849823
-9.27235102653503
-9.6155960559845
-7.84701418876648
-11.9330937862396
-10.9246442317963
-7.98028540611267
-9.34810554981232
-10.6956607103348
-9.29902708530426
-9.17954277992249
-11.4173724651337
-7.64966750144958
-11.4303786754608
-9.58748698234558
-7.3431499004364
-12.8269399404526
-11.3147472143173
-6.87833487987518
-13.0666769742966
-10.9122332334518
-7.99727141857147
-13.8965861797333
-9.6733090877533
-7.87025666236877
-11.7240599393845
-9.78842055797577
-7.80123555660248
-12.8600115776062
-10.6580204963684
-7.36681842803955
-12.0141322612762
-9.13495850563049
-7.9362461566925
-10.8929949998856
-9.50596344470978
-8.97306740283966
-10.8074766397476
-9.18550932407379
-7.17150366306305
-9.1974104642868
-8.93056428432465
-6.7642468214035
-10.7020254135132
-8.94755697250366
-6.35587644577026
-10.0173312425613
-9.39687311649323
-5.89091217517853
-10.4552092552185
-8.82747554779053
-6.88741254806519
-11.2098888158798
-7.71008193492889
-6.91461312770844
-10.5789533853531
-6.3843594789505
-6.17721998691559
-11.1006853580475
-8.59487891197205
-5.74397873878479
-11.5689315795898
-8.57273483276367
-7.16781997680664
-11.6114556789398
-8.67677474021912
-9.44193530082703
-12.5568395853043
-8.25947678089142
-9.1988936662674
-14.30402302742
-8.64286875724792
-9.10563492774963
-13.9292489290237
-7.96001732349396
-7.7121878862381
-14.2238930463791
-8.37042987346649
-8.04123198986053
-13.3084108829498
-7.88378930091858
-9.88260388374329
-12.775160908699
-7.6352950334549
-10.6078759431839
-12.5521601438522
-7.83158671855927
-10.9806345701218
-10.6247217655182
-7.57960534095764
-10.1599171161652
-11.6760106086731
-6.86539936065674
-10.5134329795837
-9.58417248725891
-5.99769616127014
-11.1785490512848
-10.8801279067993
-7.11660385131836
-12.5441455841064
-10.8372664451599
-7.71041536331177
-11.3701643943787
-13.1381123065948
-8.3704936504364
-10.900666475296
-12.0751806497574
-6.9653731584549
-12.8933931589127
-12.5864017009735
-8.24262118339539
-12.2085855007172
-13.0866568088531
-8.2798125743866
-11.1311295032501
-13.7535310983658
-8.80580866336823
-10.3851238489151
-14.3152136802673
-7.66728544235229
-10.6924195289612
-14.4220130443573
-8.45196175575256
-9.89048266410828
-13.9248603582382
-8.77590358257294
-10.0608781576157
-13.8523027896881
-9.37902665138245
-10.468278169632
-12.0527110099792
-9.15323781967163
-10.956160068512
-13.3678529262543
-8.99090313911438
-11.2761733531952
-13.2101023197174
-9.75044894218445
-10.3363420963287
-12.2576832771301
-9.17684268951416
-9.82538652420044
-11.7380290031433
-9.61669969558716
-8.27198076248169
-12.8797701597214
-8.6070750951767
-8.7219170331955
-11.5999004840851
-8.45875382423401
-10.173935174942
-12.4005253314972
-8.30191445350647
-10.0131256580353
-11.8819173574448
-8.12788140773773
-8.98129498958588
-11.3919631242752
-7.591268658638
-8.08124697208405
-10.0205343961716
-6.85196673870087
-9.35620391368866
-11.2759907245636
-8.28264164924622
-8.90508341789246
-10.4193783998489
-7.6189581155777
-8.43420040607452
-8.95295453071594
-8.62441039085388
-6.72728419303894
-9.89665603637695
-8.7140645980835
-6.47790336608887
-9.78580832481384
-8.55523610115051
-6.87244200706482
-10.7255843877792
-8.16589772701263
-6.53472220897675
-12.5812872648239
-8.01936137676239
-7.03290355205536
-11.7066667079926
-8.84755110740662
-6.82006669044495
-12.2749099731445
-8.12874412536621
-7.01551818847656
-12.2106095552444
-8.28333008289337
-8.04390728473663
-10.9775773286819
-7.60199654102325
-8.94298040866852
-10.5751271247864
-8.05410861968994
-10.8341536521912
-11.5728468894958
-7.07328796386719
-11.1985850334167
-11.7350625991821
-8.42148971557617
-9.25000333786011
-11.6584205627441
-10.701003074646
-9.16544914245605
-12.0023525953293
-9.73707377910614
-9.39042127132416
-9.90312075614929
-10.0316894054413
-8.49841904640198
-10.7382237911224
-9.62606692314148
-10.8263566493988
-12.2217900753021
-9.29533457756042
-9.18195796012878
-11.792042016983
-10.760529756546
-8.72060751914978
-11.2412798404694
-10.0261957645416
-8.90782427787781
-12.2018520832062
-8.09911274909973
-8.81286978721619
-13.2050948143005
-10.0420136451721
-9.44155216217041
-11.665641784668
-9.42012071609497
-9.26854944229126
-9.93343806266785
-9.46145844459534
-8.57516694068909
-10.1193056106567
-8.62487030029297
-10.0424394607544
-10.3839567899704
-9.45878779888153
-8.98867452144623
-11.3395104408264
-9.75629377365112
-9.33748197555542
-11.3525190353394
-8.38001203536987
-11.3374872207642
-11.05417573452
-8.97856080532074
-9.19841849803925
-10.6284477710724
-8.99968218803406
-11.4384796619415
-8.88275921344757
-8.83337938785553
-10.9895197153091
-8.96602082252502
-7.64415717124939
-12.8726580142975
-8.37243950366974
-7.83046925067902
-11.7796980142593
-8.16337084770203
-7.41988730430603
-11.217910528183
-7.65658283233643
-7.78712940216064
-11.8444380760193
-7.00467467308044
-8.99976992607117
-12.2131025791168
-7.05927860736847
-8.64780628681183
-12.8979226350784
-7.80912697315216
-9.32005226612091
-13.092781662941
-7.39529049396515
-9.07119572162628
-14.5360575914383
-8.52538061141968
-9.21399736404419
-13.8164682388306
-7.15873217582703
-7.90738463401794
-14.1451241970062
-6.97474491596222
-7.93874990940094
-14.5788851976395
-8.13292801380157
-7.78087198734283
-13.0894738435745
-8.15247440338135
-7.05893468856812
-11.6474061012268
-9.39512455463409
-8.42561399936676
-12.978777050972
-8.56385052204132
-9.08107531070709
-12.4192978143692
-7.49262118339539
-9.72729182243347
-12.5742161273956
-7.62152981758118
-9.14112210273743
-12.0429413318634
-6.47389936447144
-9.07924842834473
-11.2714819908142
-5.33485054969788
-8.64307260513306
-11.2040524482727
-8.24668884277344
-7.93651962280273
-11.296407699585
-5.51891899108887
-9.52488589286804
-10.4990918636322
-6.9244019985199
-9.4466540813446
-10.272233247757
-5.41077697277069
-9.47363150119781
-10.4434086084366
-5.67483329772949
-9.09459567070007
-11.7878258228302
-4.74909377098083
-9.14551544189453
-11.4767632484436
-5.58562827110291
-7.91991376876831
-11.379816532135
-5.741983294487
-8.87845623493195
-12.7781707048416
-7.47132062911987
-8.7575216293335
-11.9091243743896
-7.09408485889435
-9.3202258348465
-11.133821606636
-5.49587154388428
-8.56208372116089
-11.7376575469971
-6.10702955722809
-9.60882008075714
-13.4767853021622
-6.20555055141449
-8.9469598531723
-12.5484083890915
-5.22940313816071
-8.37647759914398
-12.0985978841782
-4.25590467453003
-8.36495161056519
-13.7407360076904
-4.94198882579803
-8.22960531711578
-12.6016274690628
-4.46037495136261
-6.71963751316071
-14.4510451555252
-5.37118124961853
-7.44517731666565
-13.6668798923492
-5.2422821521759
-8.59779191017151
-14.1942608356476
-4.10317695140839
-10.8357776403427
-13.7946532964706
-4.58401107788086
-10.9577434062958
-13.6430184841156
-6.12648367881775
-10.8525159358978
-12.5512864589691
-6.50493991374969
-10.2203987836838
-12.4462546110153
-6.41664159297943
-10.6088179349899
-11.9671553373337
-5.1467399597168
-9.43240523338318
-12.6626007556915
-6.70851492881775
-10.7550027370453
-12.768577337265
-6.21439635753632
-9.69106614589691
-12.3964780569077
-5.00849115848541
-9.08866059780121
-12.2853344678879
-6.19952797889709
-9.19837641716003
-12.111426115036
-6.2435896396637
-9.72459197044373
-12.6831119060516
-7.77568352222443
-8.46596252918243
-12.1461888551712
-6.45061457157135
-7.89941465854645
-13.6672393083572
-7.22929251194
-8.85754644870758
-14.5603657960892
-8.63403987884521
-9.80277538299561
-12.923300743103
-8.40545165538788
-9.70480716228485
-13.3843950033188
-9.9377965927124
-10.3685331344604
-10.7802438735962
-10.2338190078735
-9.94441509246826
-12.8915996551514
-7.62178635597229
-11.127819776535
-13.6373031139374
-8.85835373401642
-9.65777552127838
-12.3679405450821
-9.54149925708771
-8.79562437534332
-13.841663479805
-8.30858588218689
-8.81929135322571
-12.9901869297028
-8.01198518276215
-8.44050347805023
-12.2301343679428
-7.51500022411346
-7.58968865871429
-11.8683952093124
-7.76201128959656
-8.20984387397766
-12.8290150165558
-9.33162546157837
-7.63939714431763
-12.6189122200012
-7.98541164398193
-7.31473445892334
-10.7147340774536
-8.82276690006256
-7.9438978433609
-11.47543156147
-10.648210644722
-9.40200817584991
-12.1333676576614
-10.131914973259
-8.61963975429535
-14.4721544981003
-9.34121954441071
-9.60377275943756
-12.7306047677994
-8.55852651596069
-9.19956254959106
-13.8866596221924
-9.98700749874115
-9.52961051464081
-12.4719470739365
-9.49814212322235
-9.54683816432953
-11.6240819692612
-8.28169870376587
-10.404589176178
-13.1247153282166
-10.8995714187622
-9.71099042892456
-12.2072010040283
-8.99906599521637
-9.94319880008698
-12.6789489984512
-7.68253350257874
-9.90197777748108
-12.2062466144562
-9.51807081699371
-10.9826709032059
-11.9242001771927
-9.8690470457077
-10.8167723417282
-9.7842344045639
-8.93391048908234
-11.0813294649124
-10.8586713075638
-7.69028103351593
-10.6502791643143
-10.3422776460648
-6.76554644107819
-11.50344145298
-10.0251852273941
-6.89467763900757
-9.64364671707153
-11.1985039710999
-7.51108551025391
-8.96245002746582
-11.7877869606018
-6.7700058221817
-9.48174822330475
-12.4595957994461
-7.20709383487701
-8.13919937610626
-13.563828587532
-7.74311995506287
-9.59360432624817
-11.6556489467621
-10.0144534111023
-9.69166803359985
-12.1475892066956
-8.76996076107025
-9.18989741802216
-12.1161955595016
-8.81940293312073
-8.71862435340881
-11.8618996143341
-5.51022958755493
-7.98960733413696
-11.8929395675659
-6.49977970123291
-8.82736587524414
-9.99179649353027
-7.30034494400024
-8.43692827224731
-11.0513062477112
-7.53480803966522
-7.50841891765594
-11.6015914678574
-7.05969786643982
-7.98535656929016
-11.7364375591278
-6.58893883228302
-7.32047426700592
-12.258477807045
-4.69876337051392
-8.54693937301636
-11.0754990577698
-5.18724966049194
-6.96658515930176
-14.2025117874146
-5.52064275741577
-9.62011766433716
-11.9645791053772
-6.35760056972504
-10.3238343000412
-11.173886179924
-5.48971593379974
-8.45663416385651
-10.8946381807327
-5.87041020393372
-7.86900496482849
-10.4474313259125
-6.71110367774963
-7.09310984611511
-9.07611775398254
-6.89503765106201
-7.70754432678223
-10.9812593460083
-5.04194843769073
-7.74304640293121
-9.84507477283478
-4.70490145683289
-7.30759716033936
-9.2309193611145
-5.10503721237183
-6.62920546531677
-9.91715693473816
-4.86673295497894
-7.40069901943207
-9.76223456859589
-4.84233176708221
-6.60818493366241
-9.4039694070816
-5.71266639232635
-8.1177431344986
-8.8224173784256
-4.89250409603119
-7.85119545459747
-10.3371673822403
-5.03300952911377
-7.91093111038208
-8.3015661239624
-4.13976991176605
-6.32120382785797
-9.77948105335236
-4.30490660667419
-5.44257259368896
-11.5681347846985
-4.94258487224579
-6.86370575428009
-10.4767414331436
-4.91461253166199
-6.98488831520081
-11.1134941577911
-4.78909838199615
-7.04793059825897
-10.5088647603989
-4.84467279911041
-6.24769198894501
-11.2350167036057
-5.64588141441345
-5.64958190917969
-12.1835172176361
-5.63898289203644
-7.4001761674881
-10.9472748041153
-5.70871007442474
-7.4619003534317
-12.3546921014786
-5.08505272865295
-8.2693612575531
-11.5110170841217
-7.11877739429474
-7.67940247058868
-11.7417813539505
-6.93622183799744
-6.62225317955017
-12.6181161403656
-6.81909823417664
-7.32017683982849
-13.0110456943512
-8.13867735862732
-7.78495097160339
-11.5527541637421
-8.02023184299469
-7.95742619037628
-12.8601361513138
-9.06984853744507
-8.87939071655273
-10.6351590156555
-9.34904253482819
-8.42239439487457
-9.80776941776276
-9.77841854095459
-8.08109521865845
-10.2591309547424
-7.29032790660858
-9.04277694225311
-11.1635373830795
-7.74788737297058
-8.57760119438171
-10.918693780899
-8.45573246479034
-8.2524334192276
-12.4120517969131
-7.26290309429169
-9.17611825466156
-12.0204213857651
-7.22527873516083
-8.02785670757294
-10.8986414670944
-6.95069479942322
-9.50492167472839
-10.559722661972
-8.45321297645569
-10.1050446033478
-8.56352019309998
-6.72028946876526
-8.83373951911926
-9.25102257728577
-7.65888488292694
-8.48138606548309
-8.47928512096405
-9.2664657831192
-7.42960846424103
-7.22398054599762
-7.87881886959076
-8.75953757762909
-5.8044947385788
-7.17083740234375
-9.06897449493408
-7.43305921554565
-9.1823410987854
-6.8578314781189
-6.22727108001709
-9.10680389404297
-7.40760898590088
-6.61685991287231
-8.37695825099945
-8.23734986782074
-6.66968476772308
-8.60107100009918
-9.13393795490265
-9.48981821537018
-7.83875787258148
-8.68221843242645
-7.3068665266037
-7.42181730270386
-10.7479791641235
-6.61972236633301
-7.96087968349457
-11.0376504659653
-5.86805427074432
-6.92883348464966
-9.68309450149536
-7.22867488861084
-6.05396032333374
-9.33572816848755
-4.97955870628357
-5.9865460395813
-8.11656713485718
-5.63604164123535
-6.18847048282623
-8.21468126773834
-7.38538086414337
-7.92244684696198
-7.9472428560257
-6.80582201480865
-7.01969039440155
-8.95676934719086
-5.41736400127411
-8.1571683883667
-8.51098871231079
-6.97552585601807
-9.20188248157501
-9.00210773944855
-4.79035007953644
-8.89101564884186
-9.91237890720367
-5.8950959444046
-6.90383243560791
-9.02013874053955
-5.0136706829071
-7.02050769329071
-8.23550117015839
-4.29280722141266
-6.84928619861603
-8.40434610843658
-5.50987255573273
-6.72132444381714
-8.0178074836731
-6.54171276092529
-8.65367114543915
-8.27038323879242
-8.31957566738129
-8.55566763877869
-8.14410042762756
-7.68318104743958
-8.46348869800568
-8.75829946994781
-8.63523066043854
-8.04538488388062
-9.1789288520813
-6.10432577133179
-8.24615299701691
-10.1544576883316
-7.30620157718658
-9.16333866119385
-10.1880650520325
-7.64285659790039
-9.50590312480927
-10.0571411848068
-9.14972579479218
-9.23805856704712
-9.01190090179443
-8.64732217788696
-11.302538394928
-9.87494039535522
-9.3288722038269
-8.98630452156067
-8.22893261909485
-8.56951117515564
-9.65825951099396
-9.81561148166656
-7.91750347614288
-10.3554018735886
-10.5076245069504
-8.46331012248993
-8.73388934135437
-8.02381014823914
-8.60821843147278
-10.1448277235031
-8.36097800731659
-8.24143302440643
-8.91116917133331
-8.09251463413239
-8.62794268131256
-9.05788481235504
-8.73042833805084
-8.2990528345108
-7.86589300632477
-9.60432302951813
-8.24211609363556
-7.80329155921936
-9.08701634407043
-8.62135243415833
-7.8614227771759
-9.05312371253967
-7.64638304710388
-8.87469840049744
-8.07703948020935
-9.9007728099823
-8.99184370040894
-8.93084669113159
-8.7112512588501
-8.13815116882324
-7.68170547485352
-9.28163433074951
-7.18854856491089
-8.50921392440796
-9.12038040161133
-8.38006460666656
-10.4744440317154
-8.48584425449371
-7.9489141702652
-8.36450111865997
-7.28320753574371
-7.91875493526459
-7.33383405208588
-5.88837087154388
-7.38401889801025
-7.27140808105469
-8.25776815414429
-7.39210164546967
-6.81462752819061
-7.20674693584442
-7.49680197238922
-8.27351772785187
-8.25093853473663
-7.3671772480011
-7.21193718910217
-8.47178435325623
-6.96224462985992
[truncated: 928,914 more chars]
