# Supplementary material for: Conformational ensemble-dependent lipid recognition and segregation by prenylated intrinsically disordered regions in small GTPases
Source: Commun Biol. 2023 Nov 2;6:1111. doi: 10.1038/s42003-023-05487-6 (PMC10622456; doi:10.1038/s42003-023-05487-6)
Supplement: Supplementary file 3 — Supplementary Data 1 [file 42003_2023_5487_MOESM3_ESM.zip › Fig2/RhoA_rmsd.txt]

0 0
1 0.439935237169266
2 0.604832887649536
3 0.685742020606995
4 0.591718673706055
5 0.682802736759186
6 0.837916493415833
7 0.778660356998444
8 0.543668329715729
9 0.583279013633728
10 0.644236624240875
11 0.352745115756989
12 0.387256503105164
13 0.598203897476196
14 0.445038974285126
15 0.516059875488281
16 0.469791084527969
17 0.690747380256653
18 0.638435184955597
19 0.666463792324066
20 0.497672379016876
21 0.570698082447052
22 0.55168491601944
23 0.521053552627563
24 0.580748736858368
25 0.794687807559967
26 0.643869757652283
27 0.51712954044342
28 0.493740081787109
29 0.706480979919434
30 0.72265350818634
31 0.921149551868439
32 0.540287971496582
33 0.734733879566193
34 0.57708466053009
35 0.809514999389648
36 0.528050482273102
37 0.634894371032715
38 0.49390172958374
39 0.425369173288345
40 0.587216436862946
41 0.700997233390808
42 0.460975557565689
43 0.48735499382019
44 0.686338245868683
45 0.504195690155029
46 0.614054679870605
47 0.536526322364807
48 0.604244947433472
49 0.855531632900238
50 0.597702145576477
51 0.481625199317932
52 0.614871621131897
53 0.781104922294617
54 0.745630741119385
55 0.825311839580536
56 0.602362334728241
57 0.711381196975708
58 0.508960425853729
59 0.635549783706665
60 0.609408617019653
61 0.776774823665619
62 0.490548133850098
63 0.59879606962204
64 0.75474613904953
65 0.441745191812515
66 0.438437700271606
67 0.447255104780197
68 0.412328392267227
69 0.492437034845352
70 0.449451416730881
71 0.39411124587059
72 0.576071381568909
73 0.395450085401535
74 0.737591564655304
75 0.677210628986359
76 0.73201584815979
77 0.717866837978363
78 0.727063775062561
79 0.863023042678833
80 0.827898740768433
81 1.0338020324707
82 0.960013389587402
83 0.724203288555145
84 0.668184280395508
85 0.948914051055908
86 0.642864286899567
87 0.531944096088409
88 0.637352883815765
89 0.807598531246185
90 1.07509028911591
91 0.802492260932922
92 0.92671275138855
93 1.11446857452393
94 0.949505209922791
95 0.769623279571533
96 0.907789826393127
97 0.709595739841461
98 0.865289270877838
99 1.08123242855072
100 1.2692768573761
101 1.56700456142426
102 1.31094670295715
103 1.37478625774384
104 1.87066960334778
105 1.20721423625946
106 1.09749066829681
107 1.34318649768829
108 1.35456943511963
109 1.13897097110748
110 1.1916172504425
111 1.30920433998108
112 1.33785808086395
113 1.11618256568909
114 1.57877123355865
115 1.38662207126617
116 1.55605185031891
117 1.58078420162201
118 1.82448506355286
119 1.64827799797058
120 1.53575277328491
121 1.30053210258484
122 1.69846498966217
123 1.69233012199402
124 2.86592078208923
125 1.9413069486618
126 2.66655278205872
127 2.04169964790344
128 1.53267359733582
129 1.47641801834106
130 1.55839550495148
131 1.5488817691803
132 2.2291100025177
133 2.44401812553406
134 2.57217907905579
135 1.97405755519867
136 2.11919546127319
137 2.10758519172668
138 2.2092649936676
139 1.82647228240967
140 1.76618599891663
141 2.00013875961304
142 2.11795377731323
143 2.19252443313599
144 1.6942195892334
145 2.46905946731567
146 2.21855473518372
147 2.22286295890808
148 2.23510599136353
149 2.73921489715576
150 1.81734025478363
151 2.39191246032715
152 2.49297118186951
153 2.3990318775177
154 1.86758017539978
155 2.22652983665466
156 2.43822407722473
157 2.32718372344971
158 2.24907946586609
159 2.18148517608643
160 1.94753301143646
161 2.209317445755
162 2.44003796577454
163 2.40003538131714
164 2.50253701210022
165 2.18617415428162
166 2.77820944786072
167 2.40971350669861
168 2.85995268821716
169 2.95238947868347
170 2.46334052085876
171 2.69345617294312
172 2.3595724105835
173 2.86002826690674
174 2.34579563140869
175 2.70949220657349
176 2.63955783843994
177 2.53436613082886
178 2.78610587120056
179 2.80696368217468
180 2.6498589515686
181 2.74780583381653
182 2.35848355293274
183 2.23000240325928
184 2.60758876800537
185 2.63243436813354
186 2.61886954307556
187 2.65490698814392
188 2.54122090339661
189 2.03905773162842
190 2.54890823364258
191 2.54979300498962
192 2.34382724761963
193 2.24467039108276
194 2.25395512580872
195 2.68752932548523
196 2.6825168132782
197 2.18790912628174
198 2.22615766525269
199 2.36871457099915
200 2.61870622634888
201 2.59308266639709
202 2.47844362258911
203 2.25708723068237
204 2.44968509674072
205 2.5426287651062
206 2.18497133255005
207 2.05771374702454
208 1.999636054039
209 2.32082176208496
210 2.48691654205322
211 2.19379115104675
212 2.41750836372375
213 2.68040943145752
214 2.9240357875824
215 2.82541632652283
216 2.71291065216064
217 2.36328172683716
218 2.25710654258728
219 2.26691317558289
220 2.32955121994019
221 2.49815368652344
222 2.34261655807495
223 2.42095685005188
224 2.30965042114258
225 2.19650840759277
226 2.50759530067444
227 1.84760165214539
228 2.64598679542542
229 2.32894492149353
230 2.26274490356445
231 2.44451284408569
232 2.74345588684082
233 2.47726321220398
234 2.67621541023254
235 2.36578822135925
236 2.22360181808472
237 2.52567315101624
238 2.63367819786072
239 2.66397261619568
240 2.60236835479736
241 2.69259858131409
242 2.59308004379272
243 2.46054077148438
244 2.48193645477295
245 2.33082485198975
246 2.38077735900879
247 2.17454123497009
248 2.44642376899719
249 2.20934200286865
250 2.31967067718506
251 2.31776285171509
252 2.39768719673157
253 2.46567296981812
254 2.44891095161438
255 2.32095575332642
256 2.29939842224121
257 2.36188912391663
258 2.24653005599976
259 2.2787492275238
260 2.29088020324707
261 2.50504183769226
262 2.30317616462708
263 2.22723937034607
264 2.31394720077515
265 2.26052451133728
266 2.35901379585266
267 2.44321799278259
268 2.35855913162231
269 2.09877133369446
270 2.09885692596436
271 2.35632872581482
272 2.17179322242737
273 2.18500518798828
274 2.21325778961182
275 2.02698254585266
276 2.1760938167572
277 2.54080724716187
278 2.27775359153748
279 2.29166507720947
280 2.57231068611145
281 2.04337668418884
282 2.08054423332214
283 1.7091897726059
284 2.06192374229431
285 1.94284117221832
286 1.98817038536072
287 2.0891125202179
288 1.59187591075897
289 1.99199020862579
290 2.18741178512573
291 2.21273350715637
292 2.04150032997131
293 2.0600311756134
294 2.25417542457581
295 2.2573037147522
296 2.13775753974915
297 2.11212229728699
298 2.24154448509216
299 2.08885908126831
300 1.9687807559967
301 2.12027454376221
302 2.21782994270325
303 2.32801079750061
304 1.78750252723694
305 1.98494029045105
306 1.89627623558044
307 1.98947036266327
308 1.77308452129364
309 1.95186483860016
310 2.24299097061157
311 1.84737646579742
312 2.01900291442871
313 1.81386756896973
314 2.05473685264587
315 1.91102266311646
316 1.89884078502655
317 2.02503228187561
318 2.19762754440308
319 1.88598072528839
320 2.08861899375916
321 1.66839349269867
322 1.92548942565918
323 2.04562282562256
324 2.20781183242798
325 2.17858648300171
326 2.08399033546448
327 1.98918426036835
328 2.24016308784485
329 1.93751347064972
330 2.03556323051453
331 1.85823392868042
332 1.93802046775818
333 2.23879814147949
334 2.47490048408508
335 2.29802989959717
336 2.38119006156921
337 2.19472455978394
338 2.29643702507019
339 2.20781326293945
340 2.17960596084595
341 2.32566571235657
342 2.18147778511047
343 2.33990144729614
344 2.31745982170105
345 2.14494061470032
346 2.12528467178345
347 1.95879638195038
348 2.19871807098389
349 2.25683879852295
350 1.93018412590027
351 2.0555374622345
352 2.17858719825745
353 2.16782879829407
354 2.14334201812744
355 2.03072786331177
356 1.75414788722992
357 1.71458160877228
358 1.99628305435181
359 1.96240699291229
360 2.00010132789612
361 1.84015500545502
362 1.82002508640289
363 1.90967774391174
364 1.79652738571167
365 2.02242612838745
366 2.02855777740479
367 1.77236258983612
368 1.86501824855804
369 1.95167648792267
370 1.97850358486176
371 1.93776106834412
372 2.00869154930115
373 2.20136046409607
374 1.96398627758026
375 2.08842372894287
376 1.95440852642059
377 1.93843448162079
378 1.91887295246124
379 2.14798069000244
380 2.21865630149841
381 2.02945566177368
382 2.0780725479126
383 2.38303232192993
384 2.30224180221558
385 2.42689442634583
386 2.34766244888306
387 2.33468461036682
388 2.19456362724304
389 2.26958417892456
390 2.23752570152283
391 2.26012754440308
392 2.08510994911194
393 2.02354145050049
394 2.27177953720093
395 2.10094475746155
396 2.17070555686951
397 2.30530047416687
398 2.23772978782654
399 2.25218677520752
400 2.23197293281555
401 2.17324757575989
402 2.20388269424438
403 2.32645535469055
404 2.27364039421082
405 2.3048837184906
406 2.33826565742493
407 2.41486549377441
408 2.26510405540466
409 2.32613182067871
410 2.42719697952271
411 2.3797504901886
412 2.59015727043152
413 2.62784004211426
414 2.51930856704712
415 2.30033993721008
416 2.41993141174316
417 2.45719361305237
418 2.29018378257751
419 2.48152899742126
420 2.51895427703857
421 2.52521753311157
422 2.39272212982178
423 2.22682905197144
424 2.29493236541748
425 2.26088380813599
426 2.4166100025177
427 2.26465630531311
428 2.3381233215332
429 2.30867338180542
430 2.20505404472351
431 2.11045503616333
432 2.24476623535156
433 2.12592148780823
434 1.908656001091
435 2.15593671798706
436 2.2916522026062
437 2.20695614814758
438 2.23418068885803
439 2.0866801738739
440 2.01297640800476
441 1.92051374912262
442 2.09350490570068
443 2.05060887336731
444 1.98897588253021
445 1.91906630992889
446 2.20500063896179
447 2.14014792442322
448 2.00158929824829
449 2.10784363746643
450 2.17445540428162
451 2.09580969810486
452 1.96034860610962
453 1.88969588279724
454 1.8865807056427
455 1.77818691730499
456 1.90349745750427
457 1.92999827861786
458 1.61044430732727
459 1.70214796066284
460 1.75584363937378
461 1.69258785247803
462 1.74822306632996
463 1.78815591335297
464 1.91076159477234
465 2.01013088226318
466 1.80838811397552
467 1.89402389526367
468 2.13259744644165
469 2.05024671554565
470 1.98078966140747
471 2.09722971916199
472 2.05989241600037
473 2.049968957901
474 1.97682297229767
475 2.0376935005188
476 2.14637684822083
477 2.02137517929077
478 2.02276563644409
479 2.30041193962097
480 1.90864169597626
481 1.93529558181763
482 2.1359977722168
483 2.29205989837646
484 1.8657318353653
485 1.86247062683105
486 2.04634499549866
487 1.9932918548584
488 2.03932237625122
489 1.91487336158752
490 2.12889170646667
491 2.00435614585876
492 1.9853675365448
493 2.10123491287231
494 2.09172320365906
495 2.17104554176331
496 2.30212020874023
497 2.00322389602661
498 2.49526453018188
499 2.19253396987915
500 2.16248440742493
501 2.15184998512268
502 2.14814972877502
503 2.27282214164734
504 2.01307702064514
505 2.18234133720398
506 2.03999805450439
507 2.14254546165466
508 2.20302033424377
509 2.16363096237183
510 2.25203609466553
511 2.24118995666504
512 2.23113560676575
513 2.26976728439331
514 1.96656787395477
515 2.18489027023315
516 2.06003975868225
517 1.69920766353607
518 1.78487288951874
519 2.03336787223816
520 2.0050847530365
521 1.92101192474365
522 1.74835920333862
523 2.05681252479553
524 1.84484994411469
525 1.90852355957031
526 2.15280985832214
527 2.06104397773743
528 1.85331177711487
529 1.98453378677368
530 1.90613555908203
531 1.82327818870544
532 1.75525403022766
533 1.90041971206665
534 2.13716888427734
535 2.09252166748047
536 1.90926945209503
537 2.07592940330505
538 2.01123905181885
539 1.95431923866272
540 1.9107414484024
541 2.13117504119873
542 2.27573680877686
543 2.0002760887146
544 1.80371797084808
545 2.10906457901001
546 2.1145932674408
547 1.99078857898712
548 2.04249596595764
549 2.0585401058197
550 2.10870170593262
551 2.30117058753967
552 2.04050517082214
553 1.86570966243744
554 1.96247184276581
555 1.89011657238007
556 1.84061598777771
557 1.60522985458374
558 1.91244184970856
559 1.75052881240845
560 1.80039584636688
561 1.82710945606232
562 2.00415682792664
563 1.77777969837189
564 1.7726799249649
565 1.83809340000153
566 1.65313267707825
567 1.94518637657166
568 1.80075740814209
569 1.59277904033661
570 1.93931329250336
571 1.86043906211853
572 1.91677558422089
573 2.08495306968689
574 1.93136060237885
575 1.70582294464111
576 1.63005542755127
577 1.69279372692108
578 1.90290427207947
579 1.57658743858337
580 1.55759179592133
581 1.75293123722076
582 1.80854213237762
583 1.59457492828369
584 1.70814549922943
585 1.84523749351501
586 1.55942487716675
587 1.66395878791809
588 1.57219314575195
589 1.6515451669693
590 1.9120237827301
591 1.72930717468262
592 1.78339922428131
593 1.48083114624023
594 1.62663388252258
595 1.66399371623993
596 2.11975336074829
597 2.0601658821106
598 1.71739232540131
599 2.11974930763245
600 1.76559615135193
601 2.0710597038269
602 1.96666502952576
603 1.90158414840698
604 1.74171185493469
605 1.83568048477173
606 1.5435163974762
607 1.54968357086182
608 1.54545593261719
609 1.7084813117981
610 2.0246856212616
611 1.99953925609589
612 2.10087919235229
613 2.11162519454956
614 2.0593638420105
615 1.68941426277161
616 2.02845430374146
617 2.04338550567627
618 1.97749245166779
619 1.84610652923584
620 1.7380690574646
621 1.81280529499054
622 2.16944694519043
623 2.00589442253113
624 2.18768310546875
625 1.97532498836517
626 2.10988020896912
627 2.08252263069153
628 2.17347979545593
629 1.98149561882019
630 1.80521821975708
631 1.87389147281647
632 1.8947811126709
633 1.99503087997437
634 2.18117070198059
635 1.95287585258484
636 1.73989725112915
637 1.90674364566803
638 1.74966108798981
639 1.64066851139069
640 1.60499227046967
641 1.62569916248322
642 1.6995677947998
643 1.75019145011902
644 1.90903270244598
645 1.84191131591797
646 1.8714085817337
647 1.83066391944885
648 1.81092417240143
649 1.73846161365509
650 1.73408389091492
651 1.91653835773468
652 1.8607382774353
653 1.87202906608582
654 1.79179334640503
655 1.95494472980499
656 1.71023786067963
657 1.85921025276184
658 2.26731204986572
659 1.73112273216248
660 2.05977010726929
661 1.90893995761871
662 1.87586462497711
663 2.01193737983704
664 1.99379968643188
665 1.96888601779938
666 2.1667001247406
667 1.96458745002747
668 1.69938218593597
669 1.9212658405304
670 1.95217168331146
671 1.91642796993256
672 1.74348795413971
673 1.95547568798065
674 2.0877902507782
675 1.72697722911835
676 2.17607116699219
677 2.09250330924988
678 2.0423789024353
679 2.17772626876831
680 2.22582101821899
681 2.35578465461731
682 2.45696210861206
683 2.03310012817383
684 2.20735025405884
685 2.12887787818909
686 2.26257395744324
687 2.18062710762024
688 2.10488510131836
689 2.28995418548584
690 2.04076385498047
691 2.17679977416992
692 2.31144905090332
693 2.10247945785522
694 2.38525867462158
695 2.15378451347351
696 1.93897259235382
697 2.25628638267517
698 2.24577403068542
699 2.12670803070068
700 2.40762805938721
701 2.23383975028992
702 2.22644662857056
703 2.19771242141724
704 2.2119472026825
705 2.23678207397461
706 2.05564403533936
707 2.01751351356506
708 2.04889321327209
709 2.00445246696472
710 1.90389692783356
711 2.19353461265564
712 1.89284384250641
713 2.00835824012756
714 2.24087119102478
715 1.97915923595428
716 1.86207115650177
717 1.90500903129578
718 2.02834725379944
719 2.09926342964172
720 2.08637380599976
721 2.25440573692322
722 2.41499614715576
723 2.20929503440857
724 2.19087076187134
725 2.39268612861633
726 2.34689378738403
727 2.05405259132385
728 2.23848628997803
729 2.29605984687805
730 2.33716177940369
731 2.42288780212402
732 2.17214298248291
733 2.0794472694397
734 2.23885440826416
735 2.20976328849792
736 2.21601676940918
737 2.17818140983582
738 2.22840619087219
739 2.29893016815186
740 2.24762082099915
741 2.05727958679199
742 2.35246872901917
743 2.43115496635437
744 2.39838910102844
745 2.30637955665588
746 2.28322148323059
747 2.29871416091919
748 2.15327787399292
749 2.24476790428162
750 2.43495512008667
751 2.31880569458008
752 2.46644115447998
753 2.18874526023865
754 2.28752851486206
755 2.45191431045532
756 2.37343311309814
757 2.29152369499207
758 2.27783036231995
759 2.28381633758545
760 2.33065557479858
761 2.13065028190613
762 2.37716102600098
763 2.24728202819824
764 2.16171383857727
765 2.45710563659668
766 2.37242794036865
767 2.34553933143616
768 2.27966904640198
769 2.44637942314148
770 2.42171669006348
771 2.3832836151123
772 2.50067687034607
773 2.47592782974243
774 2.29569530487061
775 2.03490948677063
776 2.08254504203796
777 2.19044589996338
778 2.2661509513855
779 2.3101544380188
780 2.17885208129883
781 2.31262016296387
782 2.49671006202698
783 2.1486828327179
784 2.27670788764954
785 2.28864097595215
786 2.21872353553772
787 2.28661441802979
788 2.27979922294617
789 2.19149875640869
790 2.33124184608459
791 2.0413281917572
792 2.0952136516571
793 2.03302097320557
794 2.16295289993286
795 2.4336895942688
796 2.17027950286865
797 2.20122408866882
798 2.17126488685608
799 2.16198587417603
800 2.0929012298584
801 2.10629606246948
802 1.92589437961578
803 2.24994921684265
804 2.14287614822388
805 2.07287693023682
806 2.52405023574829
807 2.2989559173584
808 2.08479356765747
809 1.93084931373596
810 2.36771464347839
811 2.2212610244751
812 2.24195647239685
813 1.94222688674927
814 2.02045130729675
815 2.07875514030457
816 2.10950970649719
817 2.12674474716187
818 2.04278969764709
819 2.06016850471497
820 2.07723641395569
821 1.94666826725006
822 2.14317059516907
823 1.92002081871033
824 1.89994215965271
825 2.03415083885193
826 2.47186946868896
827 1.98070859909058
828 2.39317870140076
829 2.44451665878296
830 2.15357708930969
831 1.72857177257538
832 1.8743302822113
833 1.99068796634674
834 2.11394953727722
835 1.88732182979584
836 1.95687580108643
837 2.1072986125946
838 2.1006178855896
839 2.06990337371826
840 2.03087377548218
841 1.91044390201569
842 2.0504777431488
843 1.90553712844849
844 2.11981129646301
845 1.91144204139709
846 2.17920398712158
847 2.08382415771484
848 1.52279722690582
849 1.77964615821838
850 1.84523129463196
851 2.15178966522217
852 2.17477488517761
853 1.89022397994995
854 1.94712734222412
855 1.89125180244446
856 2.11474537849426
857 2.01176428794861
858 1.9292311668396
859 1.86166262626648
860 1.86260092258453
861 1.59538149833679
862 1.9613950252533
863 1.65640425682068
864 1.77563714981079
865 1.83483147621155
866 1.76410675048828
867 1.85188472270966
868 2.03391289710999
869 2.08579969406128
870 1.94991874694824
871 2.2889621257782
872 2.38299036026001
873 2.17438769340515
874 2.14085292816162
875 2.16125392913818
876 2.20588660240173
877 1.95942938327789
878 2.41437411308289
879 2.07011270523071
880 2.16983246803284
881 2.01802921295166
882 2.17848825454712
883 2.71590781211853
884 2.3115234375
885 2.2168562412262
886 1.99384295940399
887 2.07605648040771
888 1.78480041027069
889 1.66348946094513
890 1.62364816665649
891 1.69189691543579
892 1.60174584388733
893 1.45159935951233
894 1.48106956481934
895 1.46866309642792
896 1.48158931732178
897 1.89256155490875
898 1.66136860847473
899 1.72931313514709
900 1.89835906028748
901 1.98000991344452
902 2.08254146575928
903 2.04384899139404
904 2.15758037567139
905 2.39175963401794
906 2.46249151229858
907 2.04177379608154
908 2.08362555503845
909 2.13948273658752
910 2.40068602561951
911 2.22534728050232
912 2.39410877227783
913 2.43617367744446
914 2.14222121238708
915 2.34604692459106
916 2.31911873817444
917 2.37041306495667
918 2.29935097694397
919 2.57666087150574
920 2.55939674377441
921 2.23317003250122
922 2.15618181228638
923 2.32706570625305
924 2.08509540557861
925 2.236900806427
926 2.34514713287354
927 2.49621629714966
928 2.45245981216431
929 2.44395351409912
930 2.28918433189392
931 2.60201787948608
932 2.36315941810608
933 2.38055300712585
934 2.18567132949829
935 2.157466173172
936 2.06396508216858
937 2.19479751586914
938 1.91867649555206
939 2.03940081596375
940 2.37513709068298
941 2.09750151634216
942 2.2030553817749
943 2.31332302093506
944 1.7740341424942
945 1.88203501701355
946 2.00710201263428
947 2.05347156524658
948 2.26423168182373
949 1.92681932449341
950 1.85515415668488
951 1.86431193351746
952 1.7698267698288
953 1.92053592205048
954 2.11966419219971
955 2.20782995223999
956 2.32583022117615
957 1.71194887161255
958 2.07473802566528
959 1.83787202835083
960 1.9484748840332
961 1.95516932010651
962 1.65439069271088
963 1.98611497879028
964 2.0714054107666
965 1.62226223945618
966 1.93584358692169
967 2.01192140579224
968 1.96452856063843
969 2.18615889549255
970 2.13004970550537
971 2.18927264213562
972 2.27907729148865
973 2.07998609542847
974 1.81313896179199
975 1.89962708950043
976 1.99904477596283
977 1.96417784690857
978 1.96248388290405
979 2.19697284698486
980 2.14792585372925
981 2.15477418899536
982 2.20531034469604
983 2.09541153907776
984 1.79099404811859
985 1.61558759212494
986 1.55823945999146
987 1.74566006660461
988 1.61882889270782
989 1.62658143043518
990 1.61394715309143
991 1.70936977863312
992 1.74118173122406
993 1.55752754211426
994 1.6739581823349
995 1.708660364151
996 1.68548536300659
997 1.6825487613678
998 1.7510199546814
999 1.78634941577911
1000 1.70454680919647
1001 1.62118804454803
1002 1.69834184646606
1003 1.51659798622131
1004 1.77251267433167
1005 1.67846369743347
1006 1.87538170814514
1007 1.55822265148163
1008 1.55036854743958
1009 1.53464424610138
1010 1.57980179786682
1011 1.70995843410492
1012 1.92379021644592
1013 1.66119170188904
1014 1.80913496017456
1015 1.83770895004272
1016 2.04472708702087
1017 1.85777485370636
1018 2.00679492950439
1019 2.16938853263855
1020 2.01143860816956
1021 2.08627152442932
1022 1.94008219242096
1023 2.18391013145447
1024 1.96080553531647
1025 2.1468517780304
1026 2.03334045410156
1027 2.04643845558167
1028 1.77859044075012
1029 2.07074522972107
1030 2.11494517326355
1031 2.11167883872986
1032 2.05074834823608
1033 2.03517723083496
1034 2.2274158000946
1035 2.02601218223572
1036 1.99955022335052
1037 2.20890712738037
1038 2.15975165367126
1039 2.15137457847595
1040 2.29459428787231
1041 2.12086200714111
1042 2.16969847679138
1043 2.15832996368408
1044 2.112380027771
1045 2.00708174705505
1046 1.94566106796265
1047 2.07276272773743
1048 1.89827275276184
1049 2.01477599143982
1050 1.87584102153778
1051 1.99684929847717
1052 1.96618402004242
1053 2.14523458480835
1054 2.02577924728394
1055 2.04489755630493
1056 1.96788680553436
1057 1.96781480312347
1058 2.02678918838501
1059 1.94061005115509
1060 1.86784112453461
1061 2.1076078414917
1062 1.9515517950058
1063 1.84345638751984
1064 1.88646292686462
1065 1.72094941139221
1066 2.0179648399353
1067 1.91346299648285
1068 1.87113797664642
1069 2.04557871818542
1070 1.90189230442047
1071 1.80534160137177
1072 1.87177324295044
1073 1.97670984268188
1074 1.95951521396637
1075 1.93271708488464
1076 1.86955010890961
1077 2.01399350166321
1078 2.08683156967163
1079 2.19247579574585
1080 2.17405009269714
1081 2.04118680953979
1082 1.98868525028229
1083 1.93997991085052
1084 2.02076435089111
1085 2.02348494529724
1086 2.00204038619995
1087 1.89202380180359
1088 1.95932185649872
1089 1.94597589969635
1090 1.94682097434998
1091 2.04633069038391
1092 2.01823210716248
1093 1.93482601642609
1094 2.29555678367615
1095 2.09140419960022
1096 2.06436085700989
1097 2.0803554058075
1098 2.01147079467773
1099 2.09237408638
1100 2.05607271194458
1101 2.16153025627136
1102 1.99047350883484
1103 1.93636333942413
1104 2.05339860916138
1105 2.16921043395996
1106 2.04544591903687
1107 2.17994499206543
1108 1.9817521572113
1109 2.06011843681335
1110 2.05426716804504
1111 2.10597229003906
1112 2.17485928535461
1113 1.82700455188751
1114 2.07750630378723
1115 1.90678107738495
1116 1.87043619155884
1117 1.87044668197632
1118 2.06767249107361
1119 2.02211904525757
1120 2.10452628135681
1121 2.07704758644104
1122 2.074871301651
1123 2.09824991226196
1124 2.11012363433838
1125 2.2879912853241
1126 2.09445476531982
1127 2.04408621788025
1128 1.9177633523941
1129 2.05947613716125
1130 2.02146005630493
1131 2.07894945144653
1132 2.09042143821716
1133 2.2103271484375
1134 2.03163766860962
1135 2.10358214378357
1136 2.1113395690918
1137 2.12705969810486
1138 2.14638686180115
1139 2.0186083316803
1140 2.11054301261902
1141 2.13152623176575
1142 2.08969640731812
1143 2.10116028785706
1144 2.18469643592834
1145 2.01677250862122
1146 2.23591923713684
1147 2.27247595787048
1148 2.13817715644836
1149 2.04230451583862
1150 2.02197408676147
1151 1.94397211074829
1152 1.93406844139099
1153 2.03143429756165
1154 1.98241984844208
1155 1.85141742229462
1156 1.91117560863495
1157 2.00115513801575
1158 2.03259921073914
1159 2.09648728370667
1160 2.1264009475708
1161 2.29896998405457
1162 2.24057149887085
1163 2.16331267356873
1164 2.05291891098022
1165 2.10263872146606
1166 1.9766343832016
1167 2.16584157943726
1168 2.04182553291321
1169 2.12465476989746
1170 2.158940076828
1171 2.17621064186096
1172 2.27265214920044
1173 2.07717323303223
1174 2.04143357276917
1175 2.15080595016479
1176 2.25909376144409
1177 2.21700596809387
1178 2.44544076919556
1179 2.15451765060425
1180 2.18405771255493
1181 2.25711750984192
1182 2.17861104011536
1183 2.18607330322266
1184 1.99995934963226
1185 1.95543897151947
1186 2.35933327674866
1187 2.20532441139221
1188 2.20610499382019
1189 2.17558813095093
1190 2.22139310836792
1191 2.24231910705566
1192 2.17741274833679
1193 2.16096901893616
1194 2.07073163986206
1195 2.07576513290405
1196 2.19518303871155
1197 1.99444425106049
1198 2.1621401309967
1199 2.08462929725647
1200 2.31364011764526
1201 2.30038547515869
1202 2.21701717376709
1203 2.13660597801208
1204 2.21737194061279
1205 1.94867336750031
1206 2.10257601737976
1207 2.07610011100769
1208 1.95999276638031
1209 2.17067217826843
1210 2.22222542762756
1211 1.94990003108978
1212 1.92846190929413
1213 2.07737350463867
1214 2.12941694259644
1215 2.04749464988708
1216 2.17912864685059
1217 2.07611060142517
1218 2.23433828353882
1219 2.23726630210876
1220 2.35215473175049
1221 2.21618723869324
1222 2.14560508728027
1223 2.10591626167297
1224 1.9258337020874
1225 2.03274393081665
1226 1.92813718318939
1227 1.84622764587402
1228 1.77903711795807
1229 1.90586996078491
1230 1.81380069255829
1231 1.85164856910706
1232 1.9976019859314
1233 1.82693088054657
1234 1.80336213111877
1235 1.82395160198212
1236 1.81595659255981
1237 1.81375074386597
1238 1.5864589214325
1239 1.40156817436218
1240 1.37901496887207
1241 1.51291406154633
1242 1.57466197013855
1243 1.60629916191101
1244 1.6816132068634
1245 1.54039132595062
1246 1.73726487159729
1247 1.48698544502258
1248 1.4539532661438
1249 1.46893715858459
1250 1.5294953584671
1251 1.65004026889801
1252 1.45458912849426
1253 1.16582202911377
1254 1.28278362751007
1255 1.27362143993378
1256 1.17538702487946
1257 1.36390316486359
1258 1.21887695789337
1259 1.34922873973846
1260 1.36450445652008
1261 1.34910523891449
1262 1.27084827423096
1263 1.21602249145508
1264 1.45788717269897
1265 1.4962842464447
1266 1.4744039773941
1267 1.22390472888947
1268 1.31725203990936
1269 1.52921855449677
1270 1.61689305305481
1271 1.4655636548996
1272 1.50640511512756
1273 1.52501511573792
1274 1.62581038475037
1275 1.42504799365997
1276 1.70251321792603
1277 1.42449033260345
1278 1.75369465351105
1279 1.62437582015991
1280 1.65817725658417
1281 1.66880011558533
1282 1.75780069828033
1283 1.7287130355835
1284 1.59712207317352
1285 1.67533898353577
1286 1.67866706848145
1287 1.79195010662079
1288 1.47161269187927
1289 1.5477169752121
1290 1.68859052658081
1291 1.67531752586365
1292 1.5612188577652
1293 1.73544120788574
1294 1.46423745155334
1295 1.53851878643036
1296 1.50647389888763
1297 1.57770478725433
1298 1.67616593837738
1299 1.52288830280304
1300 1.54647731781006
1301 1.68035352230072
1302 1.51336598396301
1303 1.34953808784485
1304 1.58226919174194
1305 1.21668791770935
1306 1.55729079246521
1307 1.53789353370667
1308 1.62746179103851
1309 1.58711493015289
1310 1.58937919139862
1311 1.49974036216736
1312 1.62426459789276
1313 1.37844884395599
1314 1.67476654052734
1315 1.52539348602295
1316 1.39177107810974
1317 1.74282109737396
1318 1.51204824447632
1319 1.3673130273819
1320 1.51652765274048
1321 1.57660233974457
1322 1.70739877223969
1323 1.59685921669006
1324 1.61953914165497
1325 1.7665548324585
1326 1.57413291931152
1327 1.60783517360687
1328 1.4201146364212
1329 1.42797958850861
1330 1.61316549777985
1331 1.67451441287994
1332 1.63064897060394
1333 1.67375528812408
1334 2.09504294395447
1335 1.56208515167236
1336 1.73901212215424
1337 1.87102138996124
1338 1.8397570848465
1339 1.60857462882996
1340 1.86096382141113
1341 1.75449132919312
1342 1.58184778690338
1343 1.83006596565247
1344 1.91973507404327
1345 1.7526181936264
1346 1.73331952095032
1347 1.74076843261719
1348 1.50519287586212
1349 1.50029718875885
1350 1.70868766307831
1351 1.75434148311615
1352 1.71574878692627
1353 1.50630521774292
1354 1.61192965507507
1355 1.49320065975189
1356 1.96519589424133
1357 1.97337675094604
1358 1.77181208133698
1359 1.99486410617828
1360 1.94699549674988
1361 2.00549602508545
1362 1.76397860050201
1363 1.68498146533966
1364 1.83678436279297
1365 1.61313247680664
1366 1.53339028358459
1367 1.82380259037018
1368 1.90058267116547
1369 1.75683689117432
1370 1.5414332151413
1371 1.90563070774078
1372 2.04695773124695
1373 1.91697704792023
1374 1.91996276378632
1375 1.87642467021942
1376 1.81573402881622
1377 1.82820391654968
1378 1.75359129905701
1379 1.57800805568695
1380 1.51833355426788
1381 1.67490339279175
1382 1.68122589588165
1383 1.64845371246338
1384 1.51979005336761
1385 1.41994678974152
1386 1.74967813491821
1387 1.72488462924957
1388 1.55124139785767
1389 1.55939340591431
1390 1.72411572933197
1391 1.62025046348572
1392 1.75954723358154
1393 1.75422501564026
1394 1.70587885379791
1395 1.80988216400146
1396 1.92358076572418
1397 2.13992071151733
1398 1.98900699615479
1399 1.97374427318573
1400 1.91113638877869
1401 1.66128897666931
1402 1.71707713603973
1403 1.65705144405365
1404 1.65533101558685
1405 1.679567694664
1406 1.88141679763794
1407 1.85234391689301
1408 1.74919390678406
1409 1.7593686580658
1410 1.79471158981323
1411 1.94408130645752
1412 1.88154470920563
1413 1.91436815261841
1414 1.7080796957016
1415 1.98130130767822
1416 1.89061605930328
1417 1.50725078582764
1418 1.76454389095306
1419 1.92347824573517
1420 1.94966220855713
1421 1.81156325340271
1422 1.97888839244843
1423 1.99996316432953
1424 1.79042673110962
1425 1.76281905174255
1426 1.72877144813538
1427 1.56726980209351
1428 1.73740649223328
1429 1.72515428066254
1430 1.62867641448975
1431 1.74126863479614
1432 1.5297863483429
1433 1.81647062301636
1434 1.92820858955383
1435 1.93469655513763
1436 1.89280354976654
1437 1.69492852687836
1438 2.01605415344238
1439 1.7103476524353
1440 1.59172189235687
1441 1.50000512599945
1442 1.79476547241211
1443 1.2509537935257
1444 1.45787453651428
1445 1.0704437494278
1446 1.44117295742035
1447 1.63943195343018
1448 1.39341080188751
1449 1.70266437530518
1450 1.43638849258423
1451 1.37933921813965
1452 1.24128878116608
1453 1.10623610019684
1454 1.29849445819855
1455 1.1967705488205
1456 1.04100430011749
1457 1.09892499446869
1458 1.19739043712616
1459 1.04497301578522
1460 1.32638204097748
1461 1.33803355693817
1462 1.30236124992371
1463 1.44369328022003
1464 1.33141696453094
1465 1.3135404586792
1466 1.3984192609787
1467 1.4837007522583
1468 1.35948860645294
1469 1.53376471996307
1470 1.61365294456482
1471 1.57746589183807
1472 1.50590038299561
1473 1.54826903343201
1474 1.57979083061218
1475 1.55972111225128
1476 1.37677085399628
1477 1.54252350330353
1478 1.91057300567627
1479 1.53907263278961
1480 1.5544216632843
1481 1.53473246097565
1482 1.83707666397095
1483 1.47768092155457
1484 1.36004889011383
1485 1.39315009117126
1486 1.54324853420258
1487 1.3848831653595
1488 1.74265611171722
1489 1.59995472431183
1490 1.88775646686554
1491 1.87191379070282
1492 1.71749591827393
1493 1.97058689594269
1494 1.76864767074585
1495 1.75438237190247
1496 1.98685300350189
1497 2.0602707862854
1498 1.78440380096436
1499 1.80707049369812
1500 1.78167259693146
1501 1.52940142154694
1502 1.68899178504944
1503 2.19774675369263
1504 1.58122587203979
1505 1.51414620876312
1506 1.49918699264526
1507 1.35507941246033
1508 1.535285115242
1509 1.44577705860138
1510 1.67720317840576
1511 1.61244630813599
1512 1.75313246250153
1513 1.53605318069458
1514 1.3488187789917
1515 1.555819272995
1516 1.55079054832458
1517 1.96296846866608
1518 1.63080406188965
1519 2.33867502212524
1520 2.09660315513611
1521 2.31613779067993
1522 2.08103442192078
1523 1.85082852840424
1524 2.09213471412659
1525 2.2479681968689
1526 2.30829095840454
1527 2.23090004920959
1528 1.82345128059387
1529 2.03356003761292
1530 1.9961941242218
1531 2.09133839607239
1532 2.12028312683105
1533 1.98350143432617
1534 1.92455399036407
1535 1.55156493186951
1536 1.58666968345642
1537 1.72245895862579
1538 1.50336682796478
1539 1.43243861198425
1540 1.64018547534943
1541 1.43841874599457
1542 1.51539707183838
1543 1.40476095676422
1544 1.8110032081604
1545 1.59850347042084
1546 1.76199758052826
1547 1.66443598270416
1548 1.5574426651001
1549 1.68695116043091
1550 1.69574022293091
1551 1.89360368251801
1552 1.60223197937012
1553 2.23810458183289
1554 1.73930585384369
1555 1.87097609043121
1556 1.8459620475769
1557 1.68855762481689
1558 1.70133924484253
1559 1.50818336009979
1560 1.4423508644104
1561 1.60009789466858
1562 1.6420089006424
1563 1.43461918830872
1564 1.43897449970245
1565 1.73578572273254
1566 1.79493260383606
1567 1.72096681594849
1568 1.55614292621613
1569 1.29534935951233
1570 1.53977692127228
1571 1.37879955768585
1572 1.54274713993073
1573 0.996879994869232
1574 1.03217923641205
1575 1.05914199352264
1576 1.06863629817963
1577 1.01153838634491
1578 0.992119133472443
1579 1.32213091850281
1580 1.08106338977814
1581 1.35833358764648
1582 1.38857352733612
1583 1.24443054199219
1584 1.53651428222656
1585 1.5824179649353
1586 1.78059649467468
1587 1.56520628929138
1588 1.63598966598511
1589 1.46977078914642
1590 1.71279633045197
1591 1.42261612415314
1592 1.78497529029846
1593 1.29755508899689
1594 1.46869444847107
1595 1.75194656848907
1596 1.58417284488678
1597 1.47638547420502
1598 1.78473794460297
1599 1.3850269317627
1600 1.45452272891998
1601 1.69691276550293
1602 1.97774803638458
1603 1.8987135887146
1604 1.34868562221527
1605 1.47077691555023
1606 1.99288368225098
1607 2.06113409996033
1608 2.06630873680115
1609 2.06535243988037
1610 2.14525365829468
1611 1.84046864509583
1612 1.7933384180069
1613 1.71661794185638
1614 1.77499270439148
1615 1.60763537883759
1616 1.39594542980194
1617 1.84684336185455
1618 1.6466418504715
1619 1.89388990402222
1620 1.7563453912735
1621 1.84397327899933
1622 1.98579132556915
1623 2.09671640396118
1624 2.37382841110229
1625 2.41863822937012
1626 2.59213161468506
1627 2.66334676742554
1628 2.76015567779541
1629 2.50642514228821
1630 2.59171009063721
1631 2.41543102264404
1632 2.63421487808228
1633 2.73500156402588
1634 2.27092170715332
1635 2.45252418518066
1636 2.99246263504028
1637 2.74628829956055
1638 2.54392123222351
1639 2.44225001335144
1640 2.29316830635071
1641 2.38340306282043
1642 2.68278479576111
1643 2.67215657234192
1644 2.56421566009521
1645 2.48118495941162
1646 2.82322692871094
1647 2.72304701805115
1648 2.69165658950806
1649 2.68393898010254
1650 2.62740635871887
1651 2.71752524375916
1652 2.53024435043335
1653 2.10466194152832
1654 2.52337765693665
1655 2.25048851966858
1656 2.39802742004395
1657 2.35031390190125
1658 2.26856446266174
1659 2.31657266616821
1660 2.20476102828979
1661 2.46573948860168
1662 2.57331109046936
1663 2.23761892318726
1664 2.21559524536133
1665 2.21307373046875
1666 2.11838316917419
1667 2.12427592277527
1668 2.40901398658752
1669 2.25804328918457
1670 2.1900532245636
1671 1.9490761756897
1672 2.34991812705994
1673 2.0850818157196
1674 2.37621736526489
1675 2.22894501686096
1676 2.08698225021362
1677 1.9813357591629
1678 2.11608362197876
1679 1.95689380168915
1680 1.92785632610321
1681 2.35723900794983
1682 2.20003080368042
1683 1.95128452777863
1684 2.17257690429688
1685 2.20960068702698
1686 2.14082360267639
1687 1.93933343887329
1688 2.16817784309387
1689 1.96436762809753
1690 2.06843400001526
1691 1.98644280433655
1692 2.19281458854675
1693 2.03515338897705
1694 2.1339898109436
1695 1.9278370141983
1696 2.14103746414185
1697 2.04899144172668
1698 2.27204060554504
1699 2.34365606307983
1700 2.29313373565674
1701 2.19265484809875
1702 1.71983528137207
1703 1.95353841781616
1704 1.83320045471191
1705 1.615025639534
1706 1.80362105369568
1707 1.35989439487457
1708 1.91320097446442
1709 1.83508706092834
1710 1.91312420368195
1711 2.29532408714294
1712 2.0810329914093
1713 1.65316343307495
1714 2.05326056480408
1715 2.21158528327942
1716 2.21816563606262
1717 1.98560047149658
1718 1.98992347717285
1719 2.20741772651672
1720 2.17988181114197
1721 2.31992197036743
1722 2.1831636428833
1723 2.05089902877808
1724 2.45264649391174
1725 1.97451674938202
1726 2.21416282653809
1727 2.2680389881134
1728 2.20017766952515
1729 2.25897598266602
1730 1.98066091537476
1731 2.22533798217773
1732 2.4097728729248
1733 2.44745993614197
1734 2.61856985092163
1735 2.45965027809143
1736 2.23745703697205
1737 2.67550110816956
1738 2.33678221702576
1739 2.09259986877441
1740 2.41344428062439
1741 2.14869832992554
1742 2.0827693939209
1743 2.38039469718933
1744 1.9925731420517
1745 1.89283859729767
1746 2.00484824180603
1747 1.98539900779724
1748 1.92938756942749
1749 1.92733502388
1750 2.47879457473755
1751 2.1895112991333
1752 2.46278214454651
1753 2.24850678443909
1754 2.3391261100769
1755 2.45040273666382
1756 2.50805234909058
1757 2.68116426467896
1758 2.23027062416077
1759 2.24298000335693
1760 2.06752252578735
1761 2.25165843963623
1762 1.99133968353271
1763 2.00795245170593
1764 2.38788223266602
1765 2.13737463951111
1766 2.07084321975708
1767 2.54697489738464
1768 2.33117723464966
1769 2.41715383529663
1770 2.50063300132751
1771 2.33544421195984
1772 2.09076762199402
1773 2.31360244750977
1774 2.15888237953186
1775 2.13849329948425
1776 2.33336520195007
1777 2.17870330810547
1778 2.32337212562561
1779 2.14995121955872
1780 2.43397760391235
1781 2.34309959411621
1782 2.3880181312561
1783 2.46939206123352
1784 2.55768465995789
1785 2.29215455055237
1786 2.31682920455933
1787 2.54751944541931
1788 2.69866275787354
1789 2.67345809936523
1790 2.53927373886108
1791 2.56968235969543
1792 2.31550192832947
1793 2.3545069694519
1794 2.32407736778259
1795 2.54133915901184
1796 2.65872406959534
1797 2.63184952735901
1798 2.17817902565002
1799 2.28071570396423
1800 1.87293565273285
1801 1.89462447166443
1802 1.82005941867828
1803 1.91691780090332
1804 1.94372129440308
1805 1.82546663284302
1806 2.15730714797974
1807 2.12215876579285
1808 2.11273598670959
1809 2.18450260162354
1810 2.03458213806152
1811 2.05840992927551
1812 1.96178376674652
1813 1.76874101161957
1814 1.92910838127136
1815 1.89321839809418
1816 1.74888944625854
1817 2.01451897621155
1818 2.12397241592407
1819 1.92457902431488
1820 2.15286064147949
1821 2.16961216926575
1822 1.973712682724
1823 1.98888921737671
1824 1.81566500663757
1825 2.12370586395264
1826 2.02646732330322
1827 2.09085059165955
1828 1.99389481544495
1829 2.07933902740479
1830 2.1823718547821
1831 1.93534278869629
1832 2.23418855667114
1833 2.44894528388977
1834 2.14719653129578
1835 2.16296148300171
1836 1.74754929542542
1837 1.61371099948883
1838 1.25952458381653
1839 1.61987924575806
1840 1.48789250850677
1841 1.74833714962006
1842 1.41451549530029
1843 1.69570755958557
1844 1.5249388217926
1845 1.71315479278564
1846 1.68736636638641
1847 1.49110758304596
1848 1.66745114326477
1849 1.72285544872284
1850 1.6500301361084
1851 1.60611939430237
1852 1.55206787586212
1853 1.61044919490814
1854 1.79156482219696
1855 1.71682178974152
1856 1.5988335609436
1857 1.77771043777466
1858 1.62669324874878
1859 1.79651665687561
1860 1.56435334682465
1861 1.61016499996185
1862 1.68918359279633
1863 1.91005051136017
1864 2.12430334091187
1865 1.68757450580597
1866 1.75561499595642
1867 2.14686155319214
1868 2.04879760742188
1869 2.00071215629578
1870 2.04826521873474
1871 2.16457438468933
1872 2.15388035774231
1873 2.0356388092041
1874 2.21427583694458
1875 2.04845643043518
1876 2.16837358474731
1877 2.11186575889587
1878 2.47571134567261
1879 2.34252667427063
1880 2.13381052017212
1881 2.25030565261841
1882 2.24543285369873
1883 2.15148782730103
1884 2.22613525390625
1885 2.30554461479187
1886 2.49919176101685
1887 2.1786630153656
1888 2.04288578033447
1889 2.28758382797241
1890 2.25723361968994
1891 2.50700092315674
1892 2.3448793888092
1893 2.52519488334656
1894 2.16762471199036
1895 2.04676675796509
1896 2.31200885772705
1897 2.01775550842285
1898 2.13349175453186
1899 1.95451748371124
1900 1.87733209133148
1901 2.23461651802063
1902 2.03593325614929
1903 2.21820187568665
1904 2.31908535957336
1905 2.22828102111816
1906 2.12866115570068
1907 2.09840297698975
1908 1.93277788162231
1909 2.22524690628052
1910 2.2559540271759
1911 2.16585063934326
1912 2.12678217887878
1913 2.33804845809937
1914 2.44352436065674
1915 2.3409595489502
1916 2.36697673797607
1917 2.5797119140625
1918 2.35245037078857
1919 2.33843541145325
1920 2.40087389945984
1921 2.32967853546143
1922 2.17086362838745
1923 2.22012114524841
1924 2.3304283618927
1925 2.46630668640137
1926 2.24467468261719
1927 2.40923690795898
1928 2.54600405693054
1929 2.33115315437317
1930 2.3698878288269
1931 2.32343149185181
1932 2.35610342025757
1933 2.3982048034668
1934 2.50590753555298
1935 2.49719500541687
1936 2.4083878993988
1937 2.46050262451172
1938 2.1959536075592
1939 2.56800389289856
1940 2.41633462905884
1941 2.4882333278656
1942 2.30798316001892
1943 2.47271943092346
1944 2.36180377006531
1945 2.4270806312561
1946 2.33924508094788
1947 2.37846040725708
1948 2.47513699531555
1949 2.35326528549194
1950 2.55089473724365
1951 2.49553251266479
1952 2.53100776672363
1953 2.57095551490784
1954 2.35966277122498
1955 2.50106883049011
1956 2.23380160331726
1957 2.32627058029175
1958 2.37201070785522
1959 2.40685176849365
1960 2.3299708366394
1961 2.36785864830017
1962 2.26199269294739
1963 2.41692042350769
1964 2.52846813201904
1965 2.4040846824646
1966 2.48366117477417
1967 2.37815928459167
1968 2.46808123588562
1969 2.49107265472412
1970 2.35438942909241
1971 2.2607364654541
1972 2.31195378303528
1973 2.39374971389771
1974 2.23065996170044
1975 2.44340825080872
1976 2.34405446052551
1977 2.2658097743988
1978 2.212895154953
1979 2.248619556427
1980 2.23698973655701
1981 2.33000016212463
1982 2.26310682296753
1983 2.29564905166626
1984 2.63361144065857
1985 2.3920955657959
1986 1.96344482898712
1987 1.96727633476257
1988 2.31096935272217
1989 2.14515686035156
1990 2.43424510955811
1991 2.19592070579529
1992 2.45655179023743
1993 2.16153931617737
1994 2.3486533164978
1995 2.26221656799316
1996 2.12784385681152
1997 2.32724118232727
1998 2.26738834381104
1999 2.2546980381012
2000 2.30975961685181
2001 2.04039931297302
2002 2.29312038421631
2003 2.24868869781494
2004 1.94790780544281
2005 2.56061124801636
2006 2.22095441818237
2007 2.35538411140442
2008 2.66157102584839
2009 2.77008390426636
2010 2.35946393013
2011 2.40487504005432
2012 2.80451583862305
2013 2.62490487098694
2014 2.55773830413818
2015 2.36558079719543
2016 2.578768491745
2017 2.61913752555847
2018 2.36841440200806
2019 2.42442274093628
2020 2.49360775947571
2021 2.60895299911499
2022 2.68474650382996
2023 2.58899068832397
2024 2.67538142204285
2025 2.0705132484436
2026 2.28145813941956
2027 2.23601317405701
2028 2.18048453330994
2029 2.24895238876343
2030 2.45877194404602
2031 2.61563611030579
2032 2.27769303321838
2033 2.33058261871338
2034 2.58482646942139
2035 2.40856885910034
2036 2.40224719047546
2037 2.34844136238098
2038 2.31316828727722
2039 2.2906186580658
2040 2.33058071136475
2041 2.394118309021
2042 2.36906218528748
2043 2.27756786346436
2044 2.25795030593872
2045 2.13831973075867
2046 2.59097528457642
2047 2.08387446403503
2048 1.8205451965332
2049 1.96644043922424
2050 2.00120425224304
2051 2.05215978622437
2052 2.00541186332703
2053 2.11513066291809
2054 2.17039942741394
2055 2.13799405097961
2056 2.29302644729614
2057 2.24945211410522
2058 1.96231865882874
2059 2.01309108734131
2060 2.26296615600586
2061 2.09140110015869
2062 2.28519725799561
2063 1.84045588970184
2064 1.97698318958282
2065 2.06918811798096
2066 1.93104386329651
2067 2.04483294487
2068 1.80986666679382
2069 1.95112645626068
2070 1.98448073863983
2071 1.81013882160187
2072 1.97287583351135
2073 2.13865208625793
2074 2.08739256858826
2075 2.15753841400146
2076 1.91925621032715
2077 1.98933959007263
2078 2.10205864906311
2079 2.3101532459259
2080 1.95231580734253
2081 1.98499381542206
2082 2.16866970062256
2083 2.31038045883179
2084 1.94482135772705
2085 2.05393195152283
2086 2.0452299118042
2087 2.12627243995667
2088 2.16428446769714
2089 2.20707845687866
2090 2.15673422813416
2091 2.12443041801453
2092 2.12339806556702
2093 2.14596652984619
2094 2.14238047599792
2095 2.15891647338867
2096 2.35811161994934
2097 2.19328451156616
2098 2.3048210144043
2099 2.3040087223053
2100 2.29625606536865
2101 2.30449914932251
2102 2.02527499198914
2103 2.24055075645447
2104 2.35422444343567
2105 2.25456976890564
2106 2.16974830627441
2107 2.24457454681396
2108 2.39148783683777
2109 2.51841902732849
2110 2.24877667427063
2111 2.37123012542725
2112 2.24314260482788
2113 2.34153294563293
2114 2.430335521698
2115 2.35071897506714
2116 2.32791376113892
2117 2.2550630569458
2118 2.31272053718567
2119 2.17942261695862
2120 2.16683650016785
2121 2.28522062301636
2122 2.1013331413269
2123 2.55154800415039
2124 2.6321005821228
2125 2.36087155342102
2126 2.18384528160095
2127 2.2823121547699
2128 1.97249865531921
2129 2.07827234268188
2130 2.03487658500671
2131 2.36804890632629
2132 2.3021867275238
2133 2.34089303016663
2134 2.30305051803589
2135 2.20065498352051
2136 2.52672123908997
2137 2.51383137702942
2138 2.5013473033905
2139 2.37012124061584
2140 2.47962689399719
2141 2.35702300071716
2142 2.1410539150238
2143 2.41720223426819
2144 2.55734777450562
2145 2.70895075798035
2146 2.25737404823303
2147 2.38413882255554
2148 2.28694009780884
2149 2.51705646514893
2150 2.40708613395691
2151 2.38460087776184
2152 2.43713307380676
2153 2.28476309776306
2154 2.40378475189209
2155 2.46456217765808
2156 2.3706910610199
2157 2.2431788444519
2158 2.61521816253662
2159 2.31430149078369
2160 2.57834434509277
2161 2.37600564956665
2162 2.47715353965759
2163 2.61304759979248
2164 2.6091775894165
2165 2.63231086730957
2166 2.42618465423584
2167 1.86771476268768
2168 2.36307001113892
2169 2.42270445823669
2170 2.63999009132385
2171 2.26581025123596
2172 2.16830062866211
2173 2.34201455116272
2174 1.99286091327667
2175 1.74264216423035
2176 2.37671589851379
2177 1.99061870574951
2178 1.89315938949585
2179 1.87716841697693
2180 2.23625516891479
2181 2.25722980499268
2182 2.15553903579712
2183 2.13490390777588
2184 2.37271618843079
2185 2.78488802909851
2186 2.41730713844299
2187 2.72299337387085
2188 2.53841686248779
2189 2.62353610992432
2190 2.50352120399475
2191 2.13092541694641
2192 2.2565770149231
2193 2.44381833076477
2194 2.11282444000244
2195 2.07214593887329
2196 2.04981422424316
2197 2.3906524181366
2198 2.50583171844482
2199 2.22644519805908
2200 2.36762881278992
2201 2.29810643196106
2202 2.31393957138062
2203 2.03776121139526
2204 1.95215785503387
2205 1.95219898223877
2206 2.14338636398315
2207 2.22425699234009
2208 2.58413004875183
2209 2.52593851089478
2210 2.55574774742126
2211 2.55980634689331
2212 2.57927441596985
2213 2.67199349403381
2214 2.66860699653625
2215 2.98558068275452
2216 3.02728724479675
2217 2.93752455711365
2218 3.14517068862915
2219 3.04585552215576
2220 3.19164943695068
2221 2.96618127822876
2222 2.91806101799011
2223 3.3702495098114
2224 3.04798913002014
2225 3.22399687767029
2226 2.82463574409485
2227 3.05455803871155
2228 3.24420094490051
2229 3.37070417404175
2230 3.55941343307495
2231 3.51119494438171
2232 3.15512847900391
2233 3.44240093231201
2234 3.43047046661377
2235 3.29574418067932
2236 3.25130867958069
2237 3.33761835098267
2238 3.57571005821228
2239 3.58247971534729
2240 3.41593337059021
2241 3.29749536514282
2242 3.23970937728882
2243 3.23714375495911
2244 3.24726724624634
2245 3.23920631408691
2246 3.13429927825928
2247 2.95412731170654
2248 3.07747340202332
2249 2.95938181877136
2250 3.17355871200562
2251 3.09202146530151
2252 3.40705966949463
2253 2.97452068328857
2254 3.18532562255859
2255 3.29646253585815
2256 3.20937705039978
2257 2.98211002349854
2258 3.00086379051208
2259 2.81626224517822
2260 2.90386939048767
2261 2.83744263648987
2262 2.74469494819641
2263 2.80440783500671
2264 2.76298499107361
2265 2.93111157417297
2266 3.1704363822937
2267 3.16025757789612
2268 3.19076943397522
2269 3.18278217315674
2270 3.05728960037231
2271 3.27101016044617
2272 3.10290908813477
2273 3.05702090263367
2274 2.92391085624695
2275 3.20591998100281
2276 3.0081582069397
2277 2.91867613792419
2278 2.57533192634583
2279 2.96593117713928
2280 3.09167528152466
2281 3.49113059043884
2282 3.4724133014679
2283 3.44852375984192
2284 3.671462059021
2285 3.56265687942505
2286 3.46769738197327
2287 3.70356273651123
2288 3.36863303184509
2289 3.48001980781555
2290 3.5625433921814
2291 3.58632254600525
2292 3.58494305610657
2293 3.44027853012085
2294 3.60443353652954
2295 3.60666942596436
2296 3.38828063011169
2297 3.3401186466217
2298 3.35400414466858
2299 3.48262906074524
2300 3.38167524337769
2301 3.36940312385559
2302 3.47638416290283
2303 3.34617185592651
2304 3.39206075668335
2305 3.48224997520447
2306 3.44348812103271
2307 3.49584984779358
2308 3.62113690376282
2309 3.2359402179718
2310 3.26353025436401
2311 3.31775259971619
2312 3.41780519485474
2313 3.43636345863342
2314 3.29521179199219
2315 3.43372964859009
2316 3.39470791816711
2317 3.37670063972473
2318 3.33800983428955
2319 3.37800669670105
2320 3.20246171951294
2321 3.20852184295654
2322 3.10872769355774
2323 3.03522920608521
2324 3.19563221931458
2325 2.89266753196716
2326 2.96991753578186
2327 2.89542174339294
2328 2.77864766120911
2329 2.84825968742371
2330 2.74670338630676
2331 3.02430367469788
2332 3.05047988891602
2333 3.16596388816833
2334 3.18927121162415
2335 3.69697070121765
2336 3.49942183494568
2337 3.39711165428162
2338 3.14880514144897
2339 3.15786242485046
2340 3.37966322898865
2341 3.10194945335388
2342 3.26963400840759
2343 3.43555855751038
2344 3.41492438316345
2345 3.29860949516296
2346 3.38557553291321
2347 3.44427371025085
2348 3.43311786651611
2349 3.59361028671265
2350 3.31748723983765
2351 3.37723922729492
2352 3.31769227981567
2353 3.47081804275513
2354 3.35292482376099
2355 3.3691291809082
2356 3.33545541763306
2357 3.35784912109375
2358 3.43633604049683
2359 3.42222881317139
2360 3.48044991493225
2361 3.51333212852478
2362 3.41508030891418
2363 3.24741744995117
2364 3.41914343833923
2365 3.56953358650208
2366 3.65722680091858
2367 3.45515394210815
2368 3.57757210731506
2369 3.48276543617249
2370 3.50327253341675
2371 3.33723783493042
2372 3.51393294334412
2373 3.47726511955261
2374 3.58521270751953
2375 3.49983429908752
2376 3.45846343040466
2377 3.53672051429749
2378 3.48212075233459
2379 3.4519190788269
2380 3.56979489326477
2381 3.43369102478027
2382 3.45201969146729
2383 3.55208706855774
2384 3.40255427360535
2385 3.61141085624695
2386 3.69734239578247
2387 3.64464020729065
2388 3.62766289710999
2389 3.60805892944336
2390 3.57829189300537
2391 3.61038255691528
2392 3.49022793769836
2393 3.56818294525146
2394 3.63789319992065
2395 3.58462953567505
2396 3.64443445205688
2397 3.56828618049622
2398 3.56108617782593
2399 3.65143084526062
2400 3.55222415924072
2401 3.61905694007874
2402 3.54939222335815
2403 3.45171904563904
2404 3.59621930122375
2405 3.53898191452026
2406 3.54123878479004
2407 3.65728306770325
2408 3.47825169563293
2409 3.41217064857483
2410 3.45570540428162
2411 3.45562267303467
2412 3.60179924964905
2413 3.54219126701355
2414 3.40758848190308
2415 3.52940273284912
2416 3.49534749984741
2417 3.4842700958252
2418 3.54979228973389
2419 3.5164806842804
2420 3.67780900001526
2421 3.36777091026306
2422 3.59556841850281
2423 3.62621021270752
2424 3.3795702457428
2425 3.56836605072021
2426 3.5261070728302
2427 3.70438647270203
2428 3.49215912818909
2429 3.5415735244751
2430 3.51210641860962
2431 3.75293588638306
2432 3.61310195922852
2433 3.57551407814026
2434 3.63877534866333
2435 3.62215447425842
2436 3.45552706718445
2437 3.7319700717926
2438 3.74301385879517
2439 3.75451636314392
2440 3.7400975227356
2441 3.61531567573547
2442 3.70537400245667
2443 3.50304865837097
2444 3.63655924797058
2445 3.64522123336792
2446 3.63988876342773
2447 3.62025856971741
2448 3.66392755508423
2449 3.66607975959778
2450 3.4633469581604
2451 3.66790246963501
2452 3.76750254631042
2453 3.70618081092834
2454 3.74188876152039
2455 3.74981164932251
2456 3.60063099861145
2457 3.6565990447998
2458 3.40248584747314
2459 3.41716766357422
2460 3.46002340316772
2461 3.43873691558838
2462 3.31030082702637
2463 3.43268918991089
2464 3.55671286582947
2465 3.54616713523865
2466 3.39796471595764
2467 3.58789467811584
2468 3.60473895072937
2469 3.66792559623718
2470 3.65284776687622
2471 3.70948910713196
2472 3.74088072776794
2473 3.4391758441925
2474 3.70171356201172
2475 3.61145901679993
2476 3.40126299858093
2477 3.57171082496643
2478 3.34253597259521
2479 3.36766481399536
2480 3.40233564376831
2481 3.49387645721436
2482 3.58053922653198
2483 3.55674290657043
2484 3.55899381637573
2485 3.59708523750305
2486 3.67943406105042
2487 3.42824769020081
2488 3.49147081375122
2489 3.48476243019104
2490 3.48952007293701
2491 3.54946947097778
2492 3.46442747116089
2493 3.66031265258789
2494 3.61569356918335
2495 3.5311815738678
2496 3.44760870933533
2497 3.63650631904602
2498 3.67975950241089
2499 3.61947345733643
2500 3.62491941452026
2501 3.59604144096375
2502 3.66530704498291
2503 3.43590044975281
2504 3.57810425758362
2505 3.6218569278717
2506 3.63039946556091
2507 3.53149652481079
2508 3.58774781227112
2509 3.52746963500977
2510 3.43643641471863
2511 3.57802891731262
2512 3.56204152107239
2513 3.68936610221863
2514 3.68257713317871
2515 3.58607769012451
2516 3.62094116210938
2517 3.65803527832031
2518 3.50793623924255
2519 3.57650756835938
2520 3.56294989585876
2521 3.60464811325073
2522 3.58884072303772
2523 3.44190812110901
2524 3.43674039840698
2525 3.44804358482361
2526 3.48831844329834
2527 3.51274681091309
2528 3.44054961204529
2529 3.51419234275818
2530 3.37455868721008
2531 3.52415990829468
2532 3.56379580497742
2533 3.39839124679565
2534 3.40492939949036
2535 3.5184268951416
2536 3.49618434906006
2537 3.56583523750305
2538 3.60460233688354
2539 3.53891706466675
2540 3.71289563179016
2541 3.4228630065918
2542 3.66733121871948
2543 3.56859612464905
2544 3.4854691028595
2545 3.40572667121887
2546 3.52142882347107
2547 3.67379665374756
2548 3.37630796432495
2549 3.64750385284424
2550 3.60773372650146
2551 3.53348469734192
2552 3.69429087638855
2553 3.63456344604492
2554 3.64681816101074
2555 3.7406690120697
2556 3.61855125427246
2557 3.76792764663696
2558 3.61644744873047
2559 3.46921491622925
2560 3.65941143035889
2561 3.66585421562195
2562 3.80613040924072
2563 3.53413915634155
2564 3.700270652771
2565 3.61284232139587
2566 3.62870144844055
2567 3.48872661590576
2568 3.58227348327637
2569 3.52799654006958
2570 3.45838522911072
2571 3.62495970726013
2572 3.52826619148254
2573 3.52540802955627
2574 3.38670325279236
2575 3.55184555053711
2576 3.60837173461914
2577 3.39758563041687
2578 3.35837078094482
2579 3.5991485118866
2580 3.44536757469177
2581 3.62252449989319
2582 3.52225065231323
2583 3.49587202072144
2584 3.40630483627319
2585 3.51136994361877
2586 3.35714936256409
2587 3.51743102073669
2588 3.60797023773193
2589 3.61124849319458
2590 3.2829749584198
2591 3.48481869697571
2592 3.64734148979187
2593 3.47064089775085
2594 3.6012876033783
2595 3.60199785232544
2596 3.65292549133301
2597 3.4553370475769
2598 3.61995840072632
2599 3.74372458457947
2600 3.62272071838379
2601 3.63604545593262
2602 3.51319599151611
2603 3.37173557281494
2604 3.39786291122437
2605 3.49410057067871
2606 3.69173097610474
2607 3.55914115905762
2608 3.54483366012573
2609 3.4889235496521
2610 3.37580704689026
2611 3.50399351119995
2612 3.39482951164246
2613 3.42118740081787
2614 3.5603494644165
2615 3.39754295349121
2616 3.4616014957428
2617 3.41541504859924
2618 3.35507225990295
2619 3.44912719726562
2620 3.31146359443665
2621 3.30190062522888
2622 3.35648274421692
2623 3.28343844413757
2624 3.17307496070862
2625 3.33155870437622
2626 3.25212621688843
2627 3.27712321281433
2628 3.3853771686554
2629 3.19790554046631
2630 3.1219961643219
2631 3.18216300010681
2632 3.06336569786072
2633 3.17235803604126
2634 3.3839647769928
2635 3.18895268440247
2636 3.42036557197571
2637 3.30481624603271
2638 3.60529851913452
2639 3.30712747573853
2640 3.52843165397644
2641 3.3103666305542
2642 3.22755360603333
2643 3.28943228721619
2644 3.30663657188416
2645 3.5932924747467
2646 3.59839725494385
2647 3.5566782951355
2648 3.48900699615479
2649 3.8654408454895
2650 3.50859379768372
2651 3.46264624595642
2652 3.59219622612
2653 3.56493210792542
2654 3.37614941596985
2655 3.5478572845459
2656 3.53133773803711
2657 3.71374344825745
2658 3.71906876564026
2659 3.54104042053223
2660 3.61680817604065
2661 3.61066341400146
2662 3.574791431427
2663 3.61477708816528
2664 3.6678638458252
2665 3.63267946243286
2666 3.58335208892822
2667 3.68077063560486
2668 3.632164478302
2669 3.68774819374084
2670 3.77698016166687
2671 3.65068387985229
2672 3.50648427009583
2673 3.48890161514282
2674 3.54329633712769
2675 3.28094506263733
2676 3.17862129211426
2677 3.05204176902771
2678 3.17279553413391
2679 3.38220453262329
2680 3.29602289199829
2681 3.1394305229187
2682 3.25444412231445
2683 3.3509213924408
2684 3.1169102191925
2685 3.51856064796448
2686 3.28731679916382
2687 3.21830677986145
2688 3.18677186965942
2689 3.58190321922302
2690 3.55136895179749
2691 3.24075770378113
2692 3.23985886573792
2693 3.43486380577087
2694 3.32074284553528
2695 3.41150331497192
2696 3.4942626953125
2697 3.40711784362793
2698 3.49658298492432
2699 3.46813321113586
2700 3.48716473579407
2701 3.55911755561829
2702 3.51158404350281
2703 3.64170479774475
2704 3.52583813667297
2705 3.50067639350891
2706 3.75446319580078
2707 3.61558246612549
2708 3.62356281280518
2709 3.52814030647278
2710 3.70799279212952
2711 3.41107225418091
2712 3.69540429115295
2713 3.45558500289917
2714 3.5527777671814
2715 3.69819664955139
2716 3.78952145576477
2717 3.64424753189087
2718 3.61145281791687
2719 3.61173534393311
2720 3.62264251708984
2721 3.60877656936646
2722 3.59966135025024
2723 3.62426590919495
2724 3.51503205299377
2725 3.47929930686951
2726 3.64754843711853
2727 3.43768095970154
2728 3.71324133872986
2729 3.68129301071167
2730 3.62658786773682
2731 3.587810754776
2732 3.72534799575806
2733 3.66416192054749
2734 3.62222814559937
2735 3.6674702167511
2736 3.82413172721863
2737 3.62926411628723
2738 3.70133757591248
2739 3.80157494544983
2740 3.81428527832031
2741 4.07627201080322
2742 4.01702356338501
2743 3.7429563999176
2744 3.93675398826599
2745 3.74470496177673
2746 3.80526161193848
2747 3.60918307304382
2748 3.56022429466248
2749 3.47725677490234
2750 3.63947892189026
2751 3.45359992980957
2752 3.66639971733093
2753 3.52512621879578
2754 3.64946937561035
2755 3.71611952781677
2756 3.70787572860718
2757 3.66404223442078
2758 3.73057126998901
2759 3.57462310791016
2760 3.65313768386841
2761 3.72393250465393
2762 3.75282406806946
2763 3.82733654975891
2764 3.68980669975281
2765 3.6487762928009
2766 3.71081328392029
2767 3.69505763053894
2768 3.66253232955933
2769 3.5874764919281
2770 3.57967567443848
2771 3.51916456222534
2772 3.51686668395996
2773 3.34769558906555
2774 3.52619051933289
2775 3.59022355079651
2776 3.56475520133972
2777 3.51043438911438
2778 3.5538763999939
2779 3.57686471939087
2780 3.63099646568298
2781 3.67967987060547
2782 3.45087862014771
2783 3.58177733421326
2784 3.5939507484436
2785 3.44978213310242
2786 3.51263475418091
2787 3.51210117340088
2788 3.49221897125244
2789 3.46457886695862
2790 3.48817348480225
2791 3.53855419158936
2792 3.48657298088074
2793 3.36422348022461
2794 3.34984636306763
2795 3.62034726142883
2796 3.59033751487732
2797 3.42676877975464
2798 3.59301543235779
2799 3.44037985801697
2800 3.70329880714417
2801 3.60425925254822
2802 3.58150029182434
2803 3.75964021682739
2804 3.63432478904724
2805 3.74120259284973
2806 3.51560926437378
2807 3.52879500389099
2808 3.51397657394409
2809 3.50262951850891
2810 3.57546520233154
2811 3.74490284919739
2812 3.52872824668884
2813 3.8262345790863
2814 3.65470576286316
2815 3.73847913742065
2816 3.59789299964905
2817 3.64152145385742
2818 3.96721339225769
2819 3.52290415763855
2820 3.54190802574158
2821 3.75606322288513
2822 3.85312795639038
2823 3.35658597946167
2824 3.367924451828
2825 3.23088049888611
2826 3.56692266464233
2827 3.61009192466736
2828 3.8187096118927
2829 3.56177401542664
2830 3.7681565284729
2831 4.0138840675354
2832 3.59551358222961
2833 3.93103551864624
2834 3.85169005393982
2835 3.78844881057739
2836 3.84164023399353
2837 3.78755831718445
2838 3.7426609992981
2839 3.76093673706055
2840 3.71410870552063
2841 3.77739858627319
2842 3.48611855506897
2843 3.50711178779602
2844 3.47746348381042
2845 3.30917096138
2846 3.54377579689026
2847 3.26646876335144
2848 3.2079451084137
2849 3.19227337837219
2850 3.14031863212585
2851 3.35705733299255
2852 3.35993480682373
2853 3.5925235748291
2854 3.51843357086182
2855 3.26004409790039
2856 3.45558905601501
2857 3.40491819381714
2858 3.43867230415344
2859 3.31571483612061
2860 3.29660940170288
2861 3.3621654510498
2862 3.08717036247253
2863 3.41230702400208
2864 3.40057802200317
2865 3.69488763809204
2866 3.55678534507751
2867 3.3238263130188
2868 3.48029184341431
2869 3.37246918678284
2870 3.33124089241028
2871 3.25417733192444
2872 3.09787154197693
2873 3.19301223754883
2874 3.18168997764587
2875 3.40204906463623
2876 3.35064196586609
2877 3.33617639541626
2878 3.45226311683655
2879 3.21745848655701
2880 3.16290593147278
2881 3.16173648834229
2882 3.31082510948181
2883 3.30820345878601
2884 3.41014289855957
2885 3.32770872116089
2886 3.20748949050903
2887 3.54751777648926
2888 3.35255146026611
2889 3.58360433578491
2890 3.46613359451294
2891 3.6127450466156
2892 3.40191531181335
2893 3.43857479095459
2894 3.44426941871643
2895 3.44082593917847
2896 3.57419872283936
2897 3.48699522018433
2898 3.63956427574158
2899 3.44502663612366
2900 3.49329972267151
2901 3.30308604240417
2902 3.52072525024414
2903 3.52985095977783
2904 3.46425485610962
2905 3.56152653694153
2906 3.50417280197144
2907 3.49487066268921
2908 3.51225590705872
2909 3.61415982246399
2910 3.48744201660156
2911 3.58173322677612
2912 3.48276448249817
2913 3.66695594787598
2914 3.67428922653198
2915 3.56282806396484
2916 3.63732600212097
2917 3.52659225463867
2918 3.61618566513062
2919 3.70389103889465
2920 3.61196279525757
2921 3.64482641220093
2922 3.61026382446289
2923 3.53821563720703
2924 3.70568943023682
2925 3.65688872337341
2926 3.54281973838806
2927 3.57990384101868
2928 3.6416449546814
2929 3.69030833244324
2930 3.65343880653381
2931 3.62153029441833
2932 3.76439547538757
2933 3.6937198638916
2934 3.68321442604065
2935 3.70113348960876
2936 3.60850667953491
2937 3.64561867713928
2938 3.57068347930908
2939 3.7865948677063
2940 3.53826498985291
2941 3.64223194122314
2942 3.49330711364746
2943 3.70393538475037
2944 3.57112145423889
2945 3.62228298187256
2946 3.5837082862854
2947 3.71601533889771
2948 3.67683529853821
2949 3.5383198261261
2950 3.47722864151001
2951 3.50702571868896
2952 3.34956526756287
2953 3.40167641639709
2954 3.60427594184875
2955 3.49682784080505
2956 3.55504870414734
2957 3.41911649703979
2958 3.67744874954224
2959 3.6068172454834
2960 3.66247963905334
2961 3.48871254920959
2962 3.64991140365601
2963 3.45027828216553
2964 3.68119931221008
2965 3.45062160491943
2966 3.44983839988708
2967 3.60616731643677
2968 3.51781868934631
2969 3.68686556816101
2970 3.50708079338074
2971 3.55000495910645
2972 3.50030493736267
2973 3.72567987442017
2974 3.63301587104797
2975 3.54898118972778
2976 3.67343926429749
2977 3.43686556816101
2978 3.60726237297058
2979 3.51838707923889
2980 3.5317919254303
2981 3.61606788635254
2982 3.50252223014832
2983 3.69728326797485
2984 3.56076431274414
2985 3.57388067245483
2986 3.56518507003784
2987 3.63050603866577
2988 3.52280688285828
2989 3.69694328308105
2990 3.50661039352417
2991 3.70991516113281
2992 3.62266659736633
2993 3.62001085281372
2994 3.72557258605957
2995 3.66863751411438
2996 3.68625831604004
2997 3.74399757385254
2998 3.64709234237671
2999 3.59085321426392
3000 3.6836838722229
3001 3.62005376815796
3002 3.67991900444031
3003 3.58688640594482
3004 3.59559059143066
3005 3.59255743026733
3006 3.66127228736877
3007 3.68013024330139
3008 3.51686429977417
3009 3.70130896568298
3010 3.61156964302063
3011 3.59634804725647
3012 3.55368590354919
3013 3.77192950248718
3014 3.48256015777588
3015 3.54916143417358
3016 3.56937789916992
3017 3.73259210586548
3018 3.61886858940125
3019 3.55985617637634
3020 3.60567450523376
3021 3.41655039787292
3022 3.6195924282074
3023 3.50064134597778
3024 3.57146668434143
3025 3.59666347503662
3026 3.51023411750793
3027 3.60566473007202
3028 3.57236933708191
3029 3.56316804885864
3030 3.56139278411865
3031 3.59264397621155
3032 3.54753875732422
3033 3.52541446685791
3034 3.55215716362
3035 3.59930729866028
3036 3.528480052948
3037 3.570307970047
3038 3.50732469558716
3039 3.54109191894531
3040 3.70517706871033
3041 3.66441082954407
3042 3.7240629196167
3043 3.58624911308289
3044 3.54914236068726
3045 3.72437191009521
3046 3.62293362617493
3047 3.58815288543701
3048 3.56079339981079
3049 3.63757276535034
3050 3.61672234535217
3051 3.61547565460205
3052 3.62130641937256
3053 3.69926524162292
3054 3.62003183364868
3055 3.61645197868347
3056 3.61174321174622
3057 3.62069606781006
3058 3.63418245315552
3059 3.438800573349
3060 3.65719532966614
3061 3.4083890914917
3062 3.48253488540649
3063 3.57598757743835
3064 3.56729173660278
3065 3.52785563468933
3066 3.50290870666504
3067 3.42315483093262
3068 3.53677749633789
3069 3.5859055519104
3070 3.57469201087952
3071 3.45436382293701
3072 3.52195167541504
3073 3.49113750457764
3074 3.56532073020935
3075 3.46812558174133
3076 3.56051135063171
3077 3.53784728050232
3078 3.54410314559937
3079 3.55183267593384
3080 3.65034937858582
3081 3.68423438072205
3082 3.73558163642883
3083 3.74081969261169
3084 3.63275051116943
3085 3.67374968528748
3086 3.53795051574707
3087 3.55432939529419
3088 3.63559150695801
3089 3.58782839775085
3090 3.6225471496582
3091 3.69780731201172
3092 3.53101706504822
3093 3.60283350944519
3094 3.71078634262085
3095 3.69292140007019
3096 3.54721760749817
3097 3.59213423728943
3098 3.74756121635437
3099 3.62195873260498
3100 3.66878652572632
3101 3.42071199417114
3102 3.55521750450134
3103 3.60953664779663
3104 3.47503113746643
3105 3.66137886047363
3106 3.62806844711304
3107 3.64774823188782
3108 3.58258867263794
3109 3.57904005050659
3110 3.27014303207397
3111 3.42846465110779
3112 3.34843802452087
3113 3.47788453102112
3114 3.54583024978638
3115 3.33478307723999
3116 3.47618389129639
3117 3.455735206604
3118 3.42734146118164
3119 3.39525604248047
3120 3.47801876068115
3121 3.38456392288208
3122 3.45967364311218
3123 3.60993623733521
3124 3.36951851844788
3125 3.38789439201355
3126 3.49787712097168
3127 3.59909296035767
3128 3.47993087768555
3129 3.19360136985779
3130 3.41148209571838
3131 3.29017925262451
3132 3.37856650352478
3133 3.21314907073975
3134 3.3568549156189
3135 3.27709531784058
3136 3.25347018241882
3137 3.03128933906555
3138 2.98815274238586
3139 3.19283652305603
3140 3.01350736618042
3141 2.94452238082886
3142 2.81973481178284
3143 2.89180445671082
3144 3.0590934753418
3145 2.99113011360168
3146 3.21504187583923
3147 3.3537769317627
3148 3.32242488861084
3149 3.18189358711243
3150 2.89378714561462
3151 3.21996331214905
3152 3.16802144050598
3153 3.24181389808655
3154 2.93569040298462
3155 3.17473340034485
3156 2.98575568199158
3157 2.89092826843262
3158 2.77358531951904
3159 2.91044521331787
3160 3.01375484466553
3161 2.95199990272522
3162 2.86054468154907
3163 2.87513041496277
3164 3.12593340873718
3165 3.16320538520813
3166 3.3280885219574
3167 3.13898396492004
3168 3.00692701339722
3169 2.98517036437988
3170 2.89130401611328
3171 3.01797842979431
3172 2.98173832893372
3173 3.15177822113037
3174 3.03539037704468
3175 2.9463906288147
3176 2.90654110908508
3177 3.16422700881958
3178 3.21081638336182
3179 3.00264525413513
3180 3.23252272605896
3181 3.21437954902649
3182 3.48932909965515
3183 3.30630850791931
3184 3.4102988243103
3185 3.13970041275024
3186 3.22930479049683
3187 3.25635147094727
3188 3.27659296989441
3189 3.25095558166504
3190 3.00638747215271
3191 3.17629861831665
3192 3.24862670898438
3193 3.20363020896912
3194 3.13518047332764
3195 3.14165925979614
3196 3.3446671962738
3197 3.07445454597473
3198 3.16671919822693
3199 3.11658978462219
3200 3.11517691612244
3201 3.18283176422119
3202 2.94050621986389
3203 2.7684280872345
3204 2.97271537780762
3205 2.93194794654846
3206 2.94718170166016
3207 2.87905406951904
3208 3.01476192474365
3209 3.04991984367371
3210 2.86440515518188
3211 2.90846920013428
3212 2.83540391921997
3213 2.99331259727478
3214 2.65802383422852
3215 2.52584958076477
3216 2.3434841632843
3217 2.63351440429688
3218 2.35642600059509
3219 2.12616586685181
3220 2.32734870910645
3221 2.57999777793884
3222 2.27872514724731
3223 2.52290773391724
3224 2.94056677818298
3225 3.08410477638245
3226 2.88024401664734
3227 2.86344051361084
3228 2.97264242172241
3229 2.80495762825012
3230 2.63268899917603
3231 2.52759575843811
3232 2.86700296401978
3233 2.83924794197083
3234 2.86104726791382
3235 3.00052213668823
3236 2.44106936454773
3237 2.3290810585022
3238 2.38836860656738
3239 2.65797662734985
3240 2.51287245750427
3241 2.6607711315155
3242 2.7058961391449
3243 2.6484158039093
3244 2.66149544715881
3245 2.62401056289673
3246 2.65156054496765
3247 2.60795044898987
3248 2.68154978752136
3249 2.79180240631104
3250 2.59581971168518
3251 2.50225949287415
3252 2.70272397994995
3253 2.81348347663879
3254 2.82421612739563
3255 2.79661440849304
3256 3.08884429931641
3257 2.84998202323914
3258 3.02765679359436
3259 2.90971636772156
3260 2.95219087600708
3261 3.1177339553833
3262 3.16939926147461
3263 2.80671215057373
3264 3.05389213562012
3265 3.00167369842529
3266 2.82629156112671
3267 2.99899435043335
3268 3.10393023490906
3269 3.12684535980225
3270 3.25871658325195
3271 3.27782845497131
3272 3.04119348526001
3273 3.09448409080505
3274 3.1556453704834
3275 3.2290050983429
3276 2.99935507774353
3277 2.89092350006104
3278 2.86321520805359
3279 2.65769982337952
3280 2.64036989212036
3281 2.73343729972839
3282 2.4046471118927
3283 2.68908476829529
3284 2.40914130210876
3285 2.62157797813416
3286 2.70943212509155
3287 2.58412146568298
3288 2.67663836479187
3289 2.94220399856567
3290 2.59835767745972
3291 2.39828491210938
3292 2.64728736877441
3293 2.60104823112488
3294 2.59805989265442
3295 2.6363468170166
3296 2.84555554389954
3297 2.60075235366821
3298 2.8340916633606
3299 2.84383058547974
3300 2.8189685344696
3301 2.78756523132324
3302 2.63545966148376
3303 2.94749069213867
3304 2.86960411071777
3305 3.09627556800842
3306 2.97986912727356
3307 2.85212731361389
3308 3.08602523803711
3309 3.03427267074585
3310 2.77687048912048
3311 3.00567936897278
3312 3.03205394744873
3313 3.1204981803894
3314 3.23657488822937
3315 3.10817408561707
3316 3.2061083316803
3317 3.17994117736816
3318 3.22292399406433
3319 3.05520987510681
3320 3.39679908752441
3321 3.23217391967773
3322 3.52135705947876
3323 3.1988742351532
3324 3.20586395263672
3325 3.19264936447144
3326 3.22412276268005
3327 3.19858169555664
3328 3.08994960784912
3329 3.39414763450623
3330 3.20172166824341
3331 3.31348657608032
3332 3.3088493347168
3333 3.07382845878601
3334 2.88821744918823
3335 3.18860197067261
3336 3.01829361915588
3337 3.10977149009705
3338 3.33229565620422
3339 2.89483523368835
3340 2.96489143371582
3341 3.36304950714111
3342 3.15269064903259
3343 3.05165505409241
3344 3.10840678215027
3345 2.86214780807495
3346 2.85812878608704
3347 3.05138254165649
3348 3.24733233451843
3349 3.02394223213196
3350 3.15802884101868
3351 3.14045071601868
3352 3.11069512367249
3353 3.29570007324219
3354 3.08550882339478
3355 3.11382532119751
3356 3.08286809921265
3357 3.08371376991272
3358 3.18480753898621
3359 3.18877863883972
3360 3.35772895812988
3361 3.20801091194153
3362 3.23267388343811
3363 3.21950006484985
3364 3.27785587310791
3365 3.28169012069702
3366 3.27972459793091
3367 3.20712280273438
3368 3.30976390838623
3369 3.24061608314514
3370 3.35447335243225
3371 3.32967376708984
3372 3.08386564254761
3373 3.12367153167725
3374 3.2883403301239
3375 3.09503245353699
3376 3.10465288162231
3377 3.34152722358704
3378 3.29555034637451
3379 2.94555187225342
3380 3.16107416152954
3381 2.95958733558655
3382 3.18706393241882
3383 3.23337173461914
3384 3.23284721374512
3385 3.15691471099854
3386 3.1585705280304
3387 3.09252619743347
3388 2.94247937202454
3389 3.10811972618103
3390 2.97154855728149
3391 2.83288288116455
3392 3.00599312782288
3393 3.0388023853302
3394 3.13090562820435
3395 3.03766989707947
3396 3.19856429100037
3397 3.11322021484375
3398 3.14776062965393
3399 3.00591421127319
3400 3.11705350875854
3401 3.04024195671082
3402 3.16348552703857
3403 3.01853442192078
3404 3.11854910850525
3405 3.13257646560669
3406 3.04120993614197
3407 3.04441952705383
3408 3.35984516143799
3409 3.10644459724426
3410 3.14781308174133
3411 3.18949604034424
3412 3.14778876304626
3413 3.08375191688538
3414 3.14414143562317
3415 3.23393225669861
3416 3.15588307380676
3417 3.23151850700378
3418 3.20075082778931
3419 3.07722926139832
3420 3.08914947509766
3421 3.2475426197052
3422 3.08064103126526
3423 3.13047504425049
3424 3.12522029876709
3425 3.22168922424316
3426 3.21228384971619
3427 3.29972434043884
3428 3.17420125007629
3429 3.22918057441711
3430 3.20484614372253
3431 3.19718432426453
3432 3.18890237808228
3433 3.07981729507446
3434 3.11614537239075
3435 3.08695030212402
3436 3.22211670875549
3437 3.22837018966675
3438 3.10885667800903
3439 3.10911107063293
3440 3.20236277580261
3441 3.03537845611572
3442 3.09839177131653
3443 3.10273432731628
3444 3.17586731910706
3445 3.03430700302124
3446 3.09339737892151
3447 3.27676963806152
3448 3.27408051490784
3449 3.26394462585449
3450 3.11235928535461
3451 3.18670916557312
3452 3.2155168056488
3453 3.06587076187134
3454 3.1040313243866
3455 3.09221410751343
3456 3.14751005172729
3457 3.21874952316284
3458 3.18535566329956
3459 3.23423862457275
3460 3.27559900283813
3461 3.02568888664246
3462 2.87491416931152
3463 3.24137377738953
3464 3.1435227394104
3465 3.27018618583679
3466 3.17471671104431
3467 3.20253396034241
3468 3.14798784255981
3469 3.14558291435242
3470 2.90710973739624
3471 3.09530806541443
3472 2.96098041534424
3473 3.30289077758789
3474 3.42903709411621
3475 3.33838248252869
3476 3.28999066352844
3477 3.16153216362
3478 3.35728573799133
3479 3.22620677947998
3480 3.22116994857788
3481 3.1112961769104
3482 3.19041323661804
3483 3.1691792011261
3484 3.15310192108154
3485 3.21521139144897
3486 3.14737677574158
3487 3.10029196739197
3488 2.97577786445618
3489 2.89687442779541
3490 3.20259213447571
3491 2.86370730400085
3492 2.79506134986877
3493 3.13753652572632
3494 3.02309513092041
3495 2.90045022964478
3496 2.83925843238831
3497 3.02453994750977
3498 2.95400977134705
3499 2.84886145591736
3500 3.05391693115234
3501 2.82000327110291
3502 2.89810061454773
3503 2.91070961952209
3504 2.81349873542786
3505 2.88524723052979
3506 2.93723797798157
3507 2.98974275588989
3508 3.01180720329285
3509 3.11357402801514
3510 2.89675140380859
3511 3.02991271018982
3512 3.17139363288879
3513 3.10836577415466
3514 3.18869733810425
3515 3.09558582305908
3516 3.09520864486694
3517 3.00413298606873
3518 3.45256900787354
3519 3.03966879844666
3520 3.02689170837402
3521 3.11815619468689
3522 3.11072635650635
3523 2.99140167236328
3524 3.05289769172668
3525 3.20767450332642
3526 2.94793748855591
3527 2.61412334442139
3528 2.78380846977234
3529 2.99809908866882
3530 3.10371255874634
3531 2.74096584320068
3532 2.83611917495728
3533 3.1016480922699
3534 2.95723628997803
3535 3.11351084709167
3536 3.08829188346863
3537 3.03896903991699
3538 2.85716319084167
3539 2.77864837646484
3540 3.08133578300476
3541 2.93130135536194
3542 2.763991355896
3543 2.88988041877747
3544 2.88166499137878
3545 3.03375244140625
3546 2.89464211463928
3547 2.77051520347595
3548 2.62388896942139
3549 2.82523107528687
3550 2.7549295425415
3551 2.60805773735046
3552 2.8144998550415
3553 2.9233250617981
3554 2.93102216720581
3555 2.80639791488647
3556 2.86789011955261
3557 3.08367347717285
3558 2.88789010047913
3559 2.86318302154541
3560 2.80485868453979
3561 2.58213400840759
3562 2.78873085975647
3563 2.60637974739075
3564 2.84078049659729
3565 2.84345507621765
3566 2.82162475585938
3567 2.82731699943542
3568 2.96877288818359
3569 2.76320648193359
3570 3.0891284942627
3571 3.01943874359131
3572 3.0096218585968
3573 2.83387637138367
3574 2.70583248138428
3575 2.63905906677246
3576 2.96344327926636
3577 2.85299038887024
3578 2.57421493530273
3579 2.78526639938354
3580 2.92751717567444
3581 2.77704930305481
3582 2.95986366271973
3583 2.94273257255554
3584 3.08173227310181
3585 3.04040813446045
3586 2.92039728164673
3587 3.06448554992676
3588 2.76732540130615
3589 2.82613205909729
3590 2.81938362121582
3591 3.09352970123291
3592 2.86574411392212
3593 2.88655066490173
3594 2.86247396469116
3595 3.01411843299866
3596 2.94209122657776
3597 3.01967930793762
3598 3.01987338066101
3599 3.07286548614502
3600 2.80958247184753
3601 2.7543318271637
3602 2.79693627357483
3603 2.88053250312805
3604 2.91631031036377
3605 3.07723259925842
3606 3.01176524162292
3607 2.88277721405029
3608 2.78649544715881
3609 2.95123219490051
3610 3.06638717651367
3611 2.95962429046631
3612 3.19297790527344
3613 2.8839545249939
3614 2.97029948234558
3615 3.00706768035889
3616 3.11246156692505
3617 2.96863126754761
3618 3.03576326370239
3619 3.09906363487244
3620 3.02044534683228
3621 2.92422103881836
3622 2.94745302200317
3623 3.07076144218445
3624 3.09693765640259
3625 3.1606125831604
3626 2.99088644981384
3627 3.01017761230469
3628 3.07392907142639
3629 2.9149649143219
3630 2.9930374622345
3631 3.10989570617676
3632 2.9561185836792
3633 3.02616405487061
3634 2.96573090553284
3635 3.14083862304688
3636 3.010498046875
3637 2.89277172088623
3638 3.03702259063721
3639 2.75882267951965
3640 2.90779662132263
3641 2.96524858474731
3642 2.83554530143738
3643 2.85483860969543
3644 2.89131546020508
3645 2.86964654922485
3646 2.95782876014709
3647 2.96609258651733
3648 3.01000380516052
3649 3.07316279411316
3650 2.7771577835083
3651 2.87640762329102
3652 2.94081211090088
3653 2.7850444316864
3654 2.90632700920105
3655 2.88391017913818
3656 2.83367705345154
3657 3.00734496116638
3658 2.75473427772522
3659 2.84566116333008
3660 2.86867070198059
3661 2.79458069801331
3662 2.81046509742737
3663 2.89896535873413
3664 3.04734873771667
3665 2.85776853561401
3666 2.9746310710907
3667 2.76228976249695
3668 2.78954362869263
3669 2.80471062660217
3670 2.87121653556824
3671 2.9549298286438
3672 3.04300785064697
3673 2.79274988174438
3674 2.82289958000183
3675 2.95797681808472
3676 2.8415846824646
3677 2.86534428596497
3678 3.0718731880188
3679 2.88239192962646
3680 2.92645168304443
3681 2.96900177001953
3682 2.90175032615662
3683 2.87727475166321
3684 3.02788949012756
3685 3.0288348197937
3686 2.91186428070068
3687 2.98971438407898
3688 2.93024110794067
3689 2.84382486343384
3690 2.82459115982056
3691 2.60574913024902
3692 2.75678133964539
3693 2.73574566841125
3694 2.93964838981628
3695 2.84273338317871
3696 2.92079162597656
3697 2.78314137458801
3698 2.88567614555359
3699 2.85449361801147
3700 2.99244070053101
3701 3.04434609413147
3702 2.98133230209351
3703 2.94210481643677
3704 3.05230188369751
3705 3.03230261802673
3706 2.97029709815979
3707 2.79671049118042
3708 2.9818172454834
3709 3.083167552948
3710 3.01281070709229
3711 2.91054034233093
3712 2.89765930175781
3713 2.931476354599
3714 2.98828482627869
3715 2.87108421325684
3716 2.89075708389282
3717 2.79396915435791
3718 2.68743062019348
3719 2.69182515144348
3720 2.77623677253723
3721 2.8745481967926
3722 2.75090408325195
3723 2.79809474945068
3724 2.85755705833435
3725 2.8793363571167
3726 2.85973930358887
3727 2.99088954925537
3728 2.91812634468079
3729 2.86355996131897
3730 2.90721035003662
3731 2.72889184951782
3732 2.87427377700806
3733 2.85729146003723
3734 2.80614161491394
3735 2.77522683143616
3736 2.83607578277588
3737 2.80334091186523
3738 2.89079070091248
3739 2.89680743217468
3740 2.99371099472046
3741 2.72356462478638
3742 2.61032152175903
3743 2.73759460449219
3744 2.83639597892761
3745 2.78327536582947
3746 2.87740421295166
3747 2.98174548149109
3748 2.78563165664673
3749 2.93199992179871
3750 2.71266937255859
3751 2.87456011772156
3752 2.89496397972107
3753 2.89846444129944
3754 2.90907144546509
3755 2.79323744773865
3756 2.9190845489502
3757 2.87643790245056
3758 2.73354244232178
3759 2.63002777099609
3760 2.59477019309998
3761 2.48951029777527
3762 2.72144818305969
3763 2.81494116783142
3764 2.79200148582458
3765 2.80968236923218
3766 2.85641646385193
3767 2.80681681632996
3768 2.88347864151001
3769 2.73752284049988
3770 2.68711686134338
3771 2.70020866394043
3772 2.60463070869446
3773 2.73913955688477
3774 2.98830342292786
3775 2.8592643737793
3776 2.68051552772522
3777 2.94291758537292
3778 2.93055891990662
3779 2.6964864730835
3780 2.82446265220642
3781 2.83759117126465
3782 2.93295526504517
3783 2.74242353439331
3784 2.78711605072021
3785 2.7903106212616
3786 2.84883642196655
3787 2.80244326591492
3788 2.90435647964478
3789 2.83920669555664
3790 2.77144241333008
3791 2.92807984352112
3792 2.94199228286743
3793 2.88173127174377
3794 2.92949843406677
3795 3.1649386882782
3796 3.08136868476868
3797 2.88571524620056
3798 2.86080408096313
3799 2.91045165061951
3800 2.66628885269165
3801 2.83692908287048
3802 2.88674545288086
3803 2.66896963119507
3804 2.76378321647644
3805 2.67829203605652
3806 2.66443014144897
3807 2.69490790367126
3808 2.77744340896606
3809 2.65701365470886
3810 3.18295764923096
3811 2.92168235778809
3812 2.86282968521118
3813 2.65646624565125
3814 2.70143175125122
3815 2.72341442108154
3816 2.80171346664429
3817 2.84054565429688
3818 2.78580594062805
3819 2.86480045318604
3820 2.86290907859802
3821 2.81048011779785
3822 3.05937528610229
3823 2.9212646484375
3824 2.8509156703949
3825 2.89529728889465
3826 2.89429235458374
3827 3.0207359790802
3828 3.11692047119141
3829 2.96095108985901
3830 3.12765073776245
3831 2.92761564254761
3832 3.13592386245728
3833 2.89958143234253
3834 3.00876569747925
3835 2.92960166931152
3836 3.08372116088867
3837 2.97904992103577
3838 3.10008335113525
3839 3.09793448448181
3840 3.02051186561584
3841 3.08587503433228
3842 2.94515895843506
3843 3.03448033332825
3844 3.17228078842163
3845 2.84232234954834
3846 3.12045979499817
3847 3.00347805023193
3848 2.97287631034851
3849 2.87948489189148
3850 2.97851157188416
3851 2.97450017929077
3852 2.85262823104858
3853 2.83912062644958
3854 3.10795426368713
3855 3.15953397750854
3856 3.04722309112549
3857 2.9740514755249
3858 2.95090198516846
3859 3.04705929756165
3860 3.06623005867004
3861 2.89371609687805
3862 2.87585854530334
3863 2.98636341094971
3864 3.05125331878662
3865 2.88814783096313
3866 2.97331643104553
3867 3.02080106735229
3868 2.7439022064209
3869 3.01516604423523
3870 3.00023484230042
3871 3.18474864959717
3872 3.28871750831604
3873 3.37394690513611
3874 3.04494309425354
3875 3.13919997215271
3876 3.32002449035645
3877 3.30759024620056
3878 3.06339168548584
3879 3.18815088272095
3880 3.05069398880005
3881 3.15530061721802
3882 2.95610284805298
3883 2.91306281089783
3884 3.0325562953949
3885 2.87605452537537
3886 2.89882850646973
3887 3.00454664230347
3888 3.02047944068909
3889 2.91768026351929
3890 3.11408042907715
3891 3.19478726387024
3892 3.22382926940918
3893 3.04599714279175
3894 3.13649439811707
3895 3.19219636917114
3896 3.2298367023468
3897 3.29850625991821
3898 3.1186580657959
3899 3.31771469116211
3900 3.29734396934509
3901 3.2634904384613
3902 3.31958937644958
3903 3.18699765205383
3904 3.2642548084259
3905 3.2977442741394
3906 3.06117558479309
3907 3.16852831840515
3908 3.11289095878601
3909 3.21591520309448
3910 3.21361637115479
3911 3.12725687026978
3912 3.20830988883972
3913 3.16800355911255
3914 2.97371172904968
3915 3.17572593688965
3916 3.23535633087158
3917 3.28036308288574
3918 3.18639945983887
3919 3.17989230155945
3920 3.21008849143982
3921 3.22542119026184
3922 3.01907730102539
3923 3.00186610221863
3924 3.00900316238403
3925 3.02995038032532
3926 3.03461599349976
3927 2.99187397956848
3928 3.07080173492432
3929 3.02216243743896
3930 2.98942375183105
3931 3.12535405158997
3932 3.04958605766296
3933 3.27572989463806
3934 3.29497289657593
3935 3.3136579990387
3936 3.22394442558289
3937 3.13652563095093
3938 3.13526034355164
3939 3.07628297805786
3940 3.07515406608582
3941 3.10938906669617
3942 3.0379102230072
3943 3.13994669914246
3944 3.08407855033875
3945 3.14478302001953
3946 3.09468722343445
3947 3.32467126846313
3948 3.0766921043396
3949 3.24218320846558
3950 3.12967753410339
3951 3.29842829704285
3952 3.14798903465271
3953 3.09719061851501
3954 3.16139221191406
3955 3.10151815414429
3956 3.1262469291687
3957 2.95406436920166
3958 3.02602219581604
3959 3.26979160308838
3960 3.11121964454651
3961 3.16604566574097
3962 3.21637368202209
3963 3.06370329856873
3964 3.12277817726135
3965 3.14410448074341
3966 3.08630967140198
3967 3.21964335441589
3968 3.13561272621155
3969 3.09822535514832
3970 3.1155321598053
3971 3.05648922920227
3972 3.14747619628906
3973 2.95883703231812
3974 2.91277289390564
3975 3.18585300445557
3976 3.25168943405151
3977 3.09312129020691
3978 3.14251685142517
3979 3.03440761566162
3980 3.09619927406311
3981 3.2285795211792
3982 3.21854615211487
3983 3.13205671310425
3984 3.09116744995117
3985 2.90956521034241
3986 2.82103109359741
3987 2.99318695068359
3988 2.89037489891052
3989 3.07940697669983
3990 3.08607649803162
3991 3.0013473033905
3992 2.89024806022644
3993 3.0295615196228
3994 3.15976643562317
3995 3.24169659614563
3996 3.09058332443237
3997 3.16929936408997
3998 3.12234568595886
3999 3.12455677986145
4000 3.08904004096985
4001 3.06582450866699
4002 3.25916433334351
4003 3.07047867774963
4004 3.05452418327332
4005 3.16576981544495
4006 3.07261109352112
4007 3.08402156829834
4008 3.06468486785889
4009 3.07334423065186
4010 2.99962878227234
4011 3.00661659240723
4012 2.88457131385803
4013 3.085125207901
4014 3.0805516242981
4015 3.10933971405029
4016 2.97424221038818
4017 3.1725709438324
4018 3.22746634483337
4019 3.19521307945251
4020 3.26991558074951
4021 3.10086154937744
4022 3.24799513816833
4023 3.12675309181213
4024 3.27154397964478
4025 3.13868093490601
4026 3.31520175933838
4027 3.07234811782837
4028 3.14235806465149
4029 3.18031239509583
4030 3.0947585105896
4031 3.09538865089417
4032 3.03176140785217
4033 3.11306762695312
4034 3.20849537849426
4035 3.16107559204102
4036 3.1140353679657
4037 3.06970429420471
4038 3.10910511016846
4039 3.13140344619751
4040 3.14084434509277
4041 3.01370596885681
4042 3.18997073173523
4043 3.13225865364075
4044 3.2008593082428
4045 3.16428875923157
4046 2.98243379592896
4047 3.00569152832031
4048 3.03322863578796
4049 2.96957230567932
4050 3.21918177604675
4051 3.3159921169281
4052 3.20360851287842
4053 3.07936692237854
4054 3.18703889846802
4055 3.12302851676941
4056 3.15717959403992
4057 3.1969678401947
4058 2.9452657699585
4059 3.12586784362793
4060 3.09773206710815
4061 3.13539290428162
4062 3.07829546928406
4063 3.13617444038391
4064 3.14695167541504
4065 3.04636764526367
4066 3.2509503364563
4067 3.29659748077393
4068 3.30273652076721
4069 3.27733111381531
4070 3.26463270187378
4071 3.1639039516449
4072 3.27772426605225
4073 3.1975405216217
4074 3.22916507720947
4075 3.07960104942322
4076 3.18990874290466
4077 3.063316822052
4078 3.1512336730957
4079 3.14088320732117
4080 3.25544786453247
4081 3.12025022506714
4082 3.16476106643677
4083 3.12712478637695
4084 3.26505541801453
4085 3.21290850639343
4086 3.2304630279541
4087 3.36645412445068
4088 3.16407060623169
4089 3.0829701423645
4090 3.05246233940125
4091 3.25423455238342
4092 3.33643198013306
4093 3.17676687240601
4094 3.09252452850342
4095 3.2624626159668
4096 3.23283886909485
4097 3.16985845565796
4098 3.34050035476685
4099 3.37920570373535
4100 3.24752426147461
4101 3.30934906005859
4102 3.33472275733948
4103 3.43269801139832
4104 3.36503791809082
4105 3.38477325439453
4106 3.28525614738464
4107 3.29942154884338
4108 3.2628812789917
4109 3.21823310852051
4110 3.09556722640991
4111 3.02948927879333
4112 3.19312214851379
4113 3.20761132240295
4114 3.24960255622864
4115 3.32228064537048
4116 3.28346610069275
4117 3.21996521949768
4118 3.34724068641663
4119 3.34537100791931
4120 3.36344075202942
4121 3.23429298400879
4122 3.21648788452148
4123 3.2523250579834
4124 3.32870316505432
4125 3.39983105659485
4126 3.3766827583313
4127 3.38394570350647
4128 3.39463996887207
4129 3.53146696090698
4130 3.36883020401001
4131 3.35373735427856
4132 3.38768625259399
4133 3.3717188835144
4134 3.33578252792358
4135 3.36197710037231
4136 3.30398845672607
4137 3.41245150566101
4138 3.43387150764465
4139 3.33122038841248
4140 3.44532942771912
4141 3.24204444885254
4142 3.38809585571289
4143 3.37334299087524
4144 3.24408411979675
4145 3.46048951148987
4146 3.33997058868408
4147 3.50479745864868
4148 3.47206926345825
4149 3.41868233680725
4150 3.52582979202271
4151 3.55867862701416
4152 3.43816566467285
4153 3.36911177635193
4154 3.3998396396637
4155 3.46727180480957
4156 3.5192699432373
4157 3.49141812324524
4158 3.38258743286133
4159 3.47927570343018
4160 3.47822380065918
4161 3.32343649864197
4162 3.29216551780701
4163 3.3624963760376
4164 3.42172122001648
4165 3.22990560531616
4166 3.43533444404602
4167 3.33726072311401
4168 3.24681663513184
4169 3.23897075653076
4170 3.33643960952759
4171 3.52299976348877
4172 3.36620855331421
4173 3.51163148880005
4174 3.45984482765198
4175 3.34409999847412
4176 3.28407692909241
4177 3.29808974266052
4178 3.49550867080688
4179 3.43969202041626
4180 3.42245769500732
4181 3.41885852813721
4182 3.35840439796448
4183 3.36312127113342
4184 3.18490195274353
4185 3.11010098457336
4186 3.04574608802795
4187 3.17458748817444
4188 3.10368394851685
4189 3.10069966316223
4190 3.1143057346344
4191 3.14188122749329
4192 3.16066336631775
4193 3.1966507434845
4194 3.25108766555786
4195 3.27149534225464
4196 3.23810219764709
4197 3.26729035377502
4198 3.31586480140686
4199 3.10529685020447
4200 3.28689551353455
4201 3.2531406879425
4202 3.30499505996704
4203 3.29981684684753
4204 3.26902413368225
4205 3.11474108695984
4206 3.11884331703186
4207 3.17624354362488
4208 3.13169264793396
4209 3.30280709266663
4210 3.13204312324524
4211 3.27710103988647
4212 3.37106537818909
4213 3.29789185523987
4214 3.31201648712158
4215 3.35848212242126
4216 3.38626503944397
4217 3.17086315155029
4218 3.32770919799805
4219 3.39460396766663
4220 3.07289052009583
4221 3.30943489074707
4222 3.23810958862305
4223 3.0718834400177
4224 3.28482174873352
4225 3.3110568523407
4226 3.24095797538757
4227 3.26533699035645
4228 3.4817955493927
4229 3.32070851325989
4230 3.42746996879578
4231 3.30450081825256
4232 3.30485510826111
4233 3.35502362251282
4234 3.23764324188232
4235 3.29133462905884
4236 3.32850980758667
4237 3.13499236106873
4238 3.10218477249146
4239 3.13435530662537
4240 3.16525292396545
4241 3.20105171203613
4242 3.29581999778748
4243 3.37040138244629
4244 3.32784795761108
4245 3.33040046691895
4246 3.28463268280029
4247 3.34078693389893
4248 3.40337443351746
4249 3.3139283657074
4250 3.30688500404358
4251 3.31650853157043
4252 3.20658493041992
4253 3.32552170753479
4254 3.14882040023804
4255 3.3854022026062
4256 3.21527767181396
4257 3.34159588813782
4258 3.20170998573303
4259 3.21607708930969
4260 3.2194709777832
4261 3.13344550132751
4262 3.31101846694946
4263 3.37576770782471
4264 3.13597822189331
4265 3.21364736557007
4266 3.20447778701782
4267 3.24568629264832
4268 3.2590479850769
4269 3.23145294189453
4270 3.31291198730469
4271 3.29942679405212
4272 3.43555474281311
4273 3.28970241546631
4274 3.45350241661072
4275 3.41652488708496
4276 3.20808386802673
4277 3.33294606208801
4278 3.36516880989075
4279 3.34862303733826
4280 3.26307010650635
4281 3.28460645675659
4282 3.41924715042114
4283 3.48099279403687
4284 3.49171853065491
4285 3.41438770294189
4286 3.32607460021973
4287 3.36939644813538
4288 3.36487507820129
4289 3.56156492233276
4290 3.39409041404724
4291 3.41737246513367
4292 3.54445958137512
4293 3.40069985389709
4294 3.43654108047485
4295 3.42841577529907
4296 3.30668139457703
4297 3.3667426109314
4298 3.3733823299408
4299 3.26664853096008
4300 3.23651552200317
4301 3.34916806221008
4302 3.27957606315613
4303 3.34933137893677
4304 3.42433977127075
4305 3.54506683349609
4306 3.40101361274719
4307 3.19937324523926
4308 3.53887915611267
4309 3.37261748313904
4310 3.35955309867859
4311 3.38809394836426
4312 3.35176658630371
4313 3.41632890701294
4314 3.47649455070496
4315 3.2817394733429
4316 3.32789850234985
4317 3.40122079849243
4318 3.40120029449463
4319 3.29423379898071
4320 3.45474791526794
4321 3.54042720794678
4322 3.46316075325012
4323 3.41216969490051
4324 3.36509227752686
4325 3.59090495109558
4326 3.413414478302
4327 3.36599135398865
4328 3.15746450424194
4329 3.24175524711609
4330 3.15875935554504
4331 3.14334583282471
4332 3.43899464607239
4333 3.2094087600708
4334 3.09482336044312
4335 3.39261674880981
4336 3.43656063079834
4337 3.1729257106781
4338 3.40935277938843
4339 3.28629231452942
4340 3.41775369644165
4341 3.36342668533325
4342 3.43244194984436
4343 3.4450466632843
4344 3.40596842765808
4345 3.54038238525391
4346 3.41991853713989
4347 3.41130876541138
4348 3.39296245574951
4349 3.5595498085022
4350 3.28814148902893
4351 3.27218985557556
4352 3.37485218048096
4353 3.35326933860779
4354 3.27831053733826
4355 3.25808191299438
4356 3.39302134513855
4357 3.30316400527954
4358 3.49062561988831
4359 3.3920841217041
4360 3.38380169868469
4361 3.45187711715698
4362 3.45738554000854
4363 3.4527645111084
4364 3.43252921104431
4365 3.51005482673645
4366 3.4719123840332
4367 3.50585103034973
4368 3.43040156364441
4369 3.51313734054565
4370 3.53187942504883
4371 3.5047333240509
4372 3.47235536575317
4373 3.33419609069824
4374 3.26326537132263
4375 3.34869599342346
4376 3.27517342567444
4377 3.32722902297974
4378 3.3434145450592
4379 3.37243390083313
4380 3.37403154373169
4381 3.38882637023926
4382 3.32714223861694
4383 3.36407017707825
4384 3.38819289207458
4385 3.35296416282654
4386 3.37659859657288
4387 3.20285773277283
4388 3.44122242927551
4389 3.3740861415863
4390 3.33096289634705
4391 3.51505255699158
4392 3.18299102783203
4393 3.27641105651855
4394 3.29449462890625
4395 3.37153697013855
4396 3.14253616333008
4397 3.13777303695679
4398 3.2151095867157
4399 3.35458111763
4400 3.3501091003418
4401 3.11514687538147
4402 3.2218337059021
4403 3.42399764060974
4404 3.21675896644592
4405 3.17036771774292
4406 3.38091897964478
4407 3.43973326683044
4408 3.27865099906921
4409 3.32997155189514
4410 3.38289093971252
4411 3.27613401412964
4412 3.30538296699524
4413 3.33393955230713
4414 3.38322234153748
4415 3.44151091575623
4416 3.24127840995789
4417 3.30271005630493
4418 3.27667617797852
4419 3.26695132255554
4420 3.36695289611816
4421 3.35213184356689
4422 3.29909515380859
4423 3.36603116989136
4424 3.45641994476318
4425 3.34081697463989
4426 3.30639863014221
4427 3.36352634429932
4428 3.34181094169617
4429 3.33924603462219
4430 3.4218647480011
4431 3.21423816680908
4432 3.42602896690369
4433 3.42391109466553
4434 3.29800963401794
4435 3.30737257003784
4436 3.37109351158142
4437 3.43805527687073
4438 3.32941794395447
4439 3.24807024002075
4440 3.32863569259644
4441 3.36345195770264
4442 3.35324358940125
4443 3.32319188117981
4444 3.41262364387512
4445 3.22870326042175
4446 3.29610705375671
4447 3.2627899646759
4448 3.37135577201843
4449 3.44982028007507
4450 3.3378369808197
4451 3.28778886795044
4452 3.41466021537781
4453 3.40545582771301
4454 3.32836389541626
4455 3.39291906356812
4456 3.37482142448425
4457 3.44943308830261
4458 3.38906836509705
4459 3.35154438018799
4460 3.24226069450378
4461 3.38719463348389
4462 3.33661818504333
4463 3.38580060005188
4464 3.25436544418335
4465 3.26614189147949
4466 3.3382740020752
4467 3.37499642372131
4468 3.37754058837891
4469 3.30671238899231
4470 3.41086864471436
4471 3.43313264846802
4472 3.36645555496216
4473 3.30752277374268
4474 3.42034697532654
4475 3.29677248001099
4476 3.33749318122864
4477 3.45553660392761
4478 3.43533420562744
4479 3.35847330093384
4480 3.4417040348053
4481 3.47145390510559
4482 3.31852698326111
4483 3.24348449707031
4484 3.41661810874939
4485 3.39464521408081
4486 3.22572493553162
4487 3.42372465133667
4488 3.36783313751221
4489 3.47679805755615
4490 3.16766238212585
4491 3.2475254535675
4492 3.16527152061462
4493 3.10110020637512
4494 3.23774290084839
4495 3.21954679489136
4496 3.27762532234192
4497 3.22472429275513
4498 3.25986504554749
4499 3.30341625213623
4500 3.29901885986328
4501 3.33507037162781
4502 3.23519897460938
4503 3.46937704086304
4504 3.28773856163025
4505 3.36027646064758
4506 3.33820724487305
4507 3.38151597976685
4508 3.31466436386108
4509 3.28141140937805
4510 3.25421118736267
4511 3.26597619056702
4512 3.2229061126709
4513 3.2789888381958
4514 3.39233589172363
4515 3.26139354705811
4516 3.13611102104187
4517 3.22327446937561
4518 3.14435052871704
4519 3.09068846702576
4520 3.25840616226196
4521 3.36464095115662
4522 3.10573196411133
4523 3.20054650306702
4524 3.06986856460571
4525 3.22208333015442
4526 3.31595826148987
4527 3.16824150085449
4528 3.18158340454102
4529 3.27946019172668
4530 3.33718609809875
4531 3.18637919425964
4532 3.14945960044861
4533 3.06422638893127
4534 3.18492817878723
4535 3.05944466590881
4536 3.17665910720825
4537 3.38522577285767
4538 3.31161522865295
4539 3.05256390571594
4540 3.08813190460205
4541 3.20075917243958
4542 3.12250137329102
4543 3.13711380958557
4544 3.15395736694336
4545 3.25355100631714
4546 3.04282069206238
4547 3.23956394195557
4548 3.14792442321777
4549 3.10133647918701
4550 3.115473985672
4551 3.05552434921265
4552 3.07656693458557
4553 3.10989046096802
4554 3.20531415939331
4555 3.12936305999756
4556 3.1768593788147
4557 3.17824959754944
4558 3.13727927207947
4559 3.04034376144409
4560 3.09606885910034
4561 3.16307640075684
4562 3.10598134994507
4563 3.00323939323425
4564 3.15147042274475
4565 3.2103898525238
4566 3.1331901550293
4567 3.06549525260925
4568 3.154629945755
4569 3.10267090797424
4570 3.07135462760925
4571 3.10936570167542
4572 3.08254337310791
4573 3.05609726905823
4574 2.99947762489319
4575 2.97425985336304
4576 3.11235809326172
4577 3.00869369506836
4578 2.91182732582092
4579 2.80554342269897
4580 2.95056676864624
4581 2.84232330322266
4582 2.93249011039734
4583 3.00438237190247
4584 3.10515117645264
4585 3.08254337310791
4586 2.98095774650574
4587 3.10143494606018
4588 3.01965260505676
4589 3.15025615692139
4590 3.03544855117798
4591 3.13211035728455
4592 2.97750067710876
4593 3.11551642417908
4594 3.14613890647888
4595 3.36362528800964
4596 3.08371543884277
4597 3.12232208251953
4598 3.0572624206543
4599 2.95865607261658
4600 3.09856462478638
4601 3.00691890716553
4602 3.11957907676697
4603 2.87299370765686
4604 3.00636672973633
4605 3.19820356369019
4606 3.06972932815552
4607 3.13792872428894
4608 3.09700489044189
4609 2.8970320224762
4610 3.13827085494995
4611 3.08079290390015
4612 2.93989086151123
4613 3.05619621276855
4614 3.07396197319031
4615 3.06596946716309
4616 2.99660301208496
4617 2.90321755409241
4618 3.07731866836548
4619 2.85274362564087
4620 3.15563011169434
4621 3.09276175498962
4622 3.01413106918335
4623 2.8857889175415
4624 2.79636812210083
4625 3.11447834968567
4626 2.90639472007751
4627 3.2046594619751
4628 3.26799750328064
4629 3.17594051361084
4630 2.94228410720825
4631 3.11504912376404
4632 2.76114559173584
4633 2.67497277259827
4634 2.80742144584656
4635 3.04492402076721
4636 2.90904641151428
4637 3.01569843292236
4638 2.90218663215637
4639 2.83973169326782
4640 2.9851291179657
4641 2.98884677886963
4642 2.89518976211548
4643 2.88865256309509
4644 2.66916656494141
4645 2.77868437767029
4646 2.91232347488403
4647 2.88612031936646
4648 2.81436419487
4649 2.70120048522949
4650 2.63395214080811
4651 3.00441932678223
4652 2.7207465171814
4653 2.94287776947021
4654 2.74880146980286
4655 2.66195487976074
4656 2.58989095687866
4657 2.60682010650635
4658 2.58105969429016
4659 2.79381895065308
4660 2.64934515953064
4661 2.62134552001953
4662 2.77669596672058
4663 2.62933111190796
4664 2.6705174446106
4665 2.68805932998657
4666 2.62980318069458
4667 2.62680506706238
4668 2.68415546417236
4669 2.75176024436951
4670 2.64584469795227
4671 2.67775201797485
4672 2.56332325935364
4673 2.65405607223511
4674 2.71878361701965
4675 2.59308052062988
4676 2.54485487937927
4677 2.72001647949219
4678 2.59520721435547
4679 2.7103796005249
4680 2.460688829422
4681 2.36830401420593
4682 2.60291767120361
4683 2.71009230613708
4684 2.62708306312561
4685 2.53708839416504
4686 2.65058398246765
4687 2.57022213935852
4688 2.58818173408508
4689 2.66573810577393
4690 2.58351254463196
4691 2.71103644371033
4692 2.68314599990845
4693 2.64588856697083
4694 2.6983118057251
4695 2.59619569778442
4696 2.62119436264038
4697 2.80173134803772
4698 2.53698253631592
4699 2.55798673629761
4700 2.7031888961792
4701 2.76809525489807
4702 2.80186605453491
4703 2.59272074699402
4704 2.58054518699646
4705 2.6361711025238
4706 2.59747195243835
4707 2.494553565979
4708 2.4775710105896
4709 2.63440608978271
4710 2.68689227104187
4711 2.6481499671936
4712 2.70513963699341
4713 2.56057620048523
4714 2.59217357635498
4715 2.55257177352905
4716 2.53900361061096
4717 2.62535095214844
4718 2.46971273422241
4719 2.59375929832458
4720 2.64800977706909
4721 2.36425971984863
4722 2.67496299743652
4723 2.52175164222717
4724 2.33515977859497
4725 2.54129266738892
4726 2.69179940223694
4727 2.39317345619202
4728 2.54617238044739
4729 2.70063161849976
4730 2.88033652305603
4731 2.71582865715027
4732 2.83928751945496
4733 2.97092175483704
4734 2.7311909198761
4735 2.6475727558136
4736 2.85648131370544
4737 2.89283490180969
4738 2.78105306625366
4739 2.96524024009705
4740 2.96298408508301
4741 2.96862649917603
4742 2.70376253128052
4743 2.54586815834045
4744 2.91941666603088
4745 2.776522397995
4746 2.71138000488281
4747 2.59355664253235
4748 2.61504936218262
4749 2.56978464126587
4750 2.80613970756531
4751 2.61670064926147
4752 2.68924403190613
4753 2.98679995536804
4754 2.84985542297363
4755 3.59697914123535
4756 3.20275855064392
4757 3.13217353820801
4758 3.15881848335266
4759 3.12651681900024
4760 3.24391937255859
4761 3.29976534843445
4762 3.26383709907532
4763 3.31764483451843
4764 3.23168563842773
4765 3.15743231773376
4766 3.04903054237366
4767 2.95984864234924
4768 3.44903516769409
4769 3.5136981010437
4770 3.34432697296143
4771 3.2238621711731
4772 3.28503799438477
4773 3.21137356758118
4774 3.00225114822388
4775 3.17052602767944
4776 3.10867404937744
4777 3.09765434265137
4778 2.85750222206116
4779 3.12795233726501
4780 3.04434037208557
4781 3.26701951026917
4782 3.39088296890259
4783 3.41734075546265
4784 3.3815586566925
4785 3.28707218170166
4786 3.48233962059021
4787 3.40102505683899
4788 3.22955560684204
4789 2.92974615097046
4790 3.14945650100708
4791 3.35669279098511
4792 3.2896888256073
4793 3.36827182769775
4794 3.29872703552246
4795 3.0984320640564
4796 3.01764345169067
4797 2.96659183502197
4798 3.25157737731934
4799 3.28010678291321
4800 3.50166487693787
4801 3.68287134170532
4802 3.44298529624939
4803 3.34244513511658
4804 3.40655827522278
4805 3.43365335464478
4806 3.31936430931091
4807 3.72504663467407
4808 3.58303594589233
4809 3.26552176475525
4810 3.78742861747742
4811 3.31562829017639
4812 3.11279797554016
4813 3.18845510482788
4814 3.42307615280151
4815 3.55759954452515
4816 3.56828212738037
4817 3.27421474456787
4818 3.2559609413147
4819 3.17124009132385
4820 3.47723746299744
4821 3.43279814720154
4822 3.45777153968811
4823 3.42322373390198
4824 3.4431574344635
4825 3.42128324508667
4826 3.05669593811035
4827 3.25002503395081
4828 3.23898410797119
4829 3.08669924736023
4830 3.17874717712402
4831 3.0480785369873
4832 3.24432516098022
4833 3.13902068138123
4834 3.32709360122681
4835 3.11147594451904
4836 3.26485013961792
4837 3.26472783088684
4838 3.10656499862671
4839 3.10324430465698
4840 3.1767954826355
4841 3.21992063522339
4842 3.29932403564453
4843 2.98587489128113
4844 3.29404973983765
4845 3.19477915763855
4846 2.86174154281616
4847 2.94718551635742
4848 3.20905900001526
4849 3.22641229629517
4850 2.92327499389648
4851 2.85280609130859
4852 2.71089577674866
4853 3.04321527481079
4854 3.14562559127808
4855 2.98273801803589
4856 3.01161503791809
4857 2.97467088699341
4858 2.92724871635437
4859 3.06578063964844
4860 3.12274885177612
4861 3.19007444381714
4862 3.02646350860596
4863 3.06107807159424
4864 3.13332581520081
4865 3.07533168792725
4866 3.07716655731201
4867 3.03087592124939
4868 3.1104462146759
4869 3.01238107681274
4870 3.11560320854187
4871 3.1416072845459
4872 3.15244555473328
4873 3.10509538650513
4874 3.1671998500824
4875 3.17281627655029
4876 3.01459383964539
4877 3.16312623023987
4878 3.27928972244263
4879 3.13489389419556
4880 3.21988439559937
4881 3.20037984848022
4882 3.16518259048462
4883 3.12641334533691
4884 3.01422142982483
4885 3.24948596954346
4886 3.31960034370422
4887 2.99337220191956
4888 3.12734580039978
4889 3.21376466751099
4890 3.25162243843079
4891 3.3734118938446
4892 3.19563221931458
4893 3.12125754356384
4894 3.14363956451416
4895 3.12752366065979
4896 3.20893597602844
4897 3.00696635246277
4898 3.14726686477661
4899 3.23307347297668
4900 3.15789771080017
4901 3.11221623420715
4902 3.01752209663391
4903 3.19492602348328
4904 3.25545597076416
4905 3.19861054420471
4906 3.16028022766113
4907 3.05172944068909
4908 3.03326106071472
4909 3.03113412857056
4910 3.01367521286011
4911 3.03523254394531
4912 3.01262521743774
4913 3.08470702171326
4914 2.8873450756073
4915 3.10371851921082
4916 3.17568898200989
4917 3.18653964996338
4918 3.03506565093994
4919 2.92633104324341
4920 2.98972153663635
4921 3.01790356636047
4922 3.07747960090637
4923 2.99886012077332
4924 3.12457036972046
4925 3.15064930915833
4926 3.12458181381226
4927 3.03091669082642
4928 3.16158604621887
4929 3.06142449378967
4930 3.12700223922729
4931 2.92972898483276
4932 3.11189150810242
4933 2.93153691291809
4934 3.15274572372437
4935 3.10406351089478
4936 2.97783041000366
4937 3.16095399856567
4938 2.94204425811768
4939 3.04275512695312
4940 3.05224084854126
4941 3.10279273986816
4942 2.85345578193665
4943 2.90318155288696
4944 2.98126721382141
4945 2.95000457763672
4946 2.98384404182434
4947 2.99831891059875
4948 2.70355796813965
4949 3.06768321990967
4950 3.03341722488403
4951 2.90266227722168
4952 2.99273228645325
4953 2.61621594429016
4954 2.94753742218018
4955 3.16535186767578
4956 2.78972244262695
4957 3.21055603027344
4958 2.91486406326294
4959 2.90657544136047
4960 2.8614330291748
4961 2.90006303787231
4962 2.94103264808655
4963 3.0674250125885
4964 3.25561237335205
4965 3.08619356155396
4966 2.925048828125
4967 3.13994145393372
4968 3.13947677612305
4969 2.92111611366272
4970 3.24283456802368
4971 3.05133700370789
4972 2.98885297775269
4973 2.97525572776794
4974 2.99217867851257
4975 3.25215196609497
4976 3.08425545692444
4977 2.99430584907532
4978 2.8843252658844
4979 3.11722087860107
4980 3.05626130104065
4981 3.12844681739807
4982 3.07905697822571
4983 3.01377129554749
4984 3.10738444328308
4985 3.06696701049805
4986 3.23494744300842
4987 3.11492037773132
4988 2.90736889839172
4989 3.11543846130371
4990 3.06049609184265
4991 3.04380488395691
4992 3.19274067878723
4993 3.1781063079834
4994 3.22000932693481
4995 3.10333013534546
4996 3.22638583183289
4997 3.22815608978271
4998 3.23004531860352
4999 2.97440505027771
5000 3.03016495704651
5001 3.04339194297791
5002 2.99351716041565
5003 3.10628795623779
5004 3.21717119216919
5005 2.99202036857605
5006 3.09203147888184
5007 3.06842184066772
5008 3.00156927108765
5009 3.1320333480835
5010 3.01137185096741
5011 3.03588771820068
5012 3.08849954605103
5013 3.17827653884888
5014 2.9634575843811
5015 3.08282208442688
5016 3.06230330467224
5017 3.33482551574707
5018 3.10633301734924
5019 3.20183897018433
5020 3.45720291137695
5021 3.29454755783081
5022 3.24204707145691
5023 3.26534962654114
5024 3.21100187301636
5025 3.26845645904541
5026 3.43301463127136
5027 3.26918029785156
5028 3.16672015190125
5029 3.13478016853333
5030 3.39410352706909
5031 3.41013622283936
5032 3.13910794258118
5033 3.04589223861694
5034 2.81876111030579
5035 2.8669605255127
5036 3.03939056396484
5037 3.06158328056335
5038 3.04066944122314
5039 3.19335985183716
5040 3.15388488769531
5041 2.93676567077637
5042 3.15140295028687
5043 3.09102892875671
5044 3.01052260398865
5045 3.16977405548096
5046 2.95951986312866
5047 3.16733074188232
5048 2.88324761390686
5049 3.15275001525879
5050 3.37119054794312
5051 3.05470895767212
5052 2.95770883560181
5053 3.2793390750885
5054 3.39583253860474
5055 3.2004988193512
5056 3.28625226020813
5057 3.38100600242615
5058 3.56636500358582
5059 3.54500913619995
5060 3.38098216056824
5061 3.51299285888672
5062 3.4858775138855
5063 3.51923441886902
5064 3.50198221206665
5065 3.37035298347473
5066 3.51142239570618
5067 3.3834912776947
5068 3.39060616493225
5069 3.380126953125
5070 3.53437280654907
5071 3.37729406356812
5072 3.61058950424194
5073 3.20172667503357
5074 3.29951691627502
5075 3.33069396018982
5076 3.25569105148315
5077 3.23334574699402
5078 3.21886372566223
5079 3.22997736930847
5080 3.35637807846069
5081 3.49517273902893
5082 3.53744673728943
5083 3.37176632881165
5084 3.45533347129822
5085 3.56968331336975
5086 3.72887825965881
5087 3.46005535125732
5088 3.73562908172607
5089 3.46524810791016
5090 3.44692444801331
5091 3.4995219707489
5092 3.34960842132568
5093 3.42133259773254
5094 3.43567943572998
5095 3.49769043922424
5096 3.43057489395142
5097 3.21525406837463
5098 3.24608707427979
5099 3.26431703567505
5100 3.52071809768677
5101 3.5183253288269
5102 3.46551728248596
5103 3.44535231590271
5104 3.38941669464111
5105 3.32948756217957
5106 3.33159279823303
5107 3.49117398262024
5108 3.45928978919983
5109 3.31568932533264
5110 3.38347387313843
5111 3.43860745429993
5112 3.62212944030762
5113 3.54967069625854
5114 3.24622511863708
5115 3.40688323974609
5116 3.48189735412598
5117 3.52989435195923
5118 3.61357307434082
5119 3.59661650657654
5120 3.39634346961975
5121 3.54189157485962
5122 3.43387293815613
5123 3.4489905834198
5124 3.31276965141296
5125 3.33259129524231
5126 3.38484859466553
5127 3.47967028617859
5128 3.48066568374634
5129 3.48742008209229
5130 3.41048550605774
5131 3.42343950271606
5132 3.28774976730347
5133 3.54520964622498
5134 3.52073431015015
5135 3.22815322875977
5136 3.58529496192932
5137 3.67621278762817
5138 3.70474052429199
5139 3.29000854492188
5140 3.49333477020264
5141 3.57458877563477
5142 3.76410913467407
5143 3.7646951675415
5144 3.8829665184021
5145 3.64786458015442
5146 3.79413723945618
5147 3.57234048843384
5148 3.62462854385376
5149 3.58834791183472
5150 3.84219074249268
5151 3.40107560157776
5152 3.68543195724487
5153 3.58146142959595
5154 3.45990896224976
5155 3.31080222129822
5156 3.35295462608337
5157 3.35494923591614
5158 3.26361513137817
5159 3.41622710227966
5160 3.52007484436035
5161 3.68556928634644
5162 3.5338728427887
5163 3.60786128044128
5164 3.64756798744202
5165 3.52347421646118
5166 3.58549833297729
5167 3.70823359489441
5168 3.4489631652832
5169 3.5148561000824
5170 3.71265268325806
5171 3.46813869476318
5172 3.56482267379761
5173 3.56664323806763
5174 3.47856521606445
5175 3.8101327419281
5176 3.56809043884277
5177 3.74080944061279
5178 3.62383460998535
5179 3.50193333625793
5180 3.49074745178223
5181 3.46231055259705
5182 3.46088767051697
5183 3.51889705657959
5184 3.63753247261047
5185 3.63126230239868
5186 3.31303453445435
5187 3.44991850852966
5188 3.46724534034729
5189 3.44868063926697
5190 3.52564144134521
5191 3.60051298141479
5192 3.46923971176147
5193 3.44862174987793
5194 2.97737216949463
5195 3.11108160018921
5196 3.24553346633911
5197 3.24622273445129
5198 3.34300231933594
5199 3.47689628601074
5200 3.47403597831726
5201 3.47367787361145
5202 3.31427478790283
5203 3.20888137817383
5204 3.40917110443115
5205 3.33548212051392
5206 3.31164383888245
5207 3.21135497093201
5208 3.17397332191467
5209 3.29947876930237
5210 3.58700132369995
5211 3.22599244117737
5212 3.31862044334412
5213 3.30885481834412
5214 3.3220522403717
5215 3.54533171653748
5216 3.52523350715637
5217 3.54235076904297
5218 3.57546639442444
5219 3.52631044387817
5220 3.84949254989624
5221 3.40492677688599
5222 3.3193347454071
5223 3.25936985015869
5224 3.45210099220276
5225 3.49680304527283
5226 3.63482880592346
5227 3.62638473510742
5228 3.5584409236908
5229 3.52881646156311
5230 3.71519732475281
5231 3.53444838523865
5232 3.52679705619812
5233 3.76598525047302
5234 3.85815501213074
5235 3.77843499183655
5236 3.79426741600037
5237 3.93179559707642
5238 3.77642512321472
5239 3.94317317008972
5240 3.99632883071899
5241 3.74667453765869
5242 3.8531608581543
5243 3.82943439483643
5244 3.91885209083557
5245 3.94614362716675
5246 3.92259001731873
5247 3.97678446769714
5248 3.95602655410767
5249 3.75331544876099
5250 3.69409799575806
5251 3.7469494342804
5252 3.74798703193665
5253 3.92983865737915
5254 3.7169816493988
5255 3.92615413665771
5256 3.79746150970459
5257 3.76689577102661
5258 3.85168552398682
5259 3.92310070991516
5260 3.93573617935181
5261 3.93683338165283
5262 3.87519788742065
5263 3.93349838256836
5264 3.81873059272766
5265 3.85587882995605
5266 3.94369554519653
5267 3.92329692840576
5268 3.80699181556702
5269 3.92173051834106
5270 3.93935799598694
5271 3.85310387611389
5272 3.81600737571716
5273 4.00057697296143
5274 3.90717339515686
5275 3.9837532043457
5276 3.84896779060364
5277 3.84606218338013
5278 3.92695617675781
5279 3.75712943077087
5280 3.82148551940918
5281 3.94410490989685
5282 3.89975714683533
5283 3.88143825531006
5284 3.89372682571411
5285 3.84613418579102
5286 3.90377974510193
5287 3.8266818523407
5288 3.95769381523132
5289 3.85911178588867
5290 3.86677312850952
5291 3.91741514205933
5292 3.9735062122345
5293 3.75834703445435
5294 4.01860284805298
5295 3.9870126247406
5296 3.91249847412109
5297 3.85776567459106
5298 3.9202606678009
5299 3.84139847755432
5300 3.63750243186951
5301 3.90050578117371
5302 3.59139442443848
5303 3.96554780006409
5304 3.9346444606781
5305 3.971266746521
5306 4.05195903778076
5307 3.97000908851624
5308 3.95447278022766
5309 3.90429854393005
5310 4.00737285614014
5311 4.02289628982544
5312 3.98230624198914
5313 3.99199962615967
5314 3.8467652797699
5315 3.88340544700623
5316 3.86627054214478
5317 3.9434187412262
5318 3.80970287322998
5319 3.93738055229187
5320 4.05662298202515
5321 4.02164316177368
5322 3.98710632324219
5323 3.88582372665405
5324 3.86774444580078
5325 3.96431136131287
5326 3.85989618301392
5327 3.96550893783569
5328 3.99014544487
5329 3.98131513595581
5330 3.96605014801025
5331 3.85087704658508
5332 3.63671350479126
5333 3.81355333328247
5334 3.83650612831116
5335 3.86511969566345
5336 3.84812784194946
5337 3.98491096496582
5338 4.01327466964722
5339 4.01844835281372
5340 3.98937678337097
5341 4.10943412780762
5342 4.04352712631226
5343 4.00525045394897
5344 4.13758754730225
5345 4.02252149581909
5346 3.99603390693665
5347 3.99510860443115
5348 3.98872327804565
5349 3.98373413085938
5350 3.98034930229187
5351 3.95445966720581
5352 4.10455751419067
5353 3.79218602180481
5354 4.03724956512451
5355 3.93571710586548
5356 4.15562868118286
5357 3.98675918579102
5358 3.94478678703308
5359 4.10790920257568
5360 4.11841630935669
5361 4.06245946884155
5362 4.02217578887939
5363 3.91877818107605
5364 3.89478278160095
5365 4.1028938293457
5366 4.05527400970459
5367 4.15833759307861
5368 4.1355128288269
5369 4.06625843048096
5370 3.9413001537323
5371 4.03883934020996
5372 4.0728907585144
5373 4.02659559249878
5374 3.94774317741394
5375 4.06077766418457
5376 4.04960012435913
5377 4.13846778869629
5378 4.10116291046143
5379 4.02653551101685
5380 4.01870441436768
5381 3.95891189575195
5382 3.99619889259338
5383 4.15109300613403
5384 4.11017465591431
5385 3.87048244476318
5386 4.00898170471191
5387 3.98587965965271
5388 3.9750919342041
5389 3.97777152061462
5390 3.92408776283264
5391 4.07960271835327
5392 4.0698676109314
5393 4.03156089782715
5394 4.08177089691162
5395 3.93838310241699
5396 4.03536224365234
5397 4.0031681060791
5398 3.96493864059448
5399 4.00663375854492
5400 3.99579501152039
5401 4.0442795753479
5402 4.04277181625366
5403 3.88598561286926
5404 4.16301202774048
5405 3.98830509185791
5406 3.90036845207214
5407 4.13477468490601
5408 4.1603364944458
5409 4.01334619522095
5410 4.00967264175415
5411 4.30125045776367
5412 3.97261691093445
5413 4.09321117401123
5414 3.91264581680298
5415 4.044264793396
5416 3.99565267562866
5417 3.9462673664093
5418 4.0169734954834
5419 4.13568067550659
5420 4.02695512771606
5421 4.11038160324097
5422 4.04762125015259
5423 4.07768964767456
5424 3.98494625091553
5425 3.95925831794739
5426 4.18233728408813
5427 3.97062230110168
5428 4.135422706604
5429 4.08139562606812
5430 4.0064172744751
5431 3.95161747932434
5432 3.9672691822052
5433 4.03410339355469
5434 4.08620405197144
5435 4.05738115310669
5436 3.9934413433075
5437 4.00187397003174
5438 3.92325782775879
5439 3.87851285934448
5440 4.13327932357788
5441 3.94242453575134
5442 3.8809609413147
5443 3.8986804485321
5444 3.71686220169067
5445 3.9287748336792
5446 3.91527152061462
5447 4.12103128433228
5448 4.06323194503784
5449 4.14579916000366
5450 4.067786693573
5451 4.11952781677246
5452 3.95268249511719
5453 4.06505680084229
5454 3.78596973419189
5455 3.86731338500977
5456 3.78105926513672
5457 3.93916702270508
5458 3.93101191520691
5459 3.78697991371155
5460 3.82906341552734
5461 3.46763515472412
5462 3.57423090934753
5463 3.61343264579773
5464 3.82838702201843
5465 3.50222659111023
5466 3.27932357788086
5467 3.72055506706238
5468 3.69428563117981
5469 3.71107482910156
5470 3.83000302314758
5471 3.54318022727966
5472 3.39204859733582
5473 3.61078929901123
5474 3.63473510742188
5475 3.83159208297729
5476 3.71231627464294
5477 3.55645704269409
5478 3.77794146537781
5479 3.57643485069275
5480 3.55325126647949
5481 3.64395809173584
5482 3.74761271476746
5483 3.71841502189636
5484 3.56072092056274
5485 3.39093613624573
5486 3.6055326461792
5487 3.39226245880127
5488 3.43187022209167
5489 3.56333661079407
5490 3.35503077507019
5491 3.3816704750061
5492 3.54913234710693
5493 3.58538293838501
5494 3.76321458816528
5495 3.87787461280823
5496 3.67727565765381
5497 3.68636918067932
5498 3.79542016983032
5499 3.66417288780212
5500 3.67746186256409
5501 3.58163380622864
5502 3.60433197021484
5503 3.73246955871582
5504 3.72150278091431
5505 3.62036776542664
5506 3.94915151596069
5507 3.51845598220825
5508 3.81778359413147
5509 3.6458055973053
5510 3.74626755714417
5511 3.89102721214294
5512 3.75664377212524
5513 3.79175758361816
5514 3.77418971061707
5515 3.77706837654114
5516 3.70756125450134
5517 3.83392024040222
5518 3.80685806274414
5519 3.81886506080627
5520 3.74543023109436
5521 3.83827996253967
5522 3.88172793388367
5523 3.88480520248413
5524 3.8676552772522
5525 3.93255710601807
5526 3.92112684249878
5527 3.8486111164093
5528 3.7394802570343
5529 3.74903321266174
5530 3.49678349494934
5531 3.77539205551147
5532 3.86420512199402
5533 3.69977688789368
5534 3.65673232078552
5535 3.70190572738647
5536 3.77512431144714
5537 3.76376414299011
5538 3.82688021659851
5539 3.77510404586792
5540 3.77516627311707
5541 3.70470356941223
5542 3.76566743850708
5543 3.80478286743164
5544 3.78468108177185
5545 3.59480690956116
5546 3.70829606056213
5547 3.53368902206421
5548 3.76007866859436
5549 3.90076208114624
5550 3.84483504295349
5551 3.76097249984741
5552 3.7766444683075
5553 3.8990170955658
5554 3.67079854011536
5555 3.78992700576782
5556 3.73040437698364
5557 3.90351176261902
5558 3.85641288757324
5559 3.92755627632141
5560 3.97706937789917
5561 4.00742101669312
5562 3.86391615867615
5563 3.91239666938782
5564 3.90516710281372
5565 3.83872032165527
5566 3.9685001373291
5567 4.0501708984375
5568 3.85840749740601
5569 3.74400758743286
5570 3.80102157592773
5571 3.78125286102295
5572 3.96249270439148
5573 3.90822672843933
5574 3.70487809181213
5575 3.81840109825134
5576 3.77225780487061
5577 3.85348916053772
5578 3.91721439361572
5579 3.83636689186096
5580 3.95702481269836
5581 3.75753211975098
5582 3.92259836196899
5583 3.91356921195984
5584 3.85866069793701
5585 3.89127540588379
5586 3.88756060600281
5587 3.92620992660522
5588 3.85414671897888
5589 4.06291389465332
5590 3.83861303329468
5591 3.90707445144653
5592 3.87931895256042
5593 4.07684135437012
5594 3.88867616653442
5595 3.90854549407959
5596 3.76062154769897
5597 3.81222867965698
5598 3.99098205566406
5599 3.8119170665741
5600 3.74054646492004
5601 3.84606003761292
5602 3.80807590484619
5603 3.78651332855225
5604 3.88661408424377
5605 3.71590137481689
5606 3.78002905845642
5607 3.72708129882812
5608 3.67147850990295
5609 3.72166585922241
5610 3.76921010017395
5611 3.52137613296509
5612 3.46965408325195
5613 3.68462467193604
5614 3.64235329627991
5615 3.60342788696289
5616 3.65497159957886
5617 3.66486787796021
5618 3.70572948455811
5619 3.51529216766357
5620 3.59147238731384
5621 3.65552711486816
5622 3.62257766723633
5623 3.58941221237183
5624 3.71980500221252
5625 3.6529495716095
5626 3.57212066650391
5627 3.58713483810425
5628 3.5195198059082
5629 3.47809171676636
5630 3.7245786190033
5631 3.67390656471252
5632 3.6287055015564
5633 3.66729974746704
5634 3.52435493469238
5635 3.69164490699768
5636 3.73588800430298
5637 3.83242249488831
5638 3.80679035186768
5639 3.61605095863342
5640 3.72844409942627
5641 3.81009411811829
5642 3.70082664489746
5643 3.65079855918884
5644 3.56906986236572
5645 3.66066122055054
5646 3.73267817497253
5647 3.69036746025085
5648 3.65676379203796
5649 3.83578205108643
5650 3.53580331802368
5651 3.45753717422485
5652 3.61722445487976
5653 3.61728239059448
5654 3.72917914390564
5655 3.83112001419067
5656 3.65918922424316
5657 3.7704873085022
5658 3.71732211112976
5659 3.7227623462677
5660 3.39579033851624
5661 3.59903955459595
5662 3.70133256912231
5663 3.72187924385071
5664 3.72135233879089
5665 3.48734736442566
5666 3.68258810043335
5667 3.46348333358765
5668 3.46930456161499
5669 3.20864653587341
5670 3.3779923915863
5671 3.35549139976501
5672 3.49076914787292
5673 3.2556471824646
5674 3.55542397499084
5675 3.63178968429565
5676 3.50200247764587
5677 3.60298490524292
5678 3.48628616333008
5679 3.48119187355042
5680 3.65444874763489
5681 3.75135731697083
5682 3.76256036758423
5683 3.62695384025574
5684 3.82206344604492
5685 3.71054315567017
5686 3.56642627716064
5687 3.58949017524719
5688 3.42909479141235
5689 3.44980359077454
5690 3.3167552947998
5691 3.21384191513062
5692 3.58826422691345
5693 3.38293170928955
5694 3.4880166053772
5695 3.21987533569336
5696 3.33760046958923
5697 3.38759779930115
5698 3.54838895797729
5699 3.30397891998291
5700 3.21373724937439
5701 3.12086391448975
5702 3.16981363296509
5703 3.03779864311218
5704 3.1918306350708
5705 3.13150763511658
5706 3.26691079139709
5707 3.01531934738159
5708 3.20646357536316
5709 3.31073641777039
5710 3.36584091186523
5711 3.41033530235291
5712 3.37662959098816
5713 3.515456199646
5714 3.59073567390442
5715 3.72040700912476
5716 3.77224516868591
5717 3.60000109672546
5718 3.46271586418152
5719 3.85992407798767
5720 3.8324875831604
5721 3.85456705093384
5722 3.85450077056885
5723 3.55117297172546
5724 3.56789755821228
5725 3.41610193252563
5726 3.43916440010071
5727 3.33262586593628
5728 3.36843776702881
5729 3.38045811653137
5730 3.3153932094574
5731 3.41663336753845
5732 3.43675255775452
5733 3.42306542396545
5734 3.46974515914917
5735 3.39415144920349
5736 3.35151338577271
5737 3.42868804931641
5738 3.37691831588745
5739 3.34844183921814
5740 3.36035704612732
5741 3.64257717132568
5742 3.7574679851532
5743 3.50652551651001
5744 3.50791668891907
5745 3.4733726978302
5746 3.61379408836365
5747 3.74520087242126
5748 3.85867404937744
5749 3.52517032623291
5750 3.82474637031555
5751 3.67826056480408
5752 3.67731618881226
5753 3.57101154327393
5754 3.40277290344238
5755 3.43702673912048
5756 3.48033046722412
5757 3.41316604614258
5758 3.60875034332275
5759 3.5841372013092
5760 3.57559370994568
5761 3.28509855270386
5762 3.58627104759216
5763 3.54229259490967
5764 3.54552054405212
5765 3.50380206108093
5766 3.51152896881104
5767 3.42392516136169
5768 3.53488707542419
5769 3.64257597923279
5770 3.74573063850403
5771 3.49778151512146
5772 3.56476926803589
5773 3.29623627662659
5774 3.66458058357239
5775 3.32244634628296
5776 3.50616645812988
5777 3.54215550422668
5778 3.59965848922729
5779 3.63190889358521
5780 3.41672492027283
5781 3.47758078575134
5782 3.55166125297546
5783 3.59921884536743
5784 3.62837481498718
5785 3.57089066505432
5786 3.43048763275146
5787 3.3189377784729
5788 3.39234900474548
5789 3.49805951118469
5790 3.50296187400818
5791 3.58828568458557
5792 3.57905077934265
5793 3.29189777374268
5794 3.48125886917114
5795 3.35240197181702
5796 3.40004539489746
5797 3.41639256477356
5798 3.46761703491211
5799 3.4142107963562
5800 3.21236562728882
5801 3.52601075172424
5802 3.32127785682678
5803 3.48050880432129
5804 3.25122117996216
5805 3.16328907012939
5806 3.25481534004211
5807 3.22157096862793
5808 3.36687731742859
5809 3.53511238098145
5810 3.32299947738647
5811 3.37734246253967
5812 3.48251438140869
5813 3.44887661933899
5814 3.4448561668396
5815 3.44976663589478
5816 3.58120346069336
5817 3.39993071556091
5818 3.21944284439087
5819 3.25667262077332
5820 3.120032787323
5821 3.03557109832764
5822 3.04083609580994
5823 3.3936722278595
5824 3.21778464317322
5825 3.47302794456482
5826 3.45297861099243
5827 3.21182203292847
5828 3.32461023330688
5829 3.38272976875305
5830 3.55544185638428
5831 3.1905779838562
5832 3.56614542007446
5833 3.57054018974304
5834 3.51696300506592
5835 3.43076992034912
5836 2.97502303123474
5837 3.52818632125854
5838 3.59968256950378
5839 3.55466437339783
5840 3.46049332618713
5841 3.3890552520752
5842 3.24793004989624
5843 3.41636967658997
5844 3.19756603240967
5845 3.46491527557373
5846 3.58183336257935
5847 3.54773163795471
5848 3.19878315925598
5849 3.33921790122986
5850 3.49893712997437
5851 3.64099287986755
5852 3.53291320800781
5853 3.48319697380066
5854 3.63849520683289
5855 3.44969534873962
5856 3.59083700180054
5857 3.55583667755127
5858 3.40951085090637
5859 3.27836871147156
5860 3.44903612136841
5861 3.3960645198822
5862 3.46238875389099
5863 3.4313600063324
5864 3.28460907936096
5865 3.51891994476318
5866 3.01297950744629
5867 3.36389088630676
5868 3.45928883552551
5869 3.50892877578735
5870 3.17003655433655
5871 3.19972443580627
5872 3.01174759864807
5873 3.29545164108276
5874 3.07502293586731
5875 3.23546481132507
5876 3.30138397216797
5877 3.1691689491272
5878 3.09108734130859
5879 3.17309737205505
5880 3.12835550308228
5881 2.92608523368835
5882 3.0385274887085
5883 3.17120790481567
5884 3.19110894203186
5885 2.95028209686279
5886 3.07913303375244
5887 3.05846166610718
5888 3.22861099243164
5889 3.0289101600647
5890 3.27553248405457
5891 3.27101850509644
5892 3.25577139854431
5893 3.22848200798035
5894 3.215571641922
5895 3.40003156661987
5896 3.26782178878784
5897 3.25322318077087
5898 3.05139303207397
5899 3.27453756332397
5900 3.30548119544983
5901 3.31711387634277
5902 3.50018072128296
5903 3.24474620819092
5904 2.98333120346069
5905 3.29082369804382
5906 3.09460496902466
5907 3.0766806602478
5908 3.1357204914093
5909 3.11193490028381
5910 3.04466342926025
5911 2.75576543807983
5912 2.88944864273071
5913 2.94507503509521
5914 3.23442053794861
5915 2.99206352233887
5916 2.99849367141724
5917 3.03153657913208
5918 3.11605644226074
5919 3.06020212173462
5920 2.91932845115662
5921 3.40830874443054
5922 2.98961281776428
5923 3.04636597633362
5924 3.32799386978149
5925 3.21483016014099
5926 3.1070818901062
5927 3.18260073661804
5928 3.01577639579773
5929 3.08136296272278
5930 3.10414171218872
5931 3.12191700935364
5932 3.17613196372986
5933 3.21541142463684
5934 2.94956803321838
5935 2.98051118850708
5936 2.92613291740417
5937 3.11821174621582
5938 2.89732670783997
5939 2.9481520652771
5940 3.14553809165955
5941 3.03231620788574
5942 3.26853561401367
5943 3.1896116733551
5944 3.37986397743225
5945 3.20115160942078
5946 3.1793520450592
5947 3.1017472743988
5948 3.02083683013916
5949 3.05053734779358
5950 2.94327521324158
5951 3.16364765167236
5952 3.02106142044067
5953 3.13323140144348
5954 2.95402646064758
5955 3.05609536170959
5956 3.02025938034058
5957 2.9957435131073
5958 2.85292291641235
5959 2.97677063941956
5960 3.16540908813477
5961 3.02110600471497
5962 3.01970434188843
5963 3.12999796867371
5964 3.04605269432068
5965 2.96321725845337
5966 2.88687205314636
5967 2.95219874382019
5968 2.92107725143433
5969 2.81824445724487
5970 3.01057267189026
5971 2.72834229469299
5972 2.99189162254333
5973 3.09440875053406
5974 3.11986589431763
5975 3.12341094017029
5976 2.88391780853271
5977 2.95358943939209
5978 3.00993752479553
5979 3.18154954910278
5980 3.37150049209595
5981 3.15985608100891
5982 3.31599164009094
5983 3.03978443145752
5984 3.18891525268555
5985 3.21821784973145
5986 3.11497521400452
5987 3.07038187980652
5988 3.04713439941406
5989 3.04005360603333
5990 3.13714146614075
5991 3.3297758102417
5992 3.1180431842804
5993 2.93858051300049
5994 2.87302589416504
5995 3.15097904205322
5996 3.07363796234131
5997 3.22998738288879
5998 3.21445655822754
5999 2.88272666931152
6000 2.76083731651306
6001 2.81957578659058
6002 2.88546514511108
6003 2.69093370437622
6004 2.73134326934814
6005 3.1870813369751
6006 3.03643417358398
6007 3.10987329483032
6008 2.98838329315186
6009 2.96458029747009
6010 3.04261422157288
6011 3.03124618530273
6012 3.14323806762695
6013 2.97662854194641
6014 2.91940808296204
6015 2.91643381118774
6016 3.04784178733826
6017 2.92788076400757
6018 3.13225913047791
6019 3.14851498603821
6020 3.04930806159973
6021 2.94477272033691
6022 3.16315460205078
6023 2.8938844203949
6024 2.74250149726868
6025 2.83517384529114
6026 2.88959074020386
6027 2.95702075958252
6028 2.78491115570068
6029 2.81394124031067
6030 3.02659296989441
6031 2.87739324569702
6032 2.79044675827026
6033 2.81437683105469
6034 2.82570123672485
6035 2.86247134208679
6036 2.95174074172974
6037 2.85817646980286
6038 2.89522337913513
6039 2.98817348480225
6040 2.90313482284546
6041 2.84089303016663
6042 2.92089748382568
6043 2.85624742507935
6044 3.15109443664551
6045 3.00840020179749
6046 2.96653032302856
6047 2.97952628135681
6048 3.02574896812439
6049 2.93438792228699
6050 3.04928660392761
6051 2.92081212997437
6052 2.95116448402405
6053 2.97867131233215
6054 2.93552780151367
6055 3.02769351005554
6056 2.93528032302856
6057 3.04387784004211
6058 2.88486123085022
6059 3.04552030563354
6060 2.9183554649353
6061 2.93525457382202
6062 3.10647225379944
6063 2.91712975502014
6064 3.15380024909973
6065 3.0408616065979
6066 3.02271747589111
6067 3.13279962539673
6068 3.02881336212158
6069 3.15367841720581
6070 2.94889998435974
6071 2.98223614692688
6072 2.89635944366455
6073 2.8644700050354
6074 2.94353652000427
6075 2.79506635665894
6076 2.85114312171936
6077 3.04495978355408
6078 3.03916883468628
6079 2.86560606956482
6080 2.93557906150818
6081 2.98266959190369
6082 2.9908983707428
6083 3.02673578262329
6084 3.06964230537415
6085 2.82163691520691
6086 3.1149742603302
6087 2.83094024658203
6088 3.16429257392883
6089 2.82413697242737
6090 2.85432386398315
6091 2.96671628952026
6092 2.9515335559845
6093 2.97466635704041
6094 3.13870716094971
6095 3.00048828125
6096 2.91888642311096
6097 2.83985877037048
6098 2.75250434875488
6099 2.87178349494934
6100 2.84210515022278
6101 2.98957514762878
6102 2.78483986854553
6103 2.67389154434204
6104 2.85661506652832
6105 2.86018419265747
6106 2.62897896766663
6107 2.76859378814697
6108 2.79869532585144
6109 2.84425687789917
6110 2.78377676010132
6111 2.93368339538574
6112 2.87415266036987
6113 2.84412670135498
6114 2.83479571342468
6115 2.94370722770691
6116 3.10383105278015
6117 3.1118369102478
6118 2.93617820739746
6119 3.12459659576416
6120 2.99619793891907
6121 3.10476517677307
6122 3.07560038566589
6123 3.16346406936646
6124 2.90354132652283
6125 2.97694087028503
6126 3.17219305038452
6127 3.01924276351929
6128 3.03157997131348
6129 3.21075940132141
6130 3.36689162254333
6131 3.3065505027771
6132 3.35532927513123
6133 3.59583353996277
6134 3.40087532997131
6135 3.46293711662292
6136 3.14981555938721
6137 3.31715273857117
6138 3.18308067321777
6139 3.06223011016846
6140 3.27195763587952
6141 3.16449594497681
6142 3.18326759338379
6143 3.00359702110291
6144 3.18742799758911
6145 3.26746392250061
6146 3.09870386123657
6147 3.13906574249268
6148 3.18121719360352
6149 3.49550223350525
6150 3.27788329124451
6151 3.34353470802307
6152 3.16682076454163
6153 2.93460559844971
6154 3.0410943031311
6155 3.21731948852539
6156 3.26922535896301
6157 3.34800004959106
6158 2.99217247962952
6159 3.1470422744751
6160 3.03807377815247
6161 3.17928457260132
6162 2.86925721168518
6163 2.82051014900208
6164 2.75812315940857
6165 2.85764408111572
6166 2.8244206905365
6167 2.84940695762634
6168 2.6519181728363
6169 2.93722248077393
6170 3.02132678031921
6171 2.98018527030945
6172 2.98565030097961
6173 3.47482943534851
6174 3.31676721572876
6175 2.89953684806824
6176 3.15579438209534
6177 2.91586232185364
6178 3.02610301971436
6179 2.99374771118164
6180 3.36861729621887
6181 3.44126582145691
6182 3.1665985584259
6183 3.26472020149231
6184 3.03515934944153
6185 3.24406266212463
6186 3.26505899429321
6187 3.49848055839539
6188 3.31787800788879
6189 3.35379576683044
6190 3.43143033981323
6191 3.14402103424072
6192 3.07433295249939
6193 3.00609159469604
6194 3.15810990333557
6195 3.02171230316162
6196 3.16504669189453
6197 3.1749312877655
6198 3.18284678459167
6199 3.29333019256592
6200 3.37574529647827
6201 3.34557557106018
6202 3.43215036392212
6203 3.4150116443634
6204 3.30526351928711
6205 3.36683630943298
6206 3.60754418373108
6207 3.37835097312927
6208 3.45261216163635
6209 3.58736419677734
6210 3.3863570690155
6211 3.37424635887146
6212 3.49758458137512
6213 3.50071358680725
6214 3.43068361282349
6215 3.64023351669312
6216 3.45951390266418
6217 3.48769974708557
6218 3.3690071105957
6219 3.41144990921021
6220 3.39260768890381
6221 3.53576874732971
6222 3.37517285346985
6223 3.37364673614502
6224 3.58441233634949
6225 3.52764439582825
6226 3.33182764053345
6227 3.44609689712524
6228 3.3975396156311
6229 3.36246943473816
6230 3.6142692565918
6231 3.2616708278656
6232 3.19034934043884
6233 3.27906084060669
6234 3.340576171875
6235 2.86456036567688
6236 3.07154750823975
6237 3.2169554233551
6238 3.17163395881653
6239 2.95959115028381
6240 3.22584867477417
6241 2.92040157318115
6242 3.13486123085022
6243 3.03038358688354
6244 3.19287919998169
6245 3.0481162071228
6246 3.03199887275696
6247 3.00589418411255
6248 3.31626510620117
6249 3.17211151123047
6250 3.11046004295349
6251 3.10166382789612
6252 2.86022782325745
6253 2.71310424804688
6254 2.90803265571594
6255 2.44149732589722
6256 2.57735848426819
6257 3.08872938156128
6258 2.93736338615417
6259 2.71690201759338
6260 3.1168270111084
6261 3.20853304862976
6262 3.19996881484985
6263 3.08865475654602
6264 3.33080196380615
6265 3.10769152641296
6266 3.27198767662048
6267 3.29584264755249
6268 3.09855604171753
6269 3.11018490791321
6270 3.11456346511841
6271 3.06995153427124
6272 3.03489065170288
6273 3.30650758743286
6274 3.30708432197571
6275 3.40826225280762
6276 3.40625047683716
6277 3.29347777366638
6278 3.11948132514954
6279 3.16575646400452
6280 3.14937353134155
6281 3.07368946075439
6282 3.248610496521
6283 3.20030570030212
6284 2.97551083564758
6285 3.04389476776123
6286 3.05883407592773
6287 3.25655961036682
6288 3.20192122459412
6289 3.07640862464905
6290 3.117342710495
6291 3.13832235336304
6292 3.13669538497925
6293 3.01420450210571
6294 3.2399115562439
6295 3.00461077690125
6296 3.00955533981323
6297 2.99051380157471
6298 3.04219007492065
6299 3.14275240898132
6300 3.04864358901978
6301 3.22246432304382
6302 3.07867479324341
6303 2.99298286437988
6304 3.25651359558105
6305 3.16167688369751
6306 3.15175628662109
6307 2.97876858711243
6308 3.18584537506104
6309 2.97426438331604
6310 3.24630212783813
6311 3.3738067150116
6312 3.24567675590515
6313 3.12554049491882
6314 3.11424136161804
6315 2.97055125236511
6316 3.05634593963623
6317 2.94360828399658
6318 3.25518012046814
6319 2.86409878730774
6320 3.01704359054565
6321 2.90345931053162
6322 2.79086136817932
6323 2.89237213134766
6324 2.87833881378174
6325 2.93104648590088
6326 2.78288340568542
6327 3.02380537986755
6328 2.72142481803894
6329 2.9202401638031
6330 2.94696927070618
6331 3.00948429107666
6332 2.78100728988647
6333 2.88228535652161
6334 3.06191182136536
6335 2.70947122573853
6336 2.73979520797729
6337 2.70378708839417
6338 2.72456860542297
6339 2.86289572715759
6340 2.66244983673096
6341 2.69928812980652
6342 2.78389811515808
6343 2.65440702438354
6344 2.79414343833923
6345 3.03027987480164
6346 3.03022766113281
6347 2.9220232963562
6348 3.02190613746643
6349 3.06248116493225
6350 2.83492398262024
6351 3.00012946128845
6352 2.89256048202515
6353 3.05553936958313
6354 2.90764045715332
6355 2.80564069747925
6356 2.9859778881073
6357 3.03898692131042
6358 2.9558470249176
6359 2.95765972137451
6360 2.96271419525146
6361 2.95734834671021
6362 3.02097344398499
6363 3.15076971054077
6364 3.19620943069458
6365 3.48536658287048
6366 3.12526202201843
6367 3.29164385795593
6368 3.15186548233032
6369 3.17183923721313
6370 3.18245816230774
6371 3.40676212310791
6372 3.34314727783203
6373 2.98338055610657
6374 2.93820691108704
6375 3.39504623413086
6376 3.03791308403015
6377 2.9365029335022
6378 2.69065809249878
6379 2.97265934944153
6380 2.77742862701416
6381 2.62351036071777
6382 2.87316846847534
6383 3.04309844970703
6384 3.13343691825867
6385 3.0178496837616
6386 3.14172053337097
6387 2.87403893470764
6388 2.99238538742065
6389 2.88157916069031
6390 2.95409297943115
6391 3.35129046440125
6392 2.91959929466248
6393 3.1428816318512
6394 3.28539037704468
6395 3.54362821578979
6396 3.2084538936615
6397 3.15313291549683
6398 3.29203987121582
6399 3.41116261482239
6400 3.46926021575928
6401 3.58750104904175
6402 3.48788285255432
6403 3.27681303024292
6404 3.22118496894836
6405 3.07342004776001
6406 3.08939409255981
6407 3.24550652503967
6408 3.39531469345093
6409 3.36686301231384
6410 3.36667895317078
6411 3.27001738548279
6412 2.97114443778992
6413 2.91650557518005
6414 2.82699751853943
6415 3.03688311576843
6416 2.8826220035553
6417 3.03022027015686
6418 3.1373131275177
6419 3.19506692886353
6420 2.97887682914734
6421 3.45398736000061
6422 3.49671316146851
6423 3.4075014591217
6424 3.55522513389587
6425 3.30341124534607
6426 3.40159463882446
6427 3.55184268951416
6428 3.47549486160278
6429 3.44218516349792
6430 3.25609874725342
6431 3.39410424232483
6432 3.14712285995483
6433 3.30588817596436
6434 3.10235238075256
6435 3.2055070400238
6436 3.1144392490387
6437 3.12716841697693
6438 3.1990921497345
6439 3.48416686058044
6440 3.30508852005005
6441 3.22737789154053
6442 3.31542730331421
6443 3.28671717643738
6444 3.27249932289124
6445 3.28488540649414
6446 3.40286612510681
6447 3.2744083404541
6448 3.42984342575073
6449 3.35893058776855
6450 3.26690769195557
6451 3.41495537757874
6452 3.42990589141846
6453 3.20237183570862
6454 3.27998447418213
6455 3.11275672912598
6456 3.47837853431702
6457 3.35079121589661
6458 3.44074320793152
6459 3.30879759788513
6460 3.20386028289795
6461 3.38931679725647
6462 3.34825205802917
6463 3.41545295715332
6464 3.48213791847229
6465 3.36755776405334
6466 3.24129676818848
6467 3.34345674514771
6468 3.34679818153381
6469 3.31266617774963
6470 3.33217239379883
6471 3.40809273719788
6472 3.28470396995544
6473 3.46279144287109
6474 3.54986429214478
6475 3.35486054420471
6476 3.29300093650818
6477 3.41086792945862
6478 3.30672335624695
6479 3.29528141021729
6480 3.40765452384949
6481 3.53425693511963
6482 3.31651902198792
6483 3.40008950233459
6484 3.32132196426392
6485 3.46082854270935
6486 3.2869975566864
6487 3.46880483627319
6488 3.33271646499634
6489 3.27040719985962
6490 3.47875237464905
6491 3.3951780796051
6492 3.41960883140564
6493 3.37502241134644
6494 3.39153051376343
6495 3.23661494255066
6496 3.35022473335266
6497 3.33208513259888
6498 3.35790967941284
6499 3.31232094764709
6500 3.37807202339172
6501 3.42045450210571
6502 3.38508057594299
6503 3.28290557861328
6504 3.34733414649963
6505 3.26416110992432
6506 3.45199656486511
6507 3.39959716796875
6508 3.44928073883057
6509 3.53818345069885
6510 3.39533948898315
6511 3.55772471427917
6512 3.59289002418518
6513 3.60076332092285
6514 3.44241976737976
6515 3.49785304069519
6516 3.36286592483521
6517 3.32645058631897
6518 3.42067575454712
6519 3.52465891838074
6520 3.56309390068054
6521 3.44799828529358
6522 3.5403048992157
6523 3.54994010925293
6524 3.66576194763184
6525 3.75466227531433
6526 3.76423692703247
6527 3.68371796607971
6528 3.79875898361206
6529 3.66491055488586
6530 3.62469267845154
6531 3.61112880706787
6532 3.86072635650635
6533 3.57634258270264
6534 3.65093183517456
6535 3.58035349845886
6536 3.65496802330017
6537 3.62240529060364
6538 3.64018440246582
6539 3.64635419845581
6540 3.69341945648193
6541 3.59428358078003
6542 3.67075157165527
6543 3.79271912574768
6544 3.76682472229004
6545 3.74238061904907
6546 3.62672591209412
6547 3.75933575630188
6548 3.78674626350403
6549 3.62570190429688
6550 3.77255511283875
6551 3.68715190887451
6552 3.81321930885315
6553 3.75824785232544
6554 3.75772523880005
6555 3.75706911087036
6556 3.76001358032227
6557 3.63190460205078
6558 3.54894137382507
6559 3.4778151512146
6560 3.70672416687012
6561 3.63336777687073
6562 3.6268789768219
6563 3.60791563987732
6564 3.64970421791077
6565 3.63415193557739
6566 3.54979300498962
6567 3.52337503433228
6568 3.69812941551208
6569 3.71424126625061
6570 3.70223784446716
6571 3.8211042881012
6572 3.61730861663818
6573 3.61997318267822
6574 3.6105649471283
6575 3.56912183761597
6576 3.86350131034851
6577 3.61708331108093
6578 3.62779831886292
6579 3.68332195281982
6580 3.70356392860413
6581 3.65373229980469
6582 3.66677284240723
6583 3.72329211235046
6584 3.64854788780212
6585 3.34398007392883
6586 3.41682648658752
6587 3.79907917976379
6588 3.56464600563049
6589 3.52245783805847
6590 3.54285192489624
6591 3.43515992164612
6592 3.43305468559265
6593 3.51726865768433
6594 3.4233295917511
6595 3.67245125770569
6596 3.47468948364258
6597 3.6445906162262
6598 3.48377013206482
6599 3.77522802352905
6600 3.73222827911377
6601 3.49387741088867
6602 3.53929567337036
6603 3.49376916885376
6604 3.25327563285828
6605 3.34278988838196
6606 3.40698885917664
6607 3.31542420387268
6608 3.10841464996338
6609 3.03540754318237
6610 2.98837757110596
6611 3.29387259483337
6612 3.41927003860474
6613 3.09957122802734
6614 3.26462626457214
6615 3.27726125717163
6616 3.04060816764832
6617 3.40755772590637
6618 3.38612818717957
6619 3.25542068481445
6620 3.4075391292572
6621 3.28868460655212
6622 3.38880658149719
6623 3.29010915756226
6624 3.33828544616699
6625 3.38377785682678
6626 3.22178077697754
6627 3.36923170089722
6628 3.38829970359802
6629 3.39318871498108
6630 3.40347194671631
6631 3.4706609249115
6632 3.44641661643982
6633 3.4862699508667
6634 3.4540319442749
6635 3.35896229743958
6636 3.52982306480408
6637 3.34465551376343
6638 3.43435406684875
6639 3.51123404502869
6640 3.54026365280151
6641 3.37616491317749
6642 3.36029148101807
6643 3.48600840568542
6644 3.49587440490723
6645 3.44375824928284
6646 3.49392199516296
6647 3.40670585632324
6648 3.4873263835907
6649 3.42162895202637
6650 3.34022569656372
6651 3.06164050102234
6652 3.34226036071777
6653 3.21701574325562
6654 3.04197883605957
6655 3.0038754940033
6656 3.11591029167175
6657 3.11682438850403
6658 3.07801365852356
6659 3.28190732002258
6660 3.23771023750305
6661 3.13876271247864
6662 3.39691090583801
6663 3.15467357635498
6664 3.16186332702637
6665 3.2561731338501
6666 3.21196126937866
6667 3.16439819335938
6668 3.29105091094971
6669 3.40482354164124
6670 3.19822478294373
6671 3.36972689628601
6672 3.26226758956909
6673 3.30344939231873
6674 3.13050317764282
6675 3.36206221580505
6676 3.2522599697113
6677 3.27591824531555
6678 3.35484504699707
6679 3.26402258872986
6680 3.07335257530212
6681 3.26692247390747
6682 3.17720198631287
6683 3.34054398536682
6684 3.37890672683716
6685 3.32940030097961
6686 3.42157793045044
6687 3.418860912323
6688 3.27106213569641
6689 3.48985195159912
6690 3.41755628585815
6691 3.40371298789978
6692 3.35321021080017
6693 3.52598333358765
6694 3.38314175605774
6695 3.22336840629578
6696 3.31011700630188
6697 3.11993360519409
6698 3.41430854797363
6699 3.35121035575867
6700 3.44987320899963
6701 3.40136742591858
6702 3.26851868629456
6703 3.41232371330261
6704 3.44105672836304
6705 3.27243375778198
6706 3.36059594154358
6707 3.44444274902344
6708 3.38530278205872
6709 3.32072448730469
6710 3.22083497047424
6711 3.31985473632812
6712 3.28154110908508
6713 3.35560703277588
6714 3.24037289619446
6715 3.33153891563416
6716 3.09551739692688
6717 3.34782338142395
6718 3.40736961364746
6719 3.2831118106842
6720 3.58700561523438
6721 3.52836847305298
6722 3.43462204933167
6723 3.4997673034668
6724 3.43358588218689
6725 3.35747933387756
6726 3.37832927703857
6727 3.72800302505493
6728 3.68508529663086
6729 3.77162742614746
6730 3.64868807792664
6731 3.95893740653992
6732 3.79372143745422
6733 3.57156372070312
6734 3.45288896560669
6735 3.51596736907959
6736 3.34083724021912
6737 3.56079411506653
6738 3.5506386756897
6739 3.69928407669067
6740 3.27191114425659
6741 3.7053554058075
6742 3.41620993614197
6743 3.43423414230347
6744 3.44127368927002
6745 3.49688577651978
6746 3.72692227363586
6747 3.54670858383179
6748 3.70910000801086
6749 3.85444855690002
6750 3.8212366104126
6751 3.9057092666626
6752 3.58224868774414
6753 3.58192372322083
6754 3.73501563072205
6755 3.70707869529724
6756 3.79575562477112
6757 3.82653999328613
6758 3.65756177902222
6759 3.53733015060425
6760 3.72805595397949
6761 3.69978785514832
6762 3.66581439971924
6763 3.53013277053833
6764 3.45964908599854
6765 3.40296030044556
6766 3.5214741230011
6767 3.31221866607666
6768 3.2716600894928
6769 3.28683495521545
6770 3.36077880859375
6771 3.40226697921753
6772 3.49401092529297
6773 3.26066994667053
6774 3.62859010696411
6775 3.36747932434082
6776 3.39355087280273
6777 3.48234987258911
6778 3.33210039138794
6779 3.42459344863892
6780 3.41301584243774
6781 3.4691698551178
6782 3.15086650848389
6783 3.12331461906433
6784 3.12030816078186
6785 3.22828793525696
6786 3.11141633987427
6787 3.17027354240417
6788 3.25165915489197
6789 3.06883382797241
6790 3.24440264701843
6791 3.09178185462952
6792 2.98946380615234
6793 3.14015007019043
6794 3.01214909553528
6795 3.08434867858887
6796 3.0047881603241
6797 3.05847835540771
6798 3.0111780166626
6799 3.04331994056702
6800 2.78153419494629
6801 2.95375776290894
6802 3.07462501525879
6803 3.11944437026978
6804 3.20272040367126
6805 3.11487078666687
6806 3.02708721160889
6807 3.34469652175903
6808 3.19452571868896
6809 3.04135656356812
6810 3.15435862541199
6811 3.227290391922
6812 2.78118920326233
6813 2.93296599388123
6814 2.88512945175171
6815 2.92123937606812
6816 2.85204148292542
6817 2.96154189109802
6818 3.29376673698425
6819 3.16145372390747
6820 3.40067505836487
6821 3.41552901268005
6822 3.13953185081482
6823 3.10990834236145
6824 3.13744688034058
6825 3.22183394432068
6826 3.22159862518311
6827 3.22336030006409
6828 3.11923956871033
6829 2.9955883026123
6830 3.03558301925659
6831 3.05117297172546
6832 3.04066252708435
6833 2.92632555961609
6834 3.03688454627991
6835 3.31050825119019
6836 3.17131495475769
6837 3.16725397109985
6838 3.15579319000244
6839 3.16769433021545
6840 3.30286359786987
6841 3.18940997123718
6842 3.41056513786316
6843 3.46111512184143
6844 3.34196805953979
6845 3.40420365333557
6846 3.40963125228882
6847 3.47785544395447
6848 3.25820374488831
6849 3.49461364746094
6850 3.32097816467285
6851 3.37652945518494
6852 3.3391010761261
6853 3.34400796890259
6854 3.38867235183716
6855 3.45353579521179
6856 3.21125626564026
6857 3.2491602897644
6858 3.335444688797
6859 3.25628185272217
6860 3.13062477111816
6861 3.31664419174194
6862 3.09408974647522
6863 3.05588030815125
6864 3.12684440612793
6865 3.18229961395264
6866 3.27640581130981
6867 3.19126391410828
6868 3.30219388008118
6869 3.15374779701233
6870 3.22033882141113
6871 3.19390892982483
6872 3.25827789306641
6873 3.32215547561646
6874 3.32882881164551
6875 3.4452543258667
6876 3.31241917610168
6877 3.40379476547241
6878 3.41783046722412
6879 3.39111304283142
6880 3.27264142036438
6881 3.35655498504639
6882 3.30936503410339
6883 3.20770645141602
6884 3.2432005405426
6885 3.20820713043213
6886 3.24251627922058
6887 3.27175259590149
6888 3.20787024497986
6889 3.15014290809631
6890 3.37112522125244
6891 3.24120187759399
6892 3.35456323623657
6893 3.17028188705444
6894 3.31836175918579
6895 3.32687830924988
6896 3.31058239936829
6897 3.6418776512146
6898 3.21547865867615
6899 3.48381972312927
6900 3.38083028793335
6901 3.49739623069763
6902 3.42372751235962
6903 3.4324517250061
6904 3.295814037323
6905 3.45839309692383
6906 3.48398089408875
6907 3.46995091438293
6908 3.50142550468445
6909 3.51669931411743
6910 3.35116863250732
6911 3.47457242012024
6912 3.33646869659424
6913 3.38062644004822
6914 3.3096284866333
6915 3.41653728485107
6916 3.31362152099609
6917 3.36814427375793
6918 3.34115147590637
6919 3.2907280921936
6920 3.17094874382019
6921 3.35819292068481
6922 3.31904315948486
6923 3.36912107467651
6924 3.3783757686615
6925 3.4036078453064
6926 3.30241870880127
6927 3.33389687538147
6928 3.40189838409424
6929 3.44610643386841
6930 3.42456984519958
6931 3.39661526679993
6932 3.3352575302124
6933 3.44327282905579
6934 3.44686818122864
6935 3.39668941497803
6936 3.48906230926514
6937 3.26033329963684
6938 3.22742199897766
6939 3.12792062759399
6940 3.23072814941406
6941 3.09276986122131
6942 3.22154831886292
6943 3.04102182388306
6944 3.11068058013916
6945 3.1105363368988
6946 3.18461990356445
6947 2.95098471641541
6948 3.16954326629639
6949 3.27747392654419
6950 3.1036159992218
6951 3.23769640922546
6952 3.25475072860718
6953 3.0836808681488
6954 3.25996065139771
6955 3.20444655418396
6956 3.33971095085144
6957 3.35233569145203
6958 3.1862587928772
6959 3.2293176651001
6960 3.14274930953979
6961 3.16442561149597
6962 3.24201560020447
6963 3.17308592796326
6964 3.34183192253113
6965 3.40360164642334
6966 3.34869360923767
6967 3.2993004322052
6968 3.17390561103821
6969 3.27092599868774
6970 3.26043844223022
6971 3.36441874504089
6972 3.32395792007446
6973 3.32599020004272
6974 3.41374492645264
6975 3.4472029209137
6976 3.22224760055542
6977 3.2798798084259
6978 3.40863871574402
6979 3.412930727005
6980 3.27016711235046
6981 3.33564710617065
6982 3.24155759811401
6983 3.29997158050537
6984 3.26708960533142
6985 3.02310419082642
6986 3.20872354507446
6987 3.10289025306702
6988 3.00956559181213
6989 3.20656609535217
6990 3.18063282966614
6991 3.23206496238708
6992 3.2674822807312
6993 3.01032304763794
6994 3.16972255706787
6995 3.18102812767029
6996 3.16197204589844
6997 3.02675223350525
6998 3.19718408584595
6999 3.3196074962616
7000 3.25292158126831
7001 3.26043629646301
7002 3.31655216217041
7003 3.17777442932129
7004 3.211754322052
7005 3.29739499092102
7006 3.18422389030457
7007 3.21950197219849
7008 3.3601086139679
7009 3.31100916862488
7010 3.27164626121521
7011 3.1830792427063
7012 3.23955583572388
7013 3.19030714035034
7014 3.25754499435425
7015 3.35896563529968
7016 3.32612347602844
7017 3.2354462146759
7018 3.29058766365051
7019 3.26708912849426
7020 3.20634698867798
7021 2.99694275856018
7022 3.22552895545959
7023 2.91568899154663
7024 3.07354021072388
7025 3.19523572921753
7026 3.13796496391296
7027 3.24354672431946
7028 3.0992865562439
7029 2.99740362167358
7030 3.20352530479431
7031 3.25557661056519
7032 3.11965203285217
7033 3.03629875183105
7034 3.16104531288147
7035 3.08610033988953
7036 3.11951184272766
7037 3.13912510871887
7038 3.21833658218384
7039 3.24443006515503
7040 2.91193747520447
7041 3.07059836387634
7042 3.00100922584534
7043 2.89246344566345
7044 3.08860611915588
7045 3.04106664657593
7046 3.01330065727234
7047 3.16597127914429
7048 3.15303897857666
7049 3.27181792259216
7050 3.36349296569824
7051 3.33648633956909
7052 3.36373257637024
7053 3.43949270248413
7054 3.27525687217712
7055 3.37732839584351
7056 3.37139296531677
7057 3.18645429611206
7058 3.23500275611877
7059 3.26528072357178
7060 3.27363443374634
7061 3.17103028297424
7062 3.28409814834595
7063 3.25240302085876
7064 3.20884728431702
7065 3.28304433822632
7066 3.33289098739624
7067 3.29804015159607
7068 3.27911472320557
7069 3.40516400337219
7070 3.38748788833618
7071 3.50378918647766
7072 3.50366735458374
7073 3.2990095615387
7074 3.19408822059631
7075 3.16849517822266
7076 3.36005139350891
7077 3.23835730552673
7078 3.29287838935852
7079 3.31062817573547
7080 3.2102689743042
7081 3.47991752624512
7082 3.25394773483276
7083 3.35611343383789
7084 3.25265121459961
7085 3.28442931175232
7086 3.21149826049805
7087 3.24736475944519
7088 3.23669457435608
7089 3.17970776557922
7090 3.41655516624451
7091 3.24512052536011
7092 3.17409920692444
7093 3.23046231269836
7094 3.2203311920166
7095 3.17097759246826
7096 3.14028811454773
7097 3.17234230041504
7098 3.0895082950592
7099 3.23864483833313
7100 3.15640544891357
7101 3.17088031768799
7102 3.18862795829773
7103 3.04881429672241
7104 3.03926038742065
7105 3.02838611602783
7106 3.15792417526245
7107 3.17819309234619
7108 3.1709246635437
7109 2.99745488166809
7110 3.14179944992065
7111 3.22575569152832
7112 3.03158450126648
7113 3.18019938468933
7114 3.11805605888367
7115 3.1945321559906
7116 3.07366466522217
7117 3.1299421787262
7118 3.21912145614624
7119 3.25790524482727
7120 3.4461133480072
7121 3.23793339729309
7122 3.35617995262146
7123 3.32059907913208
7124 3.43341088294983
7125 3.22924184799194
7126 3.23343181610107
7127 3.31312346458435
7128 3.3234760761261
7129 3.18244600296021
7130 3.04921245574951
7131 3.27826929092407
7132 3.31321287155151
7133 3.20129418373108
7134 3.14885950088501
7135 3.3064649105072
7136 3.12294960021973
7137 3.08053135871887
7138 3.14552879333496
7139 3.21628904342651
7140 3.06197452545166
7141 3.26031517982483
7142 3.13102030754089
7143 3.12653350830078
7144 3.13763880729675
7145 3.18896293640137
7146 3.07954478263855
7147 3.08301186561584
7148 3.12854194641113
7149 3.15215444564819
7150 3.04462933540344
7151 3.06804823875427
7152 3.14624619483948
7153 3.21758770942688
7154 2.96186637878418
7155 3.07259297370911
7156 3.38834238052368
7157 3.22022008895874
7158 3.34614014625549
7159 3.1597056388855
7160 3.27964758872986
7161 3.11466526985168
7162 3.11931467056274
7163 3.24591493606567
7164 3.23111701011658
7165 3.23534822463989
7166 3.21746826171875
7167 3.24003648757935
7168 3.30923366546631
7169 3.3949568271637
7170 3.22398662567139
7171 3.20503377914429
7172 3.27031564712524
7173 3.20146727561951
7174 3.23160266876221
7175 3.20728993415833
7176 2.9796769618988
7177 3.23903369903564
7178 3.2356972694397
7179 2.86103820800781
7180 3.07250237464905
7181 3.02266669273376
7182 3.15834379196167
7183 2.98986530303955
7184 2.98418521881104
7185 3.04242253303528
7186 2.90355706214905
7187 3.08285760879517
7188 2.89778852462769
7189 3.10000371932983
7190 2.89080667495728
7191 2.8764317035675
7192 2.84864282608032
7193 3.16593313217163
7194 2.98844838142395
7195 2.93111205101013
7196 3.01969218254089
7197 3.02685284614563
7198 3.01668524742126
7199 2.98994660377502
7200 3.0364887714386
7201 3.00225162506104
7202 3.12538909912109
7203 3.21880888938904
7204 3.09708404541016
7205 3.11638879776001
7206 3.05531406402588
7207 3.10701847076416
7208 3.18268942832947
7209 2.97527623176575
7210 3.17037606239319
7211 3.06608843803406
7212 3.04598379135132
7213 3.1964225769043
7214 3.1576669216156
7215 3.25457429885864
7216 2.9579005241394
7217 3.03845763206482
7218 3.13878178596497
7219 3.15045666694641
7220 3.23369979858398
7221 3.12378001213074
7222 3.25708031654358
7223 3.32719826698303
7224 3.13602256774902
7225 3.22408819198608
7226 3.17049598693848
7227 3.07753205299377
7228 3.08435964584351
7229 3.13939929008484
7230 3.22357225418091
7231 3.23513865470886
7232 3.24764776229858
7233 3.22538638114929
7234 3.1871349811554
7235 2.95389437675476
7236 3.24486804008484
7237 3.25302076339722
7238 2.99639987945557
7239 3.10396575927734
7240 3.10021567344666
7241 3.05507016181946
7242 3.0424907207489
7243 3.0334165096283
7244 3.05625033378601
7245 3.14787864685059
7246 2.7752685546875
7247 3.03690028190613
7248 2.95983862876892
7249 3.08700251579285
7250 3.08320355415344
7251 3.15442705154419
7252 3.2992422580719
7253 2.89354920387268
7254 3.00940036773682
7255 3.17478823661804
7256 3.18429160118103
7257 3.02521824836731
7258 3.07795286178589
7259 3.16412949562073
7260 3.25792336463928
7261 3.14629411697388
7262 3.06291246414185
7263 3.10266780853271
7264 3.17605352401733
7265 3.0158383846283
7266 2.91470623016357
7267 3.03662729263306
7268 3.09027624130249
7269 3.15208196640015
7270 3.0840425491333
7271 3.21641731262207
7272 3.23761510848999
7273 3.15028190612793
7274 3.23620176315308
7275 3.11904668807983
7276 3.15202784538269
7277 3.12243795394897
7278 3.18967819213867
7279 3.02858853340149
7280 3.11462116241455
7281 3.19599866867065
7282 3.36410117149353
7283 3.11814022064209
7284 3.23106050491333
7285 3.19010376930237
7286 3.16411399841309
7287 3.13850164413452
7288 3.10582327842712
7289 3.19335603713989
7290 3.06103610992432
7291 3.02457404136658
7292 3.22003054618835
7293 3.19387412071228
7294 3.27795624732971
7295 3.15879273414612
7296 3.1153781414032
7297 3.17366290092468
7298 3.12968635559082
7299 3.16541457176208
7300 3.04874730110168
7301 3.13311123847961
7302 3.15054512023926
7303 3.15828943252563
7304 3.40187454223633
7305 3.10143041610718
7306 3.00430774688721
7307 3.06630349159241
7308 3.16522812843323
7309 3.18285346031189
7310 3.14726996421814
7311 3.02569937705994
7312 3.11149668693542
7313 3.08492159843445
7314 3.15959906578064
7315 3.03359007835388
7316 2.96041917800903
7317 3.10865426063538
7318 3.17348384857178
7319 3.17203426361084
7320 2.99374127388
7321 3.20091390609741
7322 3.12388491630554
7323 3.14799237251282
7324 3.13463807106018
7325 3.14901065826416
7326 3.14752626419067
7327 3.17873477935791
7328 3.19192504882812
7329 3.11935043334961
7330 3.19013714790344
7331 3.07599186897278
7332 2.96583294868469
7333 3.12108087539673
7334 3.01172280311584
7335 3.06135249137878
7336 3.2086124420166
7337 3.15234875679016
7338 3.30248737335205
7339 3.05719399452209
7340 3.0701892375946
7341 3.18390202522278
7342 3.25719547271729
7343 3.20658254623413
7344 3.06922769546509
7345 3.09250593185425
7346 3.15505480766296
7347 3.21026921272278
7348 3.20755100250244
7349 3.12717890739441
7350 3.17675566673279
7351 3.109370470047
7352 3.20169806480408
7353 3.22367000579834
7354 3.17559409141541
7355 3.01194977760315
7356 3.42924427986145
7357 3.28434920310974
7358 2.93813419342041
7359 3.24253439903259
7360 3.15035581588745
7361 3.20158672332764
7362 3.12326955795288
7363 3.13099527359009
7364 3.33091115951538
7365 3.25426983833313
7366 3.33995628356934
7367 3.14481854438782
7368 3.25414681434631
7369 3.129558801651
7370 3.16198921203613
7371 3.28854966163635
7372 3.02214813232422
7373 3.17006635665894
7374 3.14886331558228
7375 3.1259548664093
7376 3.19459557533264
7377 3.12611079216003
7378 3.357253074646
7379 3.12698292732239
7380 3.15591359138489
7381 3.12422347068787
7382 3.10704779624939
7383 3.12529397010803
7384 3.10862612724304
7385 3.11284041404724
7386 3.08454394340515
7387 3.23759937286377
7388 2.85984516143799
7389 3.35142087936401
7390 3.12419390678406
7391 3.21956562995911
7392 3.25607323646545
7393 3.25282335281372
7394 3.06844544410706
7395 3.26142573356628
7396 3.13551712036133
7397 3.22915148735046
7398 3.20962524414062
7399 3.06147933006287
7400 3.32853579521179
7401 3.152672290802
7402 3.32735133171082
7403 3.15274381637573
7404 3.26272583007812
7405 3.19773173332214
7406 3.2469654083252
7407 3.01754355430603
7408 3.09802341461182
7409 3.19019913673401
7410 3.29969954490662
7411 3.30300188064575
7412 3.21721005439758
7413 3.23280239105225
7414 3.13300561904907
7415 3.10710167884827
7416 3.2125072479248
7417 3.32343339920044
7418 3.21405529975891
7419 3.30142545700073
7420 3.25408530235291
7421 3.30974912643433
7422 3.05111122131348
7423 3.16448783874512
7424 3.22248291969299
7425 3.41633319854736
7426 3.12639880180359
7427 3.2854151725769
7428 3.06999039649963
7429 3.20767426490784
7430 3.25659728050232
7431 3.17165350914001
7432 3.05418372154236
7433 3.16074538230896
7434 3.09721422195435
7435 3.12820291519165
7436 3.29860949516296
7437 3.12841296195984
7438 3.17603373527527
7439 3.21544003486633
7440 3.16822695732117
7441 3.3549017906189
7442 3.4993143081665
7443 3.21537804603577
7444 3.19993162155151
7445 3.18050146102905
7446 3.34453344345093
7447 3.23963189125061
7448 3.36868023872375
7449 3.25427842140198
7450 3.2070460319519
7451 3.2998194694519
7452 3.38643598556519
7453 3.30811238288879
7454 3.33696985244751
7455 3.17028117179871
7456 3.1494882106781
7457 3.38124561309814
7458 3.3738534450531
7459 3.21746611595154
7460 3.25127983093262
7461 3.33008170127869
7462 3.12202787399292
7463 3.26095080375671
7464 3.15373873710632
7465 3.15827584266663
7466 3.34934496879578
7467 3.35408115386963
7468 3.22778058052063
7469 3.33282685279846
7470 3.32085943222046
7471 3.23193550109863
7472 3.45509696006775
7473 3.31010890007019
7474 3.41826844215393
7475 3.27493190765381
7476 3.28722786903381
7477 3.31791853904724
7478 3.11287069320679
7479 3.18241620063782
7480 3.30266571044922
7481 3.23598074913025
7482 3.31050872802734
7483 3.36730265617371
7484 3.34510183334351
7485 3.27422761917114
7486 3.52036213874817
7487 3.48881864547729
7488 3.14611649513245
7489 3.31910014152527
7490 3.19155430793762
7491 3.30135655403137
7492 3.13931632041931
7493 3.53495669364929
7494 3.39272785186768
7495 3.22704863548279
7496 3.32326221466064
7497 3.24369430541992
7498 3.24246716499329
7499 3.27273797988892
7500 3.33816957473755
7501 3.45641803741455
7502 3.26981115341187
7503 3.19709897041321
7504 3.17896032333374
7505 3.16510915756226
7506 3.16325378417969
7507 3.2271900177002
7508 3.13640999794006
7509 3.51516032218933
7510 3.33918762207031
7511 3.51190161705017
7512 3.406742811203
7513 3.32376456260681
7514 3.42241859436035
7515 3.45242595672607
7516 3.3459575176239
7517 3.35705280303955
7518 3.39555263519287
7519 3.36061954498291
7520 3.47936201095581
7521 3.65818810462952
7522 3.48928666114807
7523 3.34481692314148
7524 3.45916652679443
7525 3.56305646896362
7526 3.67609596252441
7527 3.64179539680481
7528 3.59773278236389
7529 3.4478235244751
7530 3.57478165626526
7531 3.4985773563385
7532 3.44585680961609
7533 3.37016344070435
7534 3.42952966690063
7535 3.33525800704956
7536 3.46044397354126
7537 3.33928847312927
7538 3.42439389228821
7539 3.36267423629761
7540 3.37366962432861
7541 3.35858702659607
7542 3.50899839401245
7543 3.42559552192688
7544 3.36374449729919
7545 3.45812201499939
7546 3.48052763938904
7547 3.35108876228333
7548 3.52111983299255
7549 3.37322902679443
7550 3.444575548172
7551 3.39812612533569
7552 3.51083374023438
7553 3.42709040641785
7554 3.67545914649963
7555 3.44628143310547
7556 3.46986508369446
7557 3.5383939743042
7558 3.31108832359314
7559 3.46420741081238
7560 3.39790844917297
7561 3.38466382026672
7562 3.43169736862183
7563 3.33758664131165
7564 3.48385882377625
7565 3.34141325950623
7566 3.3439314365387
7567 3.44428062438965
7568 3.47925281524658
7569 3.41369652748108
7570 3.40022802352905
7571 3.57180595397949
7572 3.6618070602417
7573 3.45629620552063
7574 3.63711023330688
7575 3.49846386909485
7576 3.33810997009277
7577 3.4905698299408
7578 3.43674182891846
7579 3.40250730514526
7580 3.51999258995056
7581 3.35814523696899
7582 3.45289850234985
7583 3.26008462905884
7584 3.2972993850708
7585 3.35208415985107
7586 3.40088987350464
7587 3.44945096969604
7588 3.42194581031799
7589 3.49636006355286
7590 3.48995089530945
7591 3.42264556884766
7592 3.59871530532837
7593 3.38394594192505
7594 3.43279075622559
7595 3.50181865692139
7596 3.36171913146973
7597 3.25423312187195
7598 3.30765962600708
7599 3.4439332485199
7600 3.35529541969299
7601 3.47348046302795
7602 3.37488675117493
7603 3.22859764099121
7604 3.28697443008423
7605 3.27008056640625
7606 3.23388195037842
7607 3.41857528686523
7608 3.29421353340149
7609 3.47230744361877
7610 3.30790948867798
7611 3.19961810112
7612 3.34190630912781
7613 3.48666024208069
7614 3.4297399520874
7615 3.34190320968628
7616 3.46805906295776
7617 3.43031406402588
7618 3.36375260353088
7619 3.30313515663147
7620 3.17759490013123
7621 3.43623876571655
7622 3.53214502334595
7623 3.43893456459045
7624 3.26784992218018
7625 3.27771019935608
7626 3.58834600448608
7627 3.32671928405762
7628 3.42226624488831
7629 3.3033595085144
7630 3.41648292541504
7631 3.29022431373596
7632 3.29366683959961
7633 3.30032014846802
7634 3.21673274040222
7635 3.33569169044495
7636 3.24611115455627
7637 3.24447655677795
7638 3.17489671707153
7639 3.41517782211304
7640 3.24790263175964
7641 3.17862582206726
7642 3.24810981750488
7643 3.28737807273865
7644 3.26490235328674
7645 3.29941320419312
7646 3.06709313392639
7647 3.40361475944519
7648 3.26759099960327
7649 3.34851932525635
7650 3.28885960578918
7651 3.35905122756958
7652 3.4853138923645
7653 3.46227478981018
7654 3.33814001083374
7655 3.34434986114502
7656 3.2587559223175
7657 3.20896172523499
7658 3.27841806411743
7659 3.1982262134552
7660 3.117516040802
7661 3.36166477203369
7662 3.37239646911621
7663 3.40452337265015
7664 3.44445538520813
7665 3.46966671943665
7666 3.31949853897095
7667 3.44589447975159
7668 3.45469403266907
7669 3.36032223701477
7670 3.2654116153717
7671 3.24954915046692
7672 3.43230247497559
7673 3.23961353302002
7674 3.26141548156738
7675 3.28842926025391
7676 3.2741174697876
7677 3.27574586868286
7678 3.22293496131897
7679 3.2046525478363
7680 3.20771551132202
7681 3.04333591461182
7682 3.2008695602417
7683 3.18767690658569
7684 3.16599774360657
7685 3.157550573349
7686 3.15393137931824
7687 3.31223177909851
7688 3.31639075279236
7689 3.25894951820374
7690 3.27017521858215
7691 3.28282618522644
7692 3.29288792610168
7693 3.40840864181519
7694 3.24052739143372
7695 3.114990234375
7696 3.22738981246948
7697 3.25085258483887
7698 3.14814901351929
7699 3.36609315872192
7700 3.20962619781494
7701 3.22968792915344
7702 3.26091384887695
7703 3.25727391242981
7704 3.24195766448975
7705 3.24649405479431
7706 2.94997763633728
7707 3.1606240272522
7708 3.09978318214417
7709 3.23854660987854
7710 3.33936262130737
7711 3.28127288818359
7712 3.2090437412262
7713 3.31315279006958
7714 3.36943340301514
7715 3.24472546577454
7716 3.28058934211731
7717 3.29601263999939
7718 3.27849960327148
7719 3.24741864204407
7720 3.36925411224365
7721 3.30725002288818
7722 3.34882044792175
7723 3.27855205535889
7724 3.32027149200439
7725 3.39332675933838
7726 3.20454668998718
7727 3.3964159488678
7728 3.30978560447693
7729 3.19653463363647
7730 3.19855666160583
7731 3.29749345779419
7732 3.17875647544861
7733 3.28176546096802
7734 3.47515535354614
7735 3.15711188316345
7736 3.24256944656372
7737 3.17627167701721
7738 3.21446990966797
7739 3.20182037353516
7740 3.17379188537598
7741 3.15036725997925
7742 3.21759510040283
7743 3.18222498893738
7744 2.94954371452332
7745 3.05768632888794
7746 3.30955743789673
7747 3.14912509918213
7748 3.18750309944153
7749 3.04921555519104
7750 3.10605311393738
7751 3.10742926597595
7752 3.11130237579346
7753 3.26228260993958
7754 3.04031181335449
7755 3.15974259376526
7756 3.25938725471497
7757 3.23728489875793
7758 3.28254079818726
7759 3.16884231567383
7760 3.11784195899963
7761 3.20889639854431
7762 3.25184655189514
7763 3.13227987289429
7764 3.1202495098114
7765 3.33052468299866
7766 3.30122423171997
7767 3.24225306510925
7768 3.31245279312134
7769 3.04924535751343
7770 3.33013534545898
7771 3.18060255050659
7772 3.23101019859314
7773 3.24449348449707
7774 3.25334501266479
7775 3.26717495918274
7776 3.15630269050598
7777 3.19242143630981
7778 3.40532755851746
7779 3.29858422279358
7780 3.25615572929382
7781 3.34587550163269
7782 3.40462398529053
7783 3.23877215385437
7784 3.21692609786987
7785 3.33353400230408
7786 3.30288362503052
7787 3.25173544883728
7788 3.29244112968445
7789 3.3105731010437
7790 3.36487746238708
7791 3.49290680885315
7792 3.45392870903015
7793 3.30699849128723
7794 3.20123767852783
7795 3.24761247634888
7796 3.38282155990601
7797 3.21971321105957
7798 3.23386597633362
7799 3.31661772727966
7800 3.27706384658813
7801 3.55687117576599
7802 3.37082028388977
7803 3.39694762229919
7804 3.36702299118042
7805 3.52905559539795
7806 3.41426134109497
7807 3.36991548538208
7808 3.31969404220581
7809 3.37940168380737
7810 3.3365044593811
7811 3.12842440605164
7812 3.49519896507263
7813 3.50135087966919
7814 3.36800789833069
7815 3.56111240386963
7816 3.50096106529236
7817 3.5568733215332
7818 3.46823811531067
7819 3.59513831138611
7820 3.1417224407196
7821 3.31882548332214
7822 3.37198996543884
7823 3.48192429542542
7824 3.67985606193542
7825 3.68202519416809
7826 3.66800332069397
7827 3.5035502910614
7828 3.65679860115051
7829 3.72636795043945
7830 3.80123353004456
7831 3.73023962974548
7832 3.81044030189514
7833 3.88426494598389
7834 3.83070373535156
7835 3.99530410766602
7836 3.98906135559082
7837 3.92110419273376
7838 4.07981824874878
7839 3.93800783157349
7840 3.97715783119202
7841 4.10554504394531
7842 3.90873193740845
7843 3.94996523857117
7844 3.83152770996094
7845 3.95404767990112
7846 3.85791254043579
7847 3.88873553276062
7848 3.91079640388489
7849 3.9729688167572
7850 3.80325603485107
7851 3.85708522796631
7852 4.01496315002441
7853 3.88700795173645
7854 3.89575982093811
7855 3.98841691017151
7856 3.85221886634827
7857 3.89087247848511
7858 3.98176622390747
7859 3.95401430130005
7860 3.96510815620422
7861 3.86250829696655
7862 4.02173566818237
7863 3.92858862876892
7864 3.87980365753174
7865 3.89796257019043
7866 4.06893110275269
7867 4.01183700561523
7868 3.94872617721558
7869 4.0294189453125
7870 4.14135646820068
7871 4.08182287216187
7872 4.00325679779053
7873 4.01711082458496
7874 4.05560398101807
7875 4.16556692123413
7876 4.03489875793457
7877 4.04590272903442
7878 3.96982550621033
7879 3.99159026145935
7880 3.89393305778503
7881 3.88689637184143
7882 4.03857374191284
7883 3.99568009376526
7884 3.91203927993774
7885 3.91182470321655
7886 4.05997371673584
7887 4.03190946578979
7888 4.02952766418457
7889 4.12911891937256
7890 4.14401292800903
7891 4.13755083084106
7892 4.08078718185425
7893 3.91952776908875
7894 4.17122411727905
7895 3.84213352203369
7896 4.05057811737061
7897 4.03095531463623
7898 3.94708108901978
7899 3.85717964172363
7900 3.70212316513062
7901 4.14786100387573
7902 3.83651041984558
7903 3.93094062805176
7904 4.07925319671631
7905 3.89599895477295
7906 4.05821132659912
7907 4.00229787826538
7908 3.77347707748413
7909 3.82346820831299
7910 3.98711395263672
7911 3.87367081642151
7912 3.9973156452179
7913 3.83680987358093
7914 3.86580896377563
7915 3.99011397361755
7916 3.9144504070282
7917 3.89969730377197
7918 3.93343806266785
7919 3.94798827171326
7920 3.80707335472107
7921 3.77792596817017
7922 3.78918361663818
7923 3.7403678894043
7924 3.6424617767334
7925 3.63330936431885
7926 3.81142377853394
7927 3.72464275360107
7928 3.68189716339111
7929 3.86539268493652
7930 3.82964754104614
7931 4.14780187606812
7932 3.83102583885193
7933 3.79966807365417
7934 3.92444276809692
7935 3.83721280097961
7936 3.88003301620483
7937 4.0597128868103
7938 3.96605253219604
7939 4.0077109336853
7940 3.89769434928894
7941 4.02234601974487
7942 3.99386310577393
7943 3.91428971290588
7944 3.93897557258606
7945 3.97151803970337
7946 3.72386837005615
7947 3.69704556465149
7948 3.62570810317993
7949 3.60858631134033
7950 3.89636540412903
7951 3.89971804618835
7952 3.92235350608826
7953 3.8787887096405
7954 4.01631164550781
7955 3.64414215087891
7956 3.75661182403564
7957 3.71544742584229
7958 3.85604619979858
7959 3.96640586853027
7960 3.85204839706421
7961 3.60450220108032
7962 3.86409282684326
7963 3.82852125167847
7964 3.8051905632019
7965 3.76649165153503
7966 3.65240287780762
7967 3.65280175209045
7968 3.67669200897217
7969 3.72968506813049
7970 3.79587626457214
7971 3.73338794708252
7972 3.79206895828247
7973 3.87980031967163
7974 3.89414811134338
7975 4.24239063262939
7976 3.98747587203979
7977 4.03638172149658
7978 4.03693103790283
7979 3.9587197303772
7980 4.0105767250061
7981 4.0425124168396
7982 3.92577433586121
7983 4.00131225585938
7984 3.99866151809692
7985 3.98880863189697
7986 4.06967496871948
7987 3.80783486366272
7988 3.80439424514771
7989 3.91851830482483
7990 3.96626281738281
7991 3.66070246696472
7992 3.58606386184692
7993 3.765291929245
7994 3.87616324424744
7995 3.73688864707947
7996 3.93559670448303
7997 3.86083817481995
7998 3.90760850906372
7999 3.89038157463074
8000 4.02979230880737
8001 3.82048487663269
8002 3.84299159049988
8003 4.0901083946228
8004 3.72706723213196
8005 4.10187339782715
8006 3.7693772315979
8007 3.95960664749146
8008 3.59767889976501
8009 3.36632180213928
8010 3.07625842094421
8011 3.25145888328552
8012 3.48443722724915
8013 3.49259996414185
8014 3.65757298469543
8015 3.42136812210083
8016 3.52496910095215
8017 3.48826789855957
8018 3.47748923301697
8019 3.18414735794067
8020 3.44179487228394
8021 3.41982698440552
8022 3.32147431373596
8023 3.57824444770813
8024 3.20150327682495
8025 3.0962119102478
8026 3.21113920211792
8027 3.53821134567261
8028 3.50549364089966
8029 3.52387166023254
8030 3.35836315155029
8031 3.21706008911133
8032 3.25226020812988
8033 3.42744064331055
8034 3.34378576278687
8035 3.370037317276
8036 3.29897785186768
8037 3.21357417106628
8038 3.29296827316284
8039 3.54659962654114
8040 3.40627861022949
8041 3.42357873916626
8042 3.28419780731201
8043 3.44513440132141
8044 3.49143624305725
8045 3.55547595024109
8046 3.25047612190247
8047 3.30874562263489
8048 3.40243935585022
8049 3.50241041183472
8050 3.41333341598511
8051 3.31324863433838
8052 3.52951645851135
8053 3.32807850837708
8054 3.48544836044312
8055 3.45971441268921
8056 3.48582315444946
8057 3.47868347167969
8058 3.41634368896484
8059 3.40375638008118
8060 3.59699463844299
8061 3.31797289848328
8062 3.53150320053101
8063 3.61181354522705
8064 3.55369329452515
8065 3.43699645996094
8066 3.53125762939453
8067 3.48451900482178
8068 3.27444648742676
8069 3.35652184486389
8070 3.42325592041016
8071 3.33379721641541
8072 3.49796462059021
8073 3.41111874580383
8074 3.54434704780579
8075 3.28876137733459
8076 3.36438322067261
8077 3.4204409122467
8078 3.42313718795776
8079 3.34433603286743
8080 3.47681903839111
8081 3.37505698204041
8082 3.32841992378235
8083 3.3809642791748
8084 3.39890551567078
8085 3.41418099403381
8086 3.25209522247314
8087 3.54417657852173
8088 3.49450945854187
8089 3.43172407150269
8090 3.59076452255249
8091 3.52400994300842
8092 4.0000147819519
8093 3.93137192726135
8094 3.7158625125885
8095 3.65976428985596
8096 3.78766417503357
8097 3.87080955505371
8098 3.69410920143127
8099 3.48785638809204
8100 3.55365490913391
8101 3.65112972259521
8102 3.77850985527039
8103 3.64692068099976
8104 3.78136372566223
8105 3.8311984539032
8106 3.78052854537964
8107 3.52416372299194
8108 3.52317571640015
8109 3.54229354858398
8110 3.69247174263
8111 3.61241364479065
8112 3.69845962524414
8113 3.55571937561035
8114 3.72199273109436
8115 3.67471742630005
8116 3.42678093910217
8117 3.59101939201355
8118 3.45573592185974
8119 3.72349715232849
8120 3.4521312713623
8121 3.48433685302734
8122 3.27992463111877
8123 3.20759701728821
8124 3.28098964691162
8125 3.30475091934204
8126 3.3588752746582
8127 3.10044002532959
8128 2.84104299545288
8129 3.0664074420929
8130 3.42515444755554
8131 3.33880400657654
8132 3.39963102340698
8133 3.1025288105011
8134 3.58186292648315
8135 3.92499327659607
8136 3.60588645935059
8137 3.63117814064026
8138 3.71959853172302
8139 3.79903626441956
8140 3.72202515602112
8141 3.67918562889099
8142 3.75941681861877
8143 3.63458275794983
8144 3.77651929855347
8145 3.56709337234497
8146 3.52721643447876
8147 3.9052722454071
8148 3.58941555023193
8149 3.38918852806091
8150 3.58313369750977
8151 3.48064398765564
8152 3.73238301277161
8153 3.87527251243591
8154 3.61182999610901
8155 3.55456876754761
8156 3.80275511741638
8157 3.57153391838074
8158 3.68489241600037
8159 3.67239785194397
8160 3.6359281539917
8161 3.67361283302307
8162 3.79769015312195
8163 3.62635350227356
8164 3.72886323928833
8165 3.5721333026886
8166 3.824538230896
8167 3.6028163433075
8168 3.68234944343567
8169 3.50259017944336
8170 3.63936591148376
8171 3.68655729293823
8172 3.58832287788391
8173 3.52974605560303
8174 3.58782601356506
8175 3.39709091186523
8176 3.95019459724426
8177 3.58630800247192
8178 3.58823204040527
8179 3.50787997245789
8180 3.6470627784729
8181 3.725013256073
8182 3.57442307472229
8183 3.72104263305664
8184 3.43226623535156
8185 3.64511179924011
8186 3.42732644081116
8187 3.31126475334167
8188 3.29631114006042
8189 3.21300363540649
8190 3.52643895149231
8191 3.38779520988464
8192 3.24564290046692
8193 3.32913446426392
8194 3.57804846763611
8195 3.20253777503967
8196 3.43418455123901
8197 3.63856911659241
8198 3.52928495407104
8199 3.48127818107605
8200 3.46425795555115
8201 3.62148761749268
8202 3.37892842292786
8203 3.53773045539856
8204 3.39420413970947
8205 3.3126757144928
8206 3.62521314620972
8207 3.71927356719971
8208 3.65966582298279
8209 3.670170545578
8210 3.65901136398315
8211 3.58681440353394
8212 3.2656409740448
8213 2.93463540077209
8214 2.83986949920654
8215 2.94407987594604
8216 2.97668933868408
8217 2.77902913093567
8218 2.93292665481567
8219 3.01569795608521
8220 3.19176340103149
8221 3.14290118217468
8222 3.16887807846069
8223 3.29185652732849
8224 3.20382976531982
8225 3.37154221534729
8226 3.26930809020996
8227 3.20207595825195
8228 3.39310383796692
8229 3.15374636650085
8230 3.0541410446167
8231 3.29146528244019
8232 3.2959201335907
8233 3.39597201347351
8234 3.37473011016846
8235 3.19848012924194
8236 3.28889775276184
8237 3.17944312095642
8238 3.29665565490723
8239 3.33620166778564
8240 3.27430391311646
8241 3.40612769126892
8242 3.20228314399719
8243 3.57630252838135
8244 3.37718081474304
8245 3.22045087814331
8246 3.50750112533569
8247 3.30084013938904
8248 3.5543839931488
8249 3.39167308807373
8250 3.51049876213074
8251 3.10147857666016
8252 3.13446617126465
8253 3.05809497833252
8254 3.41695642471313
8255 3.2775239944458
8256 3.2166588306427
8257 3.23425340652466
8258 3.40234160423279
8259 3.38190507888794
8260 3.25938105583191
8261 3.09394907951355
8262 2.80774998664856
8263 2.93299579620361
8264 3.2016224861145
8265 2.95318794250488
8266 3.08068537712097
8267 3.05218243598938
8268 2.82979249954224
8269 3.16930413246155
8270 2.88428616523743
8271 2.84091877937317
8272 2.71669411659241
8273 2.9175500869751
8274 3.1731116771698
8275 2.85982775688171
8276 2.78387403488159
8277 2.80568695068359
8278 2.89072632789612
8279 2.90072202682495
8280 2.84682631492615
8281 2.84836101531982
8282 2.94210410118103
8283 2.76587629318237
8284 2.65891051292419
8285 2.6926691532135
8286 2.78121089935303
8287 2.89498615264893
8288 2.93911671638489
8289 2.83089971542358
8290 2.82649660110474
8291 2.93684196472168
8292 3.06572651863098
8293 2.78812837600708
8294 2.88655257225037
8295 3.03593182563782
8296 2.93522715568542
8297 2.96603488922119
8298 3.16536545753479
8299 3.10303354263306
8300 3.12659573554993
8301 2.95155739784241
8302 2.92163419723511
8303 3.10875391960144
8304 2.97275495529175
8305 2.9198112487793
8306 2.91171741485596
8307 2.90640902519226
8308 3.26794838905334
8309 3.02304816246033
8310 3.04265952110291
8311 2.82445502281189
8312 2.95151591300964
8313 3.20521569252014
8314 3.09050178527832
8315 3.09545969963074
8316 2.88372325897217
8317 3.00086712837219
8318 2.93441390991211
8319 3.08073019981384
8320 3.05230045318604
8321 3.14714241027832
8322 3.15014672279358
8323 3.18040823936462
8324 3.17968440055847
8325 3.09806036949158
8326 2.86484336853027
8327 3.11683511734009
8328 3.17794823646545
8329 3.11125016212463
8330 3.21290969848633
8331 3.04507637023926
8332 2.96557998657227
8333 3.13348603248596
8334 3.06437993049622
8335 3.12837147712708
8336 3.18713116645813
8337 3.33243203163147
8338 3.38985705375671
8339 3.18234920501709
8340 2.97497749328613
8341 3.30133366584778
8342 3.36645555496216
8343 3.24268484115601
8344 3.16652894020081
8345 3.21656727790833
8346 3.2165105342865
8347 3.35778713226318
8348 3.08067774772644
8349 3.43297696113586
8350 3.49442362785339
8351 3.05953907966614
8352 3.03093481063843
8353 3.24676823616028
8354 3.13124108314514
8355 3.30677533149719
8356 2.94124960899353
8357 3.21960091590881
8358 3.17716002464294
8359 3.03865742683411
8360 3.14538979530334
8361 3.15088152885437
8362 3.092453956604
8363 3.04204559326172
8364 3.27190756797791
8365 3.14769792556763
8366 3.17759203910828
8367 3.34720420837402
8368 3.23305559158325
8369 3.30231142044067
8370 3.30836939811707
8371 3.30189633369446
8372 3.21610522270203
8373 3.28929901123047
8374 3.37058258056641
8375 3.10719871520996
8376 3.25671076774597
8377 3.2859628200531
8378 3.15920162200928
8379 3.27708721160889
8380 3.28790736198425
8381 3.24639272689819
8382 3.25989031791687
8383 3.17640542984009
8384 3.17927479743958
8385 3.18644165992737
8386 3.40433979034424
8387 3.22863483428955
8388 3.31025409698486
8389 3.15731191635132
8390 3.08225750923157
8391 3.2646472454071
8392 3.21138691902161
8393 3.37363934516907
8394 3.0998260974884
8395 3.20107913017273
8396 3.16275978088379
8397 3.22655653953552
8398 3.21889352798462
8399 3.14711475372314
8400 3.13945126533508
8401 3.2590868473053
8402 3.39107966423035
8403 3.14227986335754
8404 3.25211787223816
8405 3.21361684799194
8406 3.29465985298157
8407 3.24181270599365
8408 3.09264063835144
8409 3.19097208976746
8410 3.19411468505859
8411 3.19929528236389
8412 3.10749626159668
8413 2.95033812522888
8414 3.12172818183899
8415 3.00681281089783
8416 3.00221562385559
8417 3.07808446884155
8418 3.0504264831543
8419 2.97660851478577
8420 3.13948369026184
8421 3.09864401817322
8422 3.00295519828796
8423 2.66903328895569
8424 2.86705756187439
8425 3.07171297073364
8426 3.14964532852173
8427 2.96899437904358
8428 3.01477026939392
8429 3.00466322898865
8430 2.98007845878601
8431 3.13395547866821
8432 3.09330320358276
8433 2.97518634796143
8434 3.03218364715576
8435 3.02126312255859
8436 3.13803720474243
8437 3.02124190330505
8438 2.95717430114746
8439 3.14299631118774
8440 2.99401330947876
8441 2.92759609222412
8442 3.14161729812622
8443 2.87681078910828
8444 3.11008596420288
8445 2.98234891891479
8446 3.00552201271057
8447 3.28253650665283
8448 2.88522863388062
8449 2.81516909599304
8450 2.73578500747681
8451 2.64237880706787
8452 2.52138805389404
8453 2.60499811172485
8454 2.72482085227966
8455 2.52204585075378
8456 2.69883680343628
8457 2.98249220848083
8458 2.66255211830139
8459 2.72601294517517
8460 2.93983769416809
8461 2.75222110748291
8462 2.84877419471741
8463 2.4215395450592
8464 2.71911311149597
8465 2.79404711723328
8466 2.94971799850464
8467 2.98245406150818
8468 3.01178026199341
8469 2.8674008846283
8470 2.86140370368958
8471 3.03698301315308
8472 3.13453698158264
8473 3.01874685287476
8474 3.11973643302917
8475 3.22850966453552
8476 3.13244390487671
8477 3.02392578125
8478 3.05739140510559
8479 3.10312819480896
8480 3.01493263244629
8481 2.94271516799927
8482 3.10586738586426
8483 2.84957027435303
8484 2.93538665771484
8485 2.78667259216309
8486 2.89322757720947
8487 3.08728003501892
8488 3.07197833061218
8489 3.0638153553009
8490 3.09699940681458
8491 2.97205901145935
8492 3.04015111923218
8493 3.15766143798828
8494 2.93693470954895
8495 3.1184401512146
8496 3.0549111366272
8497 3.19225263595581
8498 2.94442963600159
8499 3.00265884399414
8500 3.29029750823975
8501 3.10742282867432
8502 3.14881920814514
8503 3.08044195175171
8504 2.86719393730164
8505 3.20559978485107
8506 3.15404534339905
8507 3.08320307731628
8508 2.96985626220703
8509 3.0663468837738
8510 3.3740656375885
8511 3.15290641784668
8512 3.03838205337524
8513 3.16400790214539
8514 3.15201497077942
8515 3.03441309928894
8516 3.17528176307678
8517 3.00132942199707
8518 2.95415735244751
8519 2.99666333198547
8520 2.99293923377991
8521 3.02617788314819
8522 3.07839274406433
8523 2.93853354454041
8524 3.10185503959656
8525 3.01400446891785
8526 3.04908466339111
8527 3.082674741745
8528 3.05571603775024
8529 3.05585479736328
8530 3.16184020042419
8531 3.10080647468567
8532 2.88290238380432
8533 2.97238397598267
8534 2.9611074924469
8535 2.95492148399353
8536 2.99466109275818
8537 3.08311700820923
8538 2.88886594772339
8539 3.07438731193542
8540 2.95803093910217
8541 3.03143572807312
8542 3.11425518989563
8543 3.04280424118042
8544 3.03054666519165
8545 2.94553875923157
8546 3.0954213142395
8547 3.24804902076721
8548 3.18281388282776
8549 3.22536516189575
8550 3.04633808135986
8551 3.22852659225464
8552 3.21311950683594
8553 2.99397277832031
8554 3.11085629463196
8555 3.04043459892273
8556 2.98642301559448
8557 3.05356287956238
8558 2.70015621185303
8559 2.90825033187866
8560 3.09917593002319
8561 2.88750529289246
8562 3.00105977058411
8563 2.82644987106323
8564 2.92747640609741
8565 2.69808173179626
8566 3.03691411018372
8567 2.92595171928406
8568 2.90857815742493
8569 2.8398232460022
8570 2.86967015266418
8571 3.03849363327026
8572 2.84775805473328
8573 3.08046889305115
8574 2.94985151290894
8575 3.08855152130127
8576 3.10391855239868
8577 3.01836323738098
8578 2.93989729881287
8579 2.86880421638489
8580 2.8274941444397
8581 2.89042830467224
8582 2.94378161430359
8583 2.69857811927795
8584 2.85501837730408
8585 3.11812376976013
8586 3.00616002082825
8587 3.03626155853271
8588 3.13010168075562
8589 2.93006038665771
8590 2.86100721359253
8591 2.9244589805603
8592 2.87923359870911
8593 2.90277314186096
8594 2.78709292411804
8595 2.8021228313446
8596 2.97197580337524
8597 2.90534853935242
8598 2.94767284393311
8599 2.82336616516113
8600 2.81272149085999
8601 2.87514805793762
8602 2.69719266891479
8603 2.84102702140808
8604 2.78187322616577
8605 2.97663736343384
8606 2.89258766174316
8607 3.09472465515137
8608 3.0121922492981
8609 2.6480975151062
8610 3.04617166519165
8611 2.87618184089661
8612 2.96862578392029
8613 2.97391152381897
8614 3.02502584457397
8615 3.0857789516449
8616 3.04682636260986
8617 2.87033009529114
8618 2.98994612693787
8619 3.10162544250488
8620 2.78673481941223
8621 2.53550839424133
8622 2.80013203620911
8623 3.02401185035706
8624 2.82850241661072
8625 2.96472096443176
8626 3.00488638877869
8627 2.83095169067383
8628 3.16058015823364
8629 2.95456099510193
8630 2.85690855979919
8631 2.88057470321655
8632 2.88795495033264
8633 2.74255466461182
8634 2.65909290313721
8635 2.58826160430908
8636 2.6351523399353
8637 2.56122159957886
8638 2.83785152435303
8639 2.91765093803406
8640 2.70946145057678
8641 2.40762853622437
8642 2.73551082611084
8643 2.704181432724
8644 2.94672560691833
8645 2.46652221679688
8646 2.67419910430908
8647 2.60704255104065
8648 2.80897164344788
8649 2.57305312156677
8650 2.65505051612854
8651 2.66539430618286
8652 2.49330234527588
8653 2.27363443374634
8654 2.11495733261108
8655 2.42743754386902
8656 2.63244533538818
8657 2.55764675140381
8658 2.35748696327209
8659 2.65616011619568
8660 2.70981335639954
8661 2.742835521698
8662 2.73406624794006
8663 2.67260003089905
8664 2.58311700820923
8665 2.5803062915802
8666 2.68168449401855
8667 2.68642044067383
8668 2.60257196426392
8669 2.56580018997192
8670 2.56518220901489
8671 2.42026686668396
8672 2.60700917243958
8673 2.38423323631287
8674 2.55670309066772
8675 2.6777172088623
8676 2.60080051422119
8677 2.54534316062927
8678 2.53843808174133
8679 2.52126836776733
8680 2.70562243461609
8681 2.58862853050232
8682 2.63441801071167
8683 2.55306839942932
8684 2.57912874221802
8685 2.80692458152771
8686 2.75102138519287
8687 2.66533017158508
8688 2.67012071609497
8689 2.67502403259277
8690 2.47468304634094
8691 2.6774160861969
8692 2.71006965637207
8693 2.62036204338074
8694 2.61710858345032
8695 2.35909247398376
8696 2.42978739738464
8697 2.23806285858154
8698 2.54472184181213
8699 2.56409788131714
8700 2.42748856544495
8701 2.76384234428406
8702 2.62954306602478
8703 2.62395668029785
8704 2.66976141929626
8705 2.65208029747009
8706 2.5720362663269
8707 2.58109354972839
8708 2.57888197898865
8709 2.73389673233032
8710 2.56435561180115
8711 2.72407627105713
8712 2.45909452438354
8713 2.42019581794739
8714 2.41676664352417
8715 2.54874277114868
8716 2.76155948638916
8717 2.40322518348694
8718 2.78031373023987
8719 2.84151101112366
8720 2.74318432807922
8721 2.73207950592041
8722 2.73189043998718
8723 2.60880708694458
8724 2.68183064460754
8725 2.6445107460022
8726 2.67715549468994
8727 2.81745767593384
8728 2.62960863113403
8729 2.64695334434509
8730 2.70425581932068
8731 2.85614156723022
8732 2.70845150947571
8733 3.04148173332214
8734 3.07603573799133
8735 2.57218217849731
8736 2.65406513214111
8737 2.85667967796326
8738 2.80806946754456
8739 2.67135500907898
8740 2.93826293945312
8741 3.08293724060059
8742 3.02775931358337
8743 3.07618141174316
8744 2.76289510726929
8745 3.10703897476196
8746 3.08077573776245
8747 2.85606718063354
8748 2.71804118156433
8749 3.25268316268921
8750 3.31972503662109
8751 3.12709856033325
8752 2.82067704200745
8753 2.93515706062317
8754 2.8977038860321
8755 2.71225023269653
8756 2.96453785896301
8757 2.88583040237427
8758 3.00086712837219
8759 2.84406805038452
8760 2.88726401329041
8761 3.18142151832581
8762 3.28248882293701
8763 2.94582605361938
8764 3.01803278923035
8765 2.96167397499084
8766 2.92175793647766
8767 2.99511384963989
8768 2.80400848388672
8769 2.8516058921814
8770 3.02050375938416
8771 3.08434891700745
8772 3.11944818496704
8773 3.23627305030823
8774 3.01586246490479
8775 3.17643857002258
8776 3.08680319786072
8777 3.22313165664673
8778 3.15333533287048
8779 3.0895528793335
8780 3.34102487564087
8781 2.9305305480957
8782 2.9464168548584
8783 2.94295120239258
8784 2.76170444488525
8785 2.78186202049255
8786 2.74344301223755
8787 3.02848720550537
8788 3.25173211097717
8789 3.28858971595764
8790 3.00709414482117
8791 2.97455453872681
8792 3.02947545051575
8793 3.33238673210144
8794 3.14040780067444
8795 3.18296885490417
8796 3.2004451751709
8797 2.70292115211487
8798 3.0243124961853
8799 2.89228653907776
8800 2.99076962471008
8801 2.77700257301331
8802 2.92353272438049
8803 3.07451581954956
8804 3.33618187904358
8805 3.12832021713257
8806 3.29625678062439
8807 3.29856586456299
8808 3.07941389083862
8809 2.92628264427185
8810 3.15282773971558
8811 3.07171726226807
8812 3.13074398040771
8813 3.3726634979248
8814 2.96747493743896
8815 2.74040412902832
8816 3.29177951812744
8817 3.24629044532776
8818 3.30059194564819
8819 3.30818867683411
8820 2.77745199203491
8821 2.77704620361328
8822 2.95355129241943
8823 2.81063318252563
8824 2.77933764457703
8825 2.79804730415344
8826 2.90183997154236
8827 2.81147074699402
8828 3.04476356506348
8829 2.74466729164124
8830 2.98604583740234
8831 2.66185688972473
8832 2.30531668663025
8833 2.81857991218567
8834 2.84606742858887
8835 2.75662207603455
8836 2.80668020248413
8837 2.74515914916992
8838 2.61024856567383
8839 3.11128044128418
8840 3.05898261070251
8841 3.28464102745056
8842 3.20576763153076
8843 3.66542267799377
8844 3.53834867477417
8845 3.29866743087769
8846 2.9355034828186
8847 3.00441884994507
8848 3.38434934616089
8849 3.17423939704895
8850 3.13425469398499
8851 3.07106184959412
8852 3.43567037582397
8853 3.10312485694885
8854 3.33209729194641
8855 3.34618544578552
8856 3.4320867061615
8857 4.07080316543579
8858 4.01391172409058
8859 3.9084312915802
8860 3.83215594291687
8861 3.81484842300415
8862 3.37470984458923
8863 2.89415335655212
8864 3.16457200050354
8865 3.28301787376404
8866 2.91505241394043
8867 3.27543115615845
8868 3.13574719429016
8869 3.24544382095337
8870 2.8541316986084
8871 3.33304452896118
8872 2.88196158409119
8873 3.27495050430298
8874 3.33327746391296
8875 2.86298656463623
8876 2.9101710319519
8877 3.32683300971985
8878 3.18291354179382
8879 3.0442476272583
8880 2.83071899414062
8881 3.57411789894104
8882 3.41619849205017
8883 3.4149181842804
8884 3.43549227714539
8885 3.59645414352417
8886 3.72512125968933
8887 3.44108581542969
8888 3.84780621528625
8889 3.53429293632507
8890 3.5762927532196
8891 3.70178389549255
8892 3.68447303771973
8893 3.78534531593323
8894 3.78221774101257
8895 3.62399935722351
8896 4.00492286682129
8897 3.78784561157227
8898 3.86187839508057
8899 4.15223360061646
8900 4.09636354446411
8901 4.20801782608032
8902 3.79810118675232
8903 3.95278406143188
8904 3.72347784042358
8905 4.08751583099365
8906 4.01044321060181
8907 3.85052299499512
8908 3.94319653511047
8909 3.80444312095642
8910 4.05979204177856
8911 4.01338195800781
8912 4.18134593963623
8913 4.15099716186523
8914 3.93977284431458
8915 3.97127461433411
8916 4.20283937454224
8917 3.69132876396179
8918 3.9299144744873
8919 4.00717687606812
8920 3.37305927276611
8921 3.38402342796326
8922 3.52006673812866
8923 3.37288212776184
8924 3.39134645462036
8925 3.12714171409607
8926 3.201336145401
8927 3.44538140296936
8928 3.63868308067322
8929 3.63735675811768
8930 3.1378972530365
8931 3.3844096660614
8932 2.94581246376038
8933 3.2717878818512
8934 3.22198581695557
8935 3.16414952278137
8936 3.21901965141296
8937 2.89693880081177
8938 3.08558678627014
8939 3.17914462089539
8940 3.39360237121582
8941 2.9764084815979
8942 3.34892702102661
8943 3.11690759658813
8944 3.18979501724243
8945 3.03732371330261
8946 3.06395506858826
8947 3.31818771362305
8948 3.1081874370575
8949 3.17582845687866
8950 3.00453400611877
8951 3.34655690193176
8952 3.04594659805298
8953 3.47955465316772
8954 3.23825645446777
8955 3.13603258132935
8956 3.19619560241699
8957 3.09463143348694
8958 2.99405264854431
8959 3.16414618492126
8960 3.04710531234741
8961 3.14684534072876
8962 3.18723440170288
8963 3.16927409172058
8964 3.02083969116211
8965 3.21969175338745
8966 3.10124063491821
8967 3.35849404335022
8968 3.0638222694397
8969 3.06092929840088
8970 3.07624745368958
8971 3.18679475784302
8972 2.92487812042236
8973 3.07571291923523
8974 3.0260226726532
8975 3.09515595436096
8976 3.24947357177734
8977 3.14064359664917
8978 3.1108238697052
8979 3.40540289878845
8980 3.26821422576904
8981 3.20282912254333
8982 3.31107234954834
8983 3.18700003623962
8984 3.00287485122681
8985 3.86005544662476
8986 3.23323583602905
8987 3.04342651367188
8988 2.90754675865173
8989 2.79012823104858
8990 2.95266723632812
8991 3.06977272033691
8992 3.03802680969238
8993 2.89173030853271
8994 3.07498168945312
8995 3.17809772491455
8996 3.38931679725647
8997 3.45029878616333
8998 3.44259214401245
8999 3.43988251686096
9000 3.18325901031494
9001 3.61605429649353
9002 3.94682884216309
9003 3.72840332984924
9004 3.90306520462036
9005 3.84964561462402
9006 4.00535583496094
9007 3.85289812088013
9008 3.70042085647583
9009 3.70098114013672
9010 3.51757764816284
9011 3.30441808700562
9012 3.63256788253784
9013 3.15591979026794
9014 3.44114279747009
9015 3.67512798309326
9016 3.34894466400146
9017 3.27379107475281
9018 3.37239241600037
9019 3.21425414085388
9020 3.39559102058411
9021 3.15104413032532
9022 3.23387861251831
9023 3.27802991867065
9024 3.15380620956421
9025 3.04508972167969
9026 3.19143509864807
9027 3.18728518486023
9028 3.25803446769714
9029 3.16127467155457
9030 3.15437722206116
9031 3.52250051498413
9032 3.63925695419312
9033 3.11848402023315
9034 3.1310863494873
9035 3.10941243171692
9036 2.92203950881958
9037 2.86766982078552
9038 3.14964175224304
9039 3.05357432365417
9040 2.92416596412659
9041 2.95871758460999
9042 3.11455392837524
9043 2.90564179420471
9044 2.91665697097778
9045 3.23120975494385
9046 3.35263347625732
9047 3.45377516746521
9048 3.61630368232727
9049 3.13783812522888
9050 3.30312752723694
9051 3.19877767562866
9052 3.49150681495667
9053 3.45936632156372
9054 3.59925007820129
9055 3.322350025177
9056 3.4287736415863
9057 3.66439938545227
9058 3.59257292747498
9059 3.24465656280518
9060 3.13604760169983
9061 3.52417516708374
9062 3.57146978378296
9063 3.62129545211792
9064 3.41759920120239
9065 3.50362753868103
9066 3.17292284965515
9067 3.57650685310364
9068 3.11464715003967
9069 3.57510280609131
9070 3.71627759933472
9071 3.64558386802673
9072 3.49385404586792
9073 3.45862126350403
9074 3.5279381275177
9075 3.66475558280945
9076 3.50316405296326
9077 3.32240509986877
9078 3.72446966171265
9079 3.43505191802979
9080 3.71390700340271
9081 3.49822950363159
9082 3.51215124130249
9083 3.35794734954834
9084 3.36991262435913
9085 3.44498491287231
9086 3.24351787567139
9087 3.37840437889099
9088 3.43188166618347
9089 3.40580821037292
9090 3.3225634098053
9091 3.41542100906372
9092 3.25766944885254
9093 3.46658968925476
9094 3.45173764228821
9095 3.29541873931885
9096 3.33052682876587
9097 3.52282404899597
9098 3.48639941215515
9099 3.37509274482727
9100 3.59805488586426
9101 3.50426626205444
9102 3.58599543571472
9103 3.6771023273468
9104 3.66927552223206
9105 3.47896862030029
9106 3.5641918182373
9107 3.72392678260803
9108 3.84518432617188
9109 3.56624603271484
9110 3.73469877243042
9111 3.68743300437927
9112 3.593266248703
9113 3.62289023399353
9114 3.54620909690857
9115 3.61746191978455
9116 3.61036324501038
9117 3.48925065994263
9118 3.62726020812988
9119 3.55992865562439
9120 3.5449378490448
9121 3.52040815353394
9122 3.54298210144043
9123 3.68430328369141
9124 3.5310754776001
9125 3.45667409896851
9126 3.42374873161316
9127 3.45285940170288
9128 3.37901425361633
9129 3.38454818725586
9130 3.44781231880188
9131 3.63139677047729
9132 3.46389007568359
9133 3.51149344444275
9134 3.51753997802734
9135 3.52294206619263
9136 3.45918583869934
9137 3.293137550354
9138 3.35536766052246
9139 3.36227893829346
9140 3.31180858612061
9141 3.26305341720581
9142 3.39982318878174
9143 3.26588702201843
9144 3.52467012405396
9145 2.93411684036255
9146 3.11763834953308
9147 3.38107466697693
9148 3.36527705192566
9149 3.46303296089172
9150 3.24471306800842
9151 3.39055323600769
9152 3.53699827194214
9153 3.51348781585693
9154 3.41305232048035
9155 3.53797626495361
9156 3.27547788619995
9157 3.49851679801941
9158 3.49736547470093
9159 3.44537329673767
9160 3.5298969745636
9161 3.50644087791443
9162 3.46597862243652
9163 3.46054601669312
9164 3.52527737617493
9165 3.54056453704834
9166 3.74640321731567
9167 3.62439060211182
9168 3.43265652656555
9169 3.43594193458557
9170 3.37912726402283
9171 3.57623529434204
9172 3.24344491958618
9173 3.47867798805237
9174 3.39042472839355
9175 3.19139432907104
9176 3.35818839073181
9177 3.68313479423523
9178 3.47311067581177
9179 3.27862668037415
9180 3.39374184608459
9181 3.35917448997498
9182 3.49494934082031
9183 3.22867774963379
9184 3.2685079574585
9185 3.34099841117859
9186 3.18716287612915
9187 3.2448103427887
9188 3.22758007049561
9189 3.34653782844543
9190 3.39333391189575
9191 3.29418635368347
9192 3.24515604972839
9193 3.49188709259033
9194 3.00667524337769
9195 3.19531226158142
9196 3.13285732269287
9197 3.09302926063538
9198 3.10193586349487
9199 3.19140601158142
9200 3.19667148590088
9201 3.09483528137207
9202 3.39159107208252
9203 3.43519926071167
9204 3.34009075164795
9205 3.32964253425598
9206 3.34860110282898
9207 3.58270335197449
9208 3.43783712387085
9209 3.36544680595398
9210 3.10468816757202
9211 3.05388593673706
9212 3.06404995918274
9213 3.28390288352966
9214 3.08548784255981
9215 3.21991634368896
9216 2.91747879981995
9217 3.182293176651
9218 3.15081715583801
9219 3.36446356773376
9220 3.13172578811646
9221 2.96410059928894
9222 3.17681121826172
9223 3.2470223903656
9224 3.36612939834595
9225 3.29270911216736
9226 3.36453914642334
9227 3.30725121498108
9228 3.30182671546936
9229 3.37686705589294
9230 3.26171851158142
9231 3.34629559516907
9232 3.36316084861755
9233 3.44531989097595
9234 3.22821855545044
9235 3.20804786682129
9236 3.34464931488037
9237 3.54877948760986
9238 3.19461917877197
9239 3.32984757423401
9240 3.44480109214783
9241 3.10525441169739
9242 3.51808166503906
9243 3.63600778579712
9244 3.28587675094604
9245 3.40109801292419
9246 3.16003561019897
9247 3.38995766639709
9248 3.27767324447632
9249 3.0791118144989
9250 3.33722805976868
9251 3.29898738861084
9252 3.33392286300659
9253 3.27701807022095
9254 3.27006983757019
9255 3.28121256828308
9256 3.34279465675354
9257 3.33184432983398
9258 3.31317377090454
9259 3.43195581436157
9260 3.35891366004944
9261 3.1948869228363
9262 3.33123278617859
9263 3.34493565559387
9264 3.34994173049927
9265 3.4622962474823
9266 3.35321521759033
9267 3.28843140602112
9268 3.23650002479553
9269 3.3302960395813
9270 3.31585001945496
9271 3.31940984725952
9272 3.36163258552551
9273 3.58040499687195
9274 3.54064869880676
9275 3.47858452796936
9276 3.32998466491699
9277 3.48720765113831
9278 3.26010632514954
9279 3.47600960731506
9280 3.37456703186035
9281 3.49326801300049
9282 3.56992840766907
9283 3.47164273262024
9284 3.43902158737183
9285 3.24323439598083
9286 3.28659677505493
9287 3.35195469856262
9288 3.54139757156372
9289 3.40416049957275
9290 3.10613250732422
9291 3.23685789108276
9292 3.15191864967346
9293 3.38002109527588
9294 3.27804327011108
9295 3.45022892951965
9296 3.11883163452148
9297 3.24277257919312
9298 3.31536650657654
9299 3.3512704372406
9300 3.30526256561279
9301 3.29945278167725
9302 3.30719375610352
9303 3.21922850608826
9304 3.21125888824463
9305 3.18279814720154
9306 3.14977693557739
9307 3.16571879386902
9308 3.25722408294678
9309 3.06901860237122
9310 3.44409322738647
9311 3.66814112663269
9312 3.2937970161438
9313 3.64331316947937
9314 3.46956872940063
9315 3.43353486061096
9316 3.3707263469696
9317 3.36281085014343
9318 3.25422596931458
9319 3.46286702156067
9320 3.19133329391479
9321 3.28467416763306
9322 3.43092083930969
9323 3.59054589271545
9324 3.36667346954346
9325 3.44233727455139
9326 3.3057701587677
9327 3.20698833465576
9328 3.3942084312439
9329 3.37506937980652
9330 3.25424981117249
9331 3.28384208679199
9332 3.42317700386047
9333 3.217609167099
9334 3.19918203353882
9335 3.27629566192627
9336 3.1176335811615
9337 3.08357977867126
9338 3.3144474029541
9339 3.51170754432678
9340 3.3872377872467
9341 3.37513446807861
9342 3.33116912841797
9343 3.34667730331421
9344 3.47297072410583
9345 3.2836434841156
9346 3.35465359687805
9347 3.16054677963257
9348 3.28353500366211
9349 3.25177478790283
9350 3.40292263031006
9351 3.15555143356323
9352 3.29951977729797
9353 3.17200303077698
9354 3.21128249168396
9355 3.32813477516174
9356 3.08105278015137
9357 3.11929178237915
9358 3.23316264152527
9359 3.10641741752625
9360 3.20641088485718
9361 3.19560861587524
9362 2.89831590652466
9363 3.17974853515625
9364 2.82063460350037
9365 3.14348220825195
9366 3.22027087211609
9367 3.0245246887207
9368 3.11563110351562
9369 3.30060982704163
9370 3.15150904655457
9371 3.16881799697876
9372 3.39935874938965
9373 3.55208897590637
9374 3.17752838134766
9375 3.13511228561401
9376 3.20202112197876
9377 3.27150774002075
9378 3.27396106719971
9379 3.31448030471802
9380 3.09689974784851
9381 3.17029500007629
9382 3.20660710334778
9383 3.29549360275269
9384 3.20275950431824
9385 3.19909381866455
9386 3.28860569000244
9387 3.27049160003662
9388 3.02382564544678
9389 3.08317399024963
9390 2.90645813941956
9391 3.1063826084137
9392 3.02367353439331
9393 3.04531025886536
9394 2.97456908226013
9395 2.94622445106506
9396 3.04560995101929
9397 2.99553894996643
9398 3.20081520080566
9399 3.0263454914093
9400 2.90716123580933
9401 3.07077383995056
9402 3.20240354537964
9403 3.14788961410522
9404 3.12473368644714
9405 3.05501246452332
9406 3.22251963615417
9407 3.14329171180725
9408 2.88845586776733
9409 3.11413478851318
9410 2.76866340637207
9411 3.07426476478577
9412 3.05044841766357
9413 3.04648613929749
9414 3.16051864624023
9415 3.29130601882935
9416 2.88323712348938
9417 3.09524488449097
9418 3.126784324646
9419 3.16272449493408
9420 3.12467408180237
9421 3.0537383556366
9422 3.20165324211121
9423 3.11439633369446
9424 3.0705509185791
9425 3.1283757686615
9426 3.30127024650574
9427 3.19213700294495
9428 3.02766633033752
9429 3.15708041191101
9430 3.32651901245117
9431 3.32504916191101
9432 2.95170712471008
9433 3.04167103767395
9434 3.11620664596558
9435 3.0907781124115
9436 3.02723979949951
9437 3.08541989326477
9438 2.78170800209045
9439 3.1230845451355
9440 2.65504455566406
9441 2.68121480941772
9442 2.92307138442993
9443 2.81101417541504
9444 2.76087212562561
9445 2.75497651100159
9446 2.90047287940979
9447 2.97193241119385
9448 2.87455081939697
9449 2.71364212036133
9450 2.92068862915039
9451 3.03122639656067
9452 2.98607683181763
9453 3.05152869224548
9454 3.07359552383423
9455 2.96614074707031
9456 2.76822829246521
9457 2.92686557769775
9458 2.96347713470459
9459 2.84013938903809
9460 2.7988338470459
9461 2.75327801704407
9462 2.80404472351074
9463 2.93289136886597
9464 2.84494948387146
9465 2.7626588344574
9466 2.85149216651917
9467 2.94671297073364
9468 2.95928025245667
9469 3.19973707199097
9470 2.91576337814331
9471 2.91829371452332
9472 3.22330522537231
9473 3.07008767127991
9474 3.0859842300415
9475 2.74294304847717
9476 2.84512519836426
9477 2.94431591033936
9478 2.87914204597473
9479 2.97266292572021
9480 2.89368462562561
9481 3.08929347991943
9482 2.7667818069458
9483 2.76416182518005
9484 2.93625783920288
9485 2.83540368080139
9486 2.95078992843628
9487 2.99594712257385
9488 2.86576056480408
9489 3.00297260284424
9490 3.18440198898315
9491 2.64512872695923
9492 3.07833433151245
9493 2.83416962623596
9494 2.8659725189209
9495 3.02432513237
9496 3.01133632659912
9497 2.83734560012817
9498 2.92775940895081
9499 2.86039400100708
9500 2.84669661521912
9501 2.63650703430176
9502 2.77088713645935
9503 2.77611565589905
9504 2.73183107376099
9505 2.99364876747131
9506 2.92975640296936
9507 2.98753046989441
9508 3.00009417533875
9509 2.78445315361023
9510 2.6953604221344
9511 2.68232846260071
9512 2.40272855758667
9513 2.67732119560242
9514 2.86126351356506
9515 2.72704172134399
9516 2.96656346321106
9517 2.59814786911011
9518 2.79772520065308
9519 2.63082051277161
9520 2.65034365653992
9521 2.88710927963257
9522 2.81532597541809
9523 2.71407914161682
9524 2.61723732948303
9525 2.66372466087341
9526 2.69219088554382
9527 2.75773119926453
9528 2.62395191192627
9529 2.72339463233948
9530 2.93433165550232
9531 2.98623323440552
9532 2.67118310928345
9533 2.64264845848083
9534 2.51921033859253
9535 2.67794728279114
9536 2.78988480567932
9537 2.74627709388733
9538 2.78058457374573
9539 2.65283560752869
9540 2.75738048553467
9541 2.74061727523804
9542 2.88391757011414
9543 2.77795433998108
9544 2.77134919166565
9545 2.77952599525452
9546 2.86302518844604
9547 2.99293041229248
9548 2.69408965110779
9549 2.89150643348694
9550 2.89377689361572
9551 2.95889091491699
9552 2.93374872207642
9553 2.93609738349915
9554 2.69744181632996
9555 2.8236608505249
9556 2.69362902641296
9557 2.71119904518127
9558 2.82871413230896
9559 2.82684111595154
9560 2.78217625617981
9561 2.71148180961609
9562 2.86153101921082
9563 2.79352998733521
9564 2.93783831596375
9565 2.68901562690735
9566 2.6588671207428
9567 2.88865876197815
9568 2.91617870330811
9569 2.99288821220398
9570 3.03186869621277
9571 2.90405035018921
9572 2.98913288116455
9573 2.79961800575256
9574 2.84600782394409
9575 2.98852229118347
9576 2.97368025779724
9577 2.90479612350464
9578 2.84149765968323
9579 3.06920886039734
9580 2.82280969619751
9581 2.55588674545288
9582 2.86453008651733
9583 3.17057251930237
9584 2.93096852302551
9585 2.96404409408569
9586 3.10853886604309
9587 3.28683829307556
9588 3.03541374206543
9589 2.86199688911438
9590 3.28016829490662
9591 3.16273713111877
9592 3.24254727363586
9593 3.09320473670959
9594 2.90419054031372
9595 2.8938775062561
9596 3.01496911048889
9597 3.00005078315735
9598 2.92485070228577
9599 2.78556346893311
9600 2.77132987976074
9601 2.9527428150177
9602 2.87792658805847
9603 2.93400049209595
9604 2.61857318878174
9605 2.74252009391785
9606 2.6342499256134
9607 2.49637579917908
9608 2.76891851425171
9609 2.34919118881226
9610 2.80878520011902
9611 2.48336744308472
9612 2.98138236999512
9613 3.14225172996521
9614 3.01623296737671
9615 3.30594062805176
9616 2.98428916931152
9617 2.92060780525208
9618 3.03273439407349
9619 2.99299907684326
9620 2.7547173500061
9621 2.94635891914368
9622 3.37924551963806
9623 2.64474153518677
9624 2.90457129478455
9625 2.91706013679504
9626 2.92373847961426
9627 2.48837542533875
9628 2.83316206932068
9629 2.64811778068542
9630 2.63307666778564
9631 2.58787512779236
9632 2.4924898147583
9633 2.59644818305969
9634 2.9442892074585
9635 2.40048956871033
9636 2.29565167427063
9637 2.79401278495789
9638 2.62675857543945
9639 2.71842288970947
9640 2.78283262252808
9641 2.68890142440796
9642 2.93710112571716
9643 3.08026242256165
9644 3.08941459655762
9645 2.99964737892151
9646 2.99659466743469
9647 2.77086877822876
9648 2.56010127067566
9649 2.9447557926178
9650 2.9185049533844
9651 2.70977377891541
9652 2.77661800384521
9653 2.86199688911438
9654 2.57602262496948
9655 2.94314432144165
9656 2.99083161354065
9657 2.75857257843018
9658 2.56026363372803
9659 2.2549512386322
9660 2.7995023727417
9661 2.65082883834839
9662 2.67897367477417
9663 2.84337949752808
9664 2.85524010658264
9665 2.70430898666382
9666 2.8266179561615
9667 2.93142652511597
9668 2.82524943351746
9669 2.82502460479736
9670 2.95234990119934
9671 2.67688536643982
9672 2.46522951126099
9673 2.66645431518555
9674 2.80957198143005
9675 2.73307585716248
9676 2.78433775901794
9677 2.52627611160278
9678 2.79333853721619
9679 2.4699432849884
9680 2.56377911567688
9681 2.51309871673584
9682 2.40614032745361
9683 2.68846082687378
9684 2.6536283493042
9685 2.51735281944275
9686 2.78173756599426
9687 2.71974873542786
9688 2.51116108894348
9689 2.86357927322388
9690 2.79556608200073
9691 2.75878643989563
9692 2.8434464931488
9693 2.67593717575073
9694 2.74825119972229
9695 2.89853596687317
9696 3.32218956947327
9697 3.37021136283875
9698 2.94993448257446
9699 3.05083131790161
9700 2.97820210456848
9701 3.06111788749695
9702 2.70039868354797
9703 2.78458905220032
9704 2.76982951164246
9705 2.77140116691589
9706 2.95791101455688
9707 2.71083545684814
9708 2.5145366191864
9709 2.5664393901825
9710 2.58753752708435
9711 2.66843962669373
9712 2.59183764457703
9713 2.80625009536743
9714 2.93738174438477
9715 2.71276354789734
9716 2.71087837219238
9717 2.80564832687378
9718 2.76430344581604
9719 2.8427414894104
9720 2.77681589126587
9721 2.86798739433289
9722 2.9002103805542
9723 2.84833121299744
9724 2.88059210777283
9725 3.01082730293274
9726 2.66304755210876
9727 2.73241472244263
9728 2.96087312698364
9729 2.91040682792664
9730 2.64194250106812
9731 2.75377249717712
9732 2.83807587623596
9733 2.79414319992065
9734 2.95552921295166
9735 2.82916855812073
9736 2.81360340118408
9737 2.46291828155518
9738 2.80260729789734
9739 2.76615858078003
9740 2.83418083190918
9741 2.91393113136292
9742 2.85655331611633
9743 2.73977422714233
9744 2.7310094833374
9745 2.79044532775879
9746 2.863196849823
9747 2.76239919662476
9748 2.8230299949646
9749 2.84641575813293
9750 2.77524256706238
9751 2.81266164779663
9752 2.77404952049255
9753 2.56979393959045
9754 2.51062059402466
9755 2.48273110389709
9756 2.60232448577881
9757 2.77240681648254
9758 2.72773957252502
9759 2.68457889556885
9760 2.89027547836304
9761 2.97894191741943
9762 3.06922817230225
9763 2.76770734786987
9764 2.68610405921936
9765 2.80614757537842
9766 2.86720776557922
9767 2.91975998878479
9768 3.02094173431396
9769 2.98772621154785
9770 2.94021654129028
9771 2.97034430503845
9772 2.86193108558655
9773 2.69747138023376
9774 2.56154179573059
9775 2.75163054466248
9776 2.55537796020508
9777 2.61706686019897
9778 2.53472018241882
9779 2.55779790878296
9780 2.55205202102661
9781 2.6524703502655
9782 2.65753841400146
9783 2.73458290100098
9784 2.684809923172
9785 2.55976343154907
9786 2.60354018211365
9787 2.53952312469482
9788 2.76801037788391
9789 2.58437275886536
9790 2.45861887931824
9791 2.43411731719971
9792 2.68426132202148
9793 2.36357474327087
9794 2.57729959487915
9795 2.6898946762085
9796 2.67983174324036
9797 2.44744539260864
9798 2.47418069839478
9799 2.35224652290344
9800 2.40742802619934
9801 2.67240118980408
9802 2.42289304733276
9803 2.67183256149292
9804 2.53168511390686
9805 2.51580119132996
9806 2.78867959976196
9807 2.67716073989868
9808 2.6100811958313
9809 2.92304730415344
9810 2.8862292766571
9811 2.54553174972534
9812 2.64286661148071
9813 2.81862807273865
9814 2.77365231513977
9815 2.67164063453674
9816 2.69103002548218
9817 2.5466411113739
9818 2.85677361488342
9819 2.73536586761475
9820 2.81757950782776
9821 2.71919202804565
9822 2.71008634567261
9823 2.7518298625946
9824 2.63039088249207
9825 2.7302873134613
9826 2.68545889854431
9827 2.43924117088318
9828 2.72543382644653
9829 2.59848999977112
9830 2.85373449325562
9831 2.78439545631409
9832 2.59679746627808
9833 2.57153534889221
9834 2.65811586380005
9835 2.74965572357178
9836 2.65358686447144
9837 2.72408294677734
9838 2.62670636177063
9839 2.59973907470703
9840 2.60323715209961
9841 2.66517329216003
9842 2.65552043914795
9843 2.489497423172
9844 2.52110838890076
9845 2.58401536941528
9846 2.61358952522278
9847 2.74887537956238
9848 2.86369514465332
9849 2.38901257514954
9850 2.54898524284363
9851 2.54044771194458
9852 2.72884464263916
9853 2.56172513961792
9854 2.48635506629944
9855 2.48225450515747
9856 2.47381043434143
9857 2.57959198951721
9858 2.49741792678833
9859 2.42349886894226
9860 2.80151391029358
9861 2.7262647151947
9862 2.82377457618713
9863 2.93514156341553
9864 2.71871590614319
9865 2.91864705085754
9866 2.86796736717224
9867 2.73516964912415
9868 2.852952003479
9869 2.70632648468018
9870 2.40850591659546
9871 2.49027490615845
9872 2.24579215049744
9873 2.52158069610596
9874 2.49819302558899
9875 2.5556628704071
9876 2.46463441848755
9877 2.64471793174744
9878 2.57565450668335
9879 2.71160626411438
9880 2.69447827339172
9881 2.63046956062317
9882 2.56238961219788
9883 2.66188645362854
9884 2.61492538452148
9885 2.50225877761841
9886 2.40532541275024
9887 2.46584391593933
9888 2.67836594581604
9889 2.34244775772095
9890 2.43362665176392
9891 2.26839256286621
9892 2.68134236335754
9893 2.48206114768982
9894 2.55208659172058
9895 2.30154705047607
9896 2.34514546394348
9897 2.64948749542236
9898 2.58245396614075
9899 2.39286112785339
9900 2.56821846961975
9901 2.60483169555664
9902 2.42479968070984
9903 2.78287053108215
9904 2.89945936203003
9905 2.77341341972351
9906 2.72594571113586
9907 2.83483004570007
9908 3.09788155555725
9909 2.63043689727783
9910 2.74625444412231
9911 2.96686601638794
9912 2.753901720047
9913 2.7059531211853
9914 2.73097348213196
9915 3.00962805747986
9916 2.85017347335815
9917 2.989262342453
9918 3.12392163276672
9919 2.89796948432922
9920 3.05191659927368
9921 2.8502471446991
9922 2.88286352157593
9923 2.93175005912781
9924 3.05468940734863
9925 3.35818266868591
9926 3.06171798706055
9927 3.02982521057129
9928 2.96169233322144
9929 3.31164979934692
9930 3.51382851600647
9931 3.15222358703613
9932 2.8370726108551
9933 3.2183883190155
9934 3.35507249832153
9935 3.37370085716248
9936 3.14467883110046
9937 3.0822057723999
9938 3.18189668655396
9939 3.24421977996826
9940 3.24986672401428
9941 2.82137489318848
9942 2.83352494239807
9943 2.61964583396912
9944 2.86222243309021
9945 2.56411123275757
9946 2.77226662635803
9947 2.91751766204834
9948 2.60970330238342
9949 2.61209082603455
9950 2.53720426559448
9951 2.64190292358398
9952 2.73431324958801
9953 2.73475933074951
9954 2.89101123809814
9955 2.71810555458069
9956 2.81478476524353
9957 2.62724184989929
9958 2.83015584945679
9959 2.79562187194824
9960 2.92581725120544
9961 2.69627666473389
9962 3.03111386299133
9963 2.72166538238525
9964 2.84213662147522
9965 2.95837903022766
9966 2.96107029914856
9967 2.68741393089294
9968 3.19548964500427
9969 3.35086297988892
9970 3.26732778549194
9971 2.94018030166626
9972 2.90384840965271
9973 2.85796046257019
9974 2.99643540382385
9975 2.9982807636261
9976 3.42165446281433
9977 3.15333986282349
9978 3.3748791217804
9979 3.31906962394714
9980 3.40419888496399
9981 3.3882315158844
9982 3.29631686210632
9983 3.15396428108215
9984 2.96489381790161
9985 3.00595784187317
9986 3.1856677532196
9987 3.07429933547974
9988 2.97188496589661
9989 3.14891171455383
9990 3.06803011894226
9991 3.06140828132629
9992 3.14984035491943
9993 3.11202788352966
9994 3.14472842216492
9995 2.98841714859009
9996 2.9429829120636
9997 2.65226364135742
9998 2.87897753715515
9999 2.72753190994263
10000 2.74413299560547
10001 2.73339152336121
10002 2.76716375350952
10003 2.6573121547699
10004 2.84733390808105
10005 2.73570561408997
10006 2.66260075569153
10007 2.91599750518799
10008 2.6923303604126
10009 2.73795413970947
10010 3.00865364074707
10011 3.03177070617676
10012 2.92724800109863
10013 3.01347303390503
10014 2.66549277305603
10015 2.67425179481506
10016 2.70678639411926
10017 2.79177212715149
10018 2.8276903629303
10019 2.67760252952576
10020 2.81919312477112
10021 2.94343400001526
10022 2.77052187919617
10023 2.88950824737549
10024 2.80591034889221
10025 2.58921718597412
10026 2.81169962882996
10027 2.36734747886658
10028 2.52557611465454
10029 2.55030751228333
10030 2.54626965522766
10031 2.40390205383301
10032 2.46981501579285
10033 2.74640107154846
10034 2.61052107810974
10035 2.56356692314148
10036 2.60779452323914
10037 2.51808381080627
10038 2.74811959266663
10039 2.40107917785645
10040 2.85531854629517
10041 2.42165803909302
10042 2.32930302619934
10043 2.82802581787109
10044 2.83414602279663
10045 2.70769500732422
10046 2.53032803535461
10047 2.76109766960144
10048 2.7709321975708
10049 2.70688533782959
10050 2.83288240432739
10051 2.72038459777832
10052 2.60940432548523
10053 2.5590980052948
10054 2.625492811203
10055 2.83094167709351
10056 2.87499928474426
10057 2.85054183006287
10058 2.73285984992981
10059 2.8705952167511
10060 2.87224316596985
10061 2.49531722068787
10062 2.48922610282898
10063 2.53757166862488
10064 2.64449524879456
10065 2.68351078033447
10066 2.85334539413452
10067 2.7790904045105
10068 2.70969486236572
10069 2.50893044471741
10070 2.41978120803833
10071 2.54264974594116
10072 2.53809094429016
10073 2.67480754852295
10074 2.54251861572266
10075 2.6396152973175
10076 2.63609790802002
10077 2.72000074386597
10078 2.95862984657288
10079 2.74294686317444
10080 2.90612435340881
10081 2.76451969146729
10082 2.42560720443726
10083 2.79121375083923
10084 2.38595747947693
10085 2.68994069099426
10086 2.68680715560913
10087 2.11861324310303
10088 2.60102200508118
10089 2.69657111167908
10090 2.66374087333679
10091 2.3715717792511
10092 2.96171808242798
10093 2.91360521316528
10094 2.77029538154602
10095 2.91467094421387
10096 3.0831880569458
10097 2.81495428085327
10098 2.78791737556458
10099 2.79025173187256
10100 3.01189374923706
10101 3.06459617614746
10102 3.10992121696472
10103 3.07561945915222
10104 3.1170551776886
10105 3.13457083702087
10106 3.08292007446289
10107 3.11488366127014
10108 3.11232924461365
10109 2.8742036819458
10110 3.29291415214539
10111 2.9864284992218
10112 3.00210428237915
10113 3.0390522480011
10114 3.0263466835022
10115 2.8324990272522
10116 3.03621959686279
10117 3.15674209594727
10118 3.16257858276367
10119 3.05297493934631
10120 3.08259034156799
10121 3.10347628593445
10122 3.25532984733582
10123 3.10145926475525
10124 3.13152861595154
10125 3.17812490463257
10126 3.32446384429932
10127 3.10359406471252
10128 2.95125794410706
10129 2.78590822219849
10130 2.67218089103699
10131 2.7025043964386
10132 2.52631592750549
10133 2.6518669128418
10134 2.88168811798096
10135 2.75935816764832
10136 3.14926147460938
10137 3.08660459518433
10138 3.32820749282837
10139 2.98875904083252
10140 2.97090935707092
10141 3.06543660163879
10142 2.98383021354675
10143 3.0933825969696
10144 2.96145343780518
10145 2.95203375816345
10146 2.77658438682556
10147 3.12257409095764
10148 3.05742621421814
10149 3.06126403808594
10150 2.95968985557556
10151 2.74892544746399
10152 2.83996105194092
10153 3.21669626235962
10154 2.88450980186462
10155 3.02370429039001
10156 2.96923875808716
10157 2.99844980239868
10158 3.17749786376953
10159 2.77030301094055
10160 2.88678646087646
10161 3.02251005172729
10162 3.01683831214905
10163 3.42750644683838
10164 3.11892056465149
10165 2.95625901222229
10166 3.13115882873535
10167 3.12572169303894
10168 3.16335010528564
10169 2.97242546081543
10170 3.02311515808105
10171 2.80255079269409
10172 3.07641863822937
10173 3.28455066680908
10174 3.46528601646423
10175 3.03675603866577
10176 3.0121898651123
10177 3.07947111129761
10178 3.25122857093811
10179 3.25946092605591
10180 3.22472953796387
10181 3.38598442077637
10182 3.46180009841919
10183 3.57863163948059
10184 3.55055236816406
10185 3.64458560943604
10186 3.5634868144989
10187 3.53186941146851
10188 3.63272333145142
10189 3.48968958854675
10190 3.43114614486694
10191 3.30377340316772
10192 3.40653657913208
10193 3.1635730266571
10194 2.92693853378296
10195 3.18488883972168
10196 3.3061683177948
10197 3.53055000305176
10198 3.24340128898621
10199 3.30394005775452
10200 3.52518177032471
10201 3.17248129844666
10202 3.11877727508545
10203 3.54631781578064
10204 3.27495169639587
10205 3.26353549957275
10206 3.39732980728149
10207 3.38975691795349
10208 3.38873553276062
10209 3.23063325881958
10210 3.52548861503601
10211 3.27331161499023
10212 3.25126338005066
10213 3.40965914726257
10214 3.22508835792542
10215 3.07732129096985
10216 3.22467064857483
10217 3.17763781547546
10218 3.17400908470154
10219 3.34426212310791
10220 3.30409598350525
10221 3.48568224906921
10222 3.35899114608765
10223 3.00660586357117
10224 3.30162692070007
10225 2.88827347755432
10226 3.18649911880493
10227 3.10908198356628
10228 3.27207350730896
10229 3.24037957191467
10230 3.32897138595581
10231 3.24175691604614
10232 3.45388126373291
10233 3.24374413490295
10234 3.51105070114136
10235 3.61744952201843
10236 3.19002795219421
10237 3.50054287910461
10238 3.36618590354919
10239 3.20167994499207
10240 3.38181805610657
10241 3.2891526222229
10242 3.33558082580566
10243 3.55084466934204
10244 3.1983425617218
10245 3.44919919967651
10246 3.35278248786926
10247 3.54732847213745
10248 3.31409692764282
10249 3.5411388874054
10250 3.46699690818787
10251 3.51651906967163
10252 3.30236339569092
10253 3.37848472595215
10254 3.60113334655762
10255 3.33715486526489
10256 3.54949879646301
10257 3.49692368507385
10258 3.53188991546631
10259 3.86235952377319
10260 3.78213453292847
10261 3.74590873718262
10262 3.59433484077454
10263 3.67345404624939
10264 3.68867516517639
10265 3.68023300170898
10266 3.56785106658936
10267 3.70033168792725
10268 3.69690537452698
10269 3.68925595283508
10270 3.5382444858551
10271 3.70911431312561
10272 3.45273566246033
10273 3.60304164886475
10274 3.39139270782471
10275 3.37984609603882
10276 3.4940938949585
10277 3.47262668609619
10278 3.36456632614136
10279 3.47942805290222
10280 3.59186673164368
10281 3.52650094032288
10282 3.55566811561584
10283 3.55346012115479
10284 3.70722103118896
10285 3.33647918701172
10286 3.33646249771118
10287 3.42104840278625
10288 3.54272294044495
10289 3.27715945243835
10290 3.36086964607239
10291 3.3857045173645
10292 3.43570590019226
10293 3.46015286445618
10294 3.23551797866821
10295 3.25964498519897
10296 3.22083759307861
10297 3.2413547039032
10298 3.04943919181824
10299 3.18170261383057
10300 3.07828092575073
10301 3.03643894195557
10302 3.19216752052307
10303 3.21154236793518
10304 3.13092231750488
10305 3.14122653007507
10306 3.13639545440674
10307 3.1647961139679
10308 3.0972421169281
10309 3.07565927505493
10310 3.20939993858337
10311 3.18703556060791
10312 2.9820122718811
10313 3.1089940071106
10314 3.08428144454956
10315 3.21323275566101
10316 3.28786110877991
10317 3.08253717422485
10318 2.96158504486084
10319 3.09983539581299
10320 3.01592826843262
10321 3.13749623298645
10322 3.12296342849731
10323 3.18258666992188
10324 3.17019200325012
10325 3.10718894004822
10326 2.92606973648071
10327 3.07313370704651
10328 3.1513135433197
10329 2.9770348072052
10330 3.03184676170349
10331 3.02996516227722
10332 3.08402895927429
10333 3.21061515808105
10334 3.1718111038208
10335 3.2764368057251
10336 3.21705937385559
10337 3.29101610183716
10338 3.53018474578857
10339 3.33103823661804
10340 3.28933787345886
10341 3.25777530670166
10342 3.2712676525116
10343 3.2085428237915
10344 3.28030228614807
10345 3.19289612770081
10346 3.39617729187012
10347 3.06824898719788
10348 2.99373126029968
10349 3.16715669631958
10350 3.04280257225037
10351 2.96943736076355
10352 2.97130680084229
10353 2.73332357406616
10354 2.78500771522522
10355 3.00648379325867
10356 3.07492065429688
10357 3.13083982467651
10358 3.21738934516907
10359 3.08775544166565
10360 3.00354838371277
10361 3.10977959632874
10362 2.922438621521
10363 2.88847637176514
10364 3.11605596542358
10365 3.07520270347595
10366 3.15327572822571
10367 3.13067317008972
10368 3.01925730705261
10369 3.09524917602539
10370 2.99253869056702
10371 3.08836984634399
10372 3.02574586868286
10373 3.21951127052307
10374 3.24490594863892
10375 3.13498544692993
10376 3.12780356407166
10377 3.11982893943787
10378 3.17697978019714
10379 2.96693658828735
10380 3.01933169364929
10381 2.93130469322205
10382 2.9553062915802
10383 3.08616471290588
10384 3.11207437515259
10385 3.07050824165344
10386 3.11004853248596
10387 3.01450324058533
10388 3.19632148742676
10389 3.08638572692871
10390 3.02746438980103
10391 3.10737299919128
10392 3.14856934547424
10393 3.10398101806641
10394 3.10375952720642
10395 3.19425010681152
10396 3.06456398963928
10397 3.06568479537964
10398 2.98557090759277
10399 2.82538819313049
10400 3.09682679176331
10401 2.95193481445312
10402 3.16399025917053
10403 3.2600679397583
10404 3.02066135406494
10405 3.08440709114075
10406 3.20357584953308
10407 3.02550530433655
10408 3.15194296836853
10409 3.1259126663208
10410 3.14023900032043
10411 3.17585396766663
10412 3.21247911453247
10413 3.0772852897644
10414 3.24402809143066
10415 3.07840132713318
10416 3.04831290245056
10417 3.09392952919006
10418 3.15019512176514
10419 3.13150477409363
10420 3.11173033714294
10421 3.23852777481079
10422 3.12702941894531
10423 2.97663331031799
10424 3.24124455451965
10425 3.08677530288696
10426 3.09112215042114
10427 3.10533952713013
10428 3.00555372238159
10429 3.03264927864075
10430 2.97619891166687
10431 3.12371015548706
10432 3.10161209106445
10433 3.09751749038696
10434 3.04118490219116
10435 3.19129419326782
10436 3.1845874786377
10437 3.13863158226013
10438 3.0306248664856
10439 3.13790559768677
10440 2.99837899208069
10441 3.03597521781921
10442 2.95888590812683
10443 3.21489810943604
10444 3.20866751670837
10445 2.74044632911682
10446 3.08950257301331
10447 3.20136332511902
10448 3.18442320823669
10449 3.1337411403656
10450 3.00249242782593
10451 3.01219844818115
10452 2.91059684753418
10453 2.99325799942017
10454 3.05983948707581
10455 3.22891712188721
10456 3.05062055587769
10457 3.06292819976807
10458 3.11760377883911
10459 3.16827273368835
10460 3.10264611244202
10461 3.07744836807251
10462 2.98552942276001
10463 3.18300127983093
10464 3.06861281394958
10465 3.19798707962036
10466 3.30888676643372
10467 3.0038378238678
10468 3.00187873840332
10469 3.14540243148804
10470 3.10368418693542
10471 3.08183073997498
10472 3.18837571144104
10473 3.10563540458679
10474 3.1269679069519
10475 2.88649582862854
10476 2.97012162208557
10477 2.8085401058197
10478 2.8347544670105
10479 2.71130180358887
10480 2.74181818962097
10481 2.66770076751709
10482 2.61402797698975
10483 2.81184887886047
10484 2.69581913948059
10485 2.63244843482971
10486 2.72028231620789
10487 2.59001064300537
10488 2.67779421806335
10489 2.77254676818848
10490 2.7502908706665
10491 2.85172557830811
10492 2.72293591499329
10493 2.57306623458862
10494 2.68637537956238
10495 2.61491537094116
10496 2.67495822906494
10497 2.54521322250366
10498 2.50610327720642
10499 2.53358626365662
10500 2.72487688064575
10501 2.98473381996155
10502 2.79952239990234
10503 2.78852152824402
10504 2.87488436698914
10505 2.95590424537659
10506 2.81920695304871
10507 2.90929245948792
10508 2.91660070419312
10509 2.89552354812622
10510 2.67192101478577
10511 2.77064275741577
10512 2.82339882850647
10513 2.70426774024963
10514 2.86408257484436
10515 2.79817533493042
10516 2.69338703155518
10517 2.80949401855469
10518 2.84509086608887
10519 2.7826030254364
10520 2.74057483673096
10521 2.82389640808105
10522 2.80670213699341
10523 2.78432202339172
10524 2.68661594390869
10525 2.77894949913025
10526 2.99064087867737
10527 2.77846050262451
10528 2.87144637107849
10529 2.8804075717926
10530 2.93506193161011
10531 2.95536708831787
10532 2.88926458358765
10533 2.84655165672302
10534 2.98427987098694
10535 2.91843676567078
10536 2.9122142791748
10537 2.97280859947205
10538 2.96003842353821
10539 2.95161151885986
10540 2.91403818130493
10541 2.98265671730042
10542 2.84287786483765
10543 3.01176953315735
10544 2.96658706665039
10545 2.92988324165344
10546 2.9149067401886
10547 2.93975734710693
10548 2.9308295249939
10549 2.88437175750732
10550 2.95751810073853
10551 3.21800661087036
10552 3.06310296058655
10553 3.13916850090027
10554 3.26740288734436
10555 3.17621779441833
10556 3.4666965007782
10557 3.2657778263092
10558 3.32119655609131
10559 3.3254988193512
10560 3.45884895324707
10561 3.47073197364807
10562 3.40267300605774
10563 3.66979122161865
10564 3.62319421768188
10565 3.25112581253052
10566 3.19842600822449
10567 3.33807754516602
10568 3.60904622077942
10569 3.49136185646057
10570 3.49645185470581
10571 3.57801246643066
10572 3.47035980224609
10573 3.43130135536194
10574 3.69523239135742
10575 3.6595287322998
10576 3.38174247741699
10577 3.36033844947815
10578 3.45480012893677
10579 3.09187984466553
10580 3.48637342453003
10581 3.56295704841614
10582 3.33150315284729
10583 3.46812605857849
10584 3.15745735168457
10585 3.05665016174316
10586 3.17155742645264
10587 3.189692735672
10588 3.35757637023926
10589 3.28430032730103
10590 3.38017654418945
10591 3.1351158618927
10592 3.21520781517029
10593 3.13078808784485
10594 3.08535361289978
10595 3.16008114814758
10596 3.11362075805664
10597 3.15657758712769
10598 2.91939949989319
10599 3.0671546459198
10600 2.96589732170105
10601 3.22145128250122
10602 2.96982407569885
10603 3.01044750213623
10604 2.94936227798462
10605 3.12591671943665
10606 3.10382795333862
10607 3.0991837978363
10608 3.34544134140015
10609 3.01482582092285
10610 3.10952305793762
10611 3.22880458831787
10612 3.06601452827454
10613 3.19280600547791
10614 3.09254050254822
10615 3.13693642616272
10616 3.0992534160614
10617 3.20513033866882
10618 3.28059267997742
10619 3.23691034317017
10620 3.35430955886841
10621 3.28286814689636
10622 2.83998560905457
10623 3.2991943359375
10624 3.32777285575867
10625 3.41788291931152
10626 3.17832374572754
10627 3.32436847686768
10628 3.515700340271
10629 3.24934816360474
10630 3.32835078239441
10631 2.98936295509338
10632 3.22503113746643
10633 3.03115963935852
10634 3.35210776329041
10635 2.93164753913879
10636 3.32818937301636
10637 3.41315793991089
10638 3.39288926124573
10639 3.49049067497253
10640 3.34670805931091
10641 3.3849503993988
10642 2.98058462142944
10643 3.06892538070679
10644 3.30769371986389
10645 3.33401441574097
10646 3.30787062644958
10647 3.29982662200928
10648 3.20933771133423
10649 3.13488173484802
10650 3.1087052822113
10651 3.26171875
10652 3.08908581733704
10653 3.08089470863342
10654 3.10330271720886
10655 3.1046667098999
10656 3.17582941055298
10657 3.39137482643127
10658 3.14396977424622
10659 2.79805040359497
10660 3.08172202110291
10661 3.20608925819397
10662 3.28370666503906
10663 2.91883111000061
10664 3.26072764396667
10665 3.11855578422546
10666 3.08627152442932
10667 3.02090764045715
10668 2.99169540405273
10669 2.78877234458923
10670 3.11413860321045
10671 3.42961239814758
10672 3.06639742851257
10673 2.95438265800476
10674 3.14512634277344
10675 3.12287092208862
10676 2.93780779838562
10677 3.34558439254761
10678 3.08751344680786
10679 3.02514910697937
10680 3.01812958717346
10681 3.15164494514465
10682 3.0753812789917
10683 2.95103216171265
10684 3.28616690635681
10685 3.08434700965881
10686 2.99769735336304
10687 3.05350065231323
10688 3.04706883430481
10689 2.79051208496094
10690 2.99441909790039
10691 2.7594313621521
10692 2.89308714866638
10693 2.85043883323669
10694 3.17938137054443
10695 3.21496033668518
10696 2.90941286087036
10697 2.76060700416565
10698 3.14277148246765
10699 3.10249662399292
10700 3.25119376182556
10701 3.02248787879944
10702 3.2501232624054
10703 3.18336772918701
10704 3.31628847122192
10705 3.35057616233826
10706 3.08464622497559
10707 3.08231663703918
10708 2.98602604866028
10709 2.87465262413025
10710 2.9003586769104
10711 2.97547650337219
10712 2.95313787460327
10713 3.06628108024597
10714 3.24084997177124
10715 3.12355613708496
10716 3.02787232398987
10717 3.13852214813232
10718 3.09501576423645
10719 2.90285277366638
10720 2.9540855884552
10721 3.04102683067322
10722 2.96068167686462
10723 2.90929341316223
10724 2.92135071754456
10725 2.77947735786438
10726 3.02617120742798
10727 3.01515889167786
10728 3.11968278884888
10729 2.91985535621643
10730 3.1294858455658
10731 3.01838564872742
10732 2.82129693031311
10733 3.1517231464386
10734 2.81979036331177
10735 3.1207320690155
10736 2.9285626411438
10737 2.77318549156189
10738 3.01482629776001
10739 2.97129201889038
10740 2.7362642288208
10741 2.64564371109009
10742 2.63481330871582
10743 2.66091132164001
10744 2.75501823425293
10745 2.88547945022583
10746 2.93715119361877
10747 2.94431710243225
10748 3.03470873832703
10749 2.77789282798767
10750 2.9304986000061
10751 3.0581328868866
10752 2.82517099380493
10753 2.86442303657532
10754 3.16326928138733
10755 3.02338361740112
10756 3.09730815887451
10757 2.78750276565552
10758 2.94080495834351
10759 2.85538101196289
10760 3.07190847396851
10761 2.88567996025085
10762 2.95653867721558
10763 2.95206880569458
10764 2.79174184799194
10765 2.92937874794006
10766 3.06544995307922
10767 2.80492186546326
10768 2.89684009552002
10769 2.98095512390137
10770 2.96531200408936
10771 3.02618169784546
10772 2.92956209182739
10773 3.02563309669495
10774 3.09456920623779
10775 3.21580934524536
10776 3.00588202476501
10777 3.0688579082489
10778 3.08973693847656
10779 3.11539936065674
10780 2.98776936531067
10781 3.29125905036926
10782 3.17334723472595
10783 2.96894192695618
10784 2.9684681892395
10785 3.29255843162537
10786 3.38459348678589
10787 3.42500948905945
10788 3.45262694358826
10789 3.4734468460083
10790 3.45271182060242
10791 3.45089411735535
10792 3.39824438095093
10793 3.32078456878662
10794 3.34762978553772
10795 3.3702130317688
10796 3.38836646080017
10797 3.22147941589355
10798 3.32001328468323
10799 3.26448178291321
10800 3.41469478607178
10801 3.40605068206787
10802 3.31163954734802
10803 3.30132508277893
10804 3.28447794914246
10805 3.50327658653259
10806 3.44274997711182
10807 3.50425958633423
10808 3.40264463424683
10809 3.49392580986023
10810 3.56565546989441
10811 3.65246915817261
10812 3.69366025924683
10813 3.64756464958191
10814 3.64888286590576
10815 3.5408661365509
10816 3.58780908584595
10817 3.43369674682617
10818 3.43908452987671
10819 3.44999265670776
10820 3.6916344165802
10821 3.4824526309967
10822 3.42252826690674
10823 3.51101684570312
10824 3.59333157539368
10825 3.6359121799469
10826 3.51749277114868
10827 3.69962739944458
10828 3.70345425605774
10829 3.60808086395264
10830 3.65613555908203
10831 3.41747975349426
10832 3.32320833206177
10833 3.30282115936279
10834 3.06638193130493
10835 3.27466368675232
10836 3.15723371505737
10837 3.37685537338257
10838 3.07646131515503
10839 3.25429320335388
10840 3.21559500694275
10841 3.10801672935486
10842 3.17058038711548
10843 3.01548862457275
10844 3.20132446289062
10845 3.08847498893738
10846 2.90914988517761
10847 3.10584664344788
10848 3.06103515625
10849 2.95620203018188
10850 3.13239860534668
10851 3.11085414886475
10852 2.80864953994751
10853 3.10949277877808
10854 3.0094039440155
10855 3.0749499797821
10856 3.10741758346558
10857 2.84182572364807
10858 2.9785053730011
10859 2.83629584312439
10860 3.01447248458862
10861 2.9223153591156
10862 3.03145909309387
10863 2.92030358314514
10864 2.94201707839966
10865 2.89329624176025
10866 3.03328561782837
10867 3.35015392303467
10868 3.13104629516602
10869 3.02670741081238
10870 3.0206151008606
10871 3.20858764648438
10872 3.12607836723328
10873 3.10478281974792
10874 3.183509349823
10875 3.20131587982178
10876 3.06035470962524
10877 3.35611867904663
10878 3.03645157814026
10879 2.97638607025146
10880 3.16352677345276
10881 3.08766198158264
10882 3.03173828125
10883 3.09685683250427
10884 3.20587110519409
10885 3.04819965362549
10886 3.04003071784973
10887 3.03951168060303
10888 3.13578391075134
10889 3.05307793617249
10890 2.99377393722534
10891 2.98891234397888
10892 2.93373394012451
10893 3.05817866325378
10894 3.13186430931091
10895 3.06834125518799
10896 3.05696654319763
10897 3.05417084693909
10898 2.981201171875
10899 2.9660542011261
10900 2.77810597419739
10901 2.92673277854919
10902 3.08329629898071
10903 3.00238132476807
10904 3.01373744010925
10905 3.18479943275452
10906 2.99718642234802
10907 2.88039422035217
10908 3.07694506645203
10909 3.09786677360535
10910 3.09182620048523
10911 3.06287169456482
10912 3.06865501403809
10913 3.07939505577087
10914 3.06930661201477
10915 3.26372456550598
10916 3.14670062065125
10917 3.13004302978516
10918 2.96483659744263
10919 3.06222462654114
10920 3.23973155021667
10921 3.18531537055969
10922 3.15139746665955
10923 3.18367838859558
10924 2.80657768249512
10925 3.23756861686707
10926 3.20887207984924
10927 3.01954674720764
10928 3.03537750244141
10929 3.10437226295471
10930 3.00845313072205
10931 3.03461933135986
10932 3.21501326560974
10933 3.3124635219574
10934 3.31731414794922
10935 3.33883857727051
10936 3.2484028339386
10937 3.25314259529114
10938 3.31416630744934
10939 3.30043196678162
10940 3.59080529212952
10941 3.30082583427429
10942 3.18679046630859
10943 3.29970359802246
10944 3.09605002403259
10945 3.19676494598389
10946 3.22497868537903
10947 3.1066107749939
10948 3.1841926574707
10949 3.20559406280518
10950 3.09998798370361
10951 3.32440900802612
10952 3.06571531295776
10953 3.17823553085327
10954 3.26505827903748
10955 3.29296040534973
10956 3.24661421775818
10957 3.36062288284302
10958 3.07274699211121
10959 3.24045848846436
10960 3.17007803916931
10961 3.1206681728363
10962 3.17371082305908
10963 2.98921275138855
10964 3.09247517585754
10965 3.01604866981506
10966 3.02922558784485
10967 3.2396388053894
10968 3.0822434425354
10969 3.00755715370178
10970 3.01772809028625
10971 3.1612696647644
10972 3.08517479896545
10973 3.11415386199951
10974 3.15382814407349
10975 3.31217503547668
10976 3.10517740249634
10977 3.19172263145447
10978 2.98082971572876
10979 3.09578227996826
10980 3.12762093544006
10981 2.98976397514343
10982 3.16591024398804
10983 3.16377234458923
10984 3.4530200958252
10985 3.42361450195312
10986 3.36876249313354
10987 3.54428458213806
10988 3.28064441680908
10989 3.32473421096802
10990 3.13117003440857
10991 3.30822396278381
10992 3.23667478561401
10993 3.24198460578918
10994 3.34602499008179
10995 3.28124785423279
10996 3.2697229385376
10997 3.17111492156982
10998 3.18188166618347
10999 3.25620532035828
11000 3.31930589675903
11001 3.3486852645874
11002 3.17467856407166
11003 3.15605545043945
11004 3.23791933059692
11005 3.34575533866882
11006 3.20488882064819
11007 3.10754823684692
11008 3.13345170021057
11009 3.26265358924866
11010 3.11092805862427
11011 3.24753451347351
11012 3.30522155761719
11013 3.13990831375122
11014 3.30591368675232
11015 3.23595428466797
11016 3.18497467041016
11017 3.22190499305725
11018 3.14138245582581
11019 3.00033640861511
11020 3.23298406600952
11021 3.17921829223633
11022 3.33833026885986
11023 3.25440716743469
11024 3.2763409614563
11025 3.25993251800537
11026 3.2738356590271
11027 3.33488702774048
11028 3.27602577209473
11029 3.30802750587463
11030 3.5679349899292
11031 3.45946455001831
11032 3.52057242393494
11033 3.40365862846375
11034 3.32923364639282
11035 3.53279232978821
11036 3.07578349113464
11037 3.27703475952148
11038 3.25432205200195
11039 3.46470928192139
11040 3.59849905967712
11041 3.55825018882751
11042 3.32844686508179
11043 3.60364031791687
11044 3.33515357971191
11045 3.4409236907959
11046 3.4158194065094
11047 3.2108211517334
11048 3.21029448509216
11049 3.24606966972351
11050 3.24225568771362
11051 3.06810188293457
11052 2.99474716186523
11053 3.20619130134583
11054 3.0976254940033
11055 3.12941861152649
11056 3.10523891448975
11057 3.12210917472839
11058 3.21340417861938
11059 3.19815635681152
11060 3.27787208557129
11061 3.13044571876526
11062 3.4476466178894
11063 3.12098598480225
11064 3.11884093284607
11065 3.23473572731018
11066 3.02516198158264
11067 3.1303813457489
11068 2.96752238273621
11069 2.9614143371582
11070 2.95527148246765
11071 2.92947745323181
11072 3.09845900535583
11073 3.04785442352295
11074 3.01127862930298
11075 3.08087134361267
11076 3.21386337280273
11077 3.29902577400208
11078 3.05928540229797
11079 3.26028370857239
11080 3.15963196754456
11081 3.10414242744446
11082 3.04216122627258
11083 3.15651035308838
11084 3.21201801300049
11085 3.08521032333374
11086 3.15968322753906
11087 2.96468591690063
11088 3.1780698299408
11089 3.30483102798462
11090 3.0271270275116
11091 3.09105348587036
11092 2.93855261802673
11093 3.0481059551239
11094 3.36449098587036
11095 3.10485792160034
11096 3.16269659996033
11097 3.18359661102295
11098 3.42042946815491
11099 3.24427103996277
11100 3.15013122558594
11101 3.09611368179321
11102 3.19981455802917
11103 3.30501103401184
11104 3.20447683334351
11105 3.26212286949158
11106 3.35935759544373
11107 3.10737156867981
11108 3.03194713592529
11109 3.15505409240723
11110 2.99907612800598
11111 2.95683431625366
11112 3.01727247238159
11113 3.07694673538208
11114 3.17201113700867
11115 3.08053350448608
11116 3.33855009078979
11117 3.44525742530823
11118 3.33596515655518
11119 3.04198527336121
11120 3.08479619026184
11121 3.26867961883545
11122 3.10892677307129
11123 3.24434876441956
11124 3.26235699653625
11125 3.2471330165863
11126 3.29143977165222
11127 3.02585124969482
11128 3.40139389038086
11129 3.31481862068176
11130 3.19378685951233
11131 3.35249948501587
11132 3.32521986961365
11133 3.28539752960205
11134 3.32099652290344
11135 3.23257756233215
11136 3.39984774589539
11137 3.36606478691101
11138 3.38967084884644
11139 3.17498254776001
11140 3.05750823020935
11141 3.15704679489136
11142 3.23835706710815
11143 3.31835269927979
11144 3.21787405014038
11145 3.21962308883667
11146 3.34735774993896
11147 3.20451498031616
11148 3.25863361358643
11149 3.44734883308411
11150 3.28803682327271
11151 3.16314673423767
11152 3.17752838134766
11153 3.01147747039795
11154 2.9638364315033
11155 2.93598818778992
11156 2.97274899482727
11157 2.99883103370667
11158 2.72800731658936
11159 2.99374294281006
11160 3.30491399765015
11161 3.46146368980408
11162 3.23248314857483
11163 3.33168482780457
11164 3.18160820007324
11165 3.25064587593079
11166 3.24906635284424
11167 3.21595501899719
11168 3.25726318359375
11169 2.97669363021851
11170 3.11213660240173
11171 3.11873340606689
11172 2.98118352890015
11173 3.18546152114868
11174 3.05008602142334
11175 3.10067939758301
11176 3.22670388221741
11177 3.22364521026611
11178 3.21914267539978
11179 3.03137254714966
11180 3.31563973426819
11181 3.06617307662964
11182 3.16652035713196
11183 3.13135290145874
11184 3.18187546730042
11185 3.10261631011963
11186 2.98819494247437
11187 3.05812907218933
11188 3.3186194896698
11189 2.99406170845032
11190 3.16393637657166
11191 3.24333572387695
11192 3.14819955825806
11193 2.95390248298645
11194 3.17158198356628
11195 3.12032437324524
11196 3.23264288902283
11197 3.43470335006714
11198 3.11212611198425
11199 3.14602851867676
11200 3.24487686157227
11201 3.3683614730835
11202 3.30858612060547
11203 3.24120020866394
11204 3.0590934753418
11205 3.19470858573914
11206 3.20802974700928
11207 3.36333131790161
11208 3.36968755722046
11209 3.34823417663574
11210 3.29293894767761
11211 3.17630338668823
11212 3.36667728424072
11213 3.52954769134521
11214 3.44327187538147
11215 3.52286434173584
11216 3.34952402114868
11217 3.29719877243042
11218 3.44380807876587
11219 3.47655296325684
11220 3.47273755073547
11221 3.46864724159241
11222 3.38340592384338
11223 3.32939434051514
11224 3.53310561180115
11225 3.21939134597778
11226 3.40774488449097
11227 3.46421265602112
11228 3.52741074562073
11229 3.34665536880493
11230 3.33636665344238
11231 3.40844058990479
11232 3.45643782615662
11233 3.6775176525116
11234 3.45040082931519
11235 3.68145728111267
11236 3.58065271377563
11237 3.63489460945129
11238 3.58409547805786
11239 3.54314231872559
11240 3.48331522941589
11241 3.62436389923096
11242 3.57431364059448
11243 3.71206951141357
11244 3.55643177032471
11245 3.6632776260376
11246 3.59377408027649
11247 3.60762405395508
11248 3.41278028488159
11249 3.45256185531616
11250 3.27651286125183
11251 3.37921524047852
11252 3.27260947227478
11253 3.15795755386353
11254 3.25189399719238
11255 3.47881007194519
11256 3.14831876754761
11257 3.10099196434021
11258 3.1725537776947
11259 3.17471313476562
11260 2.85648608207703
11261 3.09492635726929
11262 3.25011467933655
11263 3.18846917152405
11264 3.23237252235413
11265 3.23359823226929
11266 3.24347639083862
11267 3.39774250984192
11268 3.171391248703
11269 3.49550580978394
11270 3.35623002052307
11271 3.21951222419739
11272 3.41779375076294
11273 3.00196051597595
11274 3.09115862846375
11275 2.9859836101532
11276 3.25798273086548
11277 2.92783808708191
11278 2.93804740905762
11279 3.02003741264343
11280 2.96109080314636
11281 2.7996244430542
11282 2.91508007049561
11283 2.84721755981445
11284 3.05099368095398
11285 3.35210657119751
11286 3.31802439689636
11287 3.08322024345398
11288 3.34010148048401
11289 2.95753884315491
11290 3.00939559936523
11291 3.09834480285645
11292 3.2036600112915
11293 2.99024510383606
11294 3.04173636436462
11295 2.9217004776001
11296 3.01895475387573
11297 3.03888893127441
11298 2.99603223800659
11299 3.21222972869873
11300 3.21095395088196
11301 2.85141801834106
11302 2.99322986602783
11303 2.96275949478149
11304 2.89029335975647
11305 3.12788724899292
11306 2.87594223022461
11307 3.22991156578064
11308 3.13494896888733
11309 3.42179775238037
11310 3.33747267723083
11311 3.25424265861511
11312 3.16210794448853
11313 3.14645409584045
11314 3.33657956123352
11315 3.29557371139526
11316 3.16513752937317
11317 3.13789296150208
11318 3.12477850914001
11319 3.24980759620667
11320 3.37360882759094
11321 3.3007595539093
11322 3.50804901123047
11323 3.28025507926941
11324 3.52888417243958
11325 3.46761727333069
11326 3.37673377990723
11327 3.48445725440979
11328 3.21139669418335
11329 3.4282693862915
11330 3.4073052406311
11331 3.50139188766479
11332 3.35464215278625
11333 3.57583260536194
11334 3.49866056442261
11335 3.40669846534729
11336 3.19764304161072
11337 3.40815734863281
11338 3.39223790168762
11339 3.2027382850647
11340 3.41383695602417
11341 3.58085441589355
11342 3.40283513069153
11343 3.59563040733337
11344 3.30297183990479
11345 3.26390647888184
11346 3.44971346855164
11347 3.51908326148987
11348 3.50313878059387
11349 3.44625616073608
11350 3.41891932487488
11351 3.29590678215027
11352 3.44437003135681
11353 3.33313989639282
11354 3.38764452934265
11355 3.26211762428284
11356 3.34818434715271
11357 3.40317344665527
11358 3.37787747383118
11359 3.28422403335571
11360 3.25112915039062
11361 3.4143226146698
11362 3.09193682670593
11363 3.39916801452637
11364 3.04505896568298
11365 2.96045470237732
11366 2.98565030097961
11367 3.20025420188904
11368 3.32684278488159
11369 3.09239983558655
11370 3.03850603103638
11371 3.03508591651917
11372 2.90058851242065
11373 3.15804028511047
11374 3.07327795028687
11375 3.02565717697144
11376 3.16401124000549
11377 3.11250066757202
11378 3.08889317512512
11379 3.26004362106323
11380 3.34057116508484
11381 3.35631084442139
11382 3.21205520629883
11383 3.09286642074585
11384 3.38428401947021
11385 3.30423521995544
11386 3.37509632110596
11387 3.25824189186096
11388 3.35552072525024
11389 3.4955039024353
11390 3.47515368461609
11391 3.27802348136902
11392 3.10124850273132
11393 3.10782170295715
11394 3.13339567184448
11395 3.28227496147156
11396 3.09687900543213
11397 3.32620882987976
11398 3.25890040397644
11399 3.0143027305603
11400 3.31126737594604
11401 3.23901772499084
11402 3.31512761116028
11403 3.37475419044495
11404 3.286776304245
11405 3.28254628181458
11406 3.39892864227295
11407 3.19774079322815
11408 3.31938481330872
11409 3.3387131690979
11410 3.34317493438721
11411 3.25622272491455
11412 3.3113386631012
11413 3.19900512695312
11414 3.25724196434021
11415 3.1449408531189
11416 3.07214212417603
11417 3.09528160095215
11418 2.98432517051697
11419 3.20980453491211
11420 3.18393754959106
11421 3.06074380874634
11422 3.10559797286987
11423 3.08935523033142
11424 2.98516416549683
11425 3.14641690254211
11426 3.25181007385254
11427 3.24871277809143
11428 3.206298828125
11429 3.3092725276947
11430 3.38997960090637
11431 3.25662708282471
11432 3.19002485275269
11433 3.2973198890686
11434 2.82813787460327
11435 3.18971180915833
11436 3.26154088973999
11437 3.30989861488342
11438 3.24747443199158
11439 3.27361559867859
11440 3.30838465690613
11441 3.22570991516113
11442 3.05642414093018
11443 3.07206439971924
11444 3.19584155082703
11445 3.13403606414795
11446 3.21054291725159
11447 3.04842042922974
11448 3.04888653755188
11449 3.00743842124939
11450 3.0682954788208
11451 2.90921545028687
11452 2.90473771095276
11453 2.86499929428101
11454 2.98133230209351
11455 3.13051223754883
11456 3.20577788352966
11457 3.04423046112061
11458 3.06437206268311
11459 2.84882664680481
11460 3.14293432235718
11461 3.00973463058472
11462 3.03213953971863
11463 2.92768883705139
11464 2.8267993927002
11465 2.88569855690002
11466 3.0520191192627
11467 3.10583257675171
11468 3.10906267166138
11469 3.29202198982239
11470 3.26756405830383
11471 3.32209587097168
11472 3.27526140213013
11473 3.25338268280029
11474 3.18078184127808
11475 3.24909043312073
11476 3.19777870178223
11477 3.2908411026001
11478 3.28270673751831
11479 3.23213815689087
11480 3.14450716972351
11481 3.08893370628357
11482 3.35861563682556
11483 3.23747611045837
11484 3.32105183601379
11485 3.52383279800415
11486 3.34871864318848
11487 3.38176822662354
11488 3.22103476524353
11489 3.45716142654419
11490 3.28283715248108
11491 3.1864538192749
11492 3.22787594795227
11493 3.43360948562622
11494 3.61614155769348
11495 3.61575531959534
11496 3.5946204662323
11497 3.56131315231323
11498 3.46428942680359
11499 3.27406883239746
11500 3.45554232597351
11501 3.51539611816406
11502 3.5459189414978
11503 3.56605243682861
11504 3.55484104156494
11505 3.49682688713074
11506 3.71662902832031
11507 3.38798141479492
11508 3.55355978012085
11509 3.36194396018982
11510 3.49516701698303
11511 3.2344126701355
11512 3.27321410179138
11513 3.37172508239746
11514 3.35544729232788
11515 3.36987972259521
11516 3.52482557296753
11517 3.30441331863403
11518 3.40286755561829
11519 3.28845143318176
11520 3.43729853630066
11521 3.41158819198608
11522 3.36113500595093
11523 3.3192834854126
11524 3.15265083312988
11525 3.27200770378113
11526 3.45681571960449
11527 3.59196734428406
11528 3.51197791099548
11529 3.46644687652588
11530 3.33078646659851
11531 3.31852293014526
11532 3.42213296890259
11533 3.43640065193176
11534 3.44805145263672
11535 3.35368943214417
11536 3.36818933486938
11537 3.45553183555603
11538 3.35079026222229
11539 3.400066614151
11540 3.2832338809967
11541 3.34172677993774
11542 3.24949431419373
11543 3.21937942504883
11544 3.38469314575195
11545 3.12624144554138
11546 3.35534906387329
11547 3.3989679813385
11548 3.54330968856812
11549 3.41079330444336
11550 3.38677453994751
11551 3.28970909118652
11552 3.28271222114563
11553 3.13252305984497
11554 3.54334211349487
11555 3.46563100814819
11556 3.3936824798584
11557 3.49065804481506
11558 3.48526000976562
11559 3.46614694595337
11560 3.28989100456238
11561 3.3756000995636
11562 3.44327211380005
11563 3.4689667224884
11564 3.4187319278717
11565 3.60611534118652
11566 3.51897478103638
11567 3.56421542167664
11568 3.38605546951294
11569 3.59391617774963
11570 3.53908967971802
11571 3.56500482559204
11572 3.49729180335999
11573 3.54167866706848
11574 3.37891221046448
11575 3.36296916007996
11576 3.47423481941223
11577 3.36601758003235
11578 3.39450860023499
11579 3.38084053993225
11580 3.42936539649963
11581 3.57315874099731
11582 3.41949820518494
11583 3.47440099716187
11584 3.49843120574951
11585 3.33798027038574
11586 3.56470227241516
11587 3.41342616081238
11588 3.51176190376282
11589 3.63164305686951
11590 3.22299599647522
11591 3.47962474822998
11592 3.47001004219055
11593 3.45268082618713
11594 3.366619348526
11595 3.36600422859192
11596 3.44634342193604
11597 3.52638912200928
11598 3.58214044570923
11599 3.36003756523132
11600 3.59125328063965
11601 3.49803519248962
11602 3.40412831306458
11603 3.19983911514282
11604 3.33171534538269
11605 3.39802718162537
11606 3.5073413848877
11607 3.5406014919281
11608 3.6071138381958
11609 3.60565876960754
11610 3.51897764205933
11611 3.69981002807617
11612 3.40506601333618
11613 3.34849405288696
11614 3.41806054115295
11615 3.60674285888672
11616 3.51967763900757
11617 3.5725691318512
11618 3.69516968727112
11619 3.58849310874939
11620 3.41486525535583
11621 3.81269216537476
11622 3.75287699699402
11623 3.64359450340271
11624 3.66920828819275
11625 3.5850293636322
11626 3.67099666595459
11627 3.48742008209229
11628 3.50742125511169
11629 3.47392177581787
11630 3.62169289588928
11631 3.60246682167053
11632 3.65835499763489
11633 3.59721851348877
11634 3.31015014648438
11635 3.43830847740173
11636 3.65648221969604
11637 3.50802636146545
11638 3.42819595336914
11639 3.47180104255676
11640 3.56950187683105
11641 3.71093535423279
11642 3.74880719184875
11643 3.49230766296387
11644 3.70752191543579
11645 3.89478802680969
11646 3.88098216056824
11647 3.90272164344788
11648 3.70628762245178
11649 3.72829747200012
11650 3.83278965950012
11651 4.01230430603027
11652 4.01944875717163
11653 3.86073637008667
11654 3.74018692970276
11655 3.78645277023315
11656 3.56020975112915
11657 3.76532125473022
11658 3.62666726112366
11659 3.82429504394531
11660 3.81235432624817
11661 3.67334461212158
11662 3.85136365890503
11663 3.72385501861572
11664 3.89029049873352
11665 3.72264456748962
11666 3.77970099449158
11667 3.8083930015564
11668 3.74719929695129
11669 3.72605729103088
11670 3.72066259384155
11671 3.84977459907532
11672 3.68285655975342
11673 3.70032000541687
11674 3.77975702285767
11675 3.82112789154053
11676 3.89549279212952
11677 3.81331086158752
11678 3.7259373664856
11679 3.80619192123413
11680 3.57244873046875
11681 3.57437682151794
11682 3.62711358070374
11683 3.50397944450378
11684 3.43920159339905
11685 3.43997359275818
11686 3.72681927680969
11687 3.77198505401611
11688 3.79468965530396
11689 3.79232811927795
11690 3.77395033836365
11691 3.70217514038086
11692 3.58997368812561
11693 3.58599424362183
11694 3.90656089782715
11695 4.08100605010986
11696 3.98938941955566
11697 3.98776316642761
11698 4.00612115859985
11699 3.94445967674255
11700 3.77555060386658
11701 3.43391227722168
11702 3.64266967773438
11703 3.62016367912292
11704 3.904301404953
11705 3.70622134208679
11706 3.63473415374756
11707 3.91042923927307
11708 4.08795690536499
11709 3.68019986152649
11710 3.88617539405823
11711 3.64505457878113
11712 3.908940076828
11713 3.52884936332703
11714 3.64349293708801
11715 3.57369184494019
11716 3.10366678237915
11717 3.14000010490417
11718 3.32207059860229
11719 3.51324367523193
11720 3.47730731964111
11721 3.79942750930786
11722 3.71130752563477
11723 3.6713855266571
11724 3.37916207313538
11725 3.83736133575439
11726 3.55338501930237
11727 3.76523375511169
11728 3.79374098777771
11729 3.94505476951599
11730 3.87676572799683
11731 3.80639505386353
11732 3.84492158889771
11733 3.85534310340881
11734 3.61933994293213
11735 3.62262558937073
11736 3.46353840827942
11737 3.38376116752625
11738 3.37973070144653
11739 3.44654512405396
11740 3.53865194320679
11741 3.3384952545166
11742 3.21601867675781
11743 3.26430630683899
11744 3.43229579925537
11745 3.33777141571045
11746 3.45690155029297
11747 3.44112777709961
11748 3.31893253326416
11749 3.50469040870667
11750 3.50301170349121
11751 3.72420024871826
11752 3.39681005477905
11753 3.52042484283447
11754 3.42618823051453
11755 3.58849358558655
11756 3.66962838172913
11757 3.6174738407135
11758 3.81109166145325
11759 3.53412938117981
11760 4.08632755279541
11761 3.80685091018677
11762 3.69937992095947
11763 3.72501754760742
11764 3.71207427978516
11765 3.85262608528137
11766 3.95360970497131
11767 4.04787254333496
11768 3.93092632293701
11769 3.84079718589783
11770 3.38355040550232
11771 3.69884133338928
11772 4.09886360168457
11773 4.06570243835449
11774 3.86522555351257
11775 3.93201637268066
11776 3.96145272254944
11777 3.76635909080505
11778 3.99830198287964
11779 4.15616464614868
11780 4.07791996002197
11781 3.97261810302734
11782 4.28350353240967
11783 4.1199893951416
11784 4.06045198440552
11785 4.15143966674805
11786 4.24155855178833
11787 4.0145788192749
11788 3.97879028320312
11789 3.69051766395569
11790 3.84425640106201
11791 3.86057066917419
11792 3.90551733970642
11793 3.66054177284241
11794 3.93147087097168
11795 3.81793355941772
11796 3.85703253746033
11797 3.80137395858765
11798 3.80509614944458
11799 3.76673269271851
11800 4.07641887664795
11801 3.75047159194946
11802 3.73311614990234
11803 3.82063245773315
11804 3.82336139678955
11805 4.06566381454468
11806 3.70384192466736
11807 3.76111245155334
11808 3.8961329460144
11809 3.80342149734497
11810 3.98248267173767
11811 4.11143922805786
11812 3.92528390884399
11813 3.94302201271057
11814 3.99727034568787
11815 4.20773315429688
11816 3.95091152191162
11817 4.01637506484985
11818 3.98032927513123
11819 4.05136394500732
11820 4.14858341217041
11821 4.29808664321899
11822 4.34418106079102
11823 4.21842336654663
11824 4.56513690948486
11825 4.36068344116211
11826 4.42569446563721
11827 4.33077526092529
11828 4.04848957061768
11829 4.36936187744141
11830 4.2653603553772
11831 4.29322862625122
11832 4.04064464569092
11833 4.39515352249146
11834 4.42959451675415
11835 4.16638088226318
11836 3.81189107894897
11837 4.0161828994751
11838 3.9996018409729
11839 3.84309768676758
11840 4.09177446365356
11841 4.31935119628906
11842 4.18667697906494
11843 3.86686205863953
11844 3.90139770507812
11845 4.00854539871216
11846 3.77135062217712
11847 4.05707836151123
11848 3.94254899024963
11849 4.16805839538574
11850 4.07549715042114
11851 4.00467920303345
11852 3.51844143867493
11853 3.56317257881165
11854 3.78847980499268
11855 3.88427567481995
11856 3.84149360656738
11857 3.51720523834229
11858 3.88190126419067
11859 3.58431625366211
11860 3.04542803764343
11861 3.6917872428894
11862 3.43330526351929
11863 3.63611102104187
11864 3.57447600364685
11865 3.63690161705017
11866 3.70995593070984
11867 3.81998777389526
11868 3.56204867362976
11869 3.38184881210327
11870 3.41271543502808
11871 3.60228800773621
11872 3.80636882781982
11873 3.75878119468689
11874 3.36907505989075
11875 3.91456580162048
11876 3.49285697937012
11877 3.78832101821899
11878 3.96537446975708
11879 4.04138040542603
11880 3.8803882598877
11881 3.65840768814087
11882 3.86964535713196
11883 3.44910764694214
11884 3.42021656036377
11885 3.27313733100891
11886 3.15951132774353
11887 3.47278141975403
11888 3.26536273956299
11889 3.4707133769989
11890 3.18910646438599
11891 3.42583823204041
11892 3.23045873641968
11893 3.54933929443359
11894 3.21763229370117
11895 3.20748782157898
11896 3.3577675819397
11897 3.38174939155579
11898 3.63197875022888
11899 3.3900773525238
11900 3.39480805397034
11901 3.85493445396423
11902 3.70651340484619
11903 3.85905361175537
11904 3.83448791503906
11905 3.76675796508789
11906 3.93837404251099
11907 4.09225034713745
11908 3.88805222511292
11909 3.62065052986145
11910 4.01619100570679
11911 4.10861301422119
11912 4.0317759513855
11913 3.80002474784851
11914 3.7433135509491
11915 3.64356470108032
11916 4.41775798797607
11917 3.61233973503113
11918 3.76855897903442
11919 3.73005604743958
11920 3.89205098152161
11921 3.6603000164032
11922 3.66824722290039
11923 3.62088942527771
11924 3.92416071891785
11925 3.67817354202271
11926 3.73427486419678
11927 3.80212044715881
11928 3.60119986534119
11929 3.83564639091492
11930 3.93999767303467
11931 3.78667426109314
11932 3.80796813964844
11933 3.71077060699463
11934 3.55296993255615
11935 3.53879332542419
11936 3.82153272628784
11937 3.8616509437561
11938 3.84681940078735
11939 3.70871877670288
11940 3.84902882575989
11941 3.86692333221436
11942 3.8568708896637
11943 3.88827466964722
11944 3.64421272277832
11945 3.71976947784424
11946 3.62174487113953
11947 3.55810976028442
11948 3.46944832801819
11949 3.77069115638733
11950 3.61160492897034
11951 3.65565991401672
11952 3.38003134727478
11953 3.49119091033936
11954 3.45020937919617
11955 3.59532022476196
11956 3.68507647514343
11957 3.33907461166382
11958 3.49591636657715
11959 3.31751394271851
11960 3.38110256195068
11961 3.51049447059631
11962 3.45757985115051
11963 3.54675102233887
11964 3.35309815406799
11965 3.49313378334045
11966 3.23531579971313
11967 3.51021957397461
11968 3.34963703155518
11969 3.73369956016541
11970 3.72915816307068
11971 3.60700607299805
11972 3.6749324798584
11973 3.56531262397766
11974 3.6983642578125
11975 3.61460447311401
11976 3.46439075469971
11977 3.63132619857788
11978 3.3329770565033
11979 3.56649327278137
11980 3.12764501571655
11981 3.3150749206543
11982 3.22647643089294
11983 3.34755945205688
11984 3.44096398353577
11985 3.03164863586426
11986 2.85765743255615
11987 3.10998177528381
11988 2.82943415641785
11989 2.8507969379425
11990 3.68889212608337
11991 3.61929035186768
11992 3.5597984790802
11993 3.53088045120239
11994 3.53384757041931
11995 4.0284366607666
11996 3.62929654121399
11997 3.7984926700592
11998 4.17799234390259
11999 3.66550135612488
12000 3.77533364295959
12001 3.88845348358154
12002 3.96781229972839
12003 4.34854030609131
12004 4.16502332687378
12005 3.91180849075317
12006 3.92065644264221
12007 4.0862889289856
12008 4.16109704971313
12009 3.90265727043152
12010 4.19264268875122
12011 4.0309591293335
12012 3.81803512573242
12013 3.67643165588379
12014 3.76084685325623
12015 3.74113702774048
12016 3.82578134536743
12017 3.53580951690674
12018 3.28925395011902
12019 3.63615918159485
12020 3.67637348175049
12021 4.01158714294434
12022 4.04336309432983
12023 4.15347576141357
12024 3.738126039505
12025 4.03742790222168
12026 4.04670524597168
12027 3.76163792610168
12028 3.83532929420471
12029 4.19809436798096
12030 3.92958760261536
12031 3.72475957870483
12032 3.69636964797974
12033 4.26343679428101
12034 3.74370670318604
12035 3.82039904594421
12036 3.73680186271667
12037 3.77288317680359
12038 3.78176093101501
12039 3.71025013923645
12040 3.65998768806458
12041 3.47048497200012
12042 3.77635526657104
12043 3.83222603797913
12044 3.65706038475037
12045 3.55464434623718
12046 3.62439203262329
12047 3.40577554702759
12048 3.46447372436523
12049 3.5326828956604
12050 3.69865489006042
12051 3.60633969306946
12052 3.67684674263
12053 3.54666090011597
12054 3.64145469665527
12055 3.5559446811676
12056 3.72568774223328
12057 3.6576099395752
12058 3.5147705078125
12059 3.75164985656738
12060 3.71149587631226
12061 3.70517110824585
12062 3.63641428947449
12063 3.69717717170715
12064 3.68037033081055
12065 3.74924969673157
12066 3.71722960472107
12067 3.82497072219849
12068 3.65559220314026
12069 3.8272910118103
12070 3.64984631538391
12071 3.6286141872406
12072 3.66718602180481
12073 3.74611496925354
12074 3.48179078102112
12075 3.54605841636658
12076 3.71093654632568
12077 3.98764562606812
12078 3.69839930534363
12079 3.56368613243103
12080 3.58079099655151
12081 3.54980182647705
12082 3.87159848213196
12083 3.88715076446533
12084 3.71441793441772
12085 3.78912973403931
12086 3.86687636375427
12087 4.05992460250854
12088 3.93517088890076
12089 3.69112610816956
12090 4.17059898376465
12091 3.89971899986267
12092 3.51694250106812
12093 3.38595294952393
12094 3.6145122051239
12095 3.81649661064148
12096 3.89129090309143
12097 3.6924262046814
12098 3.70500421524048
12099 3.57600259780884
12100 3.65904378890991
12101 3.45481443405151
12102 3.29169201850891
12103 3.812828540802
12104 3.54220294952393
12105 3.46090316772461
12106 3.45329356193542
12107 3.34238290786743
12108 3.36659479141235
12109 3.57729125022888
12110 3.28367781639099
12111 3.372474193573
12112 3.42737579345703
12113 3.63200402259827
12114 3.39832854270935
12115 3.50775504112244
12116 3.50122714042664
12117 3.69681525230408
12118 3.75404167175293
12119 3.72335433959961
12120 3.56810665130615
12121 3.75001168251038
12122 3.66648650169373
12123 3.63380479812622
12124 3.55106616020203
12125 3.61854696273804
12126 3.5088427066803
12127 3.86571073532104
12128 3.82342863082886
12129 3.88938999176025
12130 3.76386666297913
12131 3.58993315696716
12132 3.64881253242493
12133 3.43434882164001
12134 3.29540991783142
12135 3.32331252098083
12136 3.62325429916382
12137 3.47061324119568
12138 3.2602391242981
12139 3.28333258628845
12140 3.42489433288574
12141 3.31919288635254
12142 3.61374640464783
12143 3.06174635887146
12144 3.28017568588257
12145 3.50983834266663
12146 3.79243850708008
12147 3.47313857078552
12148 3.48398232460022
12149 3.57068061828613
12150 3.50468587875366
12151 3.3398540019989
12152 3.4369101524353
12153 3.48471188545227
12154 3.04980373382568
12155 3.33572173118591
12156 3.47313618659973
12157 3.44018530845642
12158 3.67097043991089
12159 3.75554227828979
12160 3.60733962059021
12161 3.59280967712402
12162 3.28529453277588
12163 3.66812062263489
12164 3.51195311546326
12165 3.75571441650391
12166 4.14808177947998
12167 4.1655125617981
12168 3.99671602249146
12169 4.26400089263916
12170 4.3991527557373
12171 4.40832376480103
12172 4.22650957107544
12173 4.07798719406128
12174 3.97267150878906
12175 3.95760703086853
12176 4.13178110122681
12177 4.14983892440796
12178 4.04405164718628
12179 3.88062000274658
12180 3.96224188804626
12181 3.9643235206604
12182 3.89056873321533
12183 3.92312574386597
12184 3.92007040977478
12185 3.73071455955505
12186 3.76059770584106
12187 3.70616888999939
12188 3.83695530891418
12189 3.86838889122009
12190 3.93786764144897
12191 3.85730051994324
12192 3.77489876747131
12193 3.75420093536377
12194 3.82235479354858
12195 3.76841497421265
12196 3.75969910621643
12197 3.96228575706482
12198 3.92714095115662
12199 3.91748809814453
12200 3.84360861778259
12201 3.92977523803711
12202 3.94230532646179
12203 3.79529714584351
12204 3.66649055480957
12205 3.80188703536987
12206 3.56706261634827
12207 3.67166066169739
12208 3.63480114936829
12209 3.70363903045654
12210 3.64697742462158
12211 3.69358921051025
12212 3.46502757072449
12213 3.60734677314758
12214 3.7485466003418
12215 3.71553421020508
12216 3.62740087509155
12217 3.77494883537292
12218 3.62322115898132
12219 3.75926828384399
12220 3.56994318962097
12221 3.65230631828308
12222 3.66241121292114
12223 3.70492124557495
12224 3.70875716209412
12225 3.6729884147644
12226 3.74343538284302
12227 3.63431620597839
12228 3.54622983932495
12229 3.69109654426575
12230 3.6115620136261
12231 3.80617451667786
12232 3.78934168815613
12233 3.75577425956726
12234 3.78423976898193
12235 3.50679898262024
12236 3.65267062187195
12237 3.48796606063843
12238 3.55475640296936
12239 3.6071949005127
12240 3.36906671524048
12241 3.58901405334473
12242 3.72021722793579
12243 3.43631529808044
12244 3.56117510795593
12245 3.53518533706665
12246 3.70126509666443
12247 3.75802135467529
12248 3.65235352516174
12249 3.54657435417175
12250 3.64752602577209
12251 3.42013311386108
12252 3.77360820770264
12253 3.22206878662109
12254 3.58221626281738
12255 3.46770286560059
12256 3.26993894577026
12257 3.04379796981812
12258 3.11155676841736
12259 2.98033094406128
12260 3.02417206764221
12261 3.14046168327332
12262 2.81312370300293
12263 3.49205183982849
12264 3.30416083335876
12265 3.42109441757202
12266 3.34102869033813
12267 3.86769533157349
12268 3.62022161483765
12269 3.66320538520813
12270 3.63414525985718
12271 3.66615056991577
12272 3.54237771034241
12273 3.63005614280701
12274 3.5152645111084
12275 3.47197294235229
12276 3.56818103790283
12277 3.54434084892273
12278 3.59799146652222
12279 3.51121687889099
12280 3.35774302482605
12281 3.35664534568787
12282 3.46720552444458
12283 3.62026500701904
12284 3.69384360313416
12285 3.81127500534058
12286 3.63961482048035
12287 3.41417622566223
12288 3.75418329238892
12289 3.45439696311951
12290 3.60576820373535
12291 3.48005151748657
12292 3.45396709442139
12293 3.65255951881409
12294 3.61230158805847
12295 3.578932762146
12296 3.5384624004364
12297 3.53859519958496
12298 3.66140007972717
12299 3.58452653884888
12300 3.44685292243958
12301 3.51114082336426
12302 3.65842843055725
12303 3.4307222366333
12304 3.32534337043762
12305 3.36847853660583
12306 3.54003357887268
12307 3.62993693351746
12308 3.6132218837738
12309 3.37670993804932
12310 3.41432094573975
12311 3.30612063407898
12312 3.51840448379517
12313 3.23711729049683
12314 3.60649394989014
12315 3.26807904243469
12316 3.65097379684448
12317 3.6374363899231
12318 3.61657524108887
12319 3.53115081787109
12320 3.57437419891357
12321 3.57887554168701
12322 3.49686574935913
12323 3.62543129920959
12324 3.69084811210632
12325 3.31459665298462
12326 3.23618268966675
12327 3.33211040496826
12328 3.53772330284119
12329 3.52978301048279
12330 3.54890871047974
12331 3.48930525779724
12332 3.25997400283813
12333 3.11490249633789
12334 3.32916474342346
12335 3.53057169914246
12336 3.56814670562744
12337 3.49100422859192
12338 3.46676135063171
12339 3.14628314971924
12340 3.41582250595093
12341 3.57033371925354
12342 3.54521322250366
12343 3.58749651908875
12344 3.58375835418701
12345 3.19256567955017
12346 3.17880010604858
12347 3.23856139183044
12348 3.61920070648193
12349 3.43653416633606
12350 3.43439221382141
12351 3.60426616668701
12352 3.63744115829468
12353 3.43884325027466
12354 3.41064095497131
12355 3.50270366668701
12356 3.60018682479858
12357 3.46405577659607
12358 3.46924090385437
12359 3.22863292694092
12360 3.21147632598877
12361 3.3001766204834
12362 3.42270541191101
12363 3.27534103393555
12364 3.20811462402344
12365 3.436194896698
12366 3.55104279518127
12367 3.27209234237671
12368 3.24532151222229
12369 3.40981602668762
12370 3.49569988250732
12371 3.43379807472229
12372 3.30197954177856
12373 3.2909562587738
12374 3.2640380859375
12375 3.33299732208252
12376 3.26718926429749
12377 3.38207769393921
12378 3.31138753890991
12379 3.4343900680542
12380 3.46094179153442
12381 3.24579930305481
12382 3.39001369476318
12383 3.3128080368042
12384 3.38802051544189
12385 3.60985445976257
12386 3.14775776863098
12387 3.28758239746094
12388 3.47441172599792
12389 3.44286155700684
12390 3.5683810710907
12391 3.34334349632263
12392 3.23493552207947
12393 3.35973262786865
12394 3.45784568786621
12395 3.43692398071289
12396 3.51262450218201
12397 3.43080258369446
12398 3.35744881629944
12399 3.63562226295471
12400 3.59966945648193
12401 3.5744457244873
12402 3.63844561576843
12403 3.55607485771179
12404 3.33946871757507
12405 3.30376529693604
12406 3.51243615150452
12407 3.50070214271545
12408 3.4450159072876
12409 3.64561605453491
12410 3.74348711967468
12411 3.46104741096497
12412 3.58186960220337
12413 3.20557570457458
12414 3.34711503982544
12415 3.15771079063416
12416 3.25819039344788
12417 3.31137657165527
12418 3.36656999588013
12419 3.32462048530579
12420 3.48529171943665
12421 3.44019818305969
12422 3.22996735572815
12423 3.40833711624146
12424 3.44113111495972
12425 3.37683510780334
12426 3.50697827339172
12427 3.32565331459045
12428 3.20303010940552
12429 3.25717163085938
12430 3.33993721008301
12431 3.30115818977356
12432 3.39356875419617
12433 3.52366638183594
12434 3.20813846588135
12435 3.4644820690155
12436 3.26906251907349
12437 3.32373833656311
12438 3.15388679504395
12439 3.25588965415955
12440 3.22028422355652
12441 3.01142358779907
12442 3.12735176086426
12443 3.05850172042847
12444 3.12142205238342
12445 3.02553200721741
12446 2.94393491744995
12447 3.12322974205017
12448 2.99861860275269
12449 3.03174519538879
12450 2.85881471633911
12451 3.21419906616211
12452 3.09949994087219
12453 3.05192232131958
12454 2.88045191764832
12455 2.86052989959717
12456 3.0129873752594
12457 3.00150108337402
12458 3.04993534088135
12459 3.18937563896179
12460 3.3977313041687
12461 3.17403864860535
12462 3.04144906997681
12463 3.07188653945923
12464 2.91334080696106
12465 3.27255487442017
12466 2.95589876174927
12467 3.08112716674805
12468 2.91161608695984
12469 3.14466404914856
12470 3.15704917907715
12471 3.12264823913574
12472 3.34909272193909
12473 3.2959520816803
12474 3.29943752288818
12475 3.38587927818298
12476 3.39962148666382
12477 3.48512887954712
12478 3.37845063209534
12479 3.35409545898438
12480 3.22160053253174
12481 3.21899628639221
12482 3.31641411781311
12483 3.23507237434387
12484 3.183185338974
12485 3.24533367156982
12486 3.00380778312683
12487 2.9846043586731
12488 3.21201610565186
12489 3.41027402877808
12490 3.06235766410828
12491 3.30411601066589
12492 3.18252944946289
12493 3.17205858230591
12494 3.03634405136108
12495 3.10459589958191
12496 2.96082782745361
12497 2.94670009613037
12498 2.98689436912537
12499 3.1330873966217
12500 2.93586826324463
12501 3.00992274284363
12502 2.93426847457886
12503 3.07738018035889
12504 3.31188106536865
12505 3.20818090438843
12506 3.24107885360718
12507 3.353271484375
12508 3.21352863311768
12509 3.38164281845093
12510 3.22517848014832
12511 3.19940400123596
12512 3.12079858779907
12513 3.28594827651978
12514 3.35186409950256
12515 3.23546981811523
12516 3.26712274551392
12517 3.11089396476746
12518 3.35561490058899
12519 3.20690631866455
12520 3.3030378818512
12521 3.19494009017944
12522 3.16649293899536
12523 3.1431782245636
12524 3.1732280254364
12525 3.07836318016052
12526 3.08516502380371
12527 3.19334030151367
12528 3.16370987892151
12529 3.09462785720825
12530 3.2037398815155
12531 3.23617172241211
12532 3.06469392776489
12533 3.13469052314758
12534 3.23817563056946
12535 3.2990882396698
12536 3.25771737098694
12537 3.38228464126587
12538 3.24517822265625
12539 3.33985638618469
12540 3.37740135192871
12541 3.16028594970703
12542 3.208420753479
12543 3.14534687995911
12544 3.35886240005493
12545 3.29527807235718
12546 3.33478474617004
12547 3.32476139068604
12548 3.47540712356567
12549 3.30624079704285
12550 3.19363236427307
12551 3.13847041130066
12552 3.15296936035156
12553 3.19104886054993
12554 3.0560986995697
12555 3.23181414604187
12556 3.26147770881653
12557 3.17830562591553
12558 3.16445660591125
12559 3.09306359291077
12560 3.1607813835144
12561 3.20388627052307
12562 3.18538641929626
12563 3.25673151016235
12564 3.25024724006653
12565 3.17066931724548
12566 3.19087696075439
12567 3.22254133224487
12568 3.24272036552429
12569 3.22789144515991
12570 3.24976563453674
12571 3.21995615959167
12572 3.24582672119141
12573 3.27229857444763
12574 3.48625802993774
12575 3.07601070404053
12576 3.26466822624207
12577 3.28307390213013
12578 3.25261688232422
12579 3.33830142021179
12580 3.17679119110107
12581 3.41054439544678
12582 3.44885730743408
12583 3.20036840438843
12584 3.30306911468506
12585 3.23608565330505
12586 3.16627526283264
12587 2.89842820167542
12588 2.84047341346741
12589 3.09030818939209
12590 2.83752417564392
12591 2.94593143463135
12592 3.13302993774414
12593 3.11751246452332
12594 3.04208636283875
12595 3.34272575378418
12596 3.21540188789368
12597 3.12250089645386
12598 3.13387370109558
12599 3.26962542533875
12600 3.19446516036987
12601 3.15878939628601
12602 3.24683880805969
12603 3.18211150169373
12604 3.1908175945282
12605 3.02352428436279
12606 3.03547620773315
12607 2.96410775184631
12608 3.14089179039001
12609 2.92292833328247
12610 2.88215613365173
12611 3.12491202354431
12612 2.85715889930725
12613 2.86153888702393
12614 2.97540140151978
12615 2.85649180412292
12616 2.88376069068909
12617 2.96048617362976
12618 2.82659268379211
12619 3.0479838848114
12620 3.08614134788513
12621 3.11825680732727
12622 3.14427518844604
12623 3.11372947692871
12624 2.93848371505737
12625 2.70623064041138
12626 2.78080463409424
12627 3.05701446533203
12628 3.00956988334656
12629 3.06178689002991
12630 3.05989503860474
12631 3.07716035842896
12632 2.94956398010254
12633 2.91159629821777
12634 3.11856985092163
12635 3.06535720825195
12636 3.05717086791992
12637 3.21757936477661
12638 3.13585019111633
12639 3.09632897377014
12640 2.93843483924866
12641 3.04261326789856
12642 3.27251482009888
12643 3.24736547470093
12644 3.32712435722351
12645 3.41629552841187
12646 3.43178701400757
12647 3.40120506286621
12648 3.24737930297852
12649 3.12595438957214
12650 3.02975511550903
12651 3.15256595611572
12652 3.07765507698059
12653 3.05919909477234
12654 2.989018201828
12655 3.07272386550903
12656 2.99415040016174
12657 3.12552237510681
12658 3.0536744594574
12659 3.0762357711792
12660 2.96318435668945
12661 2.95712065696716
12662 3.03162717819214
12663 2.96410918235779
12664 3.06129860877991
12665 3.01202869415283
12666 3.08413147926331
12667 3.01593923568726
12668 3.07458329200745
12669 3.10382485389709
12670 3.09370946884155
12671 3.10592770576477
12672 3.17858076095581
12673 2.96866989135742
12674 2.9385449886322
12675 2.89510416984558
12676 2.80236554145813
12677 2.99665307998657
12678 2.82730436325073
12679 3.08222413063049
12680 3.02614951133728
12681 2.85774183273315
12682 3.10244870185852
12683 3.04890322685242
12684 3.1541154384613
12685 3.05176615715027
12686 3.20979952812195
12687 3.37762641906738
12688 3.221834897995
12689 3.34273028373718
12690 3.2081573009491
12691 3.00676894187927
12692 3.12034130096436
12693 3.02811455726624
12694 2.79949951171875
12695 2.84023451805115
12696 2.78106570243835
12697 2.84628653526306
12698 2.69998288154602
12699 2.67319440841675
12700 2.72939324378967
12701 2.68403720855713
12702 2.71591138839722
12703 2.77556705474854
12704 2.68271207809448
12705 2.7648503780365
12706 2.64700388908386
12707 2.66933155059814
12708 2.62825274467468
12709 2.61184144020081
12710 2.76129269599915
12711 2.88161826133728
12712 2.88586950302124
12713 2.93628263473511
12714 2.87086462974548
12715 3.03599500656128
12716 2.85183715820312
12717 3.01467537879944
12718 2.91576552391052
12719 2.7259509563446
12720 2.98180246353149
12721 2.89855003356934
12722 2.80934619903564
12723 2.79800581932068
12724 2.7855327129364
12725 2.63125276565552
12726 2.78225135803223
12727 2.85281610488892
12728 2.88521480560303
12729 2.76914095878601
12730 2.77365112304688
12731 2.77631664276123
12732 2.58829569816589
12733 2.63865041732788
12734 2.84435892105103
12735 2.9079282283783
12736 2.95078706741333
12737 2.96730136871338
12738 2.92230892181396
12739 2.89957118034363
12740 3.02845788002014
12741 3.10939764976501
12742 3.06185078620911
12743 2.84403347969055
12744 2.91394567489624
12745 2.96282839775085
12746 2.92609143257141
12747 2.81985998153687
12748 2.97475433349609
12749 2.81976795196533
12750 2.90409421920776
12751 2.88906216621399
12752 2.86508536338806
12753 2.70371174812317
12754 2.87401008605957
12755 2.79436492919922
12756 2.77779102325439
12757 2.7816436290741
12758 2.66675639152527
12759 2.83388304710388
12760 2.64810299873352
12761 2.90265941619873
12762 2.79875612258911
12763 2.81857752799988
12764 3.00331115722656
12765 2.97424983978271
12766 2.84598159790039
12767 2.79466557502747
12768 2.85695767402649
12769 2.80648303031921
12770 2.71489214897156
12771 2.90269112586975
12772 2.98045253753662
12773 2.99525594711304
12774 2.7740216255188
12775 2.91451549530029
12776 2.97251725196838
12777 3.08416938781738
12778 3.13201069831848
12779 3.10306239128113
12780 2.986487865448
12781 2.84190082550049
12782 2.96451354026794
12783 2.98251676559448
12784 3.18163895606995
12785 3.27247047424316
12786 3.18841743469238
12787 3.38944506645203
12788 3.41362404823303
12789 3.27311444282532
12790 3.12619781494141
12791 3.20425844192505
12792 3.29996371269226
12793 3.17897939682007
12794 3.0593798160553
12795 3.48885941505432
12796 3.52024006843567
12797 3.49030327796936
12798 3.27585887908936
12799 3.48210573196411
12800 3.35414910316467
12801 3.55472111701965
12802 3.30597686767578
12803 3.29903483390808
12804 3.17059659957886
12805 3.34719276428223
12806 3.38220763206482
12807 3.63599300384521
12808 3.62134647369385
12809 3.5191171169281
12810 3.43363475799561
12811 3.50608015060425
12812 3.45649337768555
12813 3.47409296035767
12814 3.42895364761353
12815 3.6766300201416
12816 3.55088400840759
12817 3.2373788356781
12818 3.6909351348877
12819 3.53836631774902
12820 3.41892957687378
12821 3.66822123527527
12822 3.47586560249329
12823 3.54588532447815
12824 3.54326915740967
12825 3.46164274215698
12826 3.5461106300354
12827 3.41007423400879
12828 3.47670221328735
12829 3.43754172325134
12830 3.35978937149048
12831 3.56919741630554
12832 3.56491446495056
12833 3.50237107276917
12834 3.49544072151184
12835 3.45337915420532
12836 3.27897596359253
12837 3.65424990653992
12838 3.57627463340759
12839 3.48929381370544
12840 3.49304437637329
12841 3.46663570404053
12842 3.3027548789978
12843 3.42977023124695
12844 3.41250348091125
12845 3.54770064353943
12846 3.45426368713379
12847 3.45338201522827
12848 3.30665469169617
12849 3.4378068447113
12850 3.38338279724121
12851 3.37559676170349
12852 3.45870113372803
12853 3.4484748840332
12854 3.48345232009888
12855 3.41328549385071
12856 3.38912725448608
12857 3.38597774505615
12858 3.45059323310852
12859 3.55396819114685
12860 3.48067140579224
12861 3.34930348396301
12862 3.29692530632019
12863 3.51858806610107
12864 3.40929365158081
12865 3.42241525650024
12866 3.57822513580322
12867 3.5239372253418
12868 3.5670850276947
12869 3.4692211151123
12870 3.46257257461548
12871 3.58215975761414
12872 3.33310341835022
12873 3.50559186935425
12874 3.64187049865723
12875 3.45212197303772
12876 3.77649545669556
12877 3.78809452056885
12878 3.71862745285034
12879 3.49846076965332
12880 3.65176463127136
12881 3.51665639877319
12882 3.66364359855652
12883 3.68455791473389
12884 3.61964821815491
12885 3.53935384750366
12886 3.46682095527649
12887 3.6306791305542
12888 3.81436157226562
12889 3.59726476669312
12890 3.55051898956299
12891 3.58902549743652
12892 3.68143939971924
12893 3.60487508773804
12894 3.60141277313232
12895 3.39317846298218
12896 3.41858720779419
12897 3.52306413650513
12898 3.47920513153076
12899 3.30657958984375
12900 3.26608061790466
12901 3.67375826835632
12902 3.45943903923035
12903 3.39663314819336
12904 3.43908882141113
12905 3.38308715820312
12906 3.41931104660034
12907 3.46102046966553
12908 3.38487315177917
12909 3.5482349395752
12910 3.3932933807373
12911 3.53980016708374
12912 3.49028921127319
12913 3.58710384368896
12914 3.64999032020569
12915 3.41190314292908
12916 3.51634192466736
12917 3.43232774734497
12918 3.38115382194519
12919 3.37731552124023
12920 3.29042649269104
12921 3.56392621994019
12922 3.44890594482422
12923 3.63587522506714
12924 3.3319411277771
12925 3.44950985908508
12926 3.66267919540405
12927 3.39031314849854
12928 3.37688612937927
12929 3.47707176208496
12930 3.43724298477173
12931 3.57553148269653
12932 3.54004502296448
12933 3.43025326728821
12934 3.60735249519348
12935 3.5047619342804
12936 3.61119508743286
12937 3.4716899394989
12938 3.49897599220276
12939 3.43279814720154
12940 3.43320322036743
12941 3.39542508125305
12942 3.39757108688354
12943 3.33728909492493
12944 3.55248141288757
12945 3.49277019500732
12946 3.38137340545654
12947 3.37927341461182
12948 3.52301359176636
12949 3.50989007949829
12950 3.40334320068359
12951 3.47728133201599
12952 3.55375528335571
12953 3.69888305664062
12954 3.52879023551941
12955 3.43503642082214
12956 3.62199354171753
12957 3.47183084487915
12958 3.6020679473877
12959 3.55140900611877
12960 3.51834201812744
12961 3.50661706924438
12962 3.49282240867615
12963 3.54027438163757
12964 3.54613018035889
12965 3.63363313674927
12966 3.41469407081604
12967 3.51563835144043
12968 3.59544801712036
12969 3.58930063247681
12970 3.59522795677185
12971 3.52284264564514
12972 3.50923109054565
12973 3.61456537246704
12974 3.42391467094421
12975 3.51805758476257
12976 3.46417903900146
12977 3.46893191337585
12978 3.55743265151978
12979 3.53986763954163
12980 3.56961154937744
12981 3.54035711288452
12982 3.47850322723389
12983 3.50025057792664
12984 3.3203330039978
12985 3.4355456829071
12986 3.30152988433838
12987 3.55532836914062
12988 3.5737030506134
12989 3.45443415641785
12990 3.33716487884521
12991 3.33075952529907
12992 3.48748636245728
12993 3.31105375289917
12994 3.24921560287476
12995 3.26659989356995
12996 3.43877744674683
12997 3.45391845703125
12998 3.50122451782227
12999 3.34078645706177
13000 3.37373805046082
13001 3.34295082092285
13002 3.50248432159424
13003 3.42898559570312
13004 3.38225889205933
13005 3.28185153007507
13006 3.68836641311646
13007 3.63676714897156
13008 3.703773021698
13009 3.54240250587463
13010 3.53477835655212
13011 3.68859362602234
13012 3.46249079704285
13013 3.35460162162781
13014 3.38583326339722
13015 3.57258272171021
13016 3.43336892127991
13017 3.57204031944275
13018 3.41383910179138
13019 3.55624485015869
13020 3.67677974700928
13021 3.24691152572632
13022 3.32726001739502
13023 3.47690320014954
13024 3.44092512130737
13025 3.33389687538147
13026 3.36923909187317
13027 3.29008889198303
13028 3.36900448799133
13029 3.27464723587036
13030 3.19592070579529
13031 3.28550839424133
13032 3.23546195030212
13033 3.17683029174805
13034 3.62375569343567
13035 3.43994140625
13036 3.49428081512451
13037 3.3699688911438
13038 3.32387351989746
13039 3.38104557991028
13040 3.38226675987244
13041 3.47417378425598
13042 3.42207860946655
13043 3.4146044254303
13044 3.51357913017273
13045 3.42988443374634
13046 3.40820932388306
13047 3.43844413757324
13048 3.33559346199036
13049 3.34178256988525
13050 3.43308901786804
13051 3.42886257171631
13052 3.36127400398254
13053 3.58649301528931
13054 3.35722899436951
13055 3.42527174949646
13056 3.46051669120789
13057 3.3659188747406
13058 3.39935684204102
13059 3.55041027069092
13060 3.32176089286804
13061 3.32900738716125
13062 3.2796368598938
13063 3.39747333526611
13064 3.32081961631775
13065 3.35920453071594
13066 3.38322973251343
13067 3.30421829223633
13068 3.50281190872192
13069 3.5426926612854
13070 3.58983707427979
13071 3.49348831176758
13072 3.23619437217712
13073 3.31154346466064
13074 3.4067268371582
13075 3.3848614692688
13076 3.29877996444702
13077 3.42483830451965
13078 3.3796911239624
13079 3.35558438301086
13080 3.33561420440674
13081 3.39633727073669
13082 3.35727834701538
13083 3.3836088180542
13084 3.79138159751892
13085 3.66868925094604
13086 3.40039730072021
13087 3.64140748977661
13088 3.53584885597229
13089 3.44455671310425
13090 3.47829270362854
13091 3.51988124847412
13092 3.43458414077759
13093 3.33492016792297
13094 3.53883147239685
13095 3.55602288246155
13096 3.49639391899109
13097 3.41803574562073
13098 3.32535529136658
13099 3.44903755187988
13100 3.39648962020874
13101 3.60737633705139
13102 3.49665927886963
13103 3.40113663673401
13104 3.46215891838074
13105 3.28240180015564
13106 3.51285147666931
13107 3.3240852355957
13108 3.5243878364563
13109 3.38503122329712
13110 3.45431804656982
13111 3.4497172832489
13112 3.63946485519409
13113 3.40160369873047
13114 3.48832511901855
13115 3.43139791488647
13116 3.30986285209656
13117 3.30729794502258
13118 3.40062642097473
13119 3.42801141738892
13120 3.40869069099426
13121 3.43897581100464
13122 3.52468824386597
13123 3.38439655303955
13124 3.41217851638794
13125 3.32372069358826
13126 3.50497627258301
13127 3.4727098941803
13128 3.48256015777588
13129 3.47290968894958
13130 3.53460645675659
13131 3.41355204582214
13132 3.48927736282349
13133 3.50651240348816
13134 3.42617273330688
13135 3.35357642173767
13136 3.56285166740417
13137 3.53747773170471
13138 3.43069314956665
13139 3.41614151000977
13140 3.26313376426697
13141 3.434157371521
13142 3.36809325218201
13143 3.15354919433594
13144 3.25619626045227
13145 3.27779412269592
13146 3.31097531318665
13147 3.29378509521484
13148 3.37991714477539
13149 3.32760262489319
13150 3.49025630950928
13151 3.53877520561218
13152 3.44706702232361
13153 3.44667220115662
13154 3.32183408737183
13155 3.45758104324341
13156 3.54289555549622
13157 3.46784210205078
13158 3.56170535087585
13159 3.29353737831116
13160 3.34646916389465
13161 3.56015706062317
13162 3.42686581611633
13163 3.62829041481018
13164 3.44599437713623
13165 3.53393483161926
13166 3.30837416648865
13167 3.46613907814026
13168 3.3386116027832
13169 3.51262760162354
13170 3.5353889465332
13171 3.39438271522522
13172 3.38561415672302
13173 3.35190057754517
13174 3.45739912986755
13175 3.4048855304718
13176 3.52270436286926
13177 3.38392448425293
13178 3.40860652923584
13179 3.34000301361084
13180 3.40416288375854
13181 3.44129419326782
13182 3.46797704696655
13183 3.42560744285583
13184 3.45533490180969
13185 3.43916368484497
13186 3.3981499671936
13187 3.44731187820435
13188 3.50793695449829
13189 3.48434138298035
13190 3.45604085922241
13191 3.45009875297546
13192 3.57417750358582
13193 3.50719165802002
13194 3.34436798095703
13195 3.42652821540833
13196 3.43448567390442
13197 3.41325187683105
13198 3.5208728313446
13199 3.45901989936829
13200 3.43259501457214
13201 3.48398017883301
13202 3.45586800575256
13203 3.35237908363342
13204 3.45725274085999
13205 3.55657339096069
13206 3.61419177055359
13207 3.40714550018311
13208 3.55076551437378
13209 3.33722233772278
13210 3.5148138999939
13211 3.62197542190552
13212 3.60183048248291
13213 3.52255296707153
13214 3.52009248733521
13215 3.55512499809265
13216 3.60736036300659
13217 3.55135107040405
13218 3.50489020347595
13219 3.31481099128723
13220 3.59091758728027
13221 3.42980480194092
13222 3.56734919548035
13223 3.38335609436035
13224 3.48714113235474
13225 3.43669819831848
13226 3.35050749778748
13227 3.31874942779541
13228 3.41151070594788
13229 3.55266952514648
13230 3.26202416419983
13231 3.49831867218018
13232 3.33171033859253
13233 3.29983687400818
13234 3.32617497444153
13235 3.27885603904724
13236 3.45023274421692
13237 3.42121624946594
13238 3.46701002120972
13239 3.42366886138916
13240 3.28198838233948
13241 3.30283451080322
13242 3.4878077507019
13243 3.19703722000122
13244 3.3385922908783
13245 3.52606868743896
13246 3.43838167190552
13247 3.49169683456421
13248 3.49203276634216
13249 3.29493141174316
13250 3.34868788719177
13251 3.32343339920044
13252 3.3623149394989
13253 3.18998193740845
13254 3.4135410785675
13255 3.29025435447693
13256 3.29771256446838
13257 3.3100962638855
13258 3.28953695297241
13259 3.35589480400085
13260 3.36192774772644
13261 3.37212514877319
13262 3.45349192619324
13263 3.50646138191223
13264 3.32885313034058
13265 3.27774333953857
13266 3.27046251296997
13267 3.20264315605164
13268 3.18219470977783
13269 3.31927871704102
13270 3.54547929763794
13271 3.46718811988831
13272 3.3562228679657
13273 3.08847308158875
13274 3.19206786155701
13275 3.30707693099976
13276 3.42941617965698
13277 3.54252409934998
13278 3.31584668159485
13279 3.60007929801941
13280 3.51331925392151
13281 3.32180452346802
13282 3.56123924255371
13283 3.52521753311157
13284 3.4090940952301
13285 3.40834188461304
13286 3.56072545051575
13287 3.54159760475159
13288 3.38823318481445
13289 3.38368916511536
13290 3.44980192184448
13291 3.37110781669617
13292 3.3144862651825
13293 3.49676179885864
13294 3.44865775108337
13295 3.40074491500854
13296 3.20056557655334
13297 3.29925417900085
13298 3.41235733032227
13299 3.42527675628662
13300 3.40593433380127
13301 3.33690214157104
13302 3.56265258789062
13303 3.37897634506226
13304 3.31170988082886
13305 3.45913410186768
13306 3.1942195892334
13307 3.41684126853943
13308 3.30338406562805
13309 3.66866540908813
13310 3.40963411331177
13311 3.54909205436707
13312 3.48360443115234
13313 3.57208228111267
13314 3.57272672653198
13315 3.52320957183838
13316 3.50459575653076
13317 3.56582379341125
13318 3.45116209983826
13319 3.51784539222717
13320 3.51275730133057
13321 3.6792778968811
13322 3.4331214427948
13323 3.3994255065918
13324 3.56518959999084
13325 3.53586268424988
13326 3.53398728370667
13327 3.48850250244141
13328 3.48089480400085
13329 3.35907363891602
13330 3.39665389060974
13331 3.4492506980896
13332 3.46226906776428
13333 3.54515147209167
13334 3.55687785148621
13335 3.55390930175781
13336 3.35052156448364
13337 3.33878350257874
13338 3.4473659992218
13339 3.3788366317749
13340 3.25980162620544
13341 3.34296607971191
13342 3.42509889602661
13343 3.51749968528748
13344 3.54046511650085
13345 3.47443199157715
13346 3.44274806976318
13347 3.53032565116882
13348 3.41552448272705
13349 3.26617455482483
13350 3.48868656158447
13351 3.4711811542511
13352 3.66729617118835
13353 3.41360759735107
13354 3.35789060592651
13355 3.57778906822205
13356 3.46237659454346
13357 3.51548480987549
13358 3.47483706474304
13359 3.4694082736969
13360 3.45850110054016
13361 3.58256793022156
13362 3.38512277603149
13363 3.48752546310425
13364 3.63078474998474
13365 3.34898829460144
13366 3.3719310760498
13367 3.42186951637268
13368 3.63187956809998
13369 3.6489245891571
13370 3.57069873809814
13371 3.48116183280945
13372 3.59560012817383
13373 3.4862117767334
13374 3.55564284324646
13375 3.33511924743652
13376 3.49178075790405
13377 3.34290099143982
13378 3.41654229164124
13379 3.48680329322815
13380 3.42435240745544
13381 3.48302268981934
13382 3.46701455116272
13383 3.31701874732971
13384 3.48340058326721
13385 3.58855748176575
13386 3.41860842704773
13387 3.35911655426025
13388 3.35434889793396
13389 3.56060218811035
13390 3.30189347267151
13391 3.61615896224976
13392 3.45520401000977
13393 3.39655137062073
13394 3.40531730651855
13395 3.34467363357544
13396 3.48398280143738
13397 3.4276430606842
13398 3.58520603179932
13399 3.48056435585022
13400 3.56582832336426
13401 3.40369629859924
13402 3.44640731811523
13403 3.42631530761719
13404 3.44924712181091
13405 3.37129759788513
13406 3.45825457572937
13407 3.45429039001465
13408 3.60421419143677
13409 3.41964673995972
13410 3.47693061828613
13411 3.46122002601624
13412 3.43236136436462
13413 3.58489060401917
13414 3.47774028778076
13415 3.43265318870544
13416 3.49979543685913
13417 3.5347011089325
13418 3.4101300239563
13419 3.55639052391052
13420 3.48297882080078
13421 3.41180801391602
13422 3.46999263763428
13423 3.55835342407227
13424 3.33111906051636
13425 3.36646008491516
13426 3.43884801864624
13427 3.37888669967651
13428 3.53694748878479
13429 3.44788599014282
13430 3.37481427192688
13431 3.38651490211487
13432 3.48980450630188
13433 3.4626784324646
13434 3.62040829658508
13435 3.63131189346313
13436 3.32154536247253
13437 3.4810311794281
13438 3.50046634674072
13439 3.39194941520691
13440 3.5099732875824
13441 3.46046042442322
13442 3.60079145431519
13443 3.47109127044678
13444 3.55925559997559
13445 3.36947512626648
13446 3.45668053627014
13447 3.69744086265564
13448 3.53813195228577
13449 3.68869543075562
13450 3.64872360229492
13451 3.52998280525208
13452 3.66848611831665
13453 3.40556812286377
13454 3.5404360294342
13455 3.62166452407837
13456 3.63399362564087
13457 3.65737390518188
13458 3.66225051879883
13459 3.56354808807373
13460 3.7229208946228
13461 3.82433915138245
13462 3.55878877639771
13463 3.4184467792511
13464 3.72108030319214
13465 3.39351749420166
13466 3.602454662323
13467 3.47852158546448
13468 3.34534001350403
13469 3.56737756729126
13470 3.5331175327301
13471 3.3558657169342
13472 3.41693592071533
13473 3.42642951011658
13474 3.44849181175232
13475 3.33214163780212
13476 3.25384974479675
13477 3.22578024864197
13478 3.64819097518921
13479 3.50125622749329
13480 3.44817352294922
13481 3.42349648475647
13482 3.43557453155518
13483 3.61872434616089
13484 3.70846676826477
13485 3.58900260925293
13486 3.71120858192444
13487 3.39569425582886
13488 3.69902348518372
13489 3.54030227661133
13490 3.5281822681427
13491 3.50280332565308
13492 3.73300862312317
13493 3.41710615158081
13494 3.3841507434845
13495 3.57387542724609
13496 3.68727469444275
13497 3.67594337463379
13498 3.63697624206543
13499 3.851158618927
13500 3.64175200462341
13501 3.67607140541077
13502 3.5655038356781
13503 3.76000475883484
13504 3.69304299354553
13505 3.48271203041077
13506 3.53143262863159
13507 3.47609329223633
13508 3.53020143508911
13509 3.35571122169495
13510 3.46966505050659
13511 3.44089412689209
13512 3.42156147956848
13513 3.70989012718201
13514 3.56539297103882
13515 3.47674036026001
13516 3.57689118385315
13517 3.5805242061615
13518 3.65614914894104
13519 3.56150245666504
13520 3.62220358848572
13521 3.58382248878479
13522 3.72480130195618
13523 3.47445726394653
13524 3.59617900848389
13525 3.35655403137207
13526 3.37179160118103
13527 3.21767449378967
13528 3.36955523490906
13529 3.56854724884033
13530 3.74146842956543
13531 3.42911195755005
13532 3.49940848350525
13533 3.50441741943359
13534 3.44780468940735
13535 3.32442426681519
13536 3.56934785842896
13537 3.32490515708923
13538 3.39987754821777
13539 3.36367034912109
13540 3.32553339004517
13541 3.41405010223389
13542 3.4778733253479
13543 3.3617148399353
13544 3.54792356491089
13545 3.3361222743988
13546 3.29198312759399
13547 3.60314965248108
13548 3.68045139312744
13549 3.59941244125366
13550 3.62314796447754
13551 3.46473026275635
13552 3.56707143783569
13553 3.58622050285339
13554 3.60628342628479
13555 3.36493110656738
13556 3.53403925895691
13557 3.57887363433838
13558 3.53445219993591
13559 3.50628447532654
13560 3.52389168739319
13561 3.54563641548157
13562 3.53593683242798
13563 3.71536207199097
13564 3.5898334980011
13565 3.45651745796204
13566 3.67429518699646
13567 3.51196575164795
13568 3.62314772605896
13569 3.57831692695618
13570 3.51546907424927
13571 3.42295169830322
13572 3.44194340705872
13573 3.27689671516418
13574 3.43160033226013
13575 3.56130647659302
13576 3.45577621459961
13577 3.68333339691162
13578 3.53802490234375
13579 3.60406064987183
13580 3.58488154411316
13581 3.57011103630066
13582 3.29705381393433
13583 3.44332122802734
13584 3.27768921852112
13585 3.55116105079651
13586 3.65852403640747
13587 3.62129545211792
13588 3.61903357505798
13589 3.63075280189514
13590 3.72232937812805
13591 3.53202557563782
13592 3.61278557777405
13593 3.54590821266174
13594 3.61241888999939
13595 3.69388175010681
13596 3.34937381744385
13597 3.44007921218872
13598 3.62317872047424
13599 3.51525688171387
13600 3.65743446350098
13601 3.49689316749573
13602 3.67864942550659
13603 3.48391580581665
13604 3.60963177680969
13605 3.67423820495605
13606 3.40785765647888
13607 3.56259107589722
13608 3.7104229927063
13609 3.64409470558167
13610 3.58672285079956
13611 3.76079678535461
13612 3.69588994979858
13613 3.70770621299744
13614 3.69306612014771
13615 3.64851093292236
13616 3.81382274627686
13617 3.70587944984436
13618 3.8560905456543
13619 3.77841734886169
13620 3.77764487266541
13621 3.51113843917847
13622 3.80512237548828
13623 3.7983705997467
13624 3.85384726524353
13625 3.83654236793518
13626 3.64538240432739
13627 3.60107254981995
13628 3.34644913673401
13629 3.27822184562683
13630 3.47468328475952
13631 3.51033186912537
13632 3.43703961372375
13633 3.36978483200073
13634 3.41664004325867
13635 3.15357756614685
13636 3.33854818344116
13637 3.60967516899109
13638 3.54067206382751
13639 3.53525805473328
13640 3.56968998908997
13641 3.6494836807251
13642 3.58295583724976
13643 3.59424042701721
13644 3.4933078289032
13645 3.42824459075928
13646 3.5230131149292
13647 3.43901371955872
13648 3.30306768417358
13649 3.4010157585144
13650 3.37988233566284
13651 3.35337400436401
13652 3.43937563896179
13653 3.37837505340576
13654 3.47492623329163
13655 3.48977303504944
13656 3.26206970214844
13657 3.32838463783264
13658 3.36127924919128
13659 3.39229369163513
13660 3.3108069896698
13661 3.4872305393219
13662 3.34599876403809
13663 3.39371252059937
13664 3.38526630401611
13665 3.47902178764343
13666 3.41932320594788
13667 3.58431053161621
13668 3.37578654289246
13669 3.48149085044861
13670 3.66085052490234
13671 3.50147986412048
13672 3.54242515563965
13673 3.5661027431488
13674 3.65206861495972
13675 3.44342684745789
13676 3.4643611907959
13677 3.40075922012329
13678 3.4418158531189
13679 3.58600330352783
13680 3.67758464813232
13681 3.53592419624329
13682 3.48730397224426
13683 3.43828582763672
13684 3.55957341194153
13685 3.49282288551331
13686 3.27385544776917
13687 3.41308164596558
13688 3.50417709350586
13689 3.44443583488464
13690 3.59342837333679
13691 3.73005437850952
13692 3.58234119415283
13693 3.4796724319458
13694 3.50808572769165
13695 3.39886665344238
13696 3.42045283317566
13697 3.43868374824524
13698 3.39320611953735
13699 3.50175642967224
13700 3.07025170326233
13701 3.41401505470276
13702 3.35771918296814
13703 3.2979474067688
13704 3.4135684967041
13705 3.33005619049072
13706 3.44073915481567
13707 3.62429189682007
13708 3.43425583839417
13709 3.66374969482422
13710 3.63625574111938
13711 3.51909589767456
13712 3.61162877082825
13713 3.59178590774536
13714 3.60804271697998
13715 3.50811409950256
13716 3.53978896141052
13717 3.68965244293213
13718 3.63037514686584
13719 3.61580348014832
13720 3.78338098526001
13721 3.87248253822327
13722 3.71904039382935
13723 3.66846418380737
13724 3.7040536403656
13725 3.75543427467346
13726 3.55629801750183
13727 3.58209228515625
13728 3.57130742073059
13729 3.55334973335266
13730 3.65838527679443
13731 3.73333358764648
13732 3.81308245658875
13733 3.55817294120789
13734 3.67034935951233
13735 3.90545606613159
13736 3.81833696365356
13737 3.66225695610046
13738 3.63882565498352
13739 3.78828287124634
13740 3.76944613456726
13741 3.89322590827942
13742 3.82822966575623
13743 3.70254945755005
13744 3.87018585205078
13745 3.53836512565613
13746 3.63210940361023
13747 3.77204322814941
13748 3.68373918533325
13749 3.61345672607422
13750 3.71237969398499
13751 3.76574730873108
13752 3.65181517601013
13753 3.69161987304688
13754 3.56538248062134
13755 3.69569849967957
13756 3.63306474685669
13757 3.6863899230957
13758 3.61089205741882
13759 3.71718454360962
13760 3.73596739768982
13761 3.58908915519714
13762 3.7649073600769
13763 3.75135898590088
13764 3.6150336265564
13765 3.59107422828674
13766 3.71304774284363
13767 3.7282702922821
13768 3.83082866668701
13769 3.75045204162598
13770 3.90713334083557
13771 3.71707129478455
13772 3.8766930103302
13773 3.71165895462036
13774 3.65467357635498
13775 3.92033290863037
13776 3.66184711456299
13777 3.68077397346497
13778 3.7314670085907
13779 3.66121006011963
13780 3.67201638221741
13781 3.73283791542053
13782 3.65640020370483
13783 3.799156665802
13784 3.73866844177246
13785 3.71029472351074
13786 3.68475914001465
13787 3.71867251396179
13788 3.72975921630859
13789 3.64988851547241
13790 3.78210520744324
13791 3.67562079429626
13792 3.67051005363464
13793 3.6192741394043
13794 3.78634262084961
13795 3.34072875976562
13796 3.48516368865967
13797 3.59035968780518
13798 3.55949306488037
13799 3.61966323852539
13800 3.61449456214905
13801 3.54749774932861
13802 3.58129262924194
13803 3.74735927581787
13804 3.53083658218384
13805 3.59212279319763
13806 3.48863697052002
13807 3.39998555183411
13808 3.57560253143311
13809 3.52271723747253
13810 3.44747591018677
13811 3.56744146347046
13812 3.65786385536194
13813 3.77855658531189
13814 3.96638345718384
13815 3.91425037384033
13816 3.87995553016663
13817 3.5814380645752
13818 3.51285338401794
13819 3.77823328971863
13820 3.80448698997498
13821 3.54563641548157
13822 3.90517926216125
13823 3.30175948143005
13824 3.49421358108521
13825 3.52832698822021
13826 3.37688899040222
13827 3.49934482574463
13828 3.57438445091248
13829 3.69910526275635
13830 3.53227281570435
13831 3.69088435173035
13832 3.61908578872681
13833 3.6672511100769
13834 3.51265263557434
13835 3.3185613155365
13836 3.28222036361694
13837 3.30496859550476
13838 3.30199980735779
13839 3.26330947875977
13840 3.53162693977356
13841 3.49629783630371
13842 3.51248335838318
13843 3.54063320159912
13844 3.53543591499329
13845 3.41602039337158
13846 3.35339999198914
13847 3.0647439956665
13848 3.01087999343872
13849 3.08663868904114
13850 3.26750087738037
13851 3.10646533966064
13852 3.28800392150879
13853 3.51195526123047
13854 3.3177661895752
13855 3.21034574508667
13856 3.06272506713867
13857 3.17940974235535
13858 2.87664532661438
13859 3.14836835861206
13860 3.37808418273926
13861 3.55063700675964
13862 3.33004450798035
13863 3.52076864242554
13864 3.42820882797241
13865 3.54202055931091
13866 3.53340268135071
13867 3.45522212982178
13868 3.36842775344849
13869 3.36550140380859
13870 3.33499765396118
13871 3.36357378959656
13872 3.45669031143188
13873 3.35648918151855
13874 3.73538684844971
13875 3.38202691078186
13876 3.42969751358032
13877 3.49212431907654
13878 3.49946355819702
13879 3.5186972618103
13880 3.46979951858521
13881 3.49688506126404
13882 3.57878279685974
13883 3.52114915847778
13884 3.44842481613159
13885 3.44491600990295
13886 3.44771504402161
13887 3.33268356323242
13888 3.44231367111206
13889 3.56008887290955
13890 3.40224409103394
13891 3.39293575286865
13892 3.41195464134216
13893 3.36825013160706
13894 3.40791058540344
13895 3.2772741317749
13896 3.35290217399597
13897 3.31743574142456
13898 3.47775220870972
13899 3.43177008628845
13900 3.35308575630188
13901 3.45221924781799
13902 3.40202617645264
13903 3.40435981750488
13904 3.4078733921051
13905 3.40874361991882
13906 3.55131506919861
13907 3.59493398666382
13908 3.56721997261047
13909 3.58778977394104
13910 3.49452209472656
13911 3.32473874092102
13912 3.54493832588196
13913 3.55356550216675
13914 3.45631122589111
13915 3.48954343795776
13916 3.56696462631226
13917 3.49040508270264
13918 3.25955772399902
13919 3.50748109817505
13920 3.44201278686523
13921 3.57681488990784
13922 3.53214550018311
13923 3.42710590362549
13924 3.4365382194519
13925 3.59158110618591
13926 3.40581202507019
13927 3.5166928768158
13928 3.57354545593262
13929 3.50337910652161
13930 3.44926834106445
13931 3.45190167427063
13932 3.40827035903931
13933 3.51681184768677
13934 3.35299229621887
13935 3.46449518203735
13936 3.64122819900513
13937 3.58260703086853
13938 3.65876007080078
13939 3.37356352806091
13940 3.55856418609619
13941 3.51266145706177
13942 3.52764177322388
13943 3.57325387001038
13944 3.3377959728241
13945 3.45840764045715
13946 3.52147030830383
13947 3.42747807502747
13948 3.51313734054565
13949 3.47545671463013
13950 3.47577261924744
13951 3.62122631072998
13952 3.26596808433533
13953 3.48125290870667
13954 3.43396997451782
13955 3.52057695388794
13956 3.51535677909851
13957 3.42931413650513
13958 3.45139002799988
13959 3.46244478225708
13960 3.44318270683289
13961 3.2774031162262
13962 3.46127605438232
13963 3.4397439956665
13964 3.30796408653259
13965 3.38574886322021
13966 3.53012871742249
13967 3.40660738945007
13968 3.41326832771301
13969 3.36274456977844
13970 3.40554904937744
13971 3.55195498466492
13972 3.50503492355347
13973 3.39006280899048
13974 3.49936270713806
13975 3.280353307724
13976 3.24751830101013
13977 3.44978666305542
13978 3.26696872711182
13979 3.45462942123413
13980 3.58114314079285
13981 3.45027780532837
13982 3.36223244667053
13983 3.34823727607727
13984 3.47281169891357
13985 3.41501665115356
13986 3.34988451004028
13987 3.4944748878479
13988 3.46563243865967
13989 3.35967397689819
13990 3.47602105140686
13991 3.35228896141052
13992 3.33089876174927
13993 3.34489488601685
13994 3.35974884033203
13995 3.36491990089417
13996 3.45264768600464
13997 3.36466789245605
13998 3.25215077400208
13999 3.32156825065613
14000 3.43756127357483
14001 3.56735324859619
14002 3.55142974853516
14003 3.31986618041992
14004 3.36597728729248
14005 3.24964618682861
14006 3.34966564178467
14007 3.50501894950867
14008 3.38214182853699
14009 3.47376179695129
14010 3.46230506896973
14011 3.4007089138031
14012 3.28937029838562
14013 3.42129969596863
14014 3.44296789169312
14015 3.29441785812378
14016 3.33200597763062
14017 3.37242555618286
14018 3.39879322052002
14019 3.26922369003296
14020 3.2041130065918
14021 3.17445588111877
14022 3.35279417037964
14023 3.21412420272827
14024 3.22460341453552
14025 3.2976393699646
14026 3.16853904724121
14027 3.15291571617126
14028 3.30305147171021
14029 3.18016338348389
14030 3.40717458724976
14031 3.24977087974548
14032 3.2968909740448
14033 3.28931760787964
14034 3.64279866218567
14035 3.38835430145264
14036 3.37953400611877
14037 3.23180770874023
14038 3.49675631523132
14039 3.53720760345459
14040 3.29386043548584
14041 3.35040044784546
14042 3.33392739295959
14043 3.28148245811462
14044 3.25608682632446
14045 3.37489318847656
14046 3.49673461914062
14047 3.50817942619324
14048 3.25597548484802
14049 3.31659650802612
14050 3.40616464614868
14051 3.27558279037476
14052 3.3012797832489
14053 3.3897168636322
14054 3.26147198677063
14055 3.33480954170227
14056 3.40426778793335
14057 3.45944499969482
14058 3.52272486686707
14059 3.57929873466492
14060 3.38165521621704
14061 3.45447421073914
14062 3.57830190658569
14063 3.45324206352234
14064 3.41087698936462
14065 3.25111126899719
14066 3.69773387908936
14067 3.66284132003784
14068 3.55566644668579
14069 3.57141947746277
14070 3.5840847492218
14071 3.66602730751038
14072 3.58204650878906
14073 3.56616640090942
14074 3.55225372314453
14075 3.63054227828979
14076 3.7581832408905
14077 3.73238182067871
14078 3.56731534004211
14079 3.76072192192078
14080 3.59466862678528
14081 3.57856392860413
14082 3.68858766555786
14083 3.83820366859436
14084 3.68383717536926
14085 3.81308341026306
14086 3.85251116752625
14087 3.62508201599121
14088 3.68489384651184
14089 3.75686144828796
14090 3.65970802307129
14091 3.82404494285583
14092 3.74559807777405
14093 3.57036757469177
14094 3.78269958496094
14095 3.64593386650085
14096 3.81036806106567
14097 3.78243541717529
14098 3.81461071968079
14099 3.81258106231689
14100 3.63445091247559
14101 3.75559544563293
14102 3.91074275970459
14103 3.84821319580078
14104 3.77389550209045
14105 3.5866174697876
14106 3.56927371025085
14107 3.54205083847046
14108 3.57201099395752
14109 3.32681250572205
14110 3.73241138458252
14111 3.48978805541992
14112 3.52539849281311
14113 3.6788854598999
14114 3.58045864105225
14115 3.31750345230103
14116 3.31624007225037
14117 3.40915465354919
14118 3.4087278842926
14119 3.42510223388672
14120 3.54792785644531
14121 3.22089076042175
14122 3.42910051345825
14123 3.46769952774048
14124 3.41039514541626
14125 3.54148054122925
14126 3.5690336227417
14127 3.6978714466095
14128 3.45892715454102
14129 3.60346221923828
14130 3.3864369392395
14131 3.19732594490051
14132 3.24009704589844
14133 3.34223413467407
14134 3.48121786117554
14135 3.67534565925598
14136 3.5663800239563
14137 3.41968989372253
14138 3.51323914527893
14139 3.51731824874878
14140 3.54548621177673
14141 3.24746537208557
14142 3.54239559173584
14143 3.70101189613342
14144 3.55198287963867
14145 3.60711932182312
14146 3.69534397125244
14147 3.79816389083862
14148 3.74391031265259
14149 3.7204909324646
14150 3.54191923141479
14151 3.50409436225891
14152 3.29716420173645
14153 3.52336025238037
14154 3.46314239501953
14155 3.39952898025513
14156 3.22561359405518
14157 3.71481680870056
14158 3.65432071685791
14159 3.64968347549438
14160 3.89033150672913
14161 3.93730711936951
14162 3.69995093345642
14163 3.79051089286804
14164 3.8148992061615
14165 3.87659311294556
14166 3.70746827125549
14167 3.71808266639709
14168 3.72228598594666
14169 3.86653065681458
14170 3.76100993156433
14171 3.86613798141479
14172 3.93680381774902
14173 3.91619563102722
14174 3.79832816123962
14175 3.89707732200623
14176 3.94668531417847
14177 3.66797709465027
14178 3.79314255714417
14179 3.77323985099792
14180 3.60256934165955
14181 3.64967346191406
14182 3.64462184906006
14183 3.7505087852478
14184 3.57299113273621
14185 3.7174665927887
14186 3.69653177261353
14187 3.76523089408875
14188 3.7997682094574
14189 3.80698752403259
14190 3.9592273235321
14191 3.84931445121765
14192 3.75968742370605
14193 3.66252899169922
14194 3.80505895614624
14195 3.72647833824158
14196 3.81196737289429
14197 3.72822785377502
14198 3.70955395698547
14199 3.70543098449707
14200 3.68904137611389
14201 3.67915344238281
14202 3.61645483970642
14203 3.86571431159973
14204 3.66871285438538
14205 3.94509410858154
14206 3.80356335639954
14207 3.71682667732239
14208 3.91063380241394
14209 3.86641931533813
14210 3.68853902816772
14211 3.7630512714386
14212 3.91267251968384
14213 3.777104139328
14214 3.70663666725159
14215 3.76168537139893
14216 3.7073016166687
14217 3.79219388961792
14218 3.7199649810791
14219 3.78356504440308
14220 3.76781964302063
14221 3.64945197105408
14222 3.59695219993591
14223 3.6448175907135
14224 3.29185843467712
14225 3.59576749801636
14226 3.81133985519409
14227 3.86634492874146
14228 3.63099932670593
14229 3.69419503211975
14230 3.74421358108521
14231 3.7268533706665
14232 3.43121671676636
14233 3.66285753250122
14234 3.48367786407471
14235 3.44178891181946
14236 3.52797889709473
14237 3.47214078903198
14238 3.50975012779236
14239 3.61699461936951
14240 3.53327512741089
14241 3.5113639831543
14242 3.62178111076355
14243 3.75007390975952
14244 3.49116635322571
14245 3.56995487213135
14246 3.76552605628967
14247 3.81563973426819
14248 3.6382360458374
14249 3.82019138336182
14250 3.67837047576904
14251 3.85999345779419
14252 3.71661448478699
14253 3.55906701087952
14254 3.74351787567139
14255 3.91825389862061
14256 3.87058115005493
14257 3.60194826126099
14258 3.71533894538879
14259 3.85094237327576
14260 3.8465268611908
14261 3.56392431259155
14262 3.62771821022034
14263 3.72162175178528
14264 3.57319021224976
14265 3.68953776359558
14266 3.72672629356384
14267 3.89696145057678
14268 3.78294897079468
14269 3.81838083267212
14270 3.67952656745911
14271 3.8986554145813
14272 3.75375437736511
14273 3.81431198120117
14274 3.75534152984619
14275 4.02615356445312
14276 3.85496044158936
14277 3.79471302032471
14278 3.92373895645142
14279 3.98002409934998
14280 3.76863169670105
14281 3.66593432426453
14282 3.57995629310608
14283 3.57968950271606
14284 3.59371399879456
14285 3.61357307434082
14286 3.68896341323853
14287 3.54754495620728
14288 3.44044828414917
14289 3.54720854759216
14290 3.43941450119019
14291 3.59487748146057
14292 3.76603412628174
14293 3.40058565139771
14294 3.5015242099762
14295 3.496337890625
14296 3.4186851978302
14297 3.65168380737305
14298 3.58059525489807
14299 3.64723873138428
14300 3.61502838134766
14301 3.7193386554718
14302 3.60537552833557
14303 3.67469835281372
14304 3.76542067527771
14305 3.66933631896973
14306 3.50955963134766
14307 3.37302994728088
14308 3.23262119293213
14309 3.34537029266357
14310 3.5523042678833
14311 3.37172174453735
14312 3.41986775398254
14313 3.47352385520935
14314 3.48003888130188
14315 3.56991744041443
14316 3.41626405715942
14317 3.33255362510681
14318 3.56800365447998
14319 3.49824118614197
14320 3.34379410743713
14321 3.27588319778442
14322 3.56105422973633
14323 3.55089640617371
14324 3.49585819244385
14325 3.60292387008667
14326 3.67874526977539
14327 3.23445653915405
14328 3.09566283226013
14329 3.31974196434021
14330 3.44996047019958
14331 3.20643663406372
14332 3.21514177322388
14333 3.49884223937988
14334 3.61972761154175
14335 3.4756600856781
14336 3.42379903793335
14337 3.4383704662323
14338 3.67018723487854
14339 3.4054548740387
14340 3.5593056678772
14341 3.40442633628845
14342 3.87241792678833
14343 3.77158331871033
14344 3.90438318252563
14345 3.53323364257812
14346 3.6944465637207
14347 3.3883535861969
14348 3.48135280609131
14349 3.54515957832336
14350 3.57281422615051
14351 3.49663662910461
14352 3.57499313354492
14353 3.29380941390991
14354 3.52897763252258
14355 3.48022651672363
14356 3.38174200057983
14357 3.33978796005249
14358 3.70620512962341
14359 3.62468457221985
14360 3.38880920410156
14361 3.70137977600098
14362 3.64502906799316
14363 3.20918846130371
14364 3.47262263298035
14365 3.51974987983704
14366 3.74963998794556
14367 3.48683524131775
14368 3.60658049583435
14369 3.71473431587219
14370 3.60819125175476
14371 3.55303025245667
14372 3.40621900558472
14373 3.35731935501099
14374 3.34760069847107
14375 3.52614092826843
14376 3.40888714790344
14377 3.66348767280579
14378 3.42887997627258
14379 3.54474592208862
14380 3.46303606033325
14381 3.52181792259216
14382 3.56516480445862
14383 3.51886463165283
14384 3.5636899471283
14385 3.3783700466156
14386 3.4721941947937
14387 3.3212513923645
14388 3.34958624839783
14389 3.42737293243408
14390 3.44299340248108
14391 3.72887563705444
14392 3.92958784103394
14393 3.59894967079163
14394 3.71645927429199
14395 3.59900426864624
14396 3.60797333717346
14397 3.70061874389648
14398 3.60151052474976
14399 3.44636297225952
14400 3.67661952972412
14401 3.57666897773743
14402 3.88152623176575
14403 3.82337498664856
14404 3.75850081443787
14405 3.56489944458008
14406 3.83746004104614
14407 3.83862042427063
14408 3.72426438331604
14409 3.71510291099548
14410 3.66678142547607
14411 3.53225612640381
14412 3.63617253303528
14413 3.57033038139343
14414 3.63261556625366
14415 3.43195629119873
14416 3.37792491912842
14417 3.37770938873291
14418 3.45416760444641
14419 3.35364460945129
14420 3.43216872215271
14421 3.17929291725159
14422 3.55679893493652
14423 3.13057708740234
14424 3.52541089057922
14425 3.47958874702454
14426 3.50363755226135
14427 3.47673273086548
14428 3.37263512611389
14429 3.42293953895569
14430 3.38891506195068
14431 3.26098823547363
14432 3.45051431655884
14433 3.48356509208679
14434 3.39266347885132
14435 3.23314738273621
14436 3.32825183868408
14437 3.44098520278931
14438 3.59109497070312
14439 3.44796061515808
14440 3.4464430809021
14441 3.43097352981567
14442 3.36010098457336
14443 3.61179161071777
14444 3.3869686126709
14445 3.44067478179932
14446 3.7404887676239
14447 3.42824268341064
14448 3.42931437492371
14449 3.40196347236633
14450 3.48710155487061
14451 3.38776254653931
14452 3.31781220436096
14453 3.53970909118652
14454 3.4254891872406
14455 3.43527293205261
14456 3.56054973602295
14457 3.37713408470154
14458 3.35852265357971
14459 3.44149327278137
14460 3.35472297668457
14461 3.38547682762146
14462 3.39845585823059
14463 3.34096550941467
14464 3.34562754631042
14465 3.21984791755676
14466 3.14727783203125
14467 3.10021162033081
14468 3.37006640434265
14469 3.440265417099
14470 3.29237508773804
14471 3.13379454612732
14472 3.39975666999817
14473 3.14809584617615
14474 3.49363899230957
14475 3.20233917236328
14476 3.19011068344116
14477 3.24916315078735
14478 3.26974034309387
14479 3.07677412033081
14480 3.23043489456177
14481 3.15762686729431
14482 3.26047444343567
14483 3.11389493942261
14484 3.11321711540222
14485 3.00548648834229
14486 2.94566988945007
14487 3.1472156047821
14488 3.29196286201477
14489 3.10213565826416
14490 3.14083886146545
14491 3.30781698226929
14492 2.94979858398438
14493 3.44082260131836
14494 3.33501505851746
14495 3.18360042572021
14496 3.15812253952026
14497 3.25856065750122
14498 3.46139526367188
14499 3.15843439102173
14500 3.56487941741943
14501 3.63794302940369
14502 3.6011004447937
14503 3.80745506286621
14504 3.81670546531677
14505 3.70434236526489
14506 3.33848452568054
14507 3.23321318626404
14508 3.66330027580261
14509 3.41515183448792
14510 3.52556610107422
14511 3.55469679832458
14512 3.2699658870697
14513 3.34298872947693
14514 3.06377291679382
14515 3.1431713104248
14516 3.04430246353149
14517 3.49054336547852
14518 3.38965368270874
14519 3.31368255615234
14520 3.34122967720032
14521 3.53331661224365
14522 3.38180208206177
14523 3.29722666740417
14524 3.40006017684937
14525 3.21607375144958
14526 3.28785014152527
14527 3.16941976547241
14528 3.34813261032104
14529 3.31009197235107
14530 3.04153537750244
14531 3.30661344528198
14532 2.99978542327881
14533 2.69771599769592
14534 3.20536160469055
14535 3.19669103622437
14536 3.10442280769348
14537 3.07452821731567
14538 3.06818962097168
14539 3.51446413993835
14540 3.25847935676575
14541 3.06245136260986
14542 3.07571029663086
14543 2.98468160629272
14544 2.97735142707825
14545 3.17368221282959
14546 3.16631388664246
14547 3.19918084144592
14548 3.1279764175415
14549 3.26603555679321
14550 3.36319184303284
14551 3.20658206939697
14552 3.28528332710266
14553 3.22034955024719
14554 3.1287784576416
14555 3.33662509918213
14556 2.95952892303467
14557 3.03439831733704
14558 2.98000645637512
14559 2.88647770881653
14560 3.27687120437622
14561 3.02142858505249
14562 3.01143646240234
14563 2.89674782752991
14564 3.11176466941833
14565 2.89259171485901
14566 2.96817135810852
14567 2.77042078971863
14568 2.80118370056152
14569 2.67791819572449
14570 2.80426692962646
14571 2.88621854782104
14572 3.04906797409058
14573 2.9545910358429
14574 2.98578357696533
14575 3.17743492126465
14576 2.87176084518433
14577 3.2808575630188
14578 3.24666738510132
14579 3.13262915611267
14580 3.42509126663208
14581 3.16095328330994
14582 3.15792083740234
14583 3.34799957275391
14584 3.32764458656311
14585 3.2261688709259
14586 3.39613652229309
14587 3.33730411529541
14588 3.46995401382446
14589 3.36533761024475
14590 3.41587710380554
14591 3.37771415710449
14592 3.29231429100037
14593 3.41086578369141
14594 3.24507308006287
14595 3.22007465362549
14596 3.36768174171448
14597 3.06900477409363
14598 3.28330969810486
14599 3.23348259925842
14600 3.14901638031006
14601 2.93988752365112
14602 3.00086140632629
14603 2.85467529296875
14604 2.92906546592712
14605 2.95042657852173
14606 2.79350471496582
14607 2.91998481750488
14608 3.09423112869263
14609 2.93752765655518
14610 3.07811188697815
14611 2.92327570915222
14612 2.94073915481567
14613 2.98342442512512
14614 2.98868608474731
14615 3.08437919616699
14616 2.97003793716431
14617 3.05002951622009
14618 2.71860790252686
14619 2.93691444396973
14620 3.18321490287781
14621 3.28582072257996
14622 3.19950199127197
14623 2.87129306793213
14624 3.19218826293945
14625 3.17445826530457
14626 3.20092582702637
14627 3.15036725997925
14628 3.1160740852356
14629 3.25179433822632
14630 3.1950089931488
14631 2.9102737903595
14632 3.0478880405426
14633 2.73173069953918
14634 2.99293947219849
14635 2.99784159660339
14636 2.75420379638672
14637 2.90265965461731
14638 3.07241320610046
14639 2.94041061401367
14640 2.79914331436157
14641 2.88366222381592
14642 2.81278300285339
14643 2.88770604133606
14644 3.11169171333313
14645 2.91544342041016
14646 3.17267036437988
14647 3.06424784660339
14648 2.95654606819153
14649 2.67634201049805
14650 2.69711256027222
14651 2.80808711051941
14652 2.69645380973816
14653 2.83473086357117
14654 2.69660902023315
14655 2.88640117645264
14656 2.8651134967804
14657 2.85101127624512
14658 2.68011951446533
14659 2.73828315734863
14660 2.68860578536987
14661 2.72079563140869
14662 2.67344832420349
14663 2.80183291435242
14664 2.79043674468994
14665 2.62058424949646
14666 2.87498426437378
14667 2.88407063484192
14668 2.75731825828552
14669 2.78044462203979
14670 2.915207862854
14671 2.6938681602478
14672 2.76840209960938
14673 2.85848450660706
14674 2.74379420280457
14675 2.75272440910339
14676 2.78035426139832
14677 2.67390704154968
14678 2.50696635246277
14679 2.765305519104
14680 2.78003668785095
14681 2.55980491638184
14682 2.63970255851746
14683 2.85170674324036
14684 2.68975830078125
14685 2.84358096122742
14686 2.86660075187683
14687 2.99081325531006
14688 2.90175247192383
14689 2.8753559589386
14690 2.91808581352234
14691 2.81408286094666
14692 2.90216326713562
14693 2.76268172264099
14694 3.06405687332153
14695 2.93200731277466
14696 3.03773093223572
14697 2.74260544776917
14698 3.10358428955078
14699 2.74974274635315
14700 2.77804923057556
14701 2.98408198356628
14702 2.7718460559845
14703 2.66526818275452
14704 2.65714907646179
14705 2.77152490615845
14706 2.86473345756531
14707 2.57838010787964
14708 2.74215698242188
14709 2.82907772064209
14710 2.95680713653564
14711 2.86790871620178
14712 3.00228047370911
14713 2.69883513450623
14714 2.9252564907074
14715 2.65632128715515
14716 3.00172591209412
14717 2.88154220581055
14718 2.87030434608459
14719 2.84340977668762
14720 2.75271582603455
14721 3.14820528030396
14722 2.89792943000793
14723 2.76774644851685
14724 2.70636057853699
14725 2.75382924079895
14726 2.74052405357361
14727 2.73888754844666
14728 2.80924463272095
14729 2.74378228187561
14730 2.80432367324829
14731 2.65670108795166
14732 2.68103766441345
14733 2.69440078735352
14734 2.78664875030518
14735 2.60330510139465
14736 3.03456163406372
14737 2.81888723373413
14738 2.83594965934753
14739 2.72430300712585
14740 2.68040728569031
14741 2.79310083389282
14742 2.76960968971252
14743 2.73266315460205
14744 2.68290638923645
14745 2.88619351387024
14746 2.8693425655365
14747 2.66309595108032
14748 2.76182007789612
14749 2.68816256523132
14750 2.75805592536926
14751 2.62637281417847
14752 2.66365122795105
14753 2.59208083152771
14754 2.91284346580505
14755 2.94879150390625
14756 2.93441772460938
14757 2.87960934638977
14758 2.9667820930481
14759 2.8025484085083
14760 2.71707129478455
14761 2.61114907264709
14762 2.62693381309509
14763 2.84341812133789
14764 2.82084345817566
14765 2.87782764434814
14766 3.08099484443665
14767 2.71499371528625
14768 3.05275082588196
14769 3.15242195129395
14770 2.86681199073792
14771 3.0122184753418
14772 3.04026222229004
14773 3.1399781703949
14774 2.9903359413147
14775 3.00878643989563
14776 3.01249647140503
14777 2.94119167327881
14778 2.87602949142456
14779 3.16865420341492
14780 2.89374709129333
14781 3.05268931388855
14782 2.88070821762085
14783 2.79488086700439
14784 2.98578453063965
14785 3.13941311836243
14786 3.07481551170349
14787 3.10536122322083
14788 3.19431471824646
14789 3.17522597312927
14790 2.87476801872253
14791 3.156094789505
14792 2.88328742980957
14793 3.08912897109985
14794 3.03174543380737
14795 3.08416986465454
14796 3.34587335586548
14797 3.05592226982117
14798 3.22052001953125
14799 3.34275054931641
14800 3.09582328796387
14801 3.09212756156921
14802 3.1228289604187
14803 3.07466530799866
14804 3.18426585197449
14805 3.16850852966309
14806 3.31913232803345
14807 3.12394261360168
14808 3.08846354484558
14809 3.17392301559448
14810 3.12404751777649
14811 3.17332792282104
14812 3.15601801872253
14813 3.26699471473694
14814 3.20389723777771
14815 3.02106356620789
14816 2.97896504402161
14817 3.14617919921875
14818 3.15106892585754
14819 3.01013922691345
14820 2.81928277015686
14821 2.89710974693298
14822 3.15277457237244
14823 3.29207468032837
14824 2.98249387741089
14825 3.01660752296448
14826 3.28141927719116
14827 3.48879313468933
14828 3.18554902076721
14829 3.15408754348755
14830 3.14950275421143
14831 3.24059557914734
14832 3.31036448478699
14833 3.24502944946289
14834 3.32888650894165
14835 3.39405393600464
14836 3.31298732757568
14837 3.31575703620911
14838 3.14143919944763
14839 3.37834024429321
14840 3.18722987174988
14841 3.42770552635193
14842 3.1664731502533
14843 3.16911315917969
14844 3.13911294937134
14845 3.34044456481934
14846 3.49754333496094
14847 3.30237317085266
14848 3.33259630203247
14849 3.19597768783569
14850 2.8189799785614
14851 3.71921133995056
14852 3.51014685630798
14853 3.51463389396667
14854 3.46336650848389
14855 3.3403537273407
14856 3.43826341629028
14857 2.86457777023315
14858 3.09759902954102
14859 3.50092792510986
14860 3.33779549598694
14861 3.36125540733337
14862 3.36342668533325
14863 3.35114884376526
14864 3.09799575805664
14865 3.13813757896423
14866 3.37489438056946
14867 3.32912230491638
14868 3.17523860931396
14869 2.71380400657654
14870 3.13887739181519
14871 2.89270973205566
14872 3.11507987976074
14873 2.92828345298767
14874 3.14244294166565
14875 3.15846514701843
14876 3.19235420227051
14877 3.1429226398468
14878 3.25284123420715
14879 3.1813747882843
14880 3.22239065170288
14881 3.39117050170898
14882 3.15513181686401
14883 3.07099223136902
14884 3.20218920707703
14885 3.18656349182129
14886 3.10290956497192
14887 3.08403038978577
14888 3.42099833488464
14889 3.35950207710266
14890 3.02158403396606
14891 3.10545825958252
14892 3.072505235672
14893 3.26410031318665
14894 3.27076077461243
14895 3.13765072822571
14896 3.20990443229675
14897 3.1966724395752
14898 3.14635515213013
14899 3.05785870552063
14900 2.9824652671814
14901 3.09624624252319
14902 3.17396807670593
14903 2.95591330528259
14904 3.02736949920654
14905 2.95808076858521
14906 2.92282915115356
14907 3.04673528671265
14908 2.89128470420837
14909 3.31869435310364
14910 3.38169693946838
14911 3.42675375938416
14912 3.31922197341919
14913 3.14940547943115
14914 3.0789852142334
14915 3.16650366783142
14916 3.1576681137085
14917 3.27340054512024
14918 3.38557195663452
14919 3.42983794212341
14920 3.39124822616577
14921 3.43562126159668
14922 3.30444097518921
14923 3.3517370223999
14924 3.42428874969482
14925 3.40711522102356
14926 3.38207221031189
14927 3.28577303886414
14928 3.3393828868866
14929 3.15892338752747
14930 3.35114359855652
14931 3.54984188079834
14932 3.47960567474365
14933 3.37867975234985
14934 3.30367136001587
14935 3.25793433189392
14936 3.41904187202454
14937 3.34536480903625
14938 3.20598721504211
14939 3.25560092926025
14940 3.25906729698181
14941 3.19010448455811
14942 3.34188795089722
14943 3.23720955848694
14944 3.29673647880554
14945 3.44534993171692
14946 3.29086875915527
14947 3.43183422088623
14948 3.30349159240723
14949 3.3769154548645
14950 3.14960885047913
14951 3.31301188468933
14952 3.53619289398193
14953 3.06967544555664
14954 3.24799585342407
14955 3.38725662231445
14956 3.17067503929138
14957 3.29471039772034
14958 3.22657513618469
14959 3.3707389831543
14960 3.33016777038574
14961 3.44925928115845
14962 3.4509961605072
14963 3.38020372390747
14964 3.41339254379272
14965 3.50810742378235
14966 3.4028594493866
14967 3.4336302280426
14968 3.49485397338867
14969 3.60693383216858
14970 3.61338996887207
14971 3.35697555541992
14972 3.27739953994751
14973 3.29233169555664
14974 3.32132983207703
14975 3.44318246841431
14976 3.39863228797913
14977 3.40368866920471
14978 3.55769348144531
14979 3.24787044525146
14980 3.47806715965271
14981 3.36197328567505
14982 3.46670532226562
14983 3.42091250419617
14984 3.70000004768372
14985 3.27391314506531
14986 3.06093645095825
14987 3.35594511032104
14988 3.53535079956055
14989 3.31342601776123
14990 3.39066052436829
14991 3.19174408912659
14992 3.26769876480103
14993 3.49097800254822
14994 3.26082110404968
14995 3.3131206035614
14996 3.39470672607422
14997 3.34226107597351
14998 3.38271999359131
14999 3.34369874000549
15000 3.52036619186401
15001 3.25594043731689
15002 3.4190468788147
15003 3.22299718856812
15004 3.33929681777954
15005 3.4586067199707
15006 3.4766640663147
15007 3.58204340934753
15008 3.51519250869751
15009 3.4603123664856
15010 3.43539619445801
15011 3.48035836219788
15012 3.27338075637817
15013 3.29657363891602
15014 3.42010617256165
15015 3.14752888679504
15016 3.42537713050842
15017 3.21674847602844
15018 3.37111401557922
15019 3.38316178321838
15020 3.50378584861755
15021 3.3579306602478
15022 3.3888783454895
15023 3.2712574005127
15024 3.3281261920929
15025 3.58637642860413
15026 3.50664806365967
15027 3.20182275772095
15028 2.98351001739502
15029 3.20495557785034
15030 3.05006861686707
15031 3.32466650009155
15032 3.26093673706055
15033 3.31496548652649
15034 3.06590056419373
15035 3.18848371505737
15036 3.09257888793945
15037 3.18835806846619
15038 3.42329502105713
15039 3.26106953620911
15040 3.3121349811554
15041 3.45874762535095
15042 3.26636934280396
15043 3.39229035377502
15044 3.36459374427795
15045 3.37340331077576
15046 3.27809548377991
15047 3.32001042366028
15048 3.38954401016235
15049 3.26579022407532
15050 3.21476745605469
15051 3.10038542747498
15052 3.32989645004272
15053 3.16103076934814
15054 3.31010556221008
15055 3.27760672569275
15056 3.32910823822021
15057 3.32918000221252
15058 3.19607853889465
15059 3.34521746635437
15060 3.20572566986084
15061 3.06881737709045
15062 3.46282267570496
15063 3.2785542011261
15064 3.463947057724
15065 3.35285067558289
15066 3.24827814102173
15067 3.27610874176025
15068 3.5479302406311
15069 3.42969489097595
15070 3.43485140800476
15071 3.48544216156006
15072 3.47312951087952
15073 3.20950818061829
15074 3.29062676429749
15075 3.36109137535095
15076 3.37862038612366
15077 3.43177103996277
15078 3.33854675292969
15079 3.33870387077332
15080 3.32337141036987
15081 3.38358855247498
15082 3.44033074378967
15083 3.28957223892212
15084 3.3080587387085
15085 3.14276838302612
15086 3.18294310569763
15087 3.34032797813416
15088 3.1495635509491
15089 3.13286399841309
15090 3.29753637313843
15091 3.33226490020752
15092 3.4288763999939
15093 3.10380959510803
15094 3.4106616973877
15095 3.13954424858093
15096 3.25030446052551
15097 3.36365962028503
15098 3.51302051544189
15099 3.27088737487793
15100 3.2156195640564
15101 3.21099591255188
15102 3.30608725547791
15103 3.09841728210449
15104 3.43235611915588
15105 3.34493446350098
15106 3.09461212158203
15107 3.18706607818604
15108 3.14202451705933
15109 3.23413300514221
15110 3.18871665000916
15111 3.44379496574402
15112 3.28282690048218
15113 3.2286376953125
15114 3.32484149932861
15115 3.34961295127869
15116 3.32682800292969
15117 3.16894888877869
15118 3.25488781929016
15119 3.23060464859009
15120 3.28150868415833
15121 3.3891863822937
15122 3.49636292457581
15123 3.42428588867188
15124 3.37399125099182
15125 3.34209108352661
15126 3.35968661308289
15127 3.30040812492371
15128 3.30219674110413
15129 3.35890054702759
15130 3.15838003158569
15131 3.23461890220642
15132 3.22112941741943
15133 3.35355401039124
15134 3.03597092628479
15135 3.07961773872375
15136 3.29274988174438
15137 3.18115425109863
15138 3.21069383621216
15139 3.20139670372009
15140 3.27378559112549
15141 3.19887614250183
15142 3.32493209838867
15143 3.07893180847168
15144 3.2177939414978
15145 3.23112058639526
15146 3.16675138473511
15147 3.15475916862488
15148 3.24545240402222
15149 3.21979975700378
15150 3.32662558555603
15151 3.3585741519928
15152 3.27265977859497
15153 3.37408947944641
15154 3.35904359817505
15155 3.46569561958313
15156 3.31547927856445
15157 3.40606832504272
15158 3.46897077560425
15159 3.44327354431152
15160 3.40589642524719
15161 3.32634115219116
15162 3.20451593399048
15163 3.24353313446045
15164 3.5168297290802
15165 3.48094582557678
15166 3.45830965042114
15167 3.31087684631348
15168 3.40995597839355
15169 3.21686792373657
15170 3.24886441230774
15171 3.21624398231506
15172 3.33280229568481
15173 3.18937540054321
15174 3.25494503974915
15175 3.23405051231384
15176 3.27397012710571
15177 3.2722270488739
15178 3.46782994270325
15179 3.23887634277344
15180 3.29843497276306
15181 3.33840370178223
15182 3.24669337272644
15183 3.26351952552795
15184 3.23843932151794
15185 3.14505004882812
15186 3.22368264198303
15187 3.37642621994019
15188 2.98431944847107
15189 3.38002109527588
15190 3.39440178871155
15191 3.27920794487
15192 3.26945829391479
15193 3.35855388641357
15194 3.30976057052612
15195 3.2615954875946
15196 3.15549755096436
15197 2.99565482139587
15198 3.08403086662292
15199 3.2223105430603
15200 3.21923995018005
15201 3.01953148841858
15202 3.08584761619568
15203 3.03900933265686
15204 3.15146613121033
15205 3.34267568588257
15206 3.36445307731628
15207 3.30850911140442
15208 3.37234401702881
15209 3.28983044624329
15210 3.18495893478394
15211 3.09308075904846
15212 3.33380484580994
15213 3.37436246871948
15214 3.3445086479187
15215 3.23139095306396
15216 3.39154171943665
15217 3.20541071891785
15218 3.18937873840332
15219 3.36460256576538
15220 3.23445177078247
15221 3.3351879119873
15222 3.36547112464905
15223 3.32405018806458
15224 3.33809995651245
15225 3.2658109664917
15226 3.29286050796509
15227 3.46215629577637
15228 3.614590883255
15229 3.1832971572876
15230 3.37971520423889
15231 3.47321677207947
15232 3.46445512771606
15233 3.33196592330933
15234 3.38173699378967
15235 3.26759576797485
15236 3.48942136764526
15237 3.40346598625183
15238 3.41386985778809
15239 3.43240976333618
15240 3.36456203460693
15241 3.35026574134827
15242 3.44846391677856
15243 3.21356797218323
15244 3.29273319244385
15245 3.42653203010559
15246 3.3439245223999
15247 3.44149231910706
15248 3.42455983161926
15249 3.38298726081848
15250 3.50607895851135
15251 3.53301095962524
15252 3.53671050071716
15253 3.23979806900024
15254 3.31103372573853
15255 3.27600121498108
15256 3.36144590377808
15257 3.35058116912842
15258 3.34053230285645
15259 3.26091527938843
15260 3.08090496063232
15261 3.02490282058716
15262 3.27220344543457
15263 3.23391342163086
15264 3.25251340866089
15265 3.5026695728302
15266 3.29978823661804
15267 3.51709771156311
15268 3.54175186157227
15269 3.58729887008667
15270 3.41662454605103
15271 3.51330518722534
15272 3.45366978645325
15273 3.48046183586121
15274 3.44765996932983
15275 3.44155240058899
15276 3.36668372154236
15277 3.34800267219543
15278 3.58597493171692
15279 3.33583211898804
15280 3.42820405960083
15281 3.24265098571777
15282 3.47528457641602
15283 3.32944464683533
15284 3.39607548713684
15285 3.49384689331055
15286 3.49983143806458
15287 3.32674312591553
15288 3.3522789478302
15289 3.30659341812134
15290 3.2826554775238
15291 3.24936890602112
15292 3.46820163726807
15293 3.25641059875488
15294 3.42726731300354
15295 3.51286363601685
15296 3.56246852874756
15297 3.31934142112732
15298 3.40574359893799
15299 3.45635080337524
15300 3.2550208568573
15301 3.44849228858948
15302 3.4707555770874
15303 3.39382243156433
15304 3.35764288902283
15305 3.41822600364685
15306 3.41168570518494
15307 3.50997233390808
15308 3.39967894554138
15309 3.45555281639099
15310 3.41631317138672
15311 3.36899304389954
15312 3.48138213157654
15313 3.58578729629517
15314 3.58911752700806
15315 3.41078329086304
15316 3.47992873191833
15317 3.36381077766418
15318 3.27121734619141
15319 3.48802781105042
15320 3.39523315429688
15321 3.29694032669067
15322 3.16218948364258
15323 3.35576367378235
15324 3.35835218429565
15325 3.08584666252136
15326 2.99733471870422
15327 3.23500204086304
15328 3.36451721191406
15329 3.4935131072998
15330 3.48279476165771
15331 3.58597373962402
15332 3.252281665802
15333 3.31840419769287
15334 3.36917781829834
15335 3.21879696846008
15336 3.4058518409729
15337 3.53129839897156
15338 3.48000335693359
15339 3.4434597492218
15340 3.55173063278198
15341 3.65186929702759
15342 3.53062129020691
15343 3.35039472579956
15344 3.29393458366394
15345 3.26592445373535
15346 3.3186309337616
15347 3.49216914176941
15348 3.25352621078491
15349 3.27401351928711
15350 3.39768362045288
15351 3.44332027435303
15352 3.24955296516418
15353 3.37526488304138
15354 3.24796366691589
15355 3.18774032592773
15356 3.29800295829773
15357 3.22861790657043
15358 3.27439022064209
15359 3.26217103004456
15360 3.31994128227234
15361 3.29895544052124
15362 3.4254469871521
15363 3.20859479904175
15364 3.16137742996216
15365 3.1785306930542
15366 3.46014952659607
15367 3.49710941314697
15368 3.34702014923096
15369 3.37698411941528
15370 3.38468551635742
15371 3.36008143424988
15372 3.29181408882141
15373 3.41505765914917
15374 3.27040433883667
15375 3.27587223052979
15376 3.40007972717285
15377 3.36817908287048
15378 3.32052826881409
15379 3.52816224098206
15380 3.41017293930054
15381 3.36498379707336
15382 3.42688322067261
15383 3.42049717903137
15384 3.47960638999939
15385 3.3386914730072
15386 3.15597295761108
15387 3.13507747650146
15388 3.09006714820862
15389 2.9583854675293
15390 3.10525679588318
15391 3.40066957473755
15392 3.22098851203918
15393 3.36537313461304
15394 3.35659742355347
15395 3.06511259078979
15396 3.04672026634216
15397 3.10624504089355
15398 3.04160523414612
15399 2.98533821105957
15400 3.02086853981018
15401 3.08444380760193
15402 3.13955664634705
15403 3.07639098167419
15404 3.16670322418213
15405 3.25411677360535
15406 3.53542399406433
15407 3.26054096221924
15408 3.47314405441284
15409 3.32190918922424
15410 3.28172564506531
15411 3.24994325637817
15412 3.30243444442749
15413 3.18050384521484
15414 3.48363995552063
15415 3.24891781806946
15416 3.59848403930664
15417 3.34449434280396
15418 3.25240397453308
15419 3.3378210067749
15420 3.34142565727234
15421 3.4349205493927
15422 3.26603651046753
15423 3.3834228515625
15424 3.45730185508728
15425 3.26028108596802
15426 3.27411484718323
15427 3.44942688941956
15428 3.53745412826538
15429 3.44165229797363
15430 3.45096921920776
15431 3.26769757270813
15432 3.25903606414795
15433 3.34818005561829
15434 3.18996739387512
15435 3.17797946929932
15436 3.28066420555115
15437 3.34443330764771
15438 3.34376049041748
15439 3.21594953536987
15440 3.28966450691223
15441 3.28196692466736
15442 3.36533570289612
15443 3.30066442489624
15444 3.28433918952942
15445 3.13810205459595
15446 3.47269487380981
15447 3.47444438934326
15448 3.2641909122467
15449 3.23579549789429
15450 3.45093154907227
15451 3.1957471370697
15452 3.25627183914185
15453 3.27219796180725
15454 3.30362176895142
15455 3.30201816558838
15456 3.3022985458374
15457 3.16424298286438
15458 3.19137859344482
15459 3.34241962432861
15460 3.27116990089417
15461 3.25869345664978
15462 3.05649590492249
15463 3.23448133468628
15464 3.33142304420471
15465 3.31619477272034
15466 3.22114372253418
15467 3.20175528526306
15468 3.38489174842834
15469 3.25456380844116
15470 3.26610994338989
15471 3.2532205581665
15472 3.29270267486572
15473 3.27751636505127
15474 3.19397306442261
15475 3.42956852912903
15476 3.32576465606689
15477 3.38952445983887
15478 3.21208119392395
15479 3.2859091758728
15480 3.25090599060059
15481 3.29330086708069
15482 3.25410199165344
15483 3.34158635139465
15484 3.2518630027771
15485 3.24750661849976
15486 3.23566746711731
15487 3.32831501960754
15488 3.30945658683777
15489 3.38481187820435
15490 3.30905413627625
15491 3.25013589859009
15492 3.32278966903687
15493 3.27064156532288
15494 3.20449924468994
15495 3.21689176559448
15496 3.25066709518433
15497 3.34578967094421
15498 3.16144919395447
15499 3.21689796447754
15500 3.44272613525391
15501 3.48932504653931
15502 3.39661049842834
15503 3.26925015449524
15504 3.23541164398193
15505 3.31465315818787
15506 3.33043432235718
15507 3.18495678901672
15508 3.25391983985901
15509 3.17885708808899
15510 3.28464651107788
15511 3.33624696731567
15512 3.40073847770691
15513 3.36785483360291
15514 3.32643628120422
15515 3.26837706565857
15516 3.36516451835632
15517 3.31677412986755
15518 3.37845754623413
15519 3.30975437164307
15520 3.4058837890625
15521 3.27056574821472
15522 3.32583904266357
15523 3.20214796066284
15524 3.34052920341492
15525 3.43935942649841
15526 3.19952273368835
15527 3.32659673690796
15528 3.36389398574829
15529 3.23283910751343
15530 3.32320261001587
15531 3.35631680488586
15532 3.42156434059143
15533 3.24373245239258
15534 3.45177531242371
15535 3.49126696586609
15536 3.28847694396973
15537 3.36613082885742
15538 3.44707226753235
15539 3.48861265182495
15540 3.3778440952301
15541 3.27358222007751
15542 3.30245280265808
15543 3.19519734382629
15544 3.33259034156799
15545 3.22993230819702
15546 3.2613513469696
15547 3.20105385780334
15548 3.19493722915649
15549 3.36810231208801
15550 3.2519953250885
15551 3.24080872535706
15552 3.16596269607544
15553 3.30993962287903
15554 3.37093472480774
15555 3.21306848526001
15556 3.24133801460266
15557 3.18412041664124
15558 3.2176468372345
15559 3.2240571975708
15560 3.2286012172699
15561 3.36798310279846
15562 3.41000318527222
15563 3.33977222442627
15564 3.35898780822754
15565 3.29860043525696
15566 3.19157338142395
15567 3.39042258262634
15568 3.2674241065979
15569 3.23661375045776
15570 3.25164866447449
15571 3.28697538375854
15572 3.17034649848938
15573 3.3329610824585
15574 3.30416083335876
15575 3.13290739059448
15576 3.20852994918823
15577 3.25035572052002
15578 3.17878937721252
15579 3.24786448478699
15580 3.27782821655273
15581 3.17132067680359
15582 3.18042516708374
15583 3.14827585220337
15584 3.06825637817383
15585 3.09142065048218
15586 3.08247637748718
15587 3.14337635040283
15588 3.23113179206848
15589 3.27748775482178
15590 3.25761938095093
15591 3.13089609146118
15592 3.09313249588013
15593 3.302570104599
15594 3.16139125823975
15595 3.20126962661743
15596 3.10623860359192
15597 3.2482635974884
15598 3.11966943740845
15599 3.11624312400818
15600 3.02287340164185
15601 3.10350465774536
15602 2.86828565597534
15603 3.29000234603882
15604 3.17354869842529
15605 3.13779616355896
15606 3.26550436019897
15607 3.29349565505981
15608 3.09675049781799
15609 3.09347367286682
15610 2.88341045379639
15611 3.08158349990845
15612 2.98109340667725
15613 3.18932318687439
15614 3.2005763053894
15615 3.32839035987854
15616 3.35059237480164
15617 3.27117419242859
15618 3.38785290718079
15619 3.33624815940857
15620 3.41287350654602
15621 3.02576541900635
15622 3.20411992073059
15623 3.30248093605042
15624 3.25603318214417
15625 3.35486721992493
15626 3.3690767288208
15627 3.37413358688354
15628 3.31623291969299
15629 3.44504070281982
15630 3.40753126144409
15631 3.45518159866333
15632 3.37934184074402
15633 3.21926236152649
15634 3.38330292701721
15635 3.44118022918701
15636 3.35540843009949
15637 3.13395500183105
15638 3.36279439926147
15639 3.2837986946106
15640 3.29306888580322
15641 3.29095792770386
15642 3.29777956008911
15643 3.29662322998047
15644 3.47854995727539
15645 3.43570780754089
15646 3.40242314338684
15647 3.35016751289368
15648 3.35218143463135
15649 3.27130722999573
15650 3.29455304145813
15651 3.39651775360107
15652 3.26116919517517
15653 3.41023921966553
15654 3.29189276695251
15655 3.36006498336792
15656 3.49287748336792
15657 3.41603088378906
15658 3.54779624938965
15659 3.3680739402771
15660 3.24559140205383
15661 3.36297082901001
15662 3.34745597839355
15663 3.2622241973877
15664 3.24241280555725
15665 3.32228136062622
15666 3.26160573959351
15667 3.37726259231567
15668 3.35606837272644
15669 3.4113347530365
15670 3.34697580337524
15671 3.34471750259399
15672 3.31947064399719
15673 3.31532263755798
15674 3.39690804481506
15675 3.50239515304565
15676 3.41728758811951
15677 3.45188188552856
15678 3.30578327178955
15679 3.31745409965515
15680 3.42224073410034
15681 3.52241373062134
15682 3.34036874771118
15683 3.33388996124268
15684 3.40916132926941
15685 3.45102453231812
15686 3.39635014533997
15687 3.36047339439392
15688 3.45743107795715
15689 3.2252402305603
15690 3.41563534736633
15691 3.26945638656616
15692 3.66718983650208
15693 3.67205142974854
15694 3.50405502319336
15695 3.474769115448
15696 3.44273543357849
15697 3.3817081451416
15698 3.57713747024536
15699 3.39263129234314
15700 3.35275363922119
15701 3.39690685272217
15702 3.26410555839539
15703 3.36229372024536
15704 3.06512188911438
15705 3.5396568775177
15706 3.22006487846375
15707 3.46185970306396
15708 3.42026448249817
15709 3.35545325279236
15710 3.2757043838501
15711 3.16820049285889
15712 3.40645098686218
15713 3.30672979354858
15714 3.35357117652893
15715 3.28994846343994
15716 3.03125667572021
15717 3.0739119052887
15718 3.11103868484497
15719 3.30429649353027
15720 3.08804607391357
15721 3.25059676170349
15722 3.12926340103149
15723 3.2427544593811
15724 3.21968650817871
15725 3.24729752540588
15726 3.32521963119507
15727 3.22635316848755
15728 3.15848445892334
15729 3.25551390647888
15730 3.2349956035614
15731 3.24962210655212
15732 3.08234882354736
15733 3.15195965766907
15734 3.11684322357178
15735 2.99045491218567
15736 3.05662441253662
15737 2.87566375732422
15738 2.98021626472473
15739 2.97281837463379
15740 2.96261310577393
15741 3.01221990585327
15742 3.004967212677
15743 3.00619721412659
15744 2.88891935348511
15745 3.07323622703552
15746 2.96989893913269
15747 2.94326853752136
15748 2.77220439910889
15749 3.31959128379822
15750 2.97045636177063
15751 3.02518892288208
15752 3.05480575561523
15753 3.4404661655426
15754 3.18242812156677
15755 3.11044549942017
15756 2.96767139434814
15757 3.29248714447021
15758 3.02524375915527
15759 2.92753267288208
15760 3.0516152381897
15761 3.0363438129425
15762 2.87803435325623
15763 3.02375173568726
15764 2.9673752784729
15765 2.78068375587463
15766 2.69718289375305
15767 2.98575949668884
15768 2.98003911972046
15769 2.73857927322388
15770 2.81354069709778
15771 2.69600296020508
15772 2.86507415771484
15773 2.97603178024292
15774 2.87875556945801
15775 2.97557187080383
15776 3.03850078582764
15777 3.09179973602295
15778 2.99055027961731
15779 2.90805435180664
15780 3.04236388206482
15781 3.12135362625122
15782 3.20223903656006
15783 3.17368817329407
15784 2.96509003639221
15785 3.2422022819519
15786 3.11618256568909
15787 2.88044786453247
15788 2.82437181472778
15789 2.7662501335144
15790 2.89028978347778
15791 2.78555941581726
15792 2.95292830467224
15793 2.7119402885437
15794 2.79334354400635
15795 2.95854234695435
15796 2.8639931678772
15797 2.60452175140381
15798 3.19210815429688
15799 2.94793391227722
15800 3.00204157829285
15801 2.8968825340271
15802 2.80174684524536
15803 2.84661293029785
15804 2.53349328041077
15805 2.42569398880005
15806 2.56964111328125
15807 2.73316645622253
15808 2.71364450454712
15809 2.7901623249054
15810 2.66756749153137
15811 2.63456225395203
15812 2.68667507171631
15813 2.76802563667297
15814 2.6979877948761
15815 2.92991805076599
15816 2.85596370697021
15817 2.99099087715149
15818 2.91113328933716
15819 2.78641223907471
15820 2.94570970535278
15821 2.58344841003418
15822 2.72595000267029
15823 2.85496735572815
15824 2.68833136558533
15825 2.73983025550842
15826 2.51799488067627
15827 2.44998955726624
15828 2.46891617774963
15829 2.70857238769531
15830 3.05217862129211
15831 2.76932597160339
15832 2.81518697738647
15833 2.83205723762512
15834 2.81676506996155
15835 2.66308355331421
15836 2.56043004989624
15837 2.86933064460754
15838 2.83231687545776
15839 2.71777725219727
15840 3.00897479057312
15841 3.05363869667053
15842 2.81076717376709
15843 2.88703417778015
15844 2.80618858337402
15845 2.88790845870972
15846 2.79673886299133
15847 2.71410322189331
15848 3.02758383750916
15849 3.02565813064575
15850 2.77133464813232
15851 3.03777503967285
15852 2.97098708152771
15853 2.87932157516479
15854 2.78331518173218
15855 2.80508470535278
15856 2.64808368682861
15857 2.65039348602295
15858 2.80168318748474
15859 2.67939162254333
15860 2.63879799842834
15861 2.4940972328186
15862 2.56225657463074
15863 2.38326501846313
15864 2.74515748023987
15865 2.40674328804016
15866 2.58814358711243
15867 2.69702792167664
15868 2.50245904922485
15869 2.58152031898499
15870 2.62663507461548
15871 2.49488997459412
15872 2.62800288200378
15873 2.38116312026978
15874 2.59149837493896
15875 2.52558636665344
15876 2.68158149719238
15877 2.64266633987427
15878 2.63628578186035
15879 2.55416393280029
15880 2.6125545501709
15881 2.71731352806091
15882 2.70152139663696
15883 2.67331695556641
15884 2.69387865066528
15885 2.53713369369507
15886 2.66619300842285
15887 2.78103518486023
15888 2.91023921966553
15889 2.69986772537231
15890 2.87091541290283
15891 2.78468012809753
15892 2.74306607246399
15893 2.69399762153625
15894 2.69142580032349
15895 2.90686988830566
15896 2.60722231864929
15897 2.75225186347961
15898 2.86599349975586
15899 2.61151313781738
15900 2.65975046157837
15901 2.76904034614563
15902 2.60202431678772
15903 2.56331992149353
15904 2.65623760223389
15905 2.52043509483337
15906 2.38450074195862
15907 2.55152297019958
15908 2.46826982498169
15909 2.70765542984009
15910 2.44583439826965
15911 2.63826751708984
15912 2.67295098304749
15913 2.72809076309204
15914 2.80810785293579
15915 2.76929783821106
15916 2.77893280982971
15917 2.77017331123352
15918 2.75475168228149
15919 2.78306436538696
15920 2.70109486579895
15921 2.6967134475708
15922 2.77934098243713
15923 2.62325382232666
15924 2.64701414108276
15925 2.64422154426575
15926 2.72419238090515
15927 2.72834062576294
15928 2.78899502754211
15929 2.86233377456665
15930 2.84028840065002
15931 2.73357653617859
15932 2.68417763710022
15933 2.68283414840698
15934 2.75159573554993
15935 2.87640523910522
15936 2.86948728561401
15937 2.69070553779602
15938 2.85126304626465
15939 2.7466287612915
15940 2.90776777267456
15941 2.71438813209534
15942 2.86678981781006
15943 2.98747134208679
15944 2.61620116233826
15945 2.93810534477234
15946 3.02499103546143
15947 2.89034843444824
15948 2.80310559272766
15949 2.8501250743866
15950 2.86663889884949
15951 2.86356902122498
15952 2.77362179756165
15953 2.875403881073
15954 2.99623799324036
15955 2.92809319496155
15956 2.7209165096283
15957 2.90482425689697
15958 2.8884711265564
15959 2.89742541313171
15960 2.89484596252441
15961 2.85659027099609
15962 3.04240155220032
15963 2.97659730911255
15964 2.94170641899109
15965 2.92779064178467
15966 2.97273397445679
15967 2.97998929023743
15968 2.9301061630249
15969 2.93989825248718
15970 2.91632056236267
15971 2.79551696777344
15972 2.94002747535706
15973 2.86806488037109
15974 2.92300009727478
15975 2.85710668563843
15976 3.00220012664795
15977 2.84829807281494
15978 2.77006530761719
15979 2.91546154022217
15980 3.06161689758301
15981 2.94353270530701
15982 2.92392206192017
15983 2.93566226959229
15984 2.97611975669861
15985 2.96595239639282
15986 2.9708080291748
15987 2.89318871498108
15988 2.96070623397827
15989 3.03225088119507
15990 2.82723236083984
15991 2.82786774635315
15992 2.52052307128906
15993 2.63887500762939
15994 2.37213730812073
15995 2.49016404151917
15996 2.64220285415649
15997 2.54883193969727
15998 2.42963671684265
15999 2.55585718154907
16000 2.55335974693298
16001 2.55847072601318
16002 2.5629768371582
16003 2.50085854530334
16004 2.70565867424011
16005 2.7154815196991
16006 2.60184907913208
16007 2.72621035575867
16008 2.58113551139832
16009 2.57467746734619
16010 2.70410919189453
16011 2.46628022193909
16012 2.68909072875977
16013 2.6682436466217
16014 2.58652925491333
16015 2.65035438537598
16016 2.5375874042511
16017 2.58325552940369
16018 2.36184191703796
16019 2.38847994804382
16020 2.3468074798584
16021 2.51193881034851
16022 2.61840033531189
16023 2.56816625595093
16024 2.29582142829895
16025 2.41846680641174
16026 2.76444482803345
16027 2.74234414100647
16028 2.63435244560242
16029 2.54508638381958
16030 2.55678677558899
16031 2.42153382301331
16032 2.46375751495361
16033 2.50141906738281
16034 2.60052037239075
16035 2.58557653427124
16036 2.51124715805054
16037 2.4595251083374
16038 2.45162582397461
16039 2.58600664138794
16040 2.55611038208008
16041 2.48612856864929
16042 2.46851587295532
16043 2.49639058113098
16044 2.3716721534729
16045 2.40370297431946
16046 2.53938555717468
16047 2.52979207038879
16048 2.68635082244873
16049 2.51116299629211
16050 2.57821249961853
16051 2.43602752685547
16052 2.65088748931885
16053 2.43945574760437
16054 2.50302195549011
16055 2.61036801338196
16056 2.61250448226929
16057 2.42451286315918
16058 2.52951788902283
16059 2.69460225105286
16060 2.61550402641296
16061 2.62215232849121
16062 2.60966801643372
16063 2.8107590675354
16064 2.43822455406189
16065 2.54735612869263
16066 2.5929229259491
16067 2.63906955718994
16068 2.49100065231323
16069 2.72046875953674
16070 2.54577326774597
16071 2.71764731407166
16072 2.62936949729919
16073 2.36548542976379
16074 2.60097503662109
16075 2.58465242385864
16076 2.48098206520081
16077 2.47320413589478
16078 2.48507881164551
16079 2.5438277721405
16080 2.43854975700378
16081 2.56956624984741
16082 2.45660376548767
16083 2.45007610321045
16084 2.40047240257263
16085 2.45190262794495
16086 2.4370424747467
16087 2.47017908096313
16088 2.44336628913879
16089 2.4250819683075
16090 2.45726370811462
16091 2.47863292694092
16092 2.59880924224854
16093 2.42977452278137
16094 2.55670785903931
16095 2.64743256568909
16096 2.64931535720825
16097 2.51614594459534
16098 2.60188412666321
16099 2.55080580711365
16100 2.54228043556213
16101 2.36925053596497
16102 2.58653998374939
16103 2.61502623558044
16104 2.44000005722046
16105 2.37998604774475
16106 2.4472348690033
16107 2.4317901134491
16108 2.48379325866699
16109 2.41333556175232
16110 2.44920706748962
16111 2.48606491088867
16112 2.51572227478027
16113 2.47627544403076
16114 2.42488098144531
16115 2.46172261238098
16116 2.49001955986023
16117 2.68208456039429
16118 2.56641340255737
16119 2.47680997848511
16120 2.53670978546143
16121 2.74843692779541
16122 2.5929114818573
16123 2.51658987998962
16124 2.53712010383606
16125 2.42835426330566
16126 2.56939077377319
16127 2.57030940055847
16128 2.63730573654175
16129 2.41372752189636
16130 2.4711446762085
16131 2.60990595817566
16132 2.60222721099854
16133 2.63634610176086
16134 2.54319596290588
16135 2.48639035224915
16136 2.57518482208252
16137 2.54801201820374
16138 2.60472989082336
16139 2.48861217498779
16140 2.54727053642273
16141 2.6027295589447
16142 2.55162215232849
16143 2.66183519363403
16144 2.56390023231506
16145 2.60478091239929
16146 2.48146820068359
16147 2.47904682159424
16148 2.50800514221191
16149 2.61455774307251
16150 2.67734694480896
16151 2.55667495727539
16152 2.58385467529297
16153 2.51863813400269
16154 2.54127240180969
16155 2.58582162857056
16156 2.6234393119812
16157 2.66447305679321
16158 2.5774519443512
16159 2.58081960678101
16160 2.79392600059509
16161 2.56782674789429
16162 2.69034647941589
16163 2.5996367931366
16164 2.62755799293518
16165 2.66386413574219
16166 2.60951066017151
16167 2.69730687141418
16168 2.73224234580994
16169 2.75935792922974
16170 2.66467642784119
16171 2.77560973167419
16172 2.76477289199829
16173 2.95058131217957
16174 2.873459815979
16175 2.99840593338013
16176 3.04849767684937
16177 2.82223415374756
16178 2.88474822044373
16179 2.97517442703247
16180 3.07777261734009
16181 3.02830410003662
16182 2.93762469291687
16183 2.58743500709534
16184 2.61393666267395
16185 2.68737649917603
16186 2.69365930557251
16187 2.59647965431213
16188 2.8489191532135
16189 3.0955548286438
16190 2.88084197044373
16191 2.90194487571716
16192 3.0989785194397
16193 2.92482089996338
16194 2.7155556678772
16195 2.81717681884766
16196 2.79605793952942
16197 2.84698343276978
16198 2.9168426990509
16199 2.65384531021118
16200 2.84666728973389
16201 2.63736200332642
16202 2.77081418037415
16203 2.69397306442261
16204 2.63001990318298
16205 2.61026620864868
16206 2.83729124069214
16207 2.60219740867615
16208 2.53653573989868
16209 2.46359419822693
16210 2.45619344711304
16211 2.56438946723938
16212 2.69310307502747
16213 2.56629061698914
16214 2.44990611076355
16215 2.59518909454346
16216 2.61818528175354
16217 2.43475103378296
16218 2.54070091247559
16219 2.51975297927856
16220 2.39601588249207
16221 2.45006608963013
16222 2.47941327095032
16223 2.42700576782227
16224 2.64655232429504
16225 2.70499396324158
16226 2.73978614807129
16227 2.83892011642456
16228 2.75353789329529
16229 2.76101493835449
16230 2.77621650695801
16231 2.68054389953613
16232 2.78921222686768
16233 2.573410987854
16234 2.64119601249695
16235 2.63104271888733
16236 2.79901218414307
16237 2.65086817741394
16238 2.60033559799194
16239 2.62965846061707
16240 2.6286096572876
16241 2.69517374038696
16242 2.80498480796814
16243 2.91939783096313
16244 2.7958345413208
16245 2.78952622413635
16246 2.88170671463013
16247 2.69903683662415
16248 2.57029628753662
16249 2.63934946060181
16250 2.59415507316589
16251 2.4815149307251
16252 2.60091805458069
16253 2.59480142593384
16254 2.26852631568909
16255 2.6399359703064
16256 3.00664377212524
16257 2.86529970169067
16258 2.89163661003113
16259 2.90401554107666
16260 2.87758708000183
16261 3.03777098655701
16262 3.02693128585815
16263 3.10325407981873
16264 2.59327793121338
16265 2.7376229763031
16266 2.67324876785278
16267 2.69354677200317
16268 2.83277487754822
16269 2.67850160598755
16270 3.04050970077515
16271 2.969242811203
16272 2.91591739654541
16273 2.79097127914429
16274 3.05507802963257
16275 2.96628952026367
16276 2.95785403251648
16277 2.88805913925171
16278 3.06115245819092
16279 3.19322681427002
16280 3.06596446037292
16281 2.75643968582153
16282 2.62205719947815
16283 2.61090683937073
16284 2.62122201919556
16285 2.50909209251404
16286 2.57192850112915
16287 2.69179534912109
16288 2.46257305145264
16289 2.61081838607788
16290 2.56402349472046
16291 2.66108369827271
16292 2.71000003814697
16293 2.7730724811554
16294 2.56911492347717
16295 2.54204630851746
16296 2.39561820030212
16297 2.70689797401428
16298 2.54913425445557
16299 2.50226521492004
16300 2.39278030395508
16301 2.56820225715637
16302 2.45335865020752
16303 2.40084981918335
16304 2.43406534194946
16305 2.44176506996155
16306 2.51337099075317
16307 2.68755841255188
16308 2.72785139083862
16309 2.54994082450867
16310 2.68540954589844
16311 2.6527693271637
16312 2.57648396492004
16313 2.49947047233582
16314 2.58977746963501
16315 2.52283954620361
16316 2.5137460231781
16317 2.63004446029663
16318 2.42840766906738
16319 2.57752656936646
16320 2.31352281570435
16321 2.28717660903931
16322 2.50379061698914
16323 2.5430805683136
16324 2.49385261535645
16325 2.46419334411621
16326 2.66898155212402
16327 2.63853669166565
16328 2.44146108627319
16329 2.4736111164093
16330 2.49094152450562
16331 2.45296382904053
16332 2.45094347000122
16333 2.38352870941162
16334 2.45888924598694
16335 2.60757613182068
16336 2.43999886512756
16337 2.50562191009521
16338 2.72376179695129
16339 2.61462211608887
16340 2.71464204788208
16341 2.66179728507996
16342 2.30492162704468
16343 2.408695936203
16344 2.5641975402832
16345 2.49777960777283
16346 2.31576323509216
16347 2.36163020133972
16348 2.5543954372406
16349 2.40862321853638
16350 2.47772145271301
16351 2.40425539016724
16352 2.34720849990845
16353 2.53650259971619
16354 2.52125310897827
16355 2.80498838424683
16356 2.64890241622925
16357 2.59164094924927
16358 2.67646646499634
16359 2.54550647735596
16360 2.46191954612732
16361 2.58545422554016
16362 2.73559236526489
16363 2.62354445457458
16364 2.60901212692261
16365 2.5997748374939
16366 2.55759239196777
16367 2.63495826721191
16368 2.61168622970581
16369 2.62134122848511
16370 2.66391038894653
16371 2.66011786460876
16372 2.58027005195618
16373 2.81230783462524
16374 2.64193868637085
16375 2.61231446266174
16376 2.77381110191345
16377 2.59672617912292
16378 2.84350562095642
16379 2.67447638511658
16380 2.73111128807068
16381 2.56558275222778
16382 2.80176711082458
16383 2.95160293579102
16384 2.78612923622131
16385 2.7134165763855
16386 2.73939800262451
16387 2.69350385665894
16388 2.73582005500793
16389 2.96383380889893
16390 2.66075396537781
16391 2.6393609046936
16392 2.82528042793274
16393 2.94635963439941
16394 2.90533757209778
16395 2.64118885993958
16396 2.66093635559082
16397 2.78009605407715
16398 2.78776597976685
16399 2.84309887886047
16400 2.7927565574646
16401 2.66350102424622
16402 2.62239503860474
16403 2.93865871429443
16404 3.04784345626831
16405 2.98886370658875
16406 3.07348012924194
16407 2.96559739112854
16408 2.99479675292969
16409 3.0088849067688
16410 2.92083525657654
16411 2.98370814323425
16412 2.81788206100464
16413 2.85577297210693
16414 2.94528388977051
16415 2.8019106388092
16416 2.88185501098633
16417 2.83656215667725
16418 2.73656558990479
16419 2.84118008613586
16420 3.03032064437866
16421 2.94297122955322
16422 2.77108263969421
16423 2.72239995002747
16424 2.86467719078064
16425 2.76245188713074
16426 2.80396795272827
16427 2.7244336605072
16428 2.85341882705688
16429 2.6442334651947
16430 2.84068202972412
16431 2.73287844657898
16432 2.78196501731873
16433 2.71917080879211
16434 2.75583982467651
16435 2.91943836212158
16436 2.78481554985046
16437 2.78885197639465
16438 2.61145091056824
16439 2.66484975814819
16440 2.55459570884705
16441 2.63099002838135
16442 2.59622573852539
16443 2.6439516544342
16444 2.77607893943787
16445 2.56710267066956
16446 2.65539884567261
16447 2.89961886405945
16448 2.72756266593933
16449 2.52272367477417
16450 2.67384433746338
16451 2.83744597434998
16452 2.7454240322113
16453 2.7165744304657
16454 2.70631861686707
16455 2.98282861709595
16456 2.94237804412842
16457 2.70358824729919
16458 2.91048431396484
16459 2.68544316291809
16460 2.61375665664673
16461 2.67434906959534
16462 2.96590542793274
16463 2.94333386421204
16464 3.02790832519531
16465 3.01648592948914
16466 2.82958889007568
16467 2.64229941368103
16468 2.70509123802185
16469 2.74133610725403
16470 2.59040403366089
16471 2.96560740470886
16472 3.01237869262695
16473 2.88782334327698
16474 2.75809812545776
16475 2.89681601524353
16476 2.96382069587708
16477 2.90190863609314
16478 2.84007906913757
16479 2.86525225639343
16480 2.89385747909546
16481 2.93933248519897
16482 2.91877412796021
16483 2.86720967292786
16484 2.88035416603088
16485 2.73398494720459
16486 2.8830714225769
16487 2.80208730697632
16488 2.89667463302612
16489 2.70406365394592
16490 2.63013458251953
16491 2.53393197059631
16492 2.71645450592041
16493 2.86289858818054
16494 2.82869005203247
16495 2.65313005447388
16496 2.83266448974609
16497 2.83082151412964
16498 2.82428216934204
16499 2.7413055896759
16500 2.85027146339417
16501 2.71820831298828
16502 2.7590446472168
16503 2.69714093208313
16504 2.77855467796326
16505 2.95210719108582
16506 2.84998345375061
16507 2.86858057975769
16508 2.86948108673096
16509 2.57526278495789
16510 2.73205184936523
16511 2.75875329971313
16512 2.94906568527222
16513 2.72372221946716
16514 2.74980807304382
16515 2.85645747184753
16516 2.89769339561462
16517 2.9060320854187
16518 2.77068686485291
16519 2.78634691238403
16520 2.88089299201965
16521 2.85765242576599
16522 2.86567711830139
16523 2.87948679924011
16524 3.09026956558228
16525 3.04102826118469
16526 2.92942547798157
16527 2.92224979400635
16528 2.9534809589386
16529 2.86062502861023
16530 3.03444719314575
16531 3.01773643493652
16532 3.02787709236145
16533 2.94654536247253
16534 2.92898225784302
16535 2.83474206924438
16536 2.84294462203979
16537 2.73227024078369
16538 2.8678982257843
16539 2.89335751533508
16540 2.97716093063354
16541 2.90904402732849
16542 2.83928632736206
16543 2.77870726585388
16544 2.85627245903015
16545 2.92964792251587
16546 3.13525414466858
16547 2.92328453063965
16548 2.88397860527039
16549 2.98205900192261
16550 2.82534337043762
16551 2.82425498962402
16552 3.03976798057556
16553 2.74737977981567
16554 2.97494530677795
16555 2.87469482421875
16556 2.8848397731781
16557 2.9176230430603
16558 2.92784309387207
16559 2.84409976005554
16560 2.97070598602295
16561 2.87624573707581
16562 2.8894670009613
16563 3.03369617462158
16564 2.83490443229675
16565 3.01528716087341
16566 2.81320071220398
16567 2.81477546691895
16568 3.18247294425964
16569 2.77447724342346
16570 2.90706443786621
16571 3.00911808013916
16572 2.79231667518616
16573 3.06454968452454
16574 3.02324438095093
16575 3.07632255554199
16576 2.96154069900513
16577 3.07600378990173
16578 2.90510773658752
16579 2.84744215011597
16580 3.0563600063324
16581 3.08993458747864
16582 2.95698285102844
16583 2.96575236320496
16584 2.9206326007843
16585 2.93197178840637
16586 3.03106307983398
16587 2.97019863128662
16588 2.80457949638367
16589 2.88734030723572
16590 2.9059419631958
16591 2.93154907226562
16592 2.88358020782471
16593 2.79399514198303
16594 2.8558669090271
16595 2.86450481414795
16596 2.92117643356323
16597 2.87571811676025
16598 3.07357859611511
16599 2.99933528900146
16600 2.82269167900085
16601 3.00353121757507
16602 3.02670860290527
16603 3.06569623947144
16604 2.85718941688538
16605 2.79016971588135
16606 2.8690881729126
16607 2.92274641990662
16608 2.84923124313354
16609 2.81540989875793
16610 2.89911460876465
16611 2.87417840957642
16612 2.95497846603394
16613 3.03480982780457
16614 2.87484383583069
16615 3.02131867408752
16616 2.94572186470032
16617 2.90928411483765
16618 2.78757500648499
16619 3.01886439323425
16620 2.95042014122009
16621 2.80645728111267
16622 2.96766591072083
16623 2.92864155769348
16624 3.08407044410706
16625 2.93714356422424
16626 2.86554980278015
16627 2.87026596069336
16628 2.91369199752808
16629 2.86899089813232
16630 2.76465606689453
16631 3.00790476799011
16632 2.95995402336121
16633 2.79700684547424
16634 2.80860137939453
16635 2.89795064926147
16636 2.97648596763611
16637 3.02389407157898
16638 3.06395292282104
16639 2.9024555683136
16640 3.09886741638184
16641 3.0132303237915
16642 3.13186550140381
16643 3.0292444229126
16644 3.12090611457825
16645 2.89091801643372
16646 2.92536878585815
16647 3.08411169052124
16648 2.98518824577332
16649 3.04518818855286
16650 2.96827030181885
16651 3.08294367790222
16652 2.98782300949097
16653 3.0444872379303
16654 3.04684734344482
16655 3.1478488445282
16656 3.22074198722839
16657 3.15450644493103
16658 2.91363310813904
16659 3.01233410835266
16660 3.02158308029175
16661 3.03780817985535
16662 3.07224059104919
16663 2.91871881484985
16664 2.91762328147888
16665 2.9411313533783
16666 2.81872272491455
16667 2.86662173271179
16668 3.12236189842224
16669 2.90891027450562
16670 2.81175374984741
16671 2.90973091125488
16672 3.00920701026917
16673 2.68775749206543
16674 2.75313687324524
16675 2.79094576835632
16676 2.78374671936035
16677 2.77079272270203
16678 2.84588551521301
16679 2.86664080619812
16680 2.96567034721375
16681 2.73915481567383
16682 2.75440907478333
16683 2.63794612884521
16684 2.63169312477112
16685 2.75290727615356
16686 2.6668758392334
16687 2.80986046791077
16688 2.74499773979187
16689 2.87893319129944
16690 2.84873032569885
16691 2.95458221435547
16692 2.93513250350952
16693 2.83093166351318
16694 3.0966203212738
16695 2.87180972099304
16696 2.92859983444214
16697 2.80157494544983
16698 2.83464241027832
16699 3.03960275650024
16700 2.94853758811951
16701 2.98776888847351
16702 2.87508535385132
16703 2.89262390136719
16704 2.93811750411987
16705 3.03352355957031
16706 3.07582998275757
16707 2.93149542808533
16708 2.93560361862183
16709 3.05430245399475
16710 2.95050597190857
16711 2.88438081741333
16712 2.81507635116577
16713 2.78283190727234
16714 2.8243248462677
16715 2.95138955116272
16716 2.95759344100952
16717 2.97048687934875
16718 2.96659874916077
16719 2.92627930641174
16720 2.93880271911621
16721 2.95192790031433
16722 2.95589518547058
16723 2.97599077224731
16724 3.0505039691925
16725 2.93073391914368
16726 2.91821789741516
16727 2.90965914726257
16728 2.99855303764343
16729 2.80527472496033
16730 2.90273666381836
16731 2.84825825691223
16732 2.73727297782898
16733 2.81565999984741
16734 2.94151043891907
16735 2.95138907432556
16736 3.00253629684448
16737 2.92231273651123
16738 2.89172792434692
16739 2.93598699569702
16740 2.70742964744568
16741 2.79053425788879
16742 3.03375101089478
16743 3.04773998260498
16744 2.89291381835938
16745 2.87669920921326
16746 2.89888644218445
16747 2.88527512550354
16748 2.86637926101685
16749 2.94729566574097
16750 2.64804244041443
16751 2.86900234222412
16752 2.95823168754578
16753 2.84046101570129
16754 2.92669939994812
16755 2.70682644844055
16756 2.73420333862305
16757 2.76483750343323
16758 2.85108327865601
16759 2.85054469108582
16760 2.96113228797913
16761 2.87202763557434
16762 2.92577505111694
16763 2.76543831825256
16764 2.66334128379822
16765 2.70094442367554
16766 2.87078332901001
16767 2.79310011863708
16768 2.87322020530701
16769 2.8656759262085
16770 2.82357430458069
16771 2.82498455047607
16772 2.84703803062439
16773 2.88869881629944
16774 2.80295729637146
16775 2.9321141242981
16776 2.74825978279114
16777 2.81673216819763
16778 2.94904017448425
16779 2.84985494613647
16780 2.91394329071045
16781 2.95918560028076
16782 2.97693967819214
16783 2.84348464012146
16784 2.85235548019409
16785 2.83561038970947
16786 2.78313994407654
16787 2.93901014328003
16788 2.82956171035767
16789 2.86472368240356
16790 3.02335715293884
16791 2.73642730712891
16792 2.93243145942688
16793 2.96814894676208
16794 2.81810474395752
16795 2.81738352775574
16796 2.72670221328735
16797 2.69649815559387
16798 2.91931796073914
16799 2.83202528953552
16800 2.71924638748169
16801 2.80720233917236
16802 2.63570713996887
16803 2.93336272239685
16804 2.75982165336609
16805 2.79676198959351
16806 2.70539164543152
16807 2.79523706436157
16808 2.67154049873352
16809 2.72418165206909
16810 2.76258111000061
16811 2.73399019241333
16812 2.5181610584259
16813 2.65960550308228
16814 2.84853386878967
16815 2.69792938232422
16816 2.58524584770203
16817 2.50892066955566
16818 2.68384194374084
16819 2.56235933303833
16820 2.69919371604919
16821 2.85870051383972
16822 2.67663908004761
16823 2.81670022010803
16824 2.62044262886047
16825 2.83764719963074
16826 2.99039459228516
16827 2.84205269813538
16828 2.74967789649963
16829 3.0831470489502
16830 2.9497127532959
16831 2.78710412979126
16832 2.76737141609192
16833 2.77548360824585
16834 2.90385293960571
16835 2.76719784736633
16836 2.80927920341492
16837 2.75052928924561
16838 2.75689959526062
16839 2.65356469154358
16840 2.78394198417664
16841 2.84312057495117
16842 2.54903769493103
16843 2.49697613716125
16844 2.61209559440613
16845 2.57621192932129
16846 2.61986684799194
16847 2.48603749275208
16848 2.56984376907349
16849 2.679279088974
16850 2.7737090587616
16851 2.59491086006165
16852 2.74633550643921
16853 2.68170356750488
16854 2.65271401405334
16855 2.70785856246948
16856 2.90416383743286
16857 2.65652966499329
16858 2.60668873786926
16859 2.55331230163574
16860 2.73512744903564
16861 2.74715399742126
16862 2.60394597053528
16863 2.68238019943237
16864 2.62126183509827
16865 2.68468689918518
16866 2.78496670722961
16867 2.69602656364441
16868 2.50750803947449
16869 2.67968249320984
16870 2.83070755004883
16871 2.79910254478455
16872 2.81208944320679
16873 2.73246622085571
16874 2.72471165657043
16875 2.59524202346802
16876 2.65681576728821
16877 2.65174508094788
16878 2.56413912773132
16879 2.5351402759552
16880 2.59064269065857
16881 2.7402708530426
16882 2.62149238586426
16883 2.54054355621338
16884 2.69775533676147
16885 2.67493796348572
16886 2.65906977653503
16887 2.57489633560181
16888 2.54626631736755
16889 2.57157516479492
16890 2.65244889259338
16891 2.57892107963562
16892 2.76291346549988
16893 2.57293081283569
16894 2.54093718528748
16895 2.74513554573059
16896 2.72208905220032
16897 2.71058654785156
16898 2.58036708831787
16899 2.78862738609314
16900 2.74508571624756
16901 2.71300721168518
16902 2.65430450439453
16903 2.73582816123962
16904 2.66966891288757
16905 2.64895224571228
16906 2.63326859474182
16907 2.55828380584717
16908 2.580317735672
16909 2.52258110046387
16910 2.801518201828
16911 2.52966070175171
16912 2.61743330955505
16913 2.68948006629944
16914 2.61703991889954
16915 2.66294813156128
16916 2.64472579956055
16917 2.61149406433105
16918 2.62113809585571
16919 2.57904028892517
16920 2.76263499259949
16921 2.62731862068176
16922 2.64140057563782
16923 2.86591982841492
16924 2.70428657531738
16925 2.60242009162903
16926 2.66346073150635
16927 2.6822555065155
16928 2.63101029396057
16929 2.6256251335144
16930 2.63302707672119
16931 2.64661717414856
16932 2.6591739654541
16933 2.54383277893066
16934 2.69164896011353
16935 2.50770330429077
16936 2.5817129611969
16937 2.40532994270325
16938 2.59865355491638
16939 2.64954113960266
16940 2.41593313217163
16941 2.47015428543091
16942 2.57096910476685
16943 2.51937508583069
16944 2.43570899963379
16945 2.4572606086731
16946 2.47575736045837
16947 2.52049565315247
16948 2.56079983711243
16949 2.57071423530579
16950 2.46189451217651
16951 2.51626110076904
16952 2.37495350837708
16953 2.47555899620056
16954 2.68015956878662
16955 2.52584433555603
16956 2.41171932220459
16957 2.64026308059692
16958 2.68186092376709
16959 2.32071614265442
16960 2.42796182632446
16961 2.63777899742126
16962 2.55469822883606
16963 2.53082966804504
16964 2.41302275657654
16965 2.57032823562622
16966 2.69914603233337
16967 2.62123608589172
16968 2.28337025642395
16969 2.36054587364197
16970 2.37774205207825
16971 2.27550721168518
16972 2.32625865936279
16973 2.18443489074707
16974 2.36826944351196
16975 2.47197532653809
16976 2.35612463951111
16977 2.2782883644104
16978 2.53095197677612
16979 2.39123964309692
16980 2.3543176651001
16981 2.5003650188446
16982 2.42469072341919
16983 2.40878629684448
16984 2.45007562637329
16985 2.43949007987976
16986 2.46683788299561
16987 2.45100069046021
16988 2.54408288002014
16989 2.44870615005493
16990 2.48771071434021
16991 2.50034809112549
16992 2.44477128982544
16993 2.58506774902344
16994 2.53613066673279
16995 2.72670793533325
16996 2.63861060142517
16997 2.58692169189453
16998 2.64223885536194
16999 2.64834332466125
17000 2.68050408363342
17001 2.54905796051025
17002 2.60364556312561
17003 2.67391729354858
17004 2.65689134597778
17005 2.50975394248962
17006 2.65511012077332
17007 2.65865349769592
17008 2.66680955886841
17009 2.65167832374573
17010 2.62829208374023
17011 2.74535965919495
17012 2.63065934181213
17013 2.72948455810547
17014 2.57543611526489
17015 2.56936264038086
17016 2.48772120475769
17017 2.6271595954895
17018 2.39804768562317
17019 2.64254713058472
17020 2.53319406509399
17021 2.61274337768555
17022 2.53210353851318
17023 2.45570588111877
17024 2.51735901832581
17025 2.81307530403137
17026 2.75252532958984
17027 2.71380162239075
17028 2.66208720207214
17029 2.64250421524048
17030 2.69883918762207
17031 2.44685292243958
17032 2.75290465354919
17033 2.78790879249573
17034 2.58047389984131
17035 2.697909116745
17036 2.60619759559631
17037 2.68051481246948
17038 2.69245100021362
17039 2.63964080810547
17040 2.49159860610962
17041 2.57417440414429
17042 2.42434310913086
17043 2.44743013381958
17044 2.56687188148499
17045 2.58746647834778
17046 2.66096806526184
17047 2.50703382492065
17048 2.69689750671387
17049 2.65249037742615
17050 2.53716063499451
17051 2.66298508644104
17052 2.59549307823181
17053 2.68913173675537
17054 2.65210843086243
17055 2.75417637825012
17056 3.04347467422485
17057 3.03128933906555
17058 2.86782240867615
17059 2.86411476135254
17060 2.90820455551147
17061 2.63145732879639
17062 2.84287571907043
17063 2.60280752182007
17064 2.67740106582642
17065 2.7590765953064
17066 2.60993504524231
17067 2.513747215271
17068 2.79722809791565
17069 2.64855289459229
17070 2.62318682670593
17071 2.71398711204529
17072 2.6766996383667
17073 2.70295143127441
17074 2.58775806427002
17075 2.73872184753418
17076 2.87516331672668
17077 2.76559972763062
17078 2.8451292514801
17079 2.86467695236206
17080 2.69281339645386
17081 2.7628173828125
17082 2.81376934051514
17083 2.79268860816956
17084 2.68023467063904
17085 2.62461495399475
17086 2.55704069137573
17087 2.65304636955261
17088 2.67221117019653
17089 2.55678963661194
17090 2.62776184082031
17091 2.84595847129822
17092 2.79669713973999
17093 2.8863365650177
17094 2.81422066688538
17095 2.74207472801208
17096 2.74977397918701
17097 2.81136894226074
17098 2.86876225471497
17099 2.83345150947571
17100 2.81176328659058
17101 2.86373591423035
17102 3.01657366752625
17103 2.95871686935425
17104 2.82202124595642
17105 2.8167417049408
17106 2.98414707183838
17107 2.76470589637756
17108 2.80160355567932
17109 2.67575764656067
17110 2.86811113357544
17111 2.7337019443512
17112 2.73919010162354
17113 2.59079551696777
17114 2.72144365310669
17115 2.58826851844788
17116 2.67321276664734
17117 2.59356880187988
17118 2.77845072746277
17119 2.56719326972961
17120 2.64522194862366
17121 2.69806289672852
17122 2.75035047531128
17123 2.70630693435669
17124 2.62632656097412
17125 2.47480630874634
17126 2.49865531921387
17127 2.63245058059692
17128 2.53154754638672
17129 2.76056575775146
17130 2.52921414375305
17131 2.44929528236389
17132 2.44666838645935
17133 2.49753355979919
17134 2.52038288116455
17135 2.53690648078918
17136 2.55080080032349
17137 2.6889796257019
17138 2.45281338691711
17139 2.45584297180176
17140 2.43103432655334
17141 2.55246829986572
17142 2.62856578826904
17143 2.49181413650513
17144 2.45170164108276
17145 2.51274871826172
17146 2.41469717025757
17147 2.53870511054993
17148 2.68873524665833
17149 2.56899285316467
17150 2.58410429954529
17151 2.51803803443909
17152 2.69941711425781
17153 2.62065172195435
17154 2.69700980186462
17155 2.58076095581055
17156 2.57002782821655
17157 2.51573729515076
17158 2.44186043739319
17159 2.56053590774536
17160 2.82739734649658
17161 2.74083852767944
17162 2.74084377288818
17163 2.65309190750122
17164 2.7211172580719
17165 2.6840808391571
17166 2.68728089332581
17167 2.73185992240906
17168 2.65030908584595
17169 2.71641492843628
17170 2.64764976501465
17171 2.72133684158325
17172 2.82287168502808
17173 2.47150063514709
17174 2.84594917297363
17175 2.69993114471436
17176 2.80226016044617
17177 2.84833526611328
17178 2.89368367195129
17179 2.93998169898987
17180 3.04547333717346
17181 2.81619238853455
17182 2.87524819374084
17183 2.91970276832581
17184 2.95989418029785
17185 2.99945902824402
17186 2.92469573020935
17187 2.87276482582092
17188 2.89107370376587
17189 2.90014266967773
17190 3.01374650001526
17191 3.03098392486572
17192 2.92550587654114
17193 2.95935845375061
17194 2.91523313522339
17195 2.92400932312012
17196 2.85458111763
17197 2.97623753547668
17198 2.99484896659851
17199 2.9464910030365
17200 2.91229605674744
17201 2.90055918693542
17202 3.00859236717224
17203 3.0750584602356
17204 2.94905662536621
17205 3.13743305206299
17206 3.06341600418091
17207 3.00536465644836
17208 3.01156783103943
17209 2.98453164100647
17210 3.01375317573547
17211 2.84850525856018
17212 2.94483089447021
17213 3.03637933731079
17214 2.93257021903992
17215 2.7984516620636
17216 2.77445268630981
17217 2.79567933082581
17218 2.95923662185669
17219 2.7269241809845
17220 2.74694871902466
17221 2.79410028457642
17222 2.93626999855042
17223 2.86889004707336
17224 2.82860445976257
17225 2.85718131065369
17226 2.91871976852417
17227 2.86500000953674
17228 2.90897178649902
17229 2.73736333847046
17230 2.91471934318542
17231 2.82444906234741
17232 3.02334928512573
17233 2.86601185798645
17234 2.75337290763855
17235 2.771648645401
17236 2.89378213882446
17237 2.8577196598053
17238 2.83776116371155
17239 2.86506175994873
17240 2.77764463424683
17241 2.86592984199524
17242 2.86115336418152
17243 2.83473777770996
17244 2.80880045890808
17245 2.76523208618164
17246 2.8796374797821
17247 2.87403726577759
17248 2.9693067073822
17249 2.86240863800049
17250 2.9215669631958
17251 2.99194264411926
17252 3.02243208885193
17253 2.99085116386414
17254 2.9294011592865
17255 2.98820424079895
17256 2.86567139625549
17257 2.93318176269531
17258 2.99106669425964
17259 2.96847701072693
17260 2.87341952323914
17261 2.87647366523743
17262 2.98691272735596
17263 2.93912577629089
17264 2.84074354171753
17265 2.9467785358429
17266 3.01560568809509
17267 2.93512010574341
17268 2.81774735450745
17269 2.99998450279236
17270 3.01365971565247
17271 3.00373458862305
17272 3.04256319999695
17273 3.08918738365173
17274 3.04591107368469
17275 3.03492021560669
17276 3.03273153305054
17277 3.02001738548279
17278 2.902428150177
17279 2.75587916374207
17280 3.15239119529724
17281 2.96803736686707
17282 2.995680809021
17283 2.87087345123291
17284 3.02095937728882
17285 2.98243355751038
17286 2.97032356262207
17287 3.12252807617188
17288 3.06733655929565
17289 3.06117582321167
17290 2.96606993675232
17291 2.96329689025879
17292 2.86850810050964
17293 2.85173535346985
17294 2.95612001419067
17295 2.87686371803284
17296 2.9132251739502
17297 2.85516715049744
17298 3.02074217796326
17299 3.10602164268494
17300 3.09932327270508
17301 2.98380923271179
17302 2.93413639068604
17303 2.84611034393311
17304 3.02775096893311
17305 2.81427836418152
17306 2.9363579750061
17307 2.96341013908386
17308 2.96851110458374
17309 2.99605894088745
17310 2.97435927391052
17311 3.04647660255432
17312 2.93791484832764
17313 2.755446434021
17314 2.9314489364624
17315 2.84773015975952
17316 2.88215756416321
17317 3.28685712814331
17318 3.07177066802979
17319 2.93313074111938
17320 3.12316179275513
17321 2.86510729789734
17322 2.8905611038208
17323 3.00020718574524
17324 3.00206780433655
17325 3.07486915588379
17326 2.94575357437134
17327 2.86076617240906
17328 3.05786991119385
17329 2.85365009307861
17330 2.71170711517334
17331 2.75237584114075
17332 2.92391395568848
17333 2.77614998817444
17334 2.83886432647705
17335 2.79601907730103
17336 2.93650603294373
17337 2.78046560287476
17338 2.70955753326416
17339 2.8491678237915
17340 2.79267549514771
17341 2.80899047851562
17342 2.75174832344055
17343 2.75790500640869
17344 2.60445189476013
17345 2.9690203666687
17346 3.00491857528687
17347 2.99236750602722
17348 2.90958619117737
17349 2.87723255157471
17350 2.97306084632874
17351 2.89042663574219
17352 2.95306158065796
17353 2.98511409759521
17354 2.83196353912354
17355 2.96532893180847
17356 2.96990609169006
17357 2.71346044540405
17358 3.02397441864014
17359 2.91403985023499
17360 3.09189295768738
17361 3.02546072006226
17362 2.8668315410614
17363 2.78880023956299
17364 2.95303392410278
17365 2.75985383987427
17366 2.7526535987854
17367 2.90131378173828
17368 2.76813507080078
17369 2.76094889640808
17370 2.70850157737732
17371 2.90370893478394
17372 2.91290926933289
17373 2.69108986854553
17374 2.90547704696655
17375 2.94073724746704
17376 2.75561738014221
17377 2.88969206809998
17378 2.71877861022949
17379 2.906334400177
17380 2.85005569458008
17381 3.10370779037476
17382 2.81910181045532
17383 2.91908931732178
17384 2.94820928573608
17385 2.7835431098938
17386 2.79261374473572
17387 2.76325345039368
17388 2.76336359977722
17389 2.81803202629089
17390 2.7452335357666
17391 2.78881239891052
17392 2.83699321746826
17393 2.91397070884705
17394 2.85552954673767
17395 2.75515389442444
17396 2.93365836143494
17397 2.75556993484497
17398 2.91660642623901
17399 2.93717670440674
17400 2.91179513931274
17401 2.81993436813354
17402 2.7038562297821
17403 2.9044668674469
17404 2.66123747825623
17405 2.80470108985901
17406 2.71344351768494
17407 2.74977421760559
17408 2.59006667137146
17409 2.61354422569275
17410 2.48781180381775
17411 2.85551476478577
17412 2.75852227210999
17413 2.63220977783203
17414 2.7415566444397
17415 2.81130146980286
17416 2.58936667442322
17417 2.55422139167786
17418 2.72975993156433
17419 2.71037173271179
17420 2.73088026046753
17421 2.80203223228455
17422 2.6574285030365
17423 2.56623959541321
17424 2.64039993286133
17425 2.65902876853943
17426 2.68967890739441
17427 2.49536848068237
17428 2.68698453903198
17429 2.58042407035828
17430 2.66563367843628
17431 2.20687413215637
17432 2.54462313652039
17433 2.42617797851562
17434 2.33892488479614
17435 2.4307644367218
17436 2.32544207572937
17437 2.50137567520142
17438 2.46210098266602
17439 2.58904361724854
17440 2.46508765220642
17441 2.57600092887878
17442 2.47288489341736
17443 2.60900712013245
17444 2.62389779090881
17445 2.51473474502563
17446 2.4903302192688
17447 2.44898390769958
17448 2.66805291175842
17449 2.54443573951721
17450 2.67287969589233
17451 2.50719594955444
17452 2.61244583129883
17453 2.73637342453003
17454 2.60242223739624
17455 2.74149990081787
17456 2.80814719200134
17457 2.85516667366028
17458 2.78836512565613
17459 2.75185966491699
17460 2.74099659919739
17461 2.66493964195251
17462 2.78177809715271
17463 2.67763710021973
17464 2.54508996009827
17465 2.90679836273193
17466 2.72511076927185
17467 2.73590922355652
17468 2.65499758720398
17469 2.84704113006592
17470 2.856849193573
17471 2.61186933517456
17472 2.69269776344299
17473 2.66533589363098
17474 2.70086741447449
17475 2.63526844978333
17476 2.91987490653992
17477 2.83130836486816
17478 2.82229542732239
17479 2.94625520706177
17480 2.81540751457214
17481 3.01298594474792
17482 2.75421047210693
17483 2.70936584472656
17484 2.7855486869812
17485 2.91792249679565
17486 2.93004894256592
17487 3.06955051422119
17488 2.82090020179749
17489 2.85586190223694
17490 2.99375343322754
17491 3.04638504981995
17492 3.00225067138672
17493 2.88355493545532
17494 2.98773550987244
17495 2.93109273910522
17496 2.72853827476501
17497 2.80784583091736
17498 2.91997051239014
17499 2.9882378578186
17500 2.92364764213562
17501 3.0210132598877
17502 2.99467515945435
17503 2.90224146842957
17504 2.92685842514038
17505 3.01893043518066
17506 2.77665734291077
17507 2.92776250839233
17508 2.822110414505
17509 2.93039155006409
17510 2.8712899684906
17511 2.81843876838684
17512 2.89235186576843
17513 3.04783821105957
17514 3.00910401344299
17515 2.99035239219666
17516 2.96968197822571
17517 2.91284489631653
17518 2.88870763778687
17519 2.99589562416077
17520 2.91383814811707
17521 2.90101909637451
17522 2.93399953842163
17523 2.88453793525696
17524 2.92500829696655
17525 2.92713475227356
17526 2.83494353294373
17527 2.95041227340698
17528 2.93586230278015
17529 2.89164304733276
17530 2.91819953918457
17531 2.86068487167358
17532 3.02586507797241
17533 2.96712779998779
17534 3.13153219223022
17535 3.01620721817017
17536 2.98545432090759
17537 3.06230568885803
17538 2.96191620826721
17539 2.98240995407104
17540 2.93647360801697
17541 2.92547655105591
17542 3.02354168891907
17543 2.96984648704529
17544 3.10343551635742
17545 3.09843111038208
17546 3.03638052940369
17547 2.92558979988098
17548 2.90471315383911
17549 3.0323371887207
17550 2.96026730537415
17551 3.13188672065735
17552 3.02526378631592
17553 3.0547034740448
17554 3.06760287284851
17555 3.01349544525146
17556 2.96999764442444
17557 3.12830090522766
17558 3.12863922119141
17559 3.06329727172852
17560 2.94611597061157
17561 2.97498393058777
17562 3.10864329338074
17563 2.97956132888794
17564 2.93264555931091
17565 3.07943987846375
17566 3.02779960632324
17567 3.0432116985321
17568 3.1143798828125
17569 2.96520614624023
17570 3.10723853111267
17571 3.07043218612671
17572 3.05018591880798
17573 2.97993540763855
17574 3.00930571556091
17575 2.97753024101257
17576 2.90055155754089
17577 3.08457398414612
17578 2.949955701828
17579 3.07515525817871
17580 3.04988861083984
17581 2.98282694816589
17582 2.99828910827637
17583 2.86103582382202
17584 3.05683994293213
17585 2.94190168380737
17586 2.97938323020935
17587 2.97937393188477
17588 3.08786940574646
17589 2.99811744689941
17590 2.93843626976013
17591 3.13476490974426
17592 2.86463403701782
17593 3.00136661529541
17594 2.98251938819885
17595 2.87196755409241
17596 2.97743344306946
17597 2.9776132106781
17598 2.87228035926819
17599 2.92477035522461
17600 3.02745246887207
17601 2.95130825042725
17602 3.04142642021179
17603 2.83687663078308
17604 2.95456719398499
17605 2.83088278770447
17606 2.98567461967468
17607 2.86735129356384
17608 2.90594387054443
17609 2.94275593757629
17610 2.93231630325317
17611 2.91356873512268
17612 2.79164004325867
17613 2.81132030487061
17614 2.71574091911316
17615 2.66034626960754
17616 2.73243236541748
17617 2.86620044708252
17618 2.90313744544983
17619 2.85144448280334
17620 2.58078551292419
17621 2.68977022171021
17622 2.70421576499939
17623 2.72755312919617
17624 2.65157461166382
17625 2.88519740104675
17626 2.92280840873718
17627 2.78776049613953
17628 2.9592969417572
17629 2.5508143901825
17630 2.82227897644043
17631 2.86178660392761
17632 2.93256306648254
17633 2.9476957321167
17634 2.86455249786377
17635 2.85227918624878
17636 2.5340621471405
17637 2.89119100570679
17638 2.90811705589294
17639 2.94454216957092
17640 2.9074559211731
17641 2.78299069404602
17642 2.98051810264587
17643 2.7630558013916
17644 2.62348055839539
17645 2.70990324020386
17646 2.55774760246277
17647 2.61568975448608
17648 2.73715758323669
17649 2.7990927696228
17650 2.93167114257812
17651 2.62614798545837
17652 2.66769909858704
17653 2.84974551200867
17654 2.6539134979248
17655 2.44501662254333
17656 2.78425526618958
17657 2.54809069633484
17658 2.68193531036377
17659 2.49329972267151
17660 2.56068444252014
17661 2.65035104751587
17662 2.75298929214478
17663 2.42582750320435
17664 2.37909030914307
17665 2.56934094429016
17666 2.57658004760742
17667 2.65674805641174
17668 2.54355454444885
17669 2.63065266609192
17670 2.85881471633911
17671 2.46941423416138
17672 2.65256404876709
17673 2.79088854789734
17674 2.48825335502625
17675 2.62016749382019
17676 2.54211783409119
17677 2.53114461898804
17678 2.4904990196228
17679 2.5395495891571
17680 2.65597486495972
17681 2.67302966117859
17682 2.43464946746826
17683 2.57348585128784
17684 2.57115006446838
17685 2.86030793190002
17686 2.69902944564819
17687 2.66949868202209
17688 2.68587303161621
17689 2.52573418617249
17690 2.42444205284119
17691 2.58611226081848
17692 2.78200697898865
17693 2.55379462242126
17694 2.56429529190063
17695 2.4578230381012
17696 2.61491179466248
17697 2.65020632743835
17698 2.64885377883911
17699 2.78046822547913
17700 2.79842281341553
17701 2.7026481628418
17702 2.60049104690552
17703 2.74066424369812
17704 2.61205554008484
17705 2.76529741287231
17706 2.75620222091675
17707 2.8252375125885
17708 2.93326497077942
17709 2.87637209892273
17710 2.90134787559509
17711 2.86927700042725
17712 3.02735424041748
17713 2.85977029800415
17714 2.92692923545837
17715 2.84788203239441
17716 3.01617503166199
17717 2.98862218856812
17718 2.77334117889404
17719 2.89780235290527
17720 2.85249757766724
17721 2.9835638999939
17722 2.86723661422729
17723 2.97797703742981
17724 3.0031111240387
17725 2.94410610198975
17726 2.86438226699829
17727 3.13284349441528
17728 2.80587291717529
17729 2.81128764152527
17730 2.9344539642334
17731 2.72607469558716
17732 2.80258226394653
17733 2.54342246055603
17734 2.8582558631897
17735 2.94890165328979
17736 2.97281122207642
17737 3.28741216659546
17738 3.02225136756897
17739 2.87386703491211
17740 2.88531756401062
17741 3.0934271812439
17742 2.93624567985535
17743 2.86458015441895
17744 2.86253499984741
17745 2.93072628974915
17746 2.83445286750793
17747 2.97302627563477
17748 2.77504897117615
17749 2.81622672080994
17750 2.90155363082886
17751 2.87393927574158
17752 2.81547117233276
17753 2.84218120574951
17754 2.85154128074646
17755 2.64033555984497
17756 2.65391778945923
17757 2.56460809707642
17758 2.8588330745697
17759 2.85131239891052
17760 2.62094664573669
17761 2.9062294960022
17762 2.74426102638245
17763 2.71717238426208
17764 2.920245885849
17765 2.84127402305603
17766 2.95042181015015
17767 2.77290081977844
17768 2.8249135017395
17769 2.96879553794861
17770 2.95485281944275
17771 2.8728985786438
17772 2.98125600814819
17773 2.97712993621826
17774 3.06199955940247
17775 3.00156450271606
17776 3.01967406272888
17777 2.93207693099976
17778 2.88462615013123
17779 2.87694048881531
17780 2.79929947853088
17781 2.81406998634338
17782 2.83047246932983
17783 2.75136661529541
17784 2.90092086791992
17785 2.97550058364868
17786 2.9550449848175
17787 2.97910094261169
17788 2.90456891059875
17789 3.0118203163147
17790 3.05688500404358
17791 3.03272724151611
17792 2.98354983329773
17793 3.10173606872559
17794 3.23326826095581
17795 3.35068082809448
17796 3.23453760147095
17797 3.25552988052368
17798 3.11665368080139
17799 3.10971713066101
17800 2.85334539413452
17801 2.87966203689575
17802 3.00096917152405
17803 2.80212092399597
17804 2.8526246547699
17805 2.96425485610962
17806 3.08094429969788
17807 2.74490451812744
17808 2.85279607772827
17809 2.61984443664551
17810 2.61928343772888
17811 2.86814498901367
17812 2.9962944984436
17813 3.07533359527588
17814 2.85763883590698
17815 2.94015121459961
17816 3.01245498657227
17817 3.0415096282959
17818 2.97310304641724
17819 3.00798916816711
17820 3.04575371742249
17821 2.99074459075928
17822 3.07538723945618
17823 2.75978350639343
17824 2.86729001998901
17825 2.96834397315979
17826 2.88519644737244
17827 2.85515594482422
17828 2.86288094520569
17829 2.88880157470703
17830 2.91687226295471
17831 2.89485096931458
17832 2.91943168640137
17833 2.79582262039185
17834 2.8273766040802
17835 2.91180968284607
17836 2.74812078475952
17837 2.65312504768372
17838 2.73813772201538
17839 3.09596300125122
17840 3.05721688270569
17841 3.02632999420166
17842 2.94058156013489
17843 2.88464903831482
17844 2.72029900550842
17845 2.51774954795837
17846 2.62988948822021
17847 2.50105881690979
17848 2.63514471054077
17849 2.70048975944519
17850 2.75124859809875
17851 2.69531774520874
17852 2.77945303916931
17853 2.8222177028656
17854 2.70722198486328
17855 2.65540051460266
17856 2.77282953262329
17857 2.75444579124451
17858 2.50735569000244
17859 2.66515064239502
17860 2.58822226524353
17861 2.54497361183167
17862 2.69992852210999
17863 2.48615169525146
17864 2.63388562202454
17865 2.69764494895935
17866 2.70576858520508
17867 2.80559468269348
17868 2.78263282775879
17869 2.77140831947327
17870 2.96446585655212
17871 2.97175192832947
17872 2.68360018730164
17873 2.7654390335083
17874 2.94637846946716
17875 2.80084943771362
17876 2.69371724128723
17877 2.60977458953857
17878 2.9105372428894
17879 2.52952241897583
17880 2.71215653419495
17881 2.73979616165161
17882 2.59615564346313
17883 2.7438588142395
17884 2.75758910179138
17885 2.59493064880371
17886 2.73269820213318
17887 2.94992804527283
17888 2.91137385368347
17889 2.9730589389801
17890 2.76412582397461
17891 2.97350168228149
17892 2.83139395713806
17893 2.94144701957703
17894 2.88785123825073
17895 2.94375157356262
17896 2.84412813186646
17897 2.96131157875061
17898 2.90387511253357
17899 3.05527496337891
17900 3.03641223907471
17901 2.98735523223877
17902 2.88077688217163
17903 2.88727426528931
17904 2.88460326194763
17905 2.80685496330261
17906 2.8400092124939
17907 2.95282769203186
17908 3.00400829315186
17909 2.84597182273865
17910 2.74546146392822
17911 2.9273693561554
17912 2.90012454986572
17913 2.91662240028381
17914 2.88307952880859
17915 2.98236680030823
17916 3.01348257064819
17917 2.8922598361969
17918 3.02553915977478
17919 3.00937652587891
17920 3.01544785499573
17921 2.98589301109314
17922 3.06030297279358
17923 2.98217010498047
17924 2.97789430618286
17925 2.98339200019836
17926 2.99504017829895
17927 2.96383690834045
17928 2.95817589759827
17929 3.00300168991089
17930 3.09819769859314
17931 2.98390603065491
17932 2.88145422935486
17933 2.93169569969177
17934 3.02490949630737
17935 2.93004298210144
17936 2.87783169746399
17937 2.98406958580017
17938 3.03255867958069
17939 2.94784998893738
17940 3.08288502693176
17941 2.76654577255249
17942 2.86235094070435
17943 2.89759349822998
17944 3.01253914833069
17945 2.91210007667542
17946 2.96859312057495
17947 2.84892344474792
17948 2.84307050704956
17949 2.83388781547546
17950 2.89724063873291
17951 2.94013500213623
17952 2.97848558425903
17953 2.83133721351624
17954 2.76993155479431
17955 2.97572445869446
17956 2.78620553016663
[truncated: 1,610,387 more chars]
