# Supplementary material for: Conformational ensemble-dependent lipid recognition and segregation by prenylated intrinsically disordered regions in small GTPases
Source: Commun Biol. 2023 Nov 2;6:1111. doi: 10.1038/s42003-023-05487-6 (PMC10622456; doi:10.1038/s42003-023-05487-6)
Supplement: Supplementary file 4 — Supplementary Data 2 [file 42003_2023_5487_MOESM4_ESM.zip]

Archive with 6 entries (6 files):
- Fig4/Cdc42b.txt
- Fig4/Rac1.txt
- Fig4/Rap1A.txt
- Fig4/Rap1B.txt
- Fig4/Rheb.txt
- Fig4/RhoA.txt
