# Supplementary material for: Conformational ensemble-dependent lipid recognition and segregation by prenylated intrinsically disordered regions in small GTPases
Source: Commun Biol. 2023 Nov 2;6:1111. doi: 10.1038/s42003-023-05487-6 (PMC10622456; doi:10.1038/s42003-023-05487-6)
Supplement: Supplementary file 4 — Supplementary Data 2 [file 42003_2023_5487_MOESM4_ESM.zip › Fig4/Cdc42b.txt]

-40.2861395575784 -44.3467627265237 -37.2305746772073 -36.4607763983987 -32.6017065741799 -29.0487471320412 -26.1408301093362 -22.486788819053 -21.2789793708108 -17.2570868232033 -13.5265436866067 -9.33545024178245 -11.2143870093606 -4.8545542456887 -2.22682482979515 -1.75265414498069 1.76093857505105 3.54757206656716 11.7069257996299
-35.9049084663391 -38.9672749519348 -31.3455441474915 -31.5354969978333 -28.9183857917786 -24.6154263496399 -23.4384510993958 -20.8473675727844 -18.8548214912415 -18.6493885993958 -15.1811078071594 -10.2215016365051 -10.1694710731506 -2.59651689529419 -2.44222002029419 -0.700761127471925 1.94913740158081 4.25298089981079 11.3025438308716
-17.8457269755277 -11.6317930308255 -15.8265504923734 -14.3499422160062 -21.1106882182035 -19.7949762431058 -24.2483110514554 -20.8315172282132 -23.1319513407621 -18.9837541666898 -13.7735681620511 -14.9288187113675 -9.62306881817904 -8.23727322491732 -3.13517666730014 -0.745669373598965 2.9220123204318 2.81531523791227 13.3800716313449
-36.5930800177834 -34.6916136481545 -32.9970450141213 -27.2203612067483 -29.0412840583108 -25.824662659385 -25.0516142585061 -25.6259741523049 -18.5687727668069 -21.3013434150002 -19.4442038275979 -12.8142828681252 -11.6971773841164 -11.215890381553 -6.55432650826194 -2.54512927315452 2.82498028495095 -0.422566864707253 11.8387074730613
-27.6756700862538 -28.9607347835194 -24.934707104076 -19.5642923701893 -22.3867296565663 -17.374633251537 -16.0403055537831 -20.6635965694081 -12.9422296870839 -15.8996614802967 -15.0810961116444 -8.97833770405163 -7.81330245624889 -6.47102302204479 -2.35018485676159 2.54764896739613 4.9450441013683 6.76179748881947 15.2238224159588
-22.6926046544855 -24.4390302831476 -25.9419332677668 -21.3517118627375 -20.6525427038019 -21.763470285589 -19.6170316869562 -21.2701917821711 -15.8067442113703 -14.0129438573664 -16.7448621923273 -9.68654691522772 -11.5926386052912 -8.77522908991033 -5.63137304132635 -1.62557660883123 2.46644151861017 1.24019182378596 11.225202924555
-29.2538533210754 -28.2337956428528 -31.6250195503235 -30.0828785896301 -28.6954655647278 -24.1324315071106 -25.3004841804504 -25.3458104133606 -23.3540997505188 -22.3824734687805 -17.4230694770813 -15.515293598175 -14.4981617927551 -10.0952286720276 -5.5175633430481 -4.7885594367981 -0.998819828033447 0.165502071380615 9.9343113899231
-31.6150749293241 -29.8890884486112 -27.440125283328 -21.639904793826 -25.9783447352323 -19.3159645167264 -20.1004798975858 -20.7639549342069 -17.4005401698026 -19.4674919215116 -15.844853219119 -9.93932419690219 -12.6301544276151 -10.9174316492948 -4.2660549250516 -5.41074639233676 -0.0658348170193754 0.765593710812656 9.44380969134244
-29.5427209680731 -28.1379892175848 -22.6352884119207 -25.4059488123113 -22.7802087610418 -18.7574426477606 -22.6460229700262 -16.0924073999578 -17.7631532495672 -19.3448640649969 -13.9984151666815 -11.5394975488836 -11.161565954035 -7.05886858159846 -2.12844865972346 -2.84738748723811 1.99400216882879 1.88906843012029 11.3913920575922
-35.6659214106473 -31.3052684870633 -29.652718743411 -24.1903202143582 -24.9700634089383 -20.3957721796903 -19.9934742060575 -19.4065219965848 -13.7821971980008 -13.3590957728299 -13.9831058588895 -7.31051751050082 -6.87545700940219 -5.13863678845492 -1.27587433728305 1.42539671984586 3.14057234850797 5.10993651476773 12.9050133618441
-25.2770520123568 -29.2159100445834 -25.9845791730014 -21.5078946026889 -28.1483708294955 -24.0919590863315 -25.2346669110385 -20.1627636822787 -18.1207028302279 -17.371133891019 -12.7106247815219 -7.56587227908048 -10.1979580792514 -6.48668870058927 -5.40369233218106 -2.07652482119473 0.389940175143156 2.42051306637851 12.5016430941495
-43.5239828109741 -41.2755697250366 -38.6223218917847 -33.8631246566772 -34.3022039413452 -28.5339506149292 -27.8252866744995 -24.1001928329468 -20.5637319564819 -19.8923528671265 -16.4411581039429 -12.3147256851196 -11.4081819534302 -8.09168796539307 -5.24935131072998 -2.25352649688721 -0.430023002624512 2.07109375 14.5142366409302
-36.5917801423506 -31.3468575044112 -30.4142021699385 -28.3034500642256 -26.6634544892745 -21.3827690644698 -21.3068642182784 -18.1729454560713 -18.6884140534834 -14.4787926240401 -9.68211217360063 -9.78737111525102 -7.18213696913286 0.421376748518512 -1.85339589552446 -1.16420026258989 2.8058801130815 4.14391474290328 11.9485040144487
-24.0300682154569 -19.303910073367 -22.4285438624295 -26.4147270289334 -23.8207023707303 -21.2085159388455 -20.1003807154569 -22.1263092127713 -22.2838218775663 -17.712399300662 -13.5329826441678 -14.7064445582303 -12.5544040766629 -6.63723450574008 -6.54560929211703 -2.98204117688266 0.385386649045078 0.604512396725742 9.11833972063932
-34.2980241688815 -29.5562868031588 -24.2351388844577 -24.2655115040866 -19.1250619801608 -14.9971666249362 -14.7719736012546 -21.1067361744967 -18.8399972828952 -18.1883745106784 -12.7395334157077 -11.6872720631686 -11.6607923420993 -4.65310572710904 -4.63069819537076 -4.0054502400485 -0.175566664609043 -0.884858122738926 8.30429936322299
-30.4580205830661 -25.7610143574801 -25.3019002827731 -26.8411001118747 -19.4611600789157 -22.4913572224704 -18.0266965779391 -21.8184560689059 -15.0756887349215 -16.295163527402 -12.9632390889254 -8.71835459795865 -9.36325968829068 -4.82802142229947 -6.15089358416471 -7.0896486195651 -2.54550303545865 -3.71651782122525 5.62681733044711
-31.8757766550237 -26.0756477182562 -29.5864547556097 -24.4202102487737 -28.6956847971136 -21.5743736093695 -22.2562049692327 -16.4820083444769 -19.723909742182 -20.2218116586859 -14.9396842783148 -11.8764709299261 -14.6962417429144 -8.34705389196223 -5.66259420568293 -6.33143842870539 -1.53524816686457 -1.99785268956965 6.99739324396307
-36.6465413093567 -31.8205792427063 -27.0884701728821 -27.8977696418762 -26.0663334846497 -19.8377987861633 -19.5758320808411 -15.3690068244934 -15.8021733283997 -14.2685696601868 -8.71553773880005 -9.68802804946899 -11.2718674659729 -4.22418184280395 -4.6189248085022 -6.17555017471313 -0.501838397979736 -1.12441606521606 8.55744867324829
-20.8871804844249 -21.342216647755 -22.5435525547374 -28.1028901707042 -24.8920175205578 -31.09734360088 -26.9297143589367 -24.1380464207042 -18.3431741367687 -22.2947885166515 -19.2242929111828 -12.4081803928722 -15.6452066074718 -10.2327577244152 -11.1262265812267 -6.16580025066029 -2.7475530277599 -1.28854576457631 9.19118674885143
-12.9442640304565 -5.70295963287354 -5.14313755035401 -9.62810001373291 -6.26267490386963 -12.5182024002075 -11.1379800796509 -17.7695890426636 -14.3966413497925 -13.4054552078247 -7.60519847869873 -8.05872211456299 -9.21902904510498 -1.57081089019776 -5.10571346282959 -3.7636552810669 -0.187880134582521 -0.262289619445802 9.0080846786499
-15.8736669020219 -12.7482797102495 -11.327913423018 -14.114181657271 -19.2343312696977 -16.6261846022172 -19.2983952955766 -23.8188535170122 -23.3104382948442 -20.0668584303422 -14.8737775282426 -15.562833924727 -11.7311784224077 -4.51943220658736 -10.8108655409379 -5.66736425919966 -1.26608862443404 -0.751003404097123 7.9406889481978
-30.4779276154258 -28.6786112091758 -23.0768961212852 -21.2009958527305 -23.173156192086 -17.1601785919883 -18.6351656220176 -12.5693315766074 -15.7320894501426 -11.0119890473106 -6.9981912873008 -11.6457456848838 -10.1204542420127 -2.95542280890725 -8.15513365485451 -2.61882536628029 -0.762839724800802 2.4812312819741 10.5408116080544
-17.5345175309615 -23.2660162492232 -22.5283453507857 -21.2063925309615 -17.6944716020064 -19.6866781754927 -15.8914244218306 -11.2031672044234 -16.2405340714888 -13.5347178025679 -7.77711892561479 -10.4797594590621 -9.00713181929155 -1.07819962935014 -7.66432023481889 -2.1229155106978 0.887330766157671 2.11976503892378 11.396958585219
-14.3625833164562 -18.7111169468273 -22.1540490757335 -20.7509576450695 -15.1396600376476 -19.8916246067394 -19.7016679417003 -13.5036794315685 -18.3820726047863 -13.6671945225109 -9.2972470890392 -14.908607638966 -11.9569970737804 -4.42960182536732 -10.7054120670665 -4.46053520549427 -2.84881988872181 -1.59182564128529 8.98991950641979
-6.96725141351873 -12.9148164922541 -8.94175779169256 -13.3004404241388 -11.2237211400812 -16.2700239354914 -14.6361623937433 -12.4470449621027 -17.8663793737238 -14.5431677038019 -9.62261831110174 -13.0428148443049 -13.6698290044611 -5.97892247980291 -10.5096536809748 -6.08723508661443 -2.19986974542791 -1.96988736932928 7.94209135228937
-23.8724433898926 -23.6545516967773 -30.4556343078613 -30.6329376220703 -28.2858917236328 -22.3950950622559 -23.4585601806641 -25.0002052307129 -16.8021995544434 -18.8811485290527 -22.138793182373 -18.809016418457 -14.2815696716309 -12.213391494751 -10.5112525939941 -4.64959831237793 -2.53510589599609 -0.602008056640624 8.61973361968994
-23.3779099204324 -23.1450226523659 -18.4839127280495 -16.7221634604714 -21.3298104026101 -20.2953789450906 -16.1168015219949 -19.4633667685769 -13.1328270652077 -15.2559426047585 -20.4877770163796 -17.4648201682351 -15.8547699668191 -10.818019173362 -9.38577391884544 -5.40628936073997 -4.4906304099343 -1.36044814369895 10.2348458550193
-33.7535005656156 -31.6656251994046 -32.8294435587796 -26.5602441874417 -29.8541170206937 -28.3386674967679 -22.558050736514 -24.3670374003324 -21.6074510661038 -17.7158609476956 -21.6110941019925 -18.3947168436917 -14.7454515543851 -12.5036798563871 -9.61952649029818 -4.48612652691928 -3.49354992779818 -0.404152497378263 8.13865222063932
-28.9453294754028 -23.843137550354 -28.536496925354 -24.4945810317993 -25.977845954895 -22.0686204910278 -17.291379737854 -22.199827003479 -15.9417741775513 -20.4787118911743 -20.2857149124146 -18.7031648635864 -13.4194410324097 -11.8153017044067 -12.31771068573 -5.83794956207275 -4.4058874130249 -0.757749366760255 8.36732120513916
-16.5229552268982 -16.9280646324158 -17.5979521751404 -11.5389407157898 -17.9267943382263 -15.4342787742615 -12.2225878715515 -16.9290526390076 -10.1505454063416 -12.7525504112244 -17.7311156272888 -14.0553038597107 -13.5947039604187 -8.4271014213562 -8.78782300949097 -2.10245733261108 -0.637310314178468 2.00617761611938 10.2970511436462
-25.2419435501099 -18.6798974990845 -16.8610765457153 -13.28385181427 -17.012726020813 -12.780340385437 -7.43374843597412 -7.76942462921143 -11.0451509475708 -6.4184534072876 -5.36214656829834 -3.39196033477783 -8.77109546661377 -9.76859111785889 -2.80161685943603 -1.95186443328857 1.38657550811768 2.80139141082764 10.7685797691345
-35.2361487301913 -27.9562453183261 -30.0042151364413 -25.0806235226718 -27.4154242428866 -20.5098799618808 -17.0211523923007 -20.7731169613925 -15.1109160336581 -11.8059786709872 -13.998954668912 -8.15956105318936 -9.12358464327725 -10.2661055478183 -4.15539731112393 0.0460511294278234 -0.14545239535245 4.01083479794589 10.5679122057828
-34.5741849812594 -33.2674413594333 -28.5755239399997 -24.2167936238376 -26.3853765400973 -20.663319197568 -16.2912145527926 -19.2435079487887 -12.6566797169772 -11.1375680836764 -12.7215104970065 -6.75320300188931 -6.03317126360806 -7.2064901265231 -2.40554675188931 2.94504395398227 1.88154068860141 6.81773320111362 12.6467126933011
-29.5308382207697 -28.8721620733088 -25.8833086187189 -20.6848299199885 -19.0440714055842 -15.1591341192072 -12.9311067754572 -17.484943597967 -10.2762415105646 -10.8580190831965 -15.1718675786799 -9.05549070184881 -8.11729642694647 -6.32671758478338 -2.82170697992498 2.54052618200129 2.00377729589289 6.76307085210627 12.8386729067022
-27.5878628990867 -23.1764172814109 -22.110041548989 -16.479426314614 -18.1936597130515 -11.4575948021629 -8.66963474967263 -14.3440236351707 -8.17245953299782 -9.06200497367165 -14.3718556664207 -8.95964520194314 -7.94964306571267 -7.10595410086892 -3.46102802970193 2.92112738869407 0.792611191489481 7.37808329842307 12.1970153548501
-29.9290093595331 -30.0295190030878 -24.417130392248 -19.2985924894159 -23.0249528104609 -20.9219597989863 -16.8085717374628 -20.2360772306269 -14.7230500394648 -11.3813466245478 -14.9035996610468 -11.0023869687861 -11.8774670774286 -10.1693391019648 -5.63068668192083 0.168286401575262 -3.04172031229193 3.2661133592779 13.0873428171331
-35.5649552258578 -36.0716233166781 -35.4283471020785 -32.7973694714633 -27.6519684704867 -27.3318581494418 -26.0640549573031 -20.3833985241977 -20.0322785290805 -18.9310631665317 -13.9705605420199 -12.6924195202914 -9.66951798525724 -6.86891411868009 -4.08529709902677 2.07686472806063 -2.47789239016446 4.66198588284579 11.2393565264615
-40.554856967926 -36.8407990455627 -35.1863648414612 -30.8076226234436 -29.6297242164612 -23.9895493507385 -23.130483341217 -20.4690834999084 -15.4659668922424 -15.2929589271545 -14.0439011573791 -8.06621141433716 -5.76758737564087 -7.29701204299927 -5.42069978713989 1.37723569869995 -4.07762498855591 2.55880479812622 12.9936101913452
-42.811010464755 -40.0385876742276 -36.2558041659268 -35.6030827608975 -32.1346303072843 -27.480402096835 -27.3306332674893 -23.5601903048429 -20.2851048556241 -17.5095387545499 -16.0297223177823 -13.8401585665616 -9.73064623746005 -8.203380688754 -5.00098429593173 0.98651684847745 -4.24148379239169 3.49112595644864 11.7129773053256
-25.8729488546198 -29.9032222921198 -31.7507793599909 -32.6950084859675 -25.4601566488093 -26.0719844991511 -21.7738392049616 -21.7392742330378 -16.0055858785456 -13.6650383169001 -14.0244629079645 -7.4443828756159 -5.87489053552801 -6.8019210988825 -4.75996515100653 2.19721391851252 -2.87917825525457 4.80688646489924 13.06565359289
-18.0359349597584 -19.9243092883717 -26.349850212444 -25.4012685168873 -29.1629605640065 -23.3708081592213 -21.1356473315846 -22.8630376208912 -16.0186353076588 -17.691647087444 -15.3888516772877 -9.94600537906993 -7.22581723820079 -5.87208226810802 -4.90115598331798 1.5808634411205 -1.79782918583263 2.26631113399159 11.9061698566784
-33.0349023992365 -29.6539362127131 -33.1292856389826 -26.7790125066584 -30.6672228032892 -26.4889658147638 -22.4607675725763 -26.3682306463068 -19.4672945195978 -18.5835970098322 -15.1806314641779 -10.7368524724787 -10.0817659551447 -6.1777246648615 -5.69876272028143 0.304262334650215 -0.298726862127129 1.14056795293635 13.2579333131964
-45.2168043223294 -40.8260915842923 -36.6290929881009 -36.810619172183 -32.1246107188138 -31.965591248599 -27.8944471445951 -25.3562849131497 -19.6449621287259 -19.3339040842923 -15.9068792429837 -12.5926397410306 -10.848195847598 -7.43770199688998 -4.94535427960482 -0.363315400210293 -0.437555131045254 1.05506724444303 10.9049379262057
-28.2517558618025 -29.0337192101912 -31.1493693871932 -24.9478313012557 -28.1787158532576 -27.4190875573592 -22.7338305993514 -22.1165210290389 -16.0801517053084 -15.1952983422713 -14.8780376000838 -8.49327197508379 -7.00051799253984 -4.62050929503008 -3.492715029283 2.64955887361006 -0.0520545525984346 4.17428001923994 12.7779673056169
-39.7662703774192 -38.3300063393333 -33.4225470803001 -27.7078254006126 -28.9495475075462 -24.0444266579368 -24.8854338906028 -20.6364180824973 -16.0261580727317 -15.7732970497825 -15.3623473427512 -8.25823090293191 -7.59886429526589 -6.45252869345925 -3.14509651877663 2.4956000067971 -0.771294333718039 4.00819613716819 14.2382550456307
-30.148608935963 -31.1593968998302 -34.1875150333751 -29.7308194767345 -32.3891332279552 -27.1938130985607 -25.6624448429454 -24.268726123463 -17.9503781925548 -18.7706296573986 -15.3785054813732 -9.66460586894642 -8.87876869548451 -7.91262604106556 -4.83238197673451 0.817737804759634 -1.72945572246205 2.71647761951793 13.930435406078
-35.8603280240839 -31.5395310575312 -35.5594971830195 -29.8385842496699 -31.1610711271113 -25.9901917630976 -22.9841454679316 -24.4188302213495 -17.3495515043085 -17.2396882230585 -15.2273362333124 -9.9973538572138 -8.59078914468938 -5.81702930277044 -2.62804538553411 1.40114849263972 0.502480203455146 2.47085731679743 12.6723148172552
-33.7817174824801 -34.9531576069919 -29.264352980527 -25.6821653279391 -28.0155927571383 -21.8970548543063 -23.9521924885837 -25.1246587666598 -17.5935651692477 -19.5856840046969 -17.9266111287204 -12.8176500233737 -10.4796564015475 -8.62779826250943 -6.320806685361 -1.51075381365689 -2.45015162554654 0.204406556216153 11.3225443926725
-41.3426823269237 -40.5030445705761 -34.4209904323925 -33.5888256679882 -30.4996494900097 -26.5272678982128 -25.3090557705272 -21.7371372829784 -17.0562328945507 -16.3699917446483 -15.3612713466991 -9.09144636500966 -7.52148290980946 -7.61095472682606 -2.9257530819286 1.63385728489269 0.452693497050891 2.65339234958995 11.9620113719593
-26.7423703106967 -23.3584744366733 -27.2085797223178 -21.5379406842318 -22.5254284772006 -25.7725064190951 -23.690372172269 -18.5569035443393 -16.7909085187045 -18.025405589017 -13.4581295880404 -8.21597260561856 -8.82356614199552 -6.9420201214877 -3.74682778445157 1.66107779416171 0.122715291109952 4.74356871518222 11.7069986430081
-17.8016795418479 -17.8075579903342 -17.2443675301292 -18.9079875252464 -24.285337378762 -25.8295573494651 -23.6760424874046 -18.7008151314475 -15.6321048042991 -16.2114314339378 -14.0695609352805 -7.54705040671609 -7.81551163413308 -6.40896027304909 -3.09053223349831 2.4213324286721 -0.080449988625265 2.79621894142845 11.3284974791787
-19.5697485143488 -23.0412222081965 -28.2274213964289 -23.7060133153742 -27.5759016210383 -23.2816168004816 -19.1889005834406 -18.4927450353449 -14.9948469335383 -17.6595617467707 -14.5849233800715 -8.67315160577947 -9.7547308141535 -5.28567945306951 -4.113100641424 1.82601679021662 -0.340153330022638 3.33655012304133 10.4699534242803
-31.5285369352861 -33.7340461210771 -27.9195662931962 -30.272906442122 -24.2999869780107 -26.8648864225908 -21.5381156401201 -18.4467612700029 -17.6758452848955 -14.0067073301835 -11.1881686644121 -9.81815065904097 -6.49092020554976 -1.55735125108199 -1.01381983323531 4.01257501081987 5.16789708571001 5.64739594893022 11.9646495385603
-37.5056411222978 -39.5433799223466 -32.4396583036943 -30.0007239775224 -29.8906051115556 -26.6328879789873 -22.5150634245439 -20.7831984953447 -18.9309455351396 -16.0429412321611 -14.0118895964189 -10.2408133940263 -8.50120081468062 -3.33317484422163 -2.71307673020796 1.61670003370805 1.7935188813643 4.87450013594194 10.6531094117598
-31.6346312436191 -31.9456625851718 -30.7985983761874 -24.6077986630526 -27.1531821164218 -28.1271925839511 -23.0443945798007 -23.2580977353183 -19.8097563656894 -17.5840903195468 -14.4972144040194 -12.8509684475985 -9.16004666415128 -5.42568692294034 -2.89231213656339 2.01767626675693 0.445732983675871 5.35404387387362 11.772836598483
-32.1265426462347 -25.0830245798284 -24.9885001962835 -22.438272077387 -25.0163932626898 -21.227075177973 -19.6131568735296 -16.4629073923284 -15.5503478830511 -10.9961810892278 -6.38627966100519 -6.05214079076594 -5.26405103856867 -0.381118375604803 1.89289895837957 6.77786008661444 5.7950643712824 7.07947580164129 13.7713717634028
-26.270466709137 -25.6269082069397 -23.2282418251038 -19.5022095680237 -14.7474335670471 -14.1825875282288 -13.0387391090393 -18.5977372169495 -14.6560296058655 -14.0024861335754 -9.01778497695923 -6.68622102737427 -5.47920503616333 -0.57810297012329 0.907101726531984 5.88598833084107 5.36930856704712 7.00243291854859 12.0686441421509
-20.9852894089439 -23.6166179917075 -17.2020748398521 -16.0383022568443 -22.4762256882407 -17.7036731980064 -14.7882946274497 -20.6206997177818 -15.6948383591392 -13.7077587387779 -9.6671989701011 -5.09786112525246 -5.43954546668313 -2.70129473426125 0.985320255973122 5.80002705834129 5.02040879509666 5.57931344292381 13.2007199980996
-29.2239487561313 -25.1754792126742 -21.7123749646274 -21.3013031872836 -25.0905907544223 -20.1064026745883 -17.8795998486606 -22.0775864514438 -14.4205582532016 -13.418639460477 -11.2149918469516 -7.4175141247836 -5.95234421816739 -1.71377114382657 -0.643525401028718 4.36598177823154 4.27617045315829 5.28428240689365 14.3556682673368
-33.3829273657365 -35.9704212622209 -34.6271786169572 -29.9354938940568 -32.0094952063127 -26.1638416723772 -22.603321500258 -24.7553295568986 -19.5667728857561 -16.718182034926 -12.9025997595354 -10.6394581274553 -8.0479530767961 -3.81231350465254 -3.6304668860002 2.35468249754472 0.462590746446089 3.90280681089921 14.0055957360701
-24.7058727697893 -30.3091633276506 -27.6258060888811 -24.414983029799 -23.5872356848283 -27.0984928564592 -21.2102482275529 -23.170769925551 -16.0854923681779 -14.0157062964006 -13.4026501135393 -10.2347538427873 -6.52369045777754 -3.74177860780196 -0.967009778456255 3.60419154600664 1.5829608483748 3.87819362120195 12.2925622506575
-35.0077339865945 -32.0388428427956 -27.3756577231667 -30.5358483054421 -25.5167404868386 -24.1629349448464 -19.7178780295632 -16.0850426413796 -17.9324738242409 -12.7582127311013 -9.55388800881126 -8.59076850197532 -5.56500403664329 -3.99633948586204 0.946913077614525 5.96104653098367 4.11519558646462 7.76121266104958 15.222068383477
-30.7080058964816 -31.3731861027804 -26.3324413212863 -25.567113867673 -19.5050144108859 -17.4810237797824 -22.4895687016574 -17.0203342351046 -19.1464061650363 -14.969400397214 -9.94548415270719 -10.4773006352511 -6.66305731860074 -2.2417087468234 0.917152413454922 4.93803311261264 2.76638604077426 6.95166874798861 13.7307877627286
-19.3081763267517 -25.2531493186951 -19.9225981712341 -25.2197897911072 -22.3266280174255 -20.0471632957459 -15.9926741600037 -12.3623602867126 -16.5853674888611 -11.967281627655 -7.54618673324585 -11.9130290031433 -8.78858404159546 -4.68898038864136 -0.424539852142335 2.73636693954468 3.24276704788208 3.51506681442261 12.0937373161316
-37.0089853980325 -30.2797526099465 -33.6780947425149 -34.1780642249367 -28.633260605552 -25.4027575232766 -23.7365130164407 -19.5744532325051 -19.0240763404153 -14.7087496497414 -12.7016371466897 -10.4939974524758 -6.08843600533225 -5.81518542549827 -0.326270935752174 2.74180901267312 3.30217087485574 5.77651322104714 13.4732219002464
-25.5630983179266 -25.8806794946844 -21.37277544195 -21.0596879785711 -16.2677758997137 -18.8926042383367 -17.1180375879461 -11.4816316431219 -16.3247217004949 -13.1461023157293 -7.31694353277033 -7.40788210088557 -8.18382776433771 -5.50929392034357 2.16799604242498 3.92351495569402 3.14514791315252 6.63857614343816 13.5312300855463
-27.7136798771945 -20.9059024724093 -20.1454273137179 -24.2292095097628 -16.8135944279757 -18.4811206730929 -19.3639369877902 -13.9519496831027 -14.8916545781222 -10.7863174351779 -6.24476393786344 -7.1068454655734 -6.49246176806363 -0.871745673092928 3.80353585156528 6.08857766064731 4.43006363782016 7.53617611798373 15.1956230727109
-21.0266048778187 -16.2019893993031 -18.93364833485 -16.9468357432972 -11.4609215129506 -12.3287899364125 -14.2139179576527 -10.9127189983021 -15.0859768260609 -12.449610935558 -6.88700030933727 -9.53094791065563 -5.90738223682751 -1.48956035267223 4.87185646403919 7.20071960796009 3.57005955089222 7.01300979961048 15.9040143619884
-27.7894515471025 -22.1291770414873 -25.0814055876298 -23.1214713530107 -17.6542281584306 -18.1250304655595 -17.6322211699052 -11.3354968504472 -14.3039626555009 -13.6702174620195 -8.02622980637984 -6.13869661851363 -6.88394159837203 -2.20912737412886 1.59047131971879 6.17296891645952 2.99264531569047 7.39205937819047 13.6040754838423
-34.4374638297341 -30.3174763419411 -25.5904865958474 -26.9915714957497 -19.8791676261208 -19.9026470877908 -21.7337208487771 -15.9828205802224 -14.3034802176736 -13.8789616324685 -9.10385710976341 -5.84768683693626 -6.54937751076438 -1.79502875588157 2.13002102591775 7.04691593863747 3.55526821830056 8.26645558097146 17.2444427213886
-37.1753800912337 -36.7204431100325 -29.3384660287337 -29.5830796761946 -24.1900170846419 -21.1908067269759 -20.7576211495833 -16.9632371468978 -11.4288056893782 -12.8941396279769 -11.3433240457015 -4.83522735075517 -4.71800361113115 -4.80535445646806 2.09821667237715 5.90784039063887 3.46446289582686 7.18996777100996 13.2928525404497
-36.9457200917331 -36.369346037778 -35.2362092885104 -30.0732110890475 -26.4481729420749 -24.9517244252292 -20.0156625660983 -17.3895410451022 -13.8390039357272 -13.9019616993991 -11.5824884327975 -6.44966448870572 -4.45475901690396 -4.66971339312467 2.33602486523715 5.4954629984769 3.84286461743442 6.41141758832065 12.4994107333097
-26.6260944366455 -20.2569881439209 -23.8875308990479 -25.5070568084717 -27.8998714447021 -22.3896633148193 -21.5815502166748 -18.0063320159912 -14.9781299591064 -14.7512699127197 -11.066236114502 -6.97179946899414 -4.34931907653809 -4.45205841064453 2.55165996551514 5.84534778594971 2.95709648132324 6.33834590911865 14.0816368103027
-32.5305792461742 -27.0975195537914 -31.7177855144848 -27.4136129986156 -29.9597632061351 -24.8278357159008 -22.0855986248363 -15.8985869060863 -19.9538122784008 -14.3454710613598 -10.8265349041332 -13.8186937939037 -9.77784792293202 -5.42856851924549 -0.890564597736706 3.24898751865734 -0.237656272541393 5.73261769901622 12.2805326808583
-26.8689346486872 -25.3543014699763 -31.7657776052302 -28.8570900136774 -27.7819252187555 -21.5905037099665 -22.9117813283747 -19.4110374624079 -18.8731193715876 -16.5983658010309 -11.8084945852106 -8.9078235799616 -6.34124566858465 -2.23238756006414 2.42944334203547 5.33066366369074 1.27109907323664 6.80709741765802 14.0209309881384
-27.4312470609492 -23.3698990995234 -21.6702912504023 -26.5517571622675 -21.0208428556269 -21.0629876310175 -20.8350060636347 -21.4198525602167 -16.1519616300409 -13.9653332883661 -13.8731530362909 -10.9194100553339 -6.62976390665228 -4.80931979959661 -0.245902364904229 3.60013168508356 -0.255160635167901 5.04403560811823 12.9018437212164
-29.1243873769587 -32.1781135732477 -26.9653145009821 -24.5434623891657 -25.4211937124079 -28.4684959585016 -25.8383423024958 -21.8363357717341 -18.452947252447 -18.1634422475641 -13.8836971456354 -10.8040176564997 -8.16155587976629 -4.93986665552313 -2.13371431177313 3.63738001043146 -1.4255653554743 4.47142732793635 11.2651561563665
-41.6059585137801 -39.4599395318465 -36.1729941888289 -30.5205131097273 -29.5875106378035 -30.0117316766219 -25.2874045892195 -25.1700606866316 -19.7617812676863 -16.6733985467391 -15.5483871026473 -14.8421187921004 -9.87632327513261 -6.40047221617265 -2.12589984373613 0.597862668470903 -2.87493281797929 1.69720310731368 9.45538658662276
-39.3123470739885 -37.2249981360002 -32.5631824926896 -28.2558819250627 -31.3137966589494 -27.0736080603166 -25.0523716406389 -19.6530987219377 -19.6449772314592 -18.2954670385881 -14.6300503210588 -8.55694164796309 -8.77853550477461 -6.55878986878828 -3.45196308656172 0.107807497544723 -1.42685474915938 1.34585795836015 10.0154002709822
-38.9734986825423 -38.7024797006087 -36.0551980538802 -35.6933473153548 -29.746127466722 -28.3260720773177 -25.5463555856185 -25.165129999681 -17.8694070382552 -17.5033258004622 -16.7861436410384 -10.5499852700667 -8.98612342314287 -6.65172896818681 -1.83784041838213 -1.44075141386552 -0.910344461961227 1.19005646272139 11.2039529280229
-36.2892508246682 -34.4793448188088 -28.2208037116311 -26.5554976203225 -25.7796148993752 -20.0831923224709 -20.9093756415627 -16.5397658087991 -11.0172800757668 -15.228055451133 -13.5057062842629 -7.68317172310569 -7.19528720162132 -7.18073413155296 -1.54622027657249 2.4713454506614 -0.170045349814675 3.62991764762185 11.3705487511375
-34.9718305847862 -31.3564321778037 -28.3585302612998 -23.0430052063682 -22.3224241516807 -18.7542974732139 -21.6500494263389 -20.1305219910362 -14.6809980652549 -14.2000238678672 -12.8797266266563 -5.7464391968467 -5.86686346747658 -6.55481932379983 0.0974900939247831 3.20311524651267 1.21411301872947 4.19761063835838 10.3971865393899
-30.8619669307362 -32.0793321956288 -25.2242143977772 -22.0603388179432 -28.1366632808339 -22.4589060176503 -20.2844332088124 -14.1751497615467 -12.1237734187733 -13.0103987086903 -10.3642500270497 -3.92804893146862 -6.91921409260143 -3.6763971675526 1.65228287089955 3.29604736674916 1.31963363994252 5.38131061900746 10.8615733753551
-42.1924408219077 -39.7758758805015 -34.5111969254234 -30.7004822037437 -31.4548652909019 -25.4734199784019 -24.8249901077964 -20.3526428482749 -18.2383125565269 -17.2485893509605 -13.70880205848 -8.75052912452004 -8.88992006995461 -4.28198511817239 -1.23911555030129 2.84692113182761 0.473292515494606 5.25177113793113 10.2411977507851
-37.5247526342219 -37.6593580419367 -29.9781828100031 -28.8871641332453 -26.0695104772394 -25.267962473089 -20.4566412145441 -21.5847654516047 -16.0978574926203 -12.8626413518732 -12.8734407598322 -7.78320981805975 -6.05030538385565 -1.77957822626287 0.672717077081852 4.09298513585871 3.00567720586603 6.60133836919611 11.4053454225714
-35.3074857711792 -38.6658918380737 -31.3761922836304 -32.1890546798706 -29.5273725509644 -25.7179738998413 -22.6379110336304 -17.3994504928589 -16.2162534713745 -17.2593824386597 -12.9093152999878 -8.91907520294189 -6.62311573028564 -2.57995433807373 -0.754194450378417 3.77408485412598 1.48823528289795 6.28172283172607 12.5082147598267
-35.4628845561634 -36.2950340617787 -29.2351776469838 -30.3974815715443 -27.5958038676869 -22.9299522746693 -24.1075455058705 -22.0203186381947 -17.0030762065541 -17.156869541515 -13.1879478801381 -10.0932175029408 -8.18786014210094 -3.79755939136852 -0.878886829723012 3.96757351268421 2.02911697734486 5.99302612651478 11.4478992115368
-27.0479693846269 -28.6948543028398 -30.7302813963457 -30.797999902205 -26.0741687254472 -24.4740863279863 -23.5698810057207 -18.0650134520097 -16.4525218443437 -16.5539699034257 -12.1979518370195 -9.28482965989546 -7.23473314805464 -3.43330721421675 -0.129003091291949 4.02594895796342 2.95557828383012 5.29326672987504 13.0977425141768
-23.6450534560464 -21.8313174941323 -25.3072391249917 -21.3941035964272 -28.8971820571206 -24.0112148024819 -24.4323192336343 -19.5989909865639 -17.5544009902261 -15.6414180495522 -11.413667271354 -8.69895131371238 -6.09303242943504 -3.5340877272866 0.556616236946798 5.13690035559914 2.7645601532676 6.72970431067727 14.1957132122733
-27.1544354178689 -25.8249027945779 -30.1338627555154 -25.4703953482888 -27.3341305472634 -20.6857388236306 -21.3610241629861 -15.3716824271462 -14.2624771811745 -16.0939038016579 -11.2834427573464 -8.73906447670677 -7.61622741005637 -3.45084883949973 -1.61022689125755 4.68976853110573 2.64808056571267 7.30819866874001 13.3737690232017
-31.7525648723949 -31.1301779400219 -24.2533239971508 -21.4012808452953 -25.0937208782543 -19.373673881184 -19.9081816326488 -22.2977728496898 -14.8485464702953 -15.6587843548168 -16.3860907207836 -9.87621256221425 -8.51135393489491 -6.70680757869374 -4.07251497615468 1.93363717686046 -0.572957481037488 3.68510392795909 12.1945424426686
-39.9631545413624 -34.6991927493702 -33.9284331668507 -28.1955649722706 -32.8316085208546 -26.1103865970265 -23.4713179935109 -19.733196960796 -16.3536040652882 -15.2011306155812 -11.5790030826222 -9.34356759678234 -7.75993035923351 -4.99879907261242 -0.493950592387808 3.62178541530262 1.54750086177479 5.31471563686024 13.3757479320873
-32.8759493307634 -31.5721659140153 -27.1747393087907 -21.5971903280778 -25.3628649191423 -19.8589319662614 -22.3735727743669 -19.7843203024431 -15.3600534872575 -16.8991236166521 -13.6175684408708 -8.48660797639327 -8.02954048676924 -5.07422966523604 -1.16631073518233 4.09727340178056 0.327963404221968 6.23541980223222 12.5047536416487
-39.7238824410872 -37.8831956429915 -31.7810266061263 -28.4459970040755 -30.2054040475325 -23.3456285043196 -20.7099587960677 -21.9061029000716 -15.6801698251204 -13.165715937181 -12.2067449136214 -8.76254058317705 -5.82849479155107 -4.38359809355302 0.64620232148604 4.66754841371016 1.97397827668624 6.83753037019209 12.4726402716203
-25.7267423543063 -22.2956357869235 -17.5966611775485 -21.1737523945895 -17.1645513447848 -13.375742522153 -16.7698560628024 -17.5348668965426 -10.1400800618258 -13.848398772153 -16.0019880208102 -9.2845216664401 -10.0430665883151 -7.19621142474088 -2.4779745015231 1.33409443768588 -0.55027827349576 3.27099839123813 9.40289631756869
-36.2872466174039 -31.2256659594449 -28.2690276232633 -29.7643469897184 -24.1423453417691 -20.8384322253141 -22.2523612109098 -16.0457457629117 -13.3087538805875 -16.3483580675992 -15.8093451586637 -9.60406294735995 -9.37212744626132 -8.41459837826816 -4.91676131161777 0.847387400540438 -1.8131312456998 2.8666897687045 9.2192116650668
-36.510403286327 -33.9353262294423 -29.6866270412098 -30.6841703761708 -26.8700491298329 -23.5161787379872 -23.7675291408192 -21.402233730663 -15.8306089748036 -16.0150534022938 -13.4469400752674 -7.92503989826549 -5.99902976642955 -7.09863532673229 -1.78984893452037 2.88492046702992 -1.38861335407604 3.17314659465443 11.6138089786876
-33.1517533475702 -33.6071061307734 -26.7388085538691 -26.2354172879999 -20.011124532873 -21.1643342191523 -21.8018197233027 -14.8664406949824 -15.3469704801386 -18.2397736722773 -14.4234551603144 -9.09842006509954 -9.13725749796087 -8.33961002176458 -2.658377569372 1.56306942159479 -0.130854528600519 2.48948963338679 12.7258144205267
-26.2497882322832 -29.0670527891679 -26.5116252378984 -23.4484652952714 -28.3415469603105 -25.9297198729082 -24.2814578489824 -18.8407687620683 -20.0773677305742 -19.1161517576738 -13.9981612638994 -9.9753360228105 -11.9582595305009 -8.23796076341109 -5.29578394456343 0.109228186173873 -0.63668436570601 1.06096082167192 10.0346828027205
-33.4462574091825 -27.9126766291532 -32.849211510745 -26.3836200800809 -28.6708820429715 -22.59501915845 -23.2940624323758 -18.521403130618 -15.1440380183133 -16.7732761469754 -13.5925605860623 -8.23593598279086 -8.94529992016879 -3.7695892420682 -0.879641350832852 2.17692774859342 1.50830382433805 3.58645361987027 11.701132479581
-23.1806549072266 -26.3994277954102 -27.8511413574219 -23.4949440002441 -24.5482009887695 -23.0960334777832 -24.7710975646973 -19.7030014038086 -19.3081192016602 -15.9850677490234 -11.7236408233643 -8.0394100189209 -9.11659088134765 -2.43949546813965 -3.1895393371582 2.9634262084961 3.13893661499024 3.81850204467774 11.1800929069519
-31.8900639273904 -30.6443287589333 -28.8714596488259 -22.2286068656228 -25.7544628836892 -19.1837422110818 -20.0148388602517 -15.2836796500466 -10.9350678183816 -14.3945919730447 -9.84218184731223 -6.39210860512473 -7.07769362709739 -2.71075980446555 1.151344611428 3.56980927207253 2.89412815787576 4.24242527701638 12.5802372238853
-40.1709457917647 -36.1865135713057 -31.6726128144698 -26.6282784028487 -25.5600334687666 -23.8162323518233 -21.6682602448897 -17.4604622407393 -18.0064446015791 -13.8917709870772 -9.66120686964555 -9.60403600172563 -6.59560742811723 -1.74055448011919 -0.314698843522507 4.66945299668745 4.41156324906783 6.439591737227 11.0918048338457
-35.577258049358 -30.750094353069 -27.8288182605397 -24.1558179248463 -27.4915952075611 -22.1413678516041 -19.6632947314869 -15.4326810229908 -10.9997510303151 -13.6374081958424 -12.5980138171803 -8.50796788822521 -5.50647634159435 -2.98210042606701 1.76985269893299 6.21374327052723 3.28469854701649 6.56770712245594 12.5348253857006
-26.1527935808355 -22.6008869951422 -24.7347714250738 -28.9796101396734 -23.3578373735601 -24.0668255632574 -20.5787426775152 -16.9440647905523 -11.5741917436773 -16.4279591386968 -13.6678273027593 -8.80716865712946 -5.53859108144587 -5.48942726308649 -0.277768785303291 5.00139552896673 1.59778053110296 6.25243980234319 15.8917535001581
-37.2977318330245 -32.2499146027998 -31.4839958711104 -29.8074974580245 -26.4124016328291 -23.7119354768233 -21.3604797883467 -21.2175850434737 -15.9764656587081 -14.1145290894942 -10.165171103044 -7.88674779371782 -3.36166615919633 -1.87537999586625 2.76597361131148 7.00771860642867 3.29823736710982 7.78746752305464 15.7901006178422
-40.7428871588273 -36.1958939032121 -31.8563057379289 -29.558484693007 -27.3999153570695 -25.8556496099992 -21.3669907049699 -19.1873985724016 -13.5798469976945 -14.2117554144426 -11.3422237829729 -8.66315617127852 -5.89413418336348 -1.00176968141036 3.01415095762773 5.89218841032548 2.84749637083574 5.32220874266191 15.4480036302046
-32.4456007870761 -33.1248915585605 -25.4705336484042 -26.048727312955 -24.8301108273593 -20.1414778622714 -15.8706763180819 -14.6098120602694 -10.230591097745 -7.19096402254971 -10.0764677914706 -4.78215245333585 -4.32195118990811 -2.04680089083585 3.23053046139804 5.00479861172763 1.61310072812167 3.98647852810947 14.4356708136472
-26.3775181683627 -22.0059819134799 -27.6496624859897 -23.4321217450229 -24.8266301068393 -18.4099621686068 -15.1255497845736 -17.7194371136752 -10.4478897961703 -8.44216393557462 -11.10994385806 -4.67367409792814 -4.84570168581876 -3.50607918826017 1.32361174496737 4.57351351651278 0.647162922945888 2.75453043850985 12.6967082110318
-14.3044167865406 -17.1309625018727 -18.3772889484059 -14.9616166461598 -18.2697335590016 -14.8187104571949 -11.0864011157643 -14.413696419109 -8.11207021366466 -7.5352727283131 -9.10104192386974 -4.18593038212169 -2.18514073978771 -1.65354932438244 5.64619242061268 5.6516169201244 2.03858171809803 3.3223465572704 11.9800618778576
-7.52968912124634 -10.2018197059631 -4.59434251785278 -8.50266199111939 -10.6995614051819 -6.73468332290649 -8.47903757095337 -12.7063725471497 -6.53472452163696 -5.0797532081604 -8.96792917251587 -4.46657686233521 -3.90356187820435 -3.1943886756897 4.41966218948364 4.98939580917358 0.318743419647216 1.65821905136108 11.8575818061829
-8.12933458848433 -12.7280665831132 -9.69262232346968 -13.176377435164 -14.4647818998857 -15.778018136458 -18.0099555449052 -11.3755198912187 -13.1956321196123 -14.2432986692949 -10.587718148665 -7.51400103135542 -4.38792719407515 -2.72687830491499 3.23609433607622 6.27473817305131 2.17363820509477 3.95678410963579 14.3956006570296
-27.8174053452232 -22.8078571579673 -28.4474064133384 -23.4517856857993 -21.3137165329673 -17.2179027817466 -15.7201496384361 -12.8050361893394 -6.81586992957375 -9.68188250281594 -10.0829597733238 -2.9980713150718 -4.76230776526711 -2.39346659400247 3.1846212126992 6.59584367058494 2.7096809127114 3.73912465355613 14.3237391688607
-17.8593513575467 -14.2611267176541 -21.4015152064237 -23.4233047572049 -17.7936279383573 -22.3853599635038 -19.3046943751248 -16.5705406275663 -15.0700790491971 -10.8728248682889 -6.18287583264438 -6.64361878308383 -6.24862976941196 -2.34260674389926 2.15901354876431 5.02245787707242 2.07037428942593 3.37270621386441 12.7171233090487
-23.1923819021745 -20.5637579397722 -19.6904745535417 -22.0761023001237 -18.5180540518327 -24.5281477407976 -20.2415571646257 -17.4346533255144 -15.0388060049577 -13.3818617300554 -8.60400871797042 -5.54128174348311 -4.07086472077803 0.528323130174115 2.79058070616288 6.98703952269121 4.86854548887773 5.26913924650712 14.6265081925826
-17.7222265416926 -15.7228368932551 -16.1825498754328 -18.7968458349055 -22.0181669408625 -16.0813421422785 -14.4677976781672 -8.16671506708319 -10.5479520971125 -11.8184007818049 -6.44593183344061 -5.48525754755194 -4.92982236688787 0.0082536523992367 4.1831317728216 6.07189138585871 4.63606603795832 4.02308328801935 14.562783796137
-24.9683855403553 -24.5271662105214 -24.1453760493885 -27.8471201289784 -29.2386072505604 -23.1650789607655 -19.0350206721913 -15.5906732905995 -12.4909475673329 -10.2298677791249 -7.79185470234264 -4.64752563129772 -2.93418105732311 0.265585101734509 5.31694046367299 6.25141350139271 4.3678390156139 3.27657524455677 14.0073684822429
-31.2220031738281 -28.6703636169434 -24.2660209655762 -22.1328842163086 -17.194441986084 -19.3777000427246 -20.5195953369141 -13.6155254364014 -15.8968574523926 -15.0687782287598 -9.70501441955566 -8.18105621337891 -5.91795463562012 -0.530890655517577 2.15187911987305 6.83794097900391 4.08959846496582 4.95858268737793 13.9317222118378
-24.3498397480358 -32.2496657978405 -27.6985679279674 -31.3457427631725 -29.6226020466198 -24.3892455707897 -21.4904800068248 -17.2814803730358 -16.0714774738659 -13.5048499714244 -8.74030453075062 -9.0750842701305 -5.49618679393421 -0.598113597523081 1.81342452656139 7.13235133777965 3.8768085826527 4.97885173450817 13.7064596999775
-34.8276454665444 -32.4673244216225 -29.5166026808999 -33.8164264418862 -27.6803142287514 -26.3911029555581 -21.6855632521889 -19.1976405837319 -16.8270351149819 -14.0493880965493 -10.8888503768227 -8.93806187889793 -6.68441502831199 -1.40815846703269 0.295159175179222 4.90320379950784 3.09642584540627 3.87115652777932 12.8201244614341
-34.3227974544872 -37.1642586361278 -30.4830986629833 -31.4258019100536 -26.1565033565868 -22.8254830013622 -23.5141159664501 -18.1206337581981 -15.9989563595165 -15.5092674862255 -10.7593132625927 -7.54530111659657 -6.5137039791454 -0.860488570820202 0.282993637431751 5.2817233432423 2.9782975543629 3.78316720615734 13.2906354297291
-37.094712933627 -32.5330369082364 -29.5043885317716 -30.3513085451993 -23.520665845004 -25.6593415347013 -21.8948380556974 -15.6597954836759 -16.5037018862638 -13.915836056796 -10.1346394625577 -5.75610896023837 -5.35023470791904 -0.341724118319426 1.63039044466885 5.87662152377042 3.72261742678555 3.30243996706876 16.2386058959094
-42.8736976103349 -39.005133004622 -37.8629592375322 -33.340021462874 -30.2786429838701 -26.9306662992998 -23.9059432463212 -19.2119544462724 -17.6731551603837 -15.544912667708 -11.7570727781816 -8.88873705430464 -7.2636474089189 -2.94722780747847 -1.13503489060835 3.4252649827437 0.981046347184616 3.20898786024614 14.1520220323042
-38.9307904330167 -36.6032719698819 -31.5555234042081 -31.3126835909757 -28.7405057040128 -23.2811284151944 -22.1025471774015 -21.0371365633878 -14.9348988619718 -14.208153256503 -10.9252896395597 -6.82609225186435 -6.69533205899325 -2.7804875460538 2.68321370211515 4.50104188052091 1.62309025851163 2.49672745791349 13.4363160046664
-31.0106748494235 -27.4848264607516 -23.1964696797458 -24.9402059468356 -20.1442579182712 -15.7701848897067 -17.6344350728122 -11.5119489583102 -13.6540349873629 -14.7439855488864 -9.0886663350192 -6.49528063860807 -8.01441897478971 -2.35788859454068 1.57032261761752 4.04363404187289 2.24335251721469 2.31484280499545 12.9257632342252
-30.0801762147383 -30.4491299195723 -29.2639111085372 -23.5502193971114 -27.1185864015059 -19.9812496705489 -19.6021107240157 -13.4166821046309 -15.5924480958418 -14.6699245973067 -9.33024678663774 -5.39804349379106 -7.0496510072188 -3.19398389296098 1.65389551682906 4.20446505113081 2.54671206040816 1.02428736253218 12.117425103621
-33.9767972859469 -33.7380201253024 -29.3163511189547 -24.8964940938083 -28.4285489949313 -21.9951650532809 -20.7628118428317 -21.6198980244723 -16.4291707905856 -13.8019639882174 -12.1812612446872 -5.23996180621061 -6.17324465838346 -3.66744059649381 2.00261670025912 4.49578839215365 1.81673794659701 1.18626576336947 13.5252020922574
-25.6142957427285 -28.0041845061562 -22.6543119170449 -21.20285393975 -24.7301175811074 -18.7682912566445 -20.6943433501504 -19.9533918120644 -13.6746309020303 -15.9658353545449 -11.2606427886269 -7.62311913750388 -7.56635453484275 -3.84477975151756 -0.370305798270486 4.28138468482278 1.91162512519143 3.1031400940635 14.48562262275
-35.3278847867792 -33.13996517008 -26.627456777746 -26.7732621366327 -25.4997407132929 -19.1856270963495 -18.5512620145624 -19.4835740262812 -12.3038903409784 -11.2233201200312 -9.37227641885931 -6.9535981351679 -3.68311893289739 -1.37550556009466 2.35095108205622 7.13743580037897 4.56898964101618 5.52104843313044 17.0006181066686
-28.7757360111583 -33.0304624210704 -26.4914418827404 -29.9505979191173 -29.1835996281017 -23.0092069279064 -19.4860479008068 -17.2784635197033 -15.0944806705822 -10.9096185337413 -8.65493790019642 -5.04352394450795 -4.70662895549427 -0.956354297291149 2.27143272053112 7.64515002857555 4.73287280689586 7.40267070423473 16.1094997752797
-39.5006116173484 -34.777188613198 -29.7397893212058 -30.5213750145652 -24.5412877342918 -22.9104283592918 -23.2178509972312 -20.7668202660301 -15.2307713768699 -16.0132535240867 -13.5271752617576 -7.85272343375466 -7.03097660758279 -3.82656605460427 -0.229117705605248 4.32107798836448 1.92140834114768 4.78201739571311 14.6558493830941
-38.7757124033841 -32.6237386790189 -28.6912588206205 -27.5678381052884 -27.8594831553372 -21.4779295054349 -22.0450567332181 -22.169652375308 -15.4231466380033 -17.0124487009915 -12.9742139902982 -6.98143139752475 -8.76135388287631 -4.95542088421908 -2.53684178265658 4.06028422442349 1.16219386187467 4.08571967211637 15.6524234685031
-19.264979579232 -24.9179947159507 -23.5767967484214 -20.9426071427085 -26.5013191483238 -24.9921142838218 -24.2554542801597 -18.6370613358238 -19.6812317154624 -15.3840744278648 -11.4394027970054 -8.35249827124856 -7.36051485755227 -4.1572754166343 0.524416706778787 3.38566758415916 1.22092320702293 2.33948018334129 13.7636234977029
-30.4892269481312 -28.5779568065297 -28.127349506725 -22.5604397166859 -23.5268665660511 -18.1788936961781 -20.8140102733265 -19.5585552562367 -16.6937748302113 -14.2096020091664 -10.7964779246937 -6.42049182545055 -4.94435275684704 -4.11555637012829 1.16427646983754 5.27239643443714 0.994329799305309 4.93214355815541 14.9736596237529
-30.6696855891835 -26.2173120845448 -27.975414501537 -29.7691995967518 -22.6660463679921 -23.3184511531483 -24.6541368831288 -21.5692865718495 -16.7415506709706 -15.0123407710682 -12.8611910213124 -8.53512023578991 -5.80742286335338 -4.09755157123913 1.36983085979115 4.31799389232289 1.65061260570179 4.06327225078236 13.6390614639629
-27.7136282140558 -31.3328870946711 -28.8042654210871 -28.2226003820246 -22.0758070165461 -20.9525236303156 -23.3844656163996 -19.6099828893488 -15.3309377843683 -14.8832067663019 -10.5857500249689 -8.16045514887029 -6.19359723871404 -4.09335271661932 2.55101354772394 5.02039774114435 1.01388223821467 3.22389848882502 12.6825333421881
-31.0712508461692 -29.1454505226829 -25.511993338845 -26.3774680397727 -23.4373244545676 -18.7452124855735 -22.1011237404563 -21.0501555702903 -14.3329428932884 -12.6071604988792 -12.1855277321555 -8.23252289511941 -4.44227020957253 -4.73245804526589 1.44745452187278 3.49203116677024 -0.0954207680442103 2.86526686928489 10.6208983161233
-41.2163122957403 -34.3169440096075 -35.7551611726934 -31.2085684602911 -31.4539336031133 -25.432243234461 -23.371208078211 -18.1992338960821 -15.7017096346075 -16.6005896394903 -12.569471246546 -7.91506374532526 -7.83565128499811 -3.97945583516901 -0.67963588887995 3.81375991647894 0.471561544591729 2.88808643167669 12.8708788091486
-34.8569714199413 -37.0087429653515 -30.049781478535 -31.7873646389354 -26.9411465298046 -24.3292843471874 -23.1326061855663 -19.6457440029491 -17.0845791469921 -14.3554073940624 -11.1633602749218 -6.00909201015126 -5.74038092006337 -2.42268148769032 1.31167634617199 4.16663774143566 1.40864404331554 2.75443490635265 13.6315654147755
-38.1805198149248 -34.7172172026201 -29.3126952604814 -26.7639434294267 -26.7168815092607 -21.4687392668291 -17.089573617415 -21.0778396086259 -18.1519324736162 -15.1578605131669 -10.1766154722734 -9.19644426866011 -8.39766573472457 -3.21589541001753 0.231642965836958 2.7802526994185 1.03722501234575 1.57981038527055 11.7278859658675
-35.8806717179038 -33.9716560623863 -30.1356956742027 -25.0631172440269 -24.9254753372886 -20.2881271622398 -16.4232246659019 -14.3703262589195 -13.3921367905357 -15.6027138016441 -10.8668262741782 -7.72106859900735 -7.90489886023781 -2.89453051306985 0.0040691115639433 3.6452672698281 1.49211575768211 1.73976018212058 11.1700604178689
-21.8449108383872 -19.7619411728599 -17.0146534226157 -18.9380237839439 -24.6808826706626 -23.3430568955161 -23.9551174423911 -20.5001346848228 -15.8265888474204 -16.4476940415122 -14.0251514694907 -8.82517550208352 -7.82852099158547 -4.50176546790383 -1.4463493607261 2.72330453179099 0.040367863394998 1.90188100121238 11.1105706908486
-9.27544301639904 -11.6786355365406 -16.603417335857 -15.9982880939137 -21.9810723651539 -18.0097932208668 -22.7595109332692 -21.5495957721363 -14.4966325153004 -14.961083351482 -12.5355843890797 -6.55102628361095 -6.46863835941662 -5.50644391666759 -0.548653541911733 2.94056135524403 -1.18227094303478 2.23324400294911 12.619736255299
-26.9258227781816 -24.1258349852128 -28.670428796248 -25.3000789122148 -23.6032519774003 -23.8999705748125 -23.2612986998125 -17.6324038939043 -15.0335498289628 -16.0803866819902 -12.8097453550859 -7.23423723741011 -6.09386782212691 -4.68356089158492 1.91382832960649 4.90841432051225 1.50494046644731 3.59300656752153 11.0848922296004
-40.8165718772195 -37.3322312094949 -33.1489006736062 -29.3532349326394 -28.3995835044167 -25.2650734641335 -21.9746033408425 -21.729306862571 -14.7663361289284 -14.2931725241921 -12.5962158896706 -8.9181133963845 -5.82611624977805 -4.18309561989524 2.02826340415261 3.99289353110574 1.19402916648171 3.13528473593972 11.6053427002647
-35.0908217516812 -30.8953719225797 -33.004148015109 -29.7920394030484 -29.2031722155484 -23.5751624194058 -20.1258292284879 -20.1963286486539 -15.596936711398 -12.8647551623258 -12.3405509081754 -10.1290927019986 -6.29651404294101 -4.40934897336093 2.41422890749845 2.90479802218351 -0.267276295748623 1.58646248904142 11.0277724179355
-33.0096404769204 -30.427403233268 -25.14852216027 -23.1367538192055 -22.8428161361001 -16.5098045089028 -13.6422755934975 -18.9051940657876 -12.9277580001137 -10.8086040236733 -7.58621480248191 -5.37326695702293 -1.25682713768699 -1.90978696129539 4.45100710608742 7.27809736945412 2.57439158179543 6.84194967963479 15.6474931023338
-25.318670983748 -26.2728030638261 -19.3029391722246 -18.3000667051835 -21.5584666685625 -20.0445697264238 -17.8713595823808 -14.14206385179 -9.99623941941695 -8.16417002244429 -9.99195360703902 -2.75794863267378 -2.27093195481734 -1.96548342271285 3.97985005812211 7.22198701338334 2.76739049391313 5.77914452986284 16.0323922677474
-33.6045924273404 -29.976613148776 -24.9703837481412 -22.3258448687467 -21.6435748186978 -15.6130038348111 -13.0115195361051 -16.8235560503873 -10.8060637560758 -11.3483439532193 -7.00642500790683 -4.64418326291171 -1.69880972775546 0.220709696683016 5.58899010744962 6.32904805270108 4.35093106356534 3.41380299654874 14.2546068581668
-31.5115408377214 -29.9845709280534 -23.7482122854753 -26.0076803640886 -25.8401617483659 -23.1224226431413 -18.8096212820573 -19.9567274527116 -14.4535002188249 -10.6767210440202 -8.86685127778487 -9.71510452790694 -4.54618210359053 -1.99928230805831 4.13667636351152 4.43029456572099 2.93477969603105 1.82858329252763 13.4961691422896
-34.3224067774686 -28.7744255152616 -27.169250496951 -24.1574134913358 -23.3844719019803 -17.9877166834745 -16.8178863612088 -19.5232734766873 -13.7285995570096 -9.63357926282016 -7.79123116406527 -6.33839035901156 -1.64893532666293 -0.698219307986172 5.38954924670133 7.89569949236783 3.62457465258512 7.00426386919889 15.5975286873904
-33.2660009470853 -37.0771658030423 -31.6055891123685 -27.4044782725247 -27.9236929026517 -25.6980344859037 -20.5262205210599 -22.1772214976224 -16.7075254527005 -15.7538015452298 -11.7431356516751 -7.65657254132358 -6.09499188336459 -4.63266201886264 1.26435069170865 4.18453578081998 1.2701490315524 3.67816809740933 11.8925698193637
-36.81127428575 -30.547991509871 -31.3669764952226 -27.1275050596757 -25.9615809874101 -22.0920894102617 -18.4395892576738 -14.2316920713945 -12.1937835173173 -12.604933495955 -8.12129091783003 -3.70545458360152 -4.71679949326949 -3.12195658250289 2.66526437239213 4.252618078752 2.49681783155961 3.02519059614702 10.9545075936751
-37.4496253533797 -30.3565238519148 -29.1216949029402 -28.1069968743758 -23.3156188531355 -22.5410064263777 -18.6830771966414 -13.2872470422225 -13.9068015618758 -15.1149886651473 -11.3402064843611 -5.34719500975175 -6.11088786558672 -3.5165790124373 3.51362385316328 3.82091011567549 1.08479656739668 3.16570248170332 11.9654661612077
-36.2041785153476 -36.6664511593905 -29.7722479733554 -27.9805189999667 -29.041615191373 -23.7500769528476 -26.2450262936679 -20.9925352963534 -17.1711279782382 -17.244438830289 -15.3643919858066 -9.23587674227628 -8.42985600558194 -8.46565884676847 -2.33318013277921 -0.578961077603427 -3.12611645785245 -0.822594347867099 9.39772063168612
-34.9903111457825 -31.3857007026672 -27.2482914924622 -22.5941090583801 -26.6183476448059 -19.7346043586731 -20.4420971870422 -15.5793271064758 -15.4943737983704 -17.8463940620422 -14.6947636604309 -8.70958375930786 -9.44052934646606 -6.47402429580688 -0.191111087799072 0.201493740081787 -2.33723306655884 -1.353355884552 10.4458727836609
-36.6872691674666 -31.3354816003279 -32.9144877953963 -28.6938609643416 -25.9634494348006 -21.7386493249373 -18.17321582274 -17.8120822473006 -11.9650973840193 -13.715846972032 -16.6472682519393 -12.3032397790389 -9.44902224974199 -6.80227275328203 -1.25390620665117 0.814910932020709 -1.4800929589705 1.29322437806563 10.8066916899248
-27.9391402331266 -26.5197791186246 -21.9375723925504 -26.3820227709684 -21.7203482714566 -17.6977805224332 -19.8166388598355 -17.9138106432828 -11.6973303881559 -13.1655387011441 -11.5631732073697 -5.41558257016269 -3.75473204526034 -5.34012213620273 1.80166157809171 3.57401570406827 -0.901866826144133 2.61908253756436 13.30036648837
-33.8773650169373 -29.9974974632263 -25.003410243988 -25.6518248558044 -18.9852828025818 -17.721900844574 -14.4901350975037 -9.77602186203003 -10.6285590171814 -13.0369891166687 -8.86883344650268 -3.52193822860718 -5.96851530075073 -3.46378316879272 2.21245107650757 4.06159315109253 1.90631875991821 2.49627599716187 13.4490390777588
-24.2364253390919 -22.6063517917286 -24.4699992526661 -24.1106623996388 -19.1882800449025 -19.7039203036915 -18.7972545016896 -13.587436615337 -13.1208457339894 -13.1156291354786 -8.83081048618664 -4.38051789890636 -4.51692384373058 -1.68387788425792 4.11815077174793 5.71523767818104 3.79110151637684 4.38902574885975 15.1815548549999
-29.2303560517051 -34.9227770111778 -32.2656152985313 -31.7118929169395 -26.633947207711 -24.3010156891563 -20.8526285431602 -18.5530069611289 -15.1863382599571 -12.4501474640586 -8.20462401129983 -6.62248404242776 -5.78913481452248 -1.79468329169534 2.38296334526756 4.81038777611472 3.77875153801658 4.94110600731589 13.4762250640176
-26.0374363812533 -31.3690518292514 -32.427740946683 -31.4943303021518 -27.0959118756381 -24.6104916485873 -22.5864514264193 -20.356810465726 -14.0535954388705 -14.8059758099643 -12.7876938733188 -5.8771504315463 -7.1957596692172 -3.59287919131192 1.24617682370273 3.01311884793368 1.24832259091464 1.96538649472323 12.5543972102079
-26.6469056476246 -22.6433198321949 -29.7730805743824 -25.9717843402516 -25.2046410907399 -21.0755517352711 -18.3355729449879 -18.5352265704762 -11.6396577228199 -10.0036523212086 -11.6262757648121 -4.86447499882091 -5.19708226810802 -2.28027127872814 1.86259867061268 4.64143682826649 2.29993273128163 3.80949426997791 15.1297764908184
-25.210421778939 -23.7345497391441 -23.4315902970054 -20.3564598343589 -15.9107925675132 -17.8340675614097 -14.5122177384116 -9.31454584815285 -15.1769287369468 -13.6107132218101 -8.02843401648781 -7.87307284095071 -7.01636049964211 -2.26683924414895 1.20724751732566 3.97438313744285 2.60847642204978 3.34329774162986 12.5537488677285
-33.0406202056191 -27.3346914031289 -25.0292104460976 -27.3177045562051 -20.5491155364297 -19.4495137908242 -20.0534375884316 -13.4197000243447 -14.6520246245644 -11.0223134734414 -5.95817124626853 -6.03529107353904 -6.32450997612693 -3.15802705071189 2.86716997840188 4.21018755652688 1.94386351325295 3.67780459143899 12.0342732689597
-25.4304312705994 -28.7478789329529 -26.6883467674255 -21.7662047386169 -28.5518225669861 -22.3790816307068 -22.2377776145935 -17.5861472129822 -13.5623511314392 -15.3992423057556 -12.895090007782 -7.91753568649292 -5.60445203781128 -3.79936971664429 2.05780801773071 5.08583269119263 1.92033014297485 5.62852964401245 15.1952954292297
-24.4455021771518 -23.8310650738803 -18.0372723492709 -21.8500927838412 -15.6341847333041 -20.9643544110385 -17.7518376263705 -13.9136837872592 -9.16686333743009 -11.9228657635775 -8.99023903933438 -3.45488442507657 -2.89775170412931 -0.195057764920321 4.12989340695468 7.19140540036288 3.49406920346347 5.35007201108066 16.6994088736447
-27.6284510439092 -24.4994417970831 -20.7315356081182 -24.9438463991339 -18.5495096986944 -22.611860925501 -21.1287981813604 -16.0059954469854 -15.5507075136358 -11.7950579469854 -8.03834598714655 -7.77884166890925 -4.85489910299128 -1.02988880330866 4.43792659586126 5.85278541391546 2.75864059274847 3.61008960550481 14.6613560373133
-35.4250381383029 -36.6669853123752 -29.5534904393283 -29.3058021458712 -25.3203628453341 -21.3126686009494 -21.2814300450412 -18.9548309239474 -13.1453273686496 -13.6852462681857 -10.8358543309298 -7.36439208117398 -4.40524939623746 -3.36447981921109 2.588301858035 5.81300373944369 2.1341011134061 5.18908997449008 16.1126793232831
-19.5282805269415 -25.9606917207891 -20.462557107752 -20.1635573213751 -26.1306593721563 -24.2876379793341 -20.1671774690801 -20.8436873262579 -15.4679510896856 -13.1974642580206 -11.4156592195684 -7.79373577291315 -3.774870187586 -4.33834865743464 2.83967181986029 6.19375583475286 2.09822437112982 5.56092616861517 16.1503069097346
-22.5672881733287 -22.7689101826061 -23.2752959858287 -16.8524634968151 -22.1907432209362 -15.704872859608 -14.9480140339244 -16.1575019489635 -8.13307453502308 -10.3889129291881 -10.8516452442516 -5.20771099437367 -3.54268337596546 -3.94922710765492 3.21611903797497 4.9935228694569 1.47989581714977 2.53504108082165 12.9024512637745
-33.38954595219 -30.5905690539967 -32.0217824329029 -26.8753743518483 -25.3164334643971 -20.3230443347584 -16.5671201099049 -17.9713712085377 -10.0145135272633 -9.5422063220631 -8.82082608829845 -6.34142736088146 -2.22378781925548 -1.42841199528087 6.15222975124012 7.03620573390614 3.86122080196034 4.80804296840321 13.5969099651683
-39.0578778006814 -34.5960667350075 -33.3059857108376 -31.7545140006325 -28.4825680472634 -25.0531742789529 -22.2607548453591 -18.0736363150857 -16.8425915457986 -14.7911389090798 -10.7439091422341 -7.90799071572044 -5.57033278725364 -3.79774405739524 3.41054699637673 5.17487118460915 2.28149864890359 3.68240425803445 13.1159193299033
-39.2543484341015 -35.8307682644237 -32.3285328518261 -29.1364132534374 -27.7262150417675 -22.0685269008983 -21.6470791469921 -15.5380398403515 -14.5902248989452 -14.4612537990917 -11.0054394375194 -6.56440893520008 -3.41287580836903 -4.09044042934071 3.11061891208995 3.22871144901622 0.821089111674915 1.81640084873546 11.951285683025
-41.5949051163413 -35.545024134896 -32.184355952523 -31.8632194779136 -27.9779846451499 -25.4048263809898 -21.8243744156577 -20.274085261605 -18.588351466439 -14.182116725228 -12.2579166672447 -9.82491419532082 -6.16926119544289 -6.24853632666848 1.33335759422996 3.7186429717324 -0.668444850228049 2.69320943138816 14.0650656440041
-35.5881300666116 -32.1837836005471 -33.459330628135 -32.1383352973244 -26.4642668463967 -25.7743788459084 -26.8515883185647 -25.2018271186135 -22.5626364447854 -19.5037108161233 -15.5914259650491 -13.6144037940285 -10.1337633826516 -8.22136790535667 -0.762337753989481 0.216412474892355 -2.75836665413597 -1.0428038337014 11.3887833855369
-39.4457700035789 -34.6057851097801 -34.5792577049949 -31.6718327782371 -27.6398122093894 -24.6615369103172 -23.3204457543113 -20.8078572533347 -17.1841351769187 -13.811372496865 -11.2724492333152 -9.84576962210915 -6.57811520316384 -4.04449818351052 1.5259897925637 5.10377814553001 2.37445666573264 4.70170237801292 13.4665849425576
-37.9654270605607 -37.6160389380021 -31.4091183142229 -27.0430180029436 -26.6330028967424 -22.7358128027482 -19.1469265417619 -17.7914921240373 -15.9830395178361 -11.1828342871232 -8.89108624024825 -6.44187893434004 -5.64708294434981 -1.08070911927657 4.58862815336748 4.79348788694902 5.15673861937089 4.51139674620195 12.9299229188399
-40.1408569682728 -44.4913437236439 -41.4990036357533 -36.9963409770619 -33.1742050517689 -32.0517647136341 -27.815821873058 -24.7554275859486 -21.9644615520131 -19.3123657573353 -15.5323822368275 -11.0625793803822 -10.5895988811146 -7.36453174244274 -0.412884937633169 0.659357799183237 0.551024211536753 2.06902481425892 10.1116540562023
-35.0245694420554 -36.0608929894187 -29.6888150475242 -27.7327603600242 -34.7144650719382 -29.7842740318992 -27.0469769737937 -22.2974919579246 -21.4941243431785 -19.1177281639793 -15.6106557152488 -14.4474095604636 -8.86476032950661 -11.8103932640769 -1.70139210440896 -0.948775222084738 -0.552626540444113 -0.518637587807394 8.33026702187278
-36.8471778436141 -34.2338279290633 -32.5229934258895 -33.3615058465437 -31.6744140191512 -26.8283790154891 -27.0741942925887 -22.5339034600691 -21.3513434930281 -17.1014045281844 -13.9910300775008 -11.1406463189559 -7.05802760557695 -8.96344981627031 0.708875318007035 0.511682172255082 1.10415043397383 0.528789182142777 9.28669704957442
-32.4793233958158 -36.142169007388 -31.0072507944974 -31.3328809824857 -25.3201398936185 -25.531558045474 -26.2492399302396 -20.6221838084134 -19.5357427683744 -17.3273496714505 -13.5101251688871 -13.2791071024808 -8.76897717389193 -8.5341005412015 -0.116572388735683 0.827021590146153 0.898926726254551 1.32577418414029 9.58703135577115
-41.1582000038841 -43.2283332131126 -36.4715392372825 -33.1251914284446 -33.2005545876243 -28.5335051796653 -23.9756209633567 -24.8995635292747 -17.2850882790305 -16.2069365761497 -14.983437278054 -12.1854522011497 -7.65455887534402 -9.58473274924538 -0.0861651680686251 0.738230965354226 -2.51541207053445 0.287192604758523 9.36454036019065
-33.874475773898 -29.4979117480191 -28.6260207262906 -22.4418280688199 -24.4376738634976 -17.9818595019254 -14.7537100878629 -15.6721137133512 -15.4481490221891 -9.05081015500155 -8.41658430966464 -10.9189036456021 -4.48253661069003 -9.00915366086093 0.376088801297275 0.592294398221103 0.38874024477872 0.984033289822666 10.3641578587619
-31.4387241103432 -36.5516620375893 -32.3704562880776 -27.4423175551675 -29.0608249404214 -23.2730441787026 -19.4122729995034 -19.8086467482827 -17.2874141433022 -12.7485080458901 -11.616849491813 -12.5775333144448 -6.90447003624656 -7.44993741295555 2.06634848334572 2.83511488654397 -0.793725559928202 2.1549991867759 12.755642821572
-29.9551752090454 -30.3635614395142 -30.6630418777466 -34.2812746047974 -27.2430589675903 -29.3128297805786 -27.1315782546997 -23.7109621047974 -20.0905397415161 -17.0484102249146 -15.2535493850708 -13.2335012435913 -9.89119510650635 -6.04471569061279 -2.1845682144165 -0.16272144317627 -3.96577243804932 -1.12564449310303 9.97147960662842
-39.1733431816101 -35.1622195243835 -31.6231455802917 -28.4427714347839 -27.0068011283875 -28.9668154716492 -26.4797472953796 -21.2547869682312 -22.080409526825 -19.7805323600769 -14.9299998283386 -12.8119864463806 -11.3890089988708 -6.13311338424683 -2.98492765426636 -0.668958187103271 -5.99986219406128 -1.71428442001343 8.75071668624878
-43.396069726077 -37.7265674677762 -33.8385784235868 -33.2416202631864 -31.2660114375028 -25.4409229365262 -25.5646717158231 -20.2782375422391 -19.7687084284696 -19.869271477786 -16.1426364985379 -10.7431270686063 -11.2095214930448 -9.30981942090121 -3.41100617322055 -1.09433098706332 -5.85361596020785 -1.54359742077914 8.36189536181363
-43.9578406507319 -40.1868331128901 -34.1254927808588 -33.1286704236811 -28.623284071142 -28.2595526868647 -28.5697791272944 -21.9465644056147 -23.3334662610834 -19.7163932020014 -16.2866103345698 -12.6112944776362 -11.9429404432123 -9.59175178354437 -4.43225547617132 0.880782396143132 -1.98412963693792 2.39755275899714 7.56704071218317
-37.4973982377486 -40.2304571671919 -33.1230429215865 -36.7588728471236 -30.9977072282271 -32.8177412553267 -28.5353849931197 -24.4549406571822 -23.8191755814986 -20.059646467729 -16.3729055924849 -15.196292738481 -13.0403688950972 -8.25360093550249 -6.02611909346147 -0.0906466050581507 -4.14818749861284 2.37454237504439 9.47475924058394
-44.3631362915039 -41.6733169555664 -36.5923957824707 -36.3013496398926 -31.4894981384277 -27.4948310852051 -26.2834701538086 -25.586238861084 -19.4989204406738 -19.6597518920898 -17.0549240112305 -12.3308086395264 -11.3595161437988 -6.08091354370117 -4.17597389221191 1.38212203979492 -2.54032707214355 4.62915420532227 11.3648643493652
-39.7117047656666 -33.8620648730885 -33.0851788867604 -31.7941785205494 -28.4915929187428 -24.5686040271412 -22.2761273730885 -20.682800804485 -17.5802083362233 -17.3413472522389 -11.5312352527272 -10.0319524158131 -12.7832436908375 -6.10134938846935 -6.52512029301036 -1.24343923221935 -5.79782346378673 0.241975272785535 7.85929151881825
-26.8775788047097 -21.4509049155495 -21.8608513571999 -26.5148926474831 -24.4405632712624 -21.5745392539284 -26.5631905295632 -21.7980805136941 -19.4709969260476 -17.7729988791726 -13.8667965628884 -6.89712722084739 -11.0357456900857 -6.45243842385032 -6.40941436073997 -1.91381461403587 -7.78750808022239 -1.91558272621849 9.60994713523171
-28.0597847158259 -28.3885811025446 -27.8566406423395 -21.7046974355524 -21.8780944997614 -17.266732042486 -18.2451141530817 -12.304838960821 -15.128922289068 -13.14473993128 -7.63891488855535 -7.01373559778387 -9.94103891199285 -5.28134424036199 -2.49105531519109 2.49118059331721 -2.41412622278387 3.32942407781428 13.0083829706365
-31.1577272848649 -26.2614412741228 -27.1110048727556 -21.5788088278337 -22.4842081503435 -18.8863268332048 -17.1583948568864 -14.7026987509294 -17.9320803122087 -15.9328241781755 -10.413207097487 -13.0871954397722 -13.0004167990251 -8.78739265962081 -4.66748528047042 -1.30535225434737 -6.56071190400557 -0.460013432936236 8.74303908781572
-35.5197402173823 -35.0575171644037 -29.4150801832026 -25.9380446607416 -22.9117804700678 -20.5279570752924 -15.2885848218744 -13.6192103559321 -16.239779585058 -13.7001811200922 -8.36422263925726 -10.1656047040766 -9.73277007883245 -6.34112083261663 -2.73947059457952 0.785330659692939 -4.25584899728948 -0.261309736425225 10.6601613825018
-29.3437970334833 -25.38901645487 -31.508214300329 -27.9591534787958 -22.0870297605341 -20.7622388059443 -19.997098272497 -14.1403496915644 -15.6246846372431 -15.4617207700556 -10.34702426737 -8.0846226865595 -10.5088418180292 -3.94397289102728 -3.2125466520136 0.825216943567451 -4.39569026773626 0.693648034876045 11.5396963899786
-36.5091125141491 -33.0814048420299 -35.4542838703502 -30.696166194569 -30.2687408100475 -27.0569144855846 -22.0668059955944 -20.2222625385631 -18.6337768207897 -16.0861693989147 -11.5103885303844 -9.23149601329457 -9.62004581798207 -3.44688145030629 -3.04947582591664 -0.664620555530895 -5.31746021617543 -1.53193775523793 7.61585124622692
-29.912546747381 -30.9002596074885 -26.5422540838068 -27.0355554754084 -24.1825967962092 -25.9516893560236 -21.6508928472346 -18.3634363347834 -19.5699487859553 -16.4105631048029 -11.7217622930353 -11.2762399846857 -11.9279352361506 -7.41780149286443 -4.93376981561834 -3.15588628595525 -7.79569303339178 -4.04108869379217 5.1054633920843
-27.2441549041054 -23.9839734771035 -22.8182248809121 -20.6511945464394 -15.4003400542519 -13.2626294829629 -14.4998883940957 -17.8527135588906 -14.736121151664 -12.9584550597451 -7.60496804497459 -7.28756997368552 -7.97479150078513 -4.31747147820213 -2.56691643974998 1.3674955628135 -4.5499791838906 1.30750754096291 9.08811857917092
-31.9113360665061 -26.9537707588889 -23.9276896736839 -20.3819247505882 -25.2907267830589 -21.313965918801 -17.6342974922874 -19.2318240425803 -15.7324038765647 -10.7658950112083 -9.20395577170632 -8.82364762046121 -9.25261605002664 -5.24017060019753 -3.83733475425027 0.0947560050270759 -5.62630188681863 -2.0139781258323 10.1375302054665
-21.2911352070895 -20.5707792195407 -26.806809798154 -25.463979140195 -23.9129957112399 -22.621220961484 -17.1680044087497 -20.2726491841403 -14.0462316426364 -11.8236230763522 -13.1295007618991 -7.50391139117154 -7.38240565386685 -1.80774249163541 -1.86924304095182 1.54387913617221 -4.43337382403287 -1.05503214922818 11.3713227358731
-29.2338227098638 -27.7850426500494 -29.2262924974615 -25.9403504198248 -21.8752373521978 -19.0303200548345 -14.7420052354986 -16.4802597826177 -10.5951680010015 -7.42020309621638 -8.95580566579645 -5.1339958971197 -6.01730621511286 -0.633952028101142 0.500237577611749 3.2952843839472 -2.88930977041071 1.34055435007269 12.7318001920527
-38.5228808489713 -35.133659657565 -31.1011126604947 -28.4969943133267 -24.7490504351529 -22.32779341611 -17.9653361407193 -17.4704897967252 -11.0310938921842 -9.58888274106112 -9.23141699704257 -4.89368849667636 -4.9392932024869 0.867109003933994 0.896230402859775 4.08726758089933 -2.35168867978183 3.00390595522794 13.936773482236
-33.7997850678184 -27.5282930634238 -28.4144090912559 -23.0519403717735 -23.2150224945762 -19.1316370270469 -15.7577280304649 -14.1549429199912 -9.56129210212014 -8.86897413947365 -11.7703451416709 -6.30330603339455 -6.59871237494729 -1.13429014899514 -0.81452124335549 3.30670125267723 -2.77288763739846 1.43151147148826 13.1568651892922
-34.4620766466314 -33.9610543077642 -30.1222100084478 -25.6300453966314 -25.0177712267095 -20.3921265428716 -17.3263039415533 -17.3963723009283 -12.1418061083013 -8.23058746511286 -7.69808052236383 -3.40331886464899 -3.99820373708551 0.55568649118597 0.936528700048274 4.91691448038275 -1.22976921254938 3.53987838571722 15.3169403249567
-27.2723054885864 -24.5180406570435 -24.4519357681274 -27.7665681838989 -21.9652757644653 -19.0162477493286 -20.0508966445923 -14.8238458633423 -14.8053560256958 -13.3986577987671 -8.8784704208374 -3.95614719390869 -5.96798992156982 -0.654421806335449 -0.0681753158569336 4.66970634460449 -1.34047603607178 2.83494472503662 14.6724603176117
-37.7159969936718 -33.7198422085155 -27.7772190700878 -26.3042767177929 -24.5187695156444 -18.5627796779979 -20.4354984890331 -15.0372593532909 -12.9889881740917 -14.8820965420116 -10.5575611721386 -4.37412382472645 -6.52116705287586 -1.01978994716297 -0.324229491840708 3.97873853336681 -1.46725393642079 1.97692273746837 13.5822465289723
-36.6836129795421 -35.2807008396495 -28.7936669956554 -27.3652726780285 -24.184444583546 -21.0085488926281 -16.8368493687023 -15.1290856968273 -14.0691300999035 -9.08342758525502 -6.0865480076183 -6.81749550212513 -6.96158615459095 -2.69671264995228 -3.45282951701771 2.35328563343395 -4.15132347453724 1.37703117023815 12.3392270434986
-22.0394194256176 -26.2113096844066 -19.546434653889 -17.0248434673656 -15.477026237141 -19.8629896770824 -15.9634916912426 -11.7380278240551 -11.9510424267162 -14.0426542888988 -10.3252966534008 -5.46160150874745 -8.29813219417225 -3.57764650691639 -2.56073404658924 2.613061653484 -2.33075167049061 1.49026654850353 11.0014846194874
-19.1587712721391 -25.9387395338579 -24.2784917311235 -19.2667844252153 -22.7246320204301 -23.0489537672563 -18.5252072767778 -16.0253636793657 -14.3518807844682 -15.3310506300493 -13.2525784925981 -6.61976217790084 -8.88535093827681 -3.0539700941606 -2.45516752763228 0.983471159501509 -3.40549253983931 0.624668364091352 10.2088925881819
-34.1226443377408 -28.0505503741178 -27.6473712054166 -28.0864199725064 -24.3127574053678 -20.6995104876432 -18.3846415606412 -15.1261920061978 -14.2358874407682 -15.7586115923795 -12.399524602023 -7.68836203488437 -9.26325598630038 -3.36940947445956 -3.27946654233066 0.821752634915438 -4.19832602414218 0.563709345730867 8.71529397097501
-36.0573511990634 -33.4756060513583 -28.1139841946689 -27.7820139798251 -22.281251040372 -18.3809710415927 -21.380127993497 -14.6080752286044 -16.225773898038 -13.5320368680087 -9.05866917696866 -6.14268597689542 -7.75805958834561 -1.99385365572843 -1.73613461581143 2.68076411160556 -3.18964680758389 1.80026713284579 9.9838813868436
-29.4228303995999 -33.2637689677152 -31.4432542887601 -27.1245935526761 -27.3088701334867 -25.0319460001859 -20.7611330119046 -19.337323960391 -13.43255406293 -11.9013860789212 -10.7663076487454 -6.83387165936557 -8.105125245181 -3.23466473492709 -4.10548382672397 1.99870795336637 -3.87832051190463 1.53207034197721 9.50483244982633
-36.4545945340937 -31.0700768644159 -31.5473756009882 -27.9567307645624 -22.3602685148066 -23.2141274625605 -19.7007607633417 -14.9836777860468 -15.8379525358027 -12.8337544614618 -8.15796748941595 -6.59793559854681 -7.45827380960638 -2.30601589029486 -3.58021632974798 2.25441272908991 -4.29387370889837 2.42764862233942 8.51505382711237
-35.9673847371882 -30.8173145467585 -29.7095798665827 -27.3514408284968 -24.4206546956843 -20.657524507696 -16.7499584371393 -14.21930734461 -13.3651622945612 -11.8014339620417 -6.37772027795965 -6.48290864771063 -6.62675134485418 -1.60778657739813 -1.99983827417547 2.36181600744074 -4.1918739492243 1.9397292917425 9.54402502233332
-28.4826872999018 -27.5002959424799 -26.4540236646479 -24.2887671644037 -21.2144911939448 -20.9911177808588 -17.5445502454584 -12.6617148572748 -13.6362574750727 -10.4638636762446 -5.48419410532171 -6.95343620126897 -7.48466140573675 -1.72435600107366 -1.83163101022894 1.9938570802862 -4.19254524057562 0.922559434717353 9.55269592458552
-37.628100828691 -35.8081850572066 -29.9898981614546 -26.6621470017867 -25.6559404893355 -18.9734568162398 -19.0849489732222 -16.280272917314 -13.7935213609175 -15.1556810899214 -9.91336007551713 -7.72508569197221 -8.50734277205034 -3.75366349653764 -3.30205865339799 1.34213881059127 -4.66362138227983 0.502369447187945 9.01828436418013
-34.0146812872453 -27.1227821783586 -28.3553223089738 -30.5312370733781 -23.7575401739641 -22.9685310797258 -23.0714592413469 -16.7911896185441 -15.2283005194231 -14.7202019171281 -10.1558384375139 -7.72136921449141 -8.96110767884688 -3.24785275025801 -2.71237988038497 1.81775622801347 -4.3650917486711 1.22849612669511 10.5648055596785
-24.4275252949108 -29.5832641254772 -28.1898696552623 -21.9667556415905 -25.9748427997936 -20.8548400532116 -19.6440398823131 -14.4536178242077 -15.7395141254772 -11.5150821339 -6.3456466328014 -7.86430431712757 -8.46782375682484 -4.48042179454457 -3.94416691173207 0.648581730235708 -4.85848881114613 0.594161259044302 9.27340053211559
-24.2517192753878 -22.5230205449191 -22.3827312382785 -18.0330799016086 -19.9639461430636 -13.4789035710421 -14.9530933293429 -8.63623122301968 -12.885704794797 -11.6624000462619 -5.72286490527066 -5.73426131335172 -6.79359320727261 -2.11588934985074 -1.26485900011929 3.03113385113803 -2.26254538622769 1.55105896863071 11.9785129633817
-30.5477773319591 -30.1294232975353 -23.6666089664806 -20.9475118290294 -22.0023595463146 -17.3768026005138 -17.7758580814708 -12.1223203312267 -14.5391713749279 -11.5794927250255 -6.27437988628041 -5.04352203715931 -6.57510582317006 -1.79156700481068 -0.432539142261852 3.38718684803356 -1.71756187785756 1.452648006786 12.656137787212
-26.9416574131359 -27.583892215382 -24.1762117039074 -18.7287477146495 -23.6458428989757 -19.5067971836437 -16.6280892979015 -11.70776497234 -12.5335076938976 -10.1437905918468 -4.65662323344838 -5.2632154117931 -7.5818418156017 -2.29245697368275 -1.19396911967884 3.04240287433971 -2.10289512981068 0.462170254100453 14.6491137851368
-26.1678141420538 -28.2088297670538 -24.7725085085089 -20.3344172304327 -24.2733591859991 -22.2005289858038 -19.2854517763311 -13.6363562410528 -13.5033873384649 -12.7161330049688 -7.68218410665339 -6.17324817830866 -6.98987949544733 -2.75498188192194 -1.7789286440069 2.72926818674261 -3.1890963380987 1.99945842569525 11.8842121297663
-26.5937950654463 -31.2745239777998 -24.242629293962 -26.5949547334151 -23.7666733308272 -20.0064690156416 -22.6435730500655 -17.5366241975264 -17.99465489821 -16.2810585542159 -11.3917801423506 -7.93544316725297 -7.88972211317583 -2.73909306959672 -2.86654210524125 1.76139139695601 -4.60500073866411 0.454958672956987 11.7827031569047
-30.3322062058882 -26.5868067307906 -21.0724253220992 -23.5470156236128 -18.5283274217085 -16.0775255723433 -19.0611528916792 -14.4138674302535 -14.4012636704878 -11.7076296372847 -6.37270684675737 -6.81037278608842 -7.02050538496538 -1.04650254683061 -2.4543680711226 2.05523542924361 -4.11677499250932 0.0111184553666561 10.921459718184
-28.6731022834778 -28.2944325447083 -21.9768208503723 -17.8462666511536 -21.3086880683899 -17.802599811554 -17.4529141426086 -11.8202923774719 -16.8638295173645 -15.767947101593 -10.4243229866028 -7.45670022964477 -8.66796960830688 -3.15535440444946 -3.02608766555786 1.21191701889038 -4.61376466751098 0.181853389739992 9.75367364883423
-15.2298161940141 -19.5921056227251 -14.0513303236528 -14.3366963820024 -20.4981877760454 -18.5306432203813 -13.2119958357377 -9.56059050126509 -12.4649102644487 -9.67119764848189 -4.22210478349166 -6.75284552140669 -6.67693686051802 -2.19408392472701 -2.54727148576216 2.58744264082475 -3.94160818620162 2.4981539292769 13.2128059907393
-19.4232596484098 -20.858264836398 -25.0933913317594 -19.4084624377164 -22.0451811877164 -17.0873221484098 -15.6240882006559 -8.61599722775546 -9.42960921200839 -12.2379721728238 -6.70052710446445 -6.76401701840487 -7.46553412350741 -3.69785872372714 -2.15266791256991 2.20888051119718 -3.97235480221835 1.95300110903653 12.2273302945224
-41.2211331020702 -35.1940182339061 -37.2792194973339 -31.8070171963085 -30.4774845730175 -28.2423390041698 -23.4592579494823 -22.3484333645214 -17.2706249843944 -15.6914776455272 -13.1766670833934 -10.7150372158397 -7.78250967372547 -2.82481275905262 -2.09001432765614 1.28272927891124 -3.90983091701161 1.15351785312999 12.303992878307
-42.4353953534907 -39.5339556867426 -39.3686610395258 -38.1778956586664 -34.5842333967035 -31.6979037458246 -28.4446726972407 -24.6722613508051 -21.5731784040278 -20.6914569074457 -16.8197413617914 -13.1588507825678 -11.5233451062983 -8.12835799997503 -5.5685244733637 -1.43114005869085 -6.24544441049749 -1.94123946970159 8.33096779043024
-41.1460198055614 -39.690663207661 -34.4887817989696 -30.9452026974071 -31.6738480221141 -25.4964493404735 -22.1562584530223 -22.3318718563427 -18.4415138851513 -14.2492550503124 -14.4472664486278 -11.7971619259227 -6.99435697902333 -8.02922331203114 -4.35190092433583 -0.187012542377818 -6.24655996669422 -1.18991552699696 10.374239097942
-26.6574469566345 -25.6259413719177 -22.7798529624939 -27.7498503684998 -22.0398589134216 -22.7155219078064 -18.8117285728455 -19.0810919761658 -17.2030898094177 -12.795680141449 -9.74887952804566 -12.5880118370056 -10.4813166618347 -8.22834310531616 -3.75701246261597 -0.421691036224367 -5.71931753158569 -0.890788173675539 10.2115515708923
-25.172239485654 -26.1512243184176 -20.9697286519137 -25.7346326741305 -21.4915487202731 -22.6911031636325 -19.1224004658786 -13.5410749348727 -15.6769277485934 -11.882890883359 -6.82580966082486 -8.50704211321744 -10.5638315114108 -8.18857020464811 -3.55074900713834 -0.336370650204746 -5.03529566851529 1.0765379038724 8.62363606366244
-36.5632515213706 -32.9544906876304 -28.7239609024741 -24.0280647537925 -23.7869453690269 -20.936218287728 -16.3550529740073 -17.7400398514488 -17.7942695877769 -15.0703583023765 -9.52240565039895 -11.0854416153648 -8.08107950904153 -8.20405199744485 -1.58233263709328 1.85787198326804 -2.78943636634133 2.59800717613914 11.5603055693886
-28.8068514910611 -30.8620234576139 -27.5468302813443 -21.7698565569791 -23.334523305026 -17.6313067522916 -16.1293765154752 -17.7121134844693 -13.2625857439908 -9.04853354367343 -10.0758925524625 -4.78445731076327 -5.19523535641757 -7.87604819211093 -0.567626103487882 2.08534707156095 -2.51346693905917 2.74287785616788 10.9982589634982
-29.8831322669983 -26.7808411598206 -20.8786156654358 -21.158519077301 -23.4813759803772 -17.4519837379456 -16.190429019928 -17.1230309486389 -14.2681000709534 -9.10209016799927 -6.84373598098755 -3.45242624282837 -5.73058252334595 -3.85928659439087 0.960819911956786 3.25927038192749 -0.511449146270753 4.37278909683227 13.9149524688721
-29.8410284909335 -31.5233214291659 -28.4189207944003 -23.1855872067538 -28.0522902402011 -23.176470080289 -18.2280981930819 -18.2444022091952 -15.7438567074862 -11.2972395810214 -11.7893145474521 -6.56702450838956 -6.22365025607022 -5.01011113253507 0.345254620638762 2.51446791562167 -1.1592944058505 3.46768923672763 11.9018861857328
-35.6926612507213 -36.4072112690319 -33.2608947407116 -30.6138801227916 -27.2372970234264 -27.3301353107799 -23.1372565876354 -18.3501510273327 -17.8909835468639 -12.800479854237 -10.8410510670055 -6.79318806041371 -7.19482609141957 -6.27154346812855 -0.0896396290172241 1.60656551014293 -2.2756328235973 3.19458488117565 11.5920253146778
-33.0882520935752 -36.6053343079307 -31.2011442444541 -27.3547086975791 -26.0131101868369 -23.60571196296 -18.6103811524131 -19.3185835144737 -17.8591566345908 -12.1578684113242 -10.7492037079551 -6.19386961676858 -5.29195692755959 -3.1227388642051 2.43469521782615 3.90785882256248 -0.0972452423789285 3.34536740563133 11.6242460944436
-35.8268986008384 -36.1770992539146 -32.9492855332115 -28.8834247849204 -25.151571299813 -20.629526164315 -19.1570339462974 -18.3160801193931 -15.7122936508872 -11.2401829025962 -12.0489235184409 -7.04398920752785 -8.30329516150735 -5.93427660681985 -0.340377833626487 1.5462531783364 -2.33717158057473 2.59415623924949 9.67115494988181
-30.6310676748102 -33.2672828847712 -33.620394151861 -28.2894157583063 -30.1953262502497 -24.3836731130427 -20.9290260488337 -21.9800323659723 -18.1431602651423 -13.9062141591852 -14.6431373769587 -8.9201339895075 -9.3268837148493 -7.00222245996649 -2.50162736719305 0.634246427362616 -3.31522790735418 0.64754827672785 8.73368700200861
-35.3037652362477 -29.955395637859 -31.0468720782887 -28.9136514056813 -30.0203294147145 -27.7340783465992 -21.8437470782887 -24.5668267596852 -18.3520860065113 -15.1977662433277 -14.9027985919606 -10.2060574878346 -7.85869496952404 -5.67310994755138 -2.04554265629162 1.95244222987782 -3.23865789066662 2.91961103786122 9.97358948100697
-21.0076734282754 -20.7941724517129 -22.6641065337441 -28.6284238555215 -28.2827359893105 -21.3090612151406 -21.1614438750527 -16.1101514556191 -13.6800290801308 -15.710161373832 -14.4164907195351 -9.16681306145408 -6.77119080803611 -4.64067666313865 0.291795565865257 3.34725363471291 -0.601398632743141 2.70811255194924 10.4007337830283
-27.6602675871416 -31.5433623747392 -25.7410781340166 -26.9841659025712 -25.8782126860185 -24.0046737150712 -22.3117949919267 -21.7663466887041 -16.0434424833818 -16.4006011442705 -13.550942178206 -9.44563746018843 -7.4923884825273 -5.2599551634355 -0.233072991804644 3.36355424360795 -1.92713808579878 3.67985940413041 13.0380537553267
-27.3122344190424 -31.7345862562006 -26.588754194433 -32.7380309278315 -28.8676352674311 -23.5581908399409 -24.3882308179682 -19.8720412427729 -16.1128058606928 -17.8684973890131 -14.8741164380854 -9.87564422434027 -8.28584052866156 -7.20986701791937 -1.72578574960882 2.19911239797419 -1.76436187570745 2.55632255727594 10.5816955393011
-41.0676736051386 -39.478653829748 -34.4354638273066 -33.3930405790156 -27.8726128751581 -26.2513398343867 -24.6742066556757 -20.4080781156367 -17.2632378751581 -17.1194352323359 -12.8617886716669 -9.81432811563665 -7.11482326334173 -3.75106899088079 1.09269436055964 2.64233120137995 -0.821497839147394 1.20862110311335 13.0099759882147
-34.9279075622559 -30.3334632873535 -29.4300819396973 -28.6791473388672 -27.6704307556152 -25.4492393493652 -21.1451774597168 -16.3625770568848 -15.3242431640625 -15.1237083435059 -10.8195606231689 -8.74108276367188 -6.46130905151367 -2.10630378723145 1.39447250366211 4.45661296844482 0.965397262573241 4.08692493438721 12.9240592956543
-17.9669559998946 -23.2558353944258 -22.8702801270918 -27.6818226380782 -24.538351873918 -22.3170155091719 -22.4506367249922 -17.9551151795821 -16.902106146379 -13.419081549211 -8.6156853242354 -9.88149915175005 -7.13230405287309 -0.560025076432662 0.332419534163041 3.25834478898482 -2.30350575880571 0.820233483748002 10.8692299322648
-32.9528740449385 -27.9868477387862 -30.2691887422041 -31.9628151460127 -27.1114700837569 -25.6136063142256 -23.1102989716963 -19.6565216584639 -15.2136391206221 -15.3409851594405 -11.2296837373213 -7.37278066114946 -6.56473241285844 -2.5650318665938 2.94418158097701 4.06800474687056 0.431450982527299 1.89140810533003 13.5680834250017
-29.3132711930708 -25.8976942582564 -26.8998076005415 -31.0580946488814 -30.0476576371626 -23.4229055924849 -21.936852125688 -19.3488127274947 -14.5888487382369 -13.6822191758589 -11.1756559892134 -8.15834489302202 -5.03112664656206 0.280009599165481 1.91327604814009 2.9783109144731 -1.00048509077592 -0.31193032698198 10.7939642386003
-18.7184783415361 -21.6653014616533 -18.4709655241533 -24.7517043547197 -19.1538726286455 -22.3096305326982 -18.2162391142412 -18.2020827726884 -15.4813491301103 -9.84626879258589 -9.32589258714156 -10.2620250181718 -4.23453249497847 -2.91608347459273 1.16141782240434 3.66550240950151 -1.71105875535445 -0.00302805467085321 10.3824475808577
-21.5915484168313 -19.4140925147317 -24.1720843055032 -19.166423294761 -23.2569384314797 -23.3466791846535 -18.3070902564309 -19.971728775718 -16.838614914634 -12.0268873908303 -9.92249247811057 -9.54320666573264 -4.69030329964378 -2.03428408882835 1.37911656119607 4.17815354087136 -1.25257060311057 2.28124287345193 11.3459286949851
-37.0123386296359 -33.1341495427218 -27.5501994999972 -27.0514926823703 -22.4742069157687 -18.5149402531711 -15.0831165227023 -18.8463077458468 -13.2218894871798 -9.11048506823453 -8.19666098681363 -9.49639891711148 -3.5081939610568 -5.54988097277555 0.938295373049648 1.15649224194613 -2.21966170397672 0.777530678835781 11.7421612826261
-32.2792998400601 -29.4325018969449 -26.5244628039273 -24.1366835680875 -20.3986922350797 -18.5236998644742 -15.4724150744351 -15.7619849291715 -14.5887251940641 -9.08668051632968 -7.65127097043124 -10.376307591525 -3.94238196286288 -5.63369856747714 -0.0623885241421789 3.43359269228849 -2.98570166501132 1.38102616396817 12.637249842557
-37.7909638751637 -32.7970406879078 -31.7365319598805 -28.1129052508961 -25.9683129657399 -21.3145806659352 -19.496663795818 -17.383397804607 -15.6948220599781 -10.1325776446949 -8.50412915836681 -7.61980985294689 -3.15325139652599 -2.13467000614513 2.78953958858143 5.54941202510487 -0.656741844524038 2.38786150325428 14.281088365208
-22.5478779706088 -24.2323681744662 -24.9892956647006 -22.3434216412631 -25.4192234906283 -20.2268063458529 -22.1951290997592 -21.515769663724 -17.6075207623568 -16.7442509564486 -12.0276314648715 -9.75340432253751 -6.1541783246127 -3.28710335818204 -0.87006348696622 3.64911967190829 -2.82354134646329 2.38511496457187 12.5997069445523
-32.805911471627 -34.5451196930625 -29.4495767853477 -23.3110193512656 -29.1367296478965 -22.2953256867149 -20.3703340790488 -18.6907076142051 -16.1742929718711 -10.8709348938682 -10.0113004944541 -9.35296766974709 -4.35217230536721 -1.74514906623147 -1.23697416999123 3.19083077690818 -4.04074804999611 0.330669949271464 10.5344796874306
-29.6676946119829 -32.2382474379106 -26.695370240645 -26.8571362928911 -21.9032445387407 -22.4544263319536 -18.2155576185747 -15.4818921522661 -15.5678639845415 -16.0079465345903 -11.0291371779008 -9.75830130143599 -7.08553938432173 -4.4529862837358 -0.535065217451617 2.63937039808793 -3.73104338212447 0.249570326371625 11.0961513085799
-42.8676161332564 -42.0106825395064 -36.1033987565474 -33.0524153275923 -28.226167158647 -26.0187124772505 -23.3700155778365 -19.1215223832564 -15.3534712357955 -16.6693625016646 -14.5602697892623 -9.69875665144487 -7.879056410356 -5.15401788191362 -1.48690743879838 3.0123181776567 -3.28052659468217 2.1276689009233 8.86785463853316
-40.7797933058305 -37.7575269178911 -33.892937226729 -32.5055852369829 -30.9152951674028 -25.5594220594926 -24.1215062574907 -19.5359387831254 -17.8178372816606 -15.7401586012407 -12.217134995894 -9.18881659074263 -5.75961927934127 -4.26806501908736 0.354861692948774 3.27681870893998 -2.4928975538774 1.695706800981 9.71011300520463
-32.6523793307218 -32.0228436556729 -25.8469021883878 -25.5895779696378 -23.562539395419 -19.6513150301847 -18.4373677340421 -16.0056050387296 -9.09710818204013 -11.3908417788419 -12.2951062289151 -4.7834961977872 -4.19250803860751 -3.25324183377353 0.731186571988193 4.38735741701993 -1.57895975979892 2.64186925021085 10.6803275975314
-31.4540721633218 -26.5201579787514 -23.5605403640053 -27.5710841872475 -20.2608768203042 -23.3277065017007 -20.2776309706948 -21.1074992873452 -16.2888042189858 -12.1866103865884 -10.9758502700112 -10.7437907912514 -5.65802685997703 -4.6387263991616 0.00891764380715188 3.48124106147073 -2.42440335533836 1.97308142401955 9.88904412009499
-17.1207547361201 -19.5612683469599 -19.0242810422724 -24.2760815793818 -18.3252225095576 -22.7949948484247 -24.5201344663447 -22.4599156553095 -16.9363904172724 -15.1708951169794 -15.2576375181025 -11.0309376890009 -6.98424388712103 -6.13905002420599 -1.2854829007929 0.746928674524479 -3.78125430887396 -0.634785192663021 8.73793647939508
-25.2251797329296 -31.7704563747753 -26.074594558369 -24.1894360195507 -17.9942417751659 -19.5475750576366 -14.3625012050975 -11.3452835689891 -16.9080105434765 -11.4359322201122 -8.19392591823231 -12.0810394893993 -8.45670706142079 -3.95490461696278 -1.51473432887684 2.1619910586964 -3.86437994350086 0.457080780376089 10.7365459788929
-28.8628886829723 -30.7138179432262 -23.2213328968395 -22.4114307056774 -24.4793170582164 -21.0431407581676 -18.4288562427868 -12.879694331776 -15.2263682972301 -13.8487399708141 -8.30920826305043 -10.4881194721569 -5.74945865977894 -1.49891888011586 0.528222690929066 4.20489181171764 -2.50829922069203 1.15988505970348 11.0520964969288
-28.4119216138666 -24.5497237378901 -25.187777631933 -19.3747702771967 -22.8379126722162 -20.5846587354487 -14.845362775976 -16.2084685499018 -15.8803359205073 -11.4420691663569 -6.75183975046331 -9.76952850168401 -5.46555053537542 -1.32076179330999 0.594992524927314 3.61610115224665 -2.82661163156683 0.265053636377509 11.627094632929
-21.6948548230258 -26.544826594266 -21.6472474011508 -23.9915161999789 -17.0493584546176 -19.589992609891 -18.5584679516879 -13.5734826001254 -16.2550049695102 -10.2987423810092 -7.25614365664395 -8.23096856203946 -5.93324479189786 -1.18388947573575 0.399370106783781 4.8549899187955 -2.09283455935391 1.73395720395175 13.2131852236661
-22.5308615944602 -24.549111106179 -17.0381324074485 -20.7147795937278 -15.8307463906028 -14.7979094765403 -20.1887175820091 -16.2553031227805 -15.9556548378684 -12.8006503365257 -8.53384659507058 -7.63281510092995 -4.43232987143777 0.808009407737039 1.33410384438255 4.29952742836692 -2.20305321433327 0.744302056052469 13.0743324973366
-32.6187513524836 -31.8113134557551 -29.8360593969172 -29.3682897741144 -23.4103353673762 -22.6878050023859 -21.6747015172785 -17.5282324010676 -16.3782194310969 -11.8929975683039 -9.24669629877264 -8.97695714777166 -4.07362539117986 -0.680507486516778 0.807003194635566 4.90386980230158 -1.95180303400213 1.66599481756037 11.6409017389471
-31.3776218240911 -30.5269634073431 -28.9811527078802 -23.1138126199896 -28.2168361490423 -22.221226865595 -18.7391254251654 -15.4361659830267 -12.9825851267034 -12.0071517770941 -6.89616125280207 -7.40232580358332 -3.56261366063898 1.4932239705866 2.51859647577459 5.84722120111639 -0.838837796991523 1.46682054346258 13.5573371106928
-34.1721514528448 -32.5021723573858 -26.0713442629034 -22.7015475099737 -26.1254404848272 -20.4222925966436 -17.2232836549932 -21.5035456484014 -14.9272288149053 -11.5055273836309 -10.8175104921514 -8.31918323690241 -4.4613016908819 -1.41326893026179 1.23053752725775 4.77729141061956 -0.248502618616278 2.71947204416448 14.8598734075373
-29.2857089649547 -28.3763805042614 -25.5129962574352 -26.3814998279918 -19.4159885059703 -20.8842540394176 -18.4823527943004 -12.971913875233 -16.3935504566539 -10.4737964283336 -6.9607329975475 -10.7552371631969 -5.60550075877796 -1.82483822215687 -0.79486996043812 2.59240955005993 -4.17143589366566 -0.537652553211558 11.6767200816761
-31.3068375847556 -24.3318047783592 -24.3508897087791 -28.2711816094138 -22.2192292473533 -20.6068825981834 -22.3167100212791 -16.3847871086814 -16.7893967888572 -14.7605881951072 -9.47016194083474 -10.1868443749168 -5.50104763724587 -1.76936390616677 0.361533615805886 4.07459590218284 -2.52899983145974 -0.628361251137473 13.9087509848855
-37.948818432201 -33.7411730159413 -29.7504808772694 -28.8570291865956 -22.5806848872792 -20.9744417537342 -20.2100794185292 -16.4770433772694 -19.1096117366444 -14.6067812312733 -9.7046930659901 -10.0749513972889 -7.80660270344127 -3.31571792255749 -0.889217602122915 2.68610168803822 -3.51227973591198 0.436490787159311 11.57496286739
-38.8703583804044 -34.3356713381681 -38.7282761660489 -33.8179978457364 -32.0145501223477 -27.5384148684415 -24.7338875857267 -21.6199311343106 -18.1658791628751 -16.5582322207364 -13.5441636172208 -8.42011347683993 -7.26436320218173 -4.01778689297763 -1.30945673855868 2.08652600375089 -3.79465952786532 -0.743311795321379 12.4164677533236
-40.6423925746571 -35.704820095409 -36.9480375636708 -32.1992430080067 -30.9910406459462 -25.2157759059559 -23.5965132106434 -19.7032560695301 -17.4375051845204 -16.2192129481923 -12.5208391536366 -8.35534423481334 -6.89800971638073 -4.53716415058483 -0.263732372630727 2.52135044444691 -2.73838180195202 0.217569888721812 11.7306037556041
-42.4346533862027 -36.4941207018766 -37.6595908251676 -32.8195944872769 -34.3187743273648 -27.7916251269254 -25.9565611925992 -22.1545630541715 -21.2159873095426 -18.6917143908414 -13.8801394549283 -12.344439610568 -9.87626944455234 -6.75260840329257 -3.83325110348788 0.983097926053134 -5.81079588803378 -0.53583250912753 11.2827409657565
-18.8636795564131 -19.5735794587569 -22.2777306123213 -16.2581726594405 -22.1515366120772 -19.8310295625166 -16.2035652680831 -21.3132530732588 -14.7810188813643 -16.9314705415206 -14.4348007722334 -9.29582753614946 -6.81065526442094 -5.78835645155473 -0.926040319962937 3.72093138261275 -1.24494519667192 4.92349943681197 13.1183074430986
-20.0334456443787 -24.16017370224 -18.2061408042908 -19.3113120079041 -18.2543204307556 -14.8345854759216 -19.3062308311462 -16.1954405784607 -12.9112322807312 -16.1571600914001 -13.8341696739197 -9.1574538230896 -6.09387807846069 -4.1998122215271 0.174726200103759 3.80817193984985 -2.00535802841187 3.78404302597046 14.7589933395386
-33.5407657536593 -27.5685520085421 -28.3058223637668 -32.0764522465793 -24.7862720402804 -27.0515994938937 -24.291536322507 -20.663118353757 -19.4718799504367 -15.752286902341 -12.4105663212863 -11.0181388768283 -7.31501578417691 -4.39840888110074 -0.944730749997227 3.39970208081332 -3.23306082812223 3.70073414715853 13.4251785365018
-43.8744388146834 -39.9650874658064 -35.784919313951 -33.4068828149275 -28.2374110742049 -26.9269557519393 -24.9675174279646 -21.010879091783 -16.7986522241072 -17.4647250695662 -15.1981540246443 -11.4917541070418 -8.98359828428789 -3.93455272154375 -2.23364406065507 2.3633303122087 -3.71130900816484 4.30911297364668 12.473137326674
-35.5725849671797 -29.5890148683028 -30.1724957032637 -31.3593891663985 -24.68964658217 -23.529131750627 -23.214003424211 -17.9629581971602 -17.6952885194258 -16.5154980225997 -11.6562069459395 -8.53707585768266 -6.94976697401567 -2.73889813856645 -1.38683400587602 4.53878798051314 -2.19183240370317 6.25866808457808 14.4089678720994
-35.9844343185425 -32.265432548523 -30.4884168624878 -28.1516363143921 -25.578680229187 -23.7194311141968 -18.2267896652222 -19.4608785629272 -17.7331716537476 -12.6330453872681 -11.3229658126831 -11.2693368911743 -6.63220233917236 -2.10336894989014 -0.582319450378417 3.31931571960449 -3.06885356903076 3.79326419830322 13.9455414295197
-26.2547701315446 -25.4390543417497 -24.7592409567399 -19.28703102632 -25.3876818136735 -22.4260729269548 -18.0479868368669 -23.5468309835954 -20.7635057882829 -15.7697924093767 -13.7095869497819 -10.6466272787614 -6.67905220551924 -3.79670509858565 -0.530406804518265 3.85332408384843 -1.80154976411299 4.98578753904863 14.3787108941512
-40.6310620741411 -37.5720181898637 -35.7564816908403 -31.2582097487016 -29.0903935865922 -27.7889867262407 -22.7845960096879 -20.5121159987016 -20.6858258680864 -15.3384709791704 -12.2661824659868 -11.7702451185747 -7.56188253922896 -4.70712713761763 -1.10234884782271 2.76346059279008 -1.95687346024947 3.79528089003129 10.9204778237776
-36.984688316692 -33.074703728069 -28.6394963611256 -24.0957913745533 -26.4213223804127 -21.5150227893483 -16.5611386645924 -19.208191429485 -13.0609670032154 -12.2345395434986 -15.9105534900318 -11.5508046496998 -7.51066449772228 -6.69716695438732 -1.84838727604259 2.28327700008046 -1.97703794132579 4.13829180110585 11.0525774608959
-23.4844986655495 -22.5760971762917 -26.2354943015359 -20.1796356894753 -25.2482163169167 -18.341970131614 -16.1354500510476 -19.9154144980691 -13.0029007651589 -11.1764370658181 -13.2777344443581 -7.65784423134544 -6.64933936379173 -6.04591147682883 -1.32710807106712 3.01935417868874 -2.25984542153098 5.53406174399636 11.6453111908653
-34.3319359172474 -31.2616806377064 -25.255298649181 -22.8839187968861 -23.9249916423451 -17.9809837688099 -14.2581444133412 -17.6638794292103 -11.2008457530629 -10.1625728953968 -13.1559391368519 -9.07185176502574 -5.24111560474742 -4.1948147166859 1.36052700389515 5.66187282909047 -0.235891376842151 6.31253239024769 13.8017563473095
-35.3247173135931 -37.5648410623724 -30.9188983743841 -29.1808574503118 -27.1671970194036 -21.6324794595892 -22.1312587564642 -15.90500906164 -13.6249301737005 -16.1612041299993 -12.8559406107122 -10.5520809000189 -5.0153224771673 -6.00817945653742 0.194810121709651 3.71774217432196 -0.600983411615545 6.10962125604803 12.2382085019892
-29.6111168774692 -24.6737275036899 -24.9112534436313 -21.7140488537875 -19.5681061657992 -16.4535202893344 -18.3803505810824 -16.4680390271274 -10.2029004010287 -14.9455895337192 -13.4094796094027 -10.8613858136264 -6.61719941225919 -6.0057034405795 -1.09888505068692 4.03560400876132 -2.48881386843595 5.35137988003817 10.7671051112088
-36.9981531663374 -35.9500040574507 -29.2533716721968 -25.7157129807906 -28.9937357469039 -23.0994562669234 -22.1634325547652 -22.3654169602828 -14.5030512376265 -14.1362623734908 -15.2595171494917 -10.5393366380171 -7.8719877763228 -8.75576348738237 -2.34250970320268 1.72576670213179 -2.90386720137163 4.10662607713179 7.39635328813033
-23.450741629167 -23.1774147553877 -27.1523712678389 -22.0256088777022 -24.5709770722823 -18.6254776521163 -18.2398880525069 -19.9677513642745 -13.1103046937422 -10.9006641908125 -12.8036011262373 -7.18374906019731 -6.81106076674028 -7.63405499891801 -0.977944235368209 3.65342821641402 -1.04187283949419 5.66635050340132 10.0738026098772
-22.0161045161161 -27.0701892939481 -30.0208156672391 -25.4621227351102 -27.4313228693875 -20.9242313471707 -17.3728206721219 -18.2032116022977 -13.0320499506864 -13.8549087611112 -12.6475895014676 -6.93892174634066 -5.67342453869906 -5.13762932690707 -0.158924874392422 5.11055487719449 -0.796646889773282 6.54587096300992 12.2854468258944
-32.2825087287209 -36.0484350898049 -29.7646101691506 -26.4085539557717 -33.263912079551 -28.5301245429299 -24.2952803351662 -22.2772139289162 -20.5939978339455 -16.1987608649514 -12.9484556891701 -12.1981505133889 -7.47737681648948 -7.97365939400413 -2.49148547432639 0.466848494789819 -4.62186991951682 2.42064869620583 10.9541631958701
-37.9257096117193 -35.9947785204107 -30.7970894640142 -32.888955003565 -34.4917115038091 -28.1892212694341 -25.0437477892095 -22.6022385423834 -18.2021340196783 -16.3385971849615 -14.329083329981 -11.21803558523 -7.90843284780329 -8.18364227468317 -2.37623489553278 1.88005744760687 -3.66825569326227 3.82279598062689 8.49869262521917
-31.1330106128346 -28.4540097583424 -35.4653241504322 -33.9004094470631 -28.3960835803639 -30.905822502483 -25.8712155688893 -22.5546452869069 -19.4444959033619 -17.4143445361744 -15.0644948352467 -11.9549481738697 -8.24970029484142 -5.6980283130299 -4.97517751346935 0.628534568439829 -5.15464376102794 2.36894346583973 6.62117029536854
-19.5078868952664 -16.6101169672879 -21.8446254816922 -25.9291591730985 -23.1804485407743 -26.7259922114286 -24.9715137568387 -19.5204830256375 -19.113981255618 -18.1301860896024 -13.8705215540799 -8.54206086072055 -10.2072029200467 -7.01381874951449 -5.73755455884066 0.615093222531407 -5.17808342846957 2.81728076067838 7.15845488634977
-24.8270643841137 -28.5041311870922 -27.4110449444164 -22.6131743084301 -27.3474119793285 -27.29339205135 -27.3376692425121 -23.0219992290844 -18.9959334026683 -18.057666648518 -14.7227629314769 -12.837976325642 -8.15196024287831 -6.05452715266835 -2.41462122310292 1.88480390201915 -3.84460054744374 2.79040158878673 7.58411515842785
-18.2869464267384 -15.3269320834767 -22.2596675265919 -23.2990428317677 -25.3710643161427 -28.9749614108693 -29.0962840427052 -23.217404495586 -21.2944194186818 -20.9463969577443 -17.7319384921681 -12.5611945499073 -10.804360519756 -10.9402266849171 -2.75453103672374 -0.203921448100697 -3.34725869785656 2.7780989300121 5.83154665340077
-6.84002449729226 -11.5117106697776 -15.1118502876975 -18.0444331429221 -24.0738520882346 -23.8815570137718 -26.8779444954612 -22.4823642037132 -23.4942889473655 -19.402255561135 -14.3697924874046 -12.0049357674339 -11.9591670296409 -6.7930121681907 -6.52237465598366 0.376802895285866 -4.06217529990456 2.34301802895286 6.31659266731956
-18.7005984393033 -17.1914622393521 -17.5905062762174 -22.0995699969205 -21.4867350665006 -17.0486247149381 -20.0738093462857 -18.1846072283658 -16.8977381792935 -13.0537688342008 -8.58679076108066 -9.73893805417148 -6.97148962887851 -3.34250327023593 -1.25242300900546 4.65728501406583 -1.23864241513339 4.5812857541171 10.5090744885531
-29.6194196007468 -30.7852673790672 -27.0044980309226 -21.0129285118797 -24.1997647545554 -22.1060986778953 -16.5756993553855 -21.0322079918601 -12.769949462197 -12.7929387352683 -13.4381871483543 -6.11016705252907 -7.63002827384255 -2.90668347098611 -2.68608143546365 4.14650008461692 -1.03543904044411 4.36103770516135 11.5550617911599
-35.5725085865368 -31.17088581432 -31.4532039295543 -32.5308940540661 -27.8879535328258 -24.313048137318 -25.4296405445446 -20.4604213367809 -19.8043468128551 -16.7019488941539 -13.4991004597057 -9.29466892589222 -7.08108402598988 -6.13449932445179 -2.10328747142445 3.29914115558971 -0.822266353260385 3.25706885944713 12.3288605083119
-36.4775911504572 -36.879141443426 -33.3205972844904 -33.5846162969416 -26.4505678350275 -24.4922701055353 -24.3445764715021 -20.9201952153986 -20.5010935003107 -16.6664186651056 -12.1090875799006 -9.65228902643377 -8.76993238275701 -5.89815580194647 -2.92029630487615 3.74284876043146 -0.366863840276544 5.171079046076 12.0725735490972
-35.4610281077298 -36.2040891734037 -31.1053495493802 -27.6366491404447 -33.4080000010404 -27.8367986765775 -23.7076902476224 -20.5824346629056 -19.2189817515287 -16.4417486277494 -12.9989652720365 -12.0919866648587 -7.6749868479642 -6.0813474741849 -3.14141369732943 3.28087328997525 0.551545134457676 4.61244010058316 12.5472865017978
-34.6034752845764 -35.0224205970764 -27.6656167030334 -26.3920876502991 -27.0942704200745 -22.0940834999084 -19.6603028297424 -23.3769242286682 -18.1773812294006 -15.465745639801 -13.1531960487366 -8.61127824783325 -6.61418886184692 -5.52266664505005 -0.480636310577392 5.18753652572632 3.24846487045288 6.25376348495483 14.2799723625183
-34.0983897816051 -29.5595103870739 -29.7160007130016 -28.2979251514782 -25.6575938831676 -27.2704059254039 -24.4932681690563 -19.4912082325328 -19.5003902088512 -16.9833957325328 -12.5467445026744 -11.7959548603405 -6.87973705638539 -6.3591891895641 -2.51931301463734 3.56696303974498 0.610462986339222 3.52226050983776 13.0307381976735
-12.1475357922641 -18.1346573742953 -17.4839692029086 -13.1794571789828 -20.2196984204379 -15.3252396496859 -17.2156014355746 -21.1598534497348 -12.6011967572299 -15.1957840832797 -16.6346001538363 -11.6413407239047 -7.74554108706388 -9.11150406924161 -3.85580300417814 1.88215590390292 -1.83260392275724 2.01373339566317 10.7284836855802
-39.4300959673795 -38.2080081072721 -33.4667895403775 -33.7854731646451 -28.9122317400846 -24.8456690874967 -24.5264971819791 -22.7178958025846 -17.1668093768033 -15.7361109820279 -15.9349482623014 -11.0343707171353 -8.55761176022616 -5.40154677304355 -3.21836691769687 1.49556511965665 -1.22725325497714 2.69528550234708 10.8125593098727
-35.6073857307434 -38.3380108833313 -30.7690526008606 -30.6831913948059 -31.3993664741516 -25.2597561836243 -23.4455471992493 -23.076574420929 -17.8881054878235 -14.0669117927551 -14.9637700080872 -9.11186800003052 -9.67552576065064 -10.2141209602356 -3.65221033096314 0.163223171234129 -2.21955690383911 1.70358839035034 11.7013572692871
-23.0205010760914 -23.7386063922535 -20.2531365741383 -15.1519364703785 -20.7224435199391 -13.8644513476979 -13.8657864917408 -17.3607377399098 -11.0432042468678 -11.1310071338307 -16.1042947162281 -11.0565652240406 -9.39257329594005 -9.65712636600841 -5.0270623553883 0.469794334064829 -2.67989247928966 3.33023077357899 12.3632684360851
-33.8967176524076 -31.5264440623197 -27.8175054636869 -24.3605314341458 -24.4182554331693 -18.1723638621244 -17.2210126963529 -18.1230016795072 -11.7509084788236 -11.5067850199613 -13.8048692789945 -8.72227536114779 -6.03600369366733 -4.74343357953158 -1.09483967694369 4.29386176196012 0.646249190243807 6.90745009509 12.1252635869113
-12.5748078519648 -15.9067456418818 -22.2165028745478 -21.9079739744013 -21.3231885129755 -16.0746304685419 -16.3470990354365 -20.2700001890009 -12.5242802793329 -13.6498124296015 -15.9648739988154 -10.7744042569941 -8.01085826700384 -9.66845294778997 -2.96384403055364 1.10944202596491 -3.83868190591986 2.01998165304011 8.5369026964361
-14.5425361199812 -18.7984450860457 -14.4420379205184 -10.3238204522566 -16.7572234673934 -11.37790332274 -9.89302859739824 -14.3270209832625 -7.24676356749101 -10.495334963365 -13.9952758355574 -8.55989871458574 -7.64716945128007 -7.22166095213457 -3.87799678282304 3.28490604920821 -0.603182177110153 4.9583498434587 11.6984449820085
-23.3496197093617 -21.775103412975 -21.4057491649281 -15.1489055980336 -15.0846508372914 -17.1627491344105 -11.3971126903187 -14.3632076610218 -8.39277919422496 -10.0756653178822 -15.2399586070668 -11.4452865947377 -8.60666164051403 -6.86307414661754 -3.00898822437633 2.67946258891713 -2.21670611988414 4.05525413859974 12.5756193767894
-23.9703961632468 -22.3565160057761 -23.259073378823 -17.4051495812156 -20.2944508812644 -16.5403882286765 -12.8388444206931 -17.3714467308738 -12.1135522148826 -10.2920304558494 -13.6868039391258 -9.34465611197732 -9.32783901908181 -7.54698765494607 -4.82596600272439 2.27024543068626 -0.671312453530053 4.38746344826438 10.8394030310891
-37.6355793085965 -34.1810619440946 -30.6823970881375 -28.5967456904325 -26.5470707026395 -20.9968120661649 -20.6782314387235 -23.9079830256375 -15.7368785944852 -15.5159961787137 -17.8361789790067 -13.2473766413602 -10.3388187495145 -10.3255188074979 -4.76192589673129 -0.196925362673674 -1.86353798779574 2.48819903460416 8.90699271288785
-31.2070646286011 -33.857325553894 -27.1162405014038 -27.5712041854858 -23.6319150924683 -27.4784841537476 -26.5802640914917 -23.4368352890015 -19.1929349899292 -18.9476957321167 -15.0148038864136 -12.1838636398315 -11.0777101516724 -6.49377536773682 -5.17593097686768 -1.51186275482178 0.335955619812012 2.06442832946777 10.0400257110596
-31.2257402420044 -34.2609842300415 -27.8619173049927 -31.0820634841919 -27.3707368850708 -26.75982837677 -22.8732355117798 -22.2809427261353 -15.5235345840454 -18.1782892227173 -18.4473054885864 -11.4224298477173 -10.8254583358765 -8.02783184051514 -5.96582775115967 0.22708339691162 -1.10016613006592 3.52465171813965 10.1873661994934
-40.2417694611983 -35.7451302094893 -32.0171066804366 -30.7540794892745 -28.2250534577803 -26.2970825715499 -27.1843544526534 -23.63440099196 -19.6756073518233 -19.2953049226241 -17.419988302751 -11.8763977570967 -10.9954716248946 -11.4379936738448 -6.61332669691606 -2.06658711866899 -3.47387280897661 1.03883585496382 8.36681112809615
-41.8770398573442 -36.2747868971391 -34.2168187574907 -32.1049222425981 -28.7304830030961 -29.4897832350297 -24.0764951185747 -20.0428342299028 -21.675749726729 -20.0828351454301 -15.1349820570512 -10.8914174513383 -12.1280374006792 -6.7442044691606 -4.13693518205123 -0.0900525526566938 0.486624769731002 3.33101277784868 11.0529985948042
-33.2316411625255 -33.8350232731212 -32.382943500172 -36.578873981129 -30.7058919559826 -27.1104482303966 -26.3668264042247 -23.2048810612072 -19.4961904178966 -20.0218709598888 -17.4380773197521 -13.6171029697765 -11.1653970371593 -5.25577293742787 -5.01739250529896 -0.405747760425914 2.70204604755748 3.88489402424205 11.7494822848927
-38.5073167714206 -32.5081521901217 -32.36747378436 -29.9146997365085 -30.1705781849948 -24.6191598805514 -27.3474618825046 -22.6730501088229 -21.6578752431003 -19.2411004933444 -14.6601106556979 -15.9489671620456 -11.7429906758395 -7.74176997271451 -4.86611384478482 -1.21110934344205 1.10584431561557 2.32709484967318 9.96544676694003
-41.1928252046758 -38.7678335970098 -32.9633177583868 -37.8175925081426 -34.6548727815801 -28.7669371431524 -29.3338965242559 -25.4240111177618 -22.3116301363165 -20.182674295252 -16.4326094453985 -14.7944296663458 -10.2785223787481 -8.25657451803034 -9.07362163717097 -2.4170073335821 -0.9251803224737 2.25538741892034 9.18456756418401
-37.2546928058971 -35.4082191120495 -28.8646133076061 -32.220238460194 -30.2498290668834 -24.5106284748424 -20.8462989460338 -23.5768172870983 -17.6744468342174 -14.9886405598034 -12.990746272694 -11.8345306049694 -6.64342190135609 -4.69842792857777 -4.38370777476917 0.631516682017935 2.47529529224743 5.68200896870006 12.6035530437123
-41.8165629300204 -38.4255907925692 -37.6356470975009 -39.305527010831 -34.3456995877353 -32.6685526761142 -28.5435717496005 -26.4936678799716 -23.5794833096591 -20.6097147854892 -16.7458498868075 -15.8857005032626 -12.1379835995761 -9.48115185824307 -5.97927693453702 -1.23856190768155 2.33106108578769 2.727377614108 11.6043631640348
-24.8970514384183 -27.8183923808011 -31.229925736514 -35.7096468058499 -31.9590021220121 -28.3564249125394 -23.9665895548734 -20.1872736063871 -23.1165414896878 -17.119501694766 -14.5686136332425 -13.3837820139798 -10.0066228953275 -6.21715413006869 -3.80008564862338 1.26829279986295 2.11374701586637 3.81290091601285 13.3372630032626
-39.6166076660156 -41.3829612731934 -35.1899337768555 -31.7219390869141 -28.4087028503418 -31.647834777832 -27.6177864074707 -24.2946929931641 -21.3704223632812 -18.1311073303223 -15.4920806884766 -15.7632751464844 -11.5211200714111 -6.98434066772461 -6.14915084838867 -1.23562049865723 -0.216148376464844 2.22551250457764 12.3004131317139
-21.4448416189714 -20.3825895742937 -20.4490911917253 -17.9161322073503 -18.5614645437761 -24.6356184439226 -22.2889234976335 -17.5332548574968 -19.9621908621355 -17.5473120169206 -12.551590199904 -8.02187752290206 -7.89851402802901 -5.15061974091963 -3.4492132620378 2.61388278440996 3.90640140013261 5.03128409819169 15.4406428380446
-37.4004779555581 -35.2680431105874 -28.6298480727456 -25.8109355666421 -27.7410350539468 -24.3502193190835 -19.1956783034585 -21.6267581679604 -14.5791469313882 -12.7497096755288 -14.8239513137124 -7.75847775719383 -8.51058919213035 -6.3956542708657 -2.75599248192527 0.389429499886251 1.78065912940285 5.2180046341636 16.5493126414039
-35.2647908904336 -32.0785421111367 -27.6462339141152 -28.6777471282265 -21.7449544646523 -21.7770551421426 -19.7684529998086 -16.3305524565957 -15.575932858207 -10.9342797972939 -6.98582780144431 -10.5882772185586 -3.8331578948281 -4.09249818108298 1.16860640265725 4.57154715277932 5.88671839453957 7.64533961035989 20.3500498554923
-32.1288390939886 -37.2774864023382 -34.8439002817327 -30.5669647043402 -28.3425460642034 -25.2088981455023 -22.3634124582464 -18.7898498361761 -16.9002471750433 -13.4521499460394 -11.3509288614446 -8.30907972509211 -6.24223669225519 -2.30129202062433 1.25093690698797 4.79074041193182 6.3724273855036 8.13076631372625 20.6576909238642
-39.318026377938 -38.3248546860435 -32.9288929245689 -28.0916584274986 -29.6576183579185 -23.3848980210044 -20.5726192734458 -19.2292354843833 -13.2336395523765 -13.0985000870445 -12.636816813729 -7.38706095435403 -5.39668734290383 -5.27196581580422 -0.213671519539574 3.21243874809959 5.31982724449851 5.90702168724754 17.5736207821152
-34.553329745206 -36.9412157925692 -34.7168696316806 -29.3416140469638 -28.4413454922763 -25.120727816495 -20.2182505520907 -20.3524630459872 -16.3861964139071 -12.0458949002353 -14.4306185635653 -8.42901066866788 -9.81365422335538 -6.63625935641202 -3.18412236300382 -2.73621205416593 1.32918520840732 1.70058985623447 15.7753898707303
-21.3168177257885 -26.6564745556224 -25.2815699230541 -23.9280314098705 -27.5622858654369 -23.5865587841381 -26.433825935017 -22.1314119945873 -22.861575568806 -19.2173494945873 -14.9229731212963 -14.5273089062084 -10.3280119549144 -5.50800844539296 -2.63621660579335 -0.426043952595105 2.76487783085216 2.14906743656505 15.5073631156575
-21.570893166282 -24.9893883445046 -20.0644959189675 -19.7661904074929 -22.9836968161843 -16.3089340903542 -17.2911957480691 -14.3225182273171 -16.9175423362038 -14.2879914023659 -8.5845497824929 -10.3155640342019 -9.18856513283469 -3.42285048744895 0.179202201149682 1.48949921347878 3.70122349478982 4.39406407096169 17.4067764601924
-18.2389581853693 -18.4262026006525 -13.3814714605158 -17.8041856939142 -15.5696542913263 -12.2960088903254 -17.4080560857599 -12.0968263799494 -14.5522478277033 -11.6269758397883 -6.81338865106756 -10.277326410467 -8.50558645075018 -1.25340062921697 -1.23045141046697 1.00598352605646 3.83121793920344 3.5415021722967 16.995522136038
-32.4165819341486 -28.7731416875666 -25.8332765752619 -30.520749872381 -25.1770837957209 -22.0726259404963 -24.8592165166681 -19.2573373967951 -18.4887827092951 -15.8564966375178 -11.7604349309748 -9.2913835698908 -8.76932126825506 -2.00854474847967 -2.65100461786443 2.60439508611506 4.36466139013117 4.46972292119807 17.596297675913
-37.9257150303234 -37.6740937839855 -35.9479203831066 -32.2732988010753 -29.0258584629406 -28.9276948582042 -23.8863473545421 -20.7920632969249 -18.4113107334484 -16.9105363499035 -12.3223634373058 -10.041325153004 -9.76678329814564 -4.11549049724232 -4.5156999241222 1.4122843135487 3.39274543415416 2.8504299510609 15.7767450202595
-42.6538440877741 -39.8392803365534 -39.928300111944 -36.7551395589655 -31.5662166768854 -29.0900852376764 -28.1464626485651 -24.5640308553522 -20.0711261922663 -19.6533443624323 -15.6800281698054 -12.4109470540827 -10.9862625295466 -5.52011987512762 -5.75417062586004 -0.665169923955744 1.60203245336359 1.09232595617121 13.8662612741644
-38.4642802151767 -32.0357676419345 -30.7027865323153 -32.7855769070712 -25.7534304532138 -27.1791964444247 -22.3347483548251 -19.7593241604892 -21.904728976163 -18.4477473172274 -13.4352179440585 -12.7819567593661 -10.0688582333651 -3.93814381686124 -5.70585164156827 1.01791659268466 2.58790198239413 3.32966128262607 14.8569459048184
-45.0640618757768 -39.3094346479936 -36.490190263228 -32.4514520124956 -28.7380616621538 -29.3757836775346 -26.8381135420366 -22.0379388289018 -21.1032350019975 -20.0383660749956 -15.0745828108354 -13.1178262190385 -10.1238267378374 -6.04056906266646 -3.91977095170455 1.0457441850142 3.3300163789229 2.23964524702592 15.2373738332228
-39.5702046134255 -34.7448452689431 -32.170237419822 -31.5198658683083 -26.0455578543923 -24.4483364798806 -22.7503575064919 -17.1146038749001 -17.2216061332009 -17.4099644400857 -12.4026440360329 -8.56301009438254 -10.5148781516335 -4.79582297585227 -4.52229583046653 1.71411621787331 4.03694832541726 2.35906326987527 15.1795715115287
-35.3315891005776 -32.6212047316811 -25.857445118644 -27.2622035720132 -20.9447253920815 -19.5537532546303 -19.6189807631753 -18.098713276603 -12.2390865065835 -15.6016658522866 -14.2891925551675 -9.46227872154929 -7.75518643639304 -3.80524480126121 -3.30250966332175 2.96595633246682 4.35770666816018 6.19923269965432 14.2174197457053
-25.279361187328 -25.2061647761952 -29.9417566646229 -23.6319650996815 -28.7736353267323 -21.3792108882557 -22.0684656489979 -17.1742967952381 -16.5396952022206 -15.4795221675526 -10.2642950404774 -9.89662307392467 -7.49104064594616 -2.74691146503795 -1.21952193867077 4.46705585826527 5.87526756633412 7.70244366038929 15.0962892185558
-25.2634892723777 -29.9690213463523 -32.0831074974754 -29.4920010826804 -32.9269795677879 -26.2679295799949 -23.8998914025047 -21.7564587853172 -19.0779843590476 -14.3484845421531 -11.0978341362693 -13.2094197533347 -8.04402020194314 -3.79378750540993 -3.10810711600564 3.08704707405784 4.68665263436057 5.48077819130637 13.3236260154031
-38.0089801181446 -33.453220688213 -35.3431781161915 -31.7564280856739 -27.0922702182423 -27.8233645785939 -25.5261653293263 -20.3087275851857 -18.8708690036427 -15.7718280185353 -12.7743457187306 -12.4249614108693 -7.29264291416515 -5.68641122471202 -4.05580552708019 1.35627523769032 2.66574064601551 4.84572473872792 10.1347338329662
-35.6605668241327 -28.9533143216913 -33.0681672269648 -31.0541711026972 -28.5851731473749 -26.3218865567988 -22.3195595914667 -19.8352647001093 -19.2678094083613 -15.0278992826288 -12.2771916562861 -11.733927267248 -6.15801097696478 -3.29281665628607 -4.69584705179388 2.86749504262751 3.82665966207331 3.12110756093805 9.79494856054133
-29.3963973825628 -25.6097457712347 -25.5135200327093 -27.5471008127386 -19.8568084543402 -21.2718475168402 -21.2865913217718 -17.6428611581976 -15.315949231928 -11.8258560007269 -7.73286894018 -9.80591657811945 -7.68506887609308 -3.96211507970636 -2.0580470865423 4.97493764703924 3.34439012354071 4.8420240575617 10.1823846990412
-36.3841942527077 -36.0614479758523 -36.3363808371804 -32.4830445029519 -28.0201958396218 -27.7534416892312 -23.9828194358132 -20.3595780112527 -19.3622101523659 -16.7463806845925 -11.9839352347634 -12.2951172568581 -9.45653998635032 -4.16309821388938 -3.48430335304954 3.18328011252664 4.05719387748025 4.05852139212869 11.2273670456626
-36.8025454434482 -33.0519045743075 -34.4115122708407 -31.0260981473056 -25.4097041043368 -29.1297243985263 -26.0574511441317 -21.5957354458896 -19.5874804410067 -17.9669779690829 -13.8333128842441 -12.1814440640536 -10.2714346798983 -5.49180401888761 -5.05441273775968 0.583047970858487 1.55572329434482 3.12469492825595 9.87549076947299
-36.1592077341947 -32.4380430308255 -34.6715330210599 -30.5142377940091 -27.161481293765 -31.1981329050931 -29.7754263010892 -24.2217229929837 -22.5293249216947 -20.1666044321927 -16.0604871836576 -13.8855280009183 -11.5415376749906 -9.83877697857944 -4.98035946759311 0.411564436825838 -2.0883096781644 1.14644679156217 6.39363917437467
-19.8180104082281 -15.0839825456793 -20.5971432512457 -18.7481022661383 -17.3289700334722 -23.1250172441656 -22.6463452165777 -15.7386723344976 -16.840154725855 -15.8093128984625 -11.0845852678472 -6.94361122304743 -9.43997581655329 -5.66805656606501 -2.08782203847712 2.53695480173284 1.63989440744573 4.85570899789984 9.55373374765569
-23.7859150799838 -30.4704090985385 -27.9919430646029 -30.7797200116244 -23.5539585980502 -26.31238526431 -26.0538212689486 -19.1110302838412 -21.9295422467318 -19.9407269391147 -14.7951313885775 -10.4213616284457 -11.2472416791049 -6.1938511761752 -5.59735268679532 -0.806911173733798 -0.091054621609775 2.9808028307828 10.3446620074185
-33.1188747145913 -37.011319325187 -35.3418399550698 -29.2847224929116 -30.6466609694741 -24.5487376906655 -25.7866412856362 -20.7209369399331 -19.1157123305581 -19.6488582350991 -14.3436176039956 -11.56734196923 -12.792023823478 -6.8098518111489 -6.57171933434226 -1.34650151512839 -0.217129872061989 2.47556097724221 11.0054486534812
-31.2497607664628 -36.7631083921953 -32.9701167540117 -28.4017878965898 -28.0194789366289 -31.2202998594804 -27.2652369932695 -24.6920367674394 -19.7274867491289 -18.7376262144609 -14.8382693724199 -11.8863364653154 -9.69195284409956 -5.51879801316695 -5.40505518479781 1.49649892286821 2.12887082533403 3.76910291151567 12.0054691834883
-26.0023774060336 -24.0660599621859 -17.1765259656039 -17.7221650036899 -20.9635552319613 -22.6620263012973 -19.4629982861606 -14.8890618237582 -13.9449738415805 -16.7213372143832 -12.355963602933 -10.426707163724 -10.6257618817416 -3.693179026517 -4.80837525454434 -0.0302380475130946 2.38943015011874 4.07294093045321 13.2506171313199
-35.4331393501975 -31.00508072593 -27.1554675362327 -27.6831507942893 -21.6004214546897 -23.9664683602073 -24.3739733956077 -22.008742835305 -23.0473552010276 -18.0423846504905 -14.0212550423362 -13.8116240761497 -10.0330653450706 -7.11353829123757 -3.32162239768288 0.517834160544655 3.65960452339866 3.6835093238137 12.3950047232888
-39.8017309102145 -37.7586362752047 -31.6472814473239 -30.7183111104098 -28.2222936543551 -27.5304220112887 -25.0146406087008 -23.4570501240817 -17.4464567097751 -15.8049581441012 -16.4759176167575 -9.07732943621549 -10.7396467122165 -6.55963877764615 -3.61404208269986 -0.000736037167634152 2.47593995007602 2.79049416455356 11.2881099787625
-33.8903884974393 -33.1830101099881 -32.1072616663846 -26.4378433314237 -30.1774749842557 -23.8477668848905 -23.110298165408 -25.7927551356229 -20.3909492579373 -16.6708526698026 -13.4595127192411 -10.4181919184598 -9.37442017468539 -6.8044452753934 -2.86582566174594 0.342807761105625 2.51863955584439 4.4299411686984 13.3412790211764
-37.3066484798085 -35.7247812617909 -33.1161272395741 -27.4443552364003 -30.3722498286854 -23.8045046199452 -24.168415294994 -22.5599329341542 -19.8978617061268 -16.0077402461659 -14.6481401790272 -10.203327404369 -7.47596953998913 -7.19283507953991 -0.849380718577994 0.67302872050892 1.86232544292103 5.29153801311146 13.2605803142894
-43.7180725357749 -41.7574058792808 -34.9532867691734 -35.0841728470542 -31.8409515640952 -27.368592860482 -25.1458450577476 -24.0465255997398 -18.6289268753745 -16.4170891068198 -14.8880401871421 -10.7005916855552 -8.59631121375344 -6.00074160315774 -1.98102343299172 1.38285100243308 2.5159782149575 5.07357442162253 11.6425098159096
-38.2004588473927 -38.1825450290333 -34.1022151340138 -31.9255908359181 -28.6758502353321 -24.7318385470997 -24.4083827365528 -18.2087481845509 -17.2345355380665 -20.1234744418751 -16.1976855624806 -10.9982493747364 -10.0035327304493 -8.02572854648937 -3.85932954441417 -0.171711288798939 0.292739547382702 3.63586679805409 12.4515511165966
-38.92345086878 -41.5414852315729 -34.1009716207331 -31.4251560384577 -34.8767322713679 -30.1325878316706 -27.954414766485 -24.3087696248835 -20.1368374044245 -19.1397403890436 -15.9495205098932 -12.5205082113093 -10.7624134237116 -8.18902437036688 -4.42986146753485 0.176593381708319 -0.0495475942438297 3.23931081945246 12.5893636530096
-39.6816579385237 -34.9481526895003 -34.8693105264144 -36.4761296792464 -30.9523030801253 -30.0354634805159 -27.8929883523421 -22.1370336099104 -23.9594403787093 -20.9737454934554 -15.8352796121077 -14.236650614305 -12.617904810472 -7.46244063810869 -6.82363715605302 -2.83540168242021 -0.932638315720993 2.60686192079024 9.86393150849776
-39.3539883613586 -36.241473865509 -31.2389523506165 -34.0467144966126 -30.2160489082336 -26.3102375984192 -25.5534436225891 -22.9376523017883 -17.1469571113586 -16.9967610359192 -15.3125340461731 -10.9436852455139 -6.95927972793579 -9.39859552383423 -2.20775766372681 0.292854595184327 2.40271596908569 4.17351274490357 14.5634518146515
-38.087681128762 -35.9266360542991 -39.620209052346 -34.4267085335471 -35.0078357002952 -30.8173716805198 -26.2266581795432 -25.3481295845725 -20.6538508675315 -19.1374667427757 -16.077972724221 -13.8524630806663 -10.1753295204856 -11.1354335091331 -4.88987953879617 -1.455055548928 0.0273453452370376 2.74735991738059 10.8103896834634
-35.7653077125549 -30.9442017555237 -34.4877465248108 -37.8715470314026 -33.7842858314514 -30.6947472572327 -27.5025818824768 -25.4174378395081 -21.3882744789124 -19.1095383644104 -15.1984894752502 -13.1420929908752 -11.5640595436096 -7.11849908828735 -5.87588815689087 -1.34157114028931 0.37297887802124 3.19653768539429 10.5622074127197
-31.4994416583668 -31.5624451984059 -31.8692040790211 -26.0360589374195 -25.0484757770192 -23.8258805621754 -25.1360879291188 -18.6119256366383 -19.1794457782399 -20.2745538104664 -15.3493295062672 -12.2586484302174 -11.5099301684986 -7.29899839054454 -3.74277547489513 0.180936301838269 -0.155972038615833 3.87334867824208 11.447000468861
-35.3422910690308 -30.8047315597534 -28.5915967941284 -31.3355123519897 -30.0612623214722 -24.4644414901733 -22.4197599411011 -16.3169347763062 -17.2924024581909 -17.4349805831909 -12.3613607406616 -7.14006633758545 -9.62171192169189 -4.46389789581299 -1.73714275360107 1.38002758026123 2.22401885986328 5.47079734802246 12.9320819854736
-23.4151286645369 -20.0646609826521 -23.9673404260115 -28.5056209130721 -26.6598872704939 -25.0076999230818 -26.179864840074 -21.065103487535 -18.8535251183943 -19.0419559045271 -15.676130251451 -9.41987986998124 -10.3206462426619 -5.23053737120195 -1.73800654844804 -0.162383989854291 2.06195835633712 4.79185585542159 11.8706832365556
-29.5026609767567 -22.6802313197743 -23.3727171291005 -28.8480589259755 -28.9303762782704 -25.2294370998036 -21.209264980663 -19.0101797450673 -15.2238485683094 -13.7809717525135 -9.51613258015026 -7.41963981281627 -6.77284835468639 -1.38090919147838 0.903285754810678 4.06269146312367 4.95974041331898 7.4200980793346 13.9907376896251
-31.8603049191562 -31.2058974179355 -30.9319868954745 -29.0616370114413 -25.3220320614901 -25.3279601010409 -23.7319479855624 -18.9175711545077 -15.0212698849765 -16.8553610714999 -13.6136675747958 -8.60857686129483 -10.2361441525546 -4.494666186246 -2.81642827120694 0.0396908846768476 2.05213728818027 4.37052050503818 10.7707366076383
-27.1516934394836 -26.9488583564758 -26.1371823310852 -23.9143544197083 -18.4344578742981 -21.7529355049133 -20.9266415596008 -16.2467595100403 -13.1846238136292 -16.2136822700501 -12.8854905128479 -8.54729852676392 -7.84213647842407 -2.60378274917603 -0.0682488441467299 1.91705408096313 3.95037260055542 6.40403070449829 13.1932028770447
-35.3608707601374 -34.4924778158015 -28.2130245382136 -27.2379955465143 -30.9400371724909 -26.9863361532038 -23.2649006063288 -19.1472896749323 -16.4404567891901 -17.1096958333796 -12.8491996938532 -9.0284160787409 -9.25151483362371 -3.65167657678778 -2.20779840295965 1.20640333349055 3.01367433721369 5.14676721746271 12.6529432123358
-30.8767556017095 -27.6103829210455 -32.5035637682134 -31.9330796068365 -25.9328316515142 -27.3822678392584 -28.1348389452154 -24.038311845606 -20.7810868089849 -17.3750237291509 -14.3847817247564 -13.9462632005865 -10.0450867479498 -4.41101730520075 -4.50426757985895 0.117535703832452 2.55330669229681 2.80012523477728 13.3147007161921
-25.0944507685575 -30.9989269343289 -29.8579357233914 -24.9582584467801 -23.1295383540067 -27.7830570307645 -24.5069645014676 -19.7199848261746 -20.6943729487332 -19.4722965327176 -14.5901477900418 -13.47490197095 -10.482584771243 -4.30798607739535 -5.28384095105258 0.117053213986484 1.5507003697482 2.49855345812711 13.1121513280002
-27.6518621011214 -30.0726842446761 -29.7088193459944 -25.0119657082991 -23.0269765420393 -26.2542638345198 -23.4028577371077 -19.5208615823226 -13.9855527444319 -16.9659299416976 -15.7966489358382 -9.7147931619124 -6.8602723641829 -3.17200370268388 -4.35577483610673 1.71342567964034 3.33339886231856 4.63091949983077 15.2186718420549
-35.2517269047824 -36.4818141850558 -32.9189250859347 -29.6449573430148 -29.9679820927707 -30.3165309819308 -26.459326544675 -22.5430972966281 -19.3189533146945 -18.8482730778781 -14.0905483159152 -13.3063075932589 -9.88998869982633 -4.63159064379605 -3.46995619860562 1.50581475171176 2.14004822644321 2.91960163983432 12.4349228945645
-36.3407260374589 -37.8108607725664 -32.2456332640214 -29.8314181761308 -32.7274447874589 -31.0992671446367 -26.8687106565996 -23.5041362242265 -20.6726771788164 -17.2327548460527 -15.3280307249589 -13.0653811888261 -9.12018885178999 -4.80930437608199 -2.16142191453413 1.8776367707686 3.08818421797319 3.65425858931108 13.4690969987349
-36.3129861311479 -30.956929917769 -30.8348405317827 -32.4749505476518 -29.3417451338335 -26.0065286116167 -26.378919358687 -21.2428948835893 -19.5901887373491 -15.4439599470659 -13.5475709394975 -12.3847958998247 -8.62092566056685 -5.6488072828813 -1.09898542924361 3.47152162031694 1.83545899824663 4.16366219954057 14.0647280259566
-35.1900662768971 -33.8963956226002 -28.9186696399342 -24.4535168994557 -28.5092877734791 -27.876330314983 -23.2218007434498 -20.0349187244069 -16.9361943591725 -12.865479408611 -9.89586919437755 -10.5771016467701 -9.62397283207287 -5.74680989872326 -1.2588738788258 3.47716051448475 3.54005152095448 4.18942457545887 15.4754431854595
-35.7806018482555 -32.5878566395153 -32.0605167042125 -27.5398181568493 -27.3055881153453 -27.8950427662243 -25.2442477833141 -19.4436839710582 -18.331676829945 -18.4368289600719 -14.5353854786266 -10.1978725086559 -8.53651272166859 -6.60177265514027 -2.26182400096546 2.64891780506481 1.94478000294079 4.41349185596813 13.5393720973622
-23.1254303151911 -26.4994537526911 -24.4940597707575 -20.526580064947 -19.0244285756891 -21.0391647512263 -15.1260101491755 -18.5495979482477 -12.4904853994196 -11.5996010000055 -14.8768608266657 -8.91041871851141 -7.94890901392156 -7.58668062036688 -2.45376512354071 1.06770017797297 3.51496675664728 3.2605674570257 14.2221114938909
-18.390199063041 -23.8486188628457 -23.0979360320351 -17.1586545684121 -17.2646497466347 -23.2950643279336 -19.590955136039 -23.5219663359902 -15.9268087126992 -14.8567594268105 -18.1539090850136 -14.4427045562051 -10.2997983672402 -9.39407479546287 -5.90959298393943 -1.08434045098045 0.225769641182641 -0.0950254180214607 9.74241698004983
-16.3739837906577 -19.3546890518882 -15.9713539383628 -14.7527450821616 -21.7182182572105 -21.8981231949546 -17.7246612808921 -19.7055992386558 -14.5891060135581 -11.4575447342613 -12.9634594223716 -8.02815859534524 -4.78246538855813 -7.34685175635598 -1.43185656287453 2.79128892204978 3.71334988854148 5.44430501244285 13.0321980216286
-28.6265326499939 -29.4341116905212 -24.4896155357361 -22.7931853294373 -19.4695044517517 -19.1121321678162 -17.9896498680115 -16.3186217308044 -9.77699766159058 -9.78461561203003 -10.7158232688904 -5.94543371200562 -2.53796300888062 -4.70028791427612 -0.0287447929382338 5.24561204910278 4.16787900924682 7.50003232955932 13.9210866928101
-32.0870070890947 -32.9505820707841 -27.0288253263994 -24.9063086943193 -28.2336936430498 -25.6883178190752 -21.2254653410478 -20.3707824186845 -13.791070504622 -12.1810298399492 -12.9379516081377 -5.65073732896285 -7.56020121140914 -8.78218988938765 -1.86255030198531 1.23997350172563 0.876017050309613 3.08816667036577 12.0181860490279
-28.9244517326355 -27.6727961540222 -23.7050150871277 -29.6546229362488 -27.8492106437683 -21.2905062675476 -21.8423632621765 -19.8811282157898 -13.0507830619812 -15.3606852531433 -15.0859927177429 -10.5787390708923 -7.00495710372925 -8.210555934906 -2.97870244979858 1.21101770401001 1.11236963272095 3.10867891311646 11.2074786186218
-27.8499516227029 -30.6739414908669 -23.7928227164529 -25.4979847647927 -29.6976269461892 -23.4708546378396 -23.3788441397927 -16.6430996634743 -19.2976864554665 -17.806109307029 -13.0927342154763 -9.0701225974343 -8.66275107643821 -4.68959319374778 -0.965443489768287 2.86217034079812 2.17418205954812 3.61550247885964 12.1431690476157
-34.8780024701899 -33.6964152509516 -27.5629084760492 -28.8589785749262 -32.8173297101801 -26.9866717511957 -24.106720274145 -20.603374784643 -17.3890574628657 -17.453716581518 -12.7697814161127 -9.78616744821722 -8.87160522287542 -4.92727691476995 -3.42967254465276 3.24216430837458 1.88420170003718 3.68366687948054 12.7307583635504
-33.869111884724 -32.0159281383861 -26.4383219372142 -28.2523363720287 -29.7386759411205 -26.0013559948314 -23.7222841869701 -23.3775805126537 -16.7371386181224 -15.3061770092357 -16.0117090832103 -10.3541964184154 -9.94725786555897 -6.26508127559315 -4.05454241145741 2.23767198215831 2.53607953678478 2.68985093723644 10.5837317813527
-28.199111106179 -24.0353842995384 -29.8401862404563 -29.2461501381614 -23.0509024880149 -21.7788954994895 -23.7419539711692 -21.2384940407493 -14.5131598732688 -14.9617873451927 -16.1116973183372 -10.9159938118675 -8.6196910164573 -7.6006366036155 -3.57508957602761 2.16745555184104 2.14290320656516 3.55988967201926 11.1545518615029
-26.7791931152344 -21.5471527099609 -22.0950843811035 -23.4226295471191 -21.4995872497559 -15.4663078308105 -13.4959384918213 -15.2661964416504 -7.61769981384277 -8.29274673461914 -12.1540100097656 -10.5198947906494 -8.13273162841797 -4.85130615234375 -3.53206939697266 3.12700157165527 1.99520664215088 2.93929271697998 8.73910789489746
-20.6699696107344 -21.2804279847579 -14.892820410295 -14.8408375306563 -16.3538837953047 -10.7255306764082 -10.6038017793135 -15.892835669084 -8.33747487501665 -9.26399808363481 -13.0055485291915 -8.99966054396196 -7.20829015211626 -3.93096356825395 -4.29351239637895 2.62141222520308 0.681518502668901 4.94870371385054 9.07727236314253
-15.2786784258756 -20.1964640704068 -13.7826647845182 -15.6494364825162 -16.3047518816861 -9.83501006039706 -13.7765250292691 -15.118800648776 -8.53532172116366 -9.98612547787753 -14.0787081805142 -11.8501830187711 -7.54655791195956 -4.89876891049472 -2.91796828183261 3.05624531832608 2.27054165926847 3.43598794070157 9.24731206026944
-16.2467161351984 -11.3823686773127 -8.35719930475408 -12.4361311132258 -16.7588277990168 -13.5878187352961 -17.0602117711847 -15.5238844091242 -9.08603154962713 -9.80976354425604 -12.3043886358088 -9.86032354181463 -4.4368425542658 -4.19853650873358 -3.77066098993475 0.397996312921698 0.370189077203925 1.90103471929377 8.22969186956232
-25.6882879777388 -24.3013899369673 -19.056440596147 -19.163000349565 -22.3464911027388 -16.866426710649 -20.6730330033736 -22.7914946122603 -14.3409597917037 -14.8102552934126 -14.5524466081099 -8.58063340620561 -7.40910172895952 -8.9660608811812 -4.19605660872026 0.569732423262163 1.13251089616255 2.2106330351396 9.59068846269087
-31.8130024823275 -28.6564053448764 -24.2578801068393 -26.1701764020053 -27.9538220318881 -21.9865979107943 -25.8427418622104 -26.6585987958041 -18.3948735150424 -18.5481137188998 -21.0008267315951 -15.6166447552768 -14.3368863019076 -10.2804478558627 -9.89029015627774 -3.00488366213712 -1.06708230105313 -0.0276707562533289 8.22173987301913
-31.4373184550892 -27.0312019694935 -23.5460831035267 -25.2728477824818 -27.6459556926381 -21.3972450603138 -20.190259586681 -23.4203964580189 -21.8855453838002 -15.9833465922963 -13.2075439799916 -14.7582794536244 -9.16754306446422 -9.63788570057262 -8.08721126209606 -1.57490886341442 0.162092555652965 1.48111187327992 9.95404373515736
-24.2867069244385 -24.0781955718994 -17.8989238739014 -23.45680809021 -25.6009693145752 -19.4674587249756 -21.5301303863525 -25.5361080169678 -21.5119075775146 -18.5678119659424 -15.160737991333 -11.0669345855713 -7.54361915588379 -8.56386375427246 -5.16364097595215 0.239538192749023 0.264516830444336 1.29904747009277 10.1061944961548
-24.4863247958097 -28.0234608736905 -24.3545308199796 -30.2587132540616 -30.3540043917569 -23.671947964755 -27.4881405917081 -30.397907742587 -24.9785924044522 -23.8187985506925 -19.6675572482022 -15.9655041781339 -13.5896458712491 -13.1123643008145 -6.74232912930575 -2.42308855923739 -2.7808423128995 0.132480135830967 8.98996972170743
-37.5847518834201 -35.079724112424 -37.7971427830783 -32.8056991490451 -30.266133109006 -32.8702323826877 -32.7965324315158 -27.1028068455783 -22.6647842320529 -23.4250076207248 -23.5761268529025 -19.6648452672091 -15.6921546849337 -14.9816482457248 -8.60572508898648 -5.63915900317105 -4.68053130236539 -1.43457488146695 6.84017105969516
-33.1037942366167 -35.467842240767 -28.8331681685014 -30.8483659224077 -27.2173272566362 -31.0228425459428 -27.8348390059038 -25.1823617414995 -20.4209748701616 -18.6346780256792 -16.1157075361772 -14.3516999678178 -10.0401059584184 -9.01721777482466 -3.0850850538774 0.154178480668502 0.73802552656694 4.56092629866167 11.8698938889937
-38.9016759959134 -35.90645199689 -29.856418427554 -29.6964300242337 -25.048484620181 -24.327293213931 -24.4871671763333 -18.6277959910306 -20.187644776431 -16.5815504160794 -11.3714025584134 -13.9040659037503 -13.184751328555 -5.73050671490756 -7.50030690106479 -2.12205677899447 -1.2655141917142 1.17302531329068 10.2201024922458
-35.8901910174977 -35.4021996844899 -28.0645417560231 -29.1571244586598 -25.8478173602711 -29.7747392047535 -24.3216142047535 -24.1941956866871 -20.4904984820973 -16.2726830829274 -13.5690984119069 -13.0301846851002 -8.39110654484142 -8.95280545841564 -3.4852971423756 1.72920900691639 0.639599860798228 4.49704843867909 9.87932878841053
-17.1033329530196 -19.531662420793 -23.8039707704024 -28.2434582276778 -30.5307621522383 -24.5335888429122 -20.897385077043 -22.1359295411543 -14.7408871217207 -14.234413580461 -16.904522375627 -10.8246578736739 -9.51224561171098 -11.9611687226729 -5.73981137709184 -0.70911069349809 -1.39794774488969 2.11087469621138 7.98487333817916
-29.1314307819713 -29.4953529011119 -24.2255126606334 -30.486994899403 -27.2710944782604 -22.5597564350475 -19.3747207294811 -19.3917647968639 -12.0537406574596 -13.0746299396862 -15.4215919147838 -10.4675113331188 -7.86582867015492 -9.42511669505726 -3.12340656627308 0.582901798595081 1.65334781299938 4.26785739551891 10.7221239436756
-26.0700864184986 -26.4762677539479 -23.4262570727955 -29.7666921008717 -28.3156308520924 -24.4153088916432 -22.3246182788502 -21.1316403735768 -16.0200833667408 -14.2353658069264 -14.8685635913502 -11.8277253497731 -6.76639646183361 -6.83964246403087 -1.84827512394298 0.725270331989634 0.711266578327525 5.07330995906483 11.7683892856945
-24.9535021175038 -24.048217235912 -20.9879526485096 -22.8880876887928 -26.9900698054921 -21.6547998775135 -18.4421152461659 -22.0813249934803 -19.4222292293202 -14.2329401363026 -16.9106592525135 -13.4516538966786 -10.2999948848378 -9.1437181819569 -2.15625136982311 1.77036632180716e-05 1.2022462498058 3.80747658122669 9.80304342616688
-37.9491427941756 -31.1569293542342 -28.9860042138533 -26.7225650353865 -29.867031435533 -28.4194110436873 -24.005028109117 -23.4713481469588 -20.1283000512557 -15.6699298425154 -14.300999025865 -9.86194453672929 -10.7060931725936 -11.8357013268904 -4.55969081358476 -1.12831149534746 -0.212665895982223 3.25105824037032 9.91649641557173
-24.3990296363831 -19.1211327552795 -15.4763382911682 -15.9798363685608 -21.2259301185608 -19.7209710121155 -15.2583855628967 -18.6791619300842 -17.7692727088928 -12.2217301368713 -14.6931237220764 -10.6844223976135 -9.44090547561645 -7.35220613479614 -2.63536157608032 1.02038679122925 5.40710077285767 4.07266912460327 12.6597343444824
-27.2932058074258 -21.0826421477578 -19.1325689055703 -15.4450765349648 -19.997799465873 -21.5869947173379 -15.9875074126504 -16.9354024626992 -15.6043248870156 -10.9074598052285 -13.0891671874306 -7.64271790764549 -6.61252457878807 -6.26750428459861 -1.62964875481346 3.01759569861672 5.07856409766457 5.50102370002053 12.9368380806663
-9.24646426114169 -8.02772951993075 -13.3517804232511 -9.05534602078524 -5.73149920376864 -12.5896420565518 -12.1402859774503 -14.0983014193448 -7.54963732632724 -9.9424748507413 -13.6311001864347 -10.4018578616056 -8.6236329165372 -4.88134432705966 -1.27041865262118 3.15864800539884 6.5001406582919 5.44058655825528 16.5254892024127
-8.48480900851163 -11.617899981412 -9.21762188998136 -15.1217432889071 -12.5970335873691 -9.66979130831632 -9.62113865939054 -15.0904017361728 -8.89257153597745 -13.2134066495028 -17.4025927456942 -11.9405470761386 -10.9991312893954 -6.42484959689054 -3.10882672396573 0.887989911166105 3.59159937771884 3.50307551297275 14.3025454607877
-26.1415469863198 -26.8529308058999 -21.8601863600991 -24.4197375991128 -22.8505275466225 -17.4302089431069 -15.4793231704018 -19.3957965590737 -12.9721763350747 -11.2556922652505 -15.6283290602944 -11.2936904647134 -9.80626561424949 -5.72380139610984 -3.55558469078758 1.31453631140969 2.46308920600197 4.57400534369729 11.2525455734947
-38.1441200949929 -38.1729096152566 -31.354714272239 -34.3510864951394 -28.6233872153542 -28.5639466025613 -23.3178147055886 -24.2067574240945 -21.3364418723366 -20.8167809226296 -17.7744110801003 -14.4481476523659 -11.3020066001198 -6.28969466469504 -4.51243674538352 0.047659995339135 2.68985665061257 3.46896565177224 11.6706444046714
-16.7874906193126 -19.1396367679943 -19.4886624943126 -24.6713941227306 -22.4089353214611 -16.7705915104259 -12.9906423221935 -11.9609353672374 -12.4498574863781 -15.3233831058849 -11.908826602589 -5.62299705852162 -10.1252458225597 -4.85172630656849 -4.46550918925892 0.151977764476431 3.88439487110485 2.96865485798229 12.4427440036427
-29.5702696973627 -24.5494414502924 -21.373366468603 -21.4484282666987 -16.6701193982905 -14.1078749830073 -16.7194739515131 -13.7505484754389 -7.62493430917913 -12.5931330854242 -10.7824565107172 -3.15014945810491 -6.97174369638616 -4.48181258981878 -1.97695838754827 2.26054657155817 4.2761906450445 5.61576545888727 13.7609671419317
-38.0020936965942 -30.8725770950317 -29.6189989089966 -27.5513681411743 -25.9684747695923 -21.1552347183228 -22.3109239578247 -16.499949836731 -16.5345453262329 -14.8590539932251 -11.0708383560181 -4.1169828414917 -6.02631320953369 -3.80512561798096 -0.367370033264159 3.15965614318848 4.91373119354248 6.82245216369629 14.3491226196289
-40.8128545414318 -37.2628476749767 -30.7914121281017 -32.4708135258068 -25.6198461185802 -24.3964879642833 -25.6203000675548 -20.3332097660411 -16.9237134586681 -17.6143262516369 -13.0003831516613 -8.27453972209583 -7.48506142009388 -4.14683510173451 -1.03499962199818 3.33954642902721 4.14558051716198 6.71942447315563 15.9640099872242
-37.775725702806 -30.5205644174056 -28.8647874398665 -28.1361077828841 -24.3718522592024 -21.3290627999739 -21.4402040048079 -17.0982659860091 -12.9614423318343 -13.4118302865462 -10.4889157815413 -3.73506102995439 -5.50915465788408 -1.34513221220537 -0.0716203256086878 4.32781185670332 7.7668043570085 6.46972813172774 17.9776281909509
-36.2548150582747 -38.1097955270247 -31.330445246263 -27.4118394418196 -28.8696908517317 -25.1821107430892 -20.3940820260481 -17.645386652513 -17.569573359056 -14.3664941354231 -9.90335555510087 -5.27822585539384 -5.95669455961747 -0.829930262132123 -0.211976007981733 4.52713303132491 8.32035831971602 6.73238091035323 18.2379548089071
-33.6282123912464 -35.7409862865101 -31.8878445018422 -31.2957310069691 -27.3391193736683 -22.5770687450062 -21.5992130626332 -18.6376804698597 -14.3553737987172 -15.9096187938343 -13.6609863628041 -7.00837367664684 -8.66876834522594 -4.71142619739879 -2.21414226185192 2.01404625285755 4.86273437846791 4.58935791362416 15.2783184658397
-39.8518112356012 -31.7198074514216 -31.7918937856501 -30.6761673147028 -25.8713195974177 -23.3991249257868 -22.7078293020075 -19.4238098317927 -14.448990648443 -16.7293022329157 -12.2590778524225 -7.32770425623113 -7.78524667566473 -3.65551072900945 -0.414181535894219 3.58003347570246 5.18005102330988 6.00216978246516 13.2177516763861
-27.3258370312777 -29.7803620251742 -35.0743149670688 -30.8734063061801 -31.3620156201449 -27.7329644116488 -22.8703926953402 -22.3315628918734 -20.3273476513949 -15.9492005261508 -14.2595700177279 -9.47863854494962 -6.9727257641879 -5.88305749026212 -1.43079079714688 1.11143217953769 3.28454504880038 5.49127589139071 12.6600328532132
-30.9019516944885 -33.3314255714416 -34.9956902503967 -29.5747918128967 -29.9871453285217 -32.2786263465881 -28.3823479652405 -23.6403931617737 -21.2484673500061 -20.4707955360413 -16.5319108009338 -12.5980156898499 -11.4165677070618 -5.54010667800903 -3.82092370986938 0.576191997528078 3.29471693038941 4.53757677078247 11.6805912017822
-39.1679544015364 -38.4536523385481 -31.6053361459212 -30.5818337960677 -29.1170892281966 -23.5450143380599 -24.7690400643782 -20.2568521066145 -17.9213723702864 -19.9635858102278 -15.2709092660384 -10.8172444863753 -10.0565576119856 -6.43668456511064 -4.19115920500322 0.448628468946978 0.988791509108111 4.67154697938399 11.9637022451921
-38.8105367227034 -37.0395597024397 -31.1300862832503 -28.6397374673323 -26.5062230630354 -22.2047399087386 -21.7422078652815 -17.2728017373519 -15.1302121682601 -17.514172892137 -14.0487779183821 -7.68572555021806 -8.10118422941728 -4.25394950346513 -3.33306441740556 1.29324402375655 3.62915577455 5.14811005158858 13.8509549097581
-31.7635044531389 -37.0866856054826 -35.2029194311662 -29.3552860693498 -33.1537479834123 -29.8756603674455 -24.3797153906389 -24.5308498816057 -21.5032085852189 -18.2143711523576 -15.0030979589982 -13.6060890631242 -8.82959217591719 -9.30455250306563 -3.553911633925 -0.390236325697465 4.958632998033 2.74586921171709 14.45348053412
-35.8852023991671 -40.3760204228488 -32.837018958005 -31.4589519414035 -29.6415805729953 -25.2353725346652 -21.9660816105929 -21.2386684331027 -18.0920581730929 -16.498754492673 -14.9861507329074 -10.1527156743136 -7.08965491381559 -6.14660834399137 -3.86640547839078 0.775583275881679 5.45247555646029 3.80970860394564 14.4221651640805
-19.2966402400624 -24.9174059260975 -25.3944109309803 -18.5448816646229 -22.5395601619374 -15.4589098323475 -14.6232279170643 -11.1545275081288 -15.7335108150135 -12.2240084041249 -7.26056846271862 -11.3945654262196 -8.94301971088756 -4.47978004108776 -2.02605041157116 1.79041019786488 5.11432472575795 4.89940754283558 13.2174851070751
-33.6901231245561 -30.9535508589311 -28.0204682783647 -25.4939828352495 -22.0536675886674 -19.6387010054155 -14.8820634321733 -18.0065980391069 -12.9561257795854 -16.1868310408159 -13.727446122603 -6.96554045243697 -10.5136647657915 -6.27905325456099 -3.37536863847212 -1.01123098893599 2.17746110395952 2.46551461653276 12.1803931756453
-9.52703065005216 -12.7162587079135 -14.8428398999301 -11.353551569852 -17.8151528271762 -15.0780388745395 -14.5567490491 -10.9944779309359 -16.1718270215121 -11.2797581585971 -7.5416466626254 -12.5973050030795 -10.1434056195346 -5.27328461733731 -1.25169343081388 1.96970301541415 2.2898324099454 5.84298449429599 11.1195881930265
-22.9367548248985 -24.6362749359824 -17.6593652985313 -18.3797327301719 -23.7822138092735 -19.9835497162559 -17.7156893036582 -12.1199766419151 -15.466002108834 -12.2842031738975 -7.19110167243264 -10.2013956330039 -10.6827226898887 -6.29936087348245 -2.09219801642678 1.47271096489646 1.39919602654197 4.9431318022988 9.55087506554343
-20.9765570293773 -19.9235975872387 -19.4194967876781 -13.9942686687816 -16.7795660625805 -13.8256189953197 -16.4235861431469 -16.0529654156078 -12.4056856762279 -15.4800512920726 -12.5335581432689 -6.9141600262035 -8.37565637935291 -3.63566995967518 0.897556053508413 3.10133527408947 4.71484063755382 6.66623567234386 13.8242575992237
-27.3452036337419 -29.5127527670427 -23.8520891623064 -27.7064859823747 -21.2988092855974 -21.5869524435564 -22.771373982863 -15.5941469625993 -19.0739824728532 -17.3085863546892 -12.1506922201677 -9.71219658418135 -8.75874733491377 -3.36129402680831 -0.339630361036821 2.9757306619124 3.95723796324296 6.31570983366533 12.5657041116194
-36.4890837495977 -33.7774061983282 -29.3590941255743 -30.9872145479376 -27.9905028169805 -22.3150191133673 -23.9701666658575 -17.5569395845587 -18.9070448702032 -16.9194960420782 -11.9418444460089 -9.88852070028132 -10.709416848963 -5.34267566854303 -3.87289188558405 1.33014919107611 3.85882331674749 3.85347415750677 10.6246266538447
-36.5654663779519 -35.2169060446999 -35.2569985129616 -34.6128411032937 -30.5927605368874 -25.0597367026589 -27.1236176230691 -21.7413315512917 -23.065870735862 -17.6682495810769 -13.1171211936257 -12.3798660971902 -10.9023785331032 -4.89160201332786 -3.47626349709251 0.799163367531516 3.84597828604958 3.41345169760964 13.1190715096214
-28.9860629948703 -24.8602847966281 -19.8994655522433 -23.6485233220187 -26.658178320798 -20.1261730107394 -21.6231059941379 -14.9502620610324 -17.0912303837863 -16.5215587529269 -11.2592830571261 -11.0501518162814 -8.4660510930148 -6.79765891161832 -3.43666457262906 3.16812230023471 4.12207890423861 5.36365700635043 12.6904440012845
-24.9185713247819 -19.4980963186784 -19.0921362356706 -23.7427366690202 -22.6806295828386 -16.4656866507097 -15.3224714712663 -17.4261511282487 -11.8237284140153 -9.75777611298994 -11.5100058035417 -5.93840012116866 -7.06464561982588 -8.4987696127458 -0.279270024733108 1.24368491606279 2.29138675169511 4.69939055876299 11.9647347016768
-30.3037351174788 -32.0788396401839 -24.5889600320296 -23.4863751931624 -21.1797994180159 -17.1937268777327 -18.9342473550276 -20.6157964272933 -12.8118566079573 -13.1299756570296 -15.2585996194319 -10.0692170663313 -7.96724830107255 -9.15543303923173 -0.921132425828414 1.4079061941667 2.17149509950118 4.15895428224043 10.072195668654
-20.9724362026561 -21.8496983181347 -24.3363583217968 -18.8522770534862 -23.2636273037304 -17.520558608662 -18.1314327846874 -21.6304295193065 -15.0675442348827 -12.4488899837841 -13.7640850674022 -7.91858793605457 -8.03435064662586 -10.9409020077098 -1.93901373256336 -0.171572936664926 -0.169043792377817 3.01768849979748 8.25658677708019
-34.0383245988326 -28.8187201066451 -27.912771467729 -23.9323866410689 -29.3383200211958 -22.0759489579634 -22.9023649735884 -21.077078108354 -15.3763754411177 -14.7373755021529 -14.0477335496382 -8.55530572371049 -7.55495095686479 -10.5186865373091 -0.634720091386274 -0.794859175248579 -0.520170454545454 3.3935868696733 11.1786496595903
-38.1483728408814 -35.396213722229 -31.3359834671021 -27.6355401992798 -28.970562171936 -22.4307100296021 -18.8334314346313 -20.8568117141724 -15.593162727356 -13.379482460022 -14.784023475647 -9.70523471832275 -7.0417501449585 -10.0234987258911 -1.96662158966064 1.0886209487915 0.312791633605958 5.1334264755249 9.05867652893066
-34.02570995851 -34.4904011206193 -27.8939579443498 -25.7390392736955 -24.9003742651506 -21.5495518164201 -17.8428333715959 -18.9908588842912 -11.3831699804826 -12.5102947668596 -13.275969357924 -7.64593586488203 -4.61968693299727 -8.11163029237227 -1.03806576295332 2.08460727171465 1.59108844236894 5.77727714018388 9.99062934355302
-34.5244860475714 -38.8020129030401 -35.3824610536749 -32.6505083864385 -27.6931643312628 -30.8023180788214 -25.7603220766241 -24.7711481874639 -20.0288424318487 -17.803260309046 -16.0787157838995 -11.6364397829229 -8.41698024923151 -8.30780552083796 -4.10210178548639 -0.112534982507878 0.329815405065364 3.35925914591009 7.87843467539007
-32.8414501450278 -32.0729297898032 -30.0103649399497 -30.7066997788169 -27.6464351914146 -28.8338703415611 -27.5080189011314 -22.7765201828696 -21.3497013352134 -18.1370853684165 -13.6852535507896 -12.8225826523521 -9.70055811621926 -8.71709101416848 -2.22913019873879 1.87842423699119 2.16425378105857 4.09845216057517 10.0995121695779
-34.0161431399259 -28.8617585268888 -26.2460358706388 -29.9431565371427 -26.899043377963 -27.2819512453946 -26.4244187441739 -22.8377984133634 -16.6732895937833 -16.0337174502286 -14.0264084902677 -6.76475077542392 -7.85276156338778 -6.98324328335849 -0.0274785128506743 0.710152331265537 -0.00643855008211958 3.80667370882901 7.86211747256192
-35.4750262173739 -36.8939333829013 -32.2460451993075 -32.2871485623446 -27.6091128262607 -27.4206896695224 -24.6109858426181 -21.5558710965243 -15.8446474942294 -19.1899157437411 -15.2594538601962 -10.261979189786 -11.1188136014071 -8.90994366732511 -3.73136242953214 -0.666905489834871 -1.63654622164639 3.28215113553134 7.66370764645663
-32.7495228160511 -35.0439525951039 -27.4303699840199 -26.8766056407582 -23.7902332652699 -22.6949573863636 -17.8789097179066 -18.0306469310414 -13.4467026103627 -16.6092754710804 -14.6395756114613 -7.58141292225231 -9.16378368030895 -6.907846104015 -3.30235255848278 0.230905879627574 -0.502889286388051 4.72486816753041 10.6080211292614
-25.9486384391785 -25.9211421012878 -21.7643351554871 -16.1917109489441 -15.0435824394226 -11.7382235527039 -8.5510401725769 -11.6804518699646 -10.4961218833923 -14.3565592765808 -12.5594725608826 -7.3998236656189 -10.0408473014832 -6.42394399642944 -3.61237668991089 1.87445116043091 2.24570226669312 5.00789880752563 12.2914218902588
-5.64349023645574 -10.62875215357 -9.87102929895574 -16.063249986822 -13.7489322835749 -17.2657036001032 -16.3498176748102 -22.4491104299372 -16.321810167486 -17.6467537099665 -15.348162096197 -9.99193231409246 -8.58047334497625 -5.71313325708563 -2.94118348901922 1.59658773595637 0.976834852045233 5.91700990850275 12.1291318720037
-24.6395902373574 -24.2769841887734 -17.1741018035195 -15.1695928313515 -17.6435880400918 -11.3040456511758 -12.9781484343789 -18.081507656791 -12.3036775328896 -16.6546239592812 -14.3181256987832 -7.1193322875283 -10.2204828002236 -6.55732438347556 -4.54369065544822 0.127644564888694 -0.197915051200173 3.82023146369241 9.81217005469582
-23.3017089236866 -24.7892386783253 -22.1938559878956 -17.9478041995655 -24.1726729739796 -19.0704543460499 -15.2969977725636 -14.8542220462452 -10.3920237887989 -14.9466254581105 -12.293162094463 -5.13736032139171 -8.71767877231945 -4.75989793430675 -1.70432160984386 0.191342605244028 0.810103667866098 4.53196741450916 12.6844289432872
-28.9287446455522 -25.4480470137163 -32.5460771040483 -27.5164140181108 -32.4562409834428 -26.3628076033159 -25.6944192366167 -23.2021897749467 -17.535933824019 -18.7473634199663 -16.2735665754838 -12.0061543898149 -9.60467085404829 -3.52046713395552 -2.26769957108931 0.396509794755417 1.10955110029741 5.1277681870894 9.39115395979448
-34.0671393134377 -31.2258459784768 -24.6453673102639 -29.2312857367776 -22.9933249213479 -21.2537428595803 -23.6158682563088 -21.7915541388772 -16.2719160773537 -19.4984366156838 -15.905335114219 -11.1420103766701 -11.0411402442239 -5.92944590828635 -4.55909220955589 -0.936396286704323 -1.22207515022971 3.53514321067117 9.13871796347878
-37.4932139830156 -33.9288981871171 -32.9170688108964 -27.5864375547929 -30.0328410582109 -23.8795016722246 -23.9181483702226 -19.1813128904863 -18.4685519651933 -16.5615428404375 -11.8888095335527 -12.1656535582109 -10.4672034697099 -5.24698671861128 -1.67173800034956 1.09262433485551 1.16435590223833 5.67308583693071 11.0410553498702
-42.4712057200345 -40.9119978037747 -35.2005949107083 -34.4504003611478 -31.085772523013 -26.7221860972318 -25.7718534556302 -19.9032430735501 -19.8280973521146 -20.1992521372708 -14.7928838816556 -12.9127378550443 -11.1170606699857 -6.51429272564975 -3.07335759076205 0.302342406186192 -0.819149979678066 4.64087676134977 9.38109397021207
-22.3412093682723 -20.5078582330184 -17.0237121148543 -17.1057319207625 -17.901134447618 -19.8415450616316 -19.9526176019148 -16.7562293572859 -20.0336150689559 -15.810272173448 -10.8035277886824 -13.0732001824812 -11.774009661241 -5.45981402830644 -6.60980983213945 -0.874404863877729 2.11134056611495 3.45493702455001 12.7156534628435
-27.6100178285079 -24.2271748109297 -23.4983997865157 -28.6823330445723 -21.1748486085372 -25.488466314836 -21.7334385438399 -23.5094471497969 -19.21874814467 -14.4933758302168 -13.5603104157881 -12.2521496339278 -8.91952901320024 -3.74850469069047 -4.10585027174516 1.35313410325484 2.59302801652388 5.9582519011064 12.8464383558794
-19.2200881437822 -25.0171424345537 -22.281150002913 -24.8548423246904 -27.8794433073564 -30.0580016569658 -24.7774383024736 -26.7945090727373 -21.5089675383134 -18.7527343229814 -14.8626548246904 -12.6274997190996 -10.0699721769853 -5.6836368040605 -5.84387316270308 -0.542355676130814 1.47887502150102 4.35537801222368 12.9708021684126
-31.5538627104326 -26.3866797880693 -23.8404647306962 -28.7964965300127 -23.8517371611162 -26.9279815153642 -25.2750159697099 -20.7989608244462 -17.0025664763017 -16.2711173491044 -11.9196864561601 -9.05977358384566 -9.72295679612593 -5.43237223191695 -4.00511850877242 1.41800008253618 1.65799985365434 5.88329587416215 11.7390430970625
-28.7653266993436 -30.6065132227811 -24.0551330653104 -29.1043769923123 -24.8018600550565 -28.4943267908963 -26.7008316126737 -21.8260528651151 -19.236739358035 -19.6266243067655 -15.7824813929471 -12.4888298121366 -10.6634265986356 -7.4634239283475 -5.45899697217074 0.236628333005036 0.655127325924958 5.4499004277316 9.83587721911343
-34.9253948991949 -28.0102032488043 -26.2129200761968 -27.6770924394781 -22.4302777116949 -22.8108929460699 -24.1000050371343 -20.6699551408941 -16.9016941850836 -14.1267613237554 -15.3877209489996 -12.9859055345709 -8.34763611013239 -7.0530346697027 -7.85793579274958 -2.87611091787165 -2.92463005239313 2.98337566202337 6.84283840006048
-41.7889588442716 -37.6661027041349 -33.298774060336 -31.7489960757169 -29.9117081728849 -25.8600762453946 -26.9878151980313 -27.7050393191251 -22.1836999026212 -19.2627900210294 -17.052134808627 -12.8134301272306 -11.4693730441007 -8.13750201138583 -8.26636439236728 -3.61089831265536 -2.34300928982821 2.00474328127774 8.94380349245938
-38.6606621048667 -34.1489662430503 -29.092794825814 -28.1084617874839 -27.4107307694175 -23.3698334000327 -23.6340507767417 -24.6055588028648 -19.2663254044273 -14.9384140274741 -15.1100029251792 -14.1811756394126 -9.04764216162942 -5.75350802161477 -8.05034868933938 -2.82170908667824 -2.76170962073586 2.06593568108299 9.53636986992576
-37.0518224716186 -35.6856611251831 -30.4775960922241 -27.9155004501343 -25.1676710128784 -22.8531301498413 -22.8682096481323 -23.4673498153687 -18.5089719772339 -14.4050138473511 -14.2215650558472 -10.874330329895 -6.62743740081787 -2.92550449371338 -6.03240947723389 0.395525169372558 -0.0573232650756843 4.65643520355225 11.596023273468
-34.5475466468117 -27.9065211035989 -30.5312121131203 -29.5080530860207 -23.2991068579934 -27.1759340979836 -21.7633402564309 -23.1052668311379 -15.9601328589699 -14.3959276892922 -14.2551348426125 -11.0659468390725 -6.75218798897483 -4.24209620735862 -5.43141963265159 -1.22898318550804 -0.771940491416238 4.12871620871804 12.5771953842857
-31.5225760373202 -34.1936308774081 -30.938587847623 -29.0781676205722 -28.2409598263827 -23.7052428158847 -20.7208029660312 -22.6966216000644 -19.0912138852206 -15.8656393918124 -12.9179503354159 -8.55150670138272 -7.58214825716886 -3.25432271090421 -3.53495472994718 1.13406687649814 0.829154309359463 6.50970297726718 15.7054566708478
-21.3470476063815 -25.2579706105319 -22.3886926564303 -23.7231500538913 -27.9566858204928 -27.5637300404635 -23.7975709828463 -20.1594446095553 -19.7003610524264 -16.1522272023288 -12.2707975300876 -8.38109187212857 -7.74689463702115 -2.21380786028775 -4.04873446551236 0.151878556338225 1.26759930523959 5.82667752179233 13.6592511740598
-39.3668839194558 -33.8284470298074 -31.8856598593972 -34.2844902732156 -30.2875458457253 -25.8392540671609 -26.1998688437722 -21.569451973655 -19.160817787864 -15.6732651450417 -13.4827706076882 -13.5612923362038 -9.2835747458718 -3.77311103127219 -7.69237296364524 -3.43854872963645 -0.557626412131569 2.00673611380837 9.70793993689797
-29.3425436626781 -31.9461088787426 -26.1571417461742 -26.9187803875316 -30.8141585003246 -23.9862814556469 -24.293929160725 -22.8399382244457 -18.0108595501293 -17.0885191570629 -14.6435080181469 -10.2801943432201 -7.92458635676991 -4.3511343609203 -6.98303896297108 -1.02299028743397 -0.904776633869517 3.49871057163585 12.0376977313649
-37.6407509456981 -34.446270049702 -33.5659752498973 -36.945579589497 -32.890777648579 -27.5387230526317 -27.7149620663036 -25.0005226742138 -24.0708809505809 -18.9654579769481 -15.1928902279247 -13.8769608150829 -11.7340870510448 -6.6404991756786 -7.08449179042469 -3.22694593776356 -2.56816297877918 2.39915460239757 10.0145534862172
-21.0412525437095 -28.0640186569907 -26.2042354843833 -28.7097667954185 -22.4120144150474 -22.6537632248618 -19.1385959885337 -22.4631542465904 -15.0766567490318 -14.7960247299888 -14.0175499222495 -8.1459659836509 -6.80420916297219 -4.10525744178078 -4.46240275122902 0.322452137686991 1.32750279686668 5.40807111046531 10.3950877883218
-29.0412245490334 -29.435347626426 -24.5507307746194 -18.8110113837502 -21.3794356086037 -14.87754351876 -15.980757782676 -21.6127997138283 -17.9227629401467 -18.4019308783791 -15.6611433722756 -10.2779684760354 -9.37000758431175 -4.43648249886253 -6.0042296149514 -0.842759201743387 -0.263016770102762 3.90957825400612 9.21122162558816
-38.1241985407743 -33.6570888605985 -30.1604076472196 -24.4025341120633 -27.4598423090848 -21.2459407893094 -22.2967144099149 -25.2916217890653 -20.1686473933133 -17.4758678522977 -13.3713089075955 -11.6640907374295 -8.17929802807895 -2.98473130139438 -4.65541230115024 -0.417935952273282 1.2867225560275 4.02592505541715 10.6799754056064
-36.2156440214677 -31.7922965483232 -31.711611886458 -26.7152434782548 -25.1595641569658 -22.0699111418291 -21.1098395781084 -23.588751931624 -19.1179534391923 -16.4175063566728 -13.7019111113115 -9.38361849351363 -7.60309137864546 -3.96714129014449 -4.87367739243941 -0.777274270491166 0.640255789323287 2.96317658857866 9.55707917646928
-43.6950782775879 -39.8636917114258 -34.8441032409668 -33.4501747131348 -29.6746200561523 -27.4976181030273 -22.5874237060547 -23.4659103393555 -19.4201683044434 -15.8243583679199 -13.5168804168701 -10.2247547149658 -6.62065734863281 -3.26125183105469 -6.06324424743652 -0.270353698730467 0.124230957031251 4.17442855834961 8.71846733093262
-34.0460280505094 -31.7095717516812 -29.5179022875699 -24.6463278857144 -23.7885054675016 -19.5912245837125 -16.5470046130094 -15.6928328600797 -14.0705317583951 -8.46841803464023 -7.56783095273105 -8.93365851315585 -2.68130484494296 -0.879302891817961 -5.21562567624179 0.92375763979825 1.73041924563321 5.14003285494718 11.5539966496554
-15.7448189648715 -11.254239359769 -15.9656021985141 -9.82790497866544 -11.1145012768832 -10.7837288769809 -11.8837712201205 -16.045478144559 -13.7144310864535 -8.39360360232266 -6.63110093203458 -7.97675446597012 -2.23009041872891 -0.780309000882234 -2.98858956423673 1.03361960324374 2.38603182705966 6.14294024380771 13.0893203822049
-32.5205107602206 -28.1384383114901 -24.2202559384433 -22.5705901059237 -19.1827193173495 -15.9267073544589 -13.5774546536532 -11.7841101559726 -12.2208720120517 -5.40354260531339 -3.64187535372647 -6.85482510653409 -1.24824055758389 0.0792626467618085 -2.9278994473544 0.558691891756926 3.2115105715665 5.10149279507724 12.9664210406217
-31.4181294007735 -31.9712986512618 -24.6505550904707 -25.052284674211 -23.4041599793868 -18.944317297502 -15.9311375184493 -18.3498806519942 -14.3957485719161 -9.23940320448442 -9.95109219984575 -9.33808560804887 -4.2641357942061 -1.13882108168168 -4.57460256056352 0.0267882780595272 1.64913324876265 4.60760168595748 10.3980107740922
-33.5580256202004 -29.8195994117043 -23.9390719153664 -22.1170656897805 -24.7243197181008 -18.6742212989114 -15.7051470496438 -20.0083544471047 -14.7268107154153 -11.7455675818703 -8.26592089913108 -8.5396616675637 -2.40156199715354 -0.113882324912332 -3.78751399300315 -0.403593323447488 2.56966183402321 4.70952484824441 13.0851514122703
-27.9673397237604 -27.2057430440729 -20.3899929220026 -17.3278400594538 -20.5009128743952 -14.2780544454401 -11.8518802816218 -12.6141063863581 -6.93483850305731 -3.75425073450262 -3.10562249963934 -5.7615387136286 -0.183951585943049 0.957024366205388 -4.69458314722235 0.286911756342107 3.52190378362482 5.25661352330988 13.8959701364691
-23.7841264551336 -24.9501993005926 -19.5732423608953 -21.6364595239813 -22.1210786646063 -16.2632562463934 -14.4261094873602 -12.7293359583074 -13.1466790979559 -6.73614519292658 -6.09269159490412 -7.27708833867853 -1.39376276189631 0.707877939397637 -5.20260065252131 -0.340433294122871 2.92566854303533 4.11742574518377 11.8937686139887
-21.5495935700156 -26.6041475556114 -23.3412195465781 -25.7372499726035 -23.539904238961 -18.1697222016074 -15.3939653656699 -14.366522433541 -11.8642450592735 -6.72922766425393 -5.9400354645469 -9.38194716193459 -3.26028692939065 0.0773023345253669 -6.32511580207131 -2.89265883185647 0.485387203910133 2.44291436455466 11.733271000602
-15.5694603833285 -13.0569119366733 -17.0618996533481 -18.4983963879672 -19.5107064160434 -12.9684014233676 -12.1764168652621 -10.9587159070102 -10.3941063794223 -7.460903635892 -2.96344040957364 -7.14542244997892 -1.48069237795743 -0.296305170926182 -5.48444604006681 -1.05087327090177 2.49019671353427 2.43604899319735 12.6439552393827
-20.8320962212302 -22.7883836052635 -18.4555283806541 -14.9026376030662 -15.4466973564842 -15.6310654900291 -16.3883630058982 -10.6799393913963 -10.1646100304343 -9.36044323661111 -3.76237690665505 -5.86587345816872 -0.357961776039819 1.48419368050315 -2.42516720511697 3.13988101265647 4.18083941719749 5.80212104103782 14.4118300654671
-27.6222536433827 -28.2882273067128 -25.7046968806874 -23.0443575252186 -19.5959093440663 -16.578743206371 -15.1859171260487 -11.9629747737538 -10.9544241298329 -7.26950477253307 -2.71272109638561 -5.48518203388561 0.238147510181772 1.58735634196888 -1.10909293781627 3.51148392070423 4.6154391895641 7.42131019939076 15.7087407242168
-15.8345785834573 -16.1581030585549 -15.9962607123635 -11.9925013282082 -8.71641452095725 -10.8486891486428 -10.083540985801 -9.69125087044456 -9.82956034920432 -4.69786174080589 -6.7528582312844 -4.923535416343 -0.67276484749534 0.680794646523214 -0.583539078452372 4.22251408316872 4.21702759482644 7.59995835044167 16.1166309616782
-21.6935035098683 -23.2795325626027 -23.0274955142628 -19.1805220950734 -16.0091277469288 -16.8926650394093 -17.4882079471241 -17.7109519351612 -13.3980876315724 -9.03551591526378 -9.63715089451183 -8.10798181187023 -3.06997407566417 -1.34369004856456 -4.07393182407726 0.769541610370982 1.84163175929676 4.51091944087635 14.2879990230907
-24.3448102257468 -22.2028004906394 -23.3847920677879 -23.7465321800926 -16.5222089073875 -21.6827847740867 -19.835090377114 -16.8007390282371 -16.3615796349265 -11.2423302910545 -8.31562969901345 -8.29302761771462 -3.03626225211404 -0.319873549721457 -3.81001255728982 1.01384379646995 2.18722083351829 4.62652137062766 14.0473330237649
-17.4890165935863 -22.3217993389476 -24.6261969219555 -20.7237768780101 -18.8135367046703 -16.1754866253246 -14.4314909588207 -14.9076834331859 -12.9917631756176 -7.6729002605785 -8.0056582104076 -9.559008659016 -3.860522330891 -1.00223833430897 -3.04390055049549 0.997229515422475 1.66656964908947 5.4676608432423 13.1694411624562
-21.6280155702071 -21.7429981751875 -20.0947208924727 -16.9467602296309 -14.1655197663741 -16.3150501771407 -18.5610294862227 -14.0717373414473 -16.8851032777266 -11.4111691041426 -8.30949979261919 -8.73928075270219 -2.92195134596391 -1.36383443312211 -4.95064168409868 -0.625761084123091 1.29342455430464 2.94646544022994 13.3294934706254
-10.3829869357022 -4.85847941311923 -2.16520777615634 -6.22525874051181 -6.75109949978915 -10.5071515170011 -14.8646267977628 -10.5702714053067 -13.4583615389737 -7.63060274991122 -4.7140626040372 -8.32316103848544 -2.69583025845614 -0.609501751986418 -4.84330073269931 -1.12738505276767 2.05113610354337 3.61207589236173 14.2406807812777
-14.7632666674527 -8.22951613339511 -8.93262205990878 -14.682101353732 -11.5406828967008 -16.0688735094937 -18.2249899950894 -12.7166911211881 -15.3047515002164 -12.1510287371549 -7.05574141415683 -10.2638045397672 -3.94883452328769 -2.22415076169101 -6.48996268185702 -2.47223006161776 0.369997874173251 1.92556370821866 13.4125312718478
-12.6080911809748 -9.70982343500311 -15.9959657842463 -18.6420801336115 -17.8247888738459 -14.9287698919123 -12.3113096410578 -12.4530695134943 -16.0285814458674 -9.58956701105291 -6.70623380487615 -10.8559854680842 -6.20248586481268 -4.39534551447088 -7.28981954401189 -2.4198072606867 -1.57266790216619 1.79846876317805 12.2884661501104
-27.5745043407787 -24.0831217419017 -30.4224352489818 -31.6474756847728 -26.1828608166088 -27.9244074474682 -23.3218721996654 -19.6803621898998 -16.4266237865795 -14.3179545055736 -10.6037802349437 -12.0587057720531 -6.79722925532948 -3.98730608333241 -5.84607263911854 -1.39412828792225 -0.474120582233777 3.43929723392833 11.4422870029103
-30.0623916019093 -28.6177008975636 -35.4318221439015 -35.9954970706593 -33.9581168521534 -32.2229865420948 -27.6119254459034 -24.8930190433155 -23.3842337955128 -19.6588500369679 -16.0988982547413 -14.6717589725148 -10.3484996188771 -5.6565783847462 -8.68390687595714 -3.40078385959972 -3.11542543064464 0.626321471821178 10.4915005337108
-18.678983931108 -23.3906843705611 -20.9052755876021 -15.8240454240279 -15.7550680680708 -14.3825857682662 -18.5369780106978 -14.6941244645552 -17.0436918778853 -10.9398958726363 -12.2411444230513 -10.8558771653609 -6.18795800642534 -2.46036553816362 -7.22033143477006 -0.454462294145063 -0.214983229203657 4.30211901231246 12.3302166418596
-12.4467569611289 -8.00061285712502 -11.3792349121787 -15.92299711921 -16.9403692505576 -16.3633199951865 -12.3654123566367 -14.1794267914512 -9.91841948249123 -6.1632848999717 -6.59146940924905 -10.3271204254844 -4.41374647834084 -2.00867140509866 -6.6869665405967 -0.142367007515649 0.62947594902732 4.23634660027244 13.6924430110238
-19.3499495853077 -18.8890464175831 -24.0345275272023 -22.0264747012745 -19.3625457156788 -17.4389769900929 -15.3078887332569 -13.4099318851124 -13.4274737704884 -7.79709886204113 -5.0883567203175 -8.72342179905285 -2.80778192173351 0.236953033100473 -5.71529077183117 -0.246468292583121 2.15008951533924 4.35574842799793 14.6847942005504
-13.8743558710272 -8.37500246221369 -13.2106500452215 -17.3915677850897 -16.2952161615545 -17.1700750177557 -11.6885438745672 -15.0959592645819 -12.5650258844549 -7.19951875860041 -7.61071832830256 -8.56761415654963 -2.7614541834051 0.177266519719904 -5.38974054509943 1.34059087579901 2.12570802515203 4.89801732843572 13.7644571477717
-23.5010648293929 -22.5155911965804 -18.1607366128401 -17.9569860024886 -13.5835824532942 -18.6500173135237 -21.0694013162093 -17.3996167703108 -14.5116963906722 -10.032173685594 -9.25192885832353 -10.1014276071028 -4.16106086210771 -0.651266626878218 -6.08992629484697 -1.25663428740068 0.733390279249711 3.96326870484786 12.7561902479692
-18.2795758594166 -19.9783292163502 -22.1734891284596 -17.3532643664967 -17.8911862720143 -13.6129575122486 -15.8529706348072 -16.8473134387623 -9.977758919109 -7.86077932010997 -10.3185563434254 -12.6299329150807 -6.52603582035411 -3.34525731693615 -8.42568257938732 -4.29747823368419 -1.68936589847911 1.70006510127675 11.0428008686412
-10.2559068766507 -7.26251393231479 -1.56232434186068 -5.41981488141147 -4.04973965558139 -9.67766934308139 -10.3274820414456 -11.4220693674954 -13.2251337138089 -6.9043195811185 -4.32323246869174 -7.46332722577182 -2.250144776431 0.726431075009433 -5.82623463543979 -2.73076611432162 1.51788729754361 2.0261814030734 14.4232248696414
-13.7094635443254 -8.59376759095625 -9.2149223761125 -14.2484039740129 -13.7707485632463 -16.2271179632707 -11.5445179419084 -16.0158485846086 -12.3344158606096 -7.9288010077043 -9.09335369630293 -8.94169468446211 -2.45065540833907 0.463552050157027 -5.54663891358809 -2.27845997376875 1.42441134886308 2.58772807554765 13.47332053618
-14.872606381503 -12.5106259432706 -17.1634083834561 -21.4911595431241 -22.195287808505 -19.5801449862393 -15.2763386813077 -17.1070767489347 -14.4562092867765 -9.30707941922275 -7.59383974942294 -8.72727595242587 -2.90694056424228 1.07595624056729 -4.24367152127353 -0.743364438143644 2.21087826815518 3.92185296145352 14.0044504555789
-9.73931317762895 -9.99131970839067 -12.7033615632491 -16.30246739821 -18.7162476106123 -16.7230759187178 -12.6976337953047 -12.3005123658614 -13.1664581819014 -6.75713925795122 -5.30452542738481 -9.29034619764848 -3.0184155030684 1.22286600633101 -5.18788533644243 -0.466659597917037 1.92649073167281 3.71989149613814 13.6000918821855
-15.8528410998258 -14.944454869357 -12.0587279406461 -11.17745848569 -5.85405989560214 -11.4523474779996 -13.363213261691 -6.95399351986972 -9.51500769528476 -11.0560805407437 -5.36266585263339 -9.13412924679843 -2.93853064450351 0.34583787051114 -4.72393675717441 -1.12120695981113 2.17807416048917 4.09991482821378 14.461306849393
-14.2571463931691 -13.8055549014698 -11.2137198794972 -14.9218573917042 -18.2354140628468 -18.3369994510304 -19.3527312625538 -18.4653754581105 -12.2293219913136 -13.0109610904347 -8.42097428928722 -8.49248460422863 -2.95661882053722 0.8796162258495 -4.02045205723156 0.0831684719432495 1.85754343379628 4.82322927821766 14.2968735348095
-20.9414174166593 -15.45275851163 -19.3654095736417 -18.4695431795987 -12.3014962283048 -15.1512181368741 -14.9342114535245 -10.7960621920499 -10.9543587771329 -5.19794627102939 -5.89635630520907 -10.0725285616788 -5.42997713955966 1.02300290194425 -4.55281992825595 -1.00864001187411 0.984537402066316 4.67001275149259 15.6501131447879
-29.678652936762 -26.2721893137152 -21.819808179682 -21.4737502878362 -17.8891937082464 -17.2555267160589 -12.6140853708441 -13.0635558908636 -12.7032939737493 -7.48080175573176 -6.02065580541437 -9.02966993505305 -4.38072698766535 1.38503343408758 -2.29884641820734 1.52601510828191 1.22740823572332 6.49850827997381 16.1323403770273
-25.8644355080344 -25.6060202858665 -18.3263266823509 -17.3189337990501 -16.8132270119407 -12.0242636940696 -9.29048950888894 -12.724550559304 -12.5233996651389 -7.71426232077859 -4.69583351828835 -8.74333222129128 -2.43226464011452 0.785861656882545 -4.52724869467995 -0.702591254494408 1.70608489296653 4.10014216683128 13.7114435889504
-23.4282646959478 -19.5562516039068 -17.8751793687994 -13.1178837602789 -17.6142235582525 -10.1276646440679 -11.9248085802252 -8.5185662096197 -9.83586891347712 -4.39067085439509 -5.44999321157282 -10.255344468897 -4.66425712758845 -0.839105684107 -4.97096069509333 -1.01221473867243 0.380086820775812 3.97359458749944 15.585845153982
-24.007995223999 -21.8260608673096 -23.0009265899658 -18.5936504364014 -22.7840381622314 -16.7604290008545 -15.8413501739502 -17.8783451080322 -14.9351612091064 -10.2418972015381 -7.6836238861084 -9.44260368347168 -3.36443099975586 -0.965190505981447 -4.53430137634277 -1.51145133972168 1.07760276794433 3.06888236999512 12.3164571762085
-21.6090475602583 -19.058304457231 -13.2710348649458 -11.5945612473921 -10.7577330155806 -14.509663252397 -12.5434500260787 -17.2808424516158 -10.4500433488326 -9.17610421614214 -8.86339059309526 -5.37513986067339 -1.103865294023 -0.299603132768112 -1.7649866624312 1.52400526566939 3.2157262281938 6.01900038285689 13.2234495596452
-26.6711033040827 -19.9865596944636 -18.9770076925104 -24.8528888875788 -25.3257282430475 -19.063082521612 -14.1617534810846 -14.3102710897272 -12.7739532644098 -8.28149492090398 -6.2966964895075 -5.18521196191961 0.0419112985784373 -0.621216600591485 -2.78635865991766 0.456244642084297 3.16611974889582 3.95609205419367 11.4613277261907
-21.9623446291143 -24.2368883913214 -24.2749323671514 -25.5533060854132 -20.1205096071417 -16.249434930628 -15.5497164552862 -15.1801028078253 -8.51204631978815 -6.52115963155573 -6.54894016439264 -5.48149631673639 -0.809497339075261 -1.24030826741999 -1.88903186971491 0.537222402746028 2.42940570657904 4.51860954111273 12.1397791082209
-32.5489236311479 -30.8684274153276 -24.2114716963335 -22.2631455854936 -24.3952485518022 -18.3461266951127 -14.5591203169389 -12.7366734938188 -13.2281724409624 -7.62845625443892 -9.49756636186079 -8.42609228654341 -2.96538748307661 -1.72475256486372 -4.47068419022994 -0.683363099531693 1.63631806807085 3.71986852125688 12.7929743333296
-29.0538963491266 -26.5763992482966 -23.3611396962946 -21.5430320913141 -19.2470001394098 -14.9597877675837 -10.4579395467585 -11.6601986104792 -9.90868417566473 -5.59281389063055 -4.92959062402899 -3.81144182031805 1.35783346349543 0.606229383295233 -2.04040376489813 0.493533689325506 4.44369466955012 4.29812296087092 13.2601781671697
-30.7669215549122 -29.781581436504 -24.1109500278126 -19.4989695895802 -22.7299800265919 -16.5411105502735 -13.4246859897267 -14.2145877231251 -8.92352632175792 -5.18055490146984 -3.88166192661632 -8.06447175632823 -1.24792054783214 0.512501205097546 -4.31096223484386 -1.68063882480968 2.80227800716053 3.3997406612743 13.5590071331371
-31.608503038233 -24.5427376573736 -24.3058564012701 -21.3165795152838 -18.283322984522 -15.5650307481939 -10.7867237871343 -13.2283512895758 -7.63793533498591 -4.00543373281306 -5.864154512232 -7.15587013418024 -0.907676393335517 -1.1543328111822 -2.38187568837946 0.794861143285576 3.21185142343694 5.5608771497553 13.5979693586176
-27.5285612019626 -32.7141614827243 -27.6549344929782 -24.8668371113864 -21.1018072041598 -17.0115934285251 -16.2115026387301 -11.7139230641452 -12.2806192311374 -6.41051730242642 -5.05903109637174 -7.14808901873502 -1.27042254534635 -0.607876387509432 -2.06973895159635 1.313523682681 3.78173485669223 5.6991495219144 12.4670175639066
-15.6412249044939 -18.959557576613 -21.23556618257 -22.6748247580095 -16.38400368257 -16.0240068869157 -10.8072672323747 -7.60266403718428 -11.5826998190446 -5.52295784516768 -2.34094528718428 -7.6641302542253 -1.59833817048506 0.307160334153608 -3.04763130708174 1.87146277861162 3.76382632689042 6.5100698037581 13.265250639482
-24.7861610585993 -26.4059196645563 -23.7377868825739 -19.4721046621149 -17.1066032583063 -17.5754028493708 -12.7032409841364 -9.21963464563543 -13.3256088430231 -9.19718515222723 -4.30042230432684 -9.07242547815496 -6.33905565088445 -2.07023774927313 -2.01564370935613 2.78019560033625 3.11289060766047 8.05628145391291 14.1049012010748
-26.5080694978887 -26.2557234590704 -19.1993765657598 -16.8532004182989 -18.9379172151739 -12.4910616701299 -10.329154474085 -12.0734057253057 -15.0203718965704 -10.4598002260382 -5.46153782064264 -8.23040912801569 -8.17657802755182 -1.47354267293757 -3.07735775167292 0.359417455846614 1.50294925516302 5.64298106973822 12.895771520788
-31.9493048407815 -25.4643385627053 -23.7734854438088 -22.1906721808694 -17.8140661933205 -13.9865286566994 -13.6207983710549 -13.7129671790383 -12.9725172736428 -7.60766246102073 -5.05437686226585 -9.69231250069358 -6.86541774056175 -0.459215424277566 -2.06849314949729 1.44838497855446 3.26876805045388 6.74312756278298 16.0886456749656
-17.5015628988093 -16.8070095235651 -13.6944339925593 -9.96606714075262 -5.18352968042547 -8.00609285181219 -11.889778917486 -14.4399517232721 -13.4273536855524 -10.9780624563044 -5.71844751184637 -8.76277429407293 -7.35389024561102 -2.77498704736883 -2.80961496179754 1.38558118993586 1.99243086034602 6.11009710485285 11.6206614320928
-10.2070018855008 -16.8028041926297 -14.0408069697293 -15.8886196223172 -13.6097747889432 -12.0640117731961 -16.5480053034696 -11.1037609187039 -13.3394805994901 -12.2915508356961 -6.78190155896274 -8.7764064875516 -5.52976532849399 2.37735632983121 -2.03329201611606 2.90896777239713 3.46076945391568 7.9277589711276 14.6199627312747
-17.9459285996177 -22.5415859482505 -17.4968548081138 -21.2619762680747 -21.7822017929771 -16.7001438400962 -19.7998867295005 -16.0622310898521 -15.9583950302818 -14.094327952645 -8.82655527808449 -9.05498888709328 -7.14017679908059 -1.22919848181985 -2.10747149207375 3.96018597862937 1.50837704918601 8.40549561760642 15.2518713214181
-19.4450018535961 -17.3445494305004 -21.5696623455394 -26.8741667400707 -26.5381109844555 -19.7316572796215 -17.8058455120433 -19.2139914165844 -18.9086630474437 -13.3389799724926 -10.524072898518 -9.44606806148182 -7.62892176021229 -2.21265245784413 -2.1760180126537 1.96864865909923 1.56099103580822 7.43745111118664 14.2172851432454
-19.5320698738098 -24.7261311531067 -18.5993763923645 -24.5605732917786 -26.2373578071594 -19.5469128608704 -23.1225163459778 -16.5217740058899 -16.339358997345 -13.8188054084778 -10.6078469276428 -8.95092363357544 -4.82142038345337 -1.62317628860474 -1.6991192817688 2.73528699874878 2.99426870346069 7.82835702896118 15.5528910636902
-26.9248647689819 -25.442572593689 -26.8883047103882 -29.6653051376343 -28.2307500839233 -22.7850255966187 -22.6866979598999 -18.2634611129761 -16.2267065048218 -14.7504835128784 -13.7894277572632 -11.4324083328247 -6.32985401153564 -2.64348697662354 -3.87253856658936 1.25619411468506 0.760403633117676 6.29258346557617 11.6199650764465
-29.3380952488292 -23.3025079380382 -26.619658054005 -21.3535600315441 -25.8232331882824 -19.902300418507 -22.3177743564952 -21.4474778782238 -19.2964654575695 -16.0400491367687 -11.1598230015148 -9.00656944621693 -8.32012611735951 -2.52340561259876 -5.25957542766224 0.172349392284048 0.656823574412954 5.79556888233532 13.4809102405201
-34.8518458799882 -39.0889255003496 -34.1457339720292 -30.984841485457 -26.7270251707597 -26.7791682676835 -22.3733607725664 -18.5982142881914 -21.7635966734453 -19.3402682737871 -13.7423335508867 -14.4376727537675 -10.7359954313798 -5.78343691392378 -6.72873987718062 -0.858811517195267 -2.64983858628706 3.51682553724809 10.2559345765547
-42.4897802006115 -38.9406316410412 -35.4096791874279 -31.5906140934337 -30.4926564823497 -25.4311597477306 -22.8955838810314 -21.7044980656017 -17.3739049564708 -18.6629789005626 -13.636049045216 -13.0935666691173 -9.23123337138783 -1.79764915813099 -4.41571785319935 -0.414644015919077 -0.0408876072276705 4.7316648830067 10.6775209773671
-35.6164529020136 -30.870206564123 -29.0914818937128 -26.760415762121 -22.5776154691523 -18.124673574621 -17.0679719144648 -13.5596463376826 -15.8116585904902 -14.818708151037 -9.18658611124212 -11.9192673856562 -7.64486476724798 -2.5368687803095 -4.31166431253607 -0.610784261876887 0.0745508974248708 4.8144324129278 11.1242635553533
-18.2589939637618 -18.4527538819747 -13.629998068376 -17.5349453492598 -16.6158894105391 -11.3120316071944 -13.1588581605391 -8.97231183485551 -14.3690174622969 -12.5577648683028 -6.94413075880571 -11.2744415803389 -8.14870534376665 -3.24318204359575 -6.18525777296587 -0.520573477311569 0.227410455183549 4.94372000260786 10.7170497374101
-40.5861346851696 -35.5701320301403 -31.0618007313121 -32.7507503162731 -26.7831981312145 -24.770510448109 -25.3730113636364 -19.5055873524059 -20.4281642567028 -15.6397426258434 -12.1003787647594 -11.9313171039928 -9.73918796886097 -4.24013782848011 -4.04292560924183 1.26662753712047 -0.253239406238901 5.93919967304577 11.3778650630604
-35.5430550835349 -32.6427254936912 -35.009981658242 -30.2267251274802 -28.1197572014549 -27.8987031243064 -22.8059258721092 -22.2405495903709 -17.7185387871482 -14.9279046318748 -13.6553159020164 -11.2054105065086 -9.09005787589333 -4.2964654228904 -4.92642262198708 -0.281708266518333 -0.889582183144309 5.11945960304954 9.13131472847678
-35.8998378927057 -29.5444187337702 -30.2272228414362 -29.6180767232722 -23.4216579610651 -23.197506349737 -21.8554424459284 -15.881775301153 -16.1141742879694 -15.7200588399714 -11.2658104116266 -8.4614109212702 -5.8963531667536 -0.157446306402033 -1.53004876917059 2.32511385137385 2.94989641362971 8.15258653814142 14.277005035227
-38.090497935902 -33.3222407947887 -34.8029689442028 -33.0532817493786 -30.0410442005504 -27.886266673695 -23.5528392444957 -21.3630351673473 -18.2690295826305 -16.3765582691539 -13.4391650806774 -9.85455700267445 -7.01592060435902 -5.25287052501332 -4.62623783458363 0.726936375011096 0.643447910655627 6.3631668437611 12.7313256610524
-38.3749617663297 -33.6931685534391 -34.3185881701383 -33.1642722216519 -27.5268973437223 -26.2232855883512 -24.8378829089078 -19.2081297961148 -18.5218619433316 -16.6957625475797 -13.2474040118131 -11.3772696581754 -6.49604407223788 -4.5693396654996 -5.38064566525546 0.971546259793367 0.898061839017 5.75360783663663 10.3293577107516
-31.411102884466 -28.9444585973566 -24.2513548070734 -27.4052282506769 -19.8944631749933 -20.5100256139582 -22.6969762975519 -17.3871427709406 -14.7613378698176 -17.1384206945246 -13.3914228612726 -9.84667836969549 -8.13565503900701 -2.9196249181574 -4.99432432001287 1.36471117193049 1.27637613469904 5.97574079686945 12.4231017893011
-35.6174412120472 -35.7107792247425 -28.9859066356312 -30.2159939159047 -27.2408199657093 -22.6094913829457 -23.793951069225 -18.687463795055 -16.6178303111683 -15.6785679210316 -12.3462391246449 -9.31371501575817 -5.54397777210582 -2.89623263965953 -2.56224444996227 2.13973995555531 2.02999111522328 5.93515297282826 10.9633130680431
-36.7843794735995 -31.4345946225253 -28.7424025448886 -26.4083609494296 -20.7354750546542 -20.5553374203769 -20.7259039792148 -15.5795874508944 -15.2646307858554 -11.2875323208896 -7.30245732394132 -9.55664967623624 -2.82280301180753 -2.56141041842374 -2.1579775723544 1.83290720852938 2.6554818240079 6.56399966153231 11.15741110715
-37.0310608083552 -30.052270525152 -31.7333313161677 -28.9829307729548 -24.7327095205134 -24.146020525152 -21.8306022817438 -18.1235405141657 -15.7552887136286 -12.6961609060114 -10.1714454824274 -7.78618776148016 -4.50634919946844 -0.794213884527032 -1.2936130697077 2.28898847753351 3.93830049688166 7.09087694341486 12.310745603388
-30.816367816925 -25.144176197052 -26.4233738899231 -22.3605839729309 -26.2252461433411 -24.5009572029114 -23.1375042915344 -16.2019383430481 -20.184272480011 -15.4516484260559 -11.4185788154602 -11.3182026863098 -7.83997507095337 -3.85179491043091 -2.255992603302 1.59657888412476 1.51496725082398 6.5484622001648 9.7438328742981
-41.7535367445512 -41.0151143507524 -33.8799634413286 -34.0829549269243 -30.5951619581743 -26.6806035475297 -23.4902463392778 -21.0523496107622 -14.829704804854 -16.5838208632036 -14.2748303846879 -9.02870993180709 -6.70902304215865 -5.20986227555709 -4.78419928117232 -0.291338487104937 1.42764420942827 4.74806065992875 8.92719407515092
-27.6453853693875 -29.6333995905789 -26.3562313166532 -23.653190239993 -23.5201488581571 -18.6677394953641 -20.3857303706082 -15.2373691645536 -15.9363323298368 -13.1000286188993 -8.18087731274692 -9.41104470166293 -6.79127846631137 -1.62711678418246 -2.05473671826449 2.60568560686978 3.31021727648648 7.50786055651578 14.6431576165286
-30.2426530751315 -27.2486040028659 -27.1302987965671 -26.0102884205905 -24.1903383168307 -20.4017640980807 -21.6163064869967 -16.2788125905124 -17.418987456235 -17.2830697926608 -12.0332757863131 -9.60390490618619 -6.94202822771939 -3.51301402178678 -3.57705325213346 0.987075623598965 2.27438050183383 5.59899788769809 14.584564742175
-27.079706547477 -23.2231963851235 -28.3207725264809 -24.6902106978677 -24.8452399947427 -20.8971732833169 -22.5402053572915 -17.6937736251137 -15.0207046248696 -14.8406814315102 -10.0417178847573 -7.46441113732078 -6.19197118065574 -2.70891988060691 -1.55483853600242 2.85032427527688 3.32787478186868 7.40410101630471 14.4634667656638
-22.4515647454695 -24.6153640313582 -24.9994620843367 -18.5444793267684 -21.4393119378523 -17.5482673211531 -19.5905494256453 -22.8330497308211 -17.4571532769637 -15.280040697618 -11.3850593133406 -10.1458186669783 -8.67187495665117 -4.13637347654863 -4.3806113763289 1.3090687231584 1.02772717042403 6.21302609010176 11.4355702833696
-39.1137590148232 -37.0927705504677 -34.6916894652627 -34.3440141417763 -31.0619363524697 -28.0612687804482 -23.614731762626 -22.5920533873818 -18.8420800902627 -15.2793397643349 -12.9534349181435 -11.3492269255898 -7.4655179717324 -3.58493325493552 -4.15518853447654 1.02395155646584 1.53859045722268 5.80630495764992 13.8198871872642
-35.3959979057312 -34.2595423698425 -30.4241198539734 -25.3908366203308 -27.4773997306824 -21.5516070365906 -17.9525660514832 -19.813375377655 -15.4574641227722 -11.2763575553894 -12.4715155601501 -10.1961668968201 -6.3941725730896 -5.55691137313843 -5.74538412094116 -0.734380626678465 -0.521152400970458 4.27480134963989 11.0436740875244
-27.4100678530606 -29.8756592837247 -28.2614625063809 -26.1157029238614 -29.9056580630216 -26.6233819094571 -22.7912209597501 -20.4829629031095 -18.6764329043302 -13.9106457796964 -10.7120068636808 -11.9456589785489 -7.27620058926669 -4.18614512356845 -5.08920603665439 -0.501000699129971 1.00638074007901 4.18402070132169 12.1314055356112
-35.3935622908852 -32.9194793441079 -37.8647613265298 -33.6120567061684 -31.4580306746743 -27.3356857039712 -23.7454528548501 -21.4141540267251 -18.0969962813637 -14.0980567672036 -12.6445064284585 -12.900108311393 -8.92634961388328 -3.33303448937156 -4.91076848290183 -0.780557606436989 0.369167353890159 4.56157686927102 10.6209864876487
-43.6002900470387 -41.1227052081715 -36.2472512591969 -33.8667771686207 -31.9643990863453 -26.3370759357106 -27.1151749957692 -22.6394059528004 -20.1030061114918 -19.7474953998219 -14.9942529071461 -13.8981778491627 -10.2288586963307 -4.65816663395275 -7.67586682926525 -0.996450172771109 -0.893329368938101 3.13273168910633 10.4298865925182
-39.6427182284268 -35.5414151278409 -32.2276486483487 -27.9083317843351 -27.2978695956143 -23.4986142245206 -19.0025014010343 -22.7038296786222 -19.8677281466397 -15.2240552035245 -10.5391644564542 -12.558463009921 -9.68404284390536 -4.7299145785245 -6.11315813931552 -3.14355936917392 -0.614638241854582 2.69851502505216 7.180457201871
-35.797621605613 -32.0083416678689 -30.2155598380349 -26.4076222159646 -24.8835209586404 -26.5429562308572 -23.6476887442849 -18.5866535880349 -18.0821675040505 -16.541159508445 -11.3369301535866 -10.2543057181618 -9.21596419594504 -3.01248824379661 -7.55025565407493 -2.68550383827903 0.347794654152612 2.91389954306863 9.64209568717263
-34.3404075622559 -29.7700340270996 -30.9757301330566 -27.3369438171387 -22.4053642272949 -25.673804473877 -22.8608657836914 -15.7634307861328 -18.9864379882812 -16.0401679992676 -10.8097316741943 -9.87940711975098 -7.88597602844238 -2.29795570373535 -6.07312889099121 -1.05411071777344 1.70000534057617 3.45514278411865 8.5954797744751
-24.1895930116827 -24.9580752199346 -32.1248957460577 -29.7346827333624 -28.2470576112921 -24.1925722902471 -23.1052080934698 -17.6044756715948 -16.6795145815069 -18.6136080568487 -13.7116133516485 -11.5718924349005 -9.71423214132136 -3.32321232015437 -6.92444675618952 -3.08180111104792 0.112117117101494 1.70445186441595 8.51512080972845
-39.4598960009488 -35.8394545641812 -30.665435704318 -30.0482443896207 -23.8634947863492 -24.9771689501676 -21.3982123461637 -17.0526618090543 -15.2635764208707 -14.4452857104215 -9.68763342770663 -10.4840964404019 -6.64731589230624 -3.06886092099277 -2.21212759884921 1.38566407290372 3.27383908358487 6.61550339785489 13.5143700512973
-39.0319920539856 -40.4391537666321 -35.6849804878235 -31.490278339386 -28.4779721260071 -27.3186818122864 -23.0185376167297 -21.2231427192688 -18.6489277839661 -14.2369557380676 -10.755134677887 -10.7487946510315 -7.04325304031372 -1.82586297988892 -3.55324373245239 1.23337354660034 1.84338274002075 6.2252682685852 11.1445197105408
-34.2329359401356 -31.6712065089833 -26.2611952174794 -27.840823208202 -22.9180555690419 -21.0948553432118 -23.1058645595204 -17.3024130214344 -16.4271421779286 -14.0897703517567 -10.5044508327137 -7.90222839008678 -5.40541556965221 -0.252274547923694 -3.06423476826061 2.39876552928578 3.24996372569691 7.32602974284779 10.8568234096874
-24.722707306255 -25.5006919253956 -19.4085593570362 -16.7922530521046 -19.6773581851612 -13.4503665317189 -11.0001483310353 -7.22597840916027 -7.49224618564952 -12.0372500766407 -8.47534135471691 -6.73083833347667 -2.87906030308116 1.53667684901844 -0.155690704692493 4.55582949031483 3.41887422908436 9.59283300746571 14.5447539936412
-33.8710762284019 -33.558045985482 -26.778203608773 -23.1955543778159 -28.1372162125327 -22.0897003433921 -17.8911377213218 -17.0849472305991 -15.8945099137046 -11.5869690201499 -7.90863764502786 -7.98743784644387 -5.80836069800637 0.800850270011207 -1.43668902137063 3.62107121727683 2.72174393913962 8.61774575493552 11.8768666960976
-28.8208055843006 -27.5493936885487 -20.6870127071034 -19.2957239497792 -18.5062418330799 -16.2731829036366 -14.7510652888905 -13.4970198024403 -8.64807037006725 -11.3791056026112 -13.4469824184071 -11.0426283229481 -7.48885062824596 -4.74391273151744 -1.62854102741588 2.79276462901722 1.58528801311146 7.61614891399037 11.2716483723034
-31.6246175419201 -31.6776799808849 -27.2900647770275 -25.6393346439708 -20.6502256046642 -20.4149694095958 -16.94985481609 -18.9810094486583 -11.3635263096203 -12.7018136631359 -14.2478818546642 -11.08777328838 -6.00662323344838 -6.93132301677357 -4.69967743266713 0.0669985164295532 -0.412234271656384 5.44440082203258 9.87580207477916
-31.4993440628052 -25.0262147903442 -24.7099458694458 -21.6306421279907 -21.946678352356 -16.0170137405396 -14.3467447280884 -17.0825311660767 -9.12990398406982 -10.2904054641724 -13.3039361953735 -10.2146608352661 -5.20272464752197 -5.47482509613037 -4.67554874420166 -0.459716987609863 0.537639427185059 4.72677021026611 10.582769203186
-29.2684176445007 -28.1887248039246 -22.6579325675964 -17.3346751213074 -22.4761775016785 -17.9842684745789 -19.0605013847351 -19.7907984733582 -14.8168566703796 -16.4448893547058 -15.2384226799011 -12.195387172699 -8.93490056991577 -6.23715238571167 -4.88658933639526 -0.279400157928468 -0.491895961761475 4.38923711776733 9.15485067367554
-31.5873491980813 -28.8278963782571 -24.6242258765481 -22.1167147376321 -19.0553477027199 -14.9025919654153 -10.9933779456399 -16.755314133384 -8.84877421639182 -10.350097916343 -14.5521280982278 -11.4788496711037 -7.09068896553733 -5.07832362435081 -3.75951220772483 0.511031844399191 0.304416396401145 5.68558857657693 10.4376680634238
-26.6908736402338 -21.0409522229975 -22.561654585058 -16.1455283338373 -20.7762999708002 -14.3526263410395 -14.7831893140619 -16.6157279187983 -9.71471740549261 -11.0339713270014 -13.4597087079828 -8.94452430551702 -5.33651687448675 -5.35721542185003 -3.79597999399359 0.319778901880436 0.655457002466374 5.27244613820856 9.90311620885675
-32.2235433145003 -31.8472348733382 -27.3038922830061 -31.1803533120589 -30.850248484178 -24.8621083779769 -23.0852490945296 -19.3244954629378 -16.4987165017561 -14.4445363564925 -13.556022791429 -11.3489781899886 -6.02743545012041 -4.91945853666826 -5.52077880339189 -0.600578455491501 -0.309255747361618 4.5581711248918 8.00893196626143
-28.7857593709772 -31.733337801153 -24.8351787740534 -23.5810474569147 -25.2846721822565 -18.5807689840143 -20.2878879720514 -17.4806408101862 -14.6635021383112 -16.8499492818659 -12.3924736196345 -10.9001716787165 -8.19432489221746 -3.97206155603582 -3.48676149194891 0.999156553095037 1.38743360692805 6.2426381891424 10.4246345346624
-35.5762291648171 -33.6100502707742 -32.4844475486062 -26.1775589682839 -29.1986237265847 -24.9002419211648 -20.1940422751687 -22.8964462973855 -17.1287499167702 -13.8917122580788 -10.7690277793191 -11.635690758445 -6.5411244132302 -3.84140593788841 -2.79631621620872 1.32352440573952 1.45217125632546 6.55792324759743 14.6654299996116
-39.1926831505515 -35.2237653038718 -29.8911160729148 -25.9306897423484 -28.4448613426902 -23.5456914208152 -19.9446591637351 -23.3522519371726 -16.2179135582664 -17.2837323448875 -16.0921887657859 -9.40255444266579 -8.5041932366111 -4.71901791312478 -5.24695103385232 -1.24290364005349 -0.405220916054464 3.74486453316429 9.54605300209739
-43.0045473618941 -39.9633486314253 -37.6305353684859 -32.6308176560835 -32.2375299973921 -28.5568125291304 -24.5018923325972 -23.9053270860152 -21.5754854722456 -17.9195978684859 -13.7342569871382 -10.6967737718062 -8.89742684797807 -4.01690316633745 -5.15037751631303 -0.305376295609907 0.472921128706499 5.20528387589888 10.2532255606218
-42.3260661298578 -38.98065292185 -35.9667292768305 -33.7060481244867 -28.8432780439203 -27.8065463239496 -22.6953364545649 -20.6919909650629 -19.2859393293207 -16.2647715741938 -11.8799544507807 -11.7218218976801 -7.42194473093206 -2.40969192331487 -4.72068130319769 0.809784776514228 1.08974350148981 5.07525909597224 10.4550074403936
-41.8259417533875 -40.3641039848328 -37.0262438774109 -34.749907207489 -31.0750414848328 -25.8969485282898 -25.9404360771179 -24.760031414032 -19.6144320487976 -16.9106471061707 -15.1989886283875 -9.70617551803589 -9.42850179672241 -6.63197202682495 -4.51378698348999 -1.02134389877319 -1.22711629867554 3.72945718765259 8.35599737167358
-45.4487997835333 -41.2029043977911 -36.0002486055548 -35.9987379854376 -31.7658087557012 -28.9172140901739 -25.0208899324591 -21.5851332491094 -18.4690634554083 -16.9503943269903 -14.1747595613653 -11.19643276388 -9.12548320943659 -4.99967449361628 -6.26070659810847 -1.50066631490534 0.037270849401299 3.01714736765081 9.11464912241155
-31.4727566632357 -33.4088795575229 -31.6209042462436 -29.3887684735385 -24.5554860028354 -26.1684773358432 -21.8226178082553 -19.6132672223178 -19.9696667584506 -14.9874394330111 -12.1694882306186 -11.2698967846957 -7.29016808596524 -4.35304192629727 -3.99831513491544 1.45793600949374 0.915280064669524 5.4476096239957 11.0910231676969
-33.8900343548168 -36.284195579182 -33.3539663921703 -30.5135962139476 -26.0942618023265 -25.4400946270336 -22.6543623577465 -16.9366995464672 -17.6373182903637 -15.1154486309398 -9.9002424846996 -10.8615595470775 -9.33807245601307 -3.73673120845448 -5.04394976009022 0.446709953654896 0.426780067790638 5.5730412830006 10.236236893047
-45.5795181101019 -40.1680686777288 -35.8149650400335 -34.9711044138128 -29.4149291818792 -27.604695112055 -24.6568229501898 -21.523266584223 -19.5385558908636 -16.4680717294866 -11.7209556406195 -11.585106641596 -8.86683920080011 -3.31876066381281 -7.3089244669134 -2.04741552526301 -0.347677976434881 3.79113599603826 10.4331218892878
-40.7870455134999 -35.8420114864003 -33.5626039851795 -29.8309946406971 -28.4003153194081 -24.8237848628651 -20.8622980464589 -16.407753979076 -18.949013744701 -15.3019647945057 -10.0580435145985 -10.1339121211659 -8.24860862385143 -1.3175535548817 -3.37839225422252 2.05931946147572 2.36096283305775 6.3983716617931 13.7999195705761
-27.4534682707353 -24.4259261564775 -19.560569711165 -22.4612273649736 -17.2776412443681 -13.7700919584794 -17.0899314360185 -10.7927569822832 -14.7991866545244 -13.9902381376787 -8.03214067979292 -9.22593111558394 -7.13965601487593 -0.532932229475541 -4.66977686448531 0.0433483643965289 2.37245374159379 5.01319699720903 11.9555087609725
-13.5697500749068 -18.4760801835494 -23.204447035356 -20.9442579789595 -25.1391127152876 -24.3287107987837 -23.2291090531783 -17.8956511064009 -19.597212080522 -19.5442450089888 -14.1290419145064 -13.1074068589644 -12.0236189408736 -5.09026170210405 -5.9295332475142 -1.97866273359819 -1.01095223860307 2.87983011765914 10.7621018843217
-32.3460679574446 -30.0354371591048 -23.9873109384017 -23.0229669137435 -29.4264779611067 -26.6684518380599 -24.9333596749739 -19.9168687386946 -20.9532380624251 -16.917147211595 -12.5143495126204 -12.8547559304671 -9.08589225248857 -4.02914672331377 -7.13853698210283 -1.51230483488603 0.120156712965532 3.18927235169844 11.3732985930009
-33.4897486079823 -28.4373766292225 -31.1954599727284 -29.1800218928944 -31.2404848445546 -24.6581026424061 -23.6866098750721 -21.865893017162 -20.2327944148671 -18.0867563594471 -13.5366236079823 -11.4983946193348 -9.83505500446666 -3.35450805317272 -7.1893106807362 -1.37341560016979 0.139460910450328 2.94385086406361 12.0309094082225
-33.1070217479359 -29.0419430125843 -34.2700008739125 -34.8415531505238 -28.8791813243519 -25.9929394115101 -26.0628704417836 -21.7131656993519 -18.6086201060902 -17.0740246165882 -13.3153175700795 -11.0394005168568 -10.0725941051136 -2.55341380726207 -6.98440593372692 -1.44879573475231 -0.716694294322622 2.23629623759876 13.1739202152599
-31.53777811744 -32.7307064316489 -25.9697773239829 -24.3191997788169 -27.8607952378013 -25.1288044235923 -21.9747783920982 -16.7193729660728 -20.5715076706626 -18.1577503464439 -12.6831409714439 -14.6005832932212 -12.4785969040611 -5.79421351172707 -7.8108284256675 -2.72591517188332 -2.19493410804055 1.85246922753074 11.2077658393166
-16.101141019301 -18.6730061010881 -12.8191700415178 -11.2704983191057 -17.4095936255022 -16.4741383032365 -18.5275173620744 -13.0569038824602 -16.3987217382951 -13.1810169653459 -7.80371670289473 -9.76310352845626 -7.54986385865645 -0.161037488417193 -4.4683990912004 1.13286967711015 2.20545955137773 5.65048881010576 16.1462229056792
-15.5750486460599 -13.0677167979154 -13.5941717234525 -18.4415037241849 -20.2189733591947 -17.1711027232083 -20.5689565745267 -14.5925657359037 -16.007810792056 -12.8786012736234 -7.57626744183627 -7.69677754315463 -5.89160748395053 1.36613635149869 -2.76744099530307 1.68783930865201 4.61448554125699 7.49533537951383 16.4271992835132
-30.5319673191417 -25.8879739414562 -23.6833345066417 -28.4155580173839 -27.338783420216 -22.6376611362804 -20.2657662998546 -16.8781587253917 -17.8688012729992 -12.9803144108165 -9.05606094707142 -8.99319664348256 -5.70562569011341 1.35507186542858 -2.07903686870228 2.08468040119518 4.26882823597301 7.39997657429088 15.999743663181
-18.553574406017 -22.8809860576283 -20.9377754558216 -19.0496185649525 -24.5063598979603 -24.3800896037709 -23.6968963969838 -18.0456741679798 -17.3771789897572 -14.6046646464955 -9.94647678028453 -9.59750445972789 -7.38321002613414 -0.315127216685902 -5.54582484852184 1.90331760753285 2.27675835002552 6.20596329082142 13.8957721363414
-15.8293858181347 -11.5946827541698 -18.2481899868358 -21.2695522915233 -16.0915279995311 -17.1546459804882 -15.9802303921093 -22.4503574978222 -19.3155003200878 -17.9229183803905 -12.9316387783397 -12.1649819027294 -8.34262853969227 -4.27990156520497 -4.66831785548817 -0.340774596821177 -0.304227889667857 5.07517522465099 12.1282314647328
-31.67848554958 -32.2521206508983 -25.0206295620311 -23.4178539883007 -28.107398666035 -26.6444431911815 -21.5621678005565 -20.051776565205 -20.8260571133007 -16.5968205105175 -11.8213345180858 -15.0136181484569 -12.5320049892772 -5.65001264918934 -6.70681730617176 -3.12690702785145 -2.31685987819325 2.13703950535167 11.2015245784413
-36.0942414630543 -34.4947617877613 -30.6166756976735 -28.7651284564625 -29.7769616473805 -27.1253617633473 -23.9289925922047 -18.7698281634938 -18.1388734210621 -16.0339501727711 -10.8533967364918 -12.8772996295582 -11.2397912372242 -5.09478315006603 -7.13010152469982 -2.43086560856212 -0.718882881511341 2.71810976375233 11.0420662533153
-15.7833802223206 -20.6196763038635 -13.8779656410217 -11.4685418128967 -17.2811867713928 -16.6186959266663 -12.0244080543518 -14.2414147377014 -11.8855492591858 -15.8970772743225 -14.0269448280334 -7.30551118850708 -10.6074292182922 -3.75962228775024 -7.14240427017212 -2.02985544204712 -0.292735767364501 3.9938738822937 11.983780670166
-24.1988418752497 -21.6861465627497 -28.6620605642145 -22.9598510915583 -22.4571655446833 -29.0190933400934 -26.551342790777 -22.4980285817927 -21.3902977163141 -18.9089592153376 -15.8187988454645 -13.354227846319 -9.78432542627508 -5.54077035730535 -6.11343271082098 -2.77801782434637 -1.5431392843073 2.26766126806086 12.2296115701849
-35.6287464575334 -31.7455715612932 -28.1703571753068 -25.4852222876115 -30.7433361486955 -28.8627323584123 -24.1153263525529 -21.46453518434 -18.0669979528947 -14.730575986342 -12.2592319922014 -14.1184505896135 -9.52177853150801 -4.1780685858293 -8.58121342225508 -4.42437214417891 -0.643492169813676 0.659820131822066 12.9589849038558
-30.5598366737366 -29.2019074440002 -23.0404427528381 -26.2823822975159 -28.8971245765686 -23.0579293251038 -19.3818772315979 -19.5747673988342 -19.3216393470764 -14.5631707191467 -11.5151284217834 -12.1451409339905 -8.36544542312622 -3.00729875564575 -6.22844438552857 -0.363438892364503 1.24181814193726 4.12079877853393 12.6674859046936
-28.6921160784635 -28.5433924761685 -25.9118235674771 -20.4299586382779 -18.990593251315 -19.8083308306607 -17.4783976641568 -12.0210593310269 -16.0006907549771 -12.4277842608365 -6.92976408871737 -8.6365588274869 -8.36727553280917 -2.79727202328769 -4.15030699643222 -0.994587239352139 1.26402443972501 3.38122052279386 14.02527588931
-24.3500255064531 -26.1639255003496 -25.515293450789 -19.6636088804765 -26.2180522398515 -19.378761620955 -19.4152911619707 -19.0471347288652 -12.6223243193193 -14.1916507200761 -10.9665568785234 -10.6972621397539 -6.65441736741499 -2.82366213365034 -3.50178179307417 0.997850088639694 1.42304959730669 5.4570499940352 12.0076004548506
-34.6081636862321 -36.600923390822 -31.4160746054216 -27.2811907248064 -30.2061022238298 -23.2261789755388 -22.8487566427751 -16.7360666708513 -20.1917246298356 -16.4423654989763 -11.2077692465349 -12.7322958426042 -8.92383179231123 -2.6888330893083 -4.01590714021162 -0.718185277418655 0.779029993577439 3.82260718779131 12.3063637299971
-31.3696783065796 -32.9286916732788 -26.6784132003784 -24.2903249740601 -20.765220451355 -19.5623891830444 -22.8748586654663 -18.4632604598999 -18.9220273971558 -15.0968473434448 -10.0092866897583 -11.8880994796753 -8.67544345855713 -1.20273380279541 -4.77104740142822 -0.390544700622559 1.01080722808838 4.46786136627197 15.1544072151184
-32.777404347333 -33.4155536088076 -26.5249858292666 -27.7935939225284 -21.2499843033877 -21.2947612198916 -19.1535067948428 -17.5437426957217 -12.3331332596866 -15.0480609330264 -15.3782954606143 -12.9103713425723 -7.54711298075589 -5.39235071268948 -4.88758234110745 -2.54624513712796 -1.70861200419339 2.06932588490573 10.6616296378049
-38.8528728571805 -35.067277916995 -30.4460315791043 -33.0022983637723 -26.7949619379911 -27.0059452143582 -22.6555004206571 -21.8221378413114 -18.6743297663602 -14.8348980036649 -15.4615230647 -12.0455722895536 -7.85076714428988 -5.25173951062289 -5.76664925488559 -2.96172333630648 -1.58163262280551 1.29956053820523 10.0888714703647
-25.3945733330467 -29.1513253472068 -22.502819182656 -25.7805291435935 -20.2168275139549 -23.8823472283103 -18.7997590325095 -18.9210549614646 -11.7280179283836 -11.4889088890769 -13.7103730461814 -11.2480851433494 -6.47969258048318 -3.01596272208474 -2.60493481375955 0.541501877524635 1.15421473763206 3.50291716835715 11.9811590888283
-20.3843276977539 -24.8917015075684 -23.2939384460449 -28.1906707763672 -26.3126953125 -23.3132904052734 -18.2456520080566 -19.5724189758301 -12.5565994262695 -11.0472438812256 -14.1348636627197 -8.73481636047363 -6.06737594604492 -2.75612716674805 -2.16027717590332 0.834340286254882 0.904107284545898 5.71035785675049 14.5717937469482
-28.4029288031838 -28.2488302924416 -21.6334662177346 -20.5103125312112 -14.943444702842 -16.3870558478616 -13.6851610877297 -14.7101797797463 -10.0362086035989 -12.4545550086282 -10.8233732917092 -8.80186412117698 -3.3413462378762 -4.14331576607444 -2.47826335213401 0.573675658486106 1.29756596305154 5.836207892678 15.0768037102439
-37.3029028892517 -30.9362723350525 -29.8099905967712 -25.6346823692322 -21.1997229576111 -18.8939063072205 -22.0422980308533 -15.6529776573181 -15.4001662254333 -15.3268820762634 -9.68595762252808 -9.01832265853882 -6.9015585899353 -2.00833196640015 -1.22655172348022 2.85783414840698 2.12283449172974 8.07843141555786 16.0552697658539
-16.452946506847 -23.6760338176381 -25.1435135234486 -28.6722725261341 -26.1078537334095 -23.4753387797963 -18.1288765300404 -14.3686207164418 -20.4222076762806 -15.1313370097767 -11.157198749889 -10.0556782115589 -6.92457851063121 -3.04684337269176 -2.92877277027477 1.26897541392933 0.338526881824841 5.59485832561146 14.7293562065471
-37.3568539792841 -35.7182355100458 -29.2992863828486 -27.9915700132197 -28.9203953916376 -22.3981099302118 -20.381855505163 -20.7415623838251 -19.047855871374 -13.3160062009638 -11.6483502561396 -10.6127305204218 -6.92529537027533 -3.37150432413275 -4.33441402261908 -0.179152029210872 0.0210127657110029 4.97001407796686 14.0804464643652
-23.3807731801813 -23.0389648610895 -26.3653236562555 -20.1940475637263 -21.2420860463923 -23.1431518728083 -18.1662651235407 -23.694646471197 -19.1771064931696 -14.4028907949274 -11.4907776052302 -13.478072755987 -8.35508691614324 -4.0189548665827 -4.5214954549616 -0.122912996465509 -0.631978624517266 4.22611463720148 11.4778541391546
-29.3977910648693 -28.4071523319591 -21.9099446903576 -19.6871358524669 -20.7915708195079 -15.0809003483165 -17.8533155094494 -12.4158250461925 -14.124069369923 -15.3865148197521 -9.88481346477162 -9.93426910747181 -9.15839973796498 -1.31891266215931 -3.56859032024037 -0.731414950977673 1.2671125758778 4.78600867878307 13.1732838977467
-32.6235808545893 -29.6158751661127 -25.0363806897944 -23.3849372083491 -23.0638159925287 -17.6661376172846 -19.160499494726 -12.105811994726 -16.4794120008295 -12.405372541601 -8.26251403635198 -11.6589507276362 -7.72427741830999 -1.57857696359808 -3.38417808359319 -1.26541892831976 1.79696090871638 3.78782089406794 12.238040525263
-33.4408602974632 -33.5506091377952 -27.6415248177268 -26.8260875008323 -28.987933661721 -23.6278758309104 -19.4270930550315 -17.6198878548362 -16.100913550637 -11.2366042397239 -8.5338397286155 -11.6066088936546 -6.8459620735862 -1.64681389548562 -5.63572075583718 -2.39286186911843 1.17543647072532 2.16506716988303 13.69768855355
-40.3463059598749 -38.2947770292109 -32.0995637113398 -31.4134980375117 -25.1517831022089 -25.6641961271113 -24.1971627408808 -17.4837838346308 -20.3493920499628 -17.4948426420038 -12.375280492956 -12.8498269254511 -11.119758718664 -3.90225230997259 -4.71113979166204 -2.77163898294622 -0.518739813024347 1.75537861043757 11.6525667970831
-22.6607981595126 -29.557015505704 -27.719010439786 -30.7303477200595 -26.0028010281649 -27.6507426175204 -26.2941599759189 -19.9313746365634 -18.196793642911 -19.0516367825595 -14.8708926114169 -11.5429793271151 -8.560584154996 -4.40126523104581 -6.73339375582608 -3.35085019198331 -0.944930163296785 1.4317196932706 13.626897725192
-8.75438111912121 -11.7026786197316 -17.3180121768605 -19.6361808169972 -23.9739989627491 -21.815521179546 -24.2335509647023 -21.85390847813 -19.9174346316944 -14.7794646609913 -12.1889323581349 -12.7451133121144 -8.20496934543957 -3.76987641941417 -6.98150437961925 -5.4970912326466 -0.274431167949331 -2.01619142185558 11.4106951366771
-11.0011026382446 -15.4618722915649 -12.8110639572144 -10.8903429031372 -9.91463108062744 -16.3901025772095 -13.9613973617554 -16.735756111145 -16.2771150588989 -9.71946544647217 -9.59562702178955 -12.5715867996216 -6.97150821685791 -3.86363048553467 -10.5359308242798 -7.0010835647583 -0.646135520935058 -2.54332180023193 9.54355316162109
-13.3162291613492 -13.7148612109098 -19.4526560870084 -17.5034983721646 -17.4589274493131 -17.2374919024381 -21.5229533282193 -17.6831515398892 -17.2831538287076 -11.725082692233 -9.18580275448886 -11.149887379733 -5.86882429989901 -3.66509467038241 -6.43128043088046 -3.60980444821444 1.67600411501798 -0.264465626803311 11.0348760518161
-28.5564422867515 -27.1558761856773 -31.2742576859214 -24.8567123673179 -24.9723549149253 -27.145935084603 -21.538757350228 -17.2043380997398 -19.2188301346519 -14.8346443436363 -10.402360942147 -12.6114864609458 -8.96755221106789 -5.74333384253762 -5.23839953162453 -4.75411226966164 -0.169036891243675 -1.97030642249367 9.79387280724265
-29.2656082673506 -24.1843742890791 -27.3515762849288 -24.2680611176924 -19.9670166535811 -23.014910177751 -18.3334602876143 -15.9345268769698 -17.8803696198897 -11.5133842988448 -9.07035298780961 -10.2049431367354 -4.66907353834672 -3.47821851210161 -0.995216803117231 -3.22676892714067 2.46329454942183 -0.958294348283246 11.1999340490861
-35.6250421524048 -33.2535173416138 -29.998436164856 -25.0099603652954 -23.6432306289673 -23.1515085220337 -17.6556741714478 -18.1442644119263 -20.8327905654907 -14.0800783157349 -12.7277013778687 -12.6705457687378 -7.9279806137085 -5.87928600311279 -4.59570331573486 -5.47854442596435 -0.154922676086425 -1.90440578460693 9.16854457855225
-25.4159621672197 -27.6377868132158 -23.8644370512529 -18.0118674711748 -20.7623633818193 -19.6373824553056 -14.0129031614824 -16.7955245451494 -16.1270293669267 -10.2039603666826 -6.98105043931441 -9.96524233384566 -7.42634768052535 -2.98390001817183 -3.35694307847456 -2.82780451341109 1.93963246779008 2.95480065779252 11.0605426354842
-23.5634664188732 -18.5741857181896 -23.9954122196544 -22.2919133793224 -20.2239888798107 -20.2157949100841 -15.7100652347911 -13.7647298466076 -15.7009137760509 -10.8813546787609 -7.82034813274037 -10.4175771366466 -5.77684151042591 -2.15076195109974 -1.23716293681752 -1.62940346110951 3.00020373951305 3.35529864918102 11.7473212588917
-18.8133710167625 -20.9066899559715 -24.1856625817039 -18.2054341576316 -19.0045445702293 -20.3814442894676 -14.8607228539207 -16.8340848229148 -14.5521558068015 -8.89562733390115 -8.24986775138161 -10.1811974785545 -4.97902233817361 -1.52824909903786 -4.39061482169411 -2.62609799124978 1.65869204781272 0.809282944419166 9.7186619498513
-30.7762399933555 -28.448481204293 -22.9092241547324 -19.5292421601035 -19.8618303559043 -15.5500704071739 -10.6540571472862 -11.8021780274131 -12.8354879639365 -6.42139876105569 -4.2288366577842 -9.24860251166604 -7.14373076178811 -0.816071154854516 -7.65261137702248 -3.10096228339455 0.433696148612281 0.426776287772437 11.9695466735146
-40.2606637954712 -35.5707376480103 -33.8412263870239 -29.0582635879517 -30.5949991226196 -24.2092264175415 -21.4685266494751 -21.5310647964478 -16.6454446792603 -15.0877054214478 -12.386350440979 -11.6759984970093 -6.70044116973877 -1.87300662994385 -8.12501316070557 -4.63791637420654 0.453651618957519 0.101764869689941 11.1059433937073
-38.5072183955799 -34.134861980785 -34.6476908076893 -34.6001711238514 -30.2941141475331 -27.5912409175526 -22.7223139155995 -24.9611559260975 -19.7634058345448 -16.5649614680897 -13.6957178462635 -10.5083208430897 -8.13503936420787 -3.65735725056041 -7.1169805873524 -3.49454215656627 1.02237793315541 0.382864917408337 8.99747654307972
-40.5970024282282 -39.8497261220759 -36.2314132863825 -33.2247070485895 -27.2943329030817 -27.8541435415095 -24.7472938710993 -20.1685661489313 -19.5759834462946 -17.1308006460016 -12.2672771627253 -12.0469364339655 -9.33839074915106 -4.15541498010809 -6.82089845483953 -2.25550882166082 0.481677610223944 1.10026701146906 10.1435919588262
-30.4593417167664 -29.9024607658386 -25.1475817680359 -20.253382396698 -19.2664896965027 -16.2100817680359 -17.2010142326355 -11.3343550682068 -16.820349407196 -13.306397151947 -8.06295461654663 -10.8117758750916 -7.43492574691772 -1.42578001022339 -7.52038831710815 -3.34958524703979 1.64168100357056 1.58944253921509 12.3818328857422
-33.4269013664939 -31.6433625481345 -32.8115639946678 -26.5224023125388 -27.2264275810935 -28.3999200127342 -23.7907204888084 -21.0641045830467 -18.6275010369041 -14.4030976555564 -11.4306588433006 -10.2821183464744 -7.00951435782693 -1.96625759818337 -7.21248867728493 -1.68456700064919 1.07193896553733 2.45613429329612 11.3223566748879
-20.4502792965282 -15.2862091671337 -20.6018028866161 -17.6527100216259 -24.145359099995 -24.3658409725536 -25.9804611812938 -20.5561714779247 -18.5116196285595 -17.5173416744579 -12.5138149868358 -12.8038731228222 -9.94438368190418 -3.06400495875965 -6.95850950587879 -2.36290747035633 -0.851955474506724 2.644285141338 13.9846543658863
-12.9142395192927 -16.3128124410456 -12.2868820363825 -16.8612667257136 -15.5886608297175 -21.4206196004694 -19.1204715902155 -15.4219089681452 -19.3282924825495 -17.7197223836725 -12.15368234461 -13.2489734823054 -8.34728776758367 -4.76423990076238 -9.55282174890691 -4.57503091638738 -2.57997094934637 -0.00812112634832118 13.2842425172979
-19.6425205057318 -19.1430354898626 -17.9002719705755 -17.9183612650091 -18.9821277445013 -23.5572086160833 -21.3955264871771 -15.1951022928411 -15.9381366556341 -15.3305164163763 -11.5856300180609 -11.9473167246038 -6.80283125097101 -1.99242551976984 -8.6382270639593 -3.75143392736262 -0.140510160272772 0.828930299932306 12.447629850561
-18.4595928105441 -22.7715816411105 -17.5784091862765 -20.7557315739718 -19.6824283513156 -26.1363506230441 -26.1532421025363 -19.2763767155734 -20.5133495244113 -16.1697063359347 -12.5671176823703 -13.7045993718234 -9.22646521654996 -3.25009726611051 -8.68695639696988 -3.52899359789762 -1.08677100268277 1.79349900158969 12.3946824160489
-20.4338556289673 -18.4437433242798 -21.6232858657837 -21.2377267837524 -28.1825662612915 -29.7793184280396 -30.2429224014282 -26.4000154495239 -21.6310144424438 -19.6283632278442 -16.0084901809692 -14.998045539856 -12.6822896957397 -5.91884670257569 -9.71427593231201 -4.21387729644776 -3.09883937835694 0.588872337341307 10.4975651741028
-26.8766677249562 -23.3221900333058 -18.8061759341847 -18.0703170169484 -14.3233573306691 -20.3243682254444 -15.7240950931202 -13.4336249698292 -15.785874115337 -14.3648860324513 -8.69935487400402 -7.58228944431652 -8.99940751682628 -2.41481469761242 -8.11993096958507 -2.98427461277355 0.795190108906137 2.45941282619129 11.7053496967662
-28.8526446429166 -27.7009951678189 -29.3765208331021 -28.6855303851041 -29.1985461321744 -26.0895869341764 -21.4653727618131 -21.1200396624478 -22.3801905718717 -16.5709330645475 -12.8534247485074 -14.856585225192 -11.2708098498258 -4.79983397397128 -10.8562132922086 -6.24305029782382 -2.10740919980136 -2.04491873654452 8.48198155489835
-18.8818152861162 -22.9901145414873 -21.4667533354326 -24.7564452604814 -24.7521346525712 -19.7976859526201 -23.9047835783525 -19.1333259062334 -17.1730521635576 -12.723472924666 -10.2507518248125 -12.2628844694658 -8.86403688950972 -3.63347467942671 -8.45152697129683 -4.74359163804488 -0.815903039412063 -0.088480325178665 7.67814412550493
-21.2517195181413 -15.98338989778 -12.0350752310319 -15.8954534964128 -9.03466705842452 -11.8656797842546 -14.9043722586198 -13.1941481070085 -18.0812216238542 -12.3873205618425 -8.89487366242842 -13.182946248488 -8.9147348837419 -3.92726234956221 -7.49545387788253 -3.93492798371749 -0.424130483107135 1.28996940092607 10.4020614190535
-29.5981522820213 -25.4881097099998 -22.0283662102439 -24.6860810539939 -19.7953301689842 -21.2015153191306 -27.0306550286033 -25.4959145806052 -22.6771622917869 -18.6723595879295 -15.9375001213767 -15.7532387993552 -10.1562691948631 -8.97463619925759 -7.39043247916482 -4.30612194754861 -2.00857746817849 0.856754181601783 10.1951335646889
-30.1838674025102 -25.1426686720415 -21.4575261549516 -25.3111180738969 -23.3898648695512 -22.2791432814165 -26.8224324659868 -22.0390614943071 -20.3649663404985 -16.2554730848833 -13.503573365645 -14.6716947035356 -10.0638570265336 -4.82924742265181 -9.36497206254439 -6.14447493119673 -2.32313818498091 -1.05803389115767 10.0311403794722
-37.3519789002158 -34.4473692200401 -32.9852339050987 -33.6934858582237 -30.507786395333 -28.1191946289756 -23.3408056519248 -22.0535703919151 -20.5305143616416 -15.8490835449912 -12.2872377655723 -13.4031702301719 -7.11192763068459 -7.90428221442483 -6.42313635566018 -3.06698668219827 -1.48717749335549 1.07291734001853 9.107577679374
-42.5667752699419 -38.4495458082719 -35.231657929854 -31.4262570814653 -29.6681737379594 -27.2204465345903 -23.5246877150102 -18.6916608290239 -19.1541089491411 -15.5034894423051 -11.1493634657426 -11.6910256819292 -8.38488287492232 -3.76439947648482 -7.36926168961958 -4.13103003068404 -0.637762971357866 0.671088270707564 10.5314198060469
-34.9861623503945 -34.9128820159219 -28.1338636138222 -28.2268163420937 -28.6639081694863 -24.8544980742715 -19.6958410002969 -19.1659490325234 -18.0341893889687 -12.967615292289 -10.8933355071328 -14.9499341704629 -9.49510018608787 -5.02872292778709 -10.3292524077676 -2.26898019097068 -0.740471050956032 -1.34994141838767 9.57176859595559
-36.5876948443326 -32.3483683672818 -27.8842265215787 -27.2967936602506 -23.0946986285123 -21.1908900347623 -17.0330493060025 -12.0114867297086 -16.7077776995572 -12.0942217913541 -7.32713004025546 -11.0581576434049 -7.05212660702792 -2.1671969500455 -7.06475706967441 -0.194224080172454 1.56836823550137 -1.28331633481113 11.793760100278
-38.6827567447316 -37.3606742252003 -31.9004729617726 -27.1356757510792 -27.4122832645069 -23.8659385074269 -20.792841278423 -17.010126434673 -17.7556136478077 -12.5047152866017 -9.02208169590343 -11.7767699588429 -7.79884561191906 -2.91223939548839 -7.75835450779308 -0.265331589091907 0.845653213154186 -0.0104392398487434 9.55099169124257
-42.668617031791 -40.99777581475 -36.8583066680215 -33.7116391875527 -30.4621923186562 -26.4005925872109 -24.0477521636269 -19.243152401664 -19.5053518035195 -16.4697530486367 -11.9852235533974 -11.9804666259072 -7.90253617546775 -3.38054063103416 -8.11408784172752 -0.405944607474588 1.01383803107522 1.01179144599221 10.9129144928672
-32.6483800627969 -37.2328717925332 -34.121310971 -28.4753568389199 -26.3319814421914 -27.8839109160683 -22.2390630461953 -19.1147382476113 -19.5704381682656 -14.7097814299844 -11.641460201957 -13.5986154296181 -8.51675202629783 -3.87434747002342 -8.42911507866599 -0.9730375029824 0.427389361641623 0.337091662667014 9.27661535956643
-36.9791557181965 -33.0843459952961 -35.6723815787922 -32.9065009940754 -29.3421203483235 -24.939482866634 -23.1212150443684 -20.6716873038899 -18.2988349784504 -13.9318572868 -12.1389495719563 -12.1325141776692 -6.88682669292797 -3.29768675457348 -7.8161613334309 0.276657880436289 0.710995496403086 0.0234916817058206 8.32103520740162
-25.3109513802962 -22.1789857430892 -22.0036584420638 -27.1666490121321 -25.2051507516341 -23.1199990792708 -23.6889192147688 -17.0168267770247 -15.7615968270735 -15.5702745004134 -10.840654520555 -8.72853293852373 -7.80735221342607 -2.16307654814287 -6.42563834623857 1.85090240998701 2.29992947144942 2.22235092683272 8.783820958571
-25.3797891616821 -27.8179452896118 -22.11383228302 -22.5888383865356 -25.5134866714478 -25.6698854446411 -22.2463777542114 -16.4345796585083 -14.4751527786255 -11.5657022476196 -8.4155252456665 -9.6982400894165 -4.65181522369385 -2.15792446136475 -5.47694568634033 1.39455623626709 2.15107746124268 2.0723554611206 9.16442413330078
-12.91845684485 -18.5965955777602 -18.3220365567641 -21.2560117764906 -13.9475706143813 -16.2990758939223 -21.2078969998793 -18.8306997342543 -15.5697935147719 -12.2406309171156 -12.7694128079848 -10.6040075345473 -5.62597446875139 -7.90459423498674 -6.0203435941176 -0.625028423829512 0.855343051390214 -0.483196072144942 7.49371356530623
-27.3925643660805 -24.6727691390298 -22.9726768233559 -27.0295272567055 -28.0130096175454 -25.0850616194985 -22.4701667525552 -16.2501121260903 -16.755105564811 -11.8498569228432 -10.137637684562 -10.2825542189858 -4.7313476302407 -3.32374150536277 -2.56250722191551 2.13120310523293 2.67298262336037 4.23276179053567 12.2464150688865
-34.0640563878146 -35.666458121213 -30.9004096898166 -28.3781814488498 -23.6839485081759 -21.6677017125216 -19.2851371678439 -14.296829214963 -16.9291572484103 -12.3889446171847 -7.61787413683805 -12.5910873326388 -7.25588416186246 -6.2147426518527 -3.96965598193082 1.36307717236605 1.16513825329867 2.63434601697055 10.7163496104154
-22.4745266307484 -26.4492122996937 -27.7373859752308 -22.7674229015004 -26.9668133128773 -27.3670933116566 -24.1314976085316 -17.5014088023793 -19.798638569225 -14.2176143993031 -12.7481891978871 -12.3183491099965 -6.9103462566029 -5.66353534351696 -5.66304706226696 -2.76004527698864 -0.655490146983755 -0.864144550670279 11.0833227764476
-25.1486473516984 -29.4597969488664 -26.6447754339738 -21.8368034796281 -23.3201981024309 -18.3832931952043 -13.6276569799943 -14.9994583563371 -15.287399335341 -8.96930508180098 -9.66544918580489 -10.1170921759172 -4.53186611695723 -1.95588497682051 -2.42795757813887 -1.02285961671309 1.67051501707597 1.0810565514998 12.0287828011946
-36.9445318568837 -32.6518797267567 -30.0419439662587 -27.0279020656239 -22.8109297145497 -21.8639387477528 -16.7463316310536 -17.3511862147938 -14.3690122951161 -8.85057204853405 -8.50336974750866 -9.73920768391002 -4.03114646564831 -3.51152366291393 -2.42725700031627 -1.04083770405163 2.16796738017689 1.14785820354115 11.9326563488353
-28.0995414820584 -24.5060318079862 -19.8815124598416 -17.9058807459745 -17.0715835657987 -17.6739891138944 -12.4982364741239 -8.7186916438016 -13.0893657771024 -7.62806015881625 -3.46149712475863 -5.63563614758578 -3.38867455395785 -1.29859810742465 -2.15440827282992 0.984816733273593 4.19530409899625 4.03419894305143 14.3173052701083
-24.8532225608826 -21.3145339012146 -17.3079688072205 -12.9783389091492 -16.3178870201111 -14.5421530723572 -9.19113798141479 -11.3101546287537 -10.3986784934998 -4.67433233261108 -3.4238974571228 -6.83267278671265 -4.06086797714233 -2.94822568893433 -4.20230550765991 -1.96820516586304 2.16841249465942 2.16998987197876 11.5282133102417
-23.5597518834201 -21.3755477818576 -16.0628036412326 -13.9579986485568 -16.9661964329806 -16.5086997899142 -11.2603229436007 -7.79834212389859 -12.1250270756808 -9.98114050951871 -4.40472449389371 -7.83879698840055 -7.28255881396207 -2.7871993931857 -4.25354422655973 -0.624660864743319 2.63308010968295 4.72317372235385 12.2261777964505
-18.1832955533808 -16.5945733243769 -11.5039361173456 -9.89702731912786 -9.62005359476263 -14.7166093046015 -10.0387757474726 -13.8010247403925 -9.33503276651556 -5.3872407132929 -7.92884189432317 -8.65199024027044 -3.0387299711054 -4.52036220377142 -5.89704639261419 -1.78330165689642 1.52090709859675 3.47320430929011 10.5681979005987
-19.7900776169517 -17.210636546395 -11.9337124130943 -9.88362162329934 -15.1439785263755 -14.4642376206138 -10.8250717423179 -14.8575252793052 -9.37592356421731 -6.10830538489602 -9.52644007422707 -9.09549753882668 -3.11712496497414 -6.75498812415383 -4.5895752213218 -1.99871866919777 1.42017323754051 2.01832730553367 11.1850138404153
-17.8986603910273 -13.8629777128046 -17.7104165250605 -18.0682999784296 -11.3258855039423 -13.6374795133417 -10.478770940954 -7.42232295816595 -13.2212083036249 -8.08101436441595 -5.14037486856634 -9.79167148416693 -3.40413638895208 -8.68127033060247 -4.47831889932806 -1.07220432108099 0.730968744104558 2.009977609461 11.5694639986212
-29.0519823074341 -29.6561960220337 -23.3759187698364 -20.8794664382935 -20.6486810684204 -15.3709596633911 -16.8065256118774 -17.3605264663696 -11.2825101852417 -7.88644542694092 -8.79337062835693 -8.97208156585693 -3.28244724273681 -5.42916431427002 -3.00458087921142 0.843897438049318 1.4485860824585 4.10971698760986 11.7364922523499
-23.4694335590709 -27.6413161884655 -21.386326564442 -24.4020927082409 -17.033772243153 -21.3501060139049 -15.4738395344127 -14.1146781574596 -16.0068786274303 -9.77837826121937 -7.94383312572132 -10.3365371357311 -5.24468113292347 -5.19689251292835 -4.50254131663929 -1.02180935252796 0.564501987804068 2.41415141712536 11.1615450252186
-26.1332847075029 -22.1758910612627 -21.4892837004228 -18.5406409697099 -20.6799384550615 -20.3973304228349 -19.4979049162431 -13.4760505156084 -15.402659554915 -13.3295585112138 -7.72336306138472 -8.14879145188765 -9.16824831529097 -2.89842524095015 -5.1198054747148 -0.204999108748002 1.73743901686235 5.02627931074663 13.2253411813216
-22.6210183663802 -19.8961724801497 -25.8659524484114 -20.8243531747298 -18.3832559152083 -15.2651834054427 -14.9451417489485 -8.69725318388505 -12.0833463235335 -12.3421468301253 -6.50237174467607 -7.80379004911943 -8.40933700041337 -3.11825271086259 -4.22486968473955 -0.125987009568647 1.36724762483077 4.70772556825118 14.681935115294
-29.117216127569 -27.3865375692194 -27.4839687520807 -22.9409732991999 -20.9074154073542 -19.8645038778132 -18.1783161336725 -11.7278728658503 -15.4004230672663 -14.1125354940241 -8.233390825445 -7.78852273767645 -8.09723665064032 -3.44831849878485 -3.27459909265692 0.606561643427067 1.03244589025324 5.0908336466009 14.458912116831
-26.8187554186041 -23.4512131517584 -20.0031540697271 -21.3191750353033 -14.8182862108404 -17.7943795030767 -16.1709244554693 -9.27964332753962 -13.6264221971685 -7.85579422170466 -4.37076881582087 -7.38542869741266 -5.74386337453669 -2.68631294423884 -5.07446602041071 -1.81355217153376 2.19127342050726 3.77149078195745 15.2235221559351
-18.6247670607133 -21.2900197462602 -15.3396604017778 -19.932250733809 -14.1260392622514 -17.7279164747758 -18.9584386305376 -12.5539796309038 -17.8875119642778 -12.9295537428422 -7.85638594193892 -11.2884995893999 -10.2505090193315 -3.7358605818315 -2.93157362504439 -0.800081010298296 3.26805997328325 3.45715833143754 15.3224461121993
-35.6157112468373 -34.4466514934193 -28.9895668376576 -26.4325180400502 -21.7908668864857 -21.7118912089955 -23.3407745708119 -17.4113655437123 -15.1025009502064 -17.5780220378529 -12.6169491161 -8.16511729847301 -10.6356830943714 -4.98077014576305 -2.52644160877574 0.292282069813123 2.07573315013539 4.12395950664174 15.004730905186
-25.9351397601041 -28.3151751604947 -23.7445307818326 -26.8682108965787 -27.4405642596158 -21.6311083880338 -24.1184359637174 -18.5679522601041 -18.803158864108 -17.4560023394498 -12.3813792315396 -9.77660857113925 -10.3973914233121 -3.96115027340976 -1.78479491147128 0.651648417386141 4.4819859418002 4.4704588803378 14.561632529172
-26.7311076511036 -29.1742267001759 -23.5141734470021 -22.8466662753712 -20.3038920749318 -23.3762339938771 -21.7764453281056 -15.7366580356251 -15.1139964450489 -15.2503527988087 -10.3207301486622 -7.26717370640148 -9.47384828220714 -8.500242172588 -2.63701814304699 -0.130481659282339 2.53584963191639 2.62707620967518 13.0344796787609
-32.1932753909718 -31.6173133243214 -25.394191681255 -23.6372489322316 -19.0287742007862 -20.6125487674366 -23.2055129397999 -16.703876434673 -17.1204642642628 -18.5463446963917 -13.6881617892872 -10.4827231753956 -10.4055632938038 -5.9805831302296 -0.479335724223745 0.0242481838573099 3.64990908015858 2.99047952998768 12.8625908504833
-33.1626178134571 -35.9453326572071 -33.5315371860157 -30.609048019756 -25.3168460239064 -26.858029495586 -26.5741168368946 -20.622304092754 -19.2544566501271 -19.1403590549122 -14.9974986423146 -11.2319575656544 -11.3141471255909 -7.38019479404796 -1.94207109104503 0.20567022670399 2.62654291499745 2.42906271327626 13.6811464916576
-34.9621318730441 -36.6627620610324 -36.1411174687472 -32.834114447507 -26.3132213505832 -29.0539859685031 -24.9310420903293 -23.118179694089 -21.8429798039523 -17.5036968144504 -13.8423770817843 -13.672171011838 -11.5907844456759 -6.77797926989469 -3.00433959093961 -0.805811301144686 3.23340664776889 4.05046711834994 14.4718783942136
-27.5348816958341 -31.1938782778653 -28.5120545473966 -34.1117325869474 -32.0099221316251 -26.0885926333341 -25.4639741030606 -24.7625580874356 -19.0070191470059 -19.0787430849942 -14.0693017092618 -12.9692822543058 -10.0446587649259 -6.5247746554288 -3.06589899930087 -0.418842419711027 3.86828412142667 4.02157391634854 15.0188259038058
-38.607574783672 -35.0554469455372 -30.9131968845021 -30.1645053256642 -27.5040210116993 -27.6232188571583 -21.8690341342579 -26.6530764926564 -19.9274180759083 -18.3383906711232 -16.9268077243458 -9.83603128086437 -10.46901734959 -7.63200410496105 -1.88898881565441 -0.219837509502064 1.75934950221669 4.42947260249745 12.1984349857677
-37.4662966208024 -31.2000917868181 -27.1029352621599 -27.3740953878923 -22.1127085165544 -25.8312830404802 -20.7244371847673 -25.3677515463396 -19.3968500570817 -20.1464609579606 -17.1761316732927 -11.5166105703874 -11.2715143637224 -8.45259995027022 -4.13034386201338 -0.00536293549971134 2.02443271116777 2.87099318937822 11.9982519669966
-34.6091432571411 -34.6268701553345 -28.4173860549927 -30.5873994827271 -25.747368812561 -26.6996545791626 -22.2586030960083 -20.2174272537231 -14.6681642532349 -15.4267930984497 -17.9521265029907 -12.9068441390991 -9.9225492477417 -8.43099498748779 -2.95843601226807 -0.98721981048584 1.21016407012939 2.3955545425415 11.4134459495544
-32.433344893022 -34.8756437821822 -28.6707449479537 -29.4840155168013 -26.346659712358 -28.9831800981001 -26.0295515580611 -21.5174208207564 -22.3297987504439 -18.3831930680708 -14.1661901994185 -15.13658433394 -11.6985121293501 -7.9149752183394 -4.42786317305131 -0.974177412553267 1.64711088700728 1.35355467362837 11.4903945402666
-38.7391321702437 -35.7620203538374 -30.5690195603804 -29.4937021775679 -25.0485727830367 -30.165851835771 -25.5530397935347 -20.2227709336714 -19.7938845200972 -19.812752012773 -14.4415133042769 -13.9344961686568 -10.8444464250044 -7.50461984114213 -3.63972306685014 -2.7510893388228 1.97266935868697 0.034394975142046 12.7969143347307
-38.4830721768466 -37.4219759854403 -33.8445681485263 -32.5216578396884 -32.086881533536 -30.7895068081942 -27.2503031643954 -22.9468058499423 -20.8843096646396 -20.2882059964267 -16.628499880704 -13.2770441922275 -10.9221056851474 -5.29804410067472 -2.98469342318448 -2.34285534945401 1.72414027127353 1.81501875790683 12.7453719225797
-40.3231536431746 -37.8939239068465 -34.6487113519148 -33.1964026971297 -33.065261034532 -29.9486648126082 -28.7906257195906 -23.4286529107527 -21.0358611627059 -21.3613921685652 -17.781741289659 -14.6996718926863 -12.5584918542342 -6.00603023008867 -5.23101535276933 -5.08212962584062 -0.193957476182419 -1.11519923643633 10.9878505186601
-35.8143451517278 -36.8439281290228 -35.8528468912298 -32.4442889993841 -30.9452121561224 -32.0470531290228 -28.7446964090521 -26.7840984171087 -20.5966327493841 -19.821699888056 -19.1843746011907 -16.5640476053411 -12.7493484323675 -9.07799032384699 -5.2289684122259 -4.41237524205988 -0.126204282587224 -1.79704549962824 10.8945524389094
-41.1165702473034 -38.5134742390026 -34.4200866352428 -30.1934859882702 -34.9218452106823 -34.3133437763561 -29.340298427235 -25.5749671589244 -21.756500972401 -22.0589797626842 -19.7698257099498 -15.4700629841198 -13.2391822468151 -9.70399547923695 -4.36582447398792 -3.67321659434925 0.450209843028677 -0.0151145588267916 13.0205299724232
-29.164362968098 -28.9351454388012 -28.7794333111156 -22.6841612469066 -21.6306753765453 -27.744383872639 -24.7769003521312 -22.0341520916332 -16.4888296734203 -17.7680960308422 -16.8819876324047 -10.8574553142894 -8.87803751338612 -6.05002695430409 -6.27878290523182 0.570670067180288 2.94214337955822 3.80148976932873 12.9139160503041
-27.4676804022356 -23.1670555548234 -21.9907097296281 -24.5107750372453 -21.3936294989152 -17.7982849554582 -18.6593880133195 -13.1078361944719 -17.2442993597551 -19.0717873053117 -14.2504982428117 -12.723516889052 -14.4758705572648 -11.0520595984025 -7.33691257996993 -3.28419918580489 0.73063044981523 -0.274950452284379 13.1586199326949
-33.1136366930875 -28.7351348009976 -31.6698958483609 -29.2439887133512 -25.6285292712125 -26.2010886279019 -25.7531859484586 -19.667599400607 -21.6490408984098 -21.9750067797574 -16.9216239062223 -13.8395201769742 -14.4373900500211 -8.4097449389371 -9.61471625241366 -3.60404845151034 1.05530099001798 -1.47660323056308 11.7352612408725
-22.1214450489391 -21.3019946705211 -16.4443248401989 -20.3051684986461 -23.2872775684703 -18.6590274464 -21.6196025501598 -16.2325099598278 -18.1028522144664 -20.7423976551403 -16.8818172108043 -13.802078593861 -14.0952151905407 -10.0342754017223 -6.94790684093129 -2.94712101329457 1.15878642689098 0.55284274708141 10.5076681483876
-33.2015120072798 -28.9955641313033 -27.0937849564986 -31.1247412248091 -31.1411482377486 -24.430447248979 -22.7812391801314 -17.2017065568404 -16.9381414933638 -16.5458380265669 -10.8878542466597 -10.6350485368208 -12.5522676988082 -6.26221909956499 -6.50517907576128 -1.89353433088823 2.60063395066695 0.822146745161575 12.8089049772783
-30.4913807348772 -29.3242512182756 -24.4424839453264 -27.6725330786272 -31.625913663344 -24.800790830092 -25.8707027868791 -19.6666241125627 -19.3388462500139 -21.5349750952287 -16.4233379797502 -12.2123699621721 -14.9010143713518 -10.7108002142473 -10.0235863165422 -2.93794827027754 -0.228164716200396 -1.30729679627852 10.5571431680159
-34.8251870935613 -30.0793718164617 -27.2377466028387 -30.6359475916082 -32.6450952356512 -26.0531190698797 -25.8731797998602 -19.1416658228094 -22.1950448816473 -21.4969400232488 -16.0917505090887 -16.7543901270086 -12.6871293848211 -6.90646684820002 -9.57387102300471 -3.29444826299494 0.0329805547540829 -0.370879537409003 11.8077527219599
-37.3652409553528 -31.8258961677551 -32.9840535163879 -34.6476811408997 -33.0440396308899 -27.235232257843 -25.843558216095 -19.4462918281555 -20.1808079719543 -21.9137257575989 -16.707629108429 -15.4723690986633 -14.9824551582336 -9.06934633255005 -10.0000504493713 -3.47678079605102 0.690323925018312 -1.25839509963989 9.78529844284058
-32.8811952504245 -35.4208757313815 -28.4057847889987 -26.9311715993014 -31.2787286671725 -29.1786348256198 -25.1928026112643 -19.6238328847018 -22.0964090260592 -21.8239404591647 -16.430820647153 -14.9242021473971 -14.7354318532077 -8.98923129168424 -9.66882723894986 -3.03810328570279 1.05981045636264 -2.357183638486 9.13788586529818
-36.6196051164107 -36.4779272599654 -29.9128828568892 -29.9608946366744 -26.8841009660201 -21.4930372758345 -23.892989210649 -18.4379797501998 -21.4095449967818 -21.7023611588912 -16.3970137162642 -14.8816061540083 -15.9123602433638 -11.4632387681441 -9.5930586381392 -3.89519601301713 -1.10133080915971 -2.02927689985795 7.58707041306929
-36.5490481723439 -36.6512324679982 -29.4183413852345 -27.4531123508107 -23.5777842868458 -22.8764293063771 -24.4692141879689 -18.790159927715 -21.7416980136525 -22.4452884067189 -17.1260783542286 -15.5953700412403 -16.0904490817677 -11.4031016696583 -9.29602502476085 -3.35558389316906 -1.01566003452648 -2.04825853000988 7.89172006953846
-35.6522581013766 -35.4759160908786 -29.1606237324801 -25.2571851643649 -22.3932477864352 -24.7092191609469 -26.7614309224215 -19.7708227070895 -23.2779943379489 -23.2410795125094 -18.1402189168063 -19.1033536824313 -14.3864766987887 -12.7379514607516 -10.4573919209567 -6.06316203204068 -2.25954264727506 -2.33008212176236 6.47647076520053
-32.4928916931152 -35.2271064758301 -29.3008178710937 -29.0380004882812 -25.848917388916 -21.304369354248 -24.325853729248 -19.3263153076172 -19.5620788574219 -21.4083122253418 -17.1633247375488 -11.7138961791992 -15.1215270996094 -8.93141784667969 -11.1708492279053 -4.52548446655273 -1.29433670043945 -0.438328170776366 5.98522624969483
-33.6013324043968 -34.4786860726096 -28.5972621224143 -25.3522021553733 -21.4413401863792 -25.3931910774925 -25.3587672493675 -19.716440894387 -23.0543582222678 -22.5344035408714 -17.0673167488792 -14.2253901741721 -15.7158496163108 -10.8435466072776 -9.13652489402077 -3.57981178977273 -0.86615059592507 -0.133940436623313 6.34732749245384
-31.6799474889582 -29.2377744848078 -25.2567526037043 -24.7578817540949 -24.1927000219172 -20.7435728246515 -24.2487951452082 -19.5885015661066 -15.0472990209406 -19.5188032323664 -14.2173429662531 -12.2167650396174 -16.2055746251887 -9.91626416986639 -8.56885968988592 -4.66424428766424 -1.94075643366033 -1.29196988886053 5.72035921270197
-36.2273510932922 -31.322375202179 -27.7773465156555 -26.0299519538879 -25.9194058418274 -19.9811505317688 -20.3013676643372 -15.8931645393372 -14.7969197273254 -18.3224286079407 -16.3867100715637 -9.12188806533813 -13.3289975166321 -12.2348278999329 -6.7875470161438 -4.37880220413208 -1.7318657875061 0.457976436614992 7.01737985610962
-31.3927429806102 -29.9465759884227 -22.8208397518505 -24.349469054829 -22.0662583004345 -19.1696289669384 -23.8896645199169 -23.0601471554149 -19.1725662838329 -22.6978806148876 -18.9156845699657 -14.1624973904003 -15.0734566341747 -11.1411903988231 -7.49965750087391 -6.68385969508778 -3.54811369289051 -1.51932607997547 6.3574744571339
-29.6386919715188 -32.4757395484231 -24.7730456092141 -25.2605410315774 -24.5649805762551 -19.0205965735696 -21.0315066077492 -19.5713816382668 -19.6669169165871 -23.5259676673196 -19.0550394751809 -14.6642351844094 -18.0521670081399 -15.5983820655129 -11.8733816840432 -6.86306102059104 -3.33142382881858 -2.71675784371116 5.48365872123025
-33.1612589922818 -31.7230799761685 -24.6063616839322 -24.384189900485 -23.2631304827603 -16.8254016009244 -16.6119044390592 -16.8514597979459 -13.0326541033658 -18.701515492526 -19.275692280856 -20.5759356585416 -15.8868144122037 -10.9802420702848 -8.50937109860507 -7.6779406634244 -3.32333594235507 -2.31703024777499 4.37695092287931
-37.7562814105641 -35.229898964275 -28.603361641277 -25.8238816608082 -27.7795319903981 -20.8735299457203 -23.11735013615 -18.0641084064137 -19.8376031268727 -22.7378640521656 -18.8693795550953 -16.0569825519215 -14.8380837787281 -7.76703885685314 -6.38984349857677 -6.54945043217052 -2.11648038517345 -2.23170522343029 7.13777681697499
-31.513628690893 -29.9137637311762 -23.110869138891 -23.7125765973871 -21.8666522199457 -16.9306018049067 -18.1110942060297 -11.7942816907709 -16.4743296796625 -14.1742694074457 -8.45710059946234 -10.6878230268305 -10.5939604932612 -3.52068969553167 -5.59877464121038 -6.61081191843206 -0.0708167249506175 -2.45135566538031 11.3202278917486
-34.5062786795876 -33.6602818228982 -26.7567478873513 -25.7055241324685 -23.8624188163064 -17.9212643363259 -17.7184292533181 -12.9077030875466 -17.3921734549782 -13.6958557822488 -8.9576527335427 -13.5063549735329 -12.9093853690407 -5.70017783425071 -6.10273902199485 -5.6687008597634 -0.409473107077858 -2.41031043312766 11.6167958519676
-36.8649467121471 -35.9820960651744 -29.3394950519909 -27.9641173969616 -26.5947631489147 -20.5245002399791 -21.9693549763073 -15.6460479389537 -18.0299781452526 -19.8916381489147 -16.1426833759655 -12.6309035908092 -13.5178321491588 -8.97476803172718 -7.29887806285511 -3.44058452952992 0.594501148570668 -0.891388286243785 12.4834567416798
-36.5954682696949 -33.4073502887379 -28.131860481609 -26.6059357989918 -25.6828477252613 -19.3520448077809 -21.392114387859 -16.8024041522633 -12.9432599414479 -16.1678674090992 -15.8823640216481 -9.90665029178966 -11.4253575671803 -8.70940755497326 -4.06112836490978 -2.61712812076916 3.12309576381336 0.717088950764047 11.7637303005565
-34.7327443036166 -30.0955754193393 -25.653360453519 -22.5221539410678 -23.3442669781772 -16.6347371014682 -17.6536961468783 -11.4960022839633 -13.4497757824984 -12.9982186230746 -7.54855927554044 -6.8393517407504 -10.0069466504184 -5.06846818056973 -4.86456498232755 -1.94343384829434 2.7762488451871 1.55017844113437 13.2367033091458
-31.9940532424233 -29.6019595839761 -26.915176747062 -23.886913655021 -23.1533588149331 -16.7156604506753 -18.1534236647866 -15.3099368788979 -16.1863216140053 -19.2595561721108 -17.3231662490151 -12.9074233748696 -13.8989185073159 -5.92534672997214 -5.59277760765769 -4.56485974571921 -0.909775135733863 -0.0681632735512459 12.1254044792869
-34.1287989096208 -31.9135546164079 -28.2783579306169 -25.2873262838884 -26.8504175619646 -20.1089662985368 -21.3018717245622 -18.1111673788591 -13.0100950674577 -17.926940389113 -15.7857813314958 -15.4626879171892 -13.4567598776384 -6.1223406271501 -7.22012276215987 -4.5547136740251 -0.695678182081743 -0.661427922682329 10.4853530450301
-29.2976115226746 -30.4758761405945 -23.424499797821 -23.9781687736511 -21.9652102470398 -17.1785738945007 -19.3152049064636 -13.1126254081726 -16.6003458976746 -12.220886516571 -7.23011617660523 -11.4419730186462 -8.90784101486206 -0.685674953460694 -4.03530530929566 -2.49532537460327 3.00548524856567 -0.233412075042725 11.4899589538574
-40.1496946074746 -37.2247945525429 -31.760870144584 -32.0106717803261 -26.5211736418984 -25.1569730498574 -23.4255544402383 -16.8282224395058 -19.2044698455117 -17.1358930327676 -11.6311437346719 -15.6129857756875 -11.2291585662148 -5.61958329460838 -5.2748929717324 -3.12947671196677 0.967304065010765 -0.346391842582008 11.4949033997276
-36.0987660754811 -32.9401280749928 -26.9105870593678 -29.8697583545338 -25.3931920398365 -23.6603543628346 -23.1369016040455 -16.8142201770436 -15.8620717395436 -17.2247960437428 -13.4821755756031 -7.53119062076916 -10.1567723621022 -8.50580381046642 -0.707339989055288 -1.78439115177502 2.74224020351063 2.63306261409413 14.7091777454723
-40.1540097496726 -35.9963483116843 -33.7797726891257 -30.4565419457176 -26.8802670738914 -22.8175381920554 -22.7384251854636 -15.7726582787254 -20.2732533714988 -19.1908597252586 -13.3173798821189 -16.1163930199363 -13.0596055290916 -7.82906239249489 -6.13086407401345 -3.77302448966286 -1.35756199576638 1.14857775948265 11.6776037909768
-35.5497890472412 -35.3826290130615 -30.2069889068604 -25.644454574585 -28.1614681243896 -22.6606632232666 -25.0033832550049 -19.1464649200439 -20.6053462982178 -19.8943935394287 -14.9135509490967 -12.1165843963623 -13.4400115966797 -6.63470611572266 -7.28658065795899 -3.79193458557129 0.100918197631835 1.29341163635254 12.0194596290588
-33.4227508284829 -33.328844425895 -26.9448074080727 -26.3551162459634 -28.9322532393716 -22.6098540999673 -22.9711440779946 -20.076719639518 -19.652029392936 -16.4156860091469 -11.4878486373208 -14.0769180037759 -12.5415462233803 -6.59990346214988 -6.84887540123679 -3.18597638390281 -0.165125248648902 1.93050348975442 12.1934953949668
-37.3945605364713 -38.3183581438932 -32.3945223894986 -27.3144366351041 -30.2174670306119 -23.8525836077603 -21.8674342242154 -23.7991969195279 -18.7281214800748 -15.4493472186002 -10.7127158251676 -13.2457339373502 -11.1514327135953 -4.55805846127597 -5.9604041186246 -6.63803740414706 -0.650894841280852 0.133410731228913 10.863271037015
-27.8447788238525 -31.4766872406006 -25.0479991912842 -23.1999919891357 -21.0323246002197 -19.309786605835 -14.0105464935303 -17.3352878570557 -17.6187084197998 -13.0345905303955 -8.20964698791504 -11.7909038543701 -11.9743679046631 -4.68275527954102 -5.49819641113281 -3.29893951416016 -0.0795372009277351 1.40718955993652 12.0455233573914
-32.0573837193576 -30.8722793492404 -23.8370468052951 -23.5954124363986 -24.2368842991916 -21.1023094090548 -16.4800178441134 -17.5927307042209 -20.8392822178927 -17.8900978001681 -12.1804687413302 -13.6241275700656 -12.8785964879123 -5.50695342150602 -7.02098197070035 -4.64110297289762 1.30812340649691 -0.0582897099581636 9.48166256817904
-32.9533102902499 -28.4240096005526 -30.478414812955 -25.1518996152011 -24.255270281705 -25.7233069333163 -21.6458762082187 -18.1538565548983 -23.2482855710116 -20.2807295712558 -14.8459380063144 -17.8567908200351 -15.3358710202304 -9.73654965487393 -5.53409222689542 -7.90510396090421 -2.43195370760831 -3.41994885531339 10.2176830378446
-36.0921124111522 -39.7521198879589 -35.2600735317577 -37.6913136135448 -31.381056655537 -31.6153935085643 -27.8191937099804 -23.6612957607616 -23.3110798488964 -19.4881313930858 -15.6263798366893 -16.909979690205 -14.9053677212108 -10.2960175167431 -7.96081816066395 -5.66425596583973 -1.46187864650379 -0.438162673603404 10.3664885867726
-41.3522622281855 -37.4314934903925 -38.5785042936152 -32.9126145536249 -32.6696107084101 -32.8997437650507 -27.7491585904902 -26.2725846463984 -22.3436715299433 -24.8685204679316 -19.7548997098749 -17.5061661893671 -15.2505013639277 -11.9696499997919 -7.99504443948919 -4.75010082071478 -1.24133846109564 6.3211267644192e-05 10.9254014795477
-43.0458981687372 -37.0057179624384 -36.1551930600947 -36.2785947019404 -29.7216527158564 -29.4401547605341 -28.2025334531611 -23.5345761472529 -20.61523029154 -22.3251149350947 -18.9396588498896 -13.7640111142939 -14.6117131406611 -11.6570546323603 -8.44200298135931 -3.75577327554876 0.95044544393366 0.645887643640691 13.4806244676763
-36.6929726513949 -37.5713372143832 -38.8337540539828 -33.1280198010531 -33.7862610730258 -29.8626351269809 -26.2685265454379 -21.4639687451449 -23.6094727429477 -20.9884896191684 -15.7606110486117 -16.6201958569613 -13.1065335187045 -9.56928490725431 -5.73932694521817 -1.54944466677579 1.45076323422519 1.61827231320468 11.8072481242093
-34.3165135036815 -30.5512776028026 -31.9164662014354 -28.0570263515819 -24.3983425747265 -25.6737904201854 -21.4429592739452 -19.6488308559765 -20.1177792202343 -15.1566586147655 -12.7486767422069 -15.5300602566112 -10.5710377346386 -4.98942991603505 -5.71200415004384 -0.572702849995007 2.42777684818615 1.8060698856007 13.175624405254
-17.6900953032754 -19.6781095244668 -14.673760769584 -18.5966466643594 -20.4726194121621 -20.5049108245156 -15.700372097709 -15.0820249297402 -17.9163144805215 -11.6983350493691 -9.78821885369041 -14.3434804656289 -10.001490948417 -4.79126298210837 -5.34175622246482 1.05985892035745 2.23443186499856 2.23462546088479 12.0594192764976
-24.5854968937961 -25.5128841313449 -18.4168414982882 -16.3306407841769 -20.9664249333468 -17.6841525944796 -12.3158149632541 -12.5351467045871 -14.5836162480441 -8.16555022326383 -8.29884146777066 -9.23921584216031 -3.40637969103727 -2.9456996831027 0.332723626223476 4.7714281168851 7.66246987256137 4.98439980420199 14.9189405527982
-36.7176625078375 -32.0949055498297 -27.3374440019781 -30.5676342790777 -25.4652706926519 -26.8266598528082 -22.251189882105 -18.4138409441168 -22.6508061235601 -19.5114781206304 -14.0410172289068 -14.0837361162359 -12.5493962114508 -7.73287361318415 -4.52793472463435 -0.665683442896064 0.522402113134209 1.8691743070429 10.4084041768854
-34.8956981658936 -35.9382740020752 -29.7967144012451 -27.3226581573486 -31.714896774292 -25.0148769378662 -22.9222026824951 -18.2294918060303 -20.7478977203369 -16.1612316131592 -12.0561004638672 -15.4828105926514 -12.4114681243896 -6.55701026916504 -5.83995971679688 -2.65475234985352 0.813087844848631 0.208677673339842 11.0004066467285
-31.0875210501931 -25.3682789542458 -25.3902516104958 -29.2805981375954 -21.6248745658181 -23.8416485526345 -21.7784695365212 -16.3831333853982 -18.1361698844216 -15.3764805533669 -10.0953087546609 -12.493475411155 -10.9189820029519 -7.26146933815696 -5.50534865639426 0.465671088478782 4.79817059256814 2.46485569693825 14.4388015530326
-22.5582825747403 -23.0413415041837 -17.2319123354825 -19.0954796877774 -21.2444779482755 -18.0544983950528 -22.4912888613614 -20.8924424258145 -20.6745202151212 -15.5196206179532 -12.1360280123624 -14.2737443056974 -9.42617388638583 -5.17649050625888 -4.39894266995517 -0.877542218295012 2.88591794100675 3.41459778872403 15.1867988499728
-18.5667200955478 -23.9277735623446 -19.4878016385165 -19.1790095242587 -25.5814562710849 -22.0075541409579 -24.7999316128817 -18.3647547635165 -17.6417857083407 -17.8202334317294 -12.3555251034823 -13.0193434628573 -10.2582770260898 -4.57078847018155 -5.59421261874112 1.03337565335361 3.5165413943204 4.36305514248935 14.8536225882444
-34.0087909091603 -31.2840747226368 -26.1674136508595 -22.3632487643849 -23.1271685947071 -17.2515162814747 -13.7161006320607 -13.1616629947316 -7.84686082493175 -12.5561656345021 -15.7203578342091 -12.1770495761525 -9.12627595554699 -5.75803178440441 -1.19125550876964 1.96862799037586 3.11148554195057 4.01305300105702 14.2281351696361
-16.2501299511303 -17.205204261433 -11.4941694866527 -15.1748850475658 -13.2267668377269 -13.4014380108226 -11.2136080395092 -17.3555452953685 -13.0683748852123 -11.9825747143139 -7.73585535396229 -3.61263872493397 -5.37593485225331 -0.209965003620493 2.50742887150158 5.29450391422619 6.35013555179943 7.58936666141857 14.7232525218617
-12.4964197418906 -13.69695074775 -10.2786272309043 -16.2639539978721 -10.7925794861533 -16.9147222779014 -14.3605039856651 -18.9546430847862 -16.2867429993369 -15.4974630615928 -10.4416540405967 -8.91516096808694 -6.28057654120705 -3.36754210212014 1.78229157707908 5.72894875786521 5.89272420189597 7.56885640404441 12.1706577994607
-26.8221257990057 -26.0222524469549 -21.9792035883123 -17.5119909113104 -18.1785863702947 -16.9898351495916 -12.6843541925604 -18.5941137140447 -12.7124131982977 -14.4740690057928 -11.6165536707098 -10.4719938104803 -8.6715329950506 -3.11012018377131 -0.729169256036933 3.15721093958074 4.70877801721746 5.57540189569647 14.03076803034
-24.0959767688404 -21.2905949939381 -14.5855702746998 -14.7711362231861 -14.8840550769459 -21.3966054309498 -20.5285138476979 -24.0233296741139 -18.537894188274 -17.158987938274 -13.2641229022633 -10.8187989581715 -10.4371632922779 -5.28854840885509 -2.94532292972912 2.31278997768055 2.54261309016835 4.03700453151356 11.8794432293285
-30.6714005036788 -24.790544943376 -24.3414139314131 -27.472658590837 -22.0438942475752 -18.8120331330733 -21.4582504792647 -18.3125900788741 -18.0332665009932 -12.278509573503 -11.0930027528243 -13.3516296906905 -8.01604886488481 -6.28877492384477 -1.78397412733598 4.04447893662886 4.8893590406938 5.60625795884566 12.540769143538
-28.8165445934642 -24.4346857677806 -20.5390940319408 -19.8569956432689 -18.9164019237865 -16.8584070812572 -22.2820864330639 -16.6694460522045 -17.1206331859935 -15.292370856892 -10.2826872478832 -9.48922067989002 -8.03368669856678 -4.7512694012035 0.681290565837514 3.04912751804699 2.5208949435841 6.38064950596203 13.6137966502797
-31.6479101441123 -26.9170942566612 -30.7778387329795 -25.6689214966514 -32.32983305671 -26.7367925904014 -26.3462591431358 -22.8046102783897 -18.2423811218955 -17.1292028687217 -13.0488767883994 -11.4181318543174 -9.32349112250588 -4.64184668280862 -0.653258349678733 1.88700387261131 1.40771386406638 5.35233399651267 13.7686924674294
-40.7565405585549 -38.5027258612893 -36.0730002143166 -30.2495215155862 -33.8584578254006 -27.287805817344 -23.6024992682717 -20.2798254706643 -19.8330252387307 -16.2431090094826 -11.8823836066506 -11.8409292914651 -9.83563067696311 -6.61273028633811 -1.83392932198264 1.93421147086404 2.1226861260154 4.27723572470925 12.6724908135154
-37.7909060044722 -37.9759798570113 -32.2979670091109 -27.0248270554976 -32.1271791978316 -24.8639574571089 -23.8382196946578 -18.8777475877242 -18.3776789231734 -20.6954927964644 -16.7648134751753 -14.607926420732 -10.775048307939 -8.74452500776811 -2.44560151533647 0.273749299482866 1.64609617753462 3.45410532517867 12.985748238997
-15.6178916410966 -15.3117698149248 -21.7416251616044 -20.6231177763505 -19.4177802519365 -16.7724250273271 -22.1598838285966 -16.1282523588701 -20.6250937895341 -14.5126136259599 -12.5432132200761 -14.6509841398759 -8.12863573594527 -10.0001147703691 -2.6932013945146 -0.195217462019485 0.654128698869187 3.10705819563432 11.3926931901412
-34.0138180646029 -35.4002659710971 -35.1396725567904 -33.0674984845248 -30.2596066388217 -27.0871022137729 -21.8110859784213 -19.1989567669955 -21.3014538678256 -15.4364178570834 -13.3572609814731 -13.4074471386996 -8.05460671511563 -7.76309327212247 -2.30049065676602 1.83643217953769 2.20174952420322 4.25072832974521 13.1340148058805
-29.8648655197837 -31.1671077988364 -27.8921520493247 -28.407120921395 -21.9603512070396 -23.340829112313 -21.3748028061607 -15.393677928231 -17.1373340866782 -14.4517032883384 -9.12935373999856 -11.0105869553306 -9.21114847876809 -2.87728045203469 -0.0197078964926973 2.12797620079734 4.01053979180076 5.44700410149314 13.1321208693764
-39.3748032223095 -33.2159210811962 -31.4622398983349 -30.9741341244091 -25.8749939571727 -25.6931015621532 -22.9147812496532 -17.5752846371044 -19.5271698604931 -16.1274048458446 -11.1560284267772 -13.1625877987255 -8.21443144191395 -5.95505682338368 0.399479233134876 3.12901242863048 4.76220639835704 6.21632131229747 15.5631047118794
-39.0753705804998 -36.4464452570135 -32.2396047418768 -36.2697065179998 -31.4764592950994 -29.4898870294744 -27.6175916498358 -22.8413236444647 -19.5586774652654 -18.800945073908 -15.7587316339666 -12.2122533624822 -9.75230386907404 -8.29139688665217 -0.836322576349431 0.306940286809748 2.70064374750311 4.31031724756414 13.0687138730829
-36.8483804269271 -32.7290605111556 -27.6805184884505 -27.6468499703841 -29.0107682748274 -22.4874757333235 -22.1321481271224 -16.7579835458235 -20.2683557076888 -19.3981469674544 -13.6376164956526 -14.9257463021712 -9.8796628518538 -8.42917762236162 -3.53198371367021 1.38344635529952 3.57408299012618 4.08940853639082 15.6275035337968
-22.1830990531228 -21.9500782706521 -22.9002506949685 -27.9087040641091 -22.4937870719216 -20.1793759085915 -16.1409504630349 -17.2815754630349 -17.5170376517556 -11.7309353568337 -9.71161963722923 -12.9628231742165 -7.08304717323997 -5.70888640663841 -1.99010779640891 3.17593929984353 3.45325348593972 5.70210907676003 16.3647930405357
-24.9180345708674 -25.249844568426 -27.7146806890314 -27.2858247930353 -28.6947870427912 -27.6737489873713 -22.1182794744318 -20.807045953924 -23.0527506048029 -17.7234544927424 -15.1592378789728 -16.053311365301 -11.9805422002619 -10.3648290807551 -4.62153531854803 0.271180135553532 -1.03198720758612 3.05808923894709 12.4445476358587
-29.9448260220614 -26.9658144864169 -26.6175440701571 -30.0258692654696 -26.548234835538 -22.347307101163 -21.7349757107821 -18.3680170926181 -12.8400534543124 -15.587655917081 -14.4780100735751 -8.04805363741788 -5.85929097262296 -8.82892216769132 -1.81192959872159 2.1941557970914 0.975969418612394 4.23355208310214 13.0070167628202
-25.1581169908697 -25.9350373094732 -26.2099778001959 -32.6314369981939 -32.1514069383795 -26.2702881639654 -24.1821801012213 -23.3864914720709 -19.6589638536627 -16.5223862474615 -15.1796624010259 -13.3233143633062 -8.74984901601618 -9.26886718923395 -1.7839772051031 -1.29021042043513 -1.49910515004938 3.49463970010931 10.9875825101679
-32.1312797979875 -33.3869331793352 -32.198410840468 -36.9386070684953 -36.8640221075578 -30.0562561468645 -29.1252869085832 -24.8632667974992 -23.4435203985734 -19.9325836615129 -17.2500961737199 -16.9858940558 -11.6384380774064 -12.5480698065324 -4.66277012391524 -3.2809494452043 -3.34408268495039 0.701047091050583 9.41233935789629
-31.8262591882186 -34.5131488366561 -33.7732959313826 -36.3505626244978 -33.1866183801131 -28.3914561791853 -24.8102298303084 -24.9341350121932 -18.9313808007674 -18.085586123033 -16.9256358666853 -10.4280391259627 -11.1699252648787 -8.46969371275468 -1.67235904173418 -1.58685641722246 -1.96213870482011 2.6576361136003 11.5784477667375
-35.1090047836304 -33.9614828109741 -34.0619276046753 -31.256618309021 -26.7425992965698 -23.0217893600464 -22.1049383163452 -16.1501081466675 -16.2287595748901 -16.195525932312 -11.2048585891724 -10.8918188095093 -9.25192241668701 -6.446803855896 -5.13360576629639 -1.75728969573975 1.21090908050537 3.53116340637207 11.5047661781311
-38.4601298592307 -34.6071139595725 -29.3541842720725 -27.0729419014671 -26.1284686348655 -20.17779267051 -22.285931708596 -16.4627658150413 -15.4385615608909 -15.0638285896995 -10.7946654579856 -6.96678459861062 -7.81107056357644 -3.36803162314675 -2.50355637290261 0.147202370383521 3.35789763710715 6.07260978005149 12.8547571875832
-27.1098013357683 -19.5156393484636 -24.6408071951433 -20.508666081862 -20.3695669607683 -18.2511396841569 -21.8939276175065 -24.0745306448503 -16.9762793020769 -19.6334372000261 -15.9399862722917 -11.2683573202653 -11.2171125845476 -5.46737961335616 -6.22439865632491 -2.55342011018233 0.154944376512006 3.36246390776201 10.2679004235701
-30.0471950964494 -32.0126759008928 -25.9956661657854 -20.773234982924 -23.7453152136369 -18.1876713232561 -19.5273052649064 -15.9305683569475 -14.7263866858049 -17.5750805334611 -11.9873978094621 -10.176332135634 -11.5168377356096 -6.05289806886153 -5.86467709107832 -2.58112110658125 0.00504146055741828 3.16961512999101 9.65424094633623
-28.2544464371421 -30.5233063004234 -27.9329704544761 -21.8923248551109 -21.9753555557945 -18.2282051346519 -16.864149501107 -21.3581108353355 -19.9932617447593 -18.670977046273 -12.7223533890464 -13.9905494950034 -12.0094684860923 -8.62613337256692 -2.12736551978371 -4.56942599036477 1.08348042748191 1.32150227806785 10.8766360976479
-30.9189692063765 -24.8373232408003 -26.0001726670699 -24.1633081956343 -18.3644381089644 -18.5270243211226 -16.0878763719039 -22.594197325273 -18.8871927781539 -18.0835543199019 -12.9496489091353 -9.78295617537065 -10.2927504106001 -5.4020300431685 -2.29715447859331 -1.78390031294389 1.92856497331099 3.32389349503951 12.2915381865068
-18.8495431466536 -15.4140687509017 -18.0704446359114 -18.0542779488997 -23.9576783700423 -23.0782533212142 -22.7028794808821 -16.8522935433821 -16.2345529122786 -17.1387963815169 -11.7806211038069 -9.33227019743486 -11.7697873635726 -5.43156104521318 -3.67149024443193 -2.94398742155595 0.695613332228227 2.64232582612471 11.8810805754228
-31.2890297629616 -32.0037132956765 -28.108514473655 -27.581830666282 -25.9206291892312 -22.5918862082741 -24.1174256064675 -19.1899582602761 -18.7275330283425 -17.907025978782 -13.7824112632058 -10.4222771384499 -9.30743567726829 -2.33487670204856 -2.31417052529075 -2.75799720070579 1.54482300498269 2.50945980765603 10.9749596855857
-31.3177226326682 -24.7882579109885 -26.1358645699241 -31.367222144387 -28.8913691780784 -24.7131274483421 -20.5135005257346 -22.0016101143577 -14.8703997872093 -14.350246741555 -16.7036212227561 -10.5601142189719 -10.0459521553733 -4.71030075766824 -2.40381462790749 -3.24823982932351 0.906667397238991 3.44268576882102 10.5973459937356
-26.6697888200933 -25.7213024919683 -26.1193356340582 -32.0175823991949 -31.1578450029547 -26.7526669328863 -23.9879841631109 -23.5680126970465 -16.9944233720953 -16.9673962419683 -15.1078953569586 -10.5752796953375 -9.04335258657282 -3.67378280813044 -4.40814254934137 -2.32931373769587 1.50891639536077 4.63883926218206 12.0368886167353
-28.3626115278764 -29.393510575728 -26.7384278730913 -32.3933846907182 -25.6799409346147 -28.2799012617631 -24.7261979536577 -23.1079080061479 -17.6055085615678 -16.6466424421831 -13.8363015608354 -10.7107865767045 -9.47179960771041 -4.91250967545943 -3.27290510697798 -4.11766600175337 1.37201905684038 2.78869176344438 9.85140586332841
-20.425047753074 -25.0812596061013 -22.6801251151345 -20.3909748770974 -20.9243611075661 -27.1396015860818 -22.1812695243142 -23.6953495719216 -17.3242443778298 -15.4620770194314 -14.9751766898415 -9.93916594765403 -7.23100363991477 -4.82272612831809 -4.57940375588157 -4.53625190041282 0.241196753761987 2.64934456565164 9.33779347159646
-24.7542967536233 -28.9000639655373 -22.8645109870217 -27.6028952338479 -22.1722159125588 -23.1489004828713 -18.2555594184182 -17.7811140754006 -16.6099371650002 -12.0873083808205 -9.35880992195823 -9.49448153755882 -4.94492671272971 -0.456632111289284 -3.43267009041526 -2.95733592293479 1.14740612723611 2.75796272971413 12.0013790390708
-28.8765798482028 -27.9519849690524 -22.0408407124606 -19.0670896443454 -16.3555761250583 -19.6620527180758 -20.9290510090915 -16.7263227376071 -16.9466443928805 -12.4498124989596 -8.20135745135221 -10.0841985615817 -6.52397021380338 -4.86170825091275 -2.46723612872037 -3.51708468523892 0.844443711367521 3.21297112378207 12.9406560984525
-20.1214575767517 -18.6993727684021 -22.4358763694763 -27.0127921104431 -25.0671019554138 -18.752507686615 -23.1408438682556 -17.1510367393494 -18.8349204063416 -13.288697719574 -10.4648222923279 -12.2294344902039 -8.41613912582397 -5.19160985946655 -4.56753492355347 -4.28779363632202 -1.21672201156616 1.6474232673645 12.4680800437927
-36.0567175778476 -33.6243407162753 -28.2359053525058 -27.5375029477206 -23.2495543393222 -23.1599280270663 -17.8621756466952 -14.1549765500155 -14.8874060544101 -14.8362242611972 -9.29900616732511 -8.68403691378507 -9.21791905489835 -3.91869610873136 -1.93511456576261 -2.67210644808683 1.83690958890048 2.06059389981356 14.5527051058683
-41.0596324747259 -41.1774913614447 -35.9845935648138 -32.3725406473333 -29.5483943765814 -26.3620731180364 -22.7147571390325 -21.3207370584661 -15.4802333658392 -14.618199521845 -12.6915294473821 -7.74036520177668 -5.18886106664484 -2.82971876317805 -2.57033842260187 -3.04669492894953 1.32652170007879 3.16938669031316 14.9618850404566
-33.7372734936801 -37.7206299695102 -31.479747095975 -26.7740242871371 -27.4400628003207 -23.747870722684 -20.8446038159457 -19.3430512341586 -14.8403275403109 -14.1873658093539 -11.1428749951449 -6.08834961977872 -4.47782448855313 -3.71932725039395 -1.51220254031094 -1.86555413332852 1.3478724566373 2.88204832944003 15.4017181006345
-32.6632188970392 -29.8334345037287 -26.0686639959162 -22.3351854497736 -19.8785776311701 -16.3825868779963 -15.6036791021174 -19.0757173711603 -12.5708440954035 -14.7970003301447 -12.1166853124445 -5.2226766759699 -8.95701162164861 -3.58637754266912 -2.07973043268377 -2.48486081903631 0.673443395441229 2.253327924555 12.9822936838323
-21.3146479519931 -17.2044642361728 -19.5921557339755 -16.1003649624911 -22.9008639248935 -19.3068926724521 -21.3757861050692 -16.1340029629794 -14.4781878384677 -15.0649378689853 -11.4998305234042 -4.28089360323819 -6.84945324984464 -2.91895131197843 -1.00173596468839 -1.51100758639249 2.31966944607822 3.15374442013827 12.9212314692411
-36.1303707729686 -35.9630161892284 -29.7456776272167 -28.5680805813182 -26.1300579677929 -23.3073460232128 -23.6565891872753 -19.0080639492382 -16.7643391262401 -17.9476620327343 -12.6079956661571 -9.05806890834462 -12.2448631893505 -6.38713232387196 -4.81431547511708 -6.14825788844716 -1.02933088649403 -1.48541036952626 9.80004438053478
-28.8105490077626 -26.633768307079 -21.7509443629872 -18.1573316920887 -24.1033956874501 -18.0554907191883 -21.5796491969715 -19.9001104701649 -15.8507101405751 -18.4011404384266 -14.1732199062001 -8.86649345051159 -9.8289720882069 -5.61987517963756 -0.457819210399283 -2.8792765010487 0.836318744312631 2.80321480144154 12.0186789165844
-34.2985036503185 -32.0486409794201 -29.6119954716076 -27.921542895924 -30.3767812382091 -26.6627004276622 -27.0886685978283 -21.7112310062755 -20.2057263981212 -21.5996892582286 -17.6872441898693 -12.2137906681408 -11.9578282963146 -8.75570083964955 -5.61563850749623 -4.27527214397083 -0.630445254932749 0.792274700511587 10.5724689830433
-32.6159763336182 -27.5420513153076 -24.8168659210205 -21.5007343292236 -27.6270084381104 -20.2858028411865 -21.8615131378174 -19.3162174224854 -19.8444499969482 -20.4384632110596 -16.122579574585 -13.5356330871582 -12.5024662017822 -7.43310165405273 -5.78867721557617 -4.82483863830566 -0.00780296325683594 1.65935134887695 11.2536945343018
-40.4537592280995 -39.608967815746 -32.2441377986561 -31.9398813594471 -31.1232843745839 -28.1228762019764 -25.9667253841053 -21.8569460261952 -20.9109583247792 -17.2438288081776 -12.7566576350819 -12.9871969569813 -11.4590616572987 -4.3839598048817 -5.3195124019276 -3.80209449421276 -0.321276699412952 1.55740448344838 12.1730279575695
-40.7262630462646 -39.8767414093018 -33.6861362457275 -32.963960647583 -31.4558238983154 -27.1418743133545 -25.7095966339111 -20.8424968719482 -19.4910068511963 -18.1982364654541 -15.0086345672607 -10.0808639526367 -8.41044044494629 -5.1073055267334 -3.48359870910645 -0.900121688842773 2.02556610107422 3.74876880645752 14.2870693206787
-37.8149525208907 -37.7641445680098 -33.4250141663985 -29.6454884095625 -34.3114620728926 -27.9222675843672 -24.210048346086 -23.3574749513106 -19.6955524964766 -15.6697117371993 -13.8369823975997 -10.0570141358809 -10.0257832093672 -4.86162724928423 -3.89753499464555 -0.527307180924851 2.55384859605269 3.50284609361128 16.420428963141
-41.3802955020558 -34.1852042544972 -34.2232940066944 -32.992718445171 -29.216782318462 -27.2384345401417 -25.1337554324757 -21.3640143741261 -20.9926993716847 -17.4836890567433 -12.6053588260304 -11.9841220248829 -9.91082070957531 -4.1376616824757 -2.7816932071339 -1.16679834019054 2.08862234462391 3.3306582104076 15.021596921574
-40.7032492464239 -38.5248053377325 -31.7277128999883 -32.0542776888067 -31.4262907808477 -26.9811957185919 -22.9131415193731 -27.6535666292364 -23.3065741365606 -19.6396582430059 -15.3974249666387 -12.7120554750616 -12.0634844606573 -6.79824093038386 -7.00510814840143 -3.2258265321905 1.28734180277044 1.28401729410345 9.40434905832464
-37.7419529828158 -35.7868557843295 -34.4802304181186 -30.6938954266635 -31.523134318265 -27.9997425946322 -27.780084696683 -26.8107129010287 -19.8405285748568 -21.6839772137729 -19.5230809125033 -13.4929676922885 -13.2696057232943 -9.78923043337735 -4.84024819460782 -4.74102219668302 -0.0944291028109454 0.10400000485507 9.5545920458707
-38.7712271516973 -35.3969214265997 -31.5563223665411 -26.6548750703985 -32.9161436861212 -26.36940982992 -23.5547735994512 -23.3166563814337 -17.0782873933966 -15.2264616792852 -17.1417868440801 -10.6629545992071 -10.2586329286749 -7.96891239339655 -7.00202587301081 -3.67985180074518 0.658860891515559 0.944562643224543 10.0875403577631
-37.3770932717757 -31.6435308022933 -33.9505872292952 -31.6163243813948 -29.7831563516097 -28.5558576150374 -22.8152570290999 -22.9271344705061 -17.7789296670393 -18.0115918679671 -18.5513677163558 -11.7165574593977 -10.6605920358138 -7.79163260893388 -7.73958678679033 -2.70826621489091 -0.669844584031537 0.630288167433307 9.40125565095381
-39.5350012779236 -40.3446097373962 -33.8293509483337 -33.5968871116638 -30.7557921409607 -28.8970084190369 -23.3649573326111 -24.6808981895447 -19.0736556053162 -17.8613333702087 -16.6395239830017 -13.6194586753845 -9.51459264755249 -6.04342031478882 -8.40428113937378 -1.38402509689331 0.212660312652588 2.41008234024048 10.1289448738098
-38.7050323139538 -36.6455993305553 -32.0241469990123 -29.6075439106334 -28.7942313801159 -24.0345344196666 -20.5051459919323 -24.0240249286998 -17.6562232624401 -14.4201964985241 -14.2337951313366 -8.48197170604359 -9.25016781200062 -6.6516036640514 -5.34687420238148 -0.933649028431287 1.75875476490367 2.99173549305309 10.6573467601429
-42.1410644617948 -40.4124000636014 -34.7314460841092 -36.5544174281034 -32.0530365076932 -30.4263237086209 -25.2235611048612 -27.8239029017362 -22.5744903651151 -18.6190002528104 -18.1746070948514 -12.1448162165555 -10.673222359744 -9.42672425183383 -8.38425141247836 -3.71058731946078 -0.952870186892422 -0.22836762341586 9.30091399279508
-30.3557456016541 -34.8192351341248 -31.3080924034119 -26.4718077659607 -27.21095495224 -22.7886183738709 -21.0399840354919 -26.0879691123962 -21.8487837791443 -17.1477149009705 -14.815561580658 -14.8215392112732 -8.94893674850464 -7.89795904159546 -6.60014371871948 -3.0632040977478 -0.815555858612061 1.02741212844849 9.39026803970337
-27.6118170044639 -32.7294012329795 -35.3310705445029 -31.1853758118369 -32.3015180847862 -26.7078634522178 -24.2037702820518 -24.8761030457237 -21.0948492310264 -18.0603719971397 -16.9637342713096 -13.1034246704795 -9.20911276557229 -5.74986708380959 -5.99659216620705 -1.13919699408791 0.409579632499 2.86126935265281 8.55526864311912
-20.8438205632296 -27.4977283391086 -27.6656970891086 -23.3457050236789 -27.883707037839 -22.2505664738742 -21.2663059147921 -23.5331172856418 -18.9501323613254 -15.6701297673312 -14.0309543522921 -13.3294010075656 -7.99581717577848 -4.81163405505094 -4.90254782763395 -0.351892462643711 3.31082058819857 4.49379635724154 11.0497050372037
-34.0590587355874 -31.293456623771 -32.7155605056069 -32.4241252639077 -27.0572238662026 -24.1109271743081 -19.8245273329995 -18.6382365920327 -13.6438079573891 -12.8757434584878 -15.2365642287514 -8.02031857750633 -7.76091916344383 -5.83847958824851 -2.55479581139305 0.155437876961447 2.89401667334817 6.41371386267922 12.5964535973289
-25.3482133431868 -21.9187394662337 -18.9815789742903 -23.2450372262435 -23.6819230599837 -21.8631478829817 -17.5883103890853 -21.4005242867903 -16.1777307076888 -16.10674682097 -14.8673974557356 -7.37917342619463 -8.20717635588213 -7.78044143156572 -2.77672973112627 -0.655813364549118 1.67647919221358 6.0497311071916 12.6235669569536
-35.2735580357638 -33.5388091954318 -36.4672454747287 -33.6544860753146 -29.8303092869845 -25.5222305211154 -26.3599990758029 -22.1174873265353 -20.7951492222873 -19.0556739720431 -14.1602462681857 -10.5052703770724 -11.0695079716769 -4.20067633715543 -5.51319159594449 -1.23456992236051 3.17816029461947 3.93241845044223 13.0459748354825
-31.9183499683033 -29.5359265674244 -23.5378987659108 -25.1390111316334 -30.7481381763111 -26.6799847949635 -26.6183659900319 -22.8207089770924 -18.2567632068287 -18.1686589587819 -14.1643388141285 -10.5902879108082 -8.96375630985607 -4.67109655033459 -0.70508931766857 1.55649591792713 1.540258659016 7.53540159572254 13.0488283764232
-24.7134304566817 -19.8163395448165 -23.808607153459 -27.5203075929122 -27.3957539124922 -21.1558399720625 -22.7269497437911 -17.43599133925 -17.4501400514082 -17.0998249574141 -11.9566593690352 -10.7762280030684 -8.43963246779008 -4.34810071425004 -2.37423329786821 2.88018412156539 4.90623278184371 5.78747076554732 16.1853112654252
-35.5135481400923 -29.8140738053755 -24.8576147599654 -25.0819685502486 -25.2985250993208 -19.1065809770064 -20.2703611894087 -19.4165442033248 -12.1828844590621 -15.1392958207564 -13.7104437394576 -9.82967400984331 -7.94315553144975 -3.96004510359331 -1.00640130476518 1.98537134690718 3.76902079148726 6.56445192857222 14.072776074843
-22.0161949591203 -22.3458038763566 -25.3420578436418 -24.8594223455949 -18.7211815313859 -21.9524094061418 -20.7012802557512 -14.901918073134 -15.4506126837297 -14.7305275396867 -9.76768841309981 -8.30077328248457 -7.46417583985762 -2.15137447877364 -1.59893574281172 0.50551066832109 5.61304316954179 4.98910651640459 15.0113578839736
-24.7676368366588 -26.3332191120494 -24.515126765858 -20.5858512531627 -23.3061881672252 -27.5129180561412 -25.4485259662975 -19.575788081776 -19.8152137409557 -16.0238471638073 -11.539504588734 -14.2699885975231 -9.60015446056019 -5.1364799152721 -5.34462505687367 -0.523667873035777 2.65242046009411 1.38548511158336 12.5909284938465
-20.7394313812256 -23.0238056182861 -28.9550380706787 -28.1828784942627 -24.2975978851318 -30.6341342926025 -29.0803203582764 -22.3119945526123 -22.3198833465576 -21.7599811553955 -17.3379573822021 -13.9983310699463 -12.159875869751 -11.0020523071289 -6.19188117980957 -1.61207008361816 1.67705821990967 1.00282096862793 10.6678457260132
-24.7817976778204 -23.1424048250372 -29.6810324495489 -30.2460959261114 -25.8006422823126 -30.1359846895391 -28.5690939729864 -24.0115950411016 -18.9087431734258 -21.3025076692755 -16.6610548799688 -12.548738748377 -11.6424658601934 -9.69005802327936 -5.25111606771296 -0.687244684045965 0.550426214391535 0.503310888463801 11.383212297613
-21.5957979982549 -28.3516650026495 -28.274035913294 -25.3079218691046 -30.169414026087 -33.7311281984503 -31.4011683290655 -25.5312037294561 -24.573482019251 -22.4155726259405 -18.0460963075811 -16.9305071657354 -13.6654753511602 -11.5940947359258 -6.5321154421026 -3.94724605733698 0.754169958288021 -0.51942394429987 8.75635482614691
-24.7547017444264 -24.4947377551686 -19.1115208972584 -23.7758923877369 -22.7880956042897 -22.3623753894459 -26.9240590442311 -21.8109113086354 -20.3207074512135 -17.3380986560475 -14.8647328723561 -12.2650910724293 -8.43382848392833 -7.59774984012951 -3.16771711002697 0.775316108356822 2.6264761577953 4.51358400691639 10.8758772503246
-31.0910895781084 -28.3651565031572 -34.116892190413 -32.9219573454423 -27.2654059843584 -31.989809365706 -26.1141036467119 -26.470823617415 -20.3676703886552 -18.9982627348466 -15.7918189482255 -14.4365027861162 -11.8640140013261 -7.50254282517866 -3.90567431016402 -2.38370165391402 1.07833638624712 2.0045582337813 8.70094171003862
-42.6777919075706 -36.662086798928 -38.2575000069358 -34.1037600777366 -28.8805392525413 -33.5020144722678 -27.888649298928 -26.7175181648948 -20.1106684944846 -19.9873355171897 -18.2636760018089 -15.496200873635 -11.2834380409934 -11.4180510781028 -6.87159378745339 -3.30732186057351 -0.281116797707298 -0.319547965309837 9.02550380013206
-35.266804226962 -38.6340603915128 -32.7719922152433 -29.393757351962 -26.2247891512784 -28.9589123812589 -22.6482472506436 -25.2981038180265 -22.4126057711515 -17.1672215548429 -16.5921521273526 -16.4061894503507 -10.5313725558194 -9.98099757107821 -5.43615771206942 -1.48199511441317 1.68235539523038 0.970557680996983 11.4104652318088
-31.5972089940851 -31.7939863378351 -24.7605886632746 -22.5951872045344 -18.7055387670344 -17.1087980443781 -12.0921735936945 -17.8048505956476 -12.5142107183283 -10.2504587346857 -13.1929311925715 -11.1893549138849 -6.30302526300604 -7.45144941156561 -5.23215772455389 -2.09187223261053 3.42606638128107 2.20913217717951 10.1364574258978
-26.0418423479254 -32.1211727922613 -30.637884980982 -25.0196255510504 -24.481806642359 -21.7969158952886 -16.3677662676031 -17.117564088648 -19.4544400041754 -13.6337460344488 -10.3359440630133 -15.712908632105 -10.6429928606207 -7.35351837331599 -4.31848419362849 -0.171374208276923 1.71194564645941 1.9854117566889 9.5591250593012
-36.4896837754683 -38.851969389482 -34.819872526689 -28.6537539048628 -31.820059446855 -25.3592173142867 -23.5972849412398 -25.1089617295699 -19.9208666367964 -17.3937059922652 -17.5281664414839 -16.0344645066695 -10.5898310227828 -11.2678667588667 -5.14100709394975 -1.71871247725053 -0.157591490312058 1.59404692216353 8.33471140428023
-30.9022190180692 -35.4335414973172 -32.929890832034 -32.0490238276395 -26.5851451960477 -28.0805294123563 -22.6772167292508 -23.8912021723661 -23.4237949458036 -19.4952938166532 -14.8082019892606 -13.7223159876737 -11.4076721278104 -9.71704026135532 -2.94301339062778 -1.142501076785 1.66044119921597 2.17618350115689 9.10295275774869
-33.764290376143 -28.9141011671586 -31.2109036879106 -25.2069135145708 -25.7748036818071 -27.3545308546586 -21.9892850355669 -22.3376698927446 -18.4243550734086 -14.2371945814653 -14.43096594377 -13.5035367445512 -8.98090986772017 -7.62247137589888 -2.71956305070357 0.569484190507367 4.02247662977739 3.6568769975142 10.3242291970686
-37.9622179898349 -34.5538317593661 -28.4867312344638 -25.9121119412509 -24.6883532437411 -22.4784800442782 -22.9180628689853 -26.6499087246982 -22.7319399746982 -19.1426493558017 -15.3696810635653 -13.0161997708407 -10.4802386197177 -8.60176724520597 -2.41666478243741 0.486415204134854 2.52573233517733 3.75287657651034 10.4796569910916
-37.5216180584647 -35.8353006146171 -31.2881204388358 -28.6632539532401 -24.4190446636894 -22.4086114666679 -18.2757570049979 -23.2206918499686 -19.5628854534843 -15.4739953778007 -14.8251535198905 -13.039911439202 -7.92133920409463 -6.85395066954873 -2.39130990721963 1.5104654528878 3.94464380524375 3.93889887116172 11.6509960391305
-39.3659446542913 -36.9278953378851 -30.8167426889593 -27.898079664057 -26.3441016977484 -24.7791183298284 -20.2135627573187 -21.7784240549261 -14.1611450021917 -14.9246871774847 -16.2732017343695 -11.133503705805 -8.59391668493097 -5.7682464426214 -3.15262296850031 0.936845033819026 4.14546605890447 2.95448610132391 12.0986716443842
-40.6451092806729 -37.7551251498136 -31.614606961337 -29.2494069186124 -28.4976674166593 -24.333414181796 -20.7239857760343 -19.7315770235929 -16.3291836825284 -13.0669537630948 -12.3928471651944 -11.1364956942472 -5.49652491482821 -4.35146342190829 -4.49389849576083 2.45333851900968 4.88077344027433 3.38620175448331 11.301230803403
-21.0509617632086 -22.8252461260015 -25.8134739702398 -19.6809399431402 -24.5808918779547 -24.6395161455328 -23.1194126909429 -17.4277737444097 -14.9080365007574 -16.4357159441168 -13.1167137926275 -7.34999015981501 -9.88427093679255 -6.79212120229548 -3.56932571584528 1.17090675180609 3.85037586038763 3.36239597147161 10.2491748029535
-44.6592173142867 -42.5981478257613 -36.9734797044234 -33.8763002915816 -33.2501062913374 -28.3350977464156 -26.2204393907027 -20.174861387773 -18.7000612779097 -20.4364161057906 -15.7287554307417 -11.45624108748 -13.5546698136763 -9.0260347886519 -6.37757058577104 -2.70511956648393 -0.566562132401899 0.240557237104937 6.06026701493697
-27.8953473004428 -31.7090603741733 -27.7484814557162 -23.4561573895541 -21.7574955853549 -24.114818278226 -25.4918820294467 -21.4896923932162 -17.1124607953158 -17.4857327374545 -15.7069584759799 -11.7368351849643 -8.7895600232211 -5.9698635968295 -1.92518204775724 3.09394102963534 3.92814761075106 5.0013335314664 10.7316477862271
-41.2231252496893 -36.6925046747381 -30.9567373102362 -32.9450910394842 -26.6791341608221 -26.0266492670233 -27.8714940851385 -23.4951360529119 -20.4989507501776 -19.7578885858709 -16.6298749750311 -11.7110669916326 -9.99802950078791 -9.78822305852717 -4.70651987249201 -1.27445772344416 0.208244531804866 2.62971994226629 6.66006585901434
-36.3085139014504 -29.1059839942239 -28.9726031043313 -32.9354746558449 -28.8347475745461 -25.7010271765969 -23.9740870215676 -20.8962519385598 -14.3600809790871 -15.7967493750832 -12.532694123008 -6.99079539559104 -7.28009631417014 -3.8420183875344 -0.886581680991434 3.60090134360573 3.57482121207497 6.61894200064919 9.83828327872536
-28.0146063717929 -29.9516333493319 -25.2177962216464 -28.2713469418612 -25.57963551608 -21.4498633298007 -23.3915633114901 -17.7633551510898 -14.6588553341952 -14.9428328427401 -13.0552824887362 -7.28855504122647 -4.90941418734464 -5.07511700716886 -6.43327893343839 1.02266131314364 2.2115479555997 3.86890993985263 9.083995923129
-41.8495744098317 -39.4116891254078 -33.9821694720875 -29.8023827899586 -32.4330361713063 -27.3284867633473 -31.1891740192067 -27.1520799029957 -23.2059319842945 -22.2946694720875 -18.0694688190113 -16.3702348102223 -12.4133675922047 -10.5254147876393 -6.45102819095958 -2.38506826053966 -0.0375302661548957 0.755623496662487 7.2171255718578
-24.2774273092096 -26.3137317830866 -29.6112629110163 -24.07413446253 -30.9759517843073 -24.5365062887018 -28.9084621602839 -25.182719820196 -21.016402834112 -18.6220508748835 -15.5364872152155 -12.67907296961 -10.6640468770807 -8.19530450647527 -4.97163736169988 1.3067344492132 2.03377760106867 0.466141111200507 9.08160627538508
-27.3735135251825 -26.3501179868525 -26.3690999204462 -31.4417699033564 -24.9054997617548 -27.5468648130243 -25.9139989072626 -23.355252569372 -19.6733639890497 -17.8882039243525 -13.6718438321894 -13.1895611936396 -9.28283244913274 -8.37680751627142 -3.52448589151556 1.69243877584284 3.9107910936529 2.90259140188044 11.7530285661871
-29.685349967263 -32.5421462319114 -25.9283919594505 -24.0125060341575 -25.366517569802 -20.507688071511 -18.7624259255149 -13.5597853920676 -10.9959178230979 -16.6776633522727 -15.6896033547141 -9.15453102805398 -9.39289238669656 -8.69982483603738 -2.72345307090066 0.885719750144265 2.47432658455589 2.66174933693626 10.765505287864
-19.8538050738248 -24.1577639666471 -21.1740069476041 -20.7993235674771 -24.2167773333463 -21.8045992937955 -18.6831927386197 -14.2403063860807 -13.758355626193 -16.2331347552213 -12.526925572482 -6.76709891232577 -9.80243254574862 -7.77007819089022 -4.54522086056796 1.02173089114103 4.28943013277921 2.08042954531583 12.2460341366855
-30.848309542916 -34.6565027497032 -33.053746249459 -27.7066660187461 -34.2949114105918 -28.4757204315879 -25.5864572785117 -23.5867090485313 -18.717751529 -17.1994295380332 -14.7139292023399 -11.4111395142295 -8.14155104377053 -5.84832670905373 -2.98482039191506 2.70011517784812 4.16530701897361 3.78397176048972 13.3627800681374
-29.324057301608 -33.3693301287564 -34.2924716082486 -31.8562991228971 -32.7803408709439 -28.7189585772428 -27.0129992571744 -22.9949137774381 -18.2589938250455 -18.312582692233 -14.9182040301236 -11.1857039538297 -9.16856451901523 -6.79748412045566 -2.47412749203769 1.88355092135343 4.61122254458341 3.46305302706632 10.7796056660739
-38.2136165358803 -41.1883632399819 -35.3917171218178 -32.7210017897866 -34.9924136855386 -29.130086109855 -26.1933604933999 -23.1836978652261 -19.0800754287026 -17.8186961867593 -16.4646388747475 -10.889866993644 -8.72705952904441 -7.88069264672019 -3.86656491539695 1.09374125220559 2.63020975806496 4.24437506415627 9.02279837348244
-36.9445743777535 -34.0287342288277 -35.9446010806344 -31.1468258120797 -34.4014988162301 -30.9089031436227 -26.3346157290719 -25.428957007148 -22.2515201785348 -19.1759624697945 -15.8043117739938 -10.9944992282174 -10.8687935092232 -7.3338031985543 -4.0651378848336 1.3202495358207 2.3121232769706 3.73469445922158 7.65878961303017
-39.5954698562622 -36.2204317092895 -32.9763177871704 -29.0710634231567 -33.6026262283325 -26.2405122756958 -25.1794466018677 -24.5495027542114 -19.1612657546997 -17.9050630569458 -14.38619556427 -11.514010810852 -9.62067356109619 -4.89507427215576 -3.71088733673096 2.53170928955078 3.95202598571777 4.32778701782227 8.8308406829834
-34.0275827797976 -31.3508707436648 -32.6528231057254 -27.6016909035769 -28.6382357033816 -22.6339289101687 -18.6355959328738 -23.1559282692996 -20.9291826638308 -15.5760561379519 -12.8699518593875 -10.6738439950076 -7.80367340174588 -5.90704406824979 -1.95864738551053 2.83137451085177 4.71867118748752 5.2720616904172 10.7015212622556
-29.9452096895738 -29.6844446138902 -22.2315866426988 -25.7738954500719 -19.3771097139879 -22.1718599276109 -19.7703401522203 -23.9692575411363 -19.7295877413316 -16.4657289461656 -12.7507421450181 -11.8352033571763 -6.67435473962264 -6.45845813317732 -3.09165019555525 3.23571949438615 4.38303738073869 3.66799240545793 9.93481045202775
-23.4896075595509 -19.3781993259083 -17.3770625461232 -22.9797770846974 -17.6557605136525 -24.9755618442189 -22.9145839084278 -25.7993724216114 -20.6090113986622 -17.7047603000294 -15.2407519687306 -10.8256575931202 -7.98000215183605 -7.28360055576671 -4.17319368015636 2.01583124507557 2.1262486111034 1.34265066493641 9.35049654353748
-33.2716811526905 -34.4916289676319 -28.8442366946827 -29.861200653423 -25.1103118289601 -21.590448700298 -21.3337272037159 -19.4846480716359 -15.3744338382374 -11.2877696384083 -11.1579802859913 -8.03375276218761 -3.62885697971691 -5.58135255466808 -3.11414178501476 2.8425556789745 2.52935663570057 0.177344955097546 7.61696020473133
-29.8747711701827 -27.5267220063643 -25.9673576875166 -31.835857443376 -26.8610878510909 -23.1361847444014 -19.5140610261397 -19.2650490327315 -12.1588173432784 -11.4392338319258 -12.7564068360762 -7.79692273573442 -4.34245877699419 -7.1663704438643 -1.87311368422075 3.7321137861772 4.1847094969316 2.95911974473433 9.25897306962447
-35.9430920514193 -35.0436665448275 -28.6732670697299 -30.4059788617221 -27.042625132474 -25.6119267376986 -23.8698536786166 -18.7869412335483 -16.0209614667025 -14.8727070721713 -12.4558026227084 -8.98244637576017 -5.02336091128263 -6.2270771893588 -1.76312226382169 3.71228342923251 2.39519720944491 1.65629797848788 8.10245543393222
-32.8875115914778 -34.4684670968489 -31.2835801644759 -30.1485208077864 -27.9166978402571 -24.7806123300032 -20.2117227120833 -25.0823854012923 -19.3123963876204 -16.9134858651595 -13.6810868783431 -9.7487100167708 -7.73327575163408 -6.2435887856917 -2.56002936796709 2.16490902467207 0.839438100294633 2.01642860932784 6.82682671113448
-36.8188715761358 -37.5254870241339 -31.8798456972296 -33.2527590578253 -33.2281924074346 -29.2813959901983 -24.6738024538214 -21.7321520631964 -21.7729769533331 -17.7167864626104 -14.8358469789678 -14.1424113100225 -9.62215145284479 -7.31684597188776 -4.25308521444147 1.29094402139837 -0.247578698938543 0.734961431676691 6.49515239542181
-22.4313869216225 -19.449804280021 -17.7963428237221 -23.2613124587319 -18.6798038222573 -16.9411906935952 -13.0207042433999 -16.8738651015542 -16.1729793288491 -10.8213748671792 -10.1638297774575 -13.242492649772 -9.93592450402 -9.44729802391746 -4.83550069115379 -0.095788929679177 -0.844131443717263 -0.61359975121238 5.80259611823342
-11.808891842582 -11.5621972777627 -18.6303392150185 -18.1282983519814 -21.3899751403115 -22.4339738585732 -16.5799356200478 -15.8594957091592 -15.1216073729775 -9.74537141106346 -8.01733071587303 -11.0679841735146 -7.93224961540916 -2.21614510796287 -4.39482743523338 1.86918108680031 3.10497610785744 -0.21825463555076 9.21052878119729
-24.2298167835582 -22.3439525257457 -24.0693896900524 -20.1057246815075 -20.9313090931286 -22.0649684559215 -18.054706920277 -15.3524173389782 -17.8392108570446 -12.6755984913219 -9.10349308360707 -12.8280891071666 -7.61508785594593 -5.21894871104847 -6.53584324229847 -1.10769115794789 -0.0218013416637071 -1.36149250377308 7.43331111561168
-42.4297620946711 -37.5811559850519 -34.8201734716242 -38.3744032079523 -31.9788686925715 -30.4492513830012 -27.0145475560969 -23.7375318700617 -21.301012247259 -17.8938047582453 -14.9504072362726 -14.1559793645685 -9.71212407892401 -4.75166532343084 -6.79085561578924 -1.06009504144842 2.96298387700861 -0.72453710382635 8.60833814794367
-25.2105123346502 -27.6491987054998 -26.5757657831365 -31.2896482294256 -27.6688787286932 -31.0328084772283 -27.2443715875799 -24.3478338068182 -18.5697347467596 -20.0485708063299 -19.8400594537908 -14.2527620142156 -11.5385801141912 -7.80886095220393 -7.22144716436213 -2.10392587835139 -0.996015722101387 -2.80447214299982 6.20285875147039
-38.6077747258273 -40.3999462040988 -33.7107906254855 -35.1054897221652 -29.3683338078586 -33.3524722966281 -30.8729457768527 -24.3876476201144 -22.4051303776828 -22.3207492741671 -18.7875575932589 -14.7692203435031 -12.629878989133 -6.6826324376193 -10.1921100529757 -1.95094107714566 -0.621433249386875 -4.18231581774625 5.25232983502475
-41.045698148554 -41.2065753763372 -34.9682445352728 -37.8177013223821 -34.5677547281439 -30.7352542703802 -25.6674289529974 -25.288545591181 -20.2573718851263 -19.7569217508489 -18.5153293436224 -15.1165675943548 -11.9861564462835 -8.83952711278742 -7.53468321019953 -2.93096922094172 2.03508855646307 -2.80214498693293 7.65746595209295
-23.5404697851701 -23.990764279799 -24.2316280798479 -30.31985058351 -29.9929424719377 -23.6315723852678 -24.4574009375139 -22.7724377111955 -17.7733265356584 -20.4277302221818 -17.6128803686662 -11.7627693609758 -12.9374977545305 -8.76493229432539 -7.42905010743575 -2.53536381288008 2.28588996367021 -1.30565228028731 7.82555709318681
-30.6679936408997 -26.7470379829407 -22.8623982429504 -21.0648861885071 -16.8161793708801 -16.8090840339661 -17.3922902107239 -16.3119030952454 -19.5976162910461 -14.8011456489563 -11.4297944068909 -14.08970079422 -12.0386219978333 -4.64506731033325 -7.85260782241821 -1.20943269729614 3.77160634994507 -0.537929630279542 9.24162282943725
-38.4924014611678 -37.4830783410506 -35.6339038415389 -32.3067210717635 -30.0043071313338 -26.4371455712752 -28.7632831139998 -27.5407489343123 -24.8742106957869 -20.8811725182967 -19.3903354211287 -20.0758060021834 -15.3950656457381 -10.7132152123885 -12.4907630486922 -5.80296359495683 -1.39075122313066 -3.12536464170976 5.08005966706709
-40.0255561048334 -37.8271308118647 -31.6750197583979 -30.6709418470209 -30.2869734937494 -25.5780348951166 -27.778565900976 -23.8733306104487 -27.0292105848139 -23.9488730603998 -18.6390204603022 -18.7530799085444 -15.5091262037104 -10.0151477033442 -11.4980235273188 -5.022613065893 -0.586829679662532 -4.0652156049555 4.42006729299372
-43.6311536528847 -40.9428449370644 -34.8383794524453 -35.6129079558633 -31.9643979766152 -27.0477338530801 -30.2015615203164 -24.9259267546914 -24.8694616057656 -21.2615056731484 -16.6622052886269 -18.0193219878457 -15.1405149199746 -12.8289571501992 -7.06406647942283 -2.95046860954978 -1.24379021904685 -0.903175900199198 5.29511301734231
-26.7973729827187 -25.9595929839394 -26.5683194854043 -24.5038434722207 -28.6422712065957 -23.2578946807168 -26.2039815642617 -20.5214025237344 -21.8504811980508 -18.0625287749551 -12.911411450126 -12.2984220244668 -12.152471707084 -7.62499825737693 -7.32261292717673 -1.51259438774802 2.438200785897 0.951434924385765 8.86409647681496
-39.6592098929665 -32.8191296317361 -29.8134915091775 -34.1379658438943 -28.1211315848611 -27.141566918113 -27.1680828788064 -22.7400471427224 -21.9784466483376 -17.7856899955056 -14.7661320426247 -14.7995869376443 -11.8090512015603 -9.11314933083274 -4.47411315224387 -2.20138137123801 0.6574538490989 2.20991165854714 8.15935356833718
-42.8506806286899 -39.0500443371859 -35.6026871594516 -31.8255379590121 -36.0683281811801 -30.0100129040805 -25.4640839490024 -25.7397377881137 -23.842109003934 -18.6777718457309 -16.7175782116977 -15.5921280774203 -11.6560490521518 -7.34480218020352 -10.3953030499545 -4.01299218264493 0.125698765841399 0.133537968722258 6.82227106961337
-33.5820010705428 -33.5385936303572 -29.9258197350936 -31.93800387816 -25.1453784509139 -23.7217219872908 -23.5890201135115 -19.1497882409529 -17.0462573571639 -17.3114284081893 -13.4941772027449 -11.0256045861678 -6.56139979795976 -1.07412753538652 -7.46899447874589 -1.23814998106523 2.34338345094161 2.31705631776289 8.96022285981612
-38.6468278884888 -37.8830835342407 -37.42642993927 -35.2920915603638 -28.8346521377563 -29.0839807510376 -24.0801698684692 -21.8964731216431 -22.5865327835083 -17.8416940689087 -13.415443611145 -13.5279294967651 -12.0289575576782 -4.43631191253662 -7.96611614227295 -2.29028720855713 2.01049404144287 0.551204490661622 8.88391284942627
-42.429575399919 -35.4963707490401 -33.5552391572432 -35.8619370027022 -30.1482376618819 -27.941969351335 -28.2377113862471 -23.5469193025069 -22.1743759675459 -20.3486656709151 -15.2954620881514 -11.7866463227706 -13.2994675202803 -5.90063329176469 -8.17254109816118 -1.8234505219893 1.02134089036421 -0.0213875337080509 8.27502398057418
-25.8547595544295 -25.5761073632674 -22.113499025865 -25.6189425988631 -19.7022288842635 -25.3695834680037 -19.4127620263533 -21.193504671617 -20.9529422326521 -15.1711810632186 -12.1862014337019 -13.9050296349959 -9.23873172239824 -3.85205684141679 -5.48410449461504 1.91203083558516 4.4798227743669 1.53692593141036 11.2808324293657
-30.4785440965132 -29.1978128953414 -29.7522448106246 -26.7652987046675 -19.9172571702437 -22.0106066270308 -22.9849070115523 -16.939191679521 -19.9761217637496 -17.2076777024703 -11.5154093308882 -13.0199945970015 -10.1789339585738 -5.78895936445756 -3.08689485029741 2.974849839644 5.05427374406294 1.58011641068892 11.2513982252641
-38.344809514826 -35.9552678888494 -29.8942632501776 -32.3883275812322 -29.7804059808904 -24.2061910455877 -25.3973645990545 -21.8535528009588 -17.8843946283514 -16.9377927606756 -13.6942701166326 -12.3256540125067 -7.33370493108576 -8.30789278203791 -4.2417592828924 1.24015523737127 4.66878606622869 1.99886514490301 11.177998083288
-29.0333463148637 -25.380216737227 -21.6661969618364 -26.1708203749223 -19.1821919874711 -21.3595143751665 -22.7562390760942 -17.0421048597856 -16.3928014235063 -18.0548383192583 -13.9291802839799 -9.41236700578169 -10.7534429029985 -6.65165152116255 -8.44435133500533 -2.85235609574751 2.73408112959428 -0.769846101240677 8.24687943892046
-26.6162552920255 -23.1958642092618 -18.8542466250333 -21.089220532504 -15.3051247683438 -16.5547776308927 -16.7948823061856 -9.7895035830411 -13.801695355502 -9.70606661709872 -4.34675265225497 -7.51215601834384 -6.97563029202548 -1.66523981961337 -6.12489748868075 -0.993357190218838 4.51763581362638 0.0301546963778421 10.2308797749606
-21.6209497018294 -22.2034577889876 -19.777409510179 -16.8504228158431 -15.7350167794661 -18.9730538888411 -14.7152375741438 -10.9215707345442 -14.3266953988509 -12.1800641580061 -6.68298049406572 -8.30567450956865 -10.3723611398177 -2.7202863259749 -6.22583480314775 -0.610316233201459 4.1177549795671 0.459324880079791 9.90619759126143
-17.6279413743453 -18.3019716783003 -11.361450438066 -11.9863264604048 -13.5724508805708 -15.3186800523238 -9.86358285383745 -10.8854372544722 -15.161457304521 -10.1080076737837 -6.70986009077592 -10.4133074326949 -9.52562928633256 -5.58444810347124 -7.40993524031206 -0.84761453108354 2.78369211717085 1.48549818559126 9.89262747331099
-11.749002196572 -8.44023487784646 -14.3707883141258 -12.297248580239 -7.90714047171853 -13.4712083122947 -13.3868081352927 -9.130614974282 -14.5496403954246 -8.83825466849587 -6.60892842032693 -12.4253747246482 -10.008918502114 -5.92749951102517 -8.45672962882302 -1.82012531974099 1.635742447593 -0.182746627114035 8.71114375374534
-14.8645525412126 -8.75100044770674 -13.962601705031 -13.4854917959733 -10.8629541830583 -16.9255457357927 -15.7979708151384 -9.64562325044112 -13.140336080031 -14.2941408590837 -9.09249023957686 -9.24800591035323 -9.89936737580733 -2.82896904511885 -5.99730591340499 -0.0811205343766659 3.6800965829329 2.10057349638505 9.7730207009749
-14.3917933290655 -11.4680472200567 -16.3395472353155 -14.6213618105108 -11.6299792116339 -15.7232333009893 -17.5339251344854 -13.3243323152716 -17.7982683962042 -14.1130953615362 -8.64914615804499 -11.9935446565801 -8.1711951082403 -3.64974125081843 -7.80996998006647 -2.03935726339167 2.55905906503851 1.80533496683294 9.05191509073431
-6.26189160780473 -1.90737271742387 -7.18542790846391 -10.6346466584639 -7.09871983961625 -13.5506737275557 -13.3734734101729 -12.8593342347579 -14.0128529115157 -8.26808667616411 -8.59971547560258 -12.5948612733321 -6.35796285109086 -4.73605084852739 -7.71327138380571 0.415489907698198 2.45292257829146 2.7989537672563 9.48454737229781
-2.98846078352495 -4.8184549851851 -10.7017691178755 -8.76091790632768 -6.63737702803178 -10.6258051438765 -8.26766038374467 -4.36528230146928 -10.5838949723677 -5.54217362837358 -5.78727555708452 -11.9442617936568 -7.91544366316362 -2.41131234602495 -6.69435906843706 0.95168852372603 3.49052118821578 1.8628079847856 10.9807078795
-5.43666080128063 -6.79432872425426 -10.8645820964466 -6.40864375721324 -13.1213493693959 -10.9679184306752 -6.13196185718883 -8.15706447254528 -11.3304596294056 -6.23362353931774 -5.79671481739391 -12.4483661998402 -9.52826121937145 -4.18926623951305 -7.83210567127574 -0.275964771617542 2.19009014476429 1.95928284038197 9.90946337093007
-4.52083976052024 -5.83333403847434 -11.5184937217019 -7.90393073342063 -14.0719853141091 -12.7415772177956 -7.51381499550559 -9.00410849831321 -12.1034737326882 -5.9968357779763 -4.52213866493919 -11.6735401847146 -8.03521735451438 -3.3541298606179 -5.36142165444114 0.636993338844992 3.18704979636452 2.19844906546853 10.5959629318931
-7.70438691052524 -7.60592385205356 -12.9985534754666 -8.68233605298129 -14.1173355189237 -14.8645107355985 -11.4032337275418 -8.74823304089633 -15.6609127131375 -13.2566711512479 -8.30029602917758 -12.0986625758084 -10.6953117457303 -3.16406746777621 -5.3461086359891 -0.604985436526214 2.76662139025601 1.02926711169156 9.5793588551608
-9.99958952990445 -6.69466551867398 -13.5774093541232 -9.84533461657437 -13.6564937504855 -15.7961936863986 -11.8625675114718 -8.59767684069547 -14.76272353259 -12.2254711064425 -6.80797156420621 -10.0045410069552 -9.81328162279996 -3.09362944689664 -4.4979301365939 -0.883693304928865 3.74649086865512 2.12214890393344 9.68052998456088
-12.3867461811412 -6.92873836864124 -12.3475463520397 -8.44405056346546 -11.8629691730846 -14.2490394245494 -9.74709392894398 -10.8978545795787 -15.4458720814098 -9.6656043659557 -7.75258709300648 -12.5549457203258 -9.17159725535999 -2.56964947093617 -4.9738261829723 0.162854420055044 4.95012019764293 3.0512153972279 10.5102026332508
-8.49641955982555 -7.16208614002575 -13.3126083720814 -10.2838913310658 -13.1156822551381 -17.4890819896351 -14.9428173411976 -12.2662426341664 -16.2742306102406 -12.1397301067006 -7.66373218189586 -11.0859657634388 -8.49379314075817 -1.13238490711559 -6.62127841602672 -0.389884601939809 3.04173218120228 0.60009800304066 7.78720795024525
-7.38919871937145 -4.68291515003551 -11.1714634288441 -10.531950413097 -12.334196506847 -15.9914020885121 -12.8632721294056 -14.8823055614125 -17.6394123424183 -12.784241138805 -8.63907283436168 -14.5904964793812 -12.9922603953968 -7.2082123149525 -9.36768764149059 -3.47622150074352 0.0762000690806985 -1.26153987537731 6.70975738872181
-8.08446168899536 -6.45994234085083 -13.2660374641418 -9.76454782485962 -15.49090051651 -13.8465809822083 -17.5172905921936 -13.5351185798645 -17.8197693824768 -11.9922757148743 -8.53133630752563 -11.2071251869202 -9.71912431716919 -6.41178750991821 -7.03358697891235 -1.97143411636353 1.84991884231567 1.13175916671753 8.42425298690796
-14.3267400134694 -9.44057820927013 -14.3427522052418 -11.9645268787037 -15.1594083179127 -16.9965512622486 -19.9323117602955 -15.0072400439869 -17.7514417041432 -17.9879491199147 -12.2082631457936 -11.3933865893971 -14.319604622234 -8.9524285663258 -9.13801358829845 -4.76098607670177 0.703783286701547 -0.309953438151968 6.01976992000233
-7.46030569943515 -10.0922103014859 -15.6167731371793 -10.1683745470914 -15.0013098803433 -16.8381743517789 -19.2809729662808 -13.4263510790738 -18.5430655566129 -17.0325331774625 -11.4151644793424 -11.1054377642545 -14.5420775500211 -8.0248026934537 -8.14122153195468 -4.80190421017733 -0.156493672457607 -1.33590842160311 5.55985306826505
-5.97175105701793 -7.98778613697399 -13.6781929362904 -11.8007381786 -14.605519138683 -18.9626549113881 -18.8837021220814 -14.4474113811146 -17.8074768413197 -19.5577057231556 -14.9411514629017 -11.036822162975 -13.0498951305043 -7.19133838306774 -6.33480723987926 -5.22758182178844 -0.265723072398792 -2.9797943462025 5.72696701396595
-13.4739752509377 -8.27623469612815 -13.7046004035256 -10.9920321204446 -17.2667170264504 -13.4480295874856 -17.1291170813821 -12.0447245337746 -16.0169497229836 -11.1275416114114 -7.01685626290061 -12.493359635093 -6.7890196540139 -5.02424533150413 -3.75974948189475 -0.224055359580301 4.0327748558738 1.5542535088279 11.7500333092429
-19.2788164138794 -19.1086351394653 -12.8039953231812 -13.8570844650269 -11.6559965133667 -14.0986864089966 -10.4192602157593 -7.44715328216553 -14.3743535995483 -9.99448223114014 -5.73977108001709 -11.3120500564575 -10.6932889938354 -3.36889095306396 -10.16546459198 -3.31608600616455 1.9384801864624 -2.4816572189331 11.778141784668
-24.1751890615983 -22.8715925650163 -22.1894827322526 -15.9961920218034 -21.7543516592546 -15.7598829702898 -16.9892950491472 -10.7798777060075 -13.8662405447526 -15.004256291823 -9.55350212617354 -6.52529625459151 -11.2493238882585 -3.92289070649581 -9.11598114533858 -4.96713547273116 0.520331339402631 -0.892684026197955 13.3034815354781
-12.8565524794839 -16.0497077681802 -10.8084529616616 -11.9465430953286 -15.1900352217934 -15.4680007674477 -12.8395847060464 -9.95370900414207 -17.0989173629067 -12.6689037062905 -8.55955540917136 -12.0736106612466 -11.8829387404702 -4.80998265526511 -8.50500714562156 -3.71052777550437 0.706372859261254 0.589625956795434 13.5889109394767
-29.7052798964761 -27.3292728163979 -20.7348399855874 -21.14263493798 -19.9516826369546 -14.3152309157632 -14.8743587233804 -9.67286069176414 -13.3735423781655 -15.1168361403725 -10.3941570021889 -8.59420544884422 -11.3957019545815 -4.40751607201316 -6.47661168358543 -2.27989537499168 1.08164255835793 0.99795572974465 13.1435336373069
-21.0078370180997 -24.5750176516446 -17.7553345766934 -20.591108044711 -18.268583020297 -13.8171631899747 -15.0357758608731 -8.31390162381259 -14.1531960574063 -11.6470048037442 -6.21409769925204 -9.05117579373447 -9.83802958401767 -1.64766283902255 -4.23685427579013 -3.0097844210538 2.31597832766446 0.812788287076081 13.1301730069247
-25.2945537480441 -25.6973476323214 -18.6962451848117 -19.0943355473605 -18.3795070561496 -13.1588802250949 -14.8339366826144 -7.73310088244352 -8.76283072558316 -12.5636176976291 -7.90351866808805 -4.51873778429898 -8.72669219103727 -2.7005710515109 0.994400033083828 -2.21717070666227 2.14363957318393 -0.305709830197422 12.5240764704618
-20.6787389581854 -21.1894506281072 -16.9039968317205 -14.3006204431707 -21.0212720697576 -17.5203069513494 -15.0906843012029 -20.8032964533026 -18.9435361688787 -16.3397191827947 -11.0502122705633 -9.48714769536799 -10.2820524042303 -3.15002954656428 -2.51244295293635 -1.81394518071955 2.30300199335272 1.59189092462713 13.5718966657465
-12.2192092462019 -12.5014186425643 -10.5231414361434 -9.92293124632402 -16.0971675439314 -12.1892600579695 -14.2231898827986 -18.8668818994002 -17.881484560533 -16.175056032701 -10.5566154046492 -9.37730174498125 -11.0687633080916 -5.51766734556718 -5.41336970762773 -2.67391162352128 1.93815178437666 -0.641376070542769 12.3529586271806
-18.3590965617787 -15.9813309062611 -15.5382805217396 -12.6616020549427 -19.5312729228627 -16.7482567180287 -17.9258308757435 -11.4109344829213 -14.0081444133412 -15.6561355937611 -9.86770442615856 -9.14444926868785 -10.4694748271595 -5.41279224048961 -1.35926631580699 -1.34835437427867 -0.346742664683948 2.5772275577892 12.9707007061351
-19.0223502159119 -18.7820929527283 -12.2755068778992 -14.7303236961365 -13.4353255271912 -16.1520689964294 -14.1435126304626 -8.14081373214722 -11.1399096488953 -11.3901595115662 -5.63734617233276 -6.10178365707397 -8.39713468551636 -2.3258131980896 -4.80741300582886 -4.52335348129272 1.14417085647583 0.194843387603761 13.4951072692871
-19.2666720997203 -22.2110538135875 -19.715440715443 -15.1972369800914 -22.0820941578258 -16.9145984302868 -14.7650203358043 -9.1097449909557 -12.5877723347057 -12.6148509632457 -7.27228351939808 -4.75399586070668 -8.51907154430043 -5.06918903697621 -2.44126125682484 -3.8448581348766 0.614078556407581 0.114267383922229 11.6739650119435
-23.0621699940075 -22.7919940601696 -16.0437831531871 -14.0597800861705 -18.0132312427868 -14.7413463245739 -13.4709777485241 -7.62470814098011 -12.2880820881237 -11.1184501301159 -5.84707638133656 -6.1121806751598 -9.92340084422719 -4.41938969005238 -2.27063175548207 -4.92304989207875 0.165561710704456 -0.614406551014294 12.0760927547108
-28.1970376274802 -26.9919823906638 -21.9732445976951 -18.5379456780174 -18.3457421562888 -13.6269788048484 -12.1364754936912 -6.89211361624978 -13.4611291191795 -12.148693969033 -6.60018246390603 -7.83875744559548 -8.98567478873513 -0.601315428993917 -2.85277455069802 -3.81429760672829 1.78545863411643 -1.4988507530906 12.5286036231301
-13.611576721885 -14.1501642920754 -15.8827254035256 -18.8574454047463 -12.1379610755227 -15.8673254706643 -16.3808409430764 -10.1893908240578 -15.1921087958596 -14.4767958380959 -8.9534498908303 -9.2077280738137 -10.6337515570901 -2.2699610450051 -3.04160372994163 -5.48919741890647 -0.500878021933815 -2.99271075508811 8.65325768210671
-15.7457797310569 -19.5646083138206 -15.1338107369163 -18.9206912300803 -20.2763201973655 -14.3750903389671 -17.1773974678733 -10.6929232857444 -15.7203662178733 -11.4037978432395 -6.7747390053489 -9.81802818991921 -8.92851517417214 -0.98458550193093 -1.38675759055398 -1.47667000510476 1.6656325080178 1.36726500771262 13.0241215445779
-24.3238003990867 -22.4018986962058 -18.1313145897605 -14.5933926842429 -13.03688175895 -9.85908444144509 -10.4588979027488 -12.5812409661033 -10.3206551811912 -11.7249577782371 -8.59051068045876 -5.4665997765281 -7.10703404166482 -0.557006194374779 -0.223056151650169 2.17770354531028 3.18380419991233 3.44659774086692 14.1795450904153
-21.1530883615667 -24.1912467783148 -21.3030288522894 -20.1094138925726 -17.0515411203558 -15.2291763132269 -16.4243858164007 -19.3095023935491 -11.7306068247015 -10.824234754389 -14.9096687143499 -11.1970889871771 -9.42882803136652 -2.45875433141535 -2.89438322240656 0.740252702886409 1.10906907861883 2.19226857965643 13.0768010312861
-11.2288630745628 -14.4156687996604 -15.4985774300315 -15.9219744942405 -17.9193919441917 -12.9634440682151 -16.7418101570823 -16.9426921150901 -9.55438645102761 -11.01428826072 -15.6493647835471 -11.6525367043235 -10.2619822762229 -5.02179749228738 -3.77628929831765 -0.165554358742455 1.52834670326926 1.42963378212669 11.5857464530251
-15.55760381872 -19.2906703775579 -13.0357131784612 -10.2436485117132 -14.0046939676458 -10.3489684885198 -9.29618452245539 -14.4783458536321 -8.14638899022883 -9.05278013402765 -13.7125701730902 -10.2845973795111 -7.3564243143255 -0.941099149530583 -5.11651228124445 -1.13578794652765 1.76692582910711 0.388978975469417 10.3720007116144
-28.0036721056158 -23.7796959703619 -19.1033501451666 -17.3595146959478 -18.396612626856 -13.3612541979009 -15.4066376512701 -13.1383004015142 -6.29418991262262 -10.5031494920904 -11.6881184404547 -12.6787762468511 -8.23562095815485 -2.18484352285212 -3.48382232839411 -0.506235582178288 1.53010894601995 2.26172496622259 9.89804126566107
-30.6703527623957 -24.9389074498957 -26.0371626073664 -30.9432905370539 -25.6244543248957 -21.7913625890558 -18.5821455175226 -18.1757505590265 -11.7040403539484 -12.7507341558283 -13.0040300542658 -7.76411420648748 -10.5232446843928 -4.44417554681951 -2.39856893366033 -2.71382695978338 -0.0584276372736134 0.824707204645332 8.73614423925227
-32.0917603319342 -30.762139970606 -28.652333909815 -27.0730263536627 -32.1833931749517 -31.0008751695806 -27.0848557298834 -22.366876298731 -21.7080513780767 -20.1073777025396 -15.1497933214361 -12.8076111620123 -11.067825013941 -7.94851463491267 -2.63954132253474 -0.899186784570869 0.572086637670342 0.589723890477959 10.2114127332514
-33.5282367012718 -27.9958956978538 -28.2714846871116 -30.6790126106956 -26.7643283150413 -23.4088748238303 -25.6583255074241 -19.5893367073753 -17.7704814217307 -19.466774298928 -18.4921801827171 -12.9605162880637 -12.7370055458762 -9.05570252158425 -4.82241471030495 -1.90011437155984 0.875234291770241 0.917844460227272 9.40897815010764
-29.9745899980718 -28.6670910661871 -26.87696426565 -32.4963757341558 -27.2936322038824 -26.4170567339117 -26.5168492143804 -19.7551991289312 -20.5741841142828 -18.1798321550543 -13.4712025469 -12.3996254747564 -11.2884804552252 -6.06562584096735 -0.966134721582588 -2.21262520009821 1.30095702951605 -0.453782731836494 9.94332534616644
-28.6050515781749 -33.9428239475597 -30.2429605137218 -30.4913011204113 -23.9098649631847 -24.5374475132335 -23.0193353306163 -16.3238320957531 -18.8377557407726 -16.8144479404796 -11.2002149235119 -11.7636533390392 -12.1483636509288 -6.45165306438099 -3.18011337627064 -3.33961540568959 0.996676861156118 -1.06457191814076 8.24818175922741
-35.5358274546537 -29.748493012515 -32.0616796580228 -27.0426862803372 -25.2096975413236 -26.7687299815091 -22.4217603770169 -19.2325857249173 -23.4193304148587 -19.9236028757962 -14.5555914011869 -14.1289709177884 -13.2397325602445 -6.57337933453647 -4.2320669260892 -4.14931088360873 0.422910872372714 -1.22407513531772 8.13750571337613
-27.7184194651517 -26.2670339671048 -30.1093114939603 -24.7347692576322 -28.8643087473783 -23.198289307681 -23.0067304697904 -18.4344152537259 -16.4668363657865 -18.9212812510404 -13.9807256785306 -12.2346414652738 -13.0406946268949 -6.97524777325717 -3.27249470624057 -3.37633458050815 1.87623461810025 -1.15120068463412 9.3491264256564
-32.5962902329185 -29.7046581528404 -22.8033100388267 -21.9170452378013 -21.1976238510825 -20.0146633408286 -14.2606083176353 -18.7994381211021 -12.4290214798667 -12.0579715988853 -16.8277088425376 -11.978133799813 -11.3637596390464 -9.98884737708352 -2.19739306189797 -1.80681574561379 -0.998864772103051 -0.595313670418481 9.68225133202293
-33.3692688855258 -33.9717240246859 -28.8158860119906 -24.90215920535 -27.0707764538852 -21.9981293591586 -17.4712433728305 -20.1792817029086 -12.929316035184 -13.1177639874545 -14.8255791577426 -7.90072678652677 -9.75691651430997 -5.3618054303256 -0.78974579897794 -2.67051743594083 1.13742400082675 -1.43591355410489 6.99626208218661
-35.8849915070967 -36.6235703034834 -31.3129013581709 -28.6184357209639 -27.2592552705245 -23.5482910676436 -22.3121574922041 -19.5302475495772 -16.1403969331221 -17.7963646455245 -14.3216827912764 -7.50190625624223 -10.6908558412032 -5.36182675795122 -1.25870404676958 -2.81662450270219 0.309941430525345 -1.5769661469893 8.80194391770796
-29.8215022260493 -31.6559291059321 -25.0078196698969 -22.9025187665766 -27.7059550458735 -23.2074008161371 -22.1304049665278 -17.9602313215082 -16.7127223188227 -12.524587171728 -9.59315444772894 -9.05244781320745 -4.23128654306585 -1.85121108835394 -0.427587049657649 -1.19601394479925 2.73360775167292 -0.59125663583929 8.73175857717341
-40.5047603260387 -36.2988734852184 -35.2188945423473 -33.3553195606578 -28.5199428211559 -27.3891063343395 -23.4053722034801 -20.0930400501598 -20.3370090137828 -15.9711146961559 -12.0041537891735 -10.68568760265 -7.93813091624867 -5.38786083568226 -0.608876765858042 -3.16095501292835 1.05733531605114 -1.69593769420277 6.87642806660045
-35.9326120376587 -34.0419527053833 -30.4153924942017 -27.1771799087524 -23.7411714553833 -22.3921876907349 -19.1874605178833 -16.2299295425415 -14.4460359573364 -14.1399599075317 -8.75804386138916 -4.57037601470947 -7.7198034286499 -1.87335262298584 0.384679222106932 -2.19166049957276 0.85817470550537 -1.51202831268311 7.99266567230224
-23.552385893735 -23.5589433583346 -16.9964662465182 -20.4226671132174 -18.1310602101413 -13.1679082783786 -13.083542433652 -11.9815336140719 -6.30476435748013 -10.8308092030612 -13.3142572316256 -6.85425242510709 -8.75287112322721 -4.47953662005338 1.66703835400668 -2.20492228594693 0.71902218731967 -0.676420775326815 7.71573773297397
-28.739637929743 -33.0170198267156 -30.1353250330145 -32.3533464258367 -26.7235704248602 -22.9198327844793 -23.0523172205145 -19.2825227564031 -15.5862222498113 -15.9531389063055 -12.0945230310613 -7.91872461492365 -7.75788934881037 -4.0086294000799 2.27201692407781 -1.69959505254572 -0.371254522150213 -2.44224222356623 6.1558574849909
-33.9436996980147 -32.5435036225752 -26.4535454316573 -30.648308615251 -29.2942970796065 -23.4751328034834 -26.2949760957198 -21.9506462617354 -16.804917196794 -18.5696495576338 -13.5203102632002 -11.3982170625166 -9.70041165785356 -5.85764584974809 0.481743951277299 -2.2183292909102 0.46909060044722 -2.19642148451372 7.1665355162187
-35.5575368967923 -33.9150198069486 -35.885097321597 -32.1859853831205 -29.4541128245267 -25.7294424143704 -23.7534444895658 -17.9358671275052 -19.7728880015287 -17.2619016734037 -12.3324525919828 -11.2285593119535 -9.25362759503451 -5.82109242352572 1.87193888750943 -1.63723545941439 0.193283263119785 -2.39828663739291 6.89552802172574
-24.2887504230846 -25.148762477528 -30.088719142567 -26.7095077167858 -26.0763328205455 -20.6469886432994 -22.7682998310436 -16.8087394367565 -20.5408141743053 -20.3020446430553 -15.0969169269909 -13.1642959247936 -13.2555472980846 -8.14144970286976 -2.66612507213246 -4.06959034312855 -0.833061946522104 -2.83311535228382 5.49186156879772
-27.7818332412026 -33.2410579421304 -28.6107059218667 -25.9049602248452 -29.5223270156167 -24.4504199721596 -29.2455287673257 -26.024356434562 -22.5224261977456 -20.0324817397378 -16.9000507094643 -16.0685344435952 -11.6334205367348 -8.51290471337058 -1.3001952864907 -2.30108220360496 0.344778468392111 -0.140412876822733 8.06803648688576
-32.4617551543496 -34.7499288298867 -34.3061612822793 -28.0095990874551 -32.0562757231972 -25.2857907988808 -26.0729764678261 -21.9334081389687 -17.8085378386758 -17.9522184111855 -13.270736096122 -10.8191827513955 -9.56438004753806 -4.28692185662009 1.37113249518655 0.559755923531274 0.0937010071494377 1.55548727729104 8.98513090827248
-33.4496556802229 -26.6843205972151 -29.49324241118 -25.6411000771956 -27.0390073342757 -20.2845822854476 -17.7749616189436 -21.4923154397444 -14.7627278848128 -13.4055902047591 -11.6380292458968 -8.95726409391924 -4.95122352079912 -2.05567756132646 3.84094795747237 3.57511314912276 0.577426763014358 2.04550632996992 11.0382216887041
-20.7249985001304 -26.5675773880698 -23.2670746109702 -20.0356941483238 -26.969520594857 -22.665035273812 -23.7205543778159 -17.8515701554038 -15.3113708756187 -16.616077449105 -12.5779228470542 -7.29317095496438 -10.3696441910484 -3.91843035437844 -1.1280517838218 -2.08532908179543 0.324609730460427 -0.702259089730003 7.49525353691795
-25.1230561516502 -28.9730088494041 -30.0223939202049 -24.4301125786521 -30.3558747551658 -26.9183785698631 -25.8004739067771 -22.1139313957908 -17.0970933220603 -17.5584695122459 -13.0980679772117 -8.38050625540993 -10.5469128868797 -4.58479092337868 -1.63576863028786 -1.15053913810036 0.905866883017801 -1.48535320975564 6.97188212654807
-34.3857049421831 -35.3857430891557 -34.3820123152299 -28.4091119246049 -33.8443498091264 -27.5870942549272 -25.2971925215288 -23.8970040754838 -17.013016648726 -18.1075143293901 -16.5852288679643 -10.6007947401567 -10.6415776686235 -5.344429917769 -1.84336180253462 -0.691216416792436 0.967370085282759 0.00224404768510311 8.09060292677446
-19.4435384143483 -23.6254117358815 -17.3198964465748 -21.1530682910572 -18.4889638293873 -17.8042371142994 -17.5509297717701 -22.5859296191822 -14.3601376880299 -16.6052358020436 -14.4330212939869 -8.22911237369884 -8.64456533085216 -6.15411351810802 -0.653644310344351 -1.69089864384044 0.491684211384165 -1.08083127628673 7.86755110133778
-27.8719620227814 -25.8951897144318 -19.3921799182892 -19.7567123889923 -18.6079735279083 -13.7280067920685 -13.7596401691437 -20.5447334766388 -16.7490486621857 -15.9176315784454 -10.4971031665802 -8.57931561470032 -9.72104306221008 -5.01083607673645 -0.598349046707153 0.0342898845672615 0.115666913986207 -0.315548372268676 8.79428820610046
-28.7617194002325 -28.5787970369512 -21.9249731844122 -20.3414656465704 -22.796997720545 -20.8153883760626 -21.6835676973516 -18.1549536531622 -14.3419520204717 -16.4944578951055 -12.8582903688604 -8.23807972127741 -9.6971098726446 -4.5688082521612 -2.25506275350397 -2.84414165670222 -0.620112115686592 -0.998070413416084 7.33454067056829
-24.603654349934 -19.1450514446605 -17.8032965313305 -19.3820166241039 -12.566617454182 -14.4363379131664 -17.5395521770824 -12.1865057598461 -12.2037710796703 -15.4893469463695 -11.8148302685131 -5.88046785701405 -10.6398996960033 -4.14046236384999 -3.84764238704335 -4.69040438045155 -2.26218172420155 -3.18369623530995 6.08892301212657
-38.5841438336806 -33.8285247846083 -31.3207313580946 -26.9354621930556 -22.71192093329 -25.953635410829 -22.084422306581 -17.2756301923232 -20.4161941571669 -18.6353065534071 -12.7675354047255 -10.160365299745 -12.5274612470107 -7.02976913885637 -3.34391708807512 -2.57516022162004 -0.594935612245038 -1.69656868414445 7.33765868707137
-23.0714226462624 -23.8120995261452 -25.385524819114 -19.247455666282 -23.9883461692116 -16.9964447715066 -15.3198128440163 -16.445957253196 -9.09036261818626 -11.8634968497536 -13.7513905265115 -5.33479506752708 -8.2576828696511 -4.73035247109153 -1.86383254311302 -1.33460814736106 -1.48248870156028 -1.69425589821556 6.89351647116921
-17.0932341228832 -17.9604254375805 -18.6071463238109 -13.8223276745189 -19.1652708660473 -11.726338447224 -11.7002325664867 -8.11131960261952 -9.65864473689686 -12.9411879192699 -12.5069246898998 -4.0842829357494 -6.21166139949452 -7.88351923335682 -0.153552116047251 -0.243102134357798 0.479832588542592 0.721898018230092 9.61105722080578
-25.1420782696117 -30.9600371013988 -28.2767752300609 -23.2602079998363 -22.4377440105785 -19.4146803509105 -18.9058645855297 -21.2457083355297 -15.798217643391 -16.0031164776195 -13.8961485515941 -7.31577097285878 -7.27325807918202 -5.42244325984608 -1.65400682796131 0.594532142985951 0.628225456584584 1.85656560551037 10.9391757358204
-33.4944476387717 -31.7811831734397 -26.2532557747581 -21.0144519112327 -23.9142131111839 -18.5817088387229 -15.2466792366721 -15.901376654885 -8.74805634238503 -11.5476760170676 -10.6638430855491 -2.75292198874734 -3.42755310752175 -1.28699867942116 4.18504054329612 3.53139693520286 3.71368415138938 4.42892558357932 12.4934721686623
-32.2840269045396 -29.6438749270006 -24.8029478029771 -20.0220716433092 -25.0685918764635 -18.2745511965318 -17.5545614199205 -18.8357503847642 -11.844499392943 -15.2726629213853 -11.1911962465806 -4.77465419335799 -7.75155620141463 -6.1784284548326 0.531292156739667 -0.82431010766463 -0.585071368650958 0.0339986844496281 9.34731789068742
-27.2985876300118 -25.1283720233224 -18.4734647967599 -18.4834669329903 -21.9796407916329 -18.7821043231271 -22.3003919818185 -19.1010931231759 -14.3618467547677 -18.0586775042794 -16.6287344195626 -9.23258955261924 -11.8446710803292 -9.69280035279014 -3.13846189758994 -4.52425749085166 -2.36707670471885 -1.16524107239463 5.89877145507119
-17.567685213956 -19.3757410916415 -26.0080309781161 -25.3915072354403 -20.1355448636142 -17.1836634549228 -19.5857821377841 -15.0948954495517 -12.047888842496 -16.364014712247 -14.2821360501376 -8.26758870211514 -10.7809344204989 -8.9340086850253 -2.27129086581143 -3.16866025057706 0.256953152743254 0.890896710482512 6.92766562375155
-29.4972437728535 -22.9369868148457 -23.8330515731465 -24.6837862838398 -18.0871752608906 -18.3982676375996 -17.6134699691426 -20.205259214748 -11.9256857741963 -13.1173933852803 -16.5435541976582 -10.7972239364277 -9.46247280727733 -6.88942516933788 -3.04235066067089 -1.2340716231953 -1.37126148830761 2.34975730289112 7.46377002109181
-27.0443034172058 -26.0490946769714 -22.8346552848816 -17.192672252655 -20.0856013298035 -14.3387331962585 -15.4731020927429 -16.7819285392761 -9.78556776046753 -12.9246363639832 -15.1650958061218 -7.42815160751343 -10.2202868461609 -4.89192533493042 -1.86915349960327 -0.262267589569092 -0.315244197845459 2.27081060409546 8.32167959213257
-18.0849220015786 -15.8556663253091 -12.9193107344887 -8.17487447045066 -13.2637950637124 -13.4437247969887 -12.8353111006997 -18.448783085563 -14.6257621505044 -14.975581333854 -9.73057477257468 -6.41650120995261 -8.36429135582664 -3.08811681053855 -0.565810368277809 -1.28164021752097 0.474484278938988 0.126759364388207 8.21722014167092
-15.2550691951405 -20.5737757075917 -15.9506830562245 -11.9330133784901 -19.5329202998768 -16.3443292964589 -14.7049631465565 -20.4494089473378 -15.3481554378163 -16.699153362621 -13.1755861629139 -8.921056209911 -12.1899923671376 -6.09058707844127 -5.63659042011608 -4.86708205829967 -3.51711600910534 -1.92624992023815 3.96975666392933
-5.07378283413974 -7.68434992703525 -2.65037432583896 -5.21488848599521 -10.1132973757657 -5.91585245999423 -9.33585825833407 -12.6041859713468 -13.3415059176358 -14.4867695895108 -8.97869196805087 -9.4552792635831 -10.4822758761319 -5.08159342679111 -4.9610108462247 -3.85127917203036 -0.745133313265715 -0.909962567416105 5.94820221987638
-19.3835172653198 -18.1143865585327 -22.0548048019409 -15.7842969894409 -20.1595182418823 -13.415020942688 -13.586968421936 -19.6850423812866 -17.0957021713257 -16.9686498641968 -11.6039323806763 -9.31320285797119 -9.41649532318115 -1.91499614715576 -2.09488010406494 -2.2400484085083 0.711359977722168 0.702054023742676 7.9854564666748
-22.4188721136613 -25.1053078131242 -17.8856232122941 -16.7705795721574 -22.7042496161027 -19.3053810553117 -17.9412453131242 -24.0591652349992 -19.0226471380754 -20.0144531683488 -17.1434128241106 -9.91097569032149 -11.3612434820695 -6.90426945252852 -4.61379360719161 -2.06798100038008 -0.9495098547502 0.145796541734175 6.84050155119462
-30.1545212225481 -35.3192245916887 -33.309664960341 -26.8546402411027 -27.6888802008195 -27.6424705938859 -25.1633903936906 -20.4695274786516 -18.6014587835832 -17.930629010634 -13.4823048071428 -10.4017307714982 -9.41812252564864 -6.05347752137618 -0.551717038588091 0.750618700547651 0.236527208848432 2.03021407560869 8.33925414518876
-29.1007755366239 -29.0435360041532 -26.8408306208524 -20.2861736384305 -20.6528041926297 -19.2679012385282 -20.5786312189969 -15.1040065852079 -16.6975162592801 -17.2132785883817 -12.4809482661161 -10.0588234034452 -9.81720620068637 -5.47548752698031 -1.75528794201938 0.704531851681796 1.48414916125211 5.27343958941373 11.2436425122348
-28.8766533851624 -34.8367554664612 -36.833665561676 -33.8837830543518 -29.9796959877014 -27.2189576148987 -23.4494339942932 -19.3744790077209 -18.5905243873596 -16.4323060035706 -11.6579377174377 -9.40960283279419 -9.00639696121216 -5.64601678848267 0.11883192062378 0.289127635955811 0.563442516326905 4.70015268325806 9.95011167526245
-29.2105081731623 -25.4604013616388 -29.6931436712092 -29.1090372258967 -25.4507768804377 -20.6503008062189 -22.2226465398615 -21.457574670965 -15.5086267644709 -16.2543047124689 -16.5852220708674 -11.7720068151301 -10.8382642919367 -7.96304494684393 -1.09907895868475 -0.44279081171209 -0.823989694768731 2.64543455297297 8.75961607152766
-39.6199592503634 -33.5477470311252 -33.1623367222873 -33.5517677220431 -31.114595786008 -25.8725646885959 -22.7332405003634 -21.3370460423556 -17.2589973363009 -14.9874366673556 -12.1274856480685 -8.57020224657926 -10.1322006138888 -4.64539755907926 -1.29182471362027 -2.88471831408414 0.508720025149259 -0.0547298344698817 7.51567040356723
-23.9813169652765 -31.3281683141535 -25.1992963964289 -29.0478185827082 -22.3188451940363 -24.215367716009 -22.558213632757 -18.1053976232355 -17.6046613866633 -14.1440042669123 -9.61469404047186 -10.6955465490168 -7.59960119074041 -2.13341275995428 -0.16564695184881 -0.636006754094904 3.13536794835871 1.76702554876154 10.4287072008306
-36.449758902463 -29.5700172337619 -28.2171653660861 -26.6413558873263 -24.6908515843478 -19.8390830906955 -19.266165152463 -13.7317851933566 -14.2240566166964 -13.8016513737765 -8.54159583178433 -7.12222136584195 -7.16515006152066 -0.876976385983554 0.927182778445157 2.41824398907748 4.57145367535678 4.70913372906772 13.8653834906491
-20.9548084345731 -22.5799724665555 -15.9440433588895 -15.8181430903348 -19.8493206110868 -13.5050918665799 -14.5475208369168 -9.74256630810824 -10.3108818140897 -14.4051124659452 -10.5428897944364 -9.39186211499301 -7.63741608532992 -2.34694786938754 -0.548377236452971 1.62899664965543 3.52708891955289 4.31910780993375 14.097614327344
-26.6566797343167 -31.2814355936917 -24.1800409403714 -24.5358453837308 -22.9209123698148 -17.4365030375394 -20.4426065531644 -14.350401505557 -17.5148149577054 -15.4372392741117 -10.107517823306 -7.19692860516635 -8.12326680096713 -2.54623661908236 -1.43902645978061 0.275227919491854 2.18486727801236 2.57749213305387 12.4595030697909
-32.0171292565086 -25.7309277794578 -25.8890317223289 -21.471524550698 -19.1060384056785 -14.3831723473289 -11.7581761620261 -7.46630032279275 -12.3475907585838 -12.0226414940574 -6.75821621634744 -8.01140911795876 -8.0267804405906 -1.00599796988747 -1.16712124564431 -0.546582534096459 3.11907927773215 0.822863266684791 10.4377042510293
-30.0320190603083 -30.5843033010309 -25.4599136525934 -23.9224991018122 -25.23763887232 -19.6022819692438 -19.1269783193415 -14.3287643606013 -13.6674236471003 -15.2759994680231 -10.7913898641413 -6.79650155847723 -6.47317926233465 -1.37611429041082 -1.82923547571356 2.59673460180109 5.07932432348078 3.60828931981867 16.9364242141897
-22.7516641530124 -20.3668756398288 -15.6343927296725 -19.8734140309421 -13.1026163014499 -14.2458200368014 -16.8693399342624 -11.755665770444 -6.99574374285611 -10.5086049946872 -8.54055689898404 -4.9177923115817 -6.49017237749967 -1.32663058367643 1.20230770978061 3.3006086436185 4.85247040661898 5.79784298810092 17.7702060428533
-13.5136226654053 -13.6239627838135 -13.0377143859863 -18.2947277069092 -12.6370529174805 -13.5481246948242 -18.6452144622803 -16.5862888336182 -12.4421180725098 -12.383772277832 -7.21317901611328 -4.85992851257324 -6.69435157775879 -1.58614768981933 0.715095138549806 2.06517562866211 4.1312442779541 4.48343334197998 17.100608921051
-20.785350929607 -23.1895867694508 -17.7737389911305 -18.7425156940113 -23.4739838946949 -20.1197892535817 -19.6995927203785 -22.7776261676442 -19.6224976886402 -15.1802216876637 -12.3456212390553 -9.09048474918712 -7.97798551212658 -3.27064717899669 1.32083689082753 2.2697752605785 2.65851007808338 4.33866964687001 18.60065351833
-24.7346169298345 -26.5249955003912 -19.4756676500494 -22.8024765794927 -19.5897385423834 -20.7782990282232 -17.5674340074713 -22.7010170763189 -17.981549913233 -14.5710808580572 -10.8073956316168 -8.09609764272517 -7.89994590932673 -3.20646827871149 0.222837751561944 2.84838229959661 3.49573165720159 3.84974796121771 16.4167873317545
-35.2557585282759 -34.896040205522 -30.7399847550826 -25.773050550981 -26.9818518205123 -21.5494940324263 -17.3922522111373 -21.0940077348189 -15.1797277970748 -13.883028273149 -10.4532549424605 -5.91846681074663 -5.38334489302202 -1.49212098555131 1.29750799699263 3.0468261198564 5.23163008256392 3.47176622910933 15.8317534880205
-38.8206984519959 -38.3601119041443 -32.5995413780212 -28.6437689781189 -28.8074423789978 -26.2525412559509 -22.3670126914978 -21.6795241355896 -17.7934920310974 -15.4244544029236 -12.1851279258728 -10.3073527336121 -6.81729764938354 -4.62393445968628 0.279525089263917 1.18379907608032 1.74684839248657 2.34682493209839 16.1029725551605
-22.442031582919 -22.7926823702726 -23.5448300448331 -27.1380307284268 -21.6327206698331 -26.720035275546 -23.8493077364835 -17.6439244357022 -18.4703709689054 -15.6752469149503 -10.5999981966886 -10.9957215395841 -6.98499079617587 -6.68657084378329 0.11660031405362 0.836979189786042 1.84606770602139 2.61357716647061 13.2333324345675
-29.2918679670854 -25.2854783491655 -22.5482079939409 -26.812040086226 -22.2694528059526 -24.1401536421342 -23.8140580610795 -19.1555917219682 -16.0558221296831 -12.8807084517045 -11.4674966291948 -8.41716360612349 -4.60343145890669 -4.61603521867232 0.430610899491743 -0.0725305037064992 3.5754711671309 0.525949720902876 14.382030729814
-30.2585896578702 -26.7556943026456 -20.9611615267667 -24.4536427584561 -18.6369122591886 -21.9907330599698 -25.1073216524991 -22.2719639864835 -18.2470807162198 -17.1297291842374 -11.7104577151212 -10.0912636843595 -9.61572543057529 -5.39950648221103 -1.42676249417392 -0.114882382479582 1.01978024569425 1.34377965060147 15.5156207951632
-33.8975852446123 -33.5210746244951 -29.1353057341142 -26.7720588163896 -24.6469939665361 -22.3701766447587 -26.1159804777666 -21.3078826384111 -18.3509086088701 -16.476568551497 -12.5409205870195 -8.30559763474898 -8.81827768845991 -5.09833178086714 -1.69010576768355 0.271236090226608 0.926702169938523 1.93230977491899 15.2290042920546
-40.2259723750028 -39.287255486575 -32.8206379023465 -31.2216121760282 -25.3850338068875 -26.7126476374539 -23.3338634577664 -22.6554653254422 -17.5554782954129 -17.2924930659207 -16.2154590693387 -11.3740226832303 -9.48038216504184 -7.49886055859653 -3.83766098889438 -0.105000695315276 -0.403170785036956 1.78673056689176 14.8010538014499
-27.6738780975342 -24.1407627105713 -20.5660099029541 -18.9749683380127 -15.9964031219482 -13.4765323638916 -15.443966293335 -17.1352428436279 -9.9600357055664 -14.6785930633545 -14.7126926422119 -9.05487289428711 -11.111597442627 -6.54060974121094 -2.15446701049805 -1.51238670349121 -0.189079666137694 -0.219326400756835 13.4090076446533
-34.7424737756903 -32.0155603235418 -26.7418138330633 -22.1611482446844 -24.3797227686102 -18.7819597070867 -22.7533418482 -24.4884454553778 -16.9500200098211 -16.2881929224188 -15.4722940271551 -9.68612306768244 -8.53242510015314 -6.44600122625178 0.637271707708184 -1.15596788579768 2.53247052972967 0.49277860468084 14.0009282285517
-34.9219008272344 -32.8470450227911 -26.7478667085821 -23.6042624300176 -22.0466872041876 -19.6965552156622 -17.4443426912481 -17.9300566499883 -10.9214678590948 -13.1219416444952 -13.0493746584112 -4.96780689412897 -7.21264942342585 -7.94770343953913 -2.33104236776179 -1.68603428060358 2.14358608072454 -0.736699182336981 13.9791232759302
-30.8280400709672 -26.4422139601274 -21.1310910658403 -18.7793874220415 -22.4096898512407 -22.1143445448442 -18.7561139540239 -16.9777860121294 -11.6406201796098 -13.6438588575883 -12.9282884077592 -6.72937292619185 -5.73717016740279 -8.07809538407759 -0.123587556318803 -0.741635270552202 3.9395113511519 -0.692601151899858 12.837050966783
-21.091346281225 -22.2941889936274 -16.4758372480219 -14.8471102887934 -15.4530062848871 -21.0318217450922 -17.2920108014887 -13.4185919935053 -12.2976031476801 -15.7346797162836 -13.163747327978 -5.9934497052973 -5.64264823740179 -8.49656059091742 -2.51857711618597 -0.0943103010004229 3.27242325002497 1.03402946645563 14.1501216715032
-29.5213374744762 -29.0660419117321 -22.0655116688121 -23.2014484058727 -27.270730937611 -29.9067706714977 -26.8570537220348 -22.9986590992321 -19.1011752735485 -21.0652141224254 -16.3048762928356 -11.0747317921032 -13.4083919178356 -10.6013869892467 -5.71674343455922 -3.65995022166859 -1.06937023509633 -0.305990184437146 12.0020256389271
-24.7831224441528 -23.5926393508911 -18.6719430923462 -20.53414478302 -26.4660524368286 -27.602633857727 -28.8652948379517 -23.5438188552856 -21.0462297439575 -19.6500162124634 -16.2227090835571 -11.4644598007202 -10.9529870986938 -7.56829013824463 -3.45461978912353 -2.36049213409424 1.29557857513428 -1.14024868011474 13.8754187583923
-27.495603093234 -26.2574210253629 -19.8533492175016 -19.6095061388883 -23.2767920580777 -23.5067687121305 -24.6675276842984 -19.774671086398 -14.3968253222379 -15.2812209216031 -14.6834693041715 -8.21729994687167 -6.30718565854159 -6.20036841305819 -1.61300803097811 0.374849787625401 2.54395722475919 1.98021840182218 16.7762266906825
-15.7704725698991 -20.0396070913835 -15.4677343802019 -21.6489286856218 -18.6441297964616 -24.2835569815202 -25.6978903250261 -21.4265432791276 -22.2996397451921 -18.5147352652116 -14.6938085989519 -10.778462453322 -9.01344780488448 -6.41690735383467 -1.60272125764327 -0.104313893751666 2.87326808409257 1.44685264067216 15.7229015393691
-36.2609758030285 -33.0612496982921 -29.5584153782238 -24.7196702610363 -26.9988946567882 -26.8858194004406 -25.7499284397472 -22.0706452976574 -18.2779550205578 -16.898377383839 -14.3783158909191 -9.71054550517689 -7.29925247539174 -6.76650711406361 -0.331675494800916 -1.61436745036732 2.79123214374889 -0.272831882130017 12.8563490260731
-33.6765046553178 -28.831335587935 -30.632044358687 -25.5068498091264 -27.6265740828081 -26.4060540632768 -26.7071443037553 -24.4392800764604 -19.097677751021 -17.8271050886674 -13.6764913038774 -10.4945531324907 -9.45180372758345 -7.14398626847701 -1.71876196427779 -1.1334062056108 2.16363187269731 0.86805673079057 13.4610719247298
-39.1968104795976 -41.3923671202226 -37.977663751082 -32.0988223509355 -36.2820918516679 -30.17060732408 -25.2532031492753 -26.8942897276445 -22.2489688353105 -18.3314464048906 -16.9480388121171 -16.0489871458574 -12.2120139555498 -6.90220713181929 -4.95478891892867 -3.00346827073531 -0.464195962385698 -1.33754801316695 12.5748159928755
-23.6883968700062 -26.552048145641 -24.9477772105824 -19.2592434276234 -25.7371143687855 -21.7924045909535 -20.7478832591664 -23.5083965648304 -16.8571247447621 -14.7848209727894 -12.9223598827015 -8.71546977650036 -9.67560619007457 -3.99317973743786 -1.56928104053844 -0.428776203502309 2.33801895488392 0.957374156605113 14.2379310737957
-36.2442497686906 -30.4081711248918 -30.7303909735246 -29.7947983221574 -22.7071403936906 -24.5856613592668 -19.1623329596086 -18.9070457891984 -12.6090855078264 -12.5604214148088 -14.9013008551164 -11.0327572302385 -9.77601093812422 -5.4121937231584 -1.44987148805098 0.519223742051558 1.76043086485429 1.64483981565996 16.1371356769042
-36.3343328129161 -30.9858373295177 -30.5215963016857 -29.2338422428478 -25.5188535343517 -21.5729077946056 -21.7973264347423 -19.8875669132579 -14.2372640262951 -14.3015988956798 -15.5054868351329 -9.46202980388295 -9.4515699039806 -4.16335426677357 -0.778346408497203 -0.644208301197398 2.3036848415028 0.363712917674672 15.803794037212
-38.3398180788214 -37.8591891115362 -31.6308527773077 -27.8032580202276 -33.0941897218878 -28.5564623659307 -25.7723170107061 -22.2538309877569 -19.8068056886846 -17.3031817262823 -14.1118136232549 -11.9759836977178 -10.6490240877325 -6.00062473470514 -1.84463604146784 -1.11587627584284 0.72322170084173 0.031195562536066 12.7825602704828
-33.99943114194 -31.01114989194 -32.7467837420377 -27.0319857684049 -28.0903620806607 -28.661784657565 -26.3941645708951 -20.8947405901822 -19.4729266253385 -19.2743258562955 -14.6598849383267 -10.4403872576627 -11.4052119341764 -8.08951903256503 -2.81652785214511 -1.03880644711581 0.571442118558018 -0.188500889864834 13.2817945393649
-32.52998306968 -35.9700999520042 -29.013885047219 -30.9010424874046 -33.4822421334007 -30.7113871834495 -26.0887522957542 -23.7381587288596 -19.8634295723655 -17.7633509896018 -15.0781359932639 -9.87016632773659 -9.59201195456765 -6.81958153464577 -1.55712654807351 -2.11504700400613 1.41581389687278 -0.84562065818093 12.700910542228
-25.7729167851535 -29.5122852238742 -24.6330165776339 -22.1001529606906 -27.3272457036105 -25.1478824528781 -21.3151302250949 -19.3750057133761 -16.6036929997531 -13.0497989567843 -9.16802596178922 -9.15591620531949 -7.06363867846402 -2.63994025317105 1.3584995356473 2.76225663098422 5.54908276471225 3.39133263501254 16.9220089999112
-33.9475927786394 -28.5545988516374 -32.2817068533464 -29.1106825308366 -24.8287687735124 -21.7368841604753 -23.1656713919206 -18.3320036367937 -15.6011686758562 -16.9485044912858 -13.9787264303728 -8.49983124299483 -9.64913658662276 -5.86847214265303 -1.60379890962081 -0.672532124952838 1.89702887968583 0.992426828904584 14.6375026269393
-43.4747657342391 -37.5136222405867 -36.2297210259871 -30.7639121575789 -30.5076064629988 -26.6240767999129 -25.482147173448 -24.2190665765242 -17.70326610045 -16.3033599420027 -14.9723853631453 -10.7606067223982 -8.43800540403886 -6.33592410521074 -0.64285846190019 0.135524793104693 2.3367844061418 1.75280384583907 17.4464426176115
-24.2074466965415 -23.997104289315 -18.4284855149009 -22.4835087082603 -18.9219547531822 -18.5661770127036 -17.6949764511802 -19.6659046433189 -14.028260829232 -12.2053066513755 -14.0295845291831 -8.70086825110696 -10.3579536698081 -4.42977678992532 -2.05171740271829 -1.32495081641457 1.94012963555076 -0.400979640267114 12.3239911772988
-33.8746024478566 -30.2979270328175 -27.0465499271046 -24.7311812747609 -22.4824019778859 -20.0498801578175 -16.1434432376515 -17.7390357364308 -10.3620177615773 -11.6981002200734 -12.5807124484669 -6.89461625706066 -7.23206628452648 -2.44228662144054 2.73983942378651 1.87557684291493 5.03316580165516 2.74726282466542 16.4858885895122
-32.8321120608937 -30.4240195621144 -25.2720763553273 -25.6493880618702 -26.0874183047902 -24.0002524722706 -18.3732917178761 -20.7528388370167 -13.7993666995655 -12.4341742862355 -14.2135245669972 -12.9143245090138 -8.22375939976085 -5.40063546787609 -0.768961655009878 1.39014746059071 3.02293897975575 2.89851881374012 16.7572140823711
-27.9730368354104 -26.1600676276467 -19.3258696295998 -20.526095459678 -18.2631331183694 -12.7128611304543 -9.25824458382347 -14.6202383734963 -6.39590937874534 -8.55410868904807 -12.6793890692971 -6.97400195381858 -7.28727824471214 -3.42658335945823 0.231490065834738 0.89181034781716 4.14628403403542 2.32453148581765 15.2498111031272
-38.22987631451 -33.6609561790119 -33.1790073264729 -29.2101123679768 -24.7329738486897 -30.3112933982502 -27.9505336631428 -22.7844570029866 -20.750311647762 -19.0503986228596 -15.347723757137 -12.5162990440022 -9.50797155987133 -8.28351858745922 -2.0923030723225 0.206423963199963 1.96666356433522 1.68755265582692 15.0292946945537
-40.9612025347623 -35.1435946551236 -32.6585406390103 -33.1669329729947 -27.8436678973111 -28.6041697588834 -23.3509348956021 -24.3008288470182 -21.3139971819791 -18.5019778338346 -14.8215808001432 -12.1593798724088 -10.3482913103971 -6.39564124020663 -2.76349821957675 -0.49421111020175 1.24728974429044 1.6231537732211 14.2822125825015
-25.7158256530762 -21.0272537231445 -21.8232627868652 -16.8097282409668 -14.6532188415527 -19.9688888549805 -17.6838661193848 -13.488578414917 -14.429475402832 -12.5099388122559 -7.10386428833008 -7.57065734863281 -8.48605499267578 -3.02366981506348 -0.00431594848632955 0.872564697265624 4.11072959899902 2.90165843963623 14.9324146747589
-29.2412935256958 -31.2497659683228 -24.5261903762817 -23.4457841873169 -20.4273363113403 -22.1039758682251 -20.7272325515747 -21.1139932632446 -13.6738935470581 -15.938906288147 -12.4651323318481 -8.70498714447022 -8.32104167938233 -3.59962520599365 -0.76276264190674 1.17409839630127 3.53754463195801 2.67310371398926 15.2545339107513
-27.6567116477273 -22.1330414511941 -24.6542244651101 -23.8124085166238 -20.0955200888894 -20.1935196616433 -15.5619660117409 -14.5754776694558 -10.1382637717507 -13.8865471579812 -13.2013569571755 -5.87576491615989 -5.69549948952415 -3.73635871193626 1.48615067221901 3.94735424735329 5.28481381156228 5.56361668326638 18.7668175003745
-29.0113137331876 -24.2116463747892 -21.3270447817716 -18.6011574831876 -13.3711598482999 -19.1544678774747 -16.2809784975919 -14.4145272341642 -15.0982926455411 -12.6357796755704 -6.93265658291903 -5.70223933133212 -7.72757273587314 -2.87942438992587 -0.583257016268643 0.201853457364169 3.80844754305753 1.35771245089444 14.4399113091556
-28.2193484219638 -24.6424670132724 -19.2794413479892 -20.7704653653232 -16.5016817959872 -19.5685801419345 -22.3244967373935 -17.8288378628817 -19.4449076565829 -16.5030894192782 -11.9444022091952 -9.3514704617587 -8.09790562716397 -3.38476895419034 0.402914532748134 0.140333661166103 4.13885928067294 2.21884966763583 13.8799736586484
-26.4400098453869 -24.6153524052013 -28.5271031986583 -25.2150228153576 -24.4855458866466 -27.7462918888439 -27.0695340763439 -21.970142139088 -20.2897718082775 -16.3685567509044 -13.6054284702648 -12.3017766605724 -8.30590607036244 -3.89683510173451 -1.71519447673451 1.07151054035534 3.79194472919811 2.19509338032116 13.5560753215443
-15.798372407393 -16.3551732496782 -23.3051396803422 -21.6470204786821 -21.1693440870805 -25.5554486708208 -23.0818311171098 -19.1314488844438 -14.6737271742387 -16.6299878553911 -12.4203664259477 -8.75856794877486 -9.59441389604048 -4.19829382462935 -1.60116400285201 -0.340713639692826 2.64093194441362 1.19392953352495 11.749804834886
-22.107911456715 -22.1474546085704 -28.3417791019786 -24.3824628483165 -23.7605374943126 -27.4070523868908 -25.6854795109142 -20.1079724918712 -17.5755818973888 -16.0950215946544 -11.5896714817394 -8.71722160686146 -9.05397735942494 -4.57145058025013 -2.00389610637318 0.412144314159047 2.34409202228893 3.04500259052623 12.9854966510426
-19.9914282018488 -22.011192148382 -16.768760507757 -11.9000795537775 -16.6628187352961 -13.8237779790705 -13.2110040838068 -11.8068559820002 -12.1506021673029 -13.1088922674006 -7.82898885553533 -7.84730130975897 -9.28974325006658 -3.14432889764959 -2.32632810419256 -0.456949060613457 3.87105196172541 2.4955980127508 12.600491697138
-16.8367642142556 -16.2590893485329 -18.2814549186013 -24.2483700492165 -20.1935642936013 -21.4633702018044 -21.9970616080544 -15.719496605613 -21.9898785331032 -18.4874676444314 -13.571827767112 -10.5020569541238 -9.97767340920188 -6.62091338417747 -2.40079581520774 1.47686684348367 1.92239296653054 3.95281899192117 13.5906020424583
-31.95285356695 -28.4564927881414 -22.1327089136297 -23.9130166834051 -21.1296495264227 -17.6040376489813 -21.3964341943914 -15.8594812219793 -14.9212564294988 -17.7540696924383 -13.6664537256414 -9.44367922002619 -10.0406049554998 -5.04598367864435 -2.72666681463068 0.0951601201837704 1.69620382135565 3.31504213159734 13.2568560773676
-23.2726567441767 -30.3596318418329 -26.6217282468622 -24.6342137510126 -30.5077489072626 -27.5310795957392 -21.8523533994501 -20.9201024228876 -19.3841717893427 -15.2597897702997 -11.0098546201533 -8.77756435220892 -9.90159160440618 -2.88893634622747 -2.62450916116888 0.0971247499639354 2.17068641835993 0.989870721643623 12.3697110956365
-30.6734299312938 -25.6457886349071 -26.2536377560009 -23.5284638058056 -21.3814873348583 -22.537676299702 -21.6561951290477 -15.7313980709423 -17.7473320614208 -17.1799683224071 -11.8876022945751 -7.21778723109852 -10.2657303463329 -4.44313475001942 -3.52216574062001 -1.79329344142567 0.432071243632922 1.02444032322277 11.6787090648304
-27.7345381650058 -22.1595526608554 -23.9170256527987 -18.7279654416171 -19.1278410824862 -21.4211493405429 -22.8943396481601 -15.7435103329745 -18.69272145358 -16.1895438107577 -10.9170790585605 -8.33610638705167 -8.71624859896573 -3.33847531405362 -2.08483227816495 0.408205899325285 2.49503985318271 2.03201571377841 15.9064711657437
-26.8735776294361 -22.3475995410572 -24.8301053393971 -27.5897374499928 -21.5549245227467 -21.9931111682545 -21.2514996875416 -15.8576169360768 -14.447449241985 -16.2524495471608 -12.1759038318287 -8.39868024479259 -10.6539483417164 -3.89976743351329 -3.11632016788829 -1.15040448795665 1.56976076472889 0.800988639484753 16.0728524576534
-27.2203742374073 -23.3823653567921 -21.2322532046925 -15.436663757671 -20.8247252811085 -16.4073401797902 -19.0314627994191 -14.4046660770069 -11.9097224582325 -13.6675559390675 -8.1555816043507 -6.74395097385753 -8.39732850681652 -2.67313874851574 -1.10677446018566 0.380141128193248 2.74810205806385 2.80278860438954 16.2132224928249
-28.1802154107527 -28.3625083489852 -22.7088599725203 -23.9331031365828 -17.3923812432723 -18.938836626573 -21.798757128282 -15.90385203795 -16.2317786736922 -17.2336326165633 -14.7411361260848 -8.3679519219832 -9.30228000120683 -4.6955886407332 -1.481338076158 0.858465619520707 1.77785343690352 4.11154789491133 16.5159390644594
-26.0318770148537 -23.4055914618752 -23.549703095176 -29.1366896369241 -25.9708800055764 -19.6963896491311 -19.8220190741799 -14.7907919623635 -13.8880934455178 -15.0817007758401 -9.93846843025901 -7.95122287056663 -7.71540019295432 -2.92603442452171 0.0840916893698953 2.63348152854226 4.49717381217263 5.32275536277077 17.0022364518859
-34.8202945015647 -36.7804881355979 -35.2110415718772 -36.0343142769553 -31.3305178902366 -27.5677233956077 -26.2444010994651 -22.3669558785178 -20.2187854073264 -19.5818988106468 -16.1835910103538 -10.7445269844749 -10.2582846901634 -6.59241783835671 -2.92694962241433 -1.78749573447488 0.850588677146217 0.760685799338599 12.3931964614175
-35.6973190307617 -31.2355270385742 -25.688606262207 -26.5071754455566 -19.7331085205078 -19.9140968322754 -22.0336074829102 -15.8203582763672 -15.0352020263672 -14.6222801208496 -9.94231986999512 -7.28557014465332 -6.33806037902832 -2.30054664611816 1.78892707824707 3.2335729598999 5.42642879486084 5.45291042327881 18.2010014951229
-29.4845497738231 -31.8623268734325 -26.0456802975048 -24.093032134663 -21.1181976925243 -16.5002815853466 -19.5453255306591 -13.5094177852977 -13.8640968929638 -16.8691933285106 -13.0683243404735 -9.3359711300243 -9.84438635219227 -6.41261793483387 -2.0110428463329 -0.403662933002817 1.03733705173839 2.01959394108166 15.8351747859608
-16.5058009407737 -18.4162661812522 -16.0014903328635 -17.5376384041526 -12.3326422951438 -13.8359973213889 -13.954685904763 -19.5261103890159 -15.2445971749046 -17.7072169563987 -15.7237880013206 -8.01565239646218 -11.2716376564719 -7.49910805442116 -3.67768357016823 -1.07231972434304 -0.0942675850608126 0.689185402610086 14.1001489379189
-19.0514424844222 -18.9007962747054 -12.5733426614241 -16.438058237596 -14.7206052346663 -12.7053693337874 -17.5875028176741 -13.5839799447493 -15.0346997781233 -15.6628926797347 -9.98797927336259 -9.27240882353349 -9.76266799406572 -4.01269851164384 -2.18868766264482 0.738581319288773 2.16017593903975 4.33254494233565 16.5933965639635
-25.0498931191184 -28.2774970314719 -25.2778403542259 -20.313156821511 -17.8264853737571 -21.6312949440696 -22.472824790261 -17.8236815712669 -18.582314231179 -18.1304366371848 -13.4012133858421 -9.46538803794167 -9.14317581870339 -4.77767822959206 -2.24277374961159 0.404290459372781 0.771355889060281 2.9091103293679 16.1697699048302
-35.9368994105946 -31.5454389918934 -28.967077480663 -30.0606787074696 -27.9228079188954 -22.1805593837391 -24.1914503444325 -21.7412588466298 -16.3946897853505 -18.0686895717274 -15.8745519984852 -8.17352698932995 -9.41324065815319 -5.6275732387196 -1.87949393879284 -0.196922527660025 0.381168140064585 2.24940563548695 16.5898326765407
-33.6008311618458 -34.4614268649708 -35.3618785251271 -31.4070559848439 -26.4571200717579 -28.2727633823048 -25.0185405124318 -21.9340945590626 -16.2218791354786 -16.4589282382618 -14.9719516147267 -11.2119075168263 -8.24559129368175 -6.95906556736339 -0.429858337749135 -1.07136262546886 0.719689239155162 1.43472372401844 11.1708701740612
-27.5871062885631 -24.8927550922741 -25.6240821491588 -20.5485702167858 -22.8888755451549 -16.1355643879284 -16.2841811786998 -12.0524707447399 -13.0638671528209 -14.7434325825084 -10.0813060413707 -6.21525532115589 -7.81307751048695 -6.28153568614613 -0.118224681507456 -0.039249004017222 2.19100516926159 2.4902061809193 14.3499023307454
-38.7044288115068 -36.5290328459306 -30.9480353788896 -30.8040687040849 -29.7756377653642 -23.5373488859697 -21.1184264616533 -21.2314902739091 -15.0158606962724 -17.0563689665361 -12.3856555418535 -8.0391227201982 -8.60123743577437 -4.51758493943648 -0.643202920393509 0.0820969148115687 2.78968415693803 2.48326573805376 15.7483733697371
-36.8689668048512 -40.5826356280934 -33.4285561908375 -32.8172280658375 -28.0407311786305 -25.4329049457203 -21.3080918658863 -24.6950509418141 -20.6931474078785 -15.9460770953785 -13.185758339275 -11.9031922687184 -8.47916959415783 -4.8448617328297 -0.15153478275646 0.812450660358774 3.05680967677723 3.2919094692577 13.4671442638744
-31.5385404153304 -30.7788434548811 -27.4286008401351 -21.9537816567854 -24.5649877114729 -19.1062245889144 -17.4879613442854 -22.1160550637679 -20.083729319139 -16.792469553514 -12.1133046670394 -8.84660582975908 -8.34304290251298 -5.2807241006331 0.662845082716508 1.95267242951827 3.30912727876143 3.69090885682539 15.7365178541704
-38.2849539670077 -32.876266375455 -33.371513262662 -28.4698218258944 -29.3433531674472 -23.7031363400546 -21.5089339169589 -22.6092528256503 -17.3557661923495 -16.7100676449862 -12.5973700436679 -8.82640637484464 -9.90394391146573 -5.56155385104093 -0.794292345913973 -1.4630354794589 1.57193671139804 1.41030226620761 12.7377239313993
-32.0752363898537 -30.8808546759866 -26.4522352912209 -22.4679365851662 -23.7973967292092 -18.6714277961037 -16.9203863837502 -12.8306208350442 -9.36548907540061 -14.3088885047219 -13.5470228888772 -6.06668193123557 -8.51540858528831 -8.48647029183128 -1.98234088204124 -0.833607743003153 1.3182858727195 1.24277775504372 14.3870500824668
-21.6988409996033 -22.2079810142517 -15.7130698204041 -20.1396140098572 -15.5689925193787 -17.4462126731873 -22.1735953330994 -17.1289481163025 -16.9547461509705 -18.1539916038513 -13.1919955253601 -10.2103995323181 -9.92211713790893 -5.59675016403198 -2.63071813583374 -0.533365154266356 2.13499746322632 2.31663522720337 16.179686999321
-25.5301497199319 -23.6170981147073 -28.2789442755959 -22.9428122260354 -26.4544127204201 -21.3307707526467 -21.2178061225198 -14.1971190192483 -14.7316382148049 -14.5424292304299 -10.5884058692239 -7.1696722724221 -7.31687953255393 -2.42819621346214 0.784745909950949 2.66401932456277 5.24607441642068 4.22740528800271 18.6105530045249
-35.8826094800776 -37.9585105115717 -34.4492140943354 -28.996859663183 -26.0631514722651 -29.3785887891596 -24.3615142041987 -25.0578261548823 -19.759123914892 -16.8475142652338 -15.1499587232416 -10.3705207044428 -10.1036654645746 -5.46519576852972 -1.44272338693792 -0.312338941747491 2.39459121877497 1.97950828725642 13.8701413934881
-34.3943603168834 -33.5726974140514 -30.4636352192272 -24.5600326191295 -26.0932967792858 -26.393162501942 -24.0333335529674 -18.7065360676159 -17.5073783527721 -17.7985007892955 -13.9107177387584 -8.76977993358265 -9.33705021251332 -5.96242023814808 -1.72378231395374 -1.95433880199085 2.6592247356068 -0.264124644886362 12.1130678523671
-25.9298892021179 -30.0326075553894 -29.5073504447937 -25.8890948295593 -20.4153323173523 -22.3121638298035 -18.138286113739 -19.7101016044617 -17.8932719230652 -12.1862006187439 -12.982373714447 -11.0311636924744 -6.74750661849976 -8.60045385360718 -2.17517995834351 -3.98834371566772 0.807116031646729 -2.07722234725952 9.1816725730896
-39.0095923597162 -33.1805175000971 -29.8717559034174 -27.6866858655756 -23.645403211767 -21.068426435644 -18.03248054331 -15.8691924268549 -9.70142585580999 -13.8640082532709 -14.0450785810297 -6.73404533212835 -6.69332725351507 -7.56103164499456 -0.983467405492608 -3.26194602792913 1.84653728658503 -0.929848020726983 10.526571447199
-38.3141580061479 -39.0261903242631 -34.6305299238725 -32.1815019087358 -25.1833024458452 -26.4438500837846 -26.0950570539995 -20.2155862288042 -17.1195016340776 -18.4241204695268 -13.5794797377153 -11.7097306685014 -12.0899510817094 -6.76177076859908 -3.5532060102983 -3.4428372816606 1.23311181501909 -2.05636076493697 10.5082716508345
-33.907005925612 -31.6862570242448 -26.9749380545183 -28.50575317903 -32.6902357534929 -29.9987799124284 -25.5395666555925 -25.8826071219011 -21.6639486746355 -17.0546652273698 -15.3447767691179 -12.856468816237 -10.7579199270769 -7.90861572785811 -2.52495827241377 -2.7030836538835 2.00415168242021 -0.266043324904008 10.6105092568831
-38.1539013255726 -32.568730579723 -34.6901752818714 -29.2162945140492 -29.7227604259144 -25.8727352489125 -24.8866474498402 -19.1729175914418 -17.4074261058461 -17.8422634471547 -14.2144062389027 -7.82684634815563 -8.81698726307262 -6.72968028675426 0.330025447498667 -1.29963801990856 4.14271141399037 0.662049068104135 9.8703801761974
-32.9773644273931 -38.2286652391607 -32.7287720506841 -31.4448937242681 -34.3419541185552 -30.3293503587896 -27.4934586351568 -24.1753472154791 -20.6977738207037 -18.5003823106939 -15.7538651292974 -12.4474037950689 -10.2010201280767 -9.9858959978277 -3.2826489275152 -3.79610717946833 2.7781945401972 -1.5144833391363 10.2359820539301
-41.0488597783175 -34.9725696477023 -33.0937625798312 -32.7492191228 -30.0863429936496 -24.5744716557589 -21.8967372807589 -21.5029117497531 -16.0631191166964 -13.9640724095431 -12.3091594609347 -8.61440199938687 -5.11942786303434 -3.41829604235562 -0.109664145382968 -0.579842749508945 3.94666176709262 1.52630120190707 12.3797324267301
-36.9613148082386 -38.2983967174183 -32.2711025584828 -26.9058033336293 -26.9680096019398 -24.7465587962757 -23.7831913341175 -18.8131748546254 -14.83897746693 -16.5674320567738 -12.7025734294545 -5.63902057300914 -9.48721660267223 -5.28721011768688 -5.97711528431286 -3.37140430103649 0.940990794788707 -0.531562458385121 11.2624052654613
-39.089479784532 -33.7901710076766 -34.215154985948 -27.793077806993 -31.5495284600691 -26.1273597283797 -26.4158996148543 -20.7872031732039 -23.7085250421004 -21.3878844781355 -16.4936774774031 -14.2429564996199 -11.9058440728621 -8.80478320555254 -4.02506480650468 -1.04473338560625 2.64145912690596 1.85760845704512 13.3018261389299
-40.6174478530884 -37.2833452224731 -31.22057056427 -29.4511270523071 -31.4065866470337 -25.2801065444946 -21.1392831802368 -23.2895212173462 -16.2299852371216 -15.648419380188 -19.3451280593872 -15.0253381729126 -11.8926839828491 -11.5604696273804 -7.67390537261963 -2.98395442962646 1.16135120391846 -0.911534309387207 14.119845867157
-37.4320516846397 -37.8109808228233 -29.9043417237022 -29.7108526489951 -28.3011961243369 -27.172678973458 -21.6143064758994 -24.609503772042 -16.8669080994346 -16.2699156067588 -16.9855108521201 -12.6665830872276 -8.6057882569053 -11.7274866364219 -4.19719794013283 -2.13886740424416 1.92465493462302 1.09766862175681 12.2819986083291
-43.3719244783575 -41.2195463960821 -37.0840788667852 -32.9743071382696 -31.3204108064825 -27.5130110567266 -24.3666601961309 -22.0749884432012 -20.7460776155645 -16.0420370882208 -19.3254652803594 -13.9834070985967 -12.4740076845342 -10.5831213777716 -7.08188923055475 -2.10951908284968 0.943695944005793 0.139866750890558 11.0422796422785
-31.2700329260393 -28.0155544714494 -29.7655659155412 -26.1984806494279 -21.2838192419572 -24.4807987646623 -22.1466999487443 -18.3336163000627 -17.9593220190568 -12.6922874884172 -12.2923775152727 -12.5748424963518 -11.1470108465715 -4.9052715735002 -7.34397320313887 -0.949184461073443 3.31678100065751 0.333547548814252 11.4376987977461
-29.5470692634583 -33.2352139472961 -26.7407223701477 -23.2323338508606 -22.9286915779114 -18.8893773078918 -16.9521862983704 -21.7899205207825 -18.301532459259 -14.1257054328918 -9.84035654067993 -11.8343502998352 -9.92726106643677 -2.63642091751099 -5.70072908401489 -2.34161348342895 3.16043214797974 0.295555400848389 10.6848142623901
-38.581100619923 -36.9209634434093 -31.7419511448253 -26.2821923862804 -27.879554904591 -28.0480882297863 -25.5567475925792 -19.882743991505 -20.1415673862804 -19.6738015781749 -14.0098191868175 -13.4069291721691 -12.9024755131115 -5.72167602885853 -6.45477119792591 -5.41686264384877 -0.152914203297009 -0.505952991138805 8.65987952839244
-22.9447090235623 -22.207026681033 -24.85563584241 -18.8958503809842 -25.0504905787381 -18.9667236414823 -21.8612968531522 -16.2336647120389 -18.3213951197538 -17.2246009913358 -11.4702503291043 -9.84708710583774 -11.4809276667508 -4.36946411999789 -3.5068752375516 -4.69589920910922 0.583014288815583 -0.460555276003753 9.19415549364957
-13.0218361334367 -19.5723598913713 -20.1352833227678 -17.0877331213518 -23.5755260901018 -21.4736698584123 -21.3225468115373 -15.5781467871232 -18.6667431311174 -14.3371532873674 -9.19236835999922 -8.76546558900313 -10.1483696417375 -3.22532352967696 -2.90308842225508 -2.55603489442305 2.09268870787187 1.33356776670976 15.4128068967299
-25.6812482487072 -20.3364797245372 -24.0047650944103 -19.0827909122814 -16.9977841984142 -14.6458554874767 -17.6993299137462 -20.511826099049 -21.2646604191173 -16.3106046329845 -11.7228608738292 -13.6317239414562 -10.619398654591 -3.51381737102162 -3.67908150066029 -3.55707222331654 0.114072262157094 0.369588314403188 14.3070558894764
-10.4151812726801 -12.2944270307367 -6.26593314951116 -4.39276229685003 -11.8831187421625 -8.06893264597112 -11.4090186292475 -10.3368521863764 -10.815426939184 -11.6996527845209 -6.10168182199651 -6.54899131601507 -9.18838416879827 -2.48764526193792 -1.66730415170843 -3.81150352304632 1.4033936327154 1.85665310079401 14.2745524709875
-30.2545006231828 -28.7892830328508 -24.2046349005266 -23.5864403204484 -18.432208295302 -19.5346786932512 -14.7360870794816 -9.92786144776778 -15.149451489882 -12.9665119604631 -7.19198727174239 -7.97871899171309 -8.80750011964278 -2.00037693543868 -2.36606335206465 -1.86120724244551 2.62646174864335 2.80139613585039 14.9204912229018
-31.4877523248846 -30.3066381281072 -23.9455541437322 -24.5159581964666 -23.4814504450018 -17.3928579157049 -19.1491369074041 -13.9424070184881 -13.5248769586737 -13.9224904840643 -8.28073633367365 -8.43615282232111 -9.30452287847346 -2.23071230108088 -5.67153108770197 -4.00872743779963 0.434336298162286 -0.127105123346503 11.7278681928461
-28.2508723172275 -29.5660998257724 -23.3760897549716 -23.4480540188876 -15.9040820035067 -18.0391070279208 -18.6826044949618 -12.3534171017733 -14.9089419278232 -16.4080607327548 -11.0256564053622 -8.28260106173429 -11.1473299893466 -5.40282696810636 -5.65681904879483 -3.27243298617276 0.307355221835049 -0.0241763028231539 12.9560692873868
-7.62091172825206 -12.9743968356739 -9.3463603366505 -9.77201188694347 -16.4213153232228 -14.966111313213 -19.9830371249806 -23.0354625095021 -18.7554103244435 -15.6676455844532 -11.1386004794728 -12.7615805972706 -10.0100795138966 -2.93794168125499 -5.2675258029591 -2.14796556125988 1.178664077412 2.48643957484852 11.729520667683
-13.0466155138883 -15.9049586382779 -17.9274806109342 -23.3428858843717 -21.4217738238248 -15.9494113055142 -14.5704325762662 -19.3146533099088 -16.1444338885221 -13.2417773333463 -8.14155188473788 -10.3641566363248 -9.98879233273593 -2.13932219418612 -3.90526762875644 -3.18913451108066 1.23379906741055 2.15432271090421 10.1704216870395
-34.2454187653281 -33.2577860138633 -27.4621736786582 -27.8589479706504 -22.2159425995567 -21.3823892853477 -21.8298342011192 -18.0585710785606 -17.3545496247031 -16.9611246369102 -12.2174608490684 -10.1406271240928 -8.80446074225686 -1.98792288520119 -3.97809431769631 -0.450706698677756 2.24442364952781 4.38954522392967 12.4198715903542
-26.1482418060303 -22.4682186126709 -27.4993007659912 -21.1762073516846 -22.7781703948975 -18.0315273284912 -15.2433765411377 -12.3805702209473 -15.430220413208 -14.6583354949951 -9.25103454589844 -7.25203971862793 -8.88870124816895 -1.78336982727051 -3.57616500854492 -0.103550720214844 3.04862232208252 5.27788848876953 11.2510621070862
-35.4666149746288 -33.5801899563183 -27.4759686123241 -26.6802380215038 -22.7491352688182 -17.6505901943554 -16.3591740261425 -12.679229034077 -14.3489964138378 -15.5030110012401 -10.0911324154247 -11.0966503750194 -9.75129438747059 -2.36399008144032 -6.52169538844715 0.449940430034292 1.5735690463673 5.28629563938488 13.9413277972828
-30.7624958385121 -26.1495769847523 -24.8619297374379 -28.4343517650257 -21.2673290599476 -20.5310200084339 -24.7346332896839 -19.9622028697621 -19.7197292674672 -18.0073459972035 -12.8617370952259 -11.3975170482289 -8.39919742237438 -3.47986682545055 -6.34825595508922 0.885453380237927 1.3126746784557 3.96997944224965 11.4658066402782
-37.9008660143072 -34.1202530687506 -30.3736672228033 -35.1088738268072 -30.4251389330084 -28.626348954981 -25.8452477281744 -22.1768441026861 -20.1224846666509 -18.0952439134771 -13.2816891496832 -13.1682228868658 -10.8821110552007 -4.39144561940973 -8.30743454152887 -2.33767936879938 -0.464170915430241 2.11640312021429 8.29710151498968
-39.9648676091974 -37.7736063176935 -37.473980920965 -31.9060564214533 -30.6502313787287 -29.0705804998224 -24.5414591008967 -20.8661928350275 -20.7412958318537 -16.8651056463068 -12.496613519842 -14.7606096441096 -11.4800024205988 -4.74042608087713 -9.24509145563299 -4.91665555780584 -1.38005735223944 -1.05982877557928 4.20145795995539
-30.134168512171 -30.389612085169 -25.7763003175909 -29.944917566126 -22.9553622072393 -25.5397776430303 -26.8353709047491 -19.8475664919073 -22.1372431581671 -19.2841929262335 -14.1680506532842 -15.1282328432257 -10.3254870241339 -4.75235737020319 -9.33356655294245 -4.27228916341608 -1.0825289552862 -2.03196514303034 5.58851062601263
-35.90133228302 -30.2665628433228 -29.6244920730591 -34.1273797988892 -27.0711931228638 -27.6380800247192 -29.5839609146118 -23.770602607727 -22.7707056045532 -20.042876625061 -15.839751625061 -14.7887224197388 -11.466201210022 -5.54139270782471 -9.96688022613525 -4.18879833221435 -1.71693172454834 -1.59101619720459 7.13199100494385
-24.1664380767129 -20.7756795623086 -15.8595723845742 -18.4285001494668 -13.9340200164101 -9.43619820854881 -9.96359727165916 -7.22636124870994 -12.1218595244668 -11.1196393706582 -5.70660874626853 -6.84207246086814 -8.32690140984275 -0.745442364432595 -2.94000909111717 0.735690142891624 3.69219401099465 1.78482344367287 12.9480147621848
-21.3824656399814 -16.4031184109774 -17.4913714322177 -20.5626604947177 -13.0880549344149 -16.3442728909579 -16.3779032620517 -9.69562367525968 -11.4082606228915 -13.4508212002841 -8.27647809115323 -9.00944356051358 -9.07478550997647 -2.33686856356534 -3.49817875948819 -1.43260220614346 2.75271483334628 2.08819266232577 13.4814402666959
-32.6801377296448 -30.3739281654358 -23.8045617103577 -24.5531235694885 -21.1019211769104 -17.0520936012268 -16.6823197364807 -10.801895236969 -15.1411667823792 -16.0664177894592 -10.7017575263977 -10.0894070625305 -10.0423623085022 -3.46000490188599 -4.92680559158325 -1.61355409622193 1.4416522026062 1.13291540145874 13.4932698249817
-20.0505307110873 -22.4964917096225 -16.1590435895053 -18.6200192364779 -18.0517666730014 -15.6432965191928 -20.198159495267 -17.6586850079623 -17.6164334210482 -16.7346012982455 -11.0855820569125 -10.3455040845004 -7.72534302798184 -1.67677620974454 -5.88110474673184 -0.372519770535554 2.49196406277743 1.98191233548251 13.0561697092923
-36.1012020544572 -33.7019749121232 -27.3506298498674 -29.2095470861955 -22.0513706640764 -21.1151676611467 -22.3332386450334 -16.9131412939592 -16.6171093420549 -15.0948963598772 -10.2915878729387 -9.56444363160567 -5.71633724732833 -0.543558164076373 -5.17850307984786 1.14057727293535 3.54749961332841 1.66535182432695 13.7642430825667
-32.8753913619302 -36.7193893172524 -37.4066833236001 -31.7039970137856 -32.1371177413247 -26.5010093428872 -23.9765838362954 -22.0654014327309 -20.8285316207192 -15.2055686690591 -12.6553825118325 -14.1141914107583 -10.0008281447671 -3.29883420250632 -8.9068244673989 -2.66680753014304 -0.420473454215308 -4.58551633141257 8.70447218634866
-27.8294034177607 -29.9803166562861 -28.4706044370478 -24.9030842954462 -30.6983800107783 -26.6877103025263 -24.3188176328486 -21.5199780637568 -17.3483243161982 -14.9295582944697 -11.9548306638544 -12.3108506376093 -8.81039287393743 -1.4340710813349 -7.84725238626654 -2.50156070535833 0.774085504358464 -3.15670253580267 10.896181566065
-20.354614015059 -23.6574208693071 -27.6591565565629 -25.1766316847368 -29.164714570479 -26.9131772474809 -26.6211354689165 -23.7778851942583 -21.381957765059 -18.5887181715532 -14.5966489271684 -14.0658318953081 -10.9349839643999 -5.14356016679244 -7.17600607438521 -0.645736451582476 -0.631459947065874 -1.28597425981001 11.6606185479598
-37.7456867564808 -33.7191631663929 -28.1447307933461 -26.6134273875843 -24.2347729076039 -22.0969555247914 -17.2343799937855 -23.3145763744007 -18.5769436229359 -15.5318767894398 -11.1690075267445 -11.3236114848744 -9.08015941273083 -2.69904826771129 -4.33678935657848 3.21451069224964 2.29785515178333 2.68377472270619 15.1368804108013
-38.1297211560336 -35.1934609326449 -30.5950913342563 -27.3566536816684 -26.7521309765902 -21.1293740185824 -21.5453057202426 -25.5406098279086 -19.4695267590609 -16.2243790539828 -13.9496903332797 -12.1433644208041 -7.54109429446134 -4.33600091067228 -4.95512627688321 0.713717946139248 1.04959631833163 1.44184065732089 14.7936537352475
-39.7106988299977 -41.9960763324391 -38.4845177997242 -33.9823548663746 -31.9481675494801 -28.1842324603688 -24.4190537799488 -25.2020737994801 -20.9601609576832 -16.6363999713551 -15.2189004291188 -15.3278939593922 -10.3612573016774 -7.69988225590099 -9.00025533329357 -1.97736714969982 0.166151298176157 -0.734796272624624 12.6344268452037
-40.344961383126 -35.5804655335166 -36.3666555664756 -31.1833822510459 -27.3358747742393 -27.4468443176963 -23.3107549927451 -19.1644232056358 -20.4977018616416 -15.1449415467002 -12.5293848297813 -11.4601347229697 -9.8998873017051 -5.44738219001076 -5.85105536200783 1.4073693969033 1.72625329277732 -0.871433474800803 11.4100568511269
-36.780589355122 -29.9970581661571 -28.2175858150829 -29.1572182308544 -23.7170670162548 -22.9823448788036 -17.4571411739696 -17.0491173397411 -21.0856392513622 -16.135455382954 -11.5361893307079 -12.4027664791454 -10.3743984829296 -4.81442571986805 -6.45360876430165 0.378975616801871 0.900019394267691 -0.675162566791879 13.3418595660817
-31.2648643233559 -32.6265929915688 -26.0196174361489 -30.1895660140298 -26.4730514266274 -23.1931365706704 -25.0208801009438 -19.9259475447915 -19.8092178084634 -17.1019157149575 -11.735359547355 -12.6491645552895 -11.9967216231606 -5.58313977501609 -7.13529050133445 0.0113407395102776 0.635581614754418 1.01140558936379 11.5481244347312
-32.1730719479648 -32.0253821286288 -29.2339049252597 -24.0310049923983 -27.5901556881991 -20.8032904538241 -20.8164053830233 -21.9203406247226 -18.4026480588046 -20.334696856412 -18.2858916195956 -12.4626074704257 -12.2000742825595 -7.5402155789462 -5.61757001009854 -2.73823460665616 -0.287558642300692 0.307543667879973 10.0597886172208
-28.3925745357167 -30.1609346736561 -27.5877840388905 -21.0550005305897 -25.2083055843006 -20.7055742610585 -21.5559999812733 -19.4188196529042 -14.7390138972889 -17.2563097346913 -13.6744482387196 -6.68790076862682 -9.70607207905163 -6.13614104877819 -2.03890250812877 -1.38381599079479 2.63505436290394 1.84226776469837 12.4843032490123
-28.8109550389377 -22.7414550694552 -19.2326164158908 -18.0299339207736 -15.0407409581271 -11.695552817258 -11.6293640050021 -18.2281188878146 -14.2973289403048 -15.0875205906955 -10.3831195744601 -4.64728354540738 -7.44189642992887 -3.57058905688199 -0.663742056759922 0.786674508181484 4.36771679791537 2.31818867596713 15.5745894995603
-27.9567444021052 -23.0801231557673 -18.6930343801325 -20.140048235113 -15.6106559926813 -14.1489784414118 -15.1808159047907 -17.0061638051813 -11.8540622884577 -13.7126762563532 -10.9033958608454 -4.87978097742254 -5.69707032983953 -3.61993905847723 1.566120893305 1.29537847692316 6.00847032720392 2.50810030156916 15.1372042005712
-19.485939095237 -22.0771675803445 -15.880771706321 -18.654682228782 -13.7402802207253 -12.7064514853738 -11.1648655631325 -16.8797531821511 -11.013979027488 -14.0664253928445 -13.7741661765359 -6.22562606117942 -7.59229666969993 -3.66128165505149 -0.0551129081032506 -0.524396965720438 4.01969902732155 1.03676216819069 13.8890022537925
-14.4175693425265 -13.5415927800265 -19.6668941411105 -17.4629680546847 -17.7895938786593 -13.3461849125949 -14.9215175541964 -20.7608158024875 -15.9360935124484 -16.7600147160617 -11.9768859776584 -9.41113013354215 -9.26438063708219 -3.64351576891812 -1.19827193346891 -1.08966940966519 3.14214402112094 0.0896957484158598 13.5895751086148
-28.1458531639793 -24.8625584862449 -23.8137227318504 -18.506689193032 -20.3585759422996 -14.2893353722312 -14.0772801659324 -20.7591687462547 -15.9577199242332 -16.0153065941551 -10.8160210869529 -9.8055344841697 -9.20709240653298 -3.45675099112771 -1.36957371451638 -1.6088677666404 3.13945948860862 -0.892883422157983 12.6039522864602
-32.8307526675138 -27.4003060427579 -26.0261147585782 -29.9830582705411 -23.3658478823575 -27.9492104617032 -24.4202035036954 -21.0182602969083 -19.5977814761075 -19.0725014773282 -15.6421654787931 -11.0208046999845 -9.24003153714267 -4.22908907803622 -3.01019221219149 -0.607280072298916 3.37464398470792 1.56060093966397 12.6502658757296
-29.7756631851196 -31.1906831741333 -26.8454187393188 -27.016118812561 -27.7210329055786 -29.7981050491333 -27.4336107254028 -22.6299417495728 -20.4974229812622 -17.313482093811 -13.6984003067017 -9.41514949798584 -10.6944444656372 -6.0594804763794 -4.32993488311768 -2.61219387054443 1.81382961273193 -0.115123558044434 12.7330743789673
-15.8188409025019 -10.3473557645624 -16.647728841955 -15.8750619108027 -20.5055474454706 -22.7220658475702 -21.5871895963495 -17.4220780546015 -16.1115845853632 -16.0830582792109 -10.7953423673456 -8.33875743692571 -8.42908565347845 -2.41468326395208 -1.96415225809271 0.420281488245184 3.13366897756403 2.28612526113337 14.054463226145
-17.127691043507 -13.2339666019786 -14.3065240513195 -20.1685617100109 -16.1495683323253 -16.2186753879894 -20.0572679172863 -14.9398400913585 -16.2029779087413 -14.5270860325206 -8.83132149089466 -9.25124908794056 -8.37250114787708 -1.37927223552357 -1.88538528789173 -0.599290622364389 2.81013415943493 1.71620010029186 14.6012487281453
-19.5482380173423 -23.9158031723716 -18.5344059250572 -21.8604023239829 -17.49525568702 -14.8224575302818 -17.9806415817954 -17.1135990402915 -11.1238415024497 -15.3716022751548 -15.9190456650474 -9.62482378699563 -9.78082392432473 -5.43703959204934 -4.6079647324302 0.377386830069803 2.4251277663491 1.24643780968406 13.0498292662881
-26.8910041548989 -22.9115234114907 -28.1444717147134 -26.907090733268 -20.8366561629555 -22.5842567183755 -23.6284118392251 -16.6746154525063 -18.2606597640298 -18.5897536971352 -13.2986312606118 -10.0485034682534 -10.8018680312417 -6.76436764977195 -3.18192441246726 -1.91595608971336 1.81534044959328 -1.42394025109031 11.930456568978
-32.8670563784513 -28.0000977602872 -30.2210183230313 -24.6682038393888 -22.4083314028653 -23.9293694582852 -21.7927308169278 -18.3890709963712 -21.9592499819669 -19.0036225405606 -13.5009579745206 -14.5041413393888 -11.3607716647061 -6.02813959988681 -4.88237620267001 -0.432569989291103 -0.0624795046719626 0.87155675021085 13.958386889371
-34.3372646245089 -28.4680629643527 -28.2947460087863 -32.5525775822726 -25.761050787839 -26.0600391301242 -25.9390598210421 -19.5521350773898 -22.7773967656222 -19.5622096928683 -14.1578441533175 -10.701594916257 -13.7391963872043 -7.25494155016812 -5.61282881823453 -3.44429930773648 -1.57841643420133 -2.4431320103732 10.9851187792691
-39.0794133966619 -33.9140348261053 -38.0304555719549 -34.6076230829412 -31.3363904779608 -30.7089223688299 -25.7010145013983 -21.8131704157049 -24.6463727777654 -19.8207769220526 -15.3186063593084 -14.6240987604315 -13.6555661981756 -7.89417741948908 -4.89279840642756 -3.41502855474299 -1.27194116765802 -1.99746797735041 10.2184190923517
-25.10091381073 -30.3095434188843 -25.4714773178101 -26.9337118148804 -20.6220434188843 -23.8796804428101 -18.6822927474976 -18.7340505599976 -18.454616355896 -16.6997373580933 -11.0835512161255 -13.7733781814575 -13.287811088562 -5.46911602020264 -5.50493984222412 -4.33102016448975 -1.26812534332275 -3.19895725250244 10.3893916130066
-37.368997443806 -34.2577227245678 -28.9864748607982 -32.0837916027416 -28.1229876171459 -24.4653414379467 -24.4031809460033 -20.6603602062572 -19.0658014904369 -18.8521822582592 -13.4370459209789 -11.4119452129711 -11.9676645885814 -6.91851602901112 -4.6303881298412 -0.757371772419322 0.066436897624623 0.0891820300709121 15.0470160354267
-19.8312151908875 -21.4643710136414 -19.0951083183289 -24.2849772453308 -19.5019991874695 -25.3241084098816 -23.2112658500671 -16.7379725456238 -14.8100741386414 -15.4507601737976 -11.0795367240906 -7.99431257247925 -8.48756246566773 -5.45478086471558 -2.09746770858765 -1.83966474533081 1.06451387405395 -1.42786626815796 10.8346969604492
-33.8861855160106 -30.5568894039501 -24.8427895199169 -23.5142182003368 -22.6358841549266 -18.5371521602977 -20.625347961079 -14.8951386104931 -13.999241698872 -16.0721787105907 -12.1790569912304 -6.60978018153797 -9.52364431728016 -2.90840803493153 -0.555725921284068 -0.6644981991161 2.34344972263683 0.855233322490346 13.1349507678639
-21.8409131917087 -24.5976842793551 -26.335992232236 -21.0141118916598 -27.1238454732028 -21.1975797566501 -22.0131734761325 -17.8024991902438 -16.576226607236 -15.742429152402 -11.167758360776 -6.57710208025846 -8.32899226275357 -4.02801074114713 1.56772671612826 0.355251893130216 2.62644921216098 2.38849507245151 14.3980651942166
-32.0848408872431 -32.4879780942743 -25.3238927060908 -27.8676282102411 -25.3026486570185 -19.4477864438837 -21.1899586850947 -14.5072385007685 -16.2798863584345 -16.1063405210322 -10.8092614347284 -7.36492358987982 -9.78700267618353 -4.04961406534368 -0.815202825719659 -0.911113851720636 1.17148960286921 -0.162876241857354 15.2679072683508
-32.3648695512251 -27.8589453263716 -29.6128363175826 -30.4637121720748 -23.7501692338423 -28.041768507524 -23.833215193315 -20.7571501298384 -22.5459875626998 -18.2557272477583 -13.2429346604781 -14.4437651200728 -12.3208879991011 -5.30062051252885 -3.64472527937455 -3.10093446211381 -0.206162886186078 -0.571938948197797 12.7034497694536
-22.5651179226962 -17.3531351956454 -18.4508028897372 -22.620663729581 -17.6778117093173 -19.0714655789462 -22.8280192288485 -16.3148394497958 -18.3923388394442 -17.8724718960849 -12.4289542111483 -12.9903517636386 -11.5916148099032 -4.5635195645419 -3.51937588778409 -2.48090848055753 0.527233990755949 -0.949299899014559 12.9325350848111
-25.9399859775196 -24.7552440036427 -21.4000422824513 -26.9983661044728 -24.2962977756153 -20.069945083965 -20.5459506381642 -18.5244548190724 -12.9280726779591 -17.208574997295 -15.4624545444142 -7.72899507175793 -11.4370715488087 -5.60793565403332 -3.46696160923351 -1.49101709019054 0.461362136494028 1.20915533412586 13.8867204319347
-26.2377345345237 -22.7730052254417 -18.7842471382835 -15.7693812630393 -16.8783404610374 -12.1038996956565 -14.3028056404807 -8.38840363242409 -9.9255015633323 -12.654673316262 -7.25024864890359 -5.65508911826394 -8.24624703147195 0.0772812583229765 -2.58939812400124 0.73742606423118 3.67819239876487 2.76713969490745 13.2822897650979
-27.7914965716275 -25.6696208086881 -19.963234242526 -22.3357623186978 -17.0587542620572 -21.61929732236 -18.4654505816373 -12.5009902087125 -12.2777922717008 -13.8930075732144 -10.2648299303922 -5.65864401730624 -9.64603453549472 -2.56607848080722 -4.42104941281405 -2.58525877865878 1.05334252444181 -0.194889363375577 11.3156506451693
-31.4354307608171 -35.4103681997819 -31.2175161795183 -26.46610474153 -24.6240560965105 -19.7499029593034 -20.5868780569597 -16.7413122610612 -11.6280329184099 -14.1057836966081 -9.02344154878096 -4.86756538911299 -8.04794716401534 -0.443132634596392 -0.735090489821001 -0.944614644484087 3.96360373930498 0.271344904466108 11.271914248033
-30.5883681644093 -36.0396544803273 -35.5080115665089 -30.3326270450245 -29.2075660098683 -24.2264945377003 -27.3187682498585 -26.2330901492726 -18.7621581424366 -19.8438422549855 -17.1286780704152 -9.48873208652843 -11.6221396793019 -6.31539987217296 -3.95873712192882 -2.44377587925304 0.305186523090708 -0.50944780002941 12.689380420338
-40.9053322011774 -38.4985481435602 -35.9816719228571 -32.3962036306208 -29.8116661245173 -26.8997741872614 -25.9034744436091 -19.1750274831598 -19.2421089345759 -18.6031700307673 -14.3960815603083 -9.46429406946356 -10.6579548055475 -6.7632175618952 -3.4071155721491 -1.09402047937566 1.87449205571955 0.978414899652655 13.1444577043707
-37.9368087681857 -33.0815231236544 -32.4796974095431 -30.5328056248752 -24.534655753049 -25.3167259129611 -21.475875082883 -18.005732718381 -20.5935699376193 -16.6502448948947 -11.8132240208712 -13.2165100010959 -12.2386485966769 -5.26286810961637 -5.54704779711637 -2.28907317248258 -0.839104834469882 1.91204243573275 13.966161069003
-35.1106990814209 -29.9536937713623 -32.5666736602783 -28.1451152801514 -28.2577213287354 -24.5925106048584 -25.0503200531006 -19.2314342498779 -18.1205715179443 -18.4526256561279 -13.6184886932373 -9.63935127258301 -10.4777206420898 -5.38221206665039 -4.55023994445801 -0.730877304077147 1.43845138549805 1.56090316772461 15.9393002748489
-34.0536714467135 -27.268824187192 -27.0644021901217 -30.7650209340182 -24.5461183461276 -29.7089754017917 -27.016684142026 -23.2815080556003 -19.098169890317 -19.3219476613131 -14.7691217335788 -11.9076505574313 -10.6914087208835 -6.79244670000943 -3.16973933306607 -0.18100222674283 1.16903820904819 1.53531590375033 16.5776203003797
-27.7808786218817 -30.8110605066473 -25.9964357202703 -31.2590280359442 -25.4740625208074 -29.7318864648992 -29.6640649622137 -26.564287740534 -21.8563867395574 -20.5331445520574 -17.7255426233465 -14.5931573694403 -12.2858358209783 -7.75279672796076 -6.22697504216974 -1.61431368047541 -1.19304330999201 -0.142401296442205 12.7215036565607
-24.4330102053556 -23.2500916567716 -27.572635754672 -27.9402428713712 -26.3972741213712 -26.7636910525235 -23.3648491946134 -22.6506272402677 -17.162494763461 -15.8905869570645 -14.0376874056729 -10.3358841982755 -6.46910677823153 -8.30105601224032 -2.83752642544833 0.271985903653231 0.308896914395419 2.49155606356534 14.9429100903598
-23.2520333376798 -22.1940537539395 -24.0157433596524 -29.5710946169767 -32.1253625002774 -25.7704583254727 -26.6282616701993 -22.8723069277677 -18.9584084597501 -17.564033612338 -15.7656975832852 -10.9687234011563 -8.01554881009189 -5.63649187954989 -5.186384305087 1.11583127108487 -0.698490246859464 3.20067872134122 16.1681324395266
-18.9644308350303 -19.6913633606651 -26.4083700440147 -29.1874189636924 -31.7528295777061 -24.7151060364463 -25.1159849426963 -23.5815229675987 -17.9267797730186 -16.7597112915733 -14.5510740540244 -10.6113558075645 -8.53536513068459 -4.1962366364219 -3.25263121344826 0.537583325125954 0.663605663993142 3.23684308312156 15.6091189124367
-30.5339446501298 -24.920220895247 -26.605222268538 -29.9420371489091 -30.6313147978349 -25.3969626860185 -24.5480819181962 -23.7534537748857 -17.4726424650712 -16.3404975370927 -14.1960120634599 -11.9137683348222 -8.45161203904586 -3.00539354844527 -0.792747064070269 2.54498334364457 2.22768826918168 5.86327310041948 17.5892321927981
-28.3013353000988 -30.0468835483898 -24.1194886814464 -22.6019029270519 -26.8001222263683 -22.9107904087413 -23.4209336887706 -22.1474122654308 -15.6790628086437 -17.2509317051281 -15.6330155979503 -8.78105255473744 -10.7895764957775 -3.42986770976674 -4.20486732829701 0.279738460887561 0.893923794139514 2.95643142353405 15.2043633807789
-21.4100823662498 -26.7842736504295 -21.7528939507224 -25.6851868889549 -20.4049096367576 -19.8604188225486 -17.4006715080955 -11.8931775353172 -15.3622575066306 -13.8669495842674 -9.126566436074 -5.60559513785622 -9.50555851676247 -1.42947819449685 -2.12594273307107 1.12510249397971 2.16972968361594 3.42672774574973 16.4962258078835
-29.2227241516113 -25.5377494812012 -21.2837440490723 -18.955989074707 -15.9824630737305 -13.2023651123047 -16.6588165283203 -12.0259925842285 -11.0702602386475 -12.7671329498291 -7.08055801391601 -5.07794494628906 -7.7978889465332 -0.908728790283202 1.59392242431641 2.15048675537109 4.65624217987061 2.63596801757813 16.1789948225021
-23.2165171276439 -18.2031923900951 -14.8277422558178 -20.0530001293529 -13.7068640362133 -16.4102045666088 -16.8247553478588 -10.6189219128002 -12.4159495006908 -12.0186678539623 -6.41548220027577 -7.11979547847401 -6.85628191341053 -1.26305071223866 -0.543476737629284 1.39106496464122 4.32508977543224 2.41282971989025 18.0682361949574
-28.1793800354004 -26.5169998168945 -21.153352355957 -25.720735168457 -22.2971817016602 -26.7736068725586 -24.393342590332 -19.9800506591797 -16.6427513122559 -17.4967819213867 -14.1207405090332 -9.79245719909668 -9.81180152893067 -3.02032432556152 -3.59505043029785 -0.0680843353271499 1.64116134643555 1.95809593200683 16.7406449556351
-29.136096572876 -30.7895809173584 -23.2350269317627 -24.9502864837646 -24.364799118042 -26.9717479705811 -25.7381549835205 -20.8891712188721 -19.9118267059326 -14.3904872894287 -13.0150772094727 -8.80037078857422 -7.2012020111084 -2.44167861938477 -2.30278739929199 1.85529556274414 2.69323577880859 3.30342998504639 14.0990768909454
-35.4982743523338 -31.5254273674705 -28.1831918022849 -26.2557511589744 -20.8761544487693 -23.2948670647361 -22.6584000847556 -21.3928590080955 -17.7098832390525 -18.7793259880759 -15.0592179558494 -10.4023919365623 -11.4164510033347 -4.80421498038552 -5.37485554435036 -3.45404865958474 -0.588839080116966 -1.15279057242654 14.7158450820229
-34.803262537176 -35.0309122258967 -30.0131281072443 -33.8459184820002 -28.6935442144221 -26.0270288640803 -25.3629892522638 -21.1847437078303 -17.6048181707209 -18.0060098821467 -15.2993753606623 -8.72496206110174 -9.5750921422785 -2.65776807611639 -3.79230100458318 -1.37284642999822 0.733177358453926 0.42854707891291 14.5892941301519
-37.1496468197216 -33.9025459896434 -30.6051827083934 -26.8857002865184 -23.8944779049266 -20.7499237667431 -17.4524956356395 -14.4044724117626 -14.7221565853466 -18.4910660396923 -14.8507118831981 -8.48210913051258 -11.2447395931591 -3.70756155360829 -4.85804373134266 -1.90031248439442 0.0194091189991354 0.885429321635854 12.9439763415944
-21.1411391691728 -26.7638083891435 -24.8351241545244 -28.3211394743486 -20.2736617521806 -22.0650054411455 -24.7004424528642 -18.7073241667314 -21.6948729948564 -19.6316787199541 -14.2332221464677 -14.8285628752275 -11.8177825407548 -5.35836901231245 -2.61306108994917 -1.28518213792281 0.842194418473678 -0.240843911604447 13.6140116258101
-14.8493242437189 -21.9111452276056 -22.2859125310724 -22.6402330571955 -15.889679926092 -21.5707292730158 -21.4818659002131 -20.6541109258478 -20.7589311773127 -18.8879099065607 -13.3056039983576 -15.1726427251642 -12.7617235357111 -4.86282827203924 -4.49152662103826 -2.18043996637518 0.247637731378727 -0.638745325261898 12.835957032984
-20.8087012897838 -28.5401694904674 -24.2789771686901 -28.6014068256725 -26.82442928661 -25.1306312214244 -26.6784103046764 -20.8754661213268 -20.6314399372448 -19.7766616474498 -15.3103225361217 -10.7737529407848 -11.6251590381969 -4.56381298411976 -4.2726485859264 -1.80799557078968 0.201695667613638 -1.28381992686878 11.8756902087819
-29.166516494751 -28.4011203765869 -24.3236515045166 -28.1293651580811 -24.2217685699463 -20.7263690948486 -23.7834674835205 -19.3912021636963 -20.0415546417236 -20.5492450714111 -15.4740001678467 -10.6586315155029 -9.88028831481934 -4.58045883178711 -4.32235832214355 -3.34304161071777 -0.413939666748046 -2.18222732543945 12.7772601127625
-41.5172915892168 -36.4952884153886 -31.3288951353593 -31.942401452498 -29.746657891707 -23.9685054258867 -23.5052676634355 -20.4092212156816 -15.7451320128007 -18.7294612364336 -15.7636790709062 -10.0121341185136 -10.133355660872 -4.11385492845015 -3.43302683396773 -2.35418085618453 0.868736700578168 -0.651097817854449 13.2156285806136
-39.9371425195174 -38.9154712243514 -35.8652850671248 -30.5335742516951 -31.3314143701033 -27.3363162560896 -27.053319124742 -21.1574679894881 -20.288052706285 -19.7122203393416 -15.2190715356307 -11.6557036920027 -11.2002612634139 -5.29342380003496 -3.4011680169539 -5.14150920347734 -0.615569262071091 -3.24545588926836 10.131513448195
-24.8729795629328 -23.088788431341 -26.2515882665461 -31.010102670843 -24.964219492132 -31.411168497259 -28.1792158300226 -22.3769582921808 -24.5327772313898 -18.9003233129328 -15.4051756078547 -17.7746862584894 -14.3444532567805 -6.36644117181951 -7.04169980829412 -3.68880597894842 -1.66502897089178 -1.90757886713201 12.4834314172918
-32.494063464078 -30.5339995297519 -29.9709769162265 -24.1909972104159 -26.7392073544589 -24.798979845914 -25.8907881650058 -19.3402357968417 -20.6901350888339 -19.0284529599276 -13.6498537930575 -12.3855830105868 -11.7418242367831 -4.26872357455167 -6.46992787447843 -3.75400456515225 -1.39305790987882 0.854763897982512 12.4027361002835
-33.8069114338268 -38.290599788319 -33.5496558796276 -31.2340697895397 -28.955451930653 -23.8894958149303 -22.3121680866588 -16.867820705067 -16.4546088825573 -16.2251357685436 -11.107364619862 -8.43386074412953 -9.66847988475453 -2.37169071544301 -4.97571560252797 0.744253193248401 0.634597812999377 4.2833624232899 17.7438571501862
-39.2875251943415 -32.2481270009821 -33.2441139394587 -28.8316993886774 -24.8321457082575 -25.823177354986 -20.7749481374567 -19.0992927724665 -17.5950699025934 -14.8757324392145 -10.0472545797175 -9.29553415125067 -9.06923295801336 -2.24126817529852 -3.18426133936102 0.678222638910466 1.22964094335383 4.05794332677668 14.0316319292242
-41.6375107245012 -39.8916916327043 -33.9573273138566 -34.3832191900773 -30.4835838751359 -25.4671005682512 -25.2050423101945 -20.0379394964738 -19.2902054266496 -15.90864796205 -11.4748558477922 -12.4838966803117 -9.63897175355391 -2.02668041749434 -4.70402760072188 0.244121126695113 0.0528445764021441 3.92982249693437 15.4704285188155
-40.7821654926647 -38.9713019977916 -33.171028102528 -29.5635032307018 -31.3693122516979 -25.077823604237 -23.8460845600475 -17.5229339252819 -17.0483207355846 -18.6352920185436 -14.1292609821666 -8.92349811900746 -12.1109466205944 -4.13692661632191 -4.69245525706898 -1.33713146556508 -0.539243663441052 1.22450450550426 13.5091095317494
-40.3042424115268 -36.7135250958529 -31.2965062054721 -27.1458905133334 -30.7503674420443 -24.1350872906772 -19.8908780011264 -20.6699040326205 -16.6840527447787 -12.1773980053988 -12.0483162793246 -6.81794098940762 -7.14837388125333 -2.40370301333341 -2.00022248354825 -0.528209010037507 1.89605971249667 1.9299037066373 14.380636176196
-39.1106932640076 -42.5539649009705 -38.191927242279 -38.1361411094665 -32.1089270591736 -29.4396613121033 -28.625864315033 -25.6404059410095 -20.7860129356384 -20.2341292381287 -16.3251441001892 -12.3383791923523 -13.5946944236755 -5.79749898910523 -6.03964834213257 -4.00973348617554 -1.40358762741089 -0.607998180389405 12.0812136650085
-23.5958924466913 -20.5846963102167 -19.4937462980097 -19.3446297818964 -25.5301957303827 -20.3111787015742 -23.7998414213007 -21.3579049283808 -18.0936303312128 -17.5977883512324 -12.9263158017939 -12.3173718625849 -10.1085705930536 -2.86707927530462 -5.10935069864447 -1.0450043851679 1.46203182393854 0.656478387659245 14.1422946279699
-23.8145308494568 -25.7026076316833 -26.352921962738 -24.5143446922302 -19.6240019798279 -16.9183325767517 -17.2350211143494 -21.6128249168396 -14.2257781028748 -18.1045432090759 -16.1657462120056 -11.7935461997986 -8.88093709945679 -4.09733533859253 -4.58274030685425 -2.38089895248413 0.823145389556885 -0.122674465179443 13.0368928909302
-30.8032447034662 -29.8946753675287 -29.4241248304194 -24.8325072461909 -29.352385633642 -27.992579572851 -26.9662963086909 -20.6906691724604 -21.8429976636713 -19.728835218603 -14.7665740186518 -13.0897036725825 -10.8940478498285 -3.87092315500433 -4.13823425119573 -1.83993446176702 0.624241716211493 0.560242540186103 13.4365509813482
-34.8230538021434 -35.1039070736278 -37.731939757954 -31.7666878353466 -33.7832283626903 -28.262041534077 -26.3984017025341 -24.7086701046337 -19.297369445454 -19.244204009663 -16.6111206661571 -11.7961086880077 -10.6069721828807 -3.92596670497548 -5.0220780025829 -3.23389669765126 -0.0127167354930542 -0.2897724758495 11.4664697993885
-38.2047824166038 -38.3012713692405 -32.4788722298362 -27.5966014168479 -33.6500415108421 -28.3986567757346 -26.4799136421897 -23.5361537239768 -18.0458201668479 -18.0103663704612 -16.5940722725608 -11.4107741615989 -8.86637680747292 -3.81929772116921 -4.20040695884011 -3.54478829123757 -0.0914687416770228 -1.07282631613991 11.8835383155129
-39.3167163848877 -32.9184391021729 -36.5305721282959 -30.9519474029541 -30.6295558929443 -26.684655380249 -23.2147304534912 -22.0043193817139 -20.0263607025146 -14.370389175415 -13.4639045715332 -8.58007926940918 -10.3057319641113 -4.94053764343262 -5.59469337463379 -3.56218070983887 -0.991677474975585 -1.27280349731445 11.1688454627991
-34.1421615340493 -30.7790710189126 -33.6953994490884 -29.4261848189614 -25.8665916182778 -24.8878967025063 -20.8267318465493 -19.6969634749673 -14.3944198348305 -11.1785938002846 -11.5045062758706 -9.44556348107078 -4.50224797508933 0.0221527359702378 -2.36186330101707 0.224232508919457 3.0198601029136 2.84199888922952 13.9593017838218
-28.9278244452043 -27.1218666510148 -28.2435707525773 -30.7955307440324 -22.8439011053606 -23.7545723394914 -23.9627479986711 -21.5178436712785 -14.7035355047746 -14.6590141729875 -13.4863914923234 -8.21680302186446 -6.04461521668868 -0.362225003675981 -0.759661145643754 0.353564791245894 3.38096194700761 2.50764041380449 13.9982436223464
-35.6626399907199 -33.5851291569796 -27.1545604619113 -30.8202289494601 -23.0880168828097 -26.3421672734347 -26.1740116032687 -24.0214504155246 -17.7771991643039 -16.5546382817355 -14.7462619694796 -8.78436125842008 -8.03139914599332 -1.36170043078336 -2.29725302782926 0.802322014895353 1.4039455500516 3.19275055798617 12.9752203074369
-33.9581360383467 -28.1952690644698 -26.3096718354659 -23.598219351335 -23.4226593537764 -17.1162018342452 -17.0828461213545 -18.422064261003 -10.7357601685957 -11.7817596955733 -13.2766994996504 -5.73110814528032 -5.6967472596602 -0.632690863175824 -2.77296872572465 0.641374154524371 2.19946245713668 4.38524584336714 15.4771700338884
-35.0910531564192 -33.4833909554915 -32.432415155931 -30.7878228707747 -28.3832704110579 -25.7761346383528 -24.0913392587142 -20.2047730966048 -14.6319085641341 -15.5885430856185 -14.8104516549544 -10.2417222543196 -7.24540915922685 -1.46625342802568 -4.75530639128252 0.915685506300491 0.621808858351272 4.56747517152266 16.2898221926256
-33.3282384785739 -34.2942228230563 -28.1532659443942 -30.1981840046969 -29.1997251423922 -23.2597532185641 -20.527171126279 -15.8701009663669 -12.3806962880221 -16.1723661336032 -13.8199071797458 -7.1182203206149 -10.8439168843356 -3.85957240191373 -3.66782664385709 -2.10329531756314 -0.785677901181309 0.472069748965176 13.2532138911161
-30.5759860645641 -25.4273196827282 -20.8927280079235 -20.0545856129039 -25.2711040150036 -24.7757159839977 -25.5630504261364 -19.6209308277477 -17.0657245289196 -17.4629718433727 -13.9008704792369 -8.18779484141957 -10.4584590565075 -4.42360607494007 -5.02370182384144 -3.40208546031605 -0.747567332874645 -1.91425052989613 12.806546532024
-28.654642235149 -31.2377225268971 -24.7331143726002 -29.36947072636 -31.6384602893483 -24.3045560229908 -25.057272087444 -21.3476773608815 -16.9833241809498 -16.7418156970631 -13.8933354724537 -6.52385533939708 -11.0205193866383 -3.70337117802013 -3.37236417423595 -0.271671425212514 -0.566259514201771 1.51883684505116 14.6129377971996
-15.406226643649 -23.54293013486 -22.2756152239713 -24.3430667010221 -20.3348536578092 -17.254973897067 -20.345435628024 -18.7062945452603 -15.1041598406705 -10.6405196276578 -11.533574589816 -6.15479231747714 -10.9089732256803 -3.68915892514315 -3.34479475888339 -0.274169453707607 0.913439265164463 1.30152558413419 14.3258278283206
-17.9770297917453 -14.6327533635226 -17.9632015141574 -11.6179618748752 -12.0475845250216 -18.0249881657687 -15.3106975468722 -10.6410827550021 -10.1835517796603 -13.4523410710421 -12.1284770878879 -5.5052413853732 -10.0733222874728 -2.7227706822482 -2.77554320422086 -0.0716457280245706 1.24406052502719 3.31444073590365 17.0516300288114
-26.7525221217762 -24.9737402309071 -25.116978298534 -20.6260038722645 -19.8564268458973 -22.8062521327626 -18.9675070155751 -15.2664991725575 -13.0755792964589 -15.5727125514637 -11.3604570735585 -5.34906448017467 -8.5782266963612 -1.83651412617077 -2.34996284138073 0.817368854175914 1.96381889690052 2.46974026073109 15.3163736950267
-36.821021565524 -33.2962222186002 -28.7580676165494 -28.59371138486 -24.5906863299283 -24.8267893877896 -22.7954363909635 -18.1565127459439 -15.3471675005826 -15.6063189593228 -11.4675479021939 -4.88455916318026 -7.8276763049039 -0.810300358858974 -0.260734089938076 1.6186356457797 3.19173382845792 3.52992104617032 15.2856531056491
-36.309974601052 -37.5104407570579 -30.8370284340598 -32.004238059304 -26.8803595803001 -23.1441687844016 -21.4815825722434 -17.6287879250266 -16.0122145912864 -14.1020640633323 -9.57403176047585 -4.65545456626198 -7.79841606833718 -1.53312485434792 -2.77395432212136 2.27793986580589 1.45833976052024 4.51630408547141 16.6567716099999
-31.4919135093689 -26.3749663352966 -29.9454314231873 -24.133545589447 -23.4044882774353 -20.1790358543396 -22.5975386619568 -17.002857875824 -15.1440321922302 -16.5951697349548 -12.250546169281 -6.11660261154175 -9.64270658493042 -1.50580472946167 -5.25805158615112 0.8973858833313 1.50677995681763 2.9257529258728 15.0458190917969
-31.4398035656322 -32.3804964672435 -25.1443743358959 -24.3479914318432 -23.6410479198803 -18.9512781750072 -18.9519762646068 -13.7571177135814 -11.8744978557933 -12.9784807812084 -11.1186823498119 -4.14406916011464 -6.02347704280507 0.177845512736926 -0.569261039387097 4.66569951664318 3.80229810367931 4.86165670048107 16.8216981042515
-22.8055597565391 -19.9045587799766 -14.4112039826133 -13.095511081002 -18.1665445587852 -12.0537515900352 -14.7851969025352 -11.5531107208946 -10.7588888428428 -13.146967532418 -8.4212194702842 -4.33755743720315 -6.81418287970803 -0.521473529122094 -0.771349551460961 3.77810895226218 3.3405574538491 4.20009076378562 17.7714251705191
-27.2930188005621 -22.7644047563726 -25.5618824785406 -20.5815090959722 -17.4721264665777 -19.1340832536871 -17.9914631670172 -12.0626377885992 -13.5456852739507 -13.8992161577398 -8.56754348928278 -5.42318008596247 -7.71683166677301 -0.809854966943913 -1.38954208547419 1.67135383432562 3.0219273740595 2.26653529947454 16.8616610342806
-27.2431444688277 -23.9093927903609 -22.3017763658003 -21.9023356004195 -15.5143503709273 -15.3201899095015 -15.8907084031539 -10.1866755052046 -7.5741362138228 -11.3862318559126 -9.11906953291459 -2.27795930342241 -3.68670602278276 2.20945410294966 1.85686544938521 5.61445478959517 6.4670825438066 6.0197644667192 20.6335945562883
-9.54099410230463 -12.7122892683203 -9.29522078687495 -14.6417574232275 -10.135812217539 -11.0303720777685 -12.9024023359472 -9.94881957227534 -7.25111525708979 -8.43123763257807 -5.55071585828608 1.04602867906744 -0.939570838754829 5.39816815202886 5.72210652177984 9.3237424547022 9.62280422990972 10.7542529756373 21.0982108766382
-20.9199774395336 -20.5911886822094 -13.572506202351 -10.9760058056224 -9.3141958843578 -8.80775476802479 -10.1511480938305 -9.00206972468983 -6.117162955891 -9.12059427608143 -4.86948419917713 -0.771291984211313 -3.89286447871815 2.93567536960949 2.44054101597179 6.48773931156505 7.4873759616505 8.02515195499767 21.6110162604939
-29.1767626328902 -26.5031481309371 -20.3741465135054 -15.9970179124312 -16.2175303025679 -12.7177153153853 -11.9693804307417 -6.34132867292924 -13.1179476304488 -11.6066752000289 -6.04636102156206 -2.12627511457963 -5.0082197709517 1.82865042252974 1.50331968827681 4.78939432664351 5.31492609544234 6.51084990067915 18.3880130724473
-17.699640378085 -17.0798779574308 -10.4774399844083 -14.8990384188565 -8.37763415249911 -9.92094050320712 -8.53947840603915 -11.4148160067472 -6.45830927762118 -10.2833977785977 -6.73902140530673 -1.49072466763583 -4.20552836331454 2.51572026339444 1.96159543124112 6.31629361239347 6.30632580843839 8.63861168948087 19.220738902959
-20.8795148589394 -18.4339505889199 -14.5207883574746 -19.4358007170937 -14.3276120879433 -12.9374639251015 -11.0766545989297 -14.8634053923867 -10.6160928466103 -13.002060101249 -8.96321313164451 -3.07803551933982 -5.96140877983787 1.28037245490334 -0.403885052420875 6.8238561890342 3.99279005744241 8.78793890692971 20.0706239483573
-19.2304682211442 -25.0646089987321 -18.4748148397966 -19.6876482443376 -14.6034655050798 -14.915091939406 -11.2813505606218 -13.0887312368913 -6.92007393403487 -10.2499479727312 -6.81508583589034 -2.01000732942061 -5.63220734162764 1.11582045988603 0.523241571946578 6.25172191099687 4.32887511686845 8.12356238798662 19.013009242578
-17.0732263131575 -24.0689691110091 -17.1976350350813 -21.657519678636 -15.2090104623274 -14.8682397408919 -10.9237416787581 -13.3148625894026 -7.23170791105791 -9.9916242165999 -11.2619603677229 -3.12903342680498 -5.77242026762529 0.351116795973343 1.39446320100264 5.61485447450118 4.20019878907637 6.30197395844893 18.4476090864702
-21.0454021280462 -22.8195720499212 -16.1714893167669 -20.7466579263861 -14.4709468668157 -15.971007901972 -11.2300601785833 -12.8955512827093 -9.26303251439875 -10.6616512125189 -8.82614477330988 -3.44074781591242 -5.35259016210383 1.45904771631414 3.74503461664373 5.93852750604803 5.5574573690241 6.62067167108709 19.6155090743845
-20.8582442717119 -23.7530997709794 -16.9617408232255 -21.3154967741533 -15.3879836515947 -18.6258147673173 -14.0639594511552 -16.3054526762529 -11.086187692122 -12.4264090971513 -9.58441957993941 -3.6770823912187 -5.58952745957808 0.471551565690476 -0.415039391951126 4.66798844770952 4.08297601179643 5.76082101301714 17.6356614960866
-28.4204145171426 -25.9906163909219 -26.6861882903359 -20.4917684294961 -24.9332814910195 -17.9089017607949 -16.4332547881387 -17.0577398040078 -10.2121644713662 -11.7154355742715 -11.0567479827187 -4.92721040032127 -5.39758736870506 0.229625155709005 -0.274036953665995 3.29161493994973 4.12272303321145 4.6050724289634 14.9157161019065
-29.204888569225 -33.2777569163929 -27.1710445750843 -28.6412632335316 -23.6270725597035 -21.0243236888539 -20.8037693370472 -17.2577373851429 -12.7288677562367 -15.00977824818 -11.8810951579701 -5.5938179362904 -6.43461917530407 -0.748967396129263 -1.81496356617321 2.19319034923207 3.00837303508412 5.26195026744496 15.9859717022289
-17.682545375824 -13.2164999961853 -12.705136013031 -14.9616820335388 -18.0347525596619 -13.3253390312195 -17.4688841819763 -16.1224982261658 -11.2348391532898 -14.2925879478455 -10.8879286766052 -6.33022947311401 -7.01018400192261 -1.3223521232605 -0.99735517501831 2.32125120162964 2.47990636825562 3.49807195663452 15.476399230957
[truncated: 7,971,941 more chars]
