# Supplementary material for: Conformational ensemble-dependent lipid recognition and segregation by prenylated intrinsically disordered regions in small GTPases
Source: Commun Biol. 2023 Nov 2;6:1111. doi: 10.1038/s42003-023-05487-6 (PMC10622456; doi:10.1038/s42003-023-05487-6)
Supplement: Supplementary file 4 — Supplementary Data 2 [file 42003_2023_5487_MOESM4_ESM.zip › Fig4/Rac1.txt]

-2.74279610893943 2.34250433661721 5.91672308661721 2.97970850684426 9.65018255927346 8.08935816504739 12.3020485184409 14.850473596833 9.83587630011819 7.09307654120705 1.52441389777444 3.45418532111428 1.04774649359963 2.80951292731545 -0.290060208060524 0.659582927010277 6.88069613196633 3.7084472916343 15.706647410176
-2.17599807219072 3.12604107423262 7.96487679048018 2.9067551092668 9.84630074067549 6.94315304322676 12.8891319231554 13.6967934565111 9.55767120881514 5.20196594758467 1.11574425263838 2.71900238557295 -1.21911941008134 1.68227448029952 -0.87681136564775 -0.170327524705367 5.51601185365157 3.78571190400557 13.9863306479021
-3.3771297454834 1.51730422973633 6.53086261749268 4.00858287811279 10.1890166282654 8.93966369628906 10.9227035522461 15.9391190886498 10.4643795967102 7.90457229614258 2.2574785232544 3.90510635375977 0.914873886108399 2.74573974609375 -0.230670166015624 -2.16449851989746 4.58652095794678 4.53750400543213 13.3079100131989
-5.64450241435658 -0.101482165943491 4.5188381541859 -0.050637973438608 5.87050651203502 6.45662425648083 10.9597360957753 17.2508836854588 9.97083018909801 7.26640533100475 1.62476466785778 1.67764781605114 2.29063342701305 1.66380618702282 -2.33306671489369 -3.10680366862904 3.86128257404674 3.59377978931774 12.1426107753407
-3.23651346726851 2.59641709761186 7.8310734315352 1.63048139051958 7.75810113386675 9.11491599516435 11.2927133126692 17.7659027262168 10.8730384393172 9.58147016005083 3.64859071211382 6.30174031691118 -0.157595010237259 3.96874967054887 -1.01746973557906 -1.1425651030107 5.16013493971391 5.79796281294389 13.8480731530623
-4.85994136983698 1.24725925272161 6.07583629434759 0.305250280553643 7.04541408365423 5.25406371896917 10.3839121991938 15.1960219079798 12.1776782209223 11.5475851232355 6.13045131509954 6.20897208994085 0.268594854528253 2.0156212980097 -1.29572475606745 -2.21743572408503 4.12453853433782 2.04330169504339 11.5855313474482
-4.12656015916304 2.39292531446977 6.50275903181596 1.1926384492354 7.0224724336104 8.53331857161088 11.109379343553 18.0888145490126 12.586767725511 13.5965314431624 9.29437118010087 7.80076127485795 3.15505986647172 2.00563531355424 0.318658880753951 -1.56985849900679 5.06079202131792 5.09655385450883 13.2477002664046
-2.98267928036777 2.69637974825772 7.49670228091153 3.40688237276944 10.8085580739108 8.09051617709073 13.865356055173 18.1081318530169 13.4825991067019 13.4714327725497 8.39849099245938 8.93284329501065 3.63328370180997 2.82965859499845 1.21308430758389 1.12995347109708 6.61956414309415 6.51042946902188 13.5182493599978
-5.33835785605691 0.196340630271219 4.8669005133889 0.879875252463602 7.40708071968772 9.15244776985862 11.0386882521889 17.1388913341544 13.4308853842995 12.6662379004739 7.14811522743919 8.07165629646995 2.39163596413352 4.08064849159934 -0.195819785378195 -1.45946686484597 4.78395659706809 5.51486403725364 15.5994922616265
-5.81729471900247 0.330736515738746 4.68078076622703 -0.850108744881371 5.83267438194968 7.40327203057029 10.1910876014016 16.3496420361779 12.2888206221841 9.91247403404929 4.45733296654441 4.48498284599998 -1.2877498886802 0.506977436759254 -3.03792917945168 -2.73650133826516 2.78543889305808 3.40840184471824 10.6147488333962
-9.11346302032471 -3.04201564788819 2.02210845947265 -2.01271877288819 4.38422336578369 6.5912841796875 9.75723686218262 16.7206875473261 12.1893915176392 11.7790693283081 6.87670269012451 5.54523983001709 -1.01424465179444 -0.248449897766115 -2.75252017974854 -3.59620914459229 2.73051776885986 4.6270565032959 11.4516109466553
-3.70935669812289 1.40791567889127 4.64123496142301 1.91207179156217 7.77435549822721 8.9992786320773 13.3493867787448 17.969449726018 13.7659696015445 11.6762743863192 6.71766528216275 5.47021349993619 -0.516743096438322 0.166324225339022 -2.30011025342074 -2.11419526013461 3.54322203722867 3.12992343035611 9.83159264651212
-2.78838807886297 1.61902635747736 5.9713527506048 1.99909513646906 8.90400379354304 9.10299890691584 12.1604739969427 15.6795770471746 15.396234924143 13.3553978746588 9.23004549199885 6.05971639806574 2.50582426244562 0.506415540521797 -0.838537996465508 -5.4311073476618 1.69975488836115 0.945652181451972 10.5603377168829
-5.41306786103682 -0.526959462599322 4.65670199827714 1.29980559782548 7.59490962461992 8.35697551207109 11.6027774377303 14.3244795365767 13.4290091557936 11.4282488389449 6.3309402032332 5.44986434416337 0.544571833177045 0.84638400511308 -2.38539032502608 -5.20292381806807 0.981506304307416 4.09249396757646 11.8551072640852
-6.152492202412 -0.113595641743053 4.93894227634777 1.01474603306163 7.07448991428722 9.30270656238903 9.61920627247203 13.4511896003376 15.0041483272206 12.5363300670277 8.77225144993175 6.68196519504894 0.222357117046009 0.58512338291515 -1.25018087733876 -4.04386869777333 1.98087915073742 3.42046102177013 12.188828312267
-5.85706681338224 0.0170443621548735 5.03326922329989 -0.191438380154697 6.91882830533114 6.14799052151767 9.21191817196933 13.5587552157315 13.4673371878537 10.910075005618 6.96047717007724 4.02349310788241 -0.610292139920322 -0.582233134183017 -1.44072884646329 -5.22806328860196 0.273638066378506 0.895265873995694 11.2434628573331
-7.04102567325939 -2.34848836552013 2.88452574123036 0.0491289745677612 6.05622907985341 7.43268915523182 8.7276911388744 15.3002577673305 12.7568945537914 10.7869000088085 7.01533457149159 5.30657812465321 -0.439764534343372 0.248078788410535 -1.0595345843922 -4.25077680240978 2.11885877956044 1.32717558253895 11.6419944416393
-2.44013462066651 1.04788818359375 6.30061950683594 0.79929962158203 5.26426830291748 7.72398319244385 9.72620239257812 14.2329477310181 13.3718763828278 10.7836827278137 5.95151081085205 5.03498401641846 -0.895723915100099 1.9477066040039 -1.22630367279053 -2.89098415374756 2.05521335601806 1.4770034790039 9.41494693756103
-2.41064518148249 -1.82865970784968 4.44775897806341 1.13743049448187 2.91046172922308 6.28560191934759 8.00096828287298 14.3056071454828 12.7264345342463 11.246441190893 7.50597316568548 5.31717426126653 -0.263949090784248 1.29757911508733 -2.63477390462702 -7.25844066793269 -0.883743936365303 -1.45515697652644 9.97461921518499
-1.71340894699097 -2.28105497360229 4.62510061264038 1.64308977127075 7.39392423629761 7.25901651382446 9.70206642150879 12.4480357170105 14.6117241382599 12.2052764892578 9.86703205108643 7.16949224472046 1.16635465621948 2.88218545913696 -1.04711294174194 -3.29470205307007 1.29759836196899 0.891784191131592 11.2764530181885
-5.19027176770297 -2.64650193127719 3.4938550862399 1.24969061938199 6.31492384997281 9.07302865115079 10.9273248585788 13.8209076794711 15.0374773415652 12.552235213193 8.68549880114469 7.07708224383267 2.11128863421353 2.43040141192349 -0.0707973566922284 -2.24416390332309 2.68590315905484 2.75538596239957 13.8458703431216
-5.4967037894509 -2.92262809059837 3.51222355582497 1.04303391196511 7.0852053902366 8.46241600730202 9.83103020407937 18.2448582194068 15.5630567810752 13.275719239495 10.2963393471458 8.04773648001931 2.61923821189187 2.43588001944802 0.861330344460228 -1.88869635842063 4.17519219138406 4.47841675498269 12.5937498352744
-4.48814282850786 -2.30513463453813 3.34966005845503 2.33086313767867 7.10959162278609 10.4138194517656 10.3891426519914 17.6536103682085 16.0094306067987 13.6700722174211 12.2633267836137 8.77412523789839 4.41449751420454 4.36821093125777 0.736165185408158 -3.07318387465044 2.6438304380937 3.44568552537398 12.9505392508073
-5.65412347099998 -0.17243592522361 3.66962797858498 -0.604879543998024 3.12978346564553 6.82262594916604 10.1009119293906 18.0339995167472 13.51570780494 13.1216762802818 8.03757841803811 7.56120569922707 2.45144922950051 3.45104582526467 -1.91595666191795 -5.43848817131736 1.04782278754494 2.6953390381553 11.6649173042991
-9.31884066841819 -5.24239794991233 -1.18108241341331 -2.48731677315452 0.486913039467552 3.79144222953103 6.32505448081277 16.6163557610729 10.8690098068931 12.414820506356 7.9452374718406 7.01595337607644 2.77578289725564 4.78037483908913 -1.20735804817893 -4.89139621041038 1.92143280722878 4.28261978842995 12.1127661011436
-10.0893227317116 -7.2535568930886 -1.08324210427024 -1.88454596779563 0.997848822853783 5.05398781516335 5.93447144248269 14.3652313492515 9.95185072638772 11.6769288323142 8.14089234092019 7.47830803611062 5.40456707694314 5.43337090232156 0.140882804177025 -5.48935477516868 -0.117276833274147 1.92628033377908 11.6805289528587
-6.32194245945324 -0.29207147251476 3.46950994838368 -1.0099517215382 -1.14514840732921 3.40677439082753 5.03928934444081 12.7773049961437 8.71229063380848 11.0157521854747 7.1853197704662 5.90788160670887 3.05423342097889 4.96591364253651 -1.23516381870617 -6.04316438328136 -1.13995278965343 2.35724436153065 10.0440682064403
-4.71931979439475 -1.89577624581077 2.55310013510964 -1.86754557869651 1.09417393424294 2.90113022544167 7.38388016440652 12.3805070183494 8.71522667624734 10.2408185265281 6.53414490439675 6.30405476310036 0.805185820839622 4.09544232108376 -2.39089152596214 -5.39102122566917 0.830606963417747 3.12657597281716 9.43663456656716
-8.7613415891474 -1.99503185098822 1.29866645986383 -2.20994808023626 -2.64301730936224 1.57150409871882 4.7727274721319 12.7531871622259 6.80494068319147 9.78376005346125 9.12398479635065 7.97856281453913 2.12534282857721 5.04460952932184 -1.34762431924993 -4.88656093424017 0.973896486108952 3.95195816213434 10.6050348108465
-6.7314961346713 -6.83784989443692 -0.949160853299226 -4.2884743603793 -1.73409775820645 3.24792071255771 5.30856963070956 10.0862128344449 9.18536730679599 10.2306396571073 6.15943308743564 6.23386259945956 1.15184374722568 3.39156123074618 -3.03464821902188 -3.12860612002286 -0.62744073000821 2.05392619046298 9.3679501620206
-12.7039277683605 -12.5673272739757 -7.62923218120228 -5.81028343547474 -1.91002823222767 2.19363521229137 4.07815002094616 11.2067592013966 8.10342906605114 10.2237484325062 6.83613513599743 5.14749930988659 2.94413398395885 5.06733630787243 -1.15525795329701 -1.55728699077259 3.03573535572399 5.1190636027943 11.551426636089
-7.93200997439298 -8.03330926028165 -6.05196503725919 -1.61198166933927 -0.627621928128328 5.08440371426669 6.21160860928622 12.8712758627805 10.0889684763822 11.8130986300382 8.1449687090787 6.82437392148105 2.52387209805575 4.99763461026279 -0.720889368924226 -2.20731286135587 3.65875025662509 6.16584177884189 12.4632589426908
-11.5062691081654 -6.88897288929332 -5.29194224964489 -1.45909274708141 1.66456829417836 6.73026024211537 9.39405857432972 13.8182147632946 10.7538150440563 12.7731941830028 8.89005457271229 6.86804329265248 3.34457527507435 6.20044075358998 0.23164211619984 0.438125957142223 3.40062271464955 5.03378616679798 11.8791049610485
-10.5500536311756 -6.9266844142567 -3.65259269367565 -1.71873191486705 1.08788391460072 5.59721275676381 8.97552057613026 14.1002740513195 11.6532268177379 12.1215715061535 7.75139995921742 6.74193283427845 4.72076031077992 5.78424068797719 0.346243823658337 -0.371281658519397 2.14542671550404 5.20119663585316 11.8221568714489
-6.86907217719338 -6.68976805426858 -2.78098700263283 -0.53732512213967 2.36849381706931 4.92430188439109 9.00776459954002 12.0105312087319 12.5159976699136 11.5545194365762 6.40257813713767 5.95792462609031 3.2410285689614 5.1158712126992 -1.0721399567344 -0.129612185738303 2.92308404228904 6.27011086724021 11.7175648429177
-9.53794031143189 -5.99636583328247 -3.86988382339478 -1.6544487953186 2.74396772384643 6.68109483718872 7.44047136306763 11.4967987060547 13.6091286659241 14.0471739292145 10.4632260322571 6.65639371871948 4.16988153457642 4.97257204055786 0.0496050834655755 -2.20149736404419 1.59581155776977 2.46470804214477 11.3491446495056
-2.33787651928989 -0.591164788332854 -1.30904885205356 1.88694075671109 3.59886244860562 8.80124644366177 10.0579193028537 14.9880375060168 15.3397460373965 15.8358348998156 11.8006961735812 11.5620520505038 6.52605990496549 7.7003829869357 3.5877588185397 -0.338731011477385 5.43688658800992 5.47736815539273 14.499625006589
-3.09349197907881 -2.55912727876143 -1.22018188996748 0.305546335740523 3.40970950560136 7.80263762907548 9.46688895659013 15.5048820300536 15.0696032567458 15.0435617490248 12.3490205331282 10.6000104470686 6.20570712523027 6.93962245420976 1.77884726957841 0.322065882249312 4.19453196959062 5.10508685545488 13.2483892960982
-4.63377035314387 -2.56551206762141 0.360204332525079 0.211978548223321 5.21481000726873 6.95481454675848 11.1523686582392 15.2199641401117 12.2045465642756 11.8230940038508 7.08298074548895 6.85069810693914 1.66128503626043 3.82285272424871 0.563333147222345 -1.91693151647394 4.69747506921941 7.04823076074774 13.3736070329493
-4.11144686612216 -1.6750245180997 0.948943606289951 2.69079159823331 7.97935437289151 7.48923253146085 13.2303230675784 17.933678856763 14.6108560475436 12.7170934590426 7.28449200716886 7.64516114321622 3.36235474673185 4.34499882784757 0.655879488858311 -0.437588223544033 5.12582921114835 5.88818692294034 13.5938029202548
-7.14026790965687 -5.98876911510121 -2.38212734569203 -2.96841389049183 3.50518935810436 2.97173923145641 8.63237613331188 12.3510317195546 11.4556049693714 9.3489012111317 6.32588618885387 4.38454383503307 -0.23816830028187 0.785997806895864 -3.24267727244984 -4.24756771434437 4.28110068928112 3.57114070545543 11.8866981853138
-7.22653856277466 -5.28047075271606 0.229928112030031 -2.74254884719848 4.48020372390747 4.15533742904663 9.66662607192993 10.3503762245178 11.450191116333 8.00168714523316 4.14264974594116 3.01220426559448 -1.71632089614868 -2.68509187698364 -3.80180253982544 -4.61702432632446 2.74207983016968 1.19492349624634 8.16812047958374
-8.86758977716619 -4.03707868402654 -0.561023538762871 -3.05878049677068 4.53793829137629 4.76788538152521 9.87736528570002 10.6399208849127 11.3563153093511 8.31896417791193 3.71447294408625 3.58833425695246 -3.55378324335272 -1.15680486505682 -2.85369664972479 -3.8035848790949 4.33791750127619 0.468235189264472 8.80142610723322
-7.9125429500233 -4.224327694286 0.116769183765758 -2.3007494319569 4.71048580516468 4.39251266826283 10.0870383869518 11.9015563618053 11.7184885631908 9.14514910091053 4.56028019298207 4.11324726451527 -1.37505401264537 -1.94798530231823 -2.92403854023327 -2.8560472835194 4.5453952442516 1.67718159068714 9.94411598552357
-8.83804305683483 -4.14262756000866 1.22688881267201 -2.21783431660045 4.53550735820424 3.96885410655629 9.36956802714955 15.7339527975429 11.2434937130321 9.51798693050038 5.57648102153431 3.44268242229115 -1.9976862300526 -1.73212989460338 -2.29965003620494 -3.44169028889049 3.97525898326527 1.47292057384144 11.1288668285717
-5.7424148126082 -2.09122882322832 1.93112053437666 -0.576193193955856 6.19799198670821 5.61259235902266 10.8508759932085 17.0866120503707 13.0872322516008 11.2906538443132 7.86774410767989 6.13212360902266 2.00060238404707 -0.199861864610153 -0.611568789048629 -4.19524989561601 3.68987049622969 2.74986519380049 12.5498868422075
-4.69474431818182 0.634191304987127 5.08902528936213 -0.0199987584894359 7.62867716008967 6.18726041967219 11.8059432810003 18.0188100641424 13.4716408556158 10.5037477319891 6.80760172063654 5.13296869451349 0.175437719171697 -0.339071481878108 -1.14571401422674 -2.22828122919256 3.31972673589533 3.87579134160822 11.3670871561224
-4.0717005296187 1.37481455369429 3.73546556992964 -2.24575753645463 6.07783655686812 5.02787451310591 10.9067535833879 15.935728116469 12.4944177107377 10.5494270758195 5.82611708207564 5.26808599992232 -0.17881341414018 0.647692246870562 -0.175965742631391 -0.621756987138227 4.40753225846724 4.24314646287398 12.1155248121782
-8.35222643938932 -3.05143565264615 -1.82509821978482 -4.72114962664518 3.11673527630893 2.05961781415072 8.29672604474154 12.1259992686185 8.38284569653598 6.2270095911893 0.746137436953457 1.50102597149936 -3.87945002642545 -2.19627398577603 -3.55327052203092 -2.29364985552701 3.02034073742953 2.97791176709262 7.61048775586215
-7.92692558982155 -4.32951157309792 -0.544839789650656 -4.07697861411355 3.76729018471458 3.23633105538108 8.57639605782249 13.4131346442483 10.8211971022866 9.13074881813743 3.99008662483909 3.89352423928001 -1.36801331259987 -0.197786261818624 -2.47365372397683 -2.13457863547585 2.5287485816262 4.07046897194602 10.5894284941933
-7.086100916429 -3.26122794584795 1.40874447389082 -2.06827483610673 5.13667072816328 4.5791994528337 10.0975157217546 14.2849325136705 11.7683669523759 8.6458908514543 3.808430333571 4.28020538850264 -1.60553679899736 -0.160838465257125 -2.05195174650713 -2.47800956205888 1.73899426026778 2.86447681947188 10.7341777281328
-4.45385454351252 -2.76781557256525 1.46956064050848 -3.26134393865412 4.33427430933172 3.60465051477606 8.60666467493231 15.9285003120249 10.9909296209162 9.97152759378607 4.7213640386408 5.01139737909491 -0.48471353704279 1.50525571649725 -1.6952562158758 -0.286244375055485 3.11976816003973 5.85721494501287 11.7994623357599
-6.18735117912292 -3.54773898124695 1.70210175514221 -2.42391772270203 4.85855298042297 5.1544294834137 9.40196089744568 16.3699553489685 11.6151438236237 11.3226833820343 6.82840542793274 7.09071068763733 0.972421693801881 3.66822724342346 -0.406125974655151 1.48898320198059 4.60853390693665 7.56920437812805 14.6577563762665
-7.36575889587402 -6.85586357116699 -1.60453987121582 -3.76570510864258 3.02316474914551 4.65667057037354 8.228102684021 17.3682689368725 9.82270860671997 11.1942653656006 6.53111362457275 7.62621879577637 1.96625995635986 4.6275463104248 0.258020401000977 1.64663314819336 6.10280609130859 9.16306638717651 14.8402531147003
-9.81708361018788 -6.58200861323963 -1.34173227656971 -3.71122766841541 1.67188619266857 5.36162923466076 7.64348481785168 17.6656125951897 12.0330669749867 12.4426414836537 7.82396958958019 8.07223104130138 2.50408624302257 4.58226846348156 0.516616569865835 2.14710019718517 5.85629056583752 9.1806304324757 14.1695346702229
-11.3851411906156 -7.84946804913607 -3.36148625287143 -7.04904156598178 -0.54401760968295 3.79395503130826 6.78429812518033 16.5173886450854 10.0615612897006 11.197470370206 6.94368285265836 6.41572493639859 0.7547494801608 2.4905254277316 -4.18749028119174 -3.261863526431 3.829595747861 6.51677722063932 13.2595874699679
-12.0916864741932 -5.79988311420788 -5.01974891315807 -8.24550841938366 -0.014883266795767 -0.41439460407604 5.11692596782337 13.0803220402111 6.58814979900013 7.44274307597767 1.99144817699085 3.42720486034046 -1.84869407307018 1.6519849430431 -5.66977714191784 -2.99654601703991 3.1376912723888 6.59409881938587 10.9717295299877
-7.26653459722345 -2.68086794072931 1.41127130335028 -0.933717519586736 6.72409078424627 2.65678617304022 9.81407377069647 16.8392063671892 9.41778489893133 9.98321029489691 4.99263307398016 6.52297231500799 -0.338022023981267 4.40879747217352 -1.77426508123224 0.874763696843928 7.88092824762518 9.98764678781683 12.911586969549
-7.74485138112848 -3.46874740773981 -0.252932817285711 -2.39512756521052 5.38964626138861 3.84091731851751 9.55982086008245 17.8307934099978 9.77335712259466 10.1621277028864 5.128787725622 6.04667350595648 0.632136076146907 3.08267757242376 -3.11315086538141 -0.820887834375554 6.19320937936956 8.32773849313909 12.5499260122126
-4.57952537536621 -1.98885192871094 1.28141555786133 1.71031818389893 8.19092521667481 6.64545021057129 14.4205261230469 20.5469048976898 10.8529587745667 11.4076272010803 6.47138462066651 7.98148212432861 3.01047763824463 5.07806644439697 0.113093948364259 2.16895065307617 7.97830543518067 10.1132389068604 13.8022044658661
-4.89656649502841 -2.66259013089267 2.4718073758212 2.19737519350919 8.73027218905362 7.26816643801602 12.4618967923251 21.592565909299 13.2029794606295 12.6790751370517 7.07994164553556 7.14127244082364 2.1558894070712 3.21651352969083 -1.70262728604403 0.284555331143466 6.23319233981046 7.89396561709317 14.1478055867282
-1.61912135210904 -0.586993971737947 4.45919629010287 2.1541034785184 9.82412548932162 6.63222523602573 12.9443423357877 18.8929625359449 11.8979899493131 10.1936637965116 4.38919373425571 6.2385761347684 0.071802338686858 1.99504204663364 -0.57750872698697 0.829994401064788 6.78365345868198 6.7172605601224 13.1179782954129
-5.13110316883434 -1.805795322765 1.74166332591664 1.95009552348744 9.49364744533192 6.92550026286732 13.1212848316539 18.7355840097774 11.4561022411693 11.0608876835216 5.61525951732289 6.52247749675404 0.542129863392223 1.63305317271839 -0.929034839976918 -2.02652515064586 4.6301177631725 6.16741024364125 12.8654159199108
-2.95872820073908 -1.16507089788264 2.14521371668035 1.9734226400202 9.46806823557073 6.44483625238592 12.2175880605524 20.1659125024622 10.6055246526545 11.2652684385126 6.03837739771063 5.40031873529608 0.134108179265802 -0.186658269708808 -2.83192957097834 -2.8378213709051 3.02289258783514 3.67400609796697 12.5761939222162
-6.78893619017168 -1.46627574400468 1.30416245027022 0.831825681166215 7.59463543458418 5.19959301515059 10.7030734495683 15.650516815619 11.5472011045976 9.8028621153398 4.13918346925215 4.78838104768233 0.172897763685746 -0.221078447862105 -4.1039138360457 -2.84537272886796 3.91014713807539 3.92165417237715 11.6183514074846
-8.1829326282848 -3.51060367931019 0.151469456065787 -0.831885112415659 6.2758657802235 6.0204307902943 8.69592593799938 18.2392802108418 10.0049540866505 10.3258578647267 5.51261733661999 3.82324813495983 -0.412239802967417 -0.353909267078745 -4.58797718394886 -4.81881023753773 2.4603025783192 3.76434730182995 11.3952863086354
-8.79979443116622 -6.29979824586348 -1.85104488892989 -1.64859699769454 4.67355323271318 5.66293693022294 7.79137111143632 16.7215050204234 8.82575202421708 10.0918986840682 5.13397384123369 4.57579303221269 -0.507331128553911 -0.757525678114458 -5.29933094544844 -4.45807003541426 0.608788256211714 2.50372195677324 10.433526281877
-7.58854060606523 -4.47948985533281 1.12280411286788 -0.877734713120894 5.78893227143721 3.43375534577803 8.67941612763838 16.7866845802827 8.26769966645674 7.98882050080733 2.92616123719649 1.85608715577559 -3.31330638365312 -2.53466945128007 -4.81795268492265 -4.41468005613847 2.47174019380049 0.928646512465043 8.56104130311446
-3.72131254889748 -0.973872210762718 3.00929734490134 1.12277886650779 8.30811402580955 5.80650326988914 10.1375150420449 16.9028457292102 9.82591769478538 10.5546998717568 5.18663117668845 5.38909528038718 0.18884560845115 -0.248059298775413 -1.66374495246194 -2.66015341498635 4.04651543877342 2.83749768517234 10.4599389769814
-4.55678638978438 -1.9992226080461 2.82537188963457 1.56186881498857 8.21356025175615 5.61219325499101 10.4548212571578 16.914818732305 9.24707713560625 10.4410091920332 6.12561812834306 5.32321277098222 -0.0236195044084013 0.755925325913864 -2.15981754823164 -1.83172115846114 4.45652594999834 4.92695823149248 11.5409289880232
-2.53788221532648 0.815446489507501 5.85247575586492 3.82091676538641 10.5659118825739 9.04513990228826 13.1420317823237 19.8100262815302 14.6544693643397 13.1603218252009 8.12079488580877 7.57617055719549 2.23833810632879 2.19104635065252 0.0371605092828915 -0.882965452020819 5.61989938562566 4.87898790186102 13.7210625345057
-1.76221770373258 0.994376000491055 5.43095761212436 3.19833260449496 10.7117379275235 9.98613100918856 14.1094809142026 21.8299925890836 14.6280325022611 14.5348539915952 9.04625206860629 9.03064328106967 2.3753021326932 3.10712891491977 0.795101937380704 1.12306862744418 7.74081307324496 6.67814141186801 13.9035702315244
-5.21513704820113 -2.08827166123824 3.02312035994096 0.66028256849809 8.05324883894487 6.61652989821 11.6772074265914 12.6582774682478 11.0851101441817 10.4610018296675 4.96794362501664 5.37933106855913 -0.133458657698199 -0.198457284407183 -2.6033130125566 -2.40862421555953 4.13482995466752 4.41662068800493 11.9775108857588
-5.55178751512007 -2.35509409470992 2.5123909516768 0.0137623353437952 7.61638532118364 6.51950726942583 10.7525080247359 14.2816270394759 12.5053432984786 12.3729885621504 7.03366647200151 6.6163013978438 0.27056775526567 0.783297400041061 -2.68891825242476 -1.32387270493941 4.61140809492631 4.6367395921187 11.551056246324
-5.23888637369329 -2.74024059122259 3.11159942800348 1.23535869771784 7.59657047445124 6.75767563039606 10.1368417566473 14.2079911058599 10.3468646829778 10.8913230722601 5.39073131734675 5.730072480982 -0.425667303258724 0.752881509607487 -3.02661563699896 -3.84971095865423 3.73395393544977 3.98936889821833 10.1241593187506
-5.94298747669567 -3.31730655323375 2.11546703685414 1.0213718067516 7.62564941753041 6.26714416850697 9.86101671565663 13.0953888546337 10.4501046787609 9.86918112147938 4.05671116222035 4.91025062907826 -0.899417911876331 -0.343307529796252 -3.41975597034801 -2.86345485340465 3.03190609325062 5.37354656566273 9.20906730998646
-4.67287959185514 -4.11059321490201 0.540392502871427 -0.385674849423495 6.66071568402377 4.57183800610629 9.89610539349643 15.0545247641477 9.39355955990878 9.10622940930453 3.65177689465609 4.22827492627231 -1.97607745257291 -1.13363589373502 -2.52255953875455 -4.13519991961392 3.26869069012729 4.26892529400912 8.14551220807162
-9.78459437977184 -5.6777981151234 -0.97029765735973 -2.72818454395641 4.05762974132191 1.45407310832631 7.19038406718861 13.3096858631481 5.03019539226185 6.16503445018422 1.74425045360218 2.9769117008556 -3.80552753101696 -1.49506648670543 -3.13130458484996 -2.96873363148082 3.94604030955922 4.2979680668224 9.24234930385243
-10.0385448282415 -4.42195623571223 -0.986714536493476 0.0746257955377736 5.9200628454035 4.27976209467107 10.6615493947809 14.8200359994715 7.96199495142156 8.09850961511785 3.31649286096746 4.1735447103327 -2.34738462621516 -1.40575140172785 -5.38608282262629 -3.25728529149836 2.08522207086736 2.27881128137762 9.47799093073064
-8.50446600480513 -3.07725424333052 0.335200361772017 -0.581622071699663 6.71115308241411 5.36734586195512 11.7780042214827 15.0752027554946 7.41301732496782 7.19956593946977 5.79927926497026 4.59966855482622 -2.04020399613814 0.0779886765913531 -2.18990416093306 -1.2748269514604 4.98199849562211 4.98237996534868 12.1194873376326
-7.91785057241266 -2.42119796926325 1.63931743448431 1.69464103525335 7.82205573862249 7.05540077036077 13.2782651597803 16.2942434961146 8.63300887888128 7.24687568491155 5.27588550394232 3.03567592447454 -1.75112541372126 -1.70111663991755 -4.59584243947809 -3.18324669057673 1.71550456827337 2.82778636758978 11.9674061948603
-3.81408856998791 -1.34485219608654 2.307423843037 2.32772375453602 7.90204264033924 7.07238603938709 13.6381738315929 18.7800918947567 8.58197809566151 7.92478395808827 5.40120245326649 4.6318171154369 -0.971666084636343 -1.92643712650646 -2.63611386906017 -0.851045357097281 4.0250694881786 2.42920233119618 11.7526595722545
-4.02195691195401 0.661278256503017 5.53096819790927 1.71279955777255 10.2831902590665 7.28885603818026 13.9792754736814 17.1198740539226 7.94808340939608 7.07167864712802 3.62468577298251 3.03453112515536 -3.7846865567294 -1.05537366000089 -2.80439900484952 -1.25564908114347 4.05582476529208 3.84416819485751 10.9763741579923
-5.68924672386863 -1.53074414513328 2.5827450058677 -1.53638417504051 7.27850954749367 4.61295740821145 10.4606818459251 17.4396258495071 6.02731745459817 3.69655268409035 4.24652140357277 0.855907847664572 -4.72547871849754 -4.07863003990867 -5.2271857955239 -6.76512295983055 0.540098597786642 1.71438734748147 8.79588740088723
-5.32372355894609 -0.938442949815229 2.76697563691573 -1.26494670347734 7.0716965155168 4.04774403138594 10.5281822638078 16.0515575365587 4.56574940247969 1.71322464509444 4.1564304785295 1.60803436799483 -4.10992312864824 -4.14389110044999 -6.48440432982011 -5.40448642210527 -0.0891196771101512 1.42628120942549 8.3423845724626
-7.0512505791404 -2.24967587210915 1.00475871346213 -1.96284687735818 6.84126460335471 4.92279898903586 11.2018002249978 16.1235167362473 6.9068678595803 1.97519767067649 4.41687571785667 1.14770972511985 -3.36666691519997 -4.9512921593406 -5.71176350333474 -7.10765469290994 -2.06287968375466 -0.499717833779076 8.52780806801536
-7.6769117528742 -3.66665593927557 -0.0987505132501774 -2.37601796930486 6.19771917516535 5.39937456304377 11.2764664476568 16.3725031500513 6.37418707067316 2.80087240392512 5.30631311590021 2.21546610051935 -3.27497045343572 -2.74427167719061 -4.05693761652166 -6.54290906732733 0.262266713922674 2.0486102884466 9.83571823293513
-9.40981434041803 -4.0017371004278 -0.919482690637761 -4.37264583761042 4.68901397531683 3.42019225900824 8.08080055063421 15.2803805047816 4.66007377451117 0.049271124059505 3.19722415750677 -0.795844537561589 -4.85151050741022 -6.39998958761042 -5.45142124349421 -8.34185932332819 -1.2505106752569 -0.452144128626042 8.81529952829534
-5.49429846676913 -0.869283207980068 4.43926762667569 -0.913276204195888 8.11474846926603 6.21282052126798 12.1513824376193 17.483386388692 8.30603074160489 3.76827000704679 6.5390925320712 2.65255688753995 -2.49367857846347 -3.40304137143222 -3.28685141476718 -7.26404333981601 -0.39342070492831 0.97532986727628 10.0540108594027
-4.91502544229681 1.83302143270319 5.68988063985651 0.265957147424871 8.59469059163874 7.30665710622614 13.7729869192297 19.9281931226904 9.56884506398981 4.84475067312067 8.01314476186579 3.67006328756159 -2.88511821573431 -1.58685848062689 -2.54284641092474 -2.8791539365595 2.01687839681452 2.26294067556208 12.4335592096502
-3.03422591469505 3.9901967308738 6.63577320792458 1.19403698661111 9.50346043326638 7.15548088767312 13.1580977699973 19.3879919312217 9.33635380484841 4.69282868125222 8.50453236319802 4.35390427329324 -1.48342749855735 -2.30720183632591 -2.50128218910911 -4.99736830971458 -0.485647652365945 0.640586402199485 9.79260876395486
-2.50297265486284 3.0795430616899 4.92039484544234 1.97030252976851 10.1286858992143 9.39869446320967 17.064902465926 21.6335706190629 10.6759643034502 6.60162825150923 10.3741702513261 6.40064234300093 0.548706956343217 -1.11658578352495 0.00619406266645939 -2.24514298872514 2.46326727433638 1.83571905656294 12.0662474112077
-5.98934568058361 0.289260734211314 1.75574385036122 -1.32577527653087 6.87221609462391 6.60610090602528 12.9852079044689 18.9850826155056 9.0972202907909 4.62677561153065 8.40727125514637 4.58182894099842 -1.02050984989513 -1.03674520145763 -3.00678266178478 -4.73283780704845 0.000373710285533235 1.45727621425282 11.6517499576915
-4.99993383234197 0.700032598322089 3.41198385412043 0.414622670953925 8.94110239202326 8.10913122350519 14.8035582369024 19.9691668813879 10.1677192514593 5.62311018163508 8.60211313421076 4.3741868799383 -1.71190702264959 -1.354555719549 -1.39243947809393 -3.60302984064275 2.25305784398859 2.67200506383723 12.1932348077947
-4.18935651779175 2.05900888442993 3.64143877029419 1.48430852890015 8.02845411300659 7.36920003890991 14.2387183189392 19.4545362472534 9.6538293838501 4.66953401565552 7.39656858444214 3.39350156784058 -2.53907461166382 -1.11963338851929 -3.57136220932007 -5.87868566513061 0.123477268218995 1.62937955856323 10.904266166687
-1.98748910210349 3.42271578528664 4.67008459784768 -0.0799115874550544 9.02523768164895 6.49185240485452 12.8367291710593 19.3770035526969 9.33413422324441 4.25653326728127 6.70120108344338 2.33479273535989 -3.0019754149697 -1.78411042473533 -1.98384797356345 -4.72494256279685 0.988119723580102 1.25871622779153 9.73747456290505
-2.27588487104936 1.40371679826216 5.58863615556197 -0.0422804398970165 8.41072439713912 5.94959330125289 13.1647741751237 19.3433830694719 8.74268030686812 3.80685400529341 6.78681921525435 2.77358889146285 -3.58793092207475 -3.04542947248979 -3.44439340071245 -6.82949662642045 -1.94812035994096 -0.443844084306196 9.89273190064864
-6.78130926652388 -0.552593369917435 3.90993676619096 -1.09009947343306 7.85357556776567 7.25698171095415 12.6740807099776 20.9335711999373 12.2141068978743 6.67963777021928 8.81489358381792 3.96404920057817 -1.367672105269 -2.22692694230513 -3.0882302717729 -6.8658353285356 -1.90246405168013 -1.43388762040572 10.7438515229659
-1.89895623813976 1.50454241145741 6.13673311580311 0.191276610981333 9.19151646007191 8.23806387294422 15.4578496824611 21.7915254246105 10.3385787617077 6.81080156673085 7.85094553340565 3.28561693538319 -1.42391961704601 -3.21402734409679 -2.86629480015148 -8.23333924900402 -1.82584184299816 0.448452056537974 11.593827308308
-7.67332269495184 -3.31587983911688 0.108179075067692 -0.637977617437191 7.18644140416925 6.17907999212091 11.8577289407903 19.9761416738684 9.0339841669256 4.17546270543879 5.22126196080988 0.192710859125309 -0.0168247396295733 -6.95356561487371 -6.80562593286688 -6.90039064233953 -3.94137384241278 -2.48357011621649 8.78754518682306
-3.24742356213656 3.16898879137906 5.59913405505094 1.54872759905728 10.5318356427279 8.61575564471158 16.33826365796 20.9107013615695 9.51500948992642 6.2846904667941 7.12243994799527 2.04712161150846 0.758060065182772 -5.2433857050809 -5.64650574597445 -5.91442528637973 -2.90342942151156 -2.47363510998813 9.65991839495572
-7.68788765993985 -0.289782038601963 0.0972590533169821 -0.796192637356846 7.08672190579501 7.74175692471591 12.8701701250943 19.5457065192136 9.80939293774691 4.67120982083407 6.16391230496493 1.16589213284579 -0.560091486844151 -5.60152100649747 -7.1767182263461 -6.726772776517 -3.5131611737338 -3.67786263552579 8.64569331082431
-8.6882174318487 -1.19990947896784 -1.05504253560846 -2.58011463338678 4.69463702982122 5.13557407205755 12.0238902265375 18.782609074766 6.59529849832708 3.63072845285589 6.11046478098089 0.157188146764582 1.19649764841253 -5.9081824129278 -8.57829883748835 -3.97157505208796 -1.87260845357721 0.631162374669856 9.42242929285223
-9.39932686198841 -4.86443954814564 -0.0263085972179056 -4.33641487468373 2.77705234180797 1.96444457661022 9.23057740818371 16.7761211458932 5.00442260395397 2.10227149616588 5.38128894459118 -0.0516515385020853 -0.0867105137218118 -5.93569618571888 -8.22723442424427 -7.61648231853138 -4.74342781413685 -1.37299782146107 7.37642711292614
-6.09918068105524 -3.01810310537165 1.33269359415228 -0.70561836416071 4.61530925577337 6.53303672617132 12.4135108167475 18.604900377447 8.78854324167425 3.779280203039 6.4703145200556 1.7749905759638 -0.104576570337468 -5.78151748830622 -5.87211654836481 -4.67178772146051 -2.33321808034723 0.909471052343196 9.11776210611517
-7.69586384513162 -2.3197118065574 2.1701792456887 -4.29343235709451 0.892328140952369 1.14374053261497 8.69490420601585 15.8945686795495 4.93225085518577 0.762542603232642 5.11017215035178 0.412816879966041 -2.58823597647927 -5.2125340721824 -9.36504376151345 -5.81586468436501 -4.76497090079568 0.702733872153541 6.37049376747825
-2.28223913366145 2.34524900263006 6.2018421346491 1.72003347223455 9.06035310571844 8.07592756097967 14.7281747514551 19.9808486158198 10.138136213476 5.81914407556707 7.91373140161688 2.96622258966619 0.793787782842461 -4.4524318521673 -4.22944944555109 -4.84757154638117 -1.31654852086848 0.224812334234063 8.30019933527166
-5.41946776129983 -1.094375445626 3.79462449333884 -0.883313967964867 6.40448872826316 6.39951722405173 13.5571867682717 18.0000193574212 9.07392041466453 3.90225522301414 6.31501595757224 1.73395268700339 -1.34372503974221 -5.27495367743752 -3.44461233832619 -4.35906965949319 -0.115522219917992 1.96870915672996 8.44555012963035
-7.69041713367809 -3.06066020618785 0.401044047962536 -2.78226169239391 5.01665798534047 5.05913273204457 12.6460820804943 15.6569598089565 5.68221107829701 2.88090912212025 4.48621860850941 -0.0749653209339485 -3.16935428272594 -7.1189716685902 -4.01683505665172 -4.52343639026989 -0.476971470225941 1.75509468425404 9.37327257503163
-6.60779875842008 -2.98508566943082 0.895879563418301 -2.44203871813687 4.99780445965854 3.19233971509066 10.6546609965238 14.1321728793058 2.93318348797885 1.05187683972445 1.21483879956332 -3.79046744433316 -6.23709982958707 -8.88412207690152 -5.23055380907926 -5.14117354479703 -0.422547522458164 2.12907677563754 6.24400978955356
-8.7445384979248 -3.49829978942871 1.77225761413574 -3.30798072814941 4.08080940246582 2.36098461151123 9.87911062240601 14.7080221652985 5.07195453643799 0.790770339965821 2.5071418762207 -1.79628295898437 -5.77853507995605 -7.91133995056152 -4.98727531433105 -4.68864936828613 -0.66573257446289 1.24482040405274 7.31586437225342
-6.67863875302401 -2.847641285983 1.38397282687101 -1.66519194516269 4.14819020357999 4.41274136629972 11.9333311947909 17.5608649286357 6.01962918368253 2.25619191256436 4.66650551882657 0.044402781399814 -1.95166045102206 -7.75110655697909 -3.88328963193026 -5.35459738644687 -1.46669608029452 0.400510493191806 8.22606152621183
-6.96921853152188 -4.61107758608731 -0.378545084866609 -1.64246491518887 4.51545687588779 4.73521872433749 11.8869182673368 18.1061272231015 6.6268088427457 2.01747675808993 4.36151381405917 -0.306874552640046 -3.64231804934415 -8.5251858624545 -5.74896554079923 -6.64699868288907 -1.71967629519376 -1.33968857851895 8.20433874997226
-6.23651258295233 -3.26362554376776 0.594610769098455 -1.76524869745428 4.7568450754339 3.69018800908869 9.88064010793513 16.7268734460527 6.88821943456476 2.03912599736994 4.29400690252131 0.226465780084784 -2.94166700189764 -7.85516111200506 -3.73739950006658 -6.28460637872869 -0.584649484807795 -0.450356882268732 9.55800207311457
-5.58590304634788 -4.08102214119651 0.117879988930444 -0.6843279578469 4.39276039817117 3.74529183127664 10.0603233597495 19.1062437317588 8.55080425956033 3.13344204642556 5.3674298546531 1.19208157279275 -3.02687060616233 -4.92498004219749 -5.59533488533713 -7.3834303595803 -1.64084803841331 -0.93929850838401 8.84595597007058
-4.34722394076261 -0.977101031216709 3.34495860013095 0.478989895907315 7.51977854642001 6.4631608096036 12.1416099635038 20.4738855925473 10.8857758608731 5.73761969479648 8.53438311490146 4.81190710934726 -0.22329777804288 -0.20910328951749 -3.55153340426358 -4.74612301913175 1.36945467862216 3.34822111996737 11.5302608576688
-7.17467953942039 -6.5209586837075 -1.28878285668113 -3.11038853905418 2.36745093085549 3.35678980567238 8.50877211310647 16.9029211185195 8.025550105355 3.43302366950295 7.27067778327248 2.79273627021096 -1.16844250939109 -1.5663459517739 -6.95625188133933 -8.00335576317527 -3.21485211632469 -0.50743748924949 8.916250445626
-5.88529839949175 -7.24862542585893 -2.48551431135698 -1.78245606855913 1.60187754197554 3.34564337296919 8.95355448289351 16.5196999625726 7.60109839005904 2.35869822068648 5.45732531114058 0.950936646894974 -2.89746537642046 -3.9958273454146 -7.71265473799272 -8.09406724409624 -3.45225015120073 0.486630769209427 9.13676247163252
-8.3408782525496 -6.74650645689531 -1.16202235655351 -2.65389895872636 0.41949390931563 1.83693813844161 8.05024742646651 14.9769990400835 6.71551155610518 1.53385185761885 4.3240911917253 0.621793027357622 -2.6889178796248 -6.31377673582597 -9.71735644774003 -9.39665675596757 -3.03737140135332 -0.453438524766401 9.21778749986128
-8.49236342690208 -6.31533095619895 -0.482925865866921 -2.99190757057884 2.13819649436257 2.02033093192361 8.33792736747048 15.5112782976844 6.18742993094704 1.64895107962868 4.76630737998269 0.998347785256126 -2.5311073996804 -6.58985564491966 -5.50109526894309 -5.81958625099876 -0.790539238669655 4.38591339804909 9.8753924629905
-5.90274623524059 -4.44041064869274 1.74301716197621 -0.496866260875354 3.75514599193226 3.72243114818226 9.27475639690052 18.651662791859 7.5141639362682 2.67234512675892 5.6072978626598 1.89706989635121 -3.94452098499645 -5.81453899036754 -4.67847064625133 -5.93531421314586 2.08003136027943 4.15140053142201 10.641182864796
-7.77163744839755 -5.4549374667081 0.888776293667881 0.947936526211826 2.91301774111661 4.30359028902921 9.54288195696744 18.5605688008395 9.12030839053067 4.28763531771573 6.99555634585294 2.88539074984464 -2.00212717923251 -3.61114741238681 -5.13526965054599 -6.6430192080411 0.271260729703037 1.98420857516202 9.24820136156949
-12.6789729898626 -8.42014959508722 -3.75882032567804 -1.88032987768 0.229880541021174 1.53863450830633 6.71306726282293 16.3678093696182 7.02689573114569 1.54031678980047 4.49385663812811 0.439629762822932 -3.15446737462824 -6.41487959081476 -8.01677969152277 -9.13866308385676 -3.81042936498469 0.421227663213557 7.34691354578192
-7.52045565518466 -4.86008196744052 0.128227892788974 -0.321589764681729 3.63411969271573 3.38642186251554 8.63770741549405 17.858391586217 7.66488331881436 2.6010481747714 5.28598565188321 1.48341435519132 -2.40489512356845 -4.47068148526278 -5.74473696621981 -6.35845499905673 -1.34142428311435 1.67290276614102 8.30971211520108
-9.17700406854803 -4.42605039423162 -2.77831861322576 -0.775757044011897 2.13048151189631 5.17384985143488 8.80405023748224 19.2331691091711 11.5803063219244 6.80369165593928 10.7312238519842 7.05196455175226 1.88718774968928 2.65584543401545 -2.29649564569647 -4.04906484430487 2.40421178991144 4.66682604009455 13.2574758833105
-9.60432041341608 -6.66568935567683 -4.72538173848933 -2.54641521627253 -0.453718072717841 2.54759036844427 7.03559028452093 17.2718965942209 7.45983135049993 3.64915954416448 8.54090511148626 5.67782890146429 3.40419112985784 0.376464956456964 -5.79910648519343 -5.96202648336237 -0.269729501550849 1.98471748178655 11.0640641385859
-7.82697541496971 -4.77604729912498 -2.206259319999 0.130002429268576 1.49117605902932 4.40383475043557 9.23514931418679 17.4226509235122 9.02250521399758 5.17711489417336 9.78183977820656 6.41848318793557 3.31701987006447 0.953897883675314 -4.69272477410057 -5.76756722710349 1.41061537482522 2.31147520758889 12.3722881577232
-8.6410061749545 -6.06893509951505 -3.07465523806485 -0.372850123318759 1.23523646267978 3.19426184567538 8.49507456692782 17.9905766812238 7.97662669095126 3.11330252560702 7.20785075100985 2.95537405881015 -0.0990197095004 -1.71643609133634 -8.4344689282504 -7.10377854433927 0.152399357882413 1.98908930691806 10.7617853251371
-7.64971414912831 -4.61260858882557 -3.02905718196522 1.09908040653576 1.19313844333995 3.82558091770519 9.40176185261119 18.0455889333378 7.05808576237072 4.05951722751964 8.14735349308361 3.0362456668507 1.79762109409679 -1.63312021602284 -6.78795305598866 -7.41352907527577 -0.343767799030651 2.15675862919201 9.77364715229381
-9.24369209462946 -3.85153740102595 -4.32835167104548 0.496637647802178 1.55182964151556 5.09539062326605 8.93473560159856 19.7217746431177 10.4525006467646 5.1515811139887 8.24785739725286 4.0486233884638 1.50429279153997 -0.452075654810127 -5.00910919362849 -5.96516769582575 -0.148166353052314 2.7184642011469 9.67215997522527
-5.10687196904963 -2.79367769414728 -3.66098917180842 1.83655034845525 2.04779969995672 5.2929216558283 9.90808116739446 19.5486987764185 10.5653682882136 5.88441526239568 10.1992789441889 5.72418367212469 3.16126500909979 1.61393701379949 -5.4380296533758 -4.37298525029963 -0.0676206415349796 1.65761911218816 11.3394919568842
-4.24984149932861 1.13709087371826 -0.890252876281739 3.82367725372314 2.791139793396 6.69185657501221 10.0948712348938 20.1663450717926 12.8817412376404 7.59183616638184 10.466761302948 6.17680759429932 3.22620983123779 1.13206310272217 -4.8324239730835 -4.90132884979248 0.103468132019042 1.82661266326904 11.240744304657
-1.12479327808727 1.58111645091664 2.77256275523792 3.29039837230335 2.0420749317516 5.92574859965931 8.8836743961681 19.2843694816936 11.490095389973 6.36562610973011 9.51807571757923 5.51225162852894 2.81279255260121 0.958853496204721 -4.37079166065563 -4.85761378895153 -0.202832447398794 2.31384827006947 11.5628206859935
-3.11376041499051 1.65859180363742 2.61754184636203 3.34876781376925 2.77869563969699 6.08977180394259 10.5061407652768 21.1497083273801 9.7642307845029 6.09648376378146 9.65638595494357 4.81685501011935 1.39476924809543 -1.01216739741239 -3.75760692683133 -7.39269680109891 -0.179520073803989 1.63125091466037 12.1067896452817
-2.81257651068947 1.43546273491599 1.30028035423972 4.70081021568992 1.7144344069741 5.68167378685691 9.19358470223167 19.0430927493355 9.62537648461082 4.95245244286277 7.93787934563377 3.13369061730125 -0.245388247750022 -0.940685488960959 -6.39922926642678 -8.11198065497658 -0.425405719063498 1.25478818199851 11.0343473174355
-11.6544236356562 -5.03824703043157 -4.4085110837763 -0.352961462194269 0.442063409631903 4.02639873678034 8.25738342458552 17.8111245220358 7.74085815603083 2.65435798818415 6.79770000631159 1.76837166005915 -1.03255359476263 -2.85992328470403 -7.48745052164251 -9.0051964933222 -2.41830913370306 0.240834314172918 8.35080631429499
-7.3313099340959 -2.30083813233809 0.605736116929489 1.7720140023665 5.35883555845781 7.6184495492415 13.8557122750716 21.213319162889 10.1565059228377 5.75482116179033 9.34261165098711 5.6940282388167 2.28546462492509 0.833626131577926 -2.97489323182539 -4.52341999574141 2.54934726194902 3.0666745706038 11.8372996850447
-8.96876832788641 -4.94876214807684 -1.82432290857489 -0.878609865361994 2.9018838709051 3.77803304845636 9.38599661046808 17.2558278446848 7.97985914403742 3.22839716131037 7.08262994939631 3.1235988443548 1.13667658025568 -1.74683305566961 -6.22805520837957 -7.5495025808161 0.606760770624334 0.470724851434881 9.17014434987848
-7.82892605174672 -1.60262676585804 -1.71567531932484 1.41421989094127 3.76249698292125 5.28311256061901 10.800669704784 18.5625011075627 7.38625529896129 3.1111383784901 6.17206481586803 2.13069251667369 -0.895797694813123 -2.94230266917836 -5.96246143687855 -7.50790592540394 -0.178321803699841 -0.433561290394177 8.40299323688854
-7.64462278539484 -2.43558118993586 -3.62112234288996 0.543876665288753 0.920778291875667 2.69166852777655 9.66812040155584 15.6286589080637 5.61012174432928 1.90671827142889 6.00086690729315 2.68608190363104 -1.4089202707464 -2.8925571268255 -5.19965170080011 -6.75318906957453 1.03632356470282 1.24808599298651 8.17085077112371
-12.9702288540927 -7.79306668368253 -7.77994031039151 -2.91341656771573 -3.8728815945712 0.484546002474698 4.88895731839267 13.5584669676694 5.81987982663241 1.22944289120761 6.17061453732577 2.3077071276578 -4.12240857211026 -1.36404294100675 -5.27132672396573 -6.74197453585538 0.691096600619229 1.65070753964511 9.39573508175937
-10.332635420019 -5.73252441232855 -5.30705215280706 -1.10505630319769 0.00156830007379583 3.6254696672613 7.91482780629938 14.9619195287878 6.98881195241755 3.99851558858698 8.32570884877985 4.25412796193903 -0.737403410131282 -0.545135038549251 -3.02909042185003 -7.3481631452387 -0.720571058446712 0.150425416773015 10.2061996286566
-12.5642919540405 -6.62550067901611 -5.85452938079834 -1.40460109710693 -4.60292720794678 0.151618003845215 5.06366157531738 12.2977147102356 7.37087345123291 4.08092212677002 7.24362945556641 5.57152652740479 1.90253829956055 1.87239456176758 -2.27554607391357 -5.60815715789795 -0.0600309371948242 2.57982635498047 12.6903920173645
-5.68138143366033 -0.519787042791194 -3.23232099359686 2.39727762395685 -1.11231443231756 2.93236997777765 6.94454649144953 17.1820808337832 8.40011194402521 4.31999185735529 9.38100603277033 7.28647974187678 3.59685018712824 2.25889089757746 2.53000143224543 -2.42825528925115 3.55321195775812 5.2678392236883 14.5216064756567
-10.4001618732106 -3.90660298954357 -4.62979901920665 1.86059461940419 -2.48339666019787 2.61324297298085 4.36445223201405 15.6610048900951 6.50773035396229 3.05558477748524 8.42497049678456 4.89041601527821 3.51182543147694 1.19300924647938 0.126996863972057 -5.31558622013439 -0.42649472843517 1.65143572200428 12.0722931515087
-7.94070876728405 -2.33911765705455 -6.28941787372936 0.167439807545055 -2.4618822444569 1.35501991618763 5.49442707408558 14.9068714271892 7.16632686961781 2.1891301761974 5.97623096812855 2.86307751048695 -0.947502743114125 -2.60552848469127 -3.37688888203014 -7.72293532978405 -1.91186202656139 0.952277530323375 8.99254547465931
-7.98520636992021 -2.22386146025224 -5.33587241606279 0.74445557160811 -2.00907683805986 1.53800129456954 7.12029003663497 13.268800015883 6.71859192414717 3.63793301148848 8.49450039430098 4.65286087556319 2.19415497346358 -0.325437311692671 -0.241826777024702 -4.98639464811845 1.49066757722334 4.60143112702803 11.746697659926
-8.5202822598544 -2.56197499361905 -4.44071911898526 1.10616732510653 -0.813508501919834 3.30887556943026 6.39541006955233 17.3569293555888 9.84517146023837 5.45370627316561 9.97854281338778 6.87844801816073 2.02229548367587 -1.01259373751554 2.09686423214999 -2.45704602328214 2.44100905331698 5.67374659451571 13.6810493555936
-6.60464567704634 -4.75207609696822 -4.63322348161177 0.3744478745894 -0.676632829145952 2.9407845063643 9.19283538298173 15.6732430978255 8.01678853468461 3.36076837019487 7.43894868330522 5.71163087324663 -0.323712296919389 -2.35936064286665 1.45612245039506 -5.1842793898149 0.0551653428511187 1.71559052900835 10.7614927812056
-7.02637253674594 -3.96482048901645 -4.77922211560336 0.217068091305819 -1.41320382031527 2.07135237780484 6.84082354632291 11.1945976170627 6.76370085802945 2.85205592242154 7.09293402758512 4.92670287218961 -0.495608910647306 -3.35263977917758 2.01870764819058 -1.66624794873324 2.43955363360318 5.43062533465299 11.3477581891147
-7.04251681241122 -5.57950793179599 -4.89305125149814 -0.680030926791105 -1.51985751065341 2.85847653475675 6.33049954501065 12.5375799092379 7.54203023043546 2.21316231814298 4.55783452120694 3.61590947237882 -1.26600085171786 -4.58412753018466 0.370565310391513 -2.76339732083407 3.38287915316495 7.03354348269376 10.8239277752963
-8.01610820943659 -0.53021305257624 -2.42714374715632 2.9612734968012 1.00557834451849 4.07730800455267 8.77186328714544 16.7025189453905 7.59580928629095 2.62789661234075 5.92769176309759 3.6288350278681 -0.875321084802803 -4.76417606527155 0.710366552526299 -3.85295170003718 1.72597820108587 4.66670162027532 10.6610811406916
-11.8818710934032 -5.74743353236805 -5.91970907558094 -0.493752349506725 -0.934662688862193 1.63293279301037 6.66516793857921 17.5093031186949 6.71817887913097 2.50923932682384 6.50452912937511 4.31945909153331 -1.13554655421864 -4.42101942409169 1.75692475925792 -1.78192221034657 4.37690175663341 8.38992894779552 11.3669654239308
-2.55938773588701 -4.34352736906572 -5.92839293913408 -0.151352457566695 -2.05704360441728 0.404479451612993 5.70503181977706 13.1545991377397 5.99910683198409 1.04309410615401 4.62399048371748 2.58270210786299 -3.5600152535872 -6.02165656523271 -0.599159769578414 -4.41953711943193 2.23429722352461 5.43915314240889 9.31044001145796
-1.66788850264116 -3.67908463911577 -4.88753686384721 0.406421800093216 -1.97372041182085 0.356317658857865 5.56936659379439 14.431007047133 7.2687722639604 2.4963113264604 5.46391500993208 3.09423365159468 -1.40854058699174 -5.02316079573198 -0.174791197343307 -3.46847329573198 1.75240625901656 5.66530909104781 10.3016835646196
-5.11982109763406 -8.63208534934304 -8.31975510337136 -2.31181862571023 -3.48820641257546 -0.730744864723899 3.36011645577171 13.7511486747048 4.70390841744163 -0.101668860695579 3.78191611550071 2.00663039467551 -2.10869553305886 -4.70870926596902 -2.10174515464089 -6.78620293357156 0.970570061423562 3.49272773049094 9.43475911400535
-4.8744837067344 -5.49874365546487 -5.77218687751077 0.456519482352515 -2.05706846930764 2.38816773674705 5.06902730248191 12.9999150016091 7.20522629997947 1.99868714592673 4.50768029473045 2.04052388451316 -1.20351278998635 -5.84883558966897 -1.46636259772561 -6.9970194123008 -0.566807391426781 2.8107494094155 8.71497189781882
-7.81886392940174 -6.22152811397206 -4.79132944453846 -0.375609458576548 -1.68065172542225 1.21140569340099 5.0479134906422 13.9369122375142 7.72622483860363 2.15667146335949 5.17677396427501 1.78590196262707 -1.84579950679432 -5.4948225628246 -0.752137244831431 -8.37478739131581 -1.52364069331776 1.15945047031749 8.48235982548107
-2.72731945731423 -2.04154370047829 -1.42498753287575 3.77655436775901 1.54627539894798 2.75117518685081 8.30645968697288 13.6848769404671 7.68668582222679 2.8414833762429 6.52427890084007 3.75210788033225 -0.437068679115988 -4.29032871939919 1.26637675545432 -2.54252217032693 1.80529143593528 4.47507884285667 10.9775817611001
-5.04806001836603 -3.74451883489435 -2.73730142766779 2.01787225549871 1.5743202382868 2.86420194452459 8.12418977564031 12.8209604436701 9.04965059107 3.90000764673406 7.13318578546697 4.2741436178034 0.290875833684748 -3.77166803533381 1.21861783807928 -2.89473589116877 1.18867627924139 3.8389743978327 11.2374734098261
-6.00777166539973 -3.84155958349055 -3.76685064489191 1.35981542413885 0.997526949102227 2.75914747064764 8.03018552606756 11.6247442418879 8.55841047113592 3.59256917780096 6.75324041193182 4.45887834375555 0.738425081426445 -3.30357664281672 1.1111610585993 -1.8505317514593 2.11143667047674 5.20273668115789 10.4781544858759
-5.86659798188643 -3.61897835298018 -1.30385002656416 2.01873031096025 2.66964354948564 3.26648726896806 10.1943069978194 15.9601218982176 7.48500743345781 2.29530349211259 5.30760779814287 2.55803790525957 -1.56240257783369 -5.27946648164229 -0.404893727736038 -2.90834602876143 -0.524219365553421 1.77429309324785 8.98062768415971
-6.74927600513805 -4.8062046397816 -4.42483981739391 0.0495902668346062 -1.54093059193004 0.677666820179333 7.40258900035511 13.3217229019512 4.71294227946888 0.390843547474255 4.99096313823353 2.53352562297474 0.0292464863170281 -4.34853633533825 -2.17667468677868 -3.67737468372692 -1.32216914783825 3.0771428715099 7.864978946339
-6.9835299058394 -4.91710076765581 -4.5393217606978 0.619323869185013 -0.810113768144088 0.991409440474076 5.56674780412154 12.3108889059587 5.30288614793257 0.399953980879349 4.7460032896562 1.22863497300581 -1.12419686750932 -5.32448182539506 -3.40568719343706 -3.23681817488237 -1.20819459394975 2.88175310655074 7.72157015366988
-4.09727186723189 -2.90213484330611 0.079556517167525 2.78561788038774 0.187871031327681 5.28738027052446 8.34424596266313 13.7159627004103 8.81881623701616 2.89049439863725 5.54705338911577 1.86726670698686 -0.28520674272017 -5.03771109147505 -3.43712324662642 -3.24305624528365 -1.48576063676314 3.27607732252641 8.85584168867631
-2.96111471869729 -1.94901449897073 -0.32884581305764 4.46698872826316 0.341892407157204 4.14869229576804 8.89330498955466 12.9569143512032 7.44757954857566 2.30674855492332 5.97119824669578 2.72013299248435 -0.297370745918968 -4.37686331488869 -1.67630179145119 -2.86309225775979 -0.48132498481057 3.40948884270408 9.42012040398338
-5.77716081792658 -1.41703813726252 -3.13893907720393 2.73747903650457 0.0497129613702931 4.96430379694158 8.36680967157537 15.1466391736811 8.97784597223455 3.85722142999822 5.65449315851385 3.88545495813543 1.38851911371404 -2.38812273198908 -1.78417986089533 0.708600824529473 1.39041215723211 6.75184041803533 9.67767555063421
-10.5175960627469 -4.55140572461215 -4.86048203381625 1.01725691882047 -0.621390160647305 4.95089835253629 5.78461474505338 15.9508799943057 8.72541731921109 4.30289572802457 8.01604765978727 4.85993689623746 2.06091231432828 -1.83416825207797 -0.523522194949063 -0.278574761477383 3.81523150530728 6.36983508196744 12.7004281910983
-11.2121098518372 -4.58307008743286 -3.90144853591919 -0.411778736114503 1.23174066543579 4.74270124435425 8.21493501663208 17.7659241676331 8.79958600997925 4.09729642868042 8.3388840675354 6.35021181106567 2.89388914108276 -0.523970890045167 -0.135209369659425 1.28318662643433 3.8209864616394 7.90170450210571 14.8463406085968
-7.01185883608731 -2.08711518374356 1.90635691556064 1.79512225064364 7.20759020718661 10.3737951365384 6.39665137204257 17.7063726631078 8.26029024991122 3.8853121844205 8.00013552579013 5.7166052904996 1.41026793393222 -1.90155114260587 -2.37641419497403 -0.42012108889493 2.17773924740878 6.37472067746249 13.3949156847867
-9.68200257908214 -6.2893462527882 -1.60443452488292 -2.51535562168468 4.01056715358387 7.37424036372792 1.4778246532787 14.2811283718456 3.52158209193837 1.14262243617665 5.63328691829335 2.14231535304677 -1.80862001072277 -5.58427957187999 -1.36786225925792 -4.89970735203136 1.47545477260243 3.84244104732167 11.8104190479625
-9.52467831698331 -7.87893971529874 -2.74748143282804 -4.29656704989346 0.505497845736418 5.69412413510409 1.3326338854703 14.0206884470853 4.32471934231845 -0.193614092740145 4.1018685427579 1.28525343808261 -2.62387761202725 -6.29920109835538 -1.26543721285733 -2.8029051694003 2.68090525540439 5.24835005673495 10.3294343081388
-7.62559082724831 -7.08606102683327 -2.63094666220925 -2.71706917502663 0.546610329367898 6.5956244208596 1.85819003365257 13.748460743644 2.9381479956887 -1.07853653647683 3.33442828438499 0.480423424460671 -3.66245796897195 -4.61569740988991 -4.21284821250222 -7.7301345131614 -0.20585015036843 2.59566924355247 8.05541655800559
-8.90881703116677 -5.91790745475075 -6.10157177665017 -1.24807141043923 -0.585372664711691 4.55524565956809 1.32924010536887 9.79053189537742 0.526426575400613 -2.17342732169411 2.07107283852317 1.4518406607888 -3.71037266471169 -5.23834583976052 -1.62560436942361 -5.84233830191872 1.75895621559837 3.94367244026878 8.73342444679954
-9.30504026412964 -5.77076139450073 -6.40786161422729 -2.29926862716675 -3.78081502914429 1.22000894546509 -3.48489561080932 7.44461355209351 -1.33884992599487 -2.10381116867065 3.31476030349732 1.63887891769409 -3.34487714767456 -4.42383947372436 -2.92959775924682 -7.68989171981811 -0.556724452972411 0.597946262359621 7.14941320419312
-13.0535616441206 -6.69661660627885 -8.11095757917924 -0.65388436750932 -2.073636488481 2.48171000047164 -2.28445573286577 12.283851666884 3.89913992448287 -0.372651533647016 4.55557112260298 2.56498198075728 -1.8217005296187 -1.84172196821733 -6.9724573655562 -7.07314057783647 2.11934904618697 2.91318659348921 8.83687834306197
-7.26599634343928 -1.57590234929865 -3.71101701909846 2.80626546686346 2.21850454157049 7.35179864710027 3.44204294031316 14.1921561891382 4.14325963800604 0.319380396062677 5.49345170801336 3.2417741948908 -2.15388811284846 -2.22234094793146 -3.7046369379217 -6.98499239141291 0.509804361516778 1.35097276514227 8.98745881860906
-10.4313978975469 -4.1350321596319 -2.54503582174128 0.475800054723567 1.19791938608343 6.59928752725775 4.53797771280462 10.3035969907587 1.10978462045843 0.109827535802669 4.97839881723577 2.89638473337347 -3.40415332967585 -3.53315494710749 -3.97530124837702 -6.52496860677546 2.46548129862005 2.31728317087347 9.04565383737738
-10.576100470803 -4.80726158835671 -5.63484680869363 -0.550421836159448 0.218602059104224 4.77533042214133 2.65031897804954 11.2630823828957 1.22665011666038 1.16984450600364 6.28724658272483 3.84460246346213 -0.489085318825463 -1.41817581870339 -3.05187905051492 -5.50366318442605 4.29180133125999 4.44822203896262 11.3409179427407
-4.07081320502541 -4.55810835578225 -4.21292402961037 -0.0567522309043191 3.38396737358787 6.41355893395164 6.79365536949851 14.5615610816262 4.45901582024314 5.14296624443748 8.1964578368447 3.58572671196677 1.05862424156883 -1.65308287360451 -5.72353079535744 -6.21121504523537 1.60812756798484 1.76176163933494 10.7613653876565
-1.25502376556397 -5.24378185272217 -5.83138065338135 -0.187860298156739 1.24340362548828 6.30075092315674 4.85270805358887 9.39363737106323 2.16350002288818 4.98475761413574 8.01480026245117 6.43128509521484 2.20294971466064 2.01919288635254 -1.92477779388428 -2.99346714019775 4.36530799865723 5.32640571594238 10.9293944358826
-2.10893311934038 -6.23381295637651 -5.90282884077592 -2.53507104353471 1.27367720170454 5.47623667283491 7.85559210343794 9.12011560960249 2.25540384812788 6.20579847856001 7.51371416612105 4.46912893815474 0.156966538862747 2.08577475114302 -2.50438561873003 -3.38846269087358 3.999894471602 6.04070982499556 9.21292004151778
-1.71595219698819 -4.56012753573331 -3.46818570223721 -0.583879748257722 3.00924654873935 6.8538367358121 7.07262965115634 10.1398560610684 2.88526888760654 5.32519694241611 6.99114390286532 4.05119295987216 0.566289624300872 1.22924204739657 -3.39765004244718 -3.90702084628018 2.66893359097568 4.67033739956943 10.798723897067
-0.963361167907713 -5.05185832977295 -5.27677097320556 -0.162476921081542 1.02129421234131 5.9387393951416 2.87044200897217 10.0690580368042 1.36712131500244 3.0771900177002 7.42407665252686 4.59572086334229 1.25676307678223 2.07793483734131 -2.93004741668701 -2.53339328765869 2.77409420013428 5.05434093475342 13.5654204845428
-1.08489201285622 -3.89540074088357 -2.60465405204079 -0.141208388588645 3.59014155647971 7.81866385719993 8.99717499993064 11.2211077430032 4.71543433449485 7.90775420448997 8.80793788216331 5.90285613320091 0.117805741050027 1.47792556069114 -2.51514408805154 -2.14759800650857 5.37653376839378 5.72300746224143 12.7251265265725
-2.54263207695701 -5.29495522759177 -4.42333504936912 0.085297610542991 3.3561544678428 6.74830153205178 10.3995852730491 10.8765912316062 4.22827055670998 7.85606482245705 5.81599619605324 4.43135550238869 -0.781281445243142 2.32362559058449 -3.56453797600486 -2.8970193602822 3.80584528662942 5.84456637122414 12.3930192253806
-3.67437197078358 -3.5796930919994 -4.16820169795643 0.145164238322867 4.08778356205334 7.11993669163097 10.1692874301564 11.4514214862477 4.75627969395031 7.87916539799084 7.89058374058117 5.84135888706554 0.15185330997814 1.70940469395031 -4.01938654292713 -6.03571535457264 2.34228299747814 1.79971479069103 9.63360808979381
-5.97569135319103 -6.11125234257091 -5.27374890934337 -0.280849968303333 2.23908850062977 6.78212019313466 8.69803186763417 5.86656805385243 1.32362314571034 4.48987814296376 3.91656442989003 3.0932335506786 -2.25768712650646 1.40111395228993 -3.79888585697521 -3.05461171757091 1.34184213985096 3.82021852840077 10.1436915050853
-2.53639318292791 -3.55753423517401 -2.37214567011053 3.20894334966486 5.31099794561213 7.97785185033625 11.464046460932 13.3191323106939 6.969095212763 9.7998270815069 8.50348756963556 6.34169672185724 1.2488508051092 4.13616083318537 -3.41976644342596 -2.50940229242498 3.01100919896906 5.00749681646174 12.2546295946295
-10.0531907081604 -6.6983323097229 -2.25148820877075 -0.894386768341064 2.63905382156372 7.87693929672241 8.71357107162476 9.59785509109497 4.00110673904419 8.38900518417358 9.52504920959473 9.26933622360229 2.89385652542114 5.6232008934021 -0.276756763458252 0.316670894622803 6.02321863174438 5.92918157577515 14.5996222496033
-4.76185209967873 -1.91967184760354 0.498480007865211 3.63679044029929 6.67688386223533 9.92594115517356 11.6485883452676 13.4735023238442 8.17885987541892 12.489177868583 11.9177872397683 9.76349084160545 4.30403821251609 5.59490029595115 -0.631481005928734 0.0587693907997817 4.94045464775779 5.73698537132957 13.0557028510354
-10.814688725905 -5.21479134126143 -2.0394907431169 0.389162973924115 3.65158267454667 5.85459609465165 9.42457623915239 14.3377201123671 6.12349505857988 10.2080821557478 8.1310996575789 5.91816707090898 2.05995078520341 2.91990371183915 -1.66601089997725 -3.12130074067549 2.64654345945878 3.13072867826982 9.83705134825273
-3.55031427903609 -3.86140474839644 -1.93545946641402 1.82970967726274 5.11210790113969 8.83195653395219 11.3233820481734 16.1133364720778 5.14448895887895 8.34941354231401 8.99214759306474 5.03241696791216 0.226808218522507 0.706496862931687 -2.09212336106734 -5.72983202500777 0.273568777604538 0.457139639420944 7.60335126356645
-4.68737395893444 -2.2226618159901 -1.93266852985729 1.77443901408802 4.61560551036488 9.69787136424672 10.5599314342846 15.5251031290401 4.17361370433461 5.87947574962269 7.0924073826183 5.24726024974476 1.03577915538441 2.53279796947132 -3.56956466328014 -4.74650939594616 2.12724796641957 2.09312454570424 10.3991200100292
-3.82948239066384 0.88090007088401 0.756201431967995 4.14891116402366 7.04851214668967 11.3897859313271 12.2290059783242 16.5343613483689 4.90652911446311 7.80880419991233 8.82710616371848 5.5231053092263 1.360618279197 2.45494429848411 -5.22067005851052 -4.9636586449363 0.585615799643776 1.1248251654885 8.57162635109641
-4.939693329551 -1.7362192847512 -2.28382861397483 2.38364994742654 4.0596963188865 9.68186009146951 8.72140324332497 11.0566879532554 1.77785027243874 4.64320004203103 6.55176556327126 5.69164383628152 -0.415107605674049 1.42095387198708 -5.40006625435569 -6.36736094734885 1.56985962607644 1.63677132346414 11.2509962342002
-6.16975193023682 -2.84745197296143 0.175924491882324 1.27443428039551 4.55357284545898 8.93946046829224 10.2401940345764 11.7718488693237 3.29615135192871 7.7758113861084 7.30492515563965 8.15161247253418 1.412233543396 4.55915851593018 -0.634620475769044 -2.47432117462158 4.93855686187744 3.33617992401123 12.9341718673706
-7.60740339105779 -4.99132787531072 -3.74948560541326 -0.682167642766778 2.64418733770197 6.96849668676203 8.93224180394953 13.016399270838 3.51545274907892 6.80778730565851 5.35601175481623 4.35080946142023 -1.78150808160955 1.89895761663264 -3.25881826227361 -4.15350782221014 3.71296156102961 1.927276021784 11.7186559503729
-5.14394151514227 -7.75036203211004 -4.1426006490534 -2.22029077356512 2.04606474096125 7.04362905675715 7.3829587763006 10.993182069605 1.05592382604426 4.43394601995295 4.8080133264715 1.81963957006281 -1.35821687524969 1.6702073877508 -4.63749467676336 -4.57522546594793 2.64082563573664 2.78840006048029 11.1183818643743
-10.1090906750072 -2.99472223628651 -4.30294596065174 -0.908779014240611 2.6706487048756 7.91547788273204 7.817673813213 10.1069551814686 1.16060174595226 5.22816957126964 5.02590573917736 3.59043611179699 -1.07086359370838 0.730942856181752 -4.59110628474842 -2.81473528255116 4.73392499576915 2.16811383854259 11.1207634318959
-11.5594830773093 -6.96369984366677 -5.94347050406716 -2.50179722525857 0.324937317588113 5.15799376747825 5.26949164650657 11.8137602545998 2.62037036202171 4.23279807350852 6.57293841622093 4.7812762000344 -0.324701812050559 0.821685288169167 -6.85706188895486 -3.70051624991677 3.67154547951438 3.72236296913841 12.4765400626443
-5.3409101746299 -2.71546576239846 -3.1362039826133 1.16263654015281 3.07679250023582 9.24725034020164 6.32082440636375 12.5319431044839 0.475099346854471 0.0487725951454863 4.8124683120034 3.59590508721092 -2.2319299957969 -0.797247149727561 -7.0270960114219 -7.79185888983987 -0.560785510323264 0.946555874564432 11.1934206702492
-7.60840897126631 -0.897801442579791 -2.67469124360518 3.39442820982499 3.7835244698958 9.56270022825761 6.20409961180253 16.8585772378878 4.00802798704667 2.58141608671708 7.51719851927324 4.9484357400374 0.96327968077226 0.481957392259076 -4.48406891389327 -5.41745857758956 1.78176684813066 2.55912299589677 14.7035514874892
-7.14428315596147 -0.215690474076705 -1.88767037825151 3.34839167161421 4.36619772477583 10.1262914137407 6.30845560594038 15.9703893856569 4.82864298387007 3.63068308396773 8.55354418321089 5.75661768479781 1.07645048661665 0.33310713334517 -3.2015474839644 -6.31039224104448 1.49084963365035 0.675554414228959 12.015820165114
-1.54059422232888 2.30394065163352 1.28584277413108 6.19043624184348 8.1645582892678 13.897958872535 10.1993278243325 21.197044728019 9.23553168556907 7.49941527626731 12.4659737326882 8.70492923042991 4.83200919411399 3.15768611214378 1.36800753853538 -2.94403088309548 2.66656863472678 2.29091822884299 14.4869550444863
-4.28163451281461 1.63463097485629 1.30942612561313 5.60954552563754 6.76256066235629 11.6307700243863 9.27378159436313 18.2092919913205 9.43852311047641 7.4188984003934 11.7539356318387 7.93697720440951 4.41213398846713 2.5848329630765 0.679148491946133 -3.52351683703336 3.92223053845492 3.14537888440219 14.659847315875
-2.82465570623225 1.19199449365789 -1.77663438970393 4.22210866754705 3.80829126184637 9.3619459325617 6.04293996637518 14.8833383971995 4.52834874933416 1.37609369104559 6.37633973901922 3.32994539087469 -0.257120305841621 -2.34608667547053 -4.12974565679377 -6.46707552129572 1.53212720697576 1.25640947168523 11.9464290792292
-6.94056970422918 -2.16910058801824 -4.03665811365301 1.71005075628107 0.986694509332832 6.45733659917658 3.56092851812189 11.9314576929266 3.10831373388117 4.27613466436213 8.42626970464533 4.81988256627863 -1.92550927942449 -0.0772522146051564 -0.334448640996758 -3.40140802210027 3.81647890264338 5.14333360845393 13.2757713144476
-8.55619885704734 -5.59806706688621 -4.49244954369285 1.10340998389504 2.0433838150718 6.88687536933205 5.78888342597268 12.9023582718589 6.69736597754738 5.4320385239341 9.39391777732155 6.59134409644387 -0.0904758193276152 3.9320614121177 0.00147745826027545 0.723189570687033 8.6651403687217 9.14580176093362 16.7838587991216
-9.598931425268 -2.61612235849554 -1.82273971384222 1.2510613268072 3.59212768728083 9.12706840688532 6.47043216878718 16.6817801659757 6.38977611715143 3.57033432180231 9.29797971898859 6.8244608705694 1.00093448812311 2.81976211721247 0.553919679468329 -1.99184715097601 6.45405758077448 5.23894680196589 15.9482085769827
-8.85203847018155 -2.78292759982022 -3.78689869967374 0.830414685336027 1.609826001254 6.49944010647861 6.32252684506503 16.0497473803434 4.48729792508212 3.41100970181552 9.23105755719272 7.28692904385654 1.66306773099032 0.746205243197355 0.530039700594816 -2.34211072054776 5.8762883273038 4.7913331118497 15.4852449026975
-9.4417142868042 -4.56349658966064 -4.5147008895874 1.27173805236816 1.64135456085205 7.38456439971924 5.72008037567139 14.1135363578796 1.47569847106934 0.801887512207031 6.73628044128418 5.95907497406006 -0.571110725402832 -0.469914436340332 -0.691622734069824 -2.34636974334717 5.73241710662842 4.84327125549316 15.3065786361694
-10.1064887133512 -5.23189116391269 -3.44112349423495 0.732887736233799 2.59361313906583 8.07553814974698 7.86512040224942 13.8172864827243 2.54303025332364 5.21008633700284 9.33607195940885 6.58307217684659 -0.49115134152499 0.954187861355869 0.0158181103793069 -0.332231053439052 8.00655984011564 3.02521275607022 13.7134289654818
-11.3046333139593 -6.37285726720637 -2.67470853978937 0.313185518438164 3.0706394368952 8.37288266962225 9.13729602640325 13.9638934785669 3.31106836145574 4.51832181757147 7.85519868677313 5.09621888940984 -1.66730230504816 0.217694109136406 -0.415789777582344 -2.24633711034602 5.99862272089178 2.16047555750066 12.2864196950739
-9.04966086474332 -3.08215064135465 -0.00885314074429644 4.431785401431 4.76520520123568 10.3419521418485 9.72440510663119 16.3130218354138 4.89029580029574 6.0202806559476 8.54563313397494 4.43733387860385 -1.45054549303922 -2.54787177172574 0.550059136477383 -2.0747424992648 5.87209683331576 1.47299557599154 11.5173714724454
-6.93389817151157 -1.92129250439731 -0.486804207888518 4.92866877642545 5.14585951891812 11.2150953206149 9.55259732333096 17.8161344322291 5.05969218340787 6.04509047594937 9.85154656496915 6.2546985539523 0.81941489306363 0.083903113278474 1.78603724566373 -1.97330971631137 5.57010249224576 3.11677531329068 12.4017241391269
-5.44091496901079 -2.73463521437212 -3.62091336683794 3.52472509904341 2.0503303007646 7.31933035417036 6.29638781114058 15.3607713179155 4.64454474015669 5.7410041288896 10.9114519552751 7.5106164412065 0.999686379866166 3.67756475968794 1.05018534226851 -1.52325902418657 5.41565336747603 4.49286760850386 12.7848335699602
-2.74356282841076 -5.47235692631115 -0.47808278690685 2.97409235347401 3.10920130122792 8.94245182384144 6.88200079311024 16.8867243121971 4.12817274440419 4.54101263393055 9.07168470729481 5.58563314784657 -0.234304558147084 0.576896537433971 -0.300832878459584 -5.11175740848888 1.38202940333973 -0.0463830340992324 8.27608572353016
-8.18366368033669 -4.87056477286599 -2.74681027152322 0.464413330771706 3.69244067452171 7.01365630409934 8.74007575295188 15.9705145814202 4.21372000954368 5.67956893227317 9.4204155661843 6.87163607857444 -0.250077559731224 2.57377307198264 0.872046158530495 -3.07656414725564 4.8529049613259 2.88029353401878 11.7811738707803
-11.7724643880671 -6.5583549672907 -4.8855320150202 0.607187635248359 2.1532338922674 6.86450994664973 5.483334905451 14.7862645452673 3.26897085363215 3.73384607488459 8.25398576909846 4.87153185064142 -1.02762948816473 0.695748693292792 -0.298278444463556 -4.91805421655828 3.18564546758478 3.16980207616633 11.7645057504827
-12.9498815103011 -6.0204400582747 -6.82869620756669 -1.43121428923173 0.041985555128619 4.25508694215254 4.52997974915938 13.702840609984 3.01667408509688 3.72634701295333 9.03153757615523 6.51635651154952 0.971888585524127 2.44580845399337 -0.283335642381147 -3.72608275847001 3.10299782319503 4.22619919343428 12.055559201674
-8.80730666247281 -6.28979720202359 -4.47606314745816 -2.2276233586398 1.91214905652133 6.95076523694125 6.13841496380893 13.6870976534757 2.95165978345004 2.53567944439975 7.48793183240024 4.38829384717074 -1.1810211094943 -0.668390646847811 -2.53690184679898 -7.84925879565152 -0.650337592038241 0.255710229006681 11.1609111872586
-11.5793230316856 -7.31656668402932 -6.87885687567971 -3.71072600104592 -0.396705844185568 5.22112538597801 3.41117455742576 12.8775568225167 1.18975236199119 0.727979443290018 4.80174901268699 1.13257386467674 -4.17181227423928 -3.61522124030373 -3.57699034430764 -9.12519285895608 -2.77398703315041 -2.53784010627053 9.49825169823387
-13.3081196958368 -8.45839397257025 -6.33213130777532 -6.80393878763372 -1.27249996011907 4.39132126027888 2.08860881978815 12.4448738878424 0.00388057882135584 1.43438728505915 5.95380695516413 2.89655216390436 -2.87988941019232 0.160019952600653 -3.35123340433294 -8.49555103128607 -1.45170299356634 -1.05491344278509 11.4218116586859
-12.8054439891468 -10.1835720409047 -5.84019778858532 -1.83395694385876 0.090163005482065 4.96499706615101 5.62426830638539 13.7746689449657 1.71336628306996 3.95366550792347 8.07359482158314 5.88822342265736 -1.21106074940075 1.95971084941517 -0.335627781261099 -5.46553348194469 1.80283905376087 1.27804352153431 10.395766509663
-9.05510425567627 -3.77735233306885 -1.04959964752197 4.60425281524658 3.68616104125977 9.81832361221313 8.06847763061523 16.1577769517899 3.64060878753662 5.07840442657471 9.084228515625 5.91745376586914 -0.880331993103027 0.537688255310059 0.756516456604004 -4.37365055084229 1.40534019470215 0.94739818572998 9.48467683792114
-7.44718826467341 -2.6841439073736 -1.05254829580134 6.29543506448919 4.2597733671015 10.2394128972834 6.95294391458685 15.0921693975275 2.90740405862982 4.95520030801946 8.50861179178411 5.82816135233099 -1.47433746511286 0.0594416791742489 0.776375883275811 -3.07912910634821 3.37138854807073 3.97307979410345 11.8117934400385
-6.25945187481967 -1.48749066266146 -2.48104191693393 4.58668231097135 3.69111155596647 9.22578667727384 8.74094199267301 16.3307061704722 5.93829058733854 7.06104945269498 11.2722511204806 7.61093424883756 1.50590323534879 1.40163134661588 1.643511763486 -3.61426258954135 2.10095881548795 3.00880812731656 10.5135841282931
-12.665568967299 -6.13028111024336 -6.50330509705977 0.481491426988082 0.345236162705856 5.27882132963701 6.05125651793047 11.0215004487471 2.58025393919511 4.47109828428789 9.10160193876787 7.20931754545732 -0.513578076796097 3.614101748033 1.06647716002031 -1.06598629517989 6.56652007536455 7.66405520872636 13.7100742860274
-8.17413535551592 -3.13856139616533 -1.9638539834456 5.61358627839522 2.58308777375655 8.40853867097334 7.94467815919356 13.1228340582414 4.80830845399336 7.05979237122969 11.0172871069475 8.00353416963057 0.590564580397171 3.77783093018965 3.17929539246992 0.295421452955765 6.21909889741377 4.81625160737471 12.8474472479387
-8.95616055401889 -4.21702481183139 -2.67330838116732 2.83758353320035 2.99435137835416 8.65403269854459 7.06567000475797 11.5483035954562 3.44365500536832 5.10189341631803 9.27517317858609 6.73297499743375 -0.385947236147793 2.12644957629117 0.457402220639317 -0.92372609051791 4.12900923815641 4.78385924425992 11.0166802319613
-2.54475144472989 -3.4861061963168 -1.76208809939298 2.37791319760409 3.58957453641025 8.32944460782138 9.60367318066684 12.5685636607083 6.31893416318027 7.80299826535312 11.649897774783 8.67343779477206 0.971014699068938 3.05159159573642 3.29312487515536 1.98824664029208 5.01530524167148 5.91192027005282 10.354876240817
-5.72577090696855 -5.89451404051347 -3.99786181883378 1.01031498475508 0.39336208863692 6.22552208466963 6.1768894629045 11.1698975996538 2.70366482301192 4.26159290833907 8.93003086610274 5.89988998933272 -1.3414382501082 1.12143997712569 -0.153150515122846 -2.81205363707109 -0.269884066148236 4.0914288000627 9.7569184736772
-11.6203096129678 -4.99948098442771 -3.2699296691201 2.88193247535012 1.11200926520608 6.3254358551719 6.26910994269631 10.8063018105247 3.38137362220071 4.52936003424904 9.51026318290017 6.64122317054055 0.597892977974631 -0.0398652770302519 -0.131582043387674 -4.8526704528115 -3.45518853447654 1.49979613044045 8.77186320044778
-11.7891839894381 -5.13284243670377 -2.92702998248014 3.31162892254916 1.84504853161899 7.94086514386264 5.83949337872592 12.0250874606046 3.11479721936313 2.54184780987826 7.86022053631869 4.36806355389682 -0.65485705462369 -1.27618731585416 -1.92074908343228 -6.56708468523892 -1.68440379229459 1.52394734295932 8.87196360501376
-7.7933252247897 -6.7175481709567 -3.07044581499967 1.4140026179227 1.72576352032748 7.43093701275912 6.7504055109891 11.0245782938871 3.45248433026401 3.60502072247592 8.11794205578891 3.06117173108188 -1.41728762713345 -2.36179522601041 -1.81895617571744 -7.70529727068814 -3.68198565569791 0.819139679995452 6.68762226971713
-7.60790941065008 -4.83204194849188 -3.62387773340399 1.88315084630793 2.26297262365168 8.18174055272883 6.21403101140803 11.6859467333013 1.70924356633967 2.16666296178644 6.81399706060236 2.49408415014094 -2.90619775598699 -3.63363954370672 -2.93943139856512 -8.51966592615301 -3.14873048608953 0.126345426386052 7.25611665899103
-9.66101945096796 -5.7147265737707 -6.87465966398066 -1.12356103116816 0.590588443929498 6.12957083528692 4.86647974794561 10.8908661538904 0.907410495931451 2.57667910402471 5.96707522218878 1.84049975221807 -3.99105942899531 -4.35728943998163 -2.94282639676874 -5.90762627775019 -5.15510285550898 -0.190550929849799 9.44775711839849
-3.66439896496859 -3.6462047663602 -3.22971993359652 2.37655848589811 3.37099570361051 9.50098628130826 7.28467673388394 13.255931559476 2.60132617083463 3.71240443316373 7.86920661059293 3.32775134173307 -3.09720879468051 -2.0595119563016 -1.86218529614535 -8.10995369824496 -2.16639595898715 -0.228997048464688 9.48330182162198
-11.3705868894404 -6.90046932047064 -5.15631915872747 -0.0898976499384112 -0.783253210241146 4.84614227468317 5.29455707723444 11.5389823740179 1.98855255300348 3.69622657949274 8.47043178731745 5.55644367391413 -1.45557643716986 0.960130197351628 -0.718372839147396 -5.48786403482611 1.27216003591364 1.90471981221979 13.3649518316442
-8.06079045209018 -5.21906796368686 -3.78634968670932 0.525395003232088 2.76615199175748 8.26733454790982 7.27464827624234 14.3218015107242 3.8083082112399 4.36099871722135 8.99815520373258 5.10888537493619 -1.67804280194369 -1.72137394818393 -0.331748398867521 -6.40155163678256 -1.04027119549838 0.256830778988924 12.1004191311923
-4.12899398803711 -4.67937469482422 -3.78254318237305 2.29273319244385 2.60050296783447 8.08334922790527 6.10809993743896 11.3187556266785 3.65833759307861 2.41345500946045 6.98246765136719 3.65626525878906 -1.34845352172852 -1.64205169677734 -2.3570442199707 -7.55967712402344 -3.0412654876709 0.354307174682617 11.2933673858643
-6.94643132469871 -3.75616948387839 -6.42636983177879 0.688452555916527 0.156380488655785 5.91686709143899 3.99792177893899 11.4430702469566 2.93814928748391 2.32911761023782 7.39671404578469 4.81011946418069 0.596480204842308 0.858852221749046 -1.93956677696922 -6.47143285057761 -0.246705219962379 1.78404791571877 12.057377650521
-9.63470889871771 -3.88564159219915 -4.95483638590033 1.32936332876032 1.98637149984186 7.05003688985651 6.30450485402887 13.0441372221166 4.01945827657526 3.30315445119684 8.57735202962702 4.93932483846491 1.80038402730768 2.12006805593317 -0.812700765783138 -6.35742427652533 -3.78681613748724 0.304574472253972 11.6243910616094
-10.3935003193942 -5.70596789446744 -7.0003003987399 -1.60770892229947 0.327494629946621 5.70457363995639 4.54561425122348 11.9739341822537 2.76173973950473 4.08140660199252 7.6622743693265 2.92879677685824 -0.0498418721285745 -0.53977488604459 -3.79073809710416 -5.42660807696256 -2.54936884966764 0.450188645449551 10.9667682734403
-11.9408771168102 -4.94053379405629 -6.09821812022816 -1.38941685069691 0.861687504161488 5.53802951465953 6.03864177357067 11.1601441730152 4.93347056995739 3.96210464130748 9.06605228077282 6.36913093220104 2.14909251819957 0.88636096607555 -4.87751499522816 -4.35129658092152 -1.3999435078014 0.105610691417347 12.3916109431874
-8.43133698376742 -3.57970200451938 -3.82805214795199 1.00081481066617 1.73426188555631 5.40494765368375 2.49035109606656 10.7744006070224 3.65701140490445 3.16199721423062 8.00064410296353 4.28492678728971 0.494449988278475 1.08071841326627 -4.24080429944125 -6.03159294995395 -1.7157188502225 2.69714869585904 13.4570826443759
-11.0710422342474 -4.82360761815852 -5.81300848180598 -1.73732679540461 -0.505101377313789 3.94080526178533 3.32676011865789 11.3757637197321 2.61552793329412 2.4622352773493 7.89110166376287 4.79344922846014 1.51364785974676 -0.50883215123957 -3.42509191686457 -7.46243589574641 -0.489203626459297 0.972763841802422 11.7549884969538
-13.0921356981451 -8.60475471669977 -6.81124237233942 -1.95136383230036 -1.55175522023981 4.03515216653997 3.32631561105902 8.93086597269232 1.57770511453802 3.47631618326361 8.83316680734808 5.99254867380316 0.414129942113703 0.599120824987239 -1.8334114854986 -5.67143181020563 -1.32271698171442 1.45531246011907 9.89633867090399
-5.26025501598011 -3.81710926402699 -3.24543300975453 1.36422999988903 3.39903434406627 8.29606326710094 7.73942550312389 14.7535096038472 7.51190742145885 7.73841842304576 13.0286715854298 9.72547420154918 3.01385291706432 3.41380008350719 1.86605628620494 -1.45245853770863 3.355311237682 4.11060508381237 12.2885831226002
-5.8176065531644 -4.73146305951205 -3.13855992230502 1.97644270983609 1.23810900774869 6.65265311327848 8.16556300249967 14.0760196599093 5.32165469256314 6.43577422228726 10.6170610341159 6.40769518938932 1.06627787676724 -0.433167084780607 -1.37865315350619 -3.78560315045443 1.76489867297086 3.19131507006558 10.0609630498019
-8.26424500725486 -3.4916467406533 -0.145384762503884 4.39703848578713 5.53504183509133 9.64570954062722 10.5172958634116 16.8779505006292 7.83364298560403 8.53590204932473 12.6276240608909 7.48949816443703 5.68172171332619 1.48922922827981 2.99043467261574 -4.18754861138084 1.64559080817483 1.79961111762307 10.1775822899558
-4.60838180888783 -0.0237622867931009 0.369513927806508 5.94213527332653 7.67895358692516 12.3962783206593 11.5812467921864 18.3124398578297 11.1689385760914 9.7908825267445 14.6449245799672 10.4048127521168 7.52787250172008 4.36631911884655 4.68803161274303 -1.52533203471791 2.41081470142711 4.88603156696666 13.0173124660145
-7.2244158484719 -2.26953608772972 -1.38618380806663 4.65330784537575 5.71767704703591 9.75958340384743 10.528103759072 17.7631642720916 8.67894356467507 7.99065582968972 12.486678054116 7.79220383384011 6.20761673667214 2.06312554099343 2.56730740287087 -4.49402720711448 0.182211806557394 1.97548382499001 9.55955784537575
-7.66595656655052 -3.58446891091087 -0.296758721091532 3.91439717032693 7.32581036307595 11.8872703812339 13.4464029572227 19.8527070782401 10.4613031647422 11.6057876847007 15.6705245278098 10.3519090912559 8.61569874503396 4.78150360801003 5.49952404715798 -2.02859122536399 3.8034047386863 2.45565407492898 9.49247591712258
-5.59362499063665 -0.595663946325129 -0.96188251321966 2.94828422719782 7.05530460531061 11.3379140680487 12.129690248316 19.3115652387792 10.5131812875921 11.5112024133856 14.0855665987188 9.67724712545222 6.25116165334528 4.23504455739802 2.81119545156306 -2.62398616617376 4.43030079061335 5.89827163869684 12.8364468401129
-5.98797493847934 -2.58862572583285 -1.92373543652621 3.26892394152555 4.99909133044156 10.1984578999606 10.3628374966708 17.2894568177787 8.30751151171598 7.69162482348355 11.0852724942294 5.84914702502164 2.65419978228482 1.31865519610318 0.155974570187656 -4.54286652478305 0.667317572506992 1.70183772173795 9.95528763857755
-7.83339939117432 -4.74892482757569 -0.651161766052248 2.21783485412598 4.08734073638916 9.87867965698242 9.87568798065185 16.3334637224674 4.59691848754883 4.62364044189453 8.81620302200317 5.20152034759521 -1.1640287399292 0.751384162902831 0.731311225891112 -2.82959232330322 1.26269664764404 3.08503189086914 9.88249197006225
-3.76060401743108 -4.69137298410589 -0.577752226049249 3.95986068898981 4.70286358053034 10.4737733667547 9.88632286245173 17.0256763165647 7.06161583120173 6.67459095174616 10.5898913210089 6.55792797262018 1.30689800435847 2.12177074605768 2.71601761037653 -1.51756965463812 1.81250465566462 2.04240596944636 9.78737343007868
-0.91687183380127 -3.45022945404053 1.26468772888184 4.40100212097168 5.85665435791016 11.2628294944763 12.4680439949036 17.165690433979 7.23702640533447 7.99444217681885 11.694658946991 7.0825740814209 2.7073127746582 0.273807716369628 3.75864524841309 -3.27533321380615 2.92834300994873 2.3549596786499 11.239785861969
-2.27707597559149 -4.25855562036688 -0.41491624658758 3.29654482061213 5.85161760503595 11.3263590639288 9.68254116231745 17.5052995389158 6.53515508825129 6.71824911290949 10.3012893503362 6.1373288934881 1.06649473363703 2.26245287114924 2.6246507471258 -2.91587755029852 1.80369642431086 -1.15781137293035 6.99952581579035
-3.73807041861794 -6.96527760245583 -2.01061909415505 -0.963263442299581 3.43806559822776 8.31983573219993 9.22982413552024 14.4430175521157 4.75228888771751 7.80029017708518 10.4775315024636 8.21389777443626 1.59176547310569 3.35097224495628 3.14524848244407 -2.42111103751443 3.57898242256858 1.74954802773216 8.95944793007591
-2.23019047650424 -7.09113713177768 -1.87737294110385 -0.00943966778842054 3.36417368975552 8.59484747973355 8.09490470019254 14.4046187790957 3.97329310503873 5.45409468737515 9.07130459872159 5.69078997698697 0.497285643490876 1.14448336687955 0.694646635922517 -3.16433354291049 4.22587756243619 3.87565974322232 11.1730444821444
-6.90456096475775 -7.29528323953802 -2.66838542764837 -0.307936590368097 3.37780292684382 8.47302635366266 8.46689804250544 14.4695349519903 3.45906551534479 4.83193882161921 8.09006126577204 4.70993335897272 -1.75056545084173 -0.611899297887629 0.325041848962957 -3.76021472757513 3.15661724263972 4.38402469808405 10.5040336435491
-6.63631284887141 -6.65989912206476 -2.5784629648382 1.73000776117498 2.62244855707342 7.88202630823309 6.74368535822088 13.6750200921839 4.09247457330877 4.2732912236994 8.36653863733465 4.4867168599909 -0.103023893182929 -2.18977392370051 -0.378328687494452 -5.99750555211848 0.993940942937677 1.94792806451971 9.61434566324407
-8.31043689034202 -7.54025714180686 -3.46123759529807 -0.0580488898537368 2.39552052237771 7.86877854087136 7.70708210685036 14.850736691735 3.3085301659324 4.35341007926247 8.676406695626 4.89005787589333 0.0260937950827866 -0.827570603110573 -0.494078324057838 -5.70072238228538 2.44434483268044 3.35227139212869 10.0862348816612
-7.76351458809593 -11.2942019202492 -6.35560328743675 -2.70318515084007 -1.73592479012229 3.99200241782448 4.44585888602517 12.3814334175803 1.40794747092507 1.6378773949363 6.55118553855202 2.7739800713279 -3.3229208686135 -2.43996913216331 -2.64540583870628 -7.4177923896096 -1.0784254767678 0.248597075722433 7.89683048941872
-11.7283313057639 -11.388653495095 -6.80637047507546 -3.18579552390359 -0.728157737038352 4.25055720589378 4.24676730416038 10.6022598960183 0.772680542685769 1.72889067909934 6.31464316628196 4.34641196511009 -2.36305878379128 -0.172112204811789 -2.63755486228249 -5.99744103171609 0.632704041220926 3.60546614907005 8.25135161659934
-12.979326803034 -11.7444825952703 -8.11499269658869 -3.45811136419123 -1.25960786992853 3.69117967432195 4.52782193964178 10.7224983388727 0.223330896550959 1.51521341150457 5.8300689870661 3.68263475244695 -2.51567133123224 -3.0071645563299 -3.05303056890314 -5.28933389837092 1.32179395502264 4.1761850530451 9.45892946069891
-12.237203467976 -9.74813448299061 -5.42284952510487 -2.22495828975331 -2.67924677241932 2.9725171435963 3.86039937626232 11.0819007266652 -1.35428224910389 0.89518369327892 5.4127837527882 3.57937539707531 -2.08889185298573 0.285032402385365 -4.46046244014393 -5.48630319942128 2.07748235355724 5.69101918827404 10.3271824229847
-11.6239353093234 -9.56377944079312 -5.17645796862515 -2.56944426623258 -0.809346762570467 4.17858639630404 5.27803364667026 12.1510190096768 1.92526284131137 3.01977768811313 7.18764058026401 4.38322678479281 -0.50568541613492 0.34935608777133 -1.82536658373746 -4.5774265202609 3.2170242396268 5.05163136395541 11.2870825854215
-6.56438629843972 -6.05525391318581 -3.44289581992409 0.364114830710673 1.73975760719993 6.75860507271507 6.42368895790794 14.6042907931588 3.97949797890403 5.09228999397972 8.09071261666038 5.19772250435569 0.18313033364036 2.10900504372337 0.0465775229714147 -2.55695717551491 5.12991149208763 5.52752978584983 12.9626651503823
-9.88878886482932 -8.80875842354514 -8.23318164131858 -2.53737704537131 -0.821287796714088 3.53529293753884 5.25257046439431 11.9573586724021 1.47105534293435 3.5502293846824 6.56330712058327 3.55573303916238 -1.87380473396995 -1.35129039070823 -4.94446627876975 -5.25690715096214 3.3968451760032 5.36214001395486 11.1574633858421
-14.0391918962652 -9.59492080861872 -9.01399582082575 -3.55967682058161 -2.41074913198298 2.18806106393987 3.65075713937933 11.2342427427118 -0.462215120142158 2.97388774698431 4.67562419717962 2.85820895975286 -3.14616172963923 -0.748910600488838 -5.43046920949763 -6.23898094350642 1.97774440591985 5.8995640928095 11.2122290784662
-9.27997748635032 -8.69556395790794 -8.88869063637473 -2.53129355690696 -1.75766722939231 3.37294705130837 2.01957543113015 10.1250394127586 0.0801127693869859 0.48528702475808 4.96437294699929 2.30183537223122 -2.19759528420188 -1.96308104775169 -7.5130669333718 -7.63338439247825 -1.64793174050071 2.55364830710671 8.95986111380837
-11.8083138725974 -8.65471317984841 -7.29764416434548 -0.97062351920388 -0.959574248573997 3.02763221047141 4.1040940024636 13.0636415221474 1.454319451072 3.00617549202659 7.13492915413596 4.2654709555886 -0.477848555824973 0.423963043906472 -4.01941349723122 -3.09393360831521 -0.476130034706809 4.45037410042503 10.0372795798562
-11.2704191988165 -10.3267679994757 -6.26913555318659 -0.982628900354559 -1.96501644307917 1.99675933664495 3.38541595285589 10.9746407682245 -0.0495367830449887 1.88443176096136 6.77855483835394 4.06673805063421 -0.94589336568659 1.92193691080267 -3.65822895223444 -2.67451580221003 -0.530497628992254 4.79203788583929 10.7263263875788
-12.1195658857172 -5.85300056284124 -4.43107406442816 1.98901088887995 -0.434087675268 4.98055179769343 4.59592254812067 10.9770794695074 -0.583875578100031 1.41547115499323 5.45108993703669 2.84613140279597 -3.98523895090277 0.224287111108953 -3.57976714914495 -5.01512328928167 1.31224830800837 5.15645797902888 10.1455345934088
-10.0977293361317 -3.60738242756237 -4.90633834492077 1.75705658305775 1.19648872722279 6.60113464702259 4.77503334392201 13.4464083801616 2.12178264964711 3.18870769847523 8.05284630168568 5.60951172221791 -0.141390453685414 1.94138847697865 -1.90517295490612 -3.26152480732311 1.37830482829701 5.32009827006947 11.1527117382396
-9.31755485534668 -4.67378463745117 -5.10327377319336 0.416661834716798 2.09701690673828 7.4002519607544 7.43472728729248 14.2948244571686 3.15703067779541 5.13021240234375 9.4658971786499 7.4128719329834 1.46469650268555 2.30762634277344 0.486476516723634 -1.13709297180176 2.336891746521 4.63873634338379 11.2061091423035
-10.1349703875455 -6.30372115048495 -6.5452658739957 -0.404402455416594 0.360137263211335 5.15234784212979 5.09705761996182 13.3097210320559 2.18036870089444 3.83597020235928 8.72624949541959 7.38928822604093 3.13205174532803 4.06718663302335 0.353600779446687 0.594432154568757 3.03821305361661 5.89983967867764 13.1312985810367
-8.02138750769875 -8.99182360389016 -6.38682596900246 0.0288444258949987 0.372983525016092 3.51550824425437 5.28416974327781 12.8302670218728 3.80454213402488 5.80110032341697 10.2695365645669 9.32626492760398 3.64309842369773 5.55559499047019 2.80899674675682 0.301194737174296 3.93361527703025 7.07686764977195 14.5126584269784
-9.00738658905029 -6.75596752166748 -3.95826091766357 2.22275695800781 2.20639381408692 7.26376876831055 7.00638732910156 12.6147829055786 4.84569416046143 6.28380546569824 11.4112983703613 8.8223711013794 2.8371711730957 4.5557638168335 2.10626754760742 -1.12177219390869 1.95568714141846 5.15119419097901 11.691064453125
-9.54873832355846 -6.07613547932018 -3.16752990375866 1.20372501720082 2.25718418468129 7.51579109538685 6.89546696056019 13.6285921703685 4.84030643809925 6.66809288371693 10.4338633190502 7.89379040111195 1.6713697086681 3.10975662578236 2.32894150127064 -3.31356605182994 2.03808990825306 5.09214130748402 10.9472581516613
-10.3251448457891 -7.35654934102839 -3.40795047933405 -0.379473764246161 1.4335526639765 5.63768188303167 6.66495315378362 11.7987851316279 3.62532321756536 6.51533786600286 10.3555311376398 8.16210262125189 1.65981380289251 3.04123584573919 2.68605510538275 -2.78832920247858 2.12719909494573 4.61448947733099 12.0805639440363
-9.15972036014904 -10.417927681316 -6.92999738346447 -0.663048683513296 -2.54481595646251 3.25341898311268 3.23605734218251 10.6511202465404 -0.0611409534107565 2.0303917538036 6.17776972163807 4.73817640651356 -0.320788322795522 0.0866766582835794 -2.14199346195568 -6.65454190861095 -0.983595787395132 2.5280724178661 8.13605982173573
-12.6994615641507 -8.3590875712308 -7.87627850445834 -2.5044790354642 -1.54651318463412 3.70730818835172 2.39059962359342 10.8026117238131 -0.874868973818693 -0.629778489199552 2.71636332598599 2.12572039690885 -3.48775921734897 -1.21140156659213 -4.48568402203647 -8.65079937848178 -3.28470478924838 -0.651363953677091 5.52430285540494
-15.081031591242 -11.7335584467108 -9.56607416326349 -4.88351038152521 -4.23835733587092 1.33604356592352 1.24242421930487 10.1739351445978 -2.33459642583674 -0.816772252863103 3.51184388940985 1.32553407495672 -4.15180376226252 -1.91672685796564 -4.68398454839533 -7.58964708501642 -2.0318830316717 2.24130651300604 6.58252260034735
-13.520527232777 -8.75753246654164 -7.03467594493519 -2.1954139362682 -1.22522007335316 2.68708957325329 4.06814445148815 11.3572503436695 1.08701766620983 2.86635650287975 6.92196811329235 3.75170673023571 -0.791130412708629 -0.50869404185902 -2.47640644420277 -7.83835445750843 -1.81906925548207 0.53811992298473 7.1445576060902
-14.409608260068 -9.34996165362271 -4.78391398516568 -1.27092494097623 -1.65786494341764 3.07158051404086 4.50862656506625 10.865601643649 0.0902772990140051 3.36077843579379 6.06444130810824 5.17746125134555 -1.81437625018033 3.54983578595248 -0.389027968319979 -3.09019030657682 2.93125306042758 6.66582737835971 13.2110673037442
-13.2041314818642 -6.85301339409568 -3.09695565483787 0.338017108223656 1.91748202063821 6.32932627417825 6.81500113227151 12.2727710030296 1.81268465735696 4.84016764380715 7.59911120154641 6.65931666114114 -0.26765954277732 4.09862005927346 0.5104643128135 -2.52047478935935 5.27481329657815 8.5618387482383 13.9143172524192
-13.3197461735119 -11.2704908024181 -7.08750358928334 -4.76871315349232 -1.43209282268177 2.56210120807994 3.54932292591442 8.35777171741832 -1.92889801372181 1.91496642719616 4.43333610187877 4.24051459919323 -1.67473236430775 1.48141559254039 -2.48561874736439 -6.07793251384388 1.53303512226451 4.45936282764782 10.5213335384022
-14.0483299081976 -7.36385305578058 -3.89706190282648 -1.62304266149347 -0.815311033075506 4.03269712274725 4.27398816888983 9.56841317957098 0.685871523076838 3.31180421655828 7.27448789423162 6.23943559473211 1.07439939325506 2.11191121881658 -0.917239744013006 -5.04697187597101 0.628990572149103 3.17519227808172 11.9078196698969
-13.378515772386 -8.84716086821123 -5.35034232573076 -1.61324744658037 0.179177709059282 5.03039021058516 5.34889645142989 11.2144202665849 1.29557365937666 4.22635788484053 7.91275257630782 6.79875130219893 0.287845082716508 1.76326984925704 -0.557150415940718 -5.53740745024248 0.0885309652848676 2.77097458405928 11.3911194281145
-9.73331530310891 -3.85177691199563 -2.10631640174172 -3.03468210913918 -0.972975566170433 3.80221192620017 3.8841516234658 7.96116940758445 -1.03820879676125 2.28659646294334 5.11554353020408 4.08663193962791 -2.96369440772317 0.933302090384743 -2.35835154273293 -7.01344378211282 -2.19713289954446 0.404874012686989 10.6225468375466
-12.1873987718062 -6.25470719770952 -4.24287400679155 -3.74133286909624 -1.11853585676714 3.59956564469771 2.76671614213423 7.04516520066695 -0.816291670365768 0.631046433882279 4.92193426652388 3.17847551866011 -3.65731988386674 -1.09736237959428 -3.55453477339311 -7.93845925764604 -2.81892190413042 -0.674173216386276 7.57606710954146
-12.3014129205184 -7.48366771177812 -3.28965411619707 1.13281216187911 0.688916821913285 6.01420082612471 4.94206108613448 8.14984478517012 1.50678410096602 2.98211731477217 7.3240724997087 5.04818310304121 -0.725061754746871 -0.445352892442184 -1.30031428770586 -7.44196734861894 -2.88482509092851 -1.1352428002791 8.2792030767961
-10.7130023436113 -9.20351709886031 -4.93440165086226 -1.35798372788863 -0.398215432600541 5.19119725660844 5.04635987715288 8.85121522383256 0.633772711320358 1.71346269087358 5.14984307722612 1.72476182417436 -2.71888651414351 -2.25406755967574 -2.71251024766402 -7.38487162156538 -0.487044473127884 -1.19910921616988 9.01743588881059
-12.4365494988181 -9.40788777091286 -6.75269634940408 -0.224223449013451 -0.659894301674584 5.23991935036399 1.62759558937766 6.54824416420676 -0.401036574623802 0.0615927436135024 3.81487433693626 0.845703766562721 -4.9210561058738 -1.86763127066872 -4.24392445304177 -8.50479252555154 -0.851899459145287 -1.27857716300271 10.3930460669778
-11.4145956993103 -5.24400053024292 -4.04659757614136 0.928203487396239 1.94273462295532 7.29369535446167 6.74340715408325 10.264785194397 2.27114667892456 3.8328293800354 7.41396322250366 4.09213533401489 -1.05941114425659 0.283781909942626 -0.591139888763429 -4.86680517196655 -0.370297527313234 -0.112013912200929 10.4932602882385
-10.872181745009 -6.07507595582442 -3.01054844422774 2.62082305388017 2.52899375395342 7.51998630003496 7.19498839811845 10.3038970513777 2.43415465788408 3.81354346708818 7.26555839018388 3.58615603880449 -0.846712918715042 0.756676821275192 -0.785908551649612 -6.08363422913985 1.63742270903154 0.906777529283005 10.5313149972395
-6.92407947887074 -7.15894848216664 -2.51965481151234 2.87006705891002 2.00572341572155 7.9690183986317 7.83579391132702 10.3097047198902 1.89098209034313 2.75346606861461 7.03249210010875 4.54057830463756 -0.368733943592417 0.582312046397817 -1.33626133311878 -6.02975422252308 1.2000975001942 2.54724162708629 11.4863476146351
-8.61240850795399 -5.63313375819813 0.516406189311635 1.52406991611828 1.75389207493175 6.81762517582287 7.04527486454357 9.64017690311779 0.527880798686635 2.26473725925792 6.40687478672374 4.02975381504406 -0.940832961689342 0.58269704471935 -1.99350820888172 -4.64259039271962 2.16479219089855 3.3060132373463 11.6044308055531
-4.46133060455322 -3.51029605865478 2.6389892578125 6.27887706756592 4.70554523468018 10.2737777709961 8.56025199890137 12.3703778266907 3.44444160461426 3.4576042175293 7.38650207519531 3.80364303588867 -1.19860286712646 -0.294990730285644 -0.198877525329589 -5.75788135528564 1.06741886138916 0.654975700378419 10.0368855476379
-9.48038325743242 -4.18730578856035 0.464088101820511 3.34817184968428 1.90838970704512 7.41619362397627 6.98400463624434 10.5952512220903 1.45792831941084 2.9257341818376 6.88718094392256 4.38362087769942 -1.01272426085039 1.74293865724043 -1.61598048643632 -4.59183726744218 2.39994205995039 2.75752987428145 13.0104366735979
-10.8622633847323 -6.74379605379972 -2.36548298922452 1.21954756650058 0.639134701815518 5.40924769314853 5.44634753140536 12.152027424899 1.56049853238192 2.99370509060946 6.36106615933505 3.58981638821689 -2.16438931551847 0.575269040194424 -1.67231816378507 -5.26696843233976 1.98722201260653 2.62051325711337 12.5830166903409
-9.62375169233842 -3.67887216047807 -0.646290831132369 3.34208292527632 4.56071466966109 9.36628765626387 6.83158201737837 13.3645903543992 3.06940264268355 3.33328623338179 6.79530138535933 4.06764978928999 -1.32638268904252 0.805657334761186 -1.10312371687456 -4.25206284956499 2.24197477860884 2.20427507920699 14.2534918264909
-11.5257410916415 -7.72731541720304 -4.26204442110929 -0.376409045132725 1.81011248501864 6.06938029202548 5.54624987515536 12.1867737856778 0.661482342806728 2.32147646817294 5.82606841000644 3.78505469235507 -1.68999241915616 0.501671322909267 -2.04462002840909 -5.73512982455167 1.26606799038974 0.926561841097744 13.5346269694242
-11.6964609232816 -5.88462277325717 -2.01316281231967 -0.89693089398471 0.897487440976228 4.92969969836148 5.48471621600064 13.8233626278964 1.72195700732144 3.75151232806119 8.17387465563687 5.85614184466275 0.481164732846345 1.32364253130826 -0.513403138247405 -5.64436169537631 1.73814467516812 0.187370100888337 13.9693344029513
-11.7600896575234 -7.49715783379295 -5.10554864189842 0.391031482002951 0.149051883003928 5.29224035956643 4.1925651810386 12.5850350640037 0.951050975105979 2.39932081916115 6.68068239905617 4.42834398963235 -0.649816296317361 0.815891482613303 -1.62616135857322 -5.03696801445701 0.116298892281272 -0.432906887748025 10.9649879715659
-9.35387594049627 -6.29819661920721 -2.96916944330389 1.74973123723811 1.02036874944514 6.80408304387873 4.44291322881525 10.867795640772 -1.1995809728449 -1.77601033991033 2.49303644353693 -0.577186411077324 -5.65200788324529 -5.24578840082342 -5.71781713312322 -9.61512929742986 -2.53588849847967 -4.6256235296076 7.12570589238947
-11.0790871880271 -6.74338238456032 -1.49833004691384 1.60818965218284 2.09403807900169 7.36562068245628 6.77944094917991 14.374330589988 2.20008475563743 3.27335173866966 6.50397689125755 3.0143967368386 -2.98953144767068 -1.94960110404275 -1.76551144339821 -6.74106877066872 -0.475987365029074 -0.429165770790792 9.15319258949974
-9.83215460343794 -8.22186026139693 -2.33355650468306 1.09299149946733 1.82528462843462 7.17346349196001 5.23429551558061 13.8477059884505 0.630160002274948 1.26513352827592 5.02696767286821 1.67202058271928 -4.11877188249068 -2.77703985734419 -3.39131483598189 -6.06893095536665 0.402521757646042 -1.84597334428267 9.6695686860518
-12.995506477356 -8.12603206634521 -3.30693264007568 -0.569568824768066 0.623925971984864 6.03803424835205 4.31102447509766 12.534555721283 -0.225214195251464 0.65632610321045 4.95797901153565 1.79060821533203 -3.85471172332764 -2.17159099578857 -3.87132472991943 -8.65270442962646 -0.582109642028808 -1.04493350982666 8.67586688995361
-11.1917762496255 -7.17191312096336 -5.58881566307761 -1.04128072045066 0.655082728646018 5.76902868964455 4.66890337683938 13.1222234032371 2.024355914376 2.88788225867532 7.54215815284035 4.18156817176125 -0.825849507071755 -1.42911336205222 -1.94455907128074 -6.54883572838523 0.253929164192893 1.65107443549416 13.1238680145957
-11.4903159488331 -7.60422853123058 -5.69636300693859 -1.68756059299816 0.0712856899608276 4.8381647716869 5.25742288936268 13.0823874126781 0.550213302265515 2.61847730983387 5.65524622310292 2.29681249965321 -6.00054505955089 -0.395398651469836 -3.03139070164073 -6.89445069919933 0.713699782978406 -0.917809997905383 11.0288848530162
-11.1780227921226 -9.04768984534524 -6.64053576209328 -1.51882784583352 -0.810793330452658 4.28750188133933 2.40893990776756 11.596272537925 0.660502979972147 1.32539708397605 6.2313009001992 3.65405232689598 -2.18670504309914 -1.47204630591652 -2.52677576758645 -8.71003763892434 -2.97613566138527 -0.677540232918478 10.3797689177773
-12.2265521829779 -7.51448934728449 -5.75087660009211 -0.435252363031562 0.578978365117852 5.1465500051325 4.9524696523493 11.8014600927179 2.62853318994695 3.84869939630682 8.86194879358465 5.72966939752752 0.402876680547539 0.314123933965508 -0.536343747919258 -6.26629560643977 -1.93988912755793 -0.262639219110664 10.9980381185358
-15.1087205193259 -10.5831067345359 -9.13079807975075 -3.64782116629861 -2.25455067374489 2.71798541329124 3.08865191719749 7.15571524880149 0.274175904013894 3.45304229042747 7.04661109230735 5.50802733681419 -0.217550017616965 2.6951325156472 -1.68228504874489 -5.41118595816872 0.656261704184793 1.94763591072776 12.2892339446328
-13.3854533368891 -13.5516196424311 -10.7083769971674 -5.16070854013616 -3.20437347238714 0.136559373682196 2.57617939168757 6.38448322469538 -0.337353819066827 1.91581619436091 5.73065937215632 3.18134964162653 -3.46428024118597 -1.79873191660101 -3.36318885629827 -7.63508903330023 -3.11481773203069 -0.22398673837835 9.39420164281672
-10.684921689467 -8.57850498719649 -7.09525913758711 -3.62099690003829 -0.545313306288286 3.9299521966414 5.01382308439775 8.26820998625322 2.49238067106767 5.34467177824541 9.18544440702959 6.71288066343828 -0.71230167909102 2.48980479673906 -0.543472714857621 -4.90933651490645 -1.42551273866133 1.37518554167314 10.8354163690047
-16.4460572936318 -12.2875661589883 -9.96169183037498 -3.67187783501365 -2.82778641960838 0.988720919869163 2.65444472052834 6.38787081458352 0.581873919747093 2.72355845191262 7.19257738806985 4.76181986548684 -0.928984616019509 0.64135458686135 -1.66025635979392 -5.45229050896384 -1.05298898003318 2.48233416297219 8.29141905524514
-7.17189396077936 -10.4371527498419 -6.04728496724909 -1.60665500814265 -1.18545902425593 3.85292159860784 2.80588924234564 8.34646808450872 1.14064132517034 2.18582927530462 6.55950080698187 2.94675266092474 -3.64998996908015 -2.16836727315729 -2.90374744588679 -8.60000599080866 -3.39210689718073 -4.48218906575983 4.73885452097112
-10.3349097511985 -11.2622912667014 -5.94532234885476 -1.71142990805886 -3.7255862496116 1.87960021279075 1.26492945931174 4.52234904549339 -1.66427071311257 -0.882519080422142 4.36444823525169 1.8205849387429 -4.29693634726785 -2.78387863852761 -4.76375038840554 -8.53678162314675 -3.68402893759988 -0.44613678672097 5.83814971230247
-8.42061998193914 -11.9903717214411 -7.61427499597723 -1.22527505701239 -2.34682847803289 3.14568708593195 3.01910207921808 7.22051809484308 -0.46425058191473 1.58556841070002 5.74208067113703 2.69568918401545 -4.72080613916571 -1.22438813989813 -3.42281343286688 -7.19937898462469 -2.89336969202215 0.7443809335882 6.45986078435724
-5.30753891684792 -10.2568949959495 -7.04489319541237 -1.41106789328835 0.32612235329368 4.87014300606468 5.48081786415794 9.74074179909446 2.75424010536888 4.16922290108421 8.49469287178733 5.901562760093 -1.33354561545632 2.29487712166526 -0.173709800026632 -5.09662239768288 -1.10525887229226 2.21805770180442 8.10552222511985
-10.4180509133772 -8.31540313200517 -7.42730155424638 -1.75382438139482 0.337299199537796 4.85243973298506 5.60386547608809 13.3651686625047 2.37905010743575 4.02293762727217 8.99640736146407 5.52875122590498 -0.161346582932907 -0.078575281663376 -0.0491601510481416 -5.82986655668779 -1.13200965361162 0.408502431349319 6.80709442658858
-11.708387409557 -11.4358940471302 -10.2018394817005 -4.09211925159801 -1.52804568897594 3.72766586650502 2.31439586986195 10.6968521725048 -1.73231128345836 0.599081004749646 5.47433372844349 3.16190239299427 -0.874517475474963 -1.0546894420277 -3.17486194263805 -7.69660762440074 -2.54567149769176 0.360692943226208 6.27874370921742
-5.89070057435469 -8.86510967774825 -5.89155125184493 2.03186107115312 1.91322398619218 7.54314208464189 5.44183993773027 14.0860545678572 2.8502891107039 3.21627593473955 7.86371016935869 4.38238406614824 -1.60470890565352 -0.28868221803145 -1.02417110963301 -7.07485317750411 -1.34993481202559 0.788971666856245 6.69766116575761
-6.07235347574407 -8.48642741983587 -4.56205760782415 -0.113941305333917 2.54697883779352 7.63257873708552 8.03117740804499 14.7350150411779 2.78816974813288 3.59971798116511 7.54949653798884 3.43772590810602 -3.49405872171575 -0.320123785192315 -1.57507907694036 -7.17201434915716 -3.87081348245794 -0.946487539464776 5.51127327138727
-9.90213928222656 -5.45016441345215 -6.46889266967774 1.20867385864258 0.45959129333496 5.89196815490723 4.92220439910889 11.7714051246643 1.41032638549805 0.123752975463866 4.71525421142578 1.71583213806152 -3.43568000793457 -2.83030471801758 -4.26564178466797 -9.7631031036377 -3.0422836303711 -1.61523971557617 5.02818622589111
-7.54947153438221 -3.29053179134022 -2.19345728267323 2.53193791996349 3.79481156956066 9.0619009364735 7.95670922886242 13.550881468166 3.29125531803478 2.8225644458424 7.42505010258068 3.79706319462169 1.43246682773937 -1.80503145564686 -3.56745783198964 -7.70640627254139 -1.71706072200428 -0.182013190876354 6.65339597355236
-7.13780832290649 -2.95620203018188 -3.37481927871704 1.39807081222534 3.07090520858765 8.7106671333313 7.76197385787964 14.4092102050781 5.01742315292358 3.95252084732056 9.19074630737305 7.06325006484985 3.42882680892944 1.57153940200806 -0.846457004547119 -5.49926042556763 0.188527584075928 1.39819288253784 8.38827753067017
-9.95612318732522 -3.75602896430276 -3.97305853583596 2.01313416741111 3.60825364372947 8.85905663750388 7.611603901603 13.0572633006356 4.83778779289939 3.98940961144187 8.92993848107078 7.11908547661521 2.47579877159812 1.56375615380027 -2.18123038031838 -4.6775053284385 1.21836011193015 3.97386662743308 8.94972531578757
-8.88795052441684 -4.37547074231234 -4.81857643994418 0.896879568966952 2.8604473027316 7.98641623583707 6.78631724444303 13.5864631089297 3.85422934618863 3.42283381548795 8.59290064898404 6.77293814745816 2.69946421709928 3.25237692919644 -2.27399598034945 -4.4568019953641 0.319010153683749 2.41063250628385 7.84556235400113
-9.93761940002441 -4.16453285217285 -4.53141708374023 -0.0650054931640618 2.43452529907227 8.12401561737061 6.96124057769775 13.3633897781372 2.45677452087402 2.07283191680908 7.5958869934082 6.46640472412109 1.25052814483643 2.41559009552002 -3.47055168151855 -5.57808799743652 -0.240689468383788 2.97754650115967 7.99920349121094
-12.0284000136636 -6.42080838463523 -6.33475072167137 -0.84185368797996 -0.493928501822733 5.06208079077981 4.9812988541343 11.6933454773643 2.15852682807229 2.55951540686867 8.15524714209817 7.52812712409279 2.28681223609231 2.01797526099465 -4.77079159996726 -5.90464360497215 -0.0337634780190221 2.42825930335305 8.44443075873635
-9.85980433550748 -4.14897555437955 -4.41017359820279 1.49563294324008 2.14743023785678 8.34184723767367 4.53414040478793 15.6308204499158 3.46531372937289 2.16298561963168 7.7274110880765 6.07970410260287 1.90201741131869 1.2385309306058 -4.71337145892057 -6.59810465899381 -1.91816920367154 1.97060089978305 7.43235855969516
-9.21294968344948 -3.39583389975808 -3.80612747885964 0.638444969870829 3.7221775748513 8.70844657204368 8.49426181099632 14.8784335353158 5.15797049782493 5.97643096230247 11.3922439315102 10.5153837897561 5.25220305702903 5.2973786093972 0.347885201194071 -1.62521546103737 -0.111064841530538 2.36483199379661 8.04749686501243
-8.98028298291293 -4.23517151745883 -4.47211762341586 -0.067738732424651 3.69888857928189 8.25038794604215 7.91101626482877 14.7749886902896 5.37219885912808 5.86474684801968 10.3341334256259 7.17519358721646 3.48236159411343 1.39916876879605 -2.51708908948032 -6.88038941296664 -2.49068566235629 0.0707405003634349 5.97715357867154
-10.069783635573 -3.62567085786299 -1.56516785188155 2.97267775969072 3.93720775084062 9.62554412321611 7.29033141569658 13.844899706407 4.19179587797685 4.46157603697343 9.55960565046831 7.5403848214583 2.63380294279619 2.43800406889482 -2.55131477876143 -5.36387962861495 1.23638492064043 3.06619220213457 9.0013371034102
-10.2072741335089 -5.03610866720026 -3.69191997701472 1.48309261148626 4.01499492471868 9.1050952131098 8.71934539621526 14.0688453370875 4.55047256296331 5.64079028909856 10.8529332334345 9.4050629789179 4.60816032236272 4.4494851285761 -0.461178476160224 -4.52603023702448 0.806351965123955 2.85409862344915 10.12339145487
-8.34917703108354 -3.09629502729936 -1.77111688093706 3.14603075547652 5.28831610246138 9.23506722016768 10.852976174788 14.5554960684343 9.06420549912886 9.07921442552046 14.0473941282793 11.1496103720231 7.07593378587202 5.15184435410933 1.77158293290572 -2.68720689253374 1.76392588181929 3.11754354997115 9.79110416932539
-5.18378056612882 -2.95010556307706 -2.01838673678311 3.24032984646884 5.08059988888827 10.5631977167996 11.3202015009793 15.3677614775571 6.48719988736239 7.33455954464999 11.3223754015836 9.39196501645175 4.26603041562167 3.86031447323886 -0.406844988736239 -4.41807736483487 0.081445798006925 0.0991688815030187 7.89683447751132
-8.28616899143566 -4.30958741794933 -2.2519740451466 3.67049127925526 4.01701361049305 8.407885612141 8.63381773341786 16.432831407677 6.50107866634022 6.99070936549793 11.144328178059 7.80127531398426 4.10153776515614 1.71449095119129 -1.16630357395519 -5.05898851047863 -1.58507722507824 -2.74360650669445 8.49148565639149
-4.75860567092895 -8.44024057388306 -6.41644067764282 0.215093898773194 -0.620399188995361 5.15035276412964 3.27135591506958 13.8248124599457 0.832786846160889 1.204212474823 5.54396848678589 3.55822496414185 -1.43201417922974 -0.553369235992431 -6.08471269607544 -9.09238405227661 -4.24155969619751 -2.5032956123352 8.23475389480591
-14.3967545596036 -6.91920023831454 -7.21316271695224 -1.55065470608798 0.354281130704013 4.29653328982267 5.70492047396573 14.4756423863498 4.39469212618741 3.95031804171476 9.13273066607389 7.35925931063565 2.40723866549405 3.79756707278165 -2.33150988492099 -3.49025278958407 -0.736842450228604 3.05642384615811 11.8267552289096
-9.96817209070379 -5.7857761556452 -3.4177341634577 1.49985788518732 3.77228067571466 7.72858331853693 7.86618230993097 16.9973567401821 6.90805147344416 8.84408710653132 11.7793078249151 9.15355919057673 4.85809133703058 4.10138605291193 -0.967563646489925 -4.04756357019598 1.01810358220881 4.56990621740168 12.9390015428716
-5.46843471527099 -6.52685871124267 -7.73670139312744 0.361580467224123 -0.126595878601073 3.76166114807129 4.62179908752442 12.8215204238892 3.10048732757569 3.47101840972901 8.11324558258057 7.25440654754639 1.17102108001709 3.3063570022583 -3.02653636932373 -4.68253269195556 -0.102990531921385 2.75937423706055 10.4246645927429
-7.95377974076705 -5.32278303666548 -0.40440420670943 2.65910573439164 2.2748608155684 7.37624593214555 7.44302792982621 13.0396992726759 2.74014897779985 2.73850579695268 7.74348016218705 4.92260785536332 -0.889341874556109 1.38508267836137 -5.4519925550981 -6.72484831376509 -2.03580717606978 1.51961083845659 9.66852088408037
-10.5766378142617 -4.99951798699119 -4.41771180412986 2.56801455237649 1.89441149451516 6.66095583655617 7.61888067939065 14.5337240002372 3.98208658911965 3.74276869513772 8.77085488059304 6.39738695838235 0.750277926705099 1.7614273331382 -5.55053765557029 -5.24833161614158 -1.093710491874 2.89473097541115 11.360303809426
-5.41162791685625 -5.32411113218828 -3.24479403929277 2.14132008119063 1.91071495576338 6.42525753541426 7.40712818665938 15.7212489561601 5.15789494080977 5.24529251618819 8.56009277863936 5.89135536714033 -0.00148311094804399 2.78493771119551 -5.71130481199785 -3.47701564268633 -0.428080706162888 3.14805206819014 9.98010859055952
-3.9346283305775 -0.527306400645863 2.61719910014759 7.06859413493763 7.29674641002308 12.0298225056041 12.6656536232341 18.7038208614696 8.56985012401234 10.0921870838512 12.5214556824077 9.58465496410023 4.79308620799672 5.18082443584095 -2.58656390797008 -3.28036388050426 2.92647472728382 3.42105213512074 11.1442357670177
-9.29742572090843 -5.87299868843772 -3.71062609932639 2.55243828513406 2.73498490073464 6.95780232169411 7.7662730477073 15.7482307813384 5.54968788840554 7.73710587241433 11.4774661324241 9.87552979209206 4.29220154502175 4.67210724570534 -2.70312831185081 -2.21667811653831 1.40649464347146 3.8954930565574 12.7020483277061
-9.06506703116677 -8.06846592643044 -6.42605183341286 -0.373849608681418 0.921228668906473 4.84853389046409 7.03429534218528 11.7053516127846 3.11937548897483 6.5008547522805 9.65362431786277 8.69494702599265 3.02192618630149 3.43453051827171 -3.97371647574685 -4.1268479607322 -0.251847960732199 2.13824870369651 11.5128934600137
-5.90055083795027 -2.85207366509871 0.557135586305098 3.43406200842424 3.96483517126604 9.87185812429948 6.72625732855363 9.3618493123488 1.5897169156508 1.04554272131486 5.75574875311418 2.78388214544816 -3.08881759210066 -0.441549296812578 -8.51322745843367 -7.37074851556258 -2.71277808709578 0.566125874085859 9.97763061956926
-6.96873082247647 -4.92084874239835 -3.34964932528409 2.32347021969882 3.77629576596347 8.37707053097812 8.18043528470126 14.3220044222745 3.8309737292203 4.25143919858066 7.64443217190829 5.12708769711581 0.688986882296476 1.653820141879 -6.03277958956632 -5.11007298556241 -1.20380772677335 2.82249461087314 12.1329375353726
-10.4465660702099 -4.1041149746288 -5.69086119044911 1.81725743900646 0.960244690288196 6.42761567722667 5.37459615360607 12.7736268390309 2.3664250720631 4.49774030338634 8.01238587986339 5.80540231357921 0.529170547832141 1.95337060581554 -6.23380133021962 -5.50040289271962 -1.85319944728505 1.3647046435963 9.06723407398571
-4.74976939288053 -2.82516306963834 -0.74859828081998 6.70365982922641 4.54347783001986 9.68877392682162 9.20270949277011 15.0242417422208 5.63399964245883 4.57743149670688 9.58965855511752 7.22169857892123 0.502643403139981 2.90009861859408 -5.46324366656217 -3.70910853472623 -0.565618697079746 3.08803063305941 9.92218190106479
-5.7249965060841 -5.42065995823253 -1.35299867283214 3.66774755824696 2.77751737941395 7.97049814571034 7.88866335261952 11.2945666920055 2.77254968989979 3.59752661098133 7.76150995601307 6.08256346095692 -0.320531784404409 2.68164926875721 -4.82793611179699 -5.38626664768566 -1.32396882664074 1.80959040034901 8.61142069209706
-9.23387442502109 -4.20494948300448 -1.67586241635409 3.02695931521329 2.49892987337979 8.76621331301602 6.41104783144864 10.0903166684237 2.91687382784757 3.10471524325284 7.81789292422208 5.61203850832852 -0.374467000094327 1.66620625582608 -7.53519545468417 -5.75087653073398 -2.36465178402987 2.04231633273038 7.63282574740323
-13.7442802169106 -7.2894157149575 -6.59898221276023 -0.556940434195777 -0.524065373160621 5.41646731116555 5.66322767951272 10.2366381905296 1.78907644965432 3.02162039496682 7.7098747513511 6.27170813300393 -0.162170765616676 2.38673651435159 -5.37409817955711 -4.70800816796043 -0.890959141471168 4.29273092963479 9.59145605780862
-13.7481720404191 -9.90868877931075 -7.82084583802657 -2.09629749818282 -0.633328671888872 4.87635684446855 4.28422046141191 8.81034827665849 1.35135913328691 2.70995974974199 6.95979476408525 6.07541823820634 -0.500611539320513 1.98825049833818 -6.52496456666426 -3.68586468263106 -0.921115155653521 3.48856139616533 9.27389312223955
-7.90410395535556 -5.59105845364657 -0.199702939120208 1.50913743105802 4.15413025942716 9.54569033709439 8.16109494295987 15.8397848996249 2.95056275454434 4.08864430514249 8.27812890139493 6.29162434664639 -0.161300381747161 2.21685723391446 -6.21388789090243 -5.18163653287021 -0.893848141756926 2.26895741549405 9.26523617831143
-4.49906535582109 -5.54543490843339 0.230148358778521 -3.0340480370955 1.40983681245284 7.42768768830733 6.49354366822676 11.5371337370439 2.22440342469649 3.73402123017745 7.82615952058272 6.40273003144698 -0.439166979356244 2.28864674134688 -5.83028026060624 -3.23935885862871 0.0102806524796932 3.05039314790206 10.439323945479
-7.51754276969216 -5.88203709342263 0.785162995078348 -1.55493252494118 1.49684817574241 6.27629668495872 6.44566352150657 9.39074857018211 3.00833041451194 2.82482249520042 6.84190661690452 4.26154620430686 -1.98442166068337 1.76227099678733 -5.70934574820778 -4.74073498465798 -1.19432919242165 2.91098792336204 10.4074798323891
-6.42881070917303 -3.48551236932928 2.39912927800959 -2.41420995538885 2.71638620549982 7.59699953252619 6.50697935277766 11.656710988825 2.1732534235174 3.54393518621271 8.31501424962824 5.89244116002863 0.221433049982245 3.14450014287775 -4.59343396967108 -4.23495733087713 -0.946678751165216 2.43762148076838 11.0349701708013
-9.42003851803866 -3.21884947690097 0.649249735745517 -3.91401511105624 0.936124506863681 5.5334565075961 5.74295968142423 9.46982163515958 1.73540753451261 2.96393746462735 7.58830517855558 6.11077851382169 -0.183876332369717 4.40661305514249 -3.1917403307828 -2.22739439877597 1.0050951871005 4.73175782290372 12.4507834347812
-8.55638856887817 -4.66556138992309 0.400123882293702 -4.961803150177 -0.276570987701415 5.04466180801392 5.55577020645142 9.31140117645264 2.28103380203247 5.02560739517212 7.79236822128296 5.72615842819214 -0.0871140480041497 3.93846921920776 -4.8440052986145 -4.24341745376587 0.0477412223815925 3.40509538650513 13.1535118103027
-2.7406607281078 -2.42526728023182 3.95369046818126 0.0826596606861472 4.86548608433117 10.4204778064381 10.0574383128773 13.7261137355458 5.74240106235851 7.47307389866222 11.2480692256581 8.35042947422374 2.93747800480236 4.91495984684337 -3.65841204036366 -3.26269823421131 0.385521828044546 2.36795419346203 12.776907860149
-5.62565735036677 -2.55234840566462 3.33118888681585 -2.62200668508356 2.59497615640814 8.20943233316595 8.88617107217962 10.6489774877375 2.99390479868109 5.36611816232855 9.5571963483637 6.30196544473822 0.928980558568782 3.74662181680853 -4.67676666433161 -4.63991096669977 -1.71204498464411 0.629799574071711 11.1865679914301
-6.02285680337386 -2.7254553751512 3.37617578939958 -2.52031049294905 2.48023596243425 8.07482996420427 6.41935530142351 14.3033465428786 3.31293669180437 2.83693018393083 7.77567186789079 6.03907194571062 -1.01798924966292 2.79976931051775 -5.04671773477034 -4.06409368081526 -0.536112876371902 2.87731161551042 10.7286433263259
-7.94689222682606 -5.67516561854969 0.576371704448352 -4.25185247768055 0.552640472758899 6.56730321537365 3.58324102054943 12.9159722674977 0.57590249668468 1.52764466892589 6.12065271030773 6.74373487125743 -0.0872406612743042 4.11114648472179 -4.16171308864247 -2.80682417262684 1.53436616550792 6.30194619785656 11.5740380633961
-7.18267621127042 -4.72510518160733 1.38935099515048 -4.38535489169034 0.740987881747159 6.00927840146151 4.84625922116366 12.983379944888 2.23515807065097 2.34435759457675 8.06518755826083 7.14192210110751 -0.870706454190341 4.01499377163974 -4.14065350619229 -3.09253872958097 0.351564511385831 4.88929758938876 11.0018993464383
-8.86169215115634 -5.34448595913974 1.28310803500089 -5.32264681729404 0.32696751681241 6.06440190401944 4.9052489194003 12.9128964337436 0.83266476717862 1.04317311373624 6.37609509554776 4.98694447604093 -2.15425463589755 1.77921704378995 -5.43181200894443 -4.01068468960849 -1.6936165896329 3.24945668307218 11.4631054791537
-11.2306561556729 -6.46061564358798 -1.30048037442294 -7.08241892727938 -2.18137598904696 3.95403813448819 3.98221062746915 11.1536526593295 1.29335545626554 0.891873827847569 6.6202111157504 5.71321152773771 0.0140795621004983 2.96657322970304 -3.9811768618497 -3.35951662930575 -1.85583163174716 0.639482012662022 10.5400147351352
-12.1947920365767 -7.89107346968217 -2.34656739668413 -8.65383363203569 -1.6681921525435 3.0136983351274 3.60061716599898 11.6812565283342 0.286739106611773 1.47277426286177 6.46686338944869 5.48597406907515 -1.6479399247603 2.68814730210738 -5.06882882551713 -4.01465821699663 -0.0209219499067821 2.94145655198531 9.94271111054854
-6.53540353775024 -5.70283823013306 0.424120616912841 -4.85218744277954 0.806448650360107 6.11163682937622 6.96068353652954 11.0382573127747 1.40174932479858 4.34416933059692 8.27647752761841 7.44080228805542 1.34610719680786 4.32242746353149 -3.47242479324341 -2.00342111587524 0.548220348358154 4.38154096603393 11.7115942955017
-3.83842676336115 -1.50143449956721 4.26973897760564 -2.62828462774103 1.97511464899236 7.2026384527033 6.68018037622625 13.0260971242731 2.21849901025945 3.42615587061102 7.06255609338934 6.2441538030451 -0.560085470026191 3.16851217096502 -3.76884096319025 -3.88460939580744 -1.01505296880549 1.31591779535467 10.4814871007746
-5.10781024586071 -4.48593448292126 1.57681919444691 -5.72691844593395 0.225926173817026 5.73479057658802 5.27410961497914 10.8510854374279 1.64911819804798 4.36554600108753 7.3489596973766 5.65349460948597 -0.767535435069693 2.72488190044056 -4.52549098621715 -2.97801326404918 0.630596889149057 4.77813125957142 10.5177009235729
-8.00275081287731 -5.63822597156872 -0.418758808482778 -5.81485217701305 0.0544849048961282 5.18559604991566 4.7676063190807 9.65622812617909 0.289821208607066 2.06557136882435 6.28204876292835 5.72781521190296 -1.10964435230602 3.19923740733753 -4.87025684009899 -3.16382068287243 -0.114050327647817 3.91676193584095 10.6783519398082
-10.5657930287448 -5.12050723162564 -0.0640611561861917 -7.26264475909147 -2.04701136675748 2.55241013440219 2.75479794415561 9.94928217801181 1.46271134289828 1.5740404215726 6.52736760052768 4.65296364697543 -1.31652545061979 1.65088940533725 -5.95300005999479 -5.0785531910983 -1.17324160662564 2.23377610119906 9.98631525906649
-6.5003475969488 -4.94233368093317 0.699908750707454 -5.41132019216364 -0.544643861597233 2.64250041788275 5.40319110696966 13.0311873132532 2.06523467844183 2.3884053403681 6.75509597604925 4.54902889078314 -2.03254745656794 1.34404231851751 -6.47532127553766 -5.28709648305719 -0.724085313623601 1.93439819162542 10.3424387151545
-6.10247029391202 -0.902936831387606 4.07737170132724 -3.30949200716886 2.46571932705966 8.30565176877109 6.36509238156405 13.037791594592 3.10358439358798 3.0284367648038 7.70532618435946 7.37589846524325 1.06426821621982 4.40334235104648 -3.21894253817472 -2.82816685763272 -0.2480524930087 2.90932475003329 12.3334609118375
-8.91095609231429 -2.59996861978011 1.35573702292009 -5.84495801492171 -1.17803449197249 4.8587372823195 1.92205172018571 11.4805143399672 2.22454767660661 1.70820932821794 6.50454645590349 4.95841913656755 -1.82003659768538 3.61762648062273 -2.60799092812972 -0.592480369047685 1.53189497427507 6.29427462057634 13.8111517949538
-9.30982153632424 -3.22095816352151 0.787548611380839 -3.11894934394143 0.474644253470682 5.28056676171043 5.77560002587058 12.3190966346047 2.65797383568504 2.32198960564353 7.74513108513572 6.5741439559243 -0.179875781319357 3.00719411156394 -4.23129027106545 -1.77660124518654 -1.28744070746682 4.99421174309471 13.342421839454
-6.707273422588 -3.21200173984874 2.48624807704579 -1.39232438694347 3.97584253657948 9.21470457423817 7.84966570247303 15.8245301853527 5.41029745448719 3.9881086956371 9.52671009410511 7.50088220943104 1.06334120143543 4.63939195979725 -2.98040193210949 -2.90004914890636 0.178737701069224 4.03912741054188 11.3368368755687
-8.47227960933338 -2.91575342525135 2.13532060276378 -2.70593553889881 1.02589028965343 6.69087690006603 3.6673564304005 14.5432476390492 5.19727605472912 3.62284749637951 9.46869510303844 8.23218244205822 2.80305665623058 4.24226754795421 -2.86756426204335 -2.67286974300038 0.481516777385366 3.54526895176281 11.8323754657399
-6.22959258339622 -2.98975684426048 2.93969319083474 -1.57749678871848 1.04601071097634 6.97189018943093 4.42412636496804 12.8378569863059 5.51907036521218 3.94723484732888 9.70577070929787 8.78616020896218 2.03730557181618 4.95768330313943 -2.1010105826638 -3.66514708779075 2.88911602713845 5.84592602469704 12.2105572006919
-6.39985569607128 0.11674395908009 3.23989096988331 -1.94485005031932 0.852932847629894 6.45382968295704 2.69340411533009 12.7718571792949 3.15706435550343 1.73358432162892 7.06638232577931 5.73191062320362 -0.904519163478504 2.63720980991017 -4.95363339077343 -4.16618069301952 1.07439700473439 5.27172652591359 11.2778061996807
-6.97236828370528 0.820266680283979 0.884765581651166 -3.98396305604415 -0.203048749403521 5.50145717100663 1.72191138701005 12.8330058618025 1.32515521482988 -0.841602368788287 4.84680839018388 3.72340770201249 -2.38027004762129 0.780809359116986 -5.21413998170333 -5.73714260621504 -0.032489819960162 3.99898143248124 9.54426379637285
-8.93706548430703 -4.85305059172891 -0.179312112114648 -4.02362287261269 0.442750570990821 6.42178690216758 3.83555567047813 12.0018545367501 1.95891344330527 1.47993242523887 5.14708769104697 3.17252886078574 -2.87134587981484 3.39115202210166 -3.36959684111855 -1.04394948699258 3.23559057495811 7.71295320770957 13.6557515837929
-10.6526839559728 -5.00198624784296 -1.96055100614374 -3.14702294523066 1.80159975832159 7.18622519319708 4.84218527620489 13.2799277478998 2.05551554506475 3.52988840883429 6.69603373354132 5.81127478426153 -1.06464265043085 2.43972040956671 -3.16421960050409 -3.0536181753332 1.39732767885382 6.68815543001348 12.8203232461756
-8.39805148731579 -6.08153270374645 -0.0391208995472319 -4.06557201038708 0.0176971088756197 6.02403427470814 2.29320217479359 12.7206189762462 2.18521190990101 2.00060440410267 7.0907523762096 5.31617332805287 -0.944331394542349 1.24770141948353 -5.79212497364391 -3.57856296192516 0.993260158192026 5.95808006633412 12.0087998043407
-6.24135337309404 -3.85146270231767 1.56135620637373 -0.633334497971969 3.2249514059587 8.72470535798506 4.55062546296553 14.0301045374437 4.18570007844405 3.0775953726335 7.61919846101241 6.25477470918135 0.615435262159867 1.93210281892256 -6.64951262907548 -4.20691047148271 0.916695256666703 5.19077839417891 10.7917095617814
-5.99130994623357 -1.60827428644354 3.16647928411311 -0.973985498601738 3.81004350835627 9.60265987569636 5.27219312841242 14.4508735483343 5.36273592168635 3.42118375951594 7.74874036962336 3.50472658330744 -0.720458810979668 -0.170345133001153 -5.88923818414861 -7.511586969549 0.261072332208808 3.95626657659357 10.4989868944342
-5.33767601359974 -0.13512512553822 3.91840747486461 -0.151978458057751 3.51723006855358 9.15690997730602 7.21771625172008 14.9397154201161 5.00270274769176 3.8694391597401 9.01037315021862 6.92539600025524 0.416813885081897 2.41585925709117 -5.70052238811146 -1.89370437968861 0.674258266795764 6.08079627643932 11.5848374713551
-5.57202582792802 -0.223961405320601 4.45553631349043 -0.333841852708296 3.3874306158586 9.5037726835771 7.07014889283614 9.12875313325362 0.315783925489946 2.46486801667647 5.1008734182878 3.54827732606368 -1.8593373818831 0.405654378370805 -7.29690032438798 -4.69513564543291 0.737697072462602 5.60480827851729 11.7826332525773
-4.52580391276966 1.05139697681774 5.83867229114879 0.351128231395375 4.98596252094616 10.9050952304493 8.50399840961803 10.8495513309132 2.96692527424205 3.36883319507946 6.31058658253063 5.02880824695934 -0.414933551441539 2.24222434650768 -6.40479408610951 -5.15780197490345 0.42850364338268 4.99012244831432 10.9520908702504
-1.17082085175948 4.88102565245195 7.20260463194414 4.61190257505937 7.1417592568831 13.2222183747725 10.348983149095 10.9843462510542 4.62903247313066 4.29356513456865 9.03170190290971 8.03180823759599 1.95420775847002 3.30016742186113 -5.23559631867842 -4.84242691560225 2.44057784513994 6.3008168740706 12.7921846909957
-0.211122209375556 3.54157382791692 8.57351238077337 4.48577338998968 7.81611377542669 14.0986996347254 12.9092772657221 11.8592861348932 6.94937545602972 9.03461105173284 11.1554454023188 8.35226756876165 2.61177760904485 2.05403453653509 -4.20537155324763 -4.46030014211481 3.82990104501897 7.61095935648138 12.6313536817377
-0.107614994049072 5.34448003768921 6.76478719711304 6.78859853744507 9.80998706817627 16.1391472816467 14.0578832626343 15.0209124088287 7.03971815109253 7.44254541397095 10.5535483360291 7.70185899734497 1.25517702102661 4.17761945724487 -2.98555612564087 -3.26968240737915 2.06516313552856 6.14194631576538 13.1858313083649
-1.22097668214278 0.51342311338945 4.8391210122542 3.3438703103499 8.13344111876054 13.8393599076705 11.4512254281478 12.416681913896 4.48761287169023 6.57249274687334 9.52990498976274 7.40170016722246 2.77648463682695 4.77152648405595 -2.23734554810957 -1.96658215089278 3.47422805265947 7.67126765684648 15.1955066009001
-2.93440856066617 1.3656965342435 4.03880177411166 2.9783559885892 5.29118595990268 11.5008064356717 10.2936850634488 12.6004563418302 4.00632534894076 5.12725983532992 8.51267205151645 6.14818535718051 1.21196137341586 3.29618893536654 -3.26296652880582 -5.42102278796109 -0.42058028307828 4.10075531872836 12.5318776217374
-2.24443256204778 3.41715896779841 6.30198753530329 4.16377056295222 4.93192852193659 10.0818771188909 7.70230663472956 10.6797512834722 4.75674427205866 5.99803627187556 10.4518636530096 8.97321880513972 2.86474788839167 5.5716179674322 -0.37948047464544 -2.96827518289739 0.2760104005987 4.40984810048884 11.947578794306
-5.14357018904252 -0.346363310380415 3.81284975572066 -0.408951048417524 3.43792414231734 7.59097933335738 6.26525949998335 8.18566965623335 4.79634260697798 5.57275652451949 10.2341978506608 8.30035757585005 1.71167730851607 5.6490514235063 -1.23709321455522 -2.3719217820601 1.00328039689498 4.88141321702437 13.2201325850053
-5.41623492674394 -1.43442149595781 4.09603886170821 -1.41386599974199 2.9039345221086 8.02518276734786 7.20204453034835 7.46150688691573 4.24700550599532 5.61092094941573 10.4025292830034 9.34885839982466 3.05355076356368 5.30283741517501 -0.789886431260541 -4.14184947447343 -0.139907793565229 1.36378578706221 9.49536613984542
-7.82645646008578 -2.65477028760043 3.09937533465299 -3.5740684595975 0.647857275876131 6.05803164568814 3.97403773394498 8.1547609242526 2.6060844334689 3.66349276629361 8.96413096514615 7.37922629443082 1.09818991747769 3.42520579424771 -3.00427666577426 -5.2651256647977 -0.086944970217619 1.87525424090299 8.96612032977017
-5.46068470694802 -2.57502072074196 3.23141295693138 -3.39173405387185 2.11094004891136 5.97417075417259 7.67001731178977 7.3312559821389 4.44436557076194 5.92518908760765 11.3884096839211 9.93325478813865 3.28425032875755 4.99767215035179 0.399458954551005 -3.37533467032693 1.32407099983909 1.57154567024925 8.69659049294212
-4.48447800549594 -0.926916131106289 4.89863490191373 -1.36112595471469 4.08285235491666 8.12986086932096 9.21651171770963 7.73511599627408 6.86313056078824 7.85791300860318 13.3588566693393 11.8288559826938 5.20183180895719 6.08132647601041 -0.565605172243984 -2.70284653576937 2.12842654314908 0.817817679318516 9.78033064928922
-2.55920965021307 -0.110355203801934 5.87484186345881 -0.266713922674004 3.753887349909 9.09843462163752 7.33671301061457 8.39803617650812 6.30877321416682 6.10124605352228 11.470515424555 9.68861215764826 3.42869966680353 4.59950845891779 -1.54630834406072 -4.52403241937811 1.234356099909 -0.742954080755059 8.67627828771418
-1.76769159490412 2.1991644079035 7.84027578180487 0.0856084997003741 4.18320943659002 7.60582448785955 7.67815019434149 10.1237650090998 5.84981157129461 4.68649579828436 9.60872318094427 6.94184781854803 1.18694402521307 2.76858045404608 -5.13666628057306 -4.83590601140802 -1.41850374395197 0.143206613714046 9.67755939310247
-0.352717529643666 0.491116393696178 6.52080808986317 0.962355483661998 4.3604210506786 9.85896955836903 8.07884012569081 10.1058958660473 7.58482538570057 5.72244345058094 10.3036721836437 7.31779848445546 2.5293024669994 4.06719194759022 -4.02480043064464 -5.97231973301281 1.49665438045155 1.95683752406727 10.6742590557445
0.0261826861988403 3.45644048344005 7.5340686191212 1.1844010699879 3.40570310245861 9.05797437321056 7.33740762363781 10.6996231425892 5.92898133884777 5.11852792393077 9.31922200809825 6.11248258243907 0.484968696941028 3.18567327152599 -4.54699846614491 -3.99070116389882 0.675344978679309 3.85190633427013 12.3481603015553
0.0787940892306231 3.27847823229703 7.91798171130094 0.390285101803865 4.62689932909879 9.90058335390958 8.91194781390103 13.6478033932773 5.45884570208463 5.60443839159879 8.95322379198941 5.87896689501676 -0.738537224856291 2.58184870806607 -6.10078278454867 -5.01222077282992 0.70580634203824 1.14838751879605 11.7631174000827
0.684785001928155 3.12643729990179 7.55234443491155 0.460606687719171 3.65328227823431 8.40513908212835 7.3382998639887 10.9682685071772 3.59970104044134 3.58358108347112 7.84242355173284 4.84646426981146 0.239226453954522 1.88474761789495 -7.10476768667048 -5.70641411001032 -0.805394059961493 0.963021391088311 11.5289331609553
0.0570183147083618 3.47691062580455 8.59766296039928 1.39857391010631 4.93268016468395 10.6309800494801 7.73587421070446 12.2346124995839 3.33881477009166 3.44055751453746 7.36705878864635 4.51481059681285 -1.04262729991566 1.41160968433727 -6.63375660289418 -6.34901234019886 -1.02454944957386 -0.110891307484021 8.99044421802867
-0.574043403972279 4.30812059749256 9.255239833485 1.48960672725331 4.93454538692128 10.7548526417125 8.88231788982045 12.9043656479229 5.10777174342762 5.91773210872303 9.69545828212391 5.75716577876698 1.92349802364003 1.59028421748768 -6.21905721317638 -5.8483659137379 -1.73113263737072 -0.758812080730092 7.64405523646962
-1.10145949450406 2.77414036664096 7.79563713940707 0.0904388514432029 3.99142933758822 9.80128384503451 7.90057469281283 13.1888029662046 4.36145306500521 4.17906952771273 8.13430310162631 5.95659066113559 1.03603650006381 2.29134274396029 -4.27958106127652 -5.12871359911832 -1.52486228075895 -1.31466864672574 8.25013638409701
-0.111779004877263 4.62238714044744 9.43754407709295 1.68617173975164 5.41795083826239 9.83715221231634 9.75015279596502 14.6424247915095 4.50303956812078 5.30884858911688 8.82218286340887 5.14971753900701 0.99371263330633 1.51533624475653 -4.19516637975519 -6.52146604711359 -2.8394420450384 -3.82159879857844 8.37975999658758
1.72172542051835 3.56197066740556 7.84405703978105 0.653457598252729 3.78081317381425 7.87369246916337 6.65530581907792 14.215221600099 5.07645793394609 4.64140410856767 9.05072875456376 5.41111560301347 2.14144797758622 1.11197562651201 -4.34432796998458 -6.46894459290938 -2.90423397584395 -2.63084797425704 8.41608806089921
3.33369366038929 6.04182831157338 10.0714966427196 2.77412525523793 5.6347133289684 10.0510479580272 8.18759266246449 14.3022264610637 3.31692043651234 4.5237285267223 7.98811642039906 6.01156250346791 0.409467853199352 3.15011040080677 -4.12273391376842 -4.48337348591198 -0.781753383983265 0.819963611255993 11.5136615406383
3.3133885123513 8.50516764900901 11.9315392234109 4.55516783974387 8.12186591408469 13.0069324233315 11.2302357413552 15.8006482579491 7.41559474251487 9.2196966864846 11.3355266310952 7.53192202828147 2.46939055702903 4.23337619087913 -1.63902886130593 -4.38433869101785 0.508769676902077 0.877599404074928 12.3746387221596
3.51901848532937 8.6317084572532 12.0094350121238 4.93176777579568 8.18591053702615 13.5213764450767 10.6646769783714 15.4061765215614 7.24997933127663 7.82803662040017 11.4331796906211 8.43112881400369 2.71094639518044 4.0412314675071 -1.65258948586204 -4.88145606301048 -0.981803581931374 0.183405234596947 10.9029949448325
1.60777522000399 4.50393820675936 8.66438055905429 1.35195971402255 5.15711928280917 11.3090958681974 9.8872819033536 12.7105898943814 5.26854563626376 5.88358355435458 10.9219174471768 8.4664120760831 3.71829367550936 3.94985628995028 -1.37803029147062 -5.4184756192294 -1.67871045199308 -2.33095311251554 8.11725283536044
1.29214552099054 4.74392107183283 9.11851957494562 1.62272909337824 5.40482690984553 9.21418502981012 9.03809621984308 12.8405607050115 5.82690599614924 5.14062765294855 10.7772591417486 8.80727556402033 3.00226476842707 3.30796983892267 -1.79497358148748 -4.74817106073553 -1.34462949579412 -1.51499006097967 9.24491909200495
-0.845926406166772 1.81279456398704 6.56353175423362 -0.614891173622826 1.54353511116721 6.89854800484397 6.98110663674094 10.4407862403176 3.45617663643577 2.9635084845803 7.92267119667747 5.62035548470237 -1.96461880423806 1.2241057135842 -3.55779850699685 -7.26544773795388 -4.49140560843728 -3.43046963431619 9.33192622444846
-0.325420370968907 2.51603508862582 7.40039444836703 -0.302967062863438 3.3187332240018 8.53844452771273 7.02107239636508 12.7230291453275 4.99965382489291 5.01967526349154 10.8400449839505 9.49992371472445 1.75376225384799 5.87337113293734 0.020175942507656 -1.8875884923068 0.91152954968539 2.89775563153353 11.9616589632901
1.31305256756869 4.74028340252963 9.7923187342557 2.69100418957797 6.0980753031644 9.81106940182773 8.53509751233188 13.9742395010861 6.00142327221957 5.73197689923373 10.0501059618863 6.89989891919223 0.775823983279142 2.6723932352933 -2.69988020983609 -5.09568747607144 -0.00870474902066221 0.160671624270353 11.6522049036893
-1.70994143052535 4.11746926741166 8.89833398298784 1.37252088026567 5.0321850343184 10.1746406121687 8.61912293867631 14.1993174119429 6.47448010878129 6.29355378584428 11.31819005446 9.49592252211137 2.53559632734819 3.49593968824907 -1.39225725694136 -2.77115587754683 0.773697332902387 1.52237363295121 13.438487963243
0.666682095961136 4.63293442292647 9.30583509965376 2.23047718568282 5.24119934602217 10.9353455023332 5.86066422028975 14.4376920179887 6.30882725282149 4.16582855744795 9.16021856828169 6.71615585847334 0.433928342299026 3.02137455506758 -3.56118503050371 -4.44462123350664 0.281708569960159 2.37412247224287 9.51293692155318
2.88273567719893 6.79564137025313 10.8151134924455 4.73582977815108 6.55915779633956 11.521299310164 9.81662697358565 14.6552147345109 7.83274597688155 5.37170357270674 10.304740376906 7.19686455293135 2.49515671296553 3.40343136353926 -1.73803954557939 -4.72400145964189 -0.260014109178023 1.30825466676192 9.47926611466841
1.27883968353272 4.15314254760742 8.52050933837891 2.72631416320801 5.5309778213501 11.7113414764404 9.27119693756104 13.6944788455963 5.74133548736572 5.08131656646729 9.80443153381348 6.91046199798584 1.33048305511475 2.84125099182129 -2.06516590118408 -5.4586404800415 -0.487388038635252 0.776796913146974 8.4019495010376
-0.24101453260942 6.23142237229781 8.64158768220381 4.02708715959029 8.44047922654585 14.2947139219804 10.6917886213823 14.66712493463 6.18449587388472 5.35532946153121 9.33499474091963 6.59118170304732 1.22981543107466 2.2548245863481 -1.84295468763872 -5.62929730848833 -0.795593313737349 -0.16598897413774 7.17658228440718
-1.38478481986306 4.745601532676 8.21964823982932 2.00935351631858 6.20012080452659 12.103698609092 11.2815550544045 15.3486794211648 5.26831519386985 6.30789649269797 9.90891015312888 6.49277198097922 0.797448990561744 2.22327029488303 -1.60177624442361 -6.19135105826638 -1.72786343314431 0.703996536948463 7.26767527840354
-1.37070859562267 3.01748453487049 7.45384775508534 -0.33806813846935 5.02798925746571 10.5475991855968 10.0831316601146 14.3780292164196 5.14537607539784 6.07078062404286 9.41890226710926 6.65188871730458 2.55513845790516 3.2866209637035 -0.984094749797475 -5.13605130802501 -0.202749382365834 2.01334654201161 9.15083586085926
-1.41468693993308 5.8284761688926 8.66047022559426 1.66445181586526 7.30431959845803 13.1280345700004 11.8569147370078 15.5440135977485 6.41169951178811 6.61810991980813 11.4860908768394 9.39508507468484 4.26464674689553 4.42458269812844 0.12371371009133 -3.90233495018699 0.265948512337424 3.54746077277444 10.4443261406638
0.383962596546521 4.98304077495228 9.34680744517933 1.54108139384877 6.84851356853138 12.6624107014049 11.7846946369518 13.7497865806926 5.56587883342396 5.98568245280873 10.5807857166637 7.54217716563832 2.60642143596302 3.16927524913441 -1.62186244617809 -5.19079402576793 -1.15759662281383 0.150796855579724 8.77995487559926
-4.67745839899236 0.34545267278498 5.28289163762873 -0.488875024968927 4.82016599828547 10.412693864649 9.55158079320734 12.2912553613836 4.50869215184992 5.58552492315119 8.98805845434016 7.4359077280218 1.88555563146418 3.37418020421809 -1.8206373388117 -3.93483220880682 -1.42787229364568 3.68050707036799 9.8518480127508
-3.97001856023615 0.783162897283379 5.52140695398504 -1.28485506231135 3.41627580469305 9.56269151514227 9.21666080301458 12.7096441442316 4.87793046777898 6.5222652608698 10.6418793851679 8.94301587885076 2.85535604303533 4.53987867181951 -0.0792657678777537 -3.52602022344416 1.82567197626287 3.83877641504461 10.0840309316462
0.190853248942982 5.09653390537609 8.00562204014171 2.23325074802746 6.04109014164318 11.8557015765797 10.060217033733 13.0729757655751 5.21053422581066 5.51909364353527 9.27617896686901 7.1076547015797 1.75691426884044 3.26224626194347 -1.89472948421131 -5.16696344722401 0.159170280803334 2.74983228336681 9.40738834034313
2.14840260418979 4.16294995221225 8.78975048932162 1.60680714520541 7.4485391703519 13.0103286829862 12.9407996264371 15.2451082793149 5.83929577740756 7.45779744061557 11.0918253985318 9.85070410641757 2.50748482617465 6.10538998517123 0.00618687543002139 -2.15637454119596 2.7388748255643 5.01701775464145 12.0088638392362
-1.46587304201993 3.28120394620029 6.76303072842685 1.01765128048984 5.34335299405185 11.2552105990323 11.2294528094205 13.4031924811277 4.43062849911777 5.64844103726474 9.46629210385409 8.10020991238681 1.71226664456454 4.54110022458163 -0.795367518338288 -3.78832367983731 1.24728842648593 4.04338999661532 10.485506733981
0.963997398723254 5.49194768558849 8.7396636356007 1.64410165439952 6.44167379032482 12.153579269756 12.3077912677418 15.9248593200337 5.45181516300548 6.58028176914562 10.7718057979237 9.55877307545055 3.26257375370372 4.95721582065929 -1.32104059566151 -3.52833315242421 0.592539345134387 5.04495862614025 11.1648183215748
-2.43466382460161 4.66064924760298 7.30012888474898 0.312332101301713 5.14657015366988 10.9508485273881 11.2477645353837 16.2187254504724 5.01187033219771 8.41313356919722 11.0255202726884 8.6632661299272 3.31787581010298 4.74468225999312 -1.07881360487504 -4.81607633070512 1.06204218430953 3.61821455522017 10.3042630629106
4.71156622279774 9.34532333720814 11.5907471310009 4.47180010188709 7.22605825770985 11.4091928135265 11.2484781872142 15.2854536901821 5.75467707027088 8.39228750575672 11.107379211079 8.61354948390614 3.95358015407215 4.05696035731922 -2.30652402531017 -4.58040021549572 0.695337546955454 2.71985746730457 9.63946701396595
5.55243385488337 8.17349994832819 11.9962500398809 5.30008781606501 8.25738514119929 13.9915281599218 10.9966648882086 17.8950871294195 6.63838661367243 7.10716427022761 9.97694576436823 8.16381252462214 2.56652439290827 2.79139984304255 -4.03140746896917 -6.30684768503362 -1.35023032968694 1.40834129506892 8.09806812459772
1.77343811555342 5.24004711671309 9.18442835374312 1.63359894319014 6.27285923524336 11.9029718832536 10.8016659216447 15.6607383684679 5.35812820954756 6.77588905854659 10.1020275549455 7.04599918885664 1.96771778626875 4.37816586060957 -3.32446036772295 -2.23383079008623 1.33908810182051 4.21610321565108 10.9316979841752
5.609758012945 8.68771039789373 12.1209603483027 5.22953855341131 8.12528955286199 13.0252569848841 12.8861066037958 17.718246393854 8.87704431360418 10.3910194570368 13.7561320001429 10.9945880109614 5.25092469995672 6.32017289941961 -0.935287839716132 -1.71254385167902 2.65801393335516 4.93969308679754 10.9930425817316
-0.16384329362349 4.1001595063643 7.04077229933305 0.625917295976119 4.52987847761674 9.58251986937089 9.35583005384965 14.6340433164076 5.35546193556352 7.18616853193803 11.011589865251 8.25882993177934 1.9936207337813 4.72146687941118 -2.34216703935103 -2.59795584245161 -0.299629350142045 1.9635685487227 9.57622609571977
1.96123295697299 6.64996796521273 8.60556202801791 2.51550370129672 5.68074017438022 11.5314334002408 10.3978393641385 14.4888167944821 5.24267083081332 8.00701409253207 11.3926461306485 11.7448571291837 5.05070477398959 6.40446167859164 -0.833485785397617 -2.57554740038785 2.05870514782992 4.16396218213168 10.3565209475431
3.08510551452637 8.26494750976563 6.90898189544678 3.29680500030518 7.23769054412842 11.5533090591431 11.0315934181213 14.8986843585968 6.04883823394776 6.74566516876221 11.7809115409851 10.9363614082336 3.83047542572022 6.68750247955322 -1.7337812423706 -0.18007411956787 0.883074378967287 3.4719711303711 11.2298770904541
-2.48600632060658 2.6740440715443 5.84450763355602 -0.673197330128062 4.38912147175182 9.60360568653454 8.92353767048229 15.7024226773869 5.90608638416637 7.18565982471813 12.5805491794239 11.0709356654774 5.22699874531139 6.44845622669567 -0.675333560596812 -0.115959705005992 0.281892238963735 2.3506912578236 9.94378942142833
-2.91792244477706 2.10472732023759 5.89688449339433 -0.247588582472368 4.49549537138505 10.0279074235396 9.88666205839677 13.5530462785201 4.37083297209306 7.02624469236894 10.5309992356734 9.70854001478715 4.45548110441728 5.34948497252031 -1.7579721884294 -3.3566107229753 0.343449167771773 2.87822776274248 11.2692199273543
-3.83179440931841 1.18886026902632 5.59946188493208 -0.180202154679733 4.28790506883101 9.61552509828047 9.25765070481734 13.4459131674333 3.94318518205122 6.73649725480513 9.31932863755659 8.22521624131636 2.72781786485152 2.87093386216597 -4.74980321363969 -4.64590802626176 0.0278628782792509 2.1370433287187 10.2656963781877
-5.13272711146962 -0.8830341945995 2.95290235172618 -1.64357801784169 2.19188264500011 7.69772294651378 6.18475011478771 9.62134650837291 0.543258224834094 2.10888055454601 6.55871823917736 6.31166509281505 -0.512760604511609 2.47218373905529 -5.68239256251942 -5.45727201808583 -2.93519255031239 -0.369938338886609 9.03896573673595
-3.96113686995073 2.89621920152144 5.21849627061324 0.3308743910356 3.20875925584273 8.57450384660201 6.94684881730513 11.2992796377702 3.71988386674361 7.40062517686324 9.58656258149581 7.5088004545732 2.32272524400191 2.58319563432173 -5.29804521040483 -5.88554101423784 0.332268662886186 2.52852148576216 9.72912830872969
-6.91189699172974 0.112051677703857 1.98621816635132 -3.97631387710571 -0.451634693145753 4.75404329299927 4.0479790687561 8.64155836105347 0.862296772003173 3.65963335037231 6.72026128768921 6.10041589736938 0.163412761688232 1.19013662338257 -6.73930292129517 -6.29247217178345 -1.31953554153442 1.17276353836059 10.3780877113342
-8.95703374689275 -3.34133207147772 0.884787923639472 -4.7458139592951 -0.294455164129083 3.62051141912287 4.31585539037531 8.60466898137873 0.870889074152167 3.36990678960627 6.9705528085882 6.32370889837092 -0.0239587957208798 2.40695322210139 -5.99893819635565 -4.58672773187811 -2.24637471979315 1.03061807805842 13.2034648721868
-6.08085169358687 0.665643553300338 3.82785115675493 -1.4073859648271 2.0516451402144 4.2921122117476 3.19705281691118 13.0196836991744 3.2132547898726 5.14025292830034 9.51808486418291 7.69641004042192 3.10159955458208 2.90473256544633 -4.77621378465132 -2.78044237657027 -3.91054071946578 1.3754337830977 11.5204690499739
-5.14109002893621 -0.231811159307306 4.10676801854914 -1.61840402429754 1.69430673772639 5.9581598108465 4.40725935155695 13.8429161375219 3.46331918889826 2.4336465662176 7.98492849523371 6.64975679570978 -0.006963365728204 3.47035253698176 -4.66342317407781 -1.6095081502741 -4.49101983850652 0.0899070566350773 12.0279067819769
-6.59029384959828 0.874005352367053 3.15238765369762 -1.19011684764515 1.90414241443981 6.56374267231334 4.22122100483287 14.4995959151875 3.6088829387318 2.10072520862926 6.46901801716198 1.98479369770397 -1.94663235057484 2.484603916515 -5.72830387462269 -1.65264698375355 -2.69182583202015 1.63034919391979 12.4958567966114
-4.89380424672907 0.881693189794365 3.71847659891302 -0.79778068715876 2.68410903757269 8.40714103525335 7.19547302072698 16.2900903279131 4.99108726328069 6.25861007517034 10.4733889753168 7.75275642221624 2.89523727243597 5.36573821848089 -3.42388885671442 -0.317428285425361 2.75289661234075 4.40877277200872 14.7158401662653
-2.00972029946067 2.78484013297341 5.15594055869363 -1.30076834938743 3.15439942099831 8.02905895926736 7.11059525229714 14.2307780049064 5.00362541892312 5.71756794669411 7.19380715110085 4.27374603965066 -2.24534270546653 1.56557610251687 -7.15512130043723 -2.70041129372337 -1.1847996451638 3.28635933615945 12.5589409134605
-2.66579225713556 1.58709260767156 5.69696065729315 -1.64752367193049 3.9441444570368 9.0789043599909 9.2775938207453 14.3141872579401 5.27026292627508 3.73011037653143 8.90383312051947 7.84889337366278 1.47621938532049 4.19554635828192 -3.73137262517756 -1.2917707269842 0.0247080022638499 4.87812730615789 14.1606878930872
0.640801516446199 1.75869664278897 7.69898709383878 0.681613055142488 3.79797467318448 9.80877503481778 7.59012612429532 12.9984753998843 2.90503605929288 2.47651204195889 7.79790124026212 5.2419281872836 -0.00770464810458193 2.32361325350675 -6.30857172879306 -4.20235339078036 -1.05069247159091 2.9913931759921 12.7032686146823
1.51883979277177 2.6223859353499 8.60666461424394 2.41570277647538 6.00774569944902 11.5884699387984 11.5904049439864 16.3191282315688 6.40999408201738 7.06866450743242 10.7848791642623 7.92041297392412 1.80197616056962 3.32351489500566 -3.91900925202803 -3.69873146577315 -0.879466100172564 2.89511771635576 11.7682933373885
-1.519360481609 1.22095877040516 7.13734823573719 0.701573432575572 4.48866278041493 10.6012392650951 9.75881010402333 16.1904304038395 4.60475450862538 4.71753317226063 8.08465200770985 5.31015306819569 -1.63224118839611 3.72970110286366 -3.62734693180431 -0.848683296550405 0.278134406696665 3.40608698238026 13.3751690994609
-1.78441729979082 2.02759441895918 6.59995064301924 0.495850415663284 4.60839352174239 9.37586006684737 9.20059761567549 17.154939578609 7.78672775788741 4.6768349127336 8.72916874452071 4.18249020142989 0.409024091200394 2.33205875916914 -5.08567920164629 -4.16637721495195 -0.945916323228317 4.16412910981612 14.2825535254045
-1.90731385837902 -1.4901233066212 4.54136606563221 -0.993196045268665 3.19998403895985 8.47360369075428 8.62781759608876 14.4582039963115 4.19792410243641 4.62223860133778 7.74974676478993 4.53085657466542 -1.31992105137218 1.73884531367909 -6.54908708225597 -5.15017274509777 -1.48017076145519 3.31517359126698 12.8027464996685
2.14328925392844 0.681904480674049 6.49576728127219 0.50696437142112 3.74225489876487 9.30937545082786 7.87806002876975 14.7210761763833 3.98545233986594 2.26358668587424 6.63319461128928 2.34515158913352 -1.36655934073708 1.42419020912864 -6.97996838309548 -2.7330792687156 -1.69820339896462 2.17671267769553 11.9855572440407
2.49139419902455 1.28165069926869 7.32432285655629 1.87646309245716 5.90984360088002 12.0061570774425 9.10574213374745 15.9238741170276 4.82760731090199 4.96597496379506 9.64208618510853 6.86750427592884 1.2492505680431 4.67110267985951 -4.30048640858043 -1.68670543323864 1.68958870280873 4.64755264629017 15.5598678957332
-0.552733646739615 -0.650929676402701 5.66309143413197 0.128355754505503 3.79748512614857 9.50997234691273 8.58115364421498 17.7316978107799 4.9981935154308 6.02535320628773 10.5365836750377 8.45472122539173 2.95608784068714 3.94667316783558 -4.87703632007946 -2.79774593006481 -0.0580932963978178 5.27579475749623 14.6889777313579
-2.29664493040605 -0.563921694322065 4.51569962068038 -1.78419566587968 0.660098309950396 6.15922760529952 5.21842407746749 11.4370233969255 1.36538910432295 2.19841217561202 6.65005707307295 3.55417942567305 -1.94024157957597 0.3627178625627 -7.05763316587968 -5.12480235533281 -5.38023448423906 1.12122463746504 11.7232100920244
-0.778138446807862 1.44605226516724 6.25022001266479 -0.855500507354737 2.02095289230347 7.67871255874634 4.95736093521118 14.2474317073822 1.20982236862183 2.60139150619507 7.76435346603393 6.15402002334595 0.683096599578857 1.73646516799927 -5.02330904006958 -4.44567041397095 -3.1243145942688 0.745411586761474 11.7717372894287
0.664567132429642 1.41638865037398 6.72747435136275 0.908578057722611 4.294842858748 9.69343103928999 8.10207953019576 16.4029946522279 3.44160761399703 5.508785386519 7.81649603410201 6.60424532456831 -0.520895819230514 3.25529017014937 -4.94503293470903 -2.20727429823442 -2.06409154371782 -1.24318395094438 11.1404334501787
-0.161789018457586 -0.206705171411688 5.18000213449652 -0.300075609033758 2.53518382852728 8.39925567453558 6.60354987924749 16.5409692341631 3.17485420053655 5.69342033212835 7.28194705789739 5.33902732675726 -0.692405778711493 3.01418010538275 -4.35668762380427 -2.16483505422419 -3.10541351491755 0.484031599218195 11.2683238202875
-0.875844825397838 0.49490178715099 6.23073495518078 -0.063241828571666 4.06942762028087 9.73598731647838 8.26248277317394 17.452983926643 4.84657300602306 8.02042783390392 8.48641217838634 7.08454145084728 0.0539838184009902 3.03409684788097 -3.87499796260487 -3.16013132442128 -1.76035868037831 -1.56046472896229 9.8736516345631
-4.30930096019398 -3.42083889354359 2.90074103962291 -2.91312176097523 2.65492194782604 7.23578876148571 8.58632987629284 15.7979424584996 4.98483794819225 7.10886233936657 11.2404922832142 10.2836627353321 2.98217719684948 6.60538619648327 -1.8626819263805 1.21750491749157 1.88287871967663 2.88277095447887 13.8671299804341
0.542217748815364 2.5683369809931 8.021148222143 1.26306201761419 5.54344322031195 10.8459730321711 10.2519073659723 15.6732133204287 5.9341817075556 8.96563627069647 9.27751542871649 7.20006706064398 1.73518039529974 4.22507716959173 -3.2872423952276 0.906287687475032 0.138884084874935 0.884548681432552 13.2767694169825
2.01901562430642 3.79282219626687 8.75373633124612 1.97274716117165 5.41122467734597 11.1406892082908 10.7156489632346 16.5697695306756 5.19383461692117 7.43477280356667 9.18920214392922 7.7530930779197 1.7867844841697 4.33595593192361 -4.16505305550315 -2.02939097664573 -1.41587130806663 1.81216461875222 11.7096012375572
0.501316252621738 0.465862456235019 6.37646311846646 0.982446852597324 4.58596915331754 10.2458803090182 9.46638936129483 17.5259951385585 4.66838664141568 5.82546347704801 8.47567004290494 6.7795993718234 1.73709887591275 2.74810332384977 -4.98703556927768 -4.56820851239291 -0.915334519472989 0.65968340960416 9.14482039538297
1.09490743116899 1.45256391005083 7.67464509443803 1.5492302461104 5.10691895918413 11.3434368653731 10.9538194222884 14.2916928811507 3.14263406233354 4.93541589216753 8.30180039839311 5.13263287977739 -0.0168746428056181 1.33300366835161 -5.85954508347945 -4.36320337815718 -2.54038271470503 1.09552827314897 9.73549905256792
2.51927015998147 0.337592341683127 5.66561529853127 1.84810278632424 6.29851172187112 11.4649026177146 10.6818983338096 18.1483466408469 7.53349516608498 7.33142016150735 12.2894809029319 9.6480390808799 5.30815813758156 5.82261584021828 -2.05791356346824 -0.172440312125467 0.936120250008322 4.47827551581643 14.571083762429
0.534633887897837 0.976563705097544 6.25017382014881 0.16877771724354 2.83080602992665 8.99259163249623 7.28691889155995 12.6475546490062 4.18506933559071 3.66816545833241 9.20806909907948 5.76714445460926 3.26019598353993 3.28032709468495 -5.10954640995373 -3.32370542179455 0.89897562373768 5.20861841548573 14.014295352589
-5.15531528646296 -3.24278248006647 3.20435535257513 -1.9024638002569 4.44075118845159 7.73153697794134 10.8795448476618 15.2927638227289 8.54069911783392 6.99389373605901 11.9758258992975 10.1240669423884 7.02262508218939 6.21530353372747 -1.88468158895319 -0.779006845300849 4.42533885782415 5.32553588693792 12.3572751218622
-4.3047234621915 -4.91786166104404 1.04819420901212 -3.34556551846591 1.63792828646573 5.55805806246671 8.86347798434171 14.2264051827517 4.391518870267 5.33078888979825 10.4403574856845 8.02573422518643 3.88914994326505 4.74733952608975 -3.19671793850986 -2.09151049527255 2.80185441103848 5.51333073702725 13.4935145768252
-3.94920713251287 -2.10267812555486 4.20800512487238 -1.39868528192693 5.13373010808771 8.45458620244807 10.3409673517401 18.1225041096861 11.1066543405706 7.41559713537043 11.6755625551397 7.68643205816096 6.47936075383967 4.20943086797541 -2.80463010614568 -2.24598867242986 2.57453363591975 3.5358230417425 12.7593361681158
-3.76797991665927 -3.29234248074618 2.65979069796476 -3.2722542849454 1.64312333193692 4.78440445986661 7.26508111086759 15.7445928486911 5.36790532198819 4.61369675722989 9.41583174792203 6.97682446566495 5.44042271700772 5.81768197146329 -2.19476061734286 -0.924931820956143 2.57113808718595 4.24012822237882 13.3201612862674
-4.20167119286277 -0.720099995353007 4.69195502021096 -0.813130924918436 5.76699869849465 9.70759289481423 12.3576053879478 19.6381248734214 7.11086409308693 7.31503622748635 12.3920716545799 9.76002495505593 6.02696745612404 6.43740217902443 -1.58297116539695 0.820846965096212 3.17224734046242 6.2926477692344 16.3840270540931
-8.97751981561834 -4.55311757867986 1.52012174779719 -3.96186048334295 2.6941367929632 7.48634260351008 8.08442037755793 17.2511383613402 5.41092508489436 5.60807817632502 11.1621767824346 9.71146553212946 6.36629980260676 7.33077543432062 -1.30119878595525 1.53172033483332 0.960619146173652 4.50227182561701 11.8850657289678
-6.95234318646518 -2.51554890545932 3.14661578265103 -2.29530163678256 3.77422598925504 7.83775309649381 8.53905943957242 15.8137560280887 4.35898188677701 5.84233168688687 10.6929428967563 8.90486697283658 4.77398852435025 6.32952956286343 -0.493910035220061 3.21341113177213 4.13583830920133 7.71452120867642 15.2461066636172
-4.07279324965043 -1.93212628798051 4.85943007035689 -1.75854039625688 5.47729944749312 8.33962797685103 11.7748687223955 15.1048285917802 6.72129129929976 10.32756542726 11.5543773130937 8.97141623063521 5.20488619370894 5.2592866377397 -3.33929753737016 -1.05551839308305 1.89620661302046 6.07110857530074 15.1951236681505
-1.55414243177934 1.39577345414595 5.96421865983443 -1.30847402052446 3.41051344438033 7.73408274217086 6.21645597978072 13.7863536314531 5.78646616502242 9.53091339631514 12.5911298231645 10.6948132948442 4.83731798692183 6.92287973924117 -0.782688574357465 0.0239177183671444 2.60835985703902 5.71343473954634 15.7631960348649
-0.15480899810791 0.92891788482666 5.83181381225586 -0.700089454650879 3.02456760406494 6.17389488220215 7.39877128601074 9.98779821395874 5.32862091064453 7.94524097442627 12.7862644195557 11.7235293388367 6.07064819335938 8.70407009124756 0.812226295471191 3.0841703414917 3.30667781829834 6.91495990753174 15.0039564371109
0.972333864732221 3.92384620146318 8.51211066679521 0.913066820664838 6.06317801909013 8.85903544859453 10.8729381127791 11.7292961640791 6.01100917295976 8.52600760893388 10.5823859734969 7.90216823057695 3.824528650804 3.69160647825761 -4.58176044984297 -2.91016201539473 -1.22298435731368 0.460206942124799 10.767297224565
-4.72779984040694 -0.162658162550493 4.04645400480791 -2.88417381806807 2.90947585539384 6.40126185850664 9.34768300489946 8.61910586790605 3.41758113340898 7.84939437346025 10.0664020104842 8.32286982969804 2.70560508207841 5.46201949553056 -2.60756058259444 -3.27778763337569 -1.52035660310225 2.9789023919539 11.3268347306685
-4.82225110314109 -1.31191327355125 4.34665701606057 -2.99459912560203 4.07506106116555 8.14208719947121 9.87983534552834 9.38040468909524 4.9362060806968 9.12160036780617 12.1578795693137 10.5617654106834 5.93978045203469 7.31689474799416 -0.851599476554178 -0.358692906119607 1.85660383918069 4.54433844306252 14.2491554997184
-3.54131198362871 -1.19258952574296 5.22845673127608 -1.48295665220781 5.34477543397383 10.0905263380571 12.4584596113725 12.4958126501604 4.39303230805831 8.60040497346358 7.48805927796797 6.23040318055586 2.05652832551436 4.49054646058516 -4.24620509581132 -0.64698672728105 -0.882586245103315 2.82473206086592 11.940298314528
-3.58197723735463 0.694830547679555 5.5422455180775 -1.31528984416615 4.50131381641735 8.06993640552868 11.4209538806568 11.2399922717701 5.18914092670787 7.95188678394664 9.01296104084362 7.90184844623912 2.99443496357311 5.97898639332164 -2.33736931193959 1.00776542316784 2.57207454334606 5.56424487720836 15.1035474647175
-3.45624385313554 1.61973347230391 4.93868412538008 -0.689356188340621 5.30945457978682 9.94704212708907 11.5362826780839 12.6721354918046 7.23972763581709 11.0822502569719 11.1309472517534 7.86480679078536 4.39659943147139 4.41359772248702 -4.68833003477617 -3.15176234678789 0.432466168837113 2.85911335511641 13.9775282339616
-1.74453043504195 3.34590173201127 6.34681535200639 -0.195685143904253 5.360284094377 11.4209482713179 9.42030835585161 14.1288254304366 6.13412213758989 4.54206872419877 9.04114461378618 5.99644113020463 0.227902655168013 2.86594701246782 -5.87736773057417 -4.80646204514937 -2.28858637376265 3.87435841993852 10.9061548753218
-3.91503011530096 0.0984338586980655 4.83614004308527 -1.22449743097479 4.50067842656916 9.4522594278509 10.2121294801885 13.2398825948889 7.07770002538508 7.43842352086848 11.9815472429449 9.21531093770808 4.69010770971125 3.78997839147394 -3.50553952997381 -4.65503560846502 -2.39348661249334 1.57744825536555 9.80482853109186
-5.7327524618669 -0.376099248365922 3.9306996865706 -1.94555916352705 4.45391211943193 9.06416497664018 10.8366912408309 9.33659348921342 4.37504420713945 6.91168342070146 10.3378947778182 9.25872836546464 2.63189158873125 4.78052840666338 -3.13235725923018 -3.56932510896162 1.22936950163408 4.11591277555986 11.5820210977034
-4.87725100083784 1.98690000013872 6.20310750441118 -0.363848061995071 6.25645413832231 11.3993403001265 13.3287347836928 11.9422513528304 7.03888001875444 9.65539231733842 13.2100900693373 10.3980733437972 4.29360261396928 3.42503323988481 -3.68241533799605 -2.02323755784468 1.36789002852007 3.54937425093217 11.5944115205245
-5.4167704668912 0.591570368680088 3.8070425900546 -1.77672530087558 3.9316592129794 9.15244721499356 10.9456467541781 12.7610111149875 4.01923226443204 8.08464573946866 10.6409525784579 11.1269521626559 4.42090462771329 5.09279297915372 -2.37710715207186 -1.0366492358121 0.111891261014073 4.73435639468106 12.3005003842441
-2.3052151073109 4.15399528850208 6.94482494701039 0.424441112171518 6.10659576762806 11.2911017071117 12.8673510681499 17.9295292030681 6.77000309337269 8.61153198588978 11.4020812641491 10.1950409542431 5.06910396922718 6.20798279155384 -2.54568790089001 -0.148761021007193 1.24199272502552 3.90888668407093 11.8717196117748
-1.79376784237948 4.56937703219327 7.68885525790128 1.82601460543546 6.41659077731046 12.0093742283908 12.3123904141513 18.3747334155169 4.54997643557462 3.73751648989591 8.5562535199252 7.36312874880704 1.61616906252774 2.71499833193692 -5.09414091977206 -3.30315390500155 -1.55699721249667 3.00705250826749 9.04690226641568
-4.68731847242876 1.53596720262007 4.91899332566695 -1.83351865248247 3.68285212083296 8.1850865797563 8.92011866136031 14.7225836233659 3.12916979356245 5.26784739060835 9.26891550584273 7.49234613938765 1.43138727708296 3.2122386412187 -4.21373334364458 -0.882026342912155 -2.14433446363969 4.94295916123824 10.4218152479692
1.31548630974509 6.36421906731345 7.81807553551414 2.24017274162986 5.19082581780173 11.3026803710244 9.3865927436135 14.3128565528176 5.31706368706443 6.52231728813865 9.51849448464133 8.98336589119651 3.11344754479148 4.18000066063621 -4.37975084998391 -3.84968531348489 1.18870961449363 6.53579365990378 13.0652149894021
-0.71810183091597 5.86075177626176 6.89497247175737 1.43700375990434 5.52881398634477 10.7263380570845 9.93538251356645 17.9559981508689 8.43391385511919 7.52489438490434 12.8339792771773 10.4073459191756 4.03934922651811 5.49448361830278 -2.76871714158491 -3.53862795396284 -1.3869212584062 1.74328389601274 11.3083387895064
-0.818977078524505 5.74578122225675 8.04840211001309 1.42077664462003 6.53357628909024 11.4842760953036 11.8653381260959 19.7464044484225 9.58834771243009 10.1827562245456 14.2992976101962 11.3666222485629 5.74834374514493 5.63162163821134 -1.73650141629306 -1.37922640713779 0.58325413790616 4.22192315188321 13.0443904790011
-1.86453834013506 5.09721169038252 6.62126812501387 -0.341224817796189 4.84195789857344 10.2032359556718 9.4912274794145 17.1830048875375 4.87363323731856 6.53278336091475 10.5223415808244 8.28238758607344 2.09530148072676 2.7708233313127 -5.39978042082353 -4.64490523771806 -1.23616614775224 1.56331715150313 9.25307926698164
-2.51064407175237 3.57124794179743 6.36210144216364 0.00326812917536046 5.4397124117071 10.3984922235662 9.90351713353937 18.4173624580557 6.78115070516413 7.46275222951716 11.9363530939276 9.40666807348078 3.42790878469294 4.1298168962652 -1.87819015329534 -4.620904081518 -3.39824973886663 -0.27819930856878 8.36601055318659
-1.81624721180309 3.98144985545765 8.22438122142445 1.19812084544789 7.74546982158314 11.5619008671154 13.0246088634838 21.8234946857799 9.52807403911244 10.5389740597118 12.9098069797863 10.5675823818554 6.47679973949085 4.57302452434193 -1.69017528187145 -3.04823421131481 0.903878940235483 2.96795917857777 10.0154235493053
-2.27905049757524 3.31343016190962 6.15816340012984 0.35981211228804 5.95433554215865 10.5977381186052 11.8556002096696 19.8389993624254 8.29808935685591 9.41437038941817 13.9771147684617 11.8738358931108 5.14450869126753 4.52874121232466 -2.11330762342973 -2.51221814589067 0.262209268049759 3.56680140061812 10.9252198652788
-2.50136762965809 2.82844442020763 7.25280183445324 0.178726135600698 6.5311431277882 11.6429080356251 11.2141918529164 20.2083126891743 7.67055600773205 8.69760984073986 12.6919338096272 11.2105368960987 5.02731031071056 2.63785833011974 -1.77412229884754 -4.34181028712879 -0.180156768452036 -1.53442961085926 9.54628986011852
-0.439709724079478 5.61508840214123 9.24187987934459 2.00254148136486 6.58947461735119 11.5130118716847 11.9038390506398 19.4061414588581 6.27528089176525 7.95243638645519 10.4106430400502 7.2770566333424 1.83241933475841 2.79248040806164 -2.98412424434315 -5.92779642451893 0.177367149699819 -0.448618949543345 8.44950383793224
-1.59568730267612 4.71704253283414 6.59226187792691 -0.773375901308928 3.78711661425504 8.04414710131558 8.23413333025846 17.4553555521098 5.51335772601041 6.0025688084689 10.6502271565524 9.82613858309659 3.1738973530856 3.65758761492642 -1.48467579754916 -3.78842678937045 0.257023421200838 0.797442999753084 8.944936839017
-4.48673950542103 2.62253059040416 5.40312255512584 -1.97687851298939 3.86134780536998 6.98439658771862 7.39511073719371 16.3691107441079 7.73940337787975 7.45664561878551 12.8186837543141 10.61911500584 4.60912860523571 5.23033298145641 0.102285992015492 -2.3216870914806 0.434704433787953 2.03362239490856 10.68618739735
-3.09510709589178 4.74538610631769 6.46792696172541 -2.055487650091 3.77681062871759 9.09528396779841 5.87631033117121 16.1518579548055 9.66068170720881 7.62097643071955 13.3385424440557 11.6630582636053 5.89901159459894 5.03649137670343 -0.996766107732601 -2.9445200139826 1.08682726079767 1.67175005132502 10.9713744943792
1.56712276285345 8.38244563883001 8.95392352884466 0.717514341527764 4.15358478372747 9.48021060770208 7.07219154184515 13.7607403451746 6.98929912393743 4.81919318979437 10.6006901914423 8.73279887979681 2.11810905283147 3.30286247080022 -4.17693298513239 -4.84383361989802 -2.10618370229548 -0.180394822900947 9.25187475031072
1.34616317749023 8.21000804901123 9.38813772201538 0.556068801879881 6.87451782226562 12.3055461883545 10.9375461578369 15.7148291110992 8.95233287811279 7.95234050750732 12.9728893280029 10.7478956222534 3.89063587188721 5.26997413635254 -1.44426307678223 -3.7526107788086 -1.62910041809082 0.42092933654785 8.96178188323974
-0.554669319499624 6.85562998164784 8.86189562190663 1.15914064754139 7.04607206691395 11.32147175182 11.6201992641796 19.2722359310497 10.6169639240612 8.43742758144032 13.5939329277385 10.6820655475963 5.09098345149647 4.72039800990711 -1.5035905231129 -3.65647786747326 -0.990889488567007 1.45934587825428 9.57050329555165
0.531452681801536 5.35895874717019 6.37776806571267 -0.198340866782448 3.69724419333718 9.23749830939553 8.61914971091531 16.1026286146858 7.02363732077859 7.03845265128396 11.2582659981468 9.90229847647927 3.08455040671609 5.66808846213601 -2.10404536507346 -1.26330516121604 0.758823897621848 2.70787193991921 10.4634361527183
-0.343085184964266 2.62360011014071 5.07802592190829 -1.82045640078458 1.60068140896884 7.24940691861239 5.61939440640536 12.3978406039151 4.12015448483554 5.74439440640536 10.7745362368497 10.1242652979764 3.30962382229892 5.28230009945956 -1.73891533938321 0.464894398775968 0.463690861788663 3.34838019284335 11.787175282565
-0.108525085449219 4.61145801544189 8.53053493499756 1.21442623138428 5.10733623504639 9.87466163635254 7.60447807312012 16.1696179628372 6.34094829559326 4.62367553710937 10.1297423362732 9.21551008224487 2.20634384155273 3.51398105621338 -2.96909980773926 -4.36983184814453 -2.25961761474609 -0.33524398803711 9.37759752273559
0.876978102597324 4.55456179705533 7.4979078206149 1.78226870623502 5.49568957415494 9.5481426152316 7.16966551867398 16.8086909721521 8.36992663470182 5.77474230852994 11.4513637456027 10.3431093129245 3.01856249895963 4.77595347491178 -1.93084889325229 0.263998213681308 -0.384046372500332 2.69507712450894 10.7558810147372
-1.39704964377663 3.36218764565208 7.300874970176 0.104703209616922 5.69408442757346 11.0996024825356 9.18261458657005 18.0397751548074 8.17314555428245 6.09822489998557 11.5765559890053 10.0520498969338 3.67470099709251 4.01110007546165 -1.85185120322488 -1.99849007346413 -0.504818656227805 0.605399391867898 9.59056165001609
-2.52159675251354 3.08379093516957 6.84888092387806 0.339710391651501 4.53535763133656 9.96621576655995 7.77787605632435 16.5261070202697 5.11121479381215 4.79112259257924 10.4142009388317 9.47914615977894 2.13134304393422 3.43904034007679 -2.86627563129772 -2.11534103046764 -0.890327297557484 1.84748092998158 9.88587156642567
-0.991336432370272 2.99995747479526 7.23440686139194 0.153036507693205 5.33508625897494 11.3922661868009 8.57342568310824 15.5235079852017 5.80335560711947 5.08758393200961 10.6985720721158 9.69830599698154 2.46710625561801 4.09330502423373 -1.14099082079801 -0.262185660275545 -2.94546660509976 -0.0322395238009356 9.30729046734897
-2.29984145597978 1.70943207307295 5.93371624513106 -0.487583689256148 4.5113787130876 9.69703573747115 9.08815283341841 12.9869658426805 6.03214973969893 5.51723713441329 10.9849557356401 10.0288500265642 2.62595219178633 5.34609837098555 -3.08342795805498 -1.38164382414384 1.73226398988204 1.83403820558028 9.17713970704512
2.44723506407304 8.38438697294755 11.1656107469039 4.29075713591142 7.33549399809404 12.6636457009749 9.79575725035234 15.3101738257842 8.34310908751054 6.62774749235673 11.6483630700545 10.0086750550704 1.95161433653398 5.49199481443925 -4.17441086335616 -1.00512413545088 2.74950976805253 2.71512790159746 9.26288123564287
-2.16565759832209 2.4468616658991 5.76566640680486 -0.784971792047674 2.13342515772039 8.13536588495428 6.05545465295965 11.6435074025934 4.47526590173895 5.12809316461736 10.2976802999323 9.46877853220159 1.82844201868231 5.11254922693426 -4.45772226507014 -0.855820257013495 2.44434110468084 2.58046666925604 9.4517182523554
-4.68106828169389 -0.155277113481002 5.17442240281538 -0.373456816239791 4.35475554032759 10.1167689756914 8.64085020585494 11.8938142256303 3.72690023942427 5.18711962266402 8.90836348100142 7.64926924272017 1.15767874284224 3.30540575547652 -6.40500245527788 -1.86875710920854 -0.184463362260299 3.35597528977828 9.81532730622725
0.742930446971545 6.62252334247936 9.94658568989147 3.59158614765514 6.42857459675182 12.5484791148793 11.8329220164906 13.7698057044636 6.44389442097057 8.07886794697155 11.9006080974232 10.4056692470204 3.99509814869274 6.18786147724498 -4.10662170756947 -0.489178622852673 0.299754177440295 4.09547999988903 10.570972477306
0.968482867154208 5.7568940075961 8.1237791928378 2.48680581179532 3.65677155581388 9.8170370015231 5.53659810152921 14.640812292966 2.45854176607999 1.52608956423673 6.75707711306485 6.57463635531339 0.779235735806552 2.60651578036222 -3.06831179532138 -3.96105776700107 -3.53783999356357 1.31276787844571 7.47940625277433
-3.04866790771484 3.04033184051514 6.71066474914551 1.43537425994873 5.26679801940918 11.010733127594 9.16658210754395 17.6790637373924 5.40048313140869 6.2235689163208 9.97670698165894 9.35107421875 3.71878147125244 4.12171936035156 -0.85772705078125 -2.40213012695312 -1.64768028259277 1.26730632781982 9.45695066452026
-2.01907390247692 1.28320747722279 5.72965580333363 0.16219288219105 4.12224251140248 9.54157215465199 7.14503151286732 15.0144050728191 1.94195419658314 2.77360588420521 5.04786545146595 5.12079197276722 -0.977508961070669 1.28268963206898 -4.6980862010609 -3.64249271046032 -1.31741946827282 1.82892567027699 7.73234897960316
-2.87011750828136 0.57527700770985 5.8825136791576 0.974883712421764 4.12473932613026 9.79543606151234 8.20443788875233 14.2879804741253 2.49332682002674 3.35290399898182 6.50386492122303 5.68036047328602 -0.132536255229603 1.02168241847645 -4.94093164097179 -3.93083985935558 -2.37086137424816 0.10727278102528 8.26745382655751
-3.41592830311168 1.77495724071156 5.72412735332142 -0.120377003062856 4.1738620411266 9.52787786830555 9.13875442851673 16.1269016872753 4.4236121784557 5.6640906940807 7.80013996471058 7.46396118510853 0.843244136463511 3.20706707347523 -3.13425677906383 -1.60327952991832 -2.09614223133434 2.37743336070668 9.18055969585072
-1.30383361469616 5.93902050365101 7.4716476093639 0.920928348194469 3.55069481242787 9.09718166698109 7.22280918468129 15.1356912742962 4.8315280567516 6.88209091533314 10.5139821659435 9.52752624858509 3.26561294902455 4.55047928203236 -1.33209670673717 -1.95418800007213 -1.17191756855358 3.04786430705677 10.8459361683239
-0.68998528393832 5.38444708910855 7.77459906664762 1.25664900866422 4.67517756548795 9.3376822384921 9.29190634814176 16.8350436004725 8.36417197314176 9.42515467730436 13.7734978112307 13.2891833695498 6.31904982653531 8.07665919390592 3.48404883471402 1.6659088048068 3.62374972430143 6.41213893023404 14.2173836144534
-1.30773211392489 5.48372792330655 9.03353451815519 2.40522526827726 7.33222054568204 11.9046626004306 12.4376926335421 16.3042603644458 9.08962105837735 10.1888046177951 12.5917415532199 11.3202223691073 6.30435036745939 5.55710457888517 2.66633366671476 -2.14104700955478 -1.20833636197177 0.862565508755772 10.5336074742404
-3.45788298520175 2.3517073544589 5.79629220095548 -0.381377324191007 3.38716973391446 7.91744126406583 9.89071978655728 16.7349735054103 4.33078087893399 5.70685757723722 8.55889786806974 8.1223839673129 2.37103737917813 4.56006898013028 -0.55992041501132 -2.31520758542148 -0.735978230563077 3.27601040926847 10.3821958455172
-1.22659287886186 3.57747950120406 7.18189062638716 2.21638979478316 6.14541830583052 11.7456795172258 10.7344418959184 18.137836952643 6.24632563157515 6.34871782823042 10.2037373976274 8.97098555131392 3.55941977067427 5.22882475419478 0.13871016068892 -1.27281556562944 -0.0509069962935023 1.94343390031294 9.9190055326982
-6.08771619796753 -0.0127268791198745 4.15030946731567 -1.65184125900269 3.48377981185913 8.89280786514282 8.90485181808472 15.382367515564 6.09559240341186 7.56398000717163 10.7609580993652 9.30754508972168 4.52050485610962 6.95278253555298 1.16241064071655 1.32385911941528 1.60500230789184 4.65813055038452 14.2943893909454
-4.73059969815341 1.82559079256925 5.54742497530851 -1.01851588162509 3.88800496188077 8.65172642794522 8.21148842898282 14.6842259797183 5.74583405581388 7.00991124239835 11.5514614018527 10.457637015256 4.05513638583097 6.47099751559171 0.970652285489169 1.2202469739047 0.67910832491788 4.4243199261752 14.3654884728518
-7.00094347000122 0.050688457489013 3.66418142318726 -2.16205720901489 3.64128274917602 8.33887071609497 8.50705690383911 15.3836152076721 4.5713641166687 6.88985033035278 9.05673856735229 8.75787897109985 3.89207143783569 6.60030908584595 0.938839626312255 1.16760320663452 0.581661891937255 4.44007654190063 13.5978042602539
-3.69061802950772 4.25417567166415 6.33347845944491 0.0406346407803611 5.21088267239657 10.101831444827 10.3908715334806 17.1723188900473 6.18682719143954 8.65380240353671 11.1528167811307 10.9076356974515 5.15687037381259 6.91776705655185 1.81154395016757 1.65036917599765 2.10665179165927 4.55674506100741 13.4488432494077
-1.9715237530795 4.30876685055819 7.39505148800936 1.33307791623202 5.95455027493563 11.4628143397245 9.27406502636996 20.4702704039487 7.07596445950595 6.9598031130704 12.6274728861722 11.1078939524564 4.24529601010409 5.65593481930819 1.01726866635409 0.872569569674404 0.335292347994717 3.82798148068515 12.9895062533292
-4.26154912601818 2.07096659053456 5.46023355830799 -0.986274849284779 3.11294924129139 8.06005369533192 5.93953691829335 16.7756447087635 4.48160349239003 5.19378267634999 10.0329097401012 9.38674007762562 2.94401918758046 5.32462393153797 -0.175977836955678 0.161716331135143 0.0362414013255723 2.34531771052967 13.0690835605968
-1.26292637044733 4.7840258771723 6.52773258035833 -0.0547259157354176 3.44423648660833 8.64006397073919 7.25718662088568 13.9399060899561 3.92128059213812 3.80810806101019 9.55643865411932 9.85392638986761 2.55757114237005 4.93278285806829 -0.131643564050847 -0.317045480554754 -0.588569909876043 3.288775175268 11.6695992643183
0.150964251431553 4.32822178927335 8.12940644350919 2.33089493838224 5.71706914034757 7.51901387301358 7.40232323733243 12.3580627354709 8.01538704958829 8.00722741213712 12.8273939999667 12.5181317242709 5.2513203534213 6.67013691988858 1.61297082034024 1.1214842709628 0.993892184170811 3.54758309451017 11.5869293126193
-2.71815378882668 3.2080098845742 7.52166573784568 1.33986108086326 5.15419499657371 10.5609237410805 7.82851617119529 13.1826719500802 6.92529217980125 7.51757828972556 12.5591809012673 11.7619587638161 4.35330598137595 5.93636338494041 -0.29105456092141 0.173108265616676 0.554032490470192 3.29242913506248 11.2984248854897
-0.755058115178887 3.11850851232355 6.19650095159357 0.742178136652168 3.00572221929377 7.25145261937922 7.1308461969549 10.231049711054 6.93247430974787 6.40973776037043 10.8905450647528 10.7125832384283 3.50305956060236 4.49969309026545 -1.27235013788397 -0.936450784856621 -1.44362050836736 2.76976125890559 11.1982242410833
-0.89821095900102 1.60965590043502 6.21292452378707 0.740064187483355 4.64748339219527 9.28228764100508 9.13972429795699 15.7483061985536 6.67176203294234 6.58338408036666 11.3082037405534 11.0356569723649 3.7002778486772 4.36397604508834 -0.397531942887738 -0.576548056168988 -2.82372327284379 1.3289456800981 10.425884290175
-2.09841798435558 3.37140013087879 6.59172655452381 1.25449682582508 5.32411981929432 8.8005764614452 10.6312120090831 12.264231933247 7.1546909939159 8.61415888179432 14.0092945228923 13.0271046291698 5.38549639094959 7.23547674525868 3.36298681605946 1.77718664516102 -1.80617593418468 2.07222868312489 11.8166339527477
-4.1160578250885 0.847557592391968 3.97145895957947 -2.0973639011383 1.25885252952576 7.11050562858582 6.66582159996033 9.43192677497864 0.7455144405365 3.8552499294281 8.06846194267273 7.85342936515808 1.22887663841248 3.39721732139587 -0.633664560317992 -0.974872064590453 -4.02506203651428 0.0808663845062263 9.60212140083313
-3.5629767851396 2.55310922102495 6.02730470137163 -0.128015466169877 3.00022893385454 8.35985475019975 8.61862187819047 14.3877308888869 3.44452577070756 5.2537956757979 9.29024272398515 10.7888117356734 3.82984929518266 6.46898084120317 1.98827748732133 2.42838197187944 -2.24669451280074 1.71099286512895 11.1767387910323
-2.18236402164806 4.64856954921376 6.83037992824208 0.561410392414441 3.99550291408192 8.14999338496815 9.28616567958485 12.3800148617138 2.75105425227772 5.37842317927968 9.4010309826244 10.4888620029796 3.13372179378163 4.88694998134266 1.49802538264882 0.10162493098866 -2.55561879764904 1.54658361781727 11.2603287350048
-3.65536789460616 3.32124991850419 5.50936122374101 -1.13012032075362 2.03267951445146 7.4550914330916 7.59964843229814 11.3786754174666 0.647692637010053 2.20692630247636 6.88882632689042 7.43310542540117 0.804854349656537 3.68437762693925 -2.87493805451827 -0.403842015699908 -3.48987106843428 2.12818904356523 11.0317382379012
-1.10032245462591 5.87456920797175 7.70479324514216 0.601845056360418 4.79813793355768 8.80841568166559 6.72443893606012 12.8892300432379 6.48081901723688 8.97529056722468 13.2340128725225 12.5071041887457 5.32149723226374 7.3149321382696 3.69991806203669 2.41288211995905 -1.06408855264837 4.218961984461 13.2454779451544
-3.04343207099221 4.72585122368552 6.11144273064353 -0.297809436104515 4.17557256005027 8.85055367729881 11.3723165251992 13.3714634635232 4.90762345574119 8.43743531487205 11.3270198561928 11.2838227011941 5.61825768730857 8.08316056511619 1.95160023949363 3.74445359490134 0.837030575492165 8.00779835961082 15.7589173772118
-2.66504799235951 4.60408176075329 6.93088401447643 0.16877235065807 4.4322077144276 9.59348786960949 9.90383208881725 15.0629576552998 7.10914767872204 7.97484553943981 12.3752805102955 11.7502147067677 5.80875934254039 7.83026088367809 2.83989776264537 2.93499530445446 0.272066723216664 5.57648051868786 13.931610475887
-6.72200591347434 -1.89084822914817 2.76480190970681 -3.2319489218972 1.32805054404519 6.68930905082009 5.29202072837136 12.9355310700156 5.16147892691872 7.04300396659157 11.3432435295799 12.7525276444175 6.17436402060769 8.29254238822243 3.75325577475808 3.59718506552956 -0.194450447776102 3.92664425589821 13.7400390408256
-5.00798490697687 -3.33071401769465 1.9288217717951 -3.5853908365423 2.29946157282049 7.35114595239813 7.33177968805487 11.5775515729731 5.04668065851385 7.13714143579656 12.2305376226252 12.5883595640009 6.34509393518621 7.25925752466375 2.48801538294012 3.04201909845526 1.76362249200994 5.08832856958563 13.2894806558436
-2.62516784667969 -2.76825332641602 2.73875713348389 -2.33716773986816 3.2343864440918 8.20799446105957 8.64427757263184 12.8860821723938 4.87401676177979 7.84241771697998 11.6450576782227 11.6282505989075 4.83834552764893 6.85177898406982 -0.122102737426758 1.48944568634033 1.73805236816406 5.91089153289795 12.446249961853
-2.66970292871649 4.61607034856623 6.87466581518 0.566608030145819 5.4468093698675 9.8498421495611 9.66307266408747 13.9285586660559 7.25193937475031 9.02455862218683 14.1496585195715 13.333775359934 6.44583185369318 7.40557726079767 2.05564840490168 2.83089407140558 -0.90334169214422 4.15024717504328 13.3671582525427
-2.37978125485507 3.00573586550626 5.32171105471524 -1.45850134762851 2.44777726260099 6.13721894350919 7.37089871493253 12.5342073353854 5.82550191012296 7.2590575131503 11.4341630848971 10.2027687939731 3.50535630312833 5.65115498629483 0.140118113431065 0.999830714139073 0.590847483548252 2.26051377383146 11.689910403165
-2.65856261253357 5.37371354103088 6.25714211463928 -0.730231237411498 3.16596322059631 6.43389420509338 6.96641354560852 16.413512814045 7.44218258857727 7.4644937992096 11.5472441196442 10.0323248386383 4.89864544868469 7.29509263038635 1.73586087226868 2.15819554328919 0.0562487125396736 2.72805504798889 11.9336853504181
-2.17793541821566 5.07331961718473 7.62712020007047 0.733056250485507 5.5297214421359 9.86224192706021 11.563437167081 13.3566536339847 6.94086093035611 8.68544024554166 12.1608931454745 10.0126497181979 4.36661929217252 5.64907855120572 1.00327986803922 -0.202740487185391 -0.417410668459805 2.23791236010465 12.5841023358432
-0.223730711503464 3.18080172105269 6.58326468034224 0.65849432511763 6.39546045823531 10.7353313879533 11.2388022856279 12.5488379911943 8.16439089341597 10.7393010572954 14.5189486460252 11.8704350904985 6.08858427567915 8.09971746964888 3.01165041490034 2.89492067857222 1.76231321855025 4.89820513291792 16.7619994597001
-4.47861497185447 2.5845516464927 5.37852461554787 -1.17889992974021 3.54917700507424 8.11180098273537 9.21524651267312 12.6789787552573 5.57777674414895 8.0826099655845 10.892365767739 10.5753486893394 4.48069269873879 6.3557804367759 1.45704825141213 1.46933062293313 0.386667086861351 3.69732554175637 13.7597151539542
-0.375554891066116 4.84629645781084 6.88574328856035 0.523214487595993 4.57884898619218 8.89799037413164 9.22182765440508 14.0537025018172 6.49006667570634 8.04054274992509 11.8529020829634 9.67101064161821 4.26424708799883 6.44208159880205 2.40591826872392 2.10316863493486 1.16875663237138 3.5734035058455 15.1709465070204
-0.538580981167879 4.18626299771396 8.41044894131747 3.28634730252353 7.17221823605624 13.071288022128 11.2503322688016 14.1994878378781 7.49744788083163 9.13326922329989 12.7440318194303 10.4543127146634 4.71181002530185 5.78846636685458 1.30637446316806 0.868021878329191 0.267151745882902 2.31910506161777 13.1492938128385
-0.0947033795443453 6.29202776822177 9.0975773898038 2.39685278805819 6.30398398312655 10.71664315137 12.8359468546781 15.8184872237119 8.24682074460116 9.67542916211215 13.2205813494596 11.1525581446561 5.32691698941317 6.61934309872714 2.27606898221103 1.8412707415494 0.358934697237881 0.578243550387295 14.685230549899
-2.49873026934537 3.98834172162143 6.20802918347445 0.13751355084506 4.5961574641141 9.60690966519443 9.43905726346103 13.5644361105832 6.42023697766391 9.14675656231967 12.8287600603971 12.3069643107328 5.29610672864047 7.04229012402621 2.50990525158969 2.08107224377719 -0.401144591244783 1.78859177502719 13.2849768725309
-4.28788228468461 3.0946460203691 5.59253172440962 -0.867437796159223 4.213961167769 8.93559603257613 9.17126135392623 14.2111764387651 5.33418421311812 7.61578039689498 11.6274733976884 10.4597974257036 4.61504892869429 6.81196550889449 1.55099253220992 2.39630846543746 -0.0593552155928165 2.33937696977095 14.9321308569475
-2.15219413583929 4.63647735769099 6.34824360067194 -0.120064848119561 3.94422138387507 7.98823917562311 8.25016773397272 11.6542929475958 6.9550761049444 8.92123115712946 13.0880903070623 12.392035371607 6.1249979799444 8.21782291585749 2.80801094228571 3.40490139180964 1.48173034841364 4.71049297506159 16.395321614092
-2.51470149647106 3.40021358836781 6.13737617839466 -0.642474781383168 5.12898861278187 9.08016954768788 10.5027698170055 12.8392671238292 6.7274659763683 9.29405056346546 13.3749824653972 11.3813751827587 5.5900090824474 6.75009094585072 1.97234855998646 1.41721378673207 0.634491313587535 3.12219559062611 14.2228964458812
-0.406617962230335 4.44525734294545 7.68822780955922 1.23700443614613 5.9825441013683 10.9218556057323 10.5497533451427 14.7228812347759 8.10965839732777 10.412501968037 12.3673664699901 9.60043064464222 6.43980041850697 6.74232307780873 1.85291496623646 1.46957031596791 1.14524952281605 3.63325420726429 14.7307302128185
-1.88094785863703 4.9884969884699 7.24898835962469 0.688515871221369 4.70976278131658 9.40493127649481 10.4712330991572 11.0303413564509 6.2437746221369 10.7046978170222 11.479560583288 10.6974246198481 6.30214330499822 7.73586103265936 2.74630090540106 2.35106202905828 2.16585943048651 3.94532129114324 14.5262474710291
-4.61746302517978 -2.3113640871915 3.10708436098966 -1.23651019009677 4.62440308657559 7.52426156130704 9.88509663668546 10.0449582013217 5.21591862765225 9.39268120852384 10.0860768231479 11.6636162671176 4.83481320467862 6.01641377535733 1.52443513003263 0.930516329678621 -0.334986600008879 1.35542210665616 13.6216421994296
-4.94352883425626 -1.28766411868009 4.00217181119052 0.438972767916592 6.01290064725009 11.1128423777494 11.9051392641934 9.95458298596469 4.67285090359774 7.97159891995517 8.38665800961581 6.92728262814608 2.8497050372037 3.19742804440585 -0.412183466824619 -1.93623322573575 -1.11124009219083 -0.0674492749300875 12.0140274134549
-3.52432074980302 -0.21200766996904 4.76747307343916 -0.606802134080368 5.00903400941328 10.1224206404252 9.70519241853194 12.4127052740617 5.50726875825362 9.42558607621626 10.9121240095659 9.65569862885908 5.19811329408125 6.08195862336592 1.34253868623213 0.810188146070999 1.4130762533708 4.03067860169844 16.5866120175882
-4.13044508153742 -0.5710712259466 4.62780324762518 0.448980730230158 6.44469587152654 11.4908360654658 11.9891618902033 12.0128339940851 6.91497175043279 10.2842764074152 11.339921873266 8.85374872034246 5.75549356287176 7.03624193018133 1.75364248102361 1.68444005792791 3.01611654108221 4.40751497095281 16.9618077242916
-2.77872373407537 1.46223734075373 5.96135423833674 1.15534303838556 7.16410730535334 12.7004494493658 12.1177463358099 15.0292389219457 7.57090376073664 10.9907998865301 12.7348594492132 12.6897954767401 7.4573879068548 6.79650591070002 3.48609827215021 1.76355074102228 4.33831499273127 2.07671545202082 15.1884910886938
-1.99035216244784 1.83478116122159 6.81402062502774 1.94855546084317 6.90403222170743 12.0163578900424 12.6556076916781 15.9374886664477 7.60604237643155 10.7450990590182 11.397565833005 10.8569049748507 6.82879113284024 6.70132493105802 2.71935509768399 1.28239201632413 2.74420785036954 1.78980778780851 12.277330866727
-3.57215075059371 0.00511403517289466 5.42602487043901 0.159195379777387 3.89861531691118 9.30516858534379 9.79467053846879 11.0078410668807 4.40664906935258 8.10118241743608 9.62839789824052 9.24586768583818 4.84728475050493 5.06834359602495 1.86712022261186 -0.363870187239215 2.20160527662797 1.29696507887407 10.4066710038619
-2.90632999593561 -0.225549585169013 5.611457937414 1.2090216810053 5.04323589151556 10.9770337278193 10.5542913610285 13.0094944173639 5.08951389139349 8.266167753393 9.68266403024847 8.64981948679144 4.07149612253362 5.08831893747503 0.807699316198175 -0.461484796350653 -0.188236123865302 0.344555013830011 11.9540406400507
-4.49115426757119 -0.287767960808495 4.45257417938926 -0.310036256096581 4.0546039798043 7.97028581879356 11.0747269847176 13.4700602748177 5.43205206177451 9.07494919083335 11.1052731730721 9.0324863650582 3.98036520264365 4.27596609375694 0.236968443610451 -0.856562211296776 -2.48700959899209 -0.105808808586815 11.0916828372262
-3.58174005855214 2.26158078800548 6.49150308262218 1.34460195194591 6.707690559734 11.809919201244 11.1758793223988 14.3362079490315 6.48209985386242 9.67743857990612 12.8152807582508 10.9525712360035 5.68071969639171 6.80259641300548 2.50941403995861 1.59474214207042 1.85549195896495 3.10955651890148 14.1662295688282
-5.14462966918945 -3.53986282348633 1.91986255645752 -0.110480499267577 4.05501728057861 9.14300231933594 10.4012320518494 10.0224769592285 5.67540054321289 9.56961851119995 9.62470607757568 8.08370475769043 5.33690528869629 5.03019027709961 0.695151138305665 0.311301040649415 -2.92274589538574 1.12428932189941 11.9970534324646
-5.25462095954201 1.20589787743308 5.11949498436668 -0.534121920845724 3.35398347161033 8.7446008422158 7.50946004173973 7.35741383812644 4.38811738274314 8.57525403282859 9.34598119042137 7.58054024956443 4.41090829155662 4.31899697563865 -0.218266894600607 -2.10383742072365 -3.36036055304787 1.69732625267723 12.2469068267129
-5.36588231000033 -0.0761846629056073 3.83458384600553 -1.95301381024447 2.54817160693082 7.05907591906461 8.55823382464322 10.9432316693393 6.32056483355435 9.97194918719205 11.9093366536227 9.63974532214078 5.89971789446744 6.58318862048062 2.85103186694058 2.00688609209928 -1.51327839764682 1.73125990954312 11.9585042866794
-3.46717806729404 0.924811640652742 5.86736516085538 0.55277089205655 4.26349476900968 9.34200076189908 8.77177743044766 11.9720752629367 4.7443545254794 8.09797028628262 8.95542077151212 7.09130314913663 4.38467053500089 4.60624913302335 1.04659680453214 0.080400744351472 -4.32057352933017 -1.98665972622958 9.16265324679288
-9.30788241299716 -2.3742447939786 1.53687371340665 -4.23725138577548 0.484781161221591 5.68662537661466 6.15443505373868 8.29145993319425 0.97565259066495 3.40093220797452 5.36895741549405 3.53154553500089 -0.808090313998136 1.52749623385343 -3.83511172207919 -3.09074984463778 -3.82708750638095 -0.339340313998136 10.3024071606723
-12.7529043197632 -8.28375377655029 -3.33159198760986 -5.72506084442139 -1.02940692901611 2.72151432037354 4.78522071838379 2.6796537399292 -0.950951957702635 2.47842559814453 4.19903335571289 2.72524223327637 -0.951373481750487 2.15370807647705 -3.11358585357666 -2.68637599945068 -2.88127841949463 1.084375 11.8204132080078
-9.12336765636097 -6.74176060069691 -1.2048247944225 -2.2781604420055 1.9876858104359 7.25601447712291 7.17755950580944 7.29747737537731 2.71254218708385 6.92739261280407 8.13658870350231 5.26150573383678 2.07450355182995 2.99981845508922 -1.1250842701305 -1.5833419453014 -1.47419201244007 -0.634565700184215 11.2846051562916
-7.03807374780828 -5.49060937708074 0.508101255243474 -1.69957277124578 1.33913591558283 7.27805116826838 7.36123636419123 10.8188150232488 4.13882425481623 6.85215261632746 10.4359119241888 9.39271429235285 3.5180137460882 4.76603296453303 0.531275541132146 -0.641822069341487 -1.27999040430242 1.48300245458429 12.5206363504583
-5.67272931879217 -4.08046705072576 1.2740461176092 -1.02504712885076 2.46020239049738 8.29109495336359 8.22469537908381 9.22798031026667 3.57098596746271 6.48463266546076 9.69541900808161 7.89497965032404 3.10058897191828 4.0704967325384 -0.356992548162285 -1.09043866937811 -3.51009733026678 0.469375783746894 12.1485797708685
-4.97943302501332 -1.14132496226918 4.0132379878651 1.74145034443248 7.23354247700084 12.5175004352223 13.3850620139729 12.3430519450795 7.68938830982555 10.8621468890797 10.9095859874379 8.03001884113658 3.11602309833873 4.09617332111705 -0.0610923420299194 -0.678098643909802 -2.74439236034047 0.647483860362659 10.7951441157948
-2.94660930633545 -1.98850040435791 3.55492610931396 2.9484655380249 7.0494234085083 13.0827228546143 12.6837923049927 11.8164197921753 6.17833347320557 9.46899194717407 10.0565545082092 8.82070178985596 4.47816295623779 4.85285396575928 1.0154935836792 0.144121360778808 -1.47159938812256 0.334623527526855 12.0267741203308
-1.96462294838645 0.439046408913352 6.37006714560769 1.93830254294656 7.31913998343728 13.0428962967613 12.2044029495933 14.6681211254813 7.32696964957497 10.8071937821128 11.7970705292442 11.5261955521323 6.48302605368874 6.23432495810769 2.58538582541726 1.35085442282937 -0.488338921286843 3.98372509696267 13.9443044922569
-4.01662488417192 0.776635690168902 4.93582968278365 0.384667916731402 5.21501783891158 9.65484003587203 11.3123426870866 11.5453758673234 5.89363817735152 8.54732470078902 10.8805818991228 9.17453484101729 4.29154829545455 5.359224839644 0.547414346174762 0.131536050276324 -0.833046392960981 3.17701010270552 13.6230738596483
-9.63855766816573 -5.34990906281905 0.256274942918257 -1.19927048249678 5.28431392149492 9.69832587675615 12.4370391412215 10.3716590447859 4.85958648161455 8.15560126738115 9.51536870436235 8.00360846952958 3.84616446928544 5.34779906706376 -0.0371210531754933 -0.0523912863297902 -0.531303639845415 2.42659926847978 13.2761621518569
-6.08708828145808 -4.48513668233698 -3.10863369161433 0.366298025304619 3.76461440866644 9.36794120615179 8.66074020212347 9.66370136087591 3.17486984079534 6.57832366769964 8.35418636148626 8.1113675290888 3.1598990613764 4.81946880167181 -0.0852743929082713 -0.29728954488581 -1.20647686178034 1.38553649728948 13.0001383477991
-7.37504371296276 -3.42765792499889 -1.93525870930065 1.35032764781605 5.38209549296986 9.65140596736561 10.2195021282543 12.0764433513988 5.6462175022472 7.43911186565052 9.24680248607289 8.60709396709095 3.71169868816029 6.10209957469593 1.28821770061146 0.439239658008923 0.954349673878063 4.24673191417347 16.2592630158771
-7.98695585944436 -4.70941755988381 -2.84775374152444 -0.0928823731162325 3.50100781700828 9.41876342079856 8.97993829033592 8.68458821556785 1.67407967827537 4.95940568230369 6.62668587944724 6.72401501915672 1.63194062493064 4.22848870537498 -1.82156775214455 -0.638040759346701 -0.643425204537131 2.91167142174461 14.7506592490456
-3.53897138942372 -5.06412168849598 -2.39456220973622 2.33229879032482 3.64317086826671 9.97488359104503 8.92158750187267 9.55262616764415 2.21253350864757 6.22223428379406 7.66724065433849 6.2977691043507 2.05526116978038 4.76040032993663 -1.30224462855946 -0.595238174091687 -1.69371076930653 2.84598497043956 14.2023098815571
-6.41451843435114 -2.17654426748102 -0.0323353593999691 3.55249301737005 5.138602178747 11.3741830999201 10.4365319425409 10.6083583051508 4.72004978006536 7.74391452615911 8.98121730631048 7.48549644296819 4.11587135141546 4.88603011911566 0.301156919652765 -0.302385408228094 -1.82621200734919 3.13288299387152 16.0364975148981
-6.23972220854326 -0.734021143479779 1.93924335999922 4.78276733918624 4.38663296266036 9.82115702195601 9.39103798432784 11.7149720625444 4.14540295167403 5.42562870545821 8.41108898683028 7.56517986817794 2.49609570069747 5.73366837068038 -1.0637635751204 1.58900551362471 -1.34462256865068 4.36189369721846 15.2759324745698
-7.42673525376753 -1.81456980271773 -0.366625161604446 3.11143269972368 4.1624361558394 9.78551402525468 8.82575765089555 11.2815290971236 3.3320147080855 4.25458207563921 8.53036942915483 8.21010461287065 2.20969834761186 2.82521882490678 -1.7830623106523 -2.02496370835738 -4.19370302720503 0.272119192643601 13.3707462830977
-4.73132946707986 0.689341995932839 -0.55253269889138 4.39827296517112 5.12907550118186 10.1632513739846 9.08352515480735 13.5084726550362 4.81269786141135 4.66792151711204 7.66982981941917 5.80327746651389 0.325332138755105 3.12070414803245 -3.29369023062966 -3.60039570548318 -0.611103560707786 2.92261836312034 14.4165842273019
-4.34606500972401 -1.50573488582264 -0.352366889606824 3.46708348881115 4.90031293522228 11.127631222118 10.1083603252064 12.6296339381825 3.21038488041271 5.22472623478282 8.107566391338 9.43874744068492 3.08360627781261 4.99662545811046 -0.904077018391003 -1.98104044307362 -1.34751459468495 3.77210858951915 14.4276359428059
-5.7287314414978 -1.27296285629273 -2.88912801742554 2.41635389328003 3.39580793380737 9.28358907699585 8.24885721206665 13.232595872879 2.71896715164184 3.53506441116333 6.30288000106811 6.50092096328735 0.89960069656372 4.03724737167358 -3.80449705123901 -1.80869703292847 -2.17733030319214 2.68778867721558 12.8417741775513
-9.04952830401334 -4.77337664690885 -3.28491038409146 2.7952468958768 4.4294078913602 7.32163887890902 10.0093968478116 14.993888911334 5.11361008557406 6.57127648266879 9.60921221646396 8.55935555371371 3.26791649731723 3.94485264691439 -2.07255953875455 -2.58733576861295 -1.92312831011686 1.11816578778354 12.8519094553861
-2.89967326250943 0.572723588076506 -1.25383738604459 6.0472509470853 5.70817109021274 10.7353064623746 11.3036124316129 17.8778287974271 7.34074517163364 11.8049718943509 12.3945843783292 13.0244533625516 7.15765782269565 7.31564064892856 2.47225304516879 1.23964234265414 0.875807007876311 4.1804239359769 15.001111945239
-6.2247333353216 -2.28921316320246 -0.862503034418278 4.02186967676336 5.65119458978826 11.5136146718805 11.7664241964167 14.605177896673 5.48365594690496 9.42762090509588 11.8817587072199 10.9688444310969 5.52377702539617 4.93823434656317 0.204916017705745 -2.2826938455755 -1.15579031163996 1.94603063409979 12.7001915151423
-6.04047811681574 -1.77826154882258 0.63463937586004 1.73191701715643 5.99369775598699 10.8467494184321 12.6647812063044 15.3950726920908 6.24204408472234 10.3576618367975 11.2836929494684 12.3487135106867 6.2454944783991 7.72320043390447 1.27819406336004 1.79133664911443 0.453010194951837 4.36158525293524 15.7330923015421
-5.06868188164451 -0.308799908377907 1.60236628272317 4.19446928717873 6.87012560584328 11.8285520813682 13.7393356106498 16.3800446531989 8.44505484320901 12.348543956063 12.178585841439 13.0960906288841 7.39007837989114 6.81875784613869 2.86551459052346 -0.190017864920875 -0.0628167845986098 2.8557222626426 13.8874114296653
-8.35628053491766 -1.62701532190496 0.196463376825506 3.65942552739924 4.91503027135676 9.99279812032526 10.2533486192877 16.9202759867365 6.10574224645441 10.9010894601995 10.9764168565924 12.0161464517767 6.40029314214533 7.17116335088556 1.85254266912287 -0.309239595586604 1.39089945012873 4.73850229436701 13.5765033071691
-10.1438526933843 -3.34838722402399 -1.82025955373591 1.34835292642767 2.72368099039251 8.0378661329096 8.60896064584906 16.2167505199259 5.02314330881292 8.89221145456488 10.8053288633173 10.7114358121699 5.29945804422552 6.39224292581732 1.92686607187445 -0.775122148340397 1.33281661813909 2.8143029386347 12.5726571256464
-7.35559006604282 -4.32872315320102 -2.29338951977817 1.41466216174039 2.92292002764615 7.70102480975064 9.88535765734586 16.7066893967715 6.08826903429898 11.0073202046481 12.8546421918002 12.9700725468722 7.59385565844449 8.34835414019498 3.39189509478482 1.94406107989224 4.09880236712369 5.55597094622525 13.3152830990878
-8.26787854107943 -1.52337361249057 0.0766191395846292 2.85399149981412 5.22391699877652 10.0567812832919 11.3808669957248 18.1463104399768 7.06424426165494 11.1279106053439 13.6395234974948 14.5496053608981 7.95104884234342 8.52876376238736 2.85861586657438 1.08034609881314 4.12456130114469 5.89746188250455 15.6592261704532
-4.97436073476618 -3.65870598012751 -0.223908693140203 2.26943466013128 4.9776293927973 9.63845035379583 10.8007871801203 19.7552873784846 7.81616088693792 11.8956067258661 13.9462687665766 14.467107742483 8.05768939798529 8.60121604746038 3.32041427438909 1.44884273355657 3.71201965158636 7.18896362131292 13.868689029867
-7.92137985229492 -4.2599552154541 -2.75526123046875 0.306994628906249 2.44759578704834 6.38704509735107 9.10177726745605 14.8107397079468 5.63006324768066 10.462225151062 12.1482455253601 12.4647390365601 6.13931579589844 7.73563976287842 1.12921829223633 0.377867889404296 3.5611888885498 7.61355609893799 15.2234589576721
-9.35487559925426 -4.84068683277477 -3.96366504322399 -0.272499119151721 0.112251247059216 4.06810566295277 6.92548462260853 11.7151059757579 2.94756981242787 8.2196721683849 7.90693470348011 8.96958586085927 2.84685036052357 3.48723026622426 -2.27575687061656 -4.00292400013317 1.37142750133168 3.54301639903676 10.9476389538158
-6.30822603052313 -2.00192491357977 -3.47553293054754 1.45183237249201 1.86086137945002 6.05511911565607 8.03591879064387 11.7387853449041 1.78934724981135 3.68102129155939 7.73403318578547 8.44368513280695 1.80172689611262 3.07590635473078 -3.22147790735418 -3.79215280359442 1.79204519445246 3.15090902501887 12.4345846956426
-10.8152545582164 -4.26305996287953 -2.08155857432972 -0.025331843983043 3.62313903461803 7.74595607410778 9.69101632725109 10.733059536327 2.99896777759899 6.48200191151012 6.80291522632946 8.75313819538463 2.4715839732777 4.58249438892711 -1.63580738414418 -2.29301487315785 2.26214851032604 3.32409442554821 12.0853849757801
-5.59247857007113 -3.56192093762484 -1.158516701785 -0.0238445368680082 4.06184214678678 6.97726649371061 10.5470573338595 11.6815907391635 6.96299761858853 11.286054316434 9.09683055010709 9.97549456683072 3.33041972247037 4.98546713915738 -1.2421234217557 -0.898388680544766 1.68708151904019 4.10725993243131 14.4794539841739
-4.85433982502331 -2.49883674274792 -2.93511031757702 1.51524235118519 1.7899940143932 5.33615280498158 9.18581940044056 11.5645687710155 5.97907043803822 10.398741496693 10.273795856129 10.2851789127697 5.36505295146595 5.33728481639515 0.33975578654896 -1.64265845905651 1.35339142192494 2.9058444630016 12.4271423946727
-7.47146192030473 -0.165280966325241 -1.07358708815141 4.22946867509322 3.1997235731645 8.21404394669966 9.2403262571855 12.0304325537248 2.61864885850386 4.42182955308394 8.18878206773238 8.15565905137495 2.15100702805952 3.01096949143843 -2.63490834669634 -3.08254590467973 -0.210612921281296 2.42166647477583 11.3798354582353
-0.691680058566007 -2.06412230404941 -1.79575453671542 3.06496323672208 2.6472109707919 8.20829571810636 6.90105141726407 11.1694168004123 3.06256665316495 3.3935135754672 7.86006917086515 8.58152474490079 1.92048062411222 2.12496556368741 -3.65258894833651 -5.09641753110019 -0.481442555514249 0.837246790799227 10.7127670201388
-2.70868346474387 -0.227159950949929 -0.25388762734153 3.67436936118386 4.88916638114236 10.3983478806236 10.2462501785972 12.8152385018089 4.26824715354226 5.83918907859109 8.73257782676003 7.78319409110329 1.74965336539529 3.99249603965066 -3.79027220986106 -3.31794593117454 1.33821060874245 3.50703957297585 11.9984455368736
-5.15886402997103 -3.26235295209018 -2.45435620221225 1.20173834887418 1.96433257189664 7.72409628954801 8.9451999577609 12.1327218922702 2.84834097948941 5.84507559863004 9.35951947298917 9.79240178194913 3.81968974200162 5.2512826832858 -1.14813328656283 -2.1445856181058 1.1764421376315 2.91143035021695 14.2354402455417
-5.99681328860196 -3.44616746035489 -1.03590249148282 0.898750790682705 4.38787699612704 9.09601021679965 8.61660242947665 15.094028839198 2.55820990475741 5.25838805111972 7.46884871396151 6.99002791318026 1.64714098843661 3.45046091946688 -3.5972504529086 -4.07829712954435 -0.318535319241612 2.13896704587069 13.0877354231748
-12.260541491075 -5.58003192381425 -3.36433749632402 -1.77263980345293 2.05485958619551 7.55236763520674 6.54348797364668 12.4080814795061 1.63420052094893 3.33550495667891 7.66082710786299 7.96131939454512 2.08971542878584 3.59438461823897 -3.54811816649003 -4.07787471251054 -1.66537242369218 0.166601605848832 10.8674764112993
-8.56317334608598 -4.41578107313676 -2.75254254774614 0.0251121000810102 2.3673848585649 7.94802183671431 8.05168528123335 13.1393830256029 1.59980005784468 4.37537283463912 6.81904787583785 8.49375242753462 2.11099619431929 4.68092054887251 -1.37154202894731 -0.977855734391646 -0.452791266007857 2.73306936784224 11.932866044478
-7.5291012763977 -2.27206697463989 -1.91021814346313 1.95502767562866 3.44052133560181 8.61515531539917 9.20297393798828 12.6261540412903 1.44559869766235 5.09538660049439 7.84833059310913 7.76641092300415 0.588530635833742 4.33888731002808 -0.910557651519774 -1.73253526687622 -0.269114398956297 1.94742403030396 10.5687581062317
-6.87849876230413 -3.85326835458929 -3.26939079111273 0.109637529199773 1.77180317098444 6.1562817400152 6.9450590913946 10.7036912744695 0.176026613062078 3.78101185018366 6.60635402852839 7.61349991018122 1.12964084798639 4.48980930501764 -1.28269073312933 -2.55748435800726 0.0344078844243825 2.70978096181696 10.3054182832891
-10.1696452834389 -5.08387181542136 -2.73911092064597 -0.950769398429177 2.24980070807717 7.15953161933205 6.20452215888283 11.675762202523 0.552297618172386 3.64977171637795 7.15378859259866 7.80034067847512 1.20953276374123 3.72146036841653 -2.1252555587075 -3.10568616173484 -0.183637593009255 2.14908983924172 11.9994759819724
-6.86993818283081 -2.40798978805542 -0.637655544281007 1.88438196182251 4.48605985641479 9.45692892074585 9.41416616439819 12.6724626541138 2.03106184005737 4.05071325302124 8.32354040145874 7.98556871414184 1.79833288192749 3.87761945724487 -2.09990339279175 -2.84263067245483 -1.18937520980835 4.1250693321228 12.5104901313782
-7.194792062586 -4.58721378499811 -3.52959278280085 -0.284570962732488 1.53139755075628 6.97128078287298 6.94368144815618 12.5968482190912 1.21775028055364 2.56067725961859 7.6048094922846 7.03187057321722 1.04026195352728 4.31732532327825 -2.36387851888483 -1.81514003927057 -1.02931621724909 4.02057239359075 11.5722772771662
-7.30144822380759 -2.55779969475486 -0.899075863578101 0.963097216866235 5.05145037390969 10.7910472176292 11.151136042855 15.2559865734794 4.23043883063577 5.68751585700295 10.7566458008506 11.0326339028098 4.68323862769387 7.61972964026711 2.10698569037698 1.50885546424172 1.58815443732522 4.24387896277688 12.5995980522849
-6.60474241430109 -3.34080160314387 -1.09576070958918 0.646573656255548 3.73184835260565 9.90683423822576 8.52660619562322 14.7435406381434 3.73732911890203 4.71564065759832 9.62307941263372 8.06327020471746 2.32414686029608 6.27349531000311 0.102201097661798 0.601274126226251 -0.0532096689397648 3.34182607477361 12.7654997045344
-10.0374236713756 -4.49454838145863 -1.64944988597523 -0.592942775379527 3.13132899891247 8.87734454761852 7.92946094166149 14.2582032073628 1.88964408527721 1.69195598255504 6.03112071644176 4.93429320942272 -0.433711589466441 4.17050307880749 -2.90556293834339 -0.459537089954722 -1.76770359386097 2.89897674213756 12.2669138301503
-7.51733442653309 -3.10388800014149 -2.530128921162 0.388291870463977 2.15630105625499 7.87584928165782 8.09430459629406 16.6782735336911 3.55322412144054 3.99867871891368 9.01776174198497 7.77642015110363 1.68169740330089 4.26125959049572 -1.60219999660145 -0.179239715229382 -0.426542724262585 4.13237718235363 12.7769446719776
-5.40461938164451 -2.67708222649314 -3.12076585076072 1.54885370948098 1.86305029608987 7.54535086371682 7.87396223761819 14.4182115338065 3.05346091010354 4.42497809150002 8.3116081497886 6.77270968177102 1.73136599280618 4.36705000617287 -2.13145844719627 -0.536831066825172 0.087737872383812 3.42277224280618 11.644595935128
-8.55056206963279 -6.28256432793357 -5.54510514519431 -0.289011166312477 -0.760164425589821 3.35137636878274 5.65018255927346 11.6429107926109 1.22526343085549 3.44509680487893 8.37292940833352 8.16478998877786 1.7213228485801 5.38376124121926 -1.15387933037498 2.61813814856789 0.287502124092796 3.28114111640237 12.8914173386314
-7.08590430346402 -2.5939132603732 -3.0414401921359 1.74143963727084 1.64207154187289 6.99060994061557 7.71833306225863 13.0183294382962 1.34116154584018 3.34736996563998 8.33914357098666 8.42456894787875 1.96775799664584 5.29901677044955 -2.59727973071012 1.78515416058627 1.16306668194857 5.39876442822543 14.0112307635221
-6.99649659070102 -3.47963372143832 -1.83437004956332 0.40807684985074 2.98391017046842 8.78380641070279 9.35975464907559 12.365365115079 3.20142325488004 6.08311423388394 10.1195922764865 10.8407364758578 4.76180800524625 7.14846953478726 0.866645422848787 2.43940123644742 0.472756949338045 3.18698844042691 12.2967487248507
-5.02887868881226 -2.86521482467651 -1.92285108566284 0.606281757354736 2.87696886062622 8.51354551315308 9.23492908477783 16.0246553421021 5.33140516281128 8.41820955276489 12.5242409706116 12.8343729972839 6.4819130897522 7.32752656936646 1.06424379348755 1.67985773086548 2.04953527450562 4.82882261276245 14.2494702339172
-6.26130977977406 -2.48524776805531 -0.977938808094372 2.0785139430653 2.7780989040028 8.07016547809948 9.82936366688121 13.5662425387989 6.92825492512096 11.1486924518238 12.9063704837452 13.7684200633656 7.34996398578991 7.9707725871693 2.44448836933483 3.01789268146862 2.30540832172741 5.33646854053844 13.4723347056996
-4.53490015376698 0.704386268962512 -0.210444892536511 3.34695390354503 3.21935704838146 8.86396363865245 10.5832720149647 14.2223189223896 4.95592263828624 7.43021253239025 11.444013153423 11.2799077380787 5.53121904026378 5.89893582950939 0.48786595951427 1.07521489750255 2.14181092869152 4.27299455295909 13.1919439185749
-7.93840965791182 -0.612682195143265 -2.492317052321 2.91108909086748 1.30081286863847 7.07152858213945 8.7950536294417 12.0214697404341 3.71043219999834 7.87538543180986 11.6949488206343 12.0383369012312 5.8050519509749 5.88879504637285 0.995692400498825 0.412885813279587 2.29283633665605 3.22344413237138 12.0301081223921
-4.42012606534091 0.71283520785245 -1.04124461087314 4.66082181063565 3.71464623537931 8.23609627810391 8.5160492810336 14.7907334717837 4.88488282290372 6.28382290926847 11.0667718800631 10.4666212948886 4.72976292696866 4.6388462933627 -0.361671551791105 -0.551282986727628 -0.374952420321378 1.36195172396573 9.83867014971646
-8.16709449074485 -1.35895468971946 -1.25584723732688 2.20822880484841 3.2210805199363 8.87541268088601 10.6176597855308 14.685701825402 5.33651325919411 8.49691555716775 12.588433005593 12.3898556015708 6.54714272238991 7.44506428458474 1.68406365134499 2.66973183371804 1.15886852957986 3.61204788901589 11.2691118500449
-9.99555303400213 -3.29671193903143 -2.7705583745783 0.015994054620915 1.53464792424982 6.67457006627863 8.03556726629084 14.873680693453 4.22719095403498 7.41740797216242 11.6082954233343 11.2669815843756 4.88241003209894 4.68093202764338 0.323491079157048 -0.651328104192562 0.122046453302556 0.543807012384587 8.31087015325373
-6.20242409272628 -2.73918442292647 -2.04561714692549 0.955713228745893 1.6491660638289 7.86947627501054 8.97072740034623 12.2679676576094 2.66338725523515 6.07173057035966 9.91078038649125 9.66121287779374 4.15507502989335 5.16045089201494 -1.82194809480147 0.233155207200483 0.0246114297346622 1.36297984556718 10.5123381181197
-8.56121809699319 -1.14951117255471 -1.72954161383889 3.15547578118064 1.87502400658347 8.22673432610252 6.88594834587791 14.5497886397622 3.5892354705117 5.20094411156394 9.97878758690574 9.40291135094382 4.02407471916892 5.82470052025535 -0.684127642891625 -0.212285830757835 0.275224850394508 2.50288216850974 9.76731412193992
-5.3073732289401 0.960862931338223 -0.0609476002779878 5.65256768139926 3.30090409192172 7.7324216929349 9.75221568020907 13.7647348013791 3.63196736249057 7.6187275019559 11.5308654871854 10.4397590723905 5.54116516980258 7.22009545239535 1.13527279767123 0.763610657778653 1.55415516766635 2.93912869366732 11.5116370287809
-9.23384421955456 -2.20662253986706 -1.95650619160045 1.04484993327748 1.43697506297718 7.86613899577748 7.25333553661 10.979298175465 1.27070003856312 3.99789577830921 7.39984184611927 7.67631107677113 0.486267627369273 3.38626533855091 -2.25701278339733 -2.56625884662975 -1.47978538166393 0.305212558399546 8.50066810954701
-11.4389291936701 -4.45669805353338 -1.93928014581854 -3.48336469476873 -0.416716211492364 5.23581255132502 6.95796430761164 13.2356518572027 2.88047159368342 5.36904943639582 9.51936948949641 6.84857881719416 2.32766473943537 4.98743379766291 -1.31194555109197 -0.561266534978692 -1.42240392511541 1.46895445043391 9.45518434697932
-10.1935221932151 -3.0067946694114 -0.125447013161399 -1.51214096762917 2.16081549904563 7.63295962593772 8.10113074562766 14.8403297879479 3.74678828499534 6.85125281594016 11.1468656279824 11.2980287291787 3.91231276772239 4.63452079079368 0.0171501853249296 -0.296890952370383 -1.49407265403054 0.0420105674050077 10.0538490035317
-9.35276192751798 -2.72886818972501 -0.701932612332431 0.476717290011319 4.21147185238925 9.53812676343051 9.84142189892856 14.7735691634091 2.94092303189364 5.40414744290439 7.63403826626864 6.17765837582675 1.58470850857821 1.90149622830478 -4.1583458813754 -3.89452523318204 -1.86957520571622 0.0985224810513579 10.6915939417752
-10.0472624171864 -3.75058768879284 -1.29259322773327 -0.191910015452994 3.86890484202992 7.84268547404896 8.0950248371471 13.9951307903637 2.18964363444935 4.49573112834583 6.58253551829945 5.32778812755238 1.11553741801869 3.81971145976673 -3.8946573604237 -1.70136474262585 0.384506000172006 3.18127800334583 13.3406460415233
-9.12402011697943 -2.5691914731806 -0.869179266149349 0.124721032922917 3.86513851339167 8.93652580434626 9.00452850515192 15.344762188738 3.28493354970758 4.71033046895807 8.91541336232966 7.94122551137751 2.18975780660456 2.74108932668512 -5.18585254495794 -3.77141429727728 -0.619663732702083 1.08467910939997 11.4262323206121
-8.56652447093617 -2.98051067699086 -0.320566142689099 -0.508394206653943 4.32962325703014 9.55288413654674 9.01303485523571 14.3415139068257 3.32657245289196 6.5245151866566 8.37874892841686 8.50416568409313 2.73041442524303 3.29135230671276 -4.08090397227894 -2.78552242625844 -2.92610927928578 -0.163392985950818 10.1735792506825
-8.04828751303933 -1.48978531577371 0.0186089255593025 1.16249167702415 4.51104438088157 10.2010697104714 10.3444341399453 17.3532851912759 7.472652313926 9.6543363311074 12.4289745070718 11.8537038543008 5.25054919502952 6.59945475838401 0.931059715964576 0.689646599509498 -0.146622779152612 1.86276709816672 13.2807298877022
-4.8119253765453 -1.7715029369701 -0.1417593609203 2.45360616337169 5.32489923130382 10.5514197696339 10.3352880824696 15.4239487994801 5.2286544192921 9.31315854679454 11.7848153461109 10.3099627841603 3.06340840946544 4.93841317783702 -1.91222902644764 -1.44828745235096 -0.402053321491589 1.50942853580822 12.9530232299458
-6.53889182697643 -2.5806036342274 -1.82862380634655 0.616982425342908 3.14975448955189 8.35324379314076 7.90505691875111 16.1271447788585 4.60760303844105 5.84099480022084 9.59627100337635 9.68102070201527 2.18480583537709 5.85365578044545 -1.06222442280162 0.105246509205212 -0.148509060252795 2.92803379405629 13.5277118336071
-5.96583851033991 -1.17624576741999 -1.83174999410456 2.3358849698847 2.72899143045599 8.02438728159124 7.17627136057073 16.2310163790529 3.37541381662542 4.6008185560053 8.62954704111273 6.77784530466253 0.822306554967707 2.46611491983587 -4.3632231538946 -5.03395374471491 -3.2897253816778 -0.723340112512762 10.1279029065912
-9.74400477842851 -4.90409236387773 -3.34245639280839 0.1219219641252 1.66675228639082 7.27629513307051 6.46486229463057 15.8651553468271 4.88485092683272 7.62918991609053 11.3600081877275 8.63699764771895 3.40477222962813 4.27004093690352 -3.21436839537187 -2.12390666441484 -0.824813417954879 0.95965332551436 11.3854784445329
-4.40679999264804 -0.722878178683196 1.26069954958829 4.25432232943448 5.18200615969571 10.8171413334933 6.26525906649503 17.212026426467 4.6964333447543 4.50494984713468 9.13947371569547 5.96838502016934 1.03216675845059 2.79072121706876 -6.12770720395175 -2.90203543576327 -2.94821806820956 0.442738810452546 11.8925984295932
-4.12044480930675 -1.19702867161144 0.70144125331532 2.61433168758046 4.36519762385975 9.96879812587391 9.55897375453602 18.1601800571788 5.16762014735829 6.0441498409618 10.25454231609 7.97101541865956 2.97678800929677 3.8962292324413 -2.70165399204601 -2.52950051914562 -0.852321182597766 1.67514749873768 10.3759669910778
-8.21547337445346 -3.35835476788608 -3.95491429242221 0.7763746174899 0.827720442685212 6.51246146288785 6.99413470354947 14.3448644074527 2.26753119555386 4.1922510060397 8.61124114123258 7.00985220995816 1.49955824938687 2.44117812243375 -3.73908253583041 -4.00330372723666 -2.09012242230502 -0.248787125674163 11.3413837346164
-11.4796491709622 -4.83083020123568 -4.77632580670443 -1.77260456952182 -0.212898835268888 5.61502303210172 5.49591101733121 13.065805569562 0.511144057187167 4.05303038683805 7.9342245015231 8.71425522890958 2.51444281664762 6.10430945483121 -1.18614254864779 1.62528838244351 0.0873998555270106 3.67808760729703 12.1646670254794
-11.1741783055392 -4.24843901720914 -2.91821211901578 0.154299553957852 1.468650635806 7.11654549511996 4.93760567578402 15.9945700732144 3.93628292950717 4.30095463666049 9.59474402340976 9.13276654156772 2.48793488415805 5.15974694165316 -1.59150237170133 -0.942439261349765 -0.187638464840976 2.66374092969027 11.9788902369413
-5.75950879183683 -2.67647236910733 -0.516918841275302 2.39800959500399 4.26003867062655 9.85342293652621 8.16979914578524 16.8947075721892 4.94197398099032 5.84013396176425 10.8587854472074 10.1985753146085 4.09264975461093 4.63238078030673 -1.36696309176358 -1.06050557223233 -1.24630230990323 3.35908442410556 11.2047193613919
-7.29505097649314 -0.561721203543922 0.481903674385766 4.4276253006675 5.00864374854348 10.8443704865196 7.56595099189065 16.1124371311881 4.58112204291604 4.8340145371177 9.28996527411721 8.05892336585305 1.58496439673684 2.74410021521829 -3.05186784050681 -2.66503655693748 -3.5082067229531 1.08678686835549 11.7642060539939
-8.58365900733254 -2.66891558387063 -2.03185732581399 2.09324567101218 2.23893945000388 8.19935433647849 5.54990212700584 15.4329854705117 2.68490807793357 4.26776997826316 9.28782717964866 9.14110057137229 2.2547399260781 4.92671220085838 -2.7180851242759 -0.481076075813988 -2.1656177780845 1.45148103020408 13.5430368640206
-9.02794564854015 -4.97122682224621 -2.18394387852062 -0.828839432109486 2.57793985713612 7.65370165218006 7.18127046931874 15.1885145794262 3.08960424770008 4.74666487086903 8.5344351421703 9.28629337657582 3.24742876399647 5.10190378535878 -1.87466539036144 0.248144973408092 -1.8567305911671 0.8440636288036 13.3447133194317
-9.29041462811557 -3.65595608624545 -3.09576970013705 -3.85420018109408 0.962453070553867 6.08762759295377 6.05263060656461 14.2482268246737 4.58944338885221 5.49035853472623 10.5364119443026 10.6466514500705 3.88687056628141 5.75588721362027 -0.390645798769864 1.6537277134982 -1.95898800763217 1.14290827837857 13.0795933636752
-9.92087406678633 -4.37540669007735 -2.02858013673262 -4.05631107850508 0.132096819444136 4.27635722593828 5.05689006285234 13.815673641725 2.83729606108232 5.08193831877275 8.70216756300493 7.38686614470048 0.622602991624312 3.51779990629716 -3.71806950135664 -1.09647221131758 -3.25442547364668 0.783770136399703 12.4235623403029
-7.96190513264049 -7.37617362629284 -2.66549171100963 -4.13280166279186 1.009727824818 5.99001919139515 4.77906547893177 12.5980790745128 2.40967594493519 3.89907108653675 8.92361484874379 9.59415565837513 3.36666618693959 4.85385929454457 0.0514272343028672 -0.816118847240102 -2.24418319355358 2.39043175090443 13.7392760406841
-6.5813608603044 -4.48748497529463 0.984003023667768 -4.16080765290694 2.73261733488603 6.9459361596541 6.42635150389238 15.2203403277831 4.02756305174394 5.00789637999101 9.81459947065873 9.8000974221663 3.49808402494951 3.64331336454912 -1.10313324494795 -3.11546234651045 -1.18297676606612 2.86801524595781 12.4695462747054
-6.65525599392978 -2.04290553006259 0.491697588833894 -2.78592654141513 2.41606549349698 8.06399754610928 6.13680867281827 14.7033915909854 2.70221928683194 4.15993718233975 8.52279500094327 9.31009320345792 2.74868611422452 2.94387272921475 -0.651862820712005 -3.38231440457431 -3.58116122159091 0.539106646451081 9.80708340731534
-6.86770609942349 -2.79678896990689 1.60016461285678 -3.67551211443814 3.16954346570102 7.8466837016019 7.76109906109897 14.9552338925275 4.2833873835477 6.46167679699985 10.8877913561734 11.0167572108182 5.06750985058871 5.18770428570834 2.99661751660434 -2.46480731097135 -1.63357524004849 2.05576249035922 10.0548317042264
-6.0747841835022 -2.47533693313598 -2.2577561378479 -4.25298013687134 0.990657901763917 5.33876523971558 5.79797563552857 12.6677514076233 1.43012342453003 4.15796003341675 7.58129987716675 8.13282880783081 2.20110998153687 2.17312250137329 -0.699452304840086 -5.65931787490845 -3.76820077896118 0.619801616668703 8.51170072555542
-5.07389159636064 -1.05508323149247 -1.00574584440751 -4.4990949197249 1.62912468476729 5.96207909150557 6.14893250031905 13.8774779276414 2.88122562928633 5.79943947358565 8.97321753068404 10.0137272314592 3.83966354890303 4.13378910584883 1.87416367097335 -3.22522826628251 -2.5418023629622 0.918087048964068 10.3889580206438
-5.10626802444458 -1.5411301612854 -0.576328372955324 -4.16313562393189 2.96249189376831 6.64821710586548 6.57274236679077 15.9430600643158 4.08417882919311 5.48355665206909 10.0368761062622 10.8481348991394 4.68895998001098 5.37341680526733 3.30884160995483 -1.27378854751587 -2.68670091629028 0.608009243011473 9.29843559265137
-4.11174815784801 -0.918362079967153 -0.302507816661489 -5.25126880298961 0.0308795582164407 3.77511268962513 5.11761432994496 13.0441690098156 2.40412956584584 5.60110145915638 8.66914612163197 10.3164721142162 4.12190204967152 4.9747014652599 2.24087005962025 -1.49570125233043 -0.796612202037466 3.25395065654408 10.6161795269359
-4.58002635782415 -1.46990558450872 -5.26674815958197 -0.181245535070246 3.00316551381891 7.01994445974177 7.9968636339361 14.9187505548651 6.27254226857966 9.85942819768732 13.5207236116583 13.7342408006841 7.37535503560846 7.24599388295954 5.06184414083307 0.84684208089655 0.972585946863347 5.73843792135065 10.8677017992193
-3.50855562036688 -6.04554483240301 -2.99214670007879 0.143639356439763 3.30488374883478 5.46413019353693 7.81419637853449 15.8931055372412 6.37853506261652 7.45759752446955 11.6948640649969 11.1978576486761 5.47866991216486 4.06237581426447 0.523344785516912 -3.30294153040106 -0.839244096929377 3.12414339238947 9.74131658727472
-0.768076766620982 -4.61267172206532 -0.557207931171764 -0.0681732784618028 3.12374986301769 7.4748364795338 6.57820428501476 17.1757066358219 4.97355474125255 5.9830151904713 10.803088795055 9.71233237873424 3.57761682163585 4.01165403019298 1.55620397220958 -3.51632582057606 -0.971594680439342 3.21152223240246 10.7195168841969
-5.70411899740046 -7.70240047628229 -4.2395975893194 -2.86072567159479 1.14749118631536 4.89501926248724 5.51485416238958 15.3618020707911 4.14918109720404 4.64340183084661 9.29868146722967 8.60052654092962 2.3240534955805 2.28623172586614 0.515941351110285 -5.15907505208796 -3.29244259054011 1.74932071512396 8.06383868997747
-6.47637227665294 -7.1838193286549 -5.21012738834728 -3.30033162723888 1.16077276576649 5.36108347285878 6.48477789271962 15.4908644806255 3.61480471004139 5.73666902888905 8.32439180720936 5.75864645351063 2.16060587276112 3.3796572338451 -0.75117162357677 -2.70616963993419 -0.747297798503528 4.36518236507069 12.2822818409313
-6.17936472459273 -7.28462748094039 -5.21503023667769 -4.34836344285445 0.644831137223676 4.62094636396928 5.5694336457686 14.109222130342 4.03646703199907 6.16617532209916 10.652288870378 10.1426147981123 4.35083337263627 4.04113526777788 1.70667882399125 -2.01315645738082 -0.720767541365191 3.15834565596147 12.1076964898543
-7.10961030613293 -9.34651635776867 -6.28219483982433 -6.52883027683605 -1.58057855259289 1.94954325069081 4.77870489467274 13.1915435921062 2.23466135371815 5.94505812038075 9.84892584193836 10.1946284901012 3.3874209057201 6.36300302852284 1.04591108668934 1.00549436916004 1.57917238582264 6.08220316280018 15.7628367077221
-11.6467909639532 -11.8869509523565 -7.87691066915339 -7.39642666036432 -1.26803920919245 0.577646749669857 4.40198089426214 13.7350430661982 3.92100860422308 6.45428325479681 11.134317892248 11.2807045156305 4.5045933896845 6.44592811411077 3.07198669260199 0.246317403966732 1.01833774393255 4.47112037485296 15.2974932367151
-10.0281314329668 -11.9788588957353 -7.14096636338667 -6.11696619553999 -5.36832613511519 -0.339462228254838 1.6282434983687 9.70649772123857 0.433786444230513 4.49159341291948 7.88959699110551 9.24774890379472 2.52522378401323 4.03142743544145 0.846086554093795 -2.0620059446855 -1.45744318528609 1.90208726362749 14.4840174241499
-7.9988789471713 -8.91885994997892 -3.55279587832364 -4.83526848879728 0.501885899630459 4.02181387814608 7.12265826138583 14.4548072901639 3.25673342618075 4.83690024289218 9.06831360730258 7.74482775601474 1.29621458920565 2.08937025937167 -1.32791565981778 -4.06310128298673 -3.55294655886564 -0.533375254544346 10.7881569949063
-6.89416923522949 -8.53587951660156 -5.83838691711426 -3.00897827148437 0.40107879638672 3.63647708892822 4.97106990814209 14.2320321559906 3.70233306884766 5.15203723907471 9.45194301605225 8.76883659362793 2.56981811523438 3.08230838775635 -0.210991287231444 -3.37179985046387 -2.79963912963867 0.177060699462892 12.2417450904846
-7.52566883780739 -2.28069470145486 -2.87436268546364 1.25999572060325 4.76073767922141 8.45401980660179 9.84129931709983 15.5567959763787 6.13984324715354 9.70384576103904 11.7254188277505 9.39079358360984 2.57813479683616 4.05698516152122 0.0103647925636992 -2.7091176293113 -0.261766173622824 3.01962687752464 14.3829872824929
-6.63523110476407 -7.02751359072598 -3.5162087353793 -1.86342820254239 1.9168271151456 6.62105265530673 7.05477705868808 12.6372591582212 2.83770457181064 6.41193476590243 8.69123116406528 6.80386725339023 0.868820103732023 1.29630366238681 -3.24460991946134 -5.05999192324552 -3.2271748456088 0.522817524996672 10.9358343211087
-5.15695753097534 -4.53220739364624 -4.25897207260132 0.183101749420167 1.81272325515747 5.66327295303345 6.87133512496948 15.9525227308273 4.18334398269653 6.73897657394409 11.7649127006531 12.5472994804382 5.3824330329895 6.29117689132691 3.12920389175415 -0.429307842254637 -0.452196025848387 2.38939867019653 14.4612999916077
-9.51448198665272 -4.41003366817128 -0.468865836750378 2.03161290775646 2.37417462955822 7.59944108616222 7.49980119358409 17.564292584766 6.20461896549572 7.13694623600353 12.4022851337086 11.6843066562306 4.39034703861583 4.63037828098644 -0.586802924763074 -2.12418505061757 -0.742349113117566 3.36247495304454 10.8989954341542
-9.72609792189165 -4.44219670729204 1.14559855027632 1.81646551652388 3.97469725175337 8.46949781938033 8.91887392564253 17.3253500060602 5.31870379014449 7.17189611955122 12.240728040175 12.2893611387773 5.27861227555708 5.4071647123857 0.610133309797806 -0.737873892350631 0.189463754133744 4.04560865922408 9.85566725297408
-5.78017114292492 -2.946238266338 3.40041471828114 2.38678003657948 4.1675779949535 9.25488497127186 8.81879211772572 15.8338551055301 4.83034349788319 6.5853779445995 11.530670894276 11.001385940205 3.6127045284618 4.62767530788075 0.971140159260141 -1.2373816836964 -0.277140365947378 3.41029573787342 10.3867070804943
-7.18933532888239 -5.18234680349176 -1.77135513479059 1.16911746805365 1.90224220102484 6.73539497202093 6.62609245126898 16.4128604108637 4.61222793405706 7.21001293008978 11.9402961904352 11.2169904882258 4.79025317972357 4.69883491342718 2.18349315469915 -1.44049499685114 -2.14007232839411 1.61352969949896 8.61813117807562
-5.68123139468106 -1.27828682986173 -0.938610926541415 2.48302851590243 4.75960932644931 7.51595126065341 9.05358134183017 17.7125588503751 6.56874094876376 6.96529780301181 12.3599964228543 11.6327420321378 4.82486258420077 5.2337065783414 1.55348883542148 -0.467274561795321 -1.03115166750821 2.53965102109042 11.1030942049893
-3.03555598692461 -0.328366426988083 0.76440891786055 4.47235950990157 5.18306335969405 9.7950981573625 10.7710455374284 19.6854482607408 9.02855095429854 11.4165795759721 15.9909573511644 13.6733134703203 7.00101646943526 7.84503445191817 4.00240311189131 1.27040562196211 1.46293243928389 5.37465557618575 13.5337124781175
-1.64563837051391 2.39213094711304 2.12480268478394 6.49300012588501 8.73980436325073 11.7111698150635 14.5942278862 21.7008343696594 10.1421438217163 12.5011631011963 15.6608744621277 15.5810808897018 7.63092241287232 7.68066415786743 4.7249041557312 0.756724452972414 0.376467800140382 3.43227014541626 11.3637295722961
-5.3649900002913 -2.09465384916826 1.41132854981856 5.01713394685225 4.60787128968672 9.11430096192793 8.76704334779219 17.6173908369108 7.20504879517989 7.66463303132491 13.1601622061296 13.4922325567766 6.00029587312178 5.60597252412276 3.66015457673506 -0.691989664597944 -1.30819869474931 2.15170788331465 10.7801396803422
-10.8387138366699 -5.58517761230469 -2.59055061340332 0.234932708740235 2.26348381042481 5.85911540985107 7.39330558776856 17.1544405400753 6.79410247802734 8.19903831481934 13.099298286438 12.4649723052979 5.14272480010986 6.22257976531982 3.79840831756592 0.62485580444336 -0.865403366088866 3.65346031188965 11.6781809806824
-3.37072656804865 -1.47516534978693 2.98777391260321 4.41686059778387 6.12068273370916 10.2194991285151 11.2282691175287 19.4622156793421 7.07013894861395 9.0642070943659 13.5163223916834 12.4729762250727 5.51362516229803 4.2641754323786 0.229731577092952 -2.65429781133478 -2.7009992426092 1.27556611841375 9.32207252329046
-7.10763554139571 -5.04279331727462 -0.262437863783404 1.78220363096757 2.37039752440019 7.65648837523027 6.6495379968123 16.1328328414397 4.77103229002519 6.56687541441484 11.4381370110945 10.720413164659 5.01584048704667 4.17741008238359 1.18441005186601 -1.18459515138106 -2.68716434998946 1.86623568968339 10.8175134225325
-10.465566999262 -5.37914884740656 -4.87117994481867 1.61348687952215 3.13040696924383 7.45478975122625 8.06888734644109 16.7294619912451 5.8164230520075 7.79788171594793 13.0049439603632 12.4235621625727 4.45434629266912 4.87461816614324 3.35978948419744 -1.43250692540949 -2.39839399511164 1.30128824060613 7.6527324849909
-7.54885718605735 -0.988583061911843 -2.86162802956321 2.23504212119363 1.59690048911355 6.42642739035866 6.06171562888406 15.4819693825462 4.62393429496072 5.08016445853493 10.316667582772 8.78209927298806 3.61717560508034 2.43148186423562 0.244140174172141 -3.4423451163552 -4.69117018959739 -0.431581948020241 7.50887253501199
-6.54169992100109 -6.34906915317882 -6.89223054539073 0.016594375263562 0.859791244160046 4.30091425288807 4.73005625117909 13.0647635113109 3.97334238399159 5.70365854610096 11.0261811863292 10.2718085895885 2.90815206874501 3.57105013240468 1.26285978664052 -2.38869813572277 -3.00782731663097 1.51303144801747 10.510642970692
-7.96279363632202 -4.94991712570191 -5.42363386154175 0.419223499298095 2.53763742446899 4.98325796127319 6.61682386398315 16.9134014070034 6.33915300369263 6.39811677932739 11.7421223640442 10.5373155593872 4.63471956253052 4.31761331558227 -0.0650675773620613 -2.09158544540405 -0.691547679901124 3.02840967178345 13.6689671993256
-9.17424110932784 -9.27918343110518 -5.35513023896651 -2.43072418733077 -0.57601646943526 2.79097457365556 2.30397887663408 12.4768914742903 2.74565215544267 3.68141932920976 8.79874320463701 8.36063952879472 0.983191446824506 1.72701449827714 -1.01866440339522 -4.3818865255876 -4.5158091024919 -1.08414177461104 10.4372391267256
-7.24645605954257 -6.43358412655917 -1.49717512997714 -0.673347386446867 3.19252404299649 6.48757084933194 8.39740189639005 17.5625789436427 6.34790715304288 5.68085297671231 11.4832650097934 9.41188820925626 3.69848355379971 2.60248192873868 -0.540666493502531 -3.73687735470859 -3.43221846493808 0.276483622464266 10.7682596119967
-7.00780376954512 -4.83537182374434 -0.3339279608293 0.924140123887497 3.50671306089922 7.85195079283281 7.63050189451738 17.6623432321982 7.89824691252275 7.62823787169023 13.213213114305 11.5821320100264 5.96369185881181 4.0653173013167 1.12109103636308 -2.75176510377364 -2.81312832398848 0.939152864976364 11.3518544717269
-2.59290437698364 -5.36456613540649 -1.51949243545532 2.09791250228882 2.51634092330933 7.44926424026489 7.6640793800354 17.4084437608719 5.89242238998413 8.52559251785278 12.7054521560669 11.3829891204834 4.75445718765259 4.05437726974487 -1.27738122940064 -2.9908860206604 -2.42091875076294 1.65655584335327 11.167113494873
-8.25518955750899 -8.45370068116621 -4.55121006532149 -2.11799015565352 1.31254420713945 5.38281951384111 7.94089923338457 14.9595776601271 4.90589938597246 6.58543620543047 10.422623018785 9.56233821348711 2.12316260771318 4.33295283751054 0.364040712876754 -1.81768192811446 -1.48486675782637 3.2870458169417 13.8874569936232
-10.4133678089489 -9.58846241344105 -10.3651977192272 -4.98714977611195 -2.75248867381703 1.39844363819469 1.83284038196911 10.3072318423878 1.32447093616832 1.17753833423961 6.99907725941051 7.25970405231823 -0.301562846790659 1.5935005534779 -2.22117191661488 -4.97421795238148 -4.64885479320179 -0.00074535716663604 9.94731229435314
-11.9652205293829 -11.6908541505987 -8.3906832521612 -4.86359890157526 -2.67609699422663 1.47142879312689 2.21610919778997 10.500982206518 0.778544347936457 1.60921470468694 6.4593037778681 6.68671123331243 -0.63015850240534 2.86652938669378 -1.62047298604792 -3.01409824544733 -2.03134449178522 2.68398753946478 12.2868060285395
-13.0614233363758 -9.9494123805653 -7.96539405475963 -5.88020423542369 -0.854809795726428 3.24179359782826 2.82103916515004 13.1763052593578 3.83530804027211 6.26865002025258 10.7503499637951 10.2897133480419 3.27039238322865 4.90886589397084 0.264323199879041 -1.64013198505748 -0.86774352680553 3.57505031932484 12.8227047573436
-13.7554042209278 -7.38654397617687 -4.73438333164562 -9.36239503513683 -1.00687097202648 1.32526041377674 5.22855688441883 10.8534948955883 3.19677568782459 4.35443331111561 10.1264536510814 10.9305002819408 3.75845552791248 6.01369596828114 0.53798986781727 -0.0688788760792143 0.810355437885629 5.70978285182606 14.158166659962
-11.6970266862349 -6.18383355574174 -2.36399217085405 -6.31584687666459 0.619921250776812 5.01359991593795 4.50814871354537 12.1874924139543 5.06668428941207 5.15685133500533 10.969088120894 11.1094971136613 4.5867000059648 5.49728540940718 0.612417741255328 -0.798140959306195 0.779390855269 5.48295263810591 13.7140472368761
-9.63751420974732 -9.87025079727173 -5.18417367935181 -5.99697885513306 0.236261272430419 4.1170147895813 6.32864656448364 13.6846655845642 3.56852617263794 6.01593389511108 10.8404330253601 11.1704682350159 5.16902627944946 5.89262189865112 1.44388475418091 -0.570579624176027 1.00663080215454 4.63418188095093 13.533725643158
-11.7123852296309 -8.83853154615922 -5.11676030592485 -3.52387242750688 -1.86094289259477 3.77676958604292 4.09129805131392 11.8800243811174 0.242563195662065 2.16171259446578 7.51099676652388 7.59270662827925 0.467193551497026 2.89181608720259 -2.7781811280684 -3.4628963990645 -1.33335881666704 2.71247953935103 11.2647494749589
-6.53742267435247 -8.0204625303095 -3.46961833780462 -3.98652126138861 -0.907663839513607 3.91608093435114 5.11952446157282 11.0901169603521 0.358981592004948 4.28241394216364 7.78889606649225 8.08233974630182 2.18510196859186 5.95084903890436 0.718211633508854 -0.629583852941341 1.29342983419245 5.74651668721979 13.2575354402715
-11.564139660922 -9.80881052884189 -5.58330851468173 -3.60727053555575 -1.25641947659579 4.44975251284513 4.92843121615323 12.9274312886325 2.43918866244229 4.51621598330411 9.3570386799899 10.4315845402804 2.85685223666104 7.57067269411954 2.40986508456144 1.03525895205411 2.84695691195401 7.5814415845004 14.276558342847
-7.74627549431541 -3.88268716118553 1.28540175177834 -1.68493134758689 2.41142122962258 7.21382277228615 7.8285135529258 15.3366781971671 6.45032923438332 9.18659346320412 12.8445319435813 11.7626175186851 5.38467543341897 7.18333380439065 2.35752909400246 -0.221109936454081 1.51141302802346 5.41854708411477 15.8735372326591
-6.02830401333896 -3.41673174771396 2.31627282229337 -1.94277087124911 4.4102517041293 9.76156386462125 9.18535813418302 19.2912418517199 7.47417172518643 8.93886670199307 13.8041587742892 13.3441697033969 6.17896660891446 8.46406468478116 3.76788052645596 1.52796849337491 2.70512303439054 7.59427079287442 16.881162610921
-2.25140337510543 5.23941655592485 7.5336613221602 2.8041519685225 7.23109193281694 12.7249035401778 11.1077413125472 18.1291719241576 8.30441041426225 8.23614831404252 13.3457619710402 12.7558612389998 5.50788064436479 6.14493222670121 2.71772237257524 -0.553802056746051 -1.0273681120439 3.43885655836625 13.5887727303938
-0.52025912024758 3.8649585463784 7.75196053765037 3.3242919661782 5.95106198570945 10.242058060386 11.219286701896 17.0469660212032 5.59715630791404 7.90728451988914 11.9282233931802 9.58746125481346 4.24419476769187 5.40220334313133 0.685580036856912 -1.17686579444192 -0.46943018653176 3.81895711205222 15.0964924313805
-5.379633027857 -0.622510988062078 3.89786044901068 -0.301439363306219 2.57662479227239 7.73419563120062 9.28570548837835 14.0053669626063 4.93819610422308 7.20048705881292 11.4882067853754 10.209598940069 4.89944545572454 7.66710559671575 3.25338546579534 0.747547071630304 2.02676479166204 6.14706508463079 14.8857335264033
-6.00781905434348 1.71588337638162 4.6341706536033 -0.983820793845435 0.855720641396264 6.40457070090554 4.23099148490212 14.1445428154685 3.53072560050271 4.36563885428689 9.74510634162209 9.41232693412087 1.77553379752419 5.58647549369119 3.27024281241677 -1.15569579384544 -1.20582854531028 3.46596539237283 10.48687470176
-6.10505843596025 -3.47014975981279 2.06704735322432 -0.819492106004194 2.33306717439131 7.30050301118331 5.30757641358809 14.9369490103288 4.25600075288252 5.60894989533858 10.6753189520402 9.12147926850752 2.76987385316329 4.94460129304366 1.2236740545793 -1.31045890287919 -1.36247039274736 4.29751324220137 10.4688107924028
-3.7770678433505 0.629462536898526 5.09225970181552 -0.879250231656162 4.5920146075162 7.49493056210605 9.96766549023715 16.5229101446542 6.00437861355868 7.14805346402255 11.9864395228299 11.6913235751065 4.61402731808749 6.35703974637118 3.58774405392733 -0.70251149264249 -0.377243700894443 4.58043414029208 10.9061420527371
-5.92886186946522 0.24567769657482 4.38314889561046 -0.77331758845936 3.78749726902355 8.69075463901867 10.1574666370045 15.6835942138325 5.97563623081554 6.69405339847912 11.3075945247303 11.188193546642 4.88755963932384 6.23938630710949 2.56836484562267 -0.664299262653696 -0.277929557453501 4.78966687809337 11.4488766063343
-3.63488739187067 0.922634428197686 6.31005603616888 0.707777326757256 4.37055141275579 9.53338176553899 10.2131598645991 17.9014489704912 7.07438976114446 7.17009860819036 12.5255997831171 11.1585839444941 4.3818000013178 5.5432055646723 1.8860839063471 -2.1731030290777 -0.211108857935127 3.78976756876165 12.9615662748163
-2.96482207558372 2.87056229331277 6.81288025595925 0.110605933449484 4.75995896079323 10.2126548073509 10.6281540177085 16.5350596091964 6.58334992148659 7.80693123557351 12.6530992768028 12.0188891670921 5.47845623709939 5.68543503501198 2.61952851035378 -1.07594039223411 -1.00056960365989 3.83892605521462 12.7290780327537
-0.845851343328302 0.976057607477362 6.60660608465021 0.377670842950995 4.3548675363714 9.7215691393072 9.10451324636286 17.2779677992517 6.24026354009455 6.24715574437922 12.0001469438726 11.7739802187139 4.29497106725519 5.62813337499445 1.82174070531672 -1.47331373041326 -0.597817819768732 4.13016946965998 13.3372433965856
3.54366834813898 2.82275732213801 9.06808717901056 2.03723009282892 6.51360090429133 11.6649719064886 9.04120023900812 18.0029215400869 6.95653112584894 7.13922746831721 12.6761956995184 12.4593830888922 4.94713838750666 5.18866213018244 2.86075456792658 -1.19584504907781 -2.12098542993719 2.37348135167902 11.511508066004
1.36005954742432 -0.642097663879394 5.26643924713135 -0.191990089416503 4.73058490753174 9.59693412780762 9.52443580627441 18.3681667327881 6.88451747894287 5.65956859588623 11.6161325454712 11.1508157730103 4.22052268981934 4.99214630126953 1.93324737548828 -2.1006929397583 -1.29904766082764 2.29327754974365 12.322919178009
0.498719180714001 -4.06446937214244 1.59389778483998 -3.65965560566295 0.786782230030408 5.48020168651234 4.78712936748158 14.8595006119121 3.10561939586293 3.82657142985951 9.40471979488026 9.22961994517933 3.02363201488148 4.0160646091808 -0.489043270457874 -2.01222900043834 -0.785887752879749 4.10398479808461 11.2699017177929
-0.499774993549693 -0.0723839413035989 5.6574630130421 0.51470559727062 3.79924768101085 9.07890075336803 8.79964631687511 16.5943849671971 5.0480470050465 5.53058427463878 10.5503577579152 9.80572122227062 3.17264932285656 4.42842000614513 0.0546302188526511 -1.6969013820995 -1.52050787318836 3.23064416538585 7.62098401676525
-3.89298595948653 1.40171943144365 5.22115264372392 1.53292880491777 2.92054591612382 8.60298572020097 5.7999566598372 15.3418092532591 3.95622859434648 3.46876273588701 9.11757550673051 8.85602984861894 2.20644889311357 5.15415320829912 0.289625505967575 0.328188280625778 -0.938708920912308 3.03704200224443 6.70178447203203
-4.1666729927063 -1.69140558242798 3.68340940475464 -2.85311822891235 0.558129024505615 5.55696268081665 4.65373773574829 14.469670009613 5.83495302200317 6.79949922561645 12.5022856712341 11.7956525802612 5.27843160629272 6.89571733474731 4.42056245803833 0.0177142143249505 0.560578060150146 4.81094617843628 11.8529703140259
-3.80089575160633 1.24564355503429 6.42935556064953 2.368969856609 6.37653344761242 10.2052006114613 9.83377784382213 18.5340040315281 8.15188974033703 8.3161248553883 12.8887774337422 12.0099367488514 5.2087497104298 5.8906926501881 3.56033891331066 -1.46113783229481 -1.29953390468251 3.3952149737965 9.37960952411999
-0.707287164167923 2.94077268080278 8.43607392744585 0.534560827775437 5.64498773054643 9.17789140181108 11.1223622842269 19.3160442395644 8.53691068129106 6.67514100508257 12.3266684098677 12.0012251420455 5.39886537031694 6.90194573835893 3.88865056471391 -0.661255212263626 -1.35528406663374 4.73470559553667 10.5498119874434
-1.87892348549583 0.680725028298117 6.48758690573952 -0.0334969260475866 4.34418957450173 8.52148525931618 7.96780197837136 18.1808510325172 7.19739716269753 7.95847695090554 13.2662674687125 11.9520882866599 4.84833710410378 6.66972439505837 3.40969078757546 -0.922332833030008 0.549568106911398 3.97438137748025 12.2715958855369
-0.285230012373489 3.44610467390581 9.51713433699175 3.22770467237993 6.58788171248003 10.9391023202376 9.9117847962813 19.9497601075606 9.00025191740556 9.09093776182695 14.3945187612013 13.0753764195876 6.71222081617876 6.38874688581987 3.43884911970659 -1.4183801130815 0.304316191239792 3.72286191420122 13.8224376721816
-2.89686092029918 0.0855590473521843 5.42211738933216 0.503350413929333 3.83985058177601 9.10046926845204 7.24202076305043 17.4378778110851 5.46150413859974 6.12900749553334 11.6025268207897 10.2295853268016 5.07087723125111 4.53801266063343 2.11137977946888 -3.06608279835094 -2.70824702869762 1.69420353282582 8.82725397456776
-3.67933224764737 -1.19696950045499 5.10049010190097 0.11814165982333 4.01712180050936 9.59251309308139 6.8354306307706 17.5342558113011 6.46037531766024 4.4404110995206 10.1325197306546 10.7879657832059 4.27209139737216 4.61985731991854 2.86209727200595 -2.58574818697843 -2.88208722201261 1.98570872220126 8.58874560269442
-3.68089227676392 -0.666896152496339 5.63110513687134 -0.59528284072876 3.98391027450561 8.81536931991577 9.23416347503662 17.2328148901463 5.17412729263306 5.91135663986206 11.0739295005798 9.65699024200439 2.49623937606811 4.27328748703003 2.57793207168579 -2.35032968521118 -3.06806879043579 0.962773036956786 7.47781343460083
-2.74801121625033 0.261927977475253 6.56003607836637 1.15739382830533 5.45872630206021 10.8504823597995 9.87234105196866 17.1693220239048 7.46564997759732 8.74613799181851 13.6377386006442 13.8288306149569 6.18298472491178 6.25412501421842 5.96990241137418 0.527787581357089 -2.04307232770053 1.63153590289029 9.75549067583951
-1.72469586459073 1.47250109585849 7.23023634823886 3.37779074582187 6.97240191372958 12.2563369837674 11.0754674044522 18.2552254763517 8.65800028714267 9.8559363451871 14.9984121886167 14.1304078665647 7.60412531766024 7.01744395169345 4.66475993069735 -0.103394213589755 -0.0488707455721773 4.3190882769498 11.4961174097928
-5.6562048998746 -1.19476195248691 4.18889741030606 -0.753958424654876 3.68198994723233 9.72192458239468 6.95388154116544 16.1235998066989 5.1520111950961 5.70888165560635 11.4904454144565 11.799655714902 4.48553494540128 7.98822716799649 7.49200085726651 2.36152581301602 1.04253987399014 5.17921380129727 11.0378587636081
-1.57060796564275 1.18544119054621 6.65897100622004 2.25807684118098 7.08971136266535 12.9977390115911 11.3814079111273 15.6886200254614 8.02119558507746 9.73436897451228 13.8751386945898 14.1760346239263 6.83752458745783 9.55651491338557 6.8129979913885 3.32227342778986 4.6435529535467 8.80837743932551 14.4717878645117
-0.453696909817783 0.647499379244717 6.68454008969394 1.13200598630038 6.85284930142489 12.2314246264371 11.9362032977017 16.5958294239911 9.36777907284823 10.7961595621976 15.8111216393384 16.4015064803037 8.22526675137606 10.2274883356961 8.36518793973056 3.45121889981356 2.76973086270419 7.00521593960849 14.0585196581754
-0.67748289975253 2.52223271456632 8.65088433352384 3.54311341372403 8.91741532412442 14.767682019147 13.6990227135745 18.1581394108859 10.5349513920871 12.3078057202426 17.1029349858788 18.0040626558391 10.2012144955722 11.391306105527 9.98919552889737 4.50979298678311 3.55668229189786 7.33481186953458 15.1616500052539
-2.54422354264693 -1.2086503462358 4.61178613142534 1.34228349165483 5.00536084608598 10.4240062280135 9.23977256254716 14.8844125314192 7.88385034040971 9.96962380842729 15.2352544112639 16.8385993732647 8.6749231858687 10.826453928514 10.7779429002242 4.98622537092729 3.30074048475786 7.03883195356889 14.2781465096907
-5.71877814639698 -2.3891368042339 3.0937208999287 -0.830102456699716 2.48953865658153 7.51081513058056 7.67762611996044 14.6962551940571 8.33419750820507 9.78375576626171 14.8984970916401 16.0030010808598 8.3382859099995 9.49115704189648 8.82352017055858 3.36356114040722 1.20246456753124 4.36178444515575 13.1849081386219
-3.31975691535256 0.138409207083964 5.34661443016746 1.24438912651756 5.68245084068992 9.90307910225608 9.00699813149192 13.8035698630593 8.97227484963157 10.3886919715188 15.8390233614228 15.1741333701394 8.1261926390908 8.28271252892234 6.67870290062644 1.49856240532615 0.624891827323221 4.99856431267478 14.2530513503335
-7.19614513570612 -2.26536663228815 2.63427535837347 -1.53418453389948 2.34170810526068 7.39330188577825 5.19376079385931 10.8671240026301 7.56445972269232 6.33200446909124 12.0221299344843 12.1120132619684 4.84701148813421 8.80826560800726 6.94630328958685 2.29755012338812 2.24621478861028 6.7469014341181 13.8394068891352
-6.15745302547108 -0.980441535602917 3.70782426487316 0.12746671329845 2.97771505009044 8.34598401676525 7.12010434757579 14.7758680928837 6.61048844944347 7.27663854252208 12.8359489787709 12.7158382285725 5.31325105320323 7.54306462894786 5.42467549930919 1.05257276188243 0.0872769702564575 4.2690654147755 11.9875398028981
-0.592446760697797 4.80706648393111 7.99440626664595 2.92675642533736 5.34167341752486 9.54584936662154 8.37028173966841 16.169196351008 8.01452688737349 8.79850725694136 13.9985704855485 14.8830142454668 7.43701986833052 7.8417106108232 6.32475809617476 0.806013627485797 -0.0553926988081486 4.95237211747603 13.3232627348466
-1.53110534494573 4.06514709646052 6.37850826436823 5.12363212758845 5.3466345613653 10.8123690431768 9.38987796956843 17.3381936793978 8.54148739034479 9.8078276460821 14.6235346143896 12.2505404298956 5.84085338765925 5.17357795888728 4.52566879445856 -0.738006895238701 -3.92055160349065 1.0796610658819 9.69450443441218
-5.32551997791637 1.31340938914906 4.56355339397084 2.91518074382435 4.46125847209584 9.65378528941761 8.74149757732044 15.9278714071621 9.13561874736439 12.5022421490062 16.308711827885 16.6697548042644 9.25095802653919 9.11979585994374 7.29630047191273 2.65448433269154 1.18034893382679 4.26520401347767 14.5610662113536
-5.77665681838989 -0.7646653175354 4.54735403060913 0.021694469451905 3.47651319503784 8.46842031478882 7.12931089401245 14.9839298009872 7.66488676071167 9.77071075439453 14.7419658184052 14.2703054428101 6.97798566818237 6.69870882034302 6.85872964859009 0.126859951019288 -2.35786790847778 0.741119670867921 11.522442150116
-2.29359040693803 -0.0230158372358851 5.44689096970992 2.0236550764604 4.73608221574263 9.61210979981856 7.42260469956831 17.6553772286935 5.93165792985396 7.6366282896562 12.0917650656267 11.3458353476091 4.74348463578658 4.68865503831343 5.60729422135786 -0.519945005937057 -4.21590409712358 -1.20971284346147 8.55820192857222
-7.14019713835283 -3.09468017057939 2.60988106294112 -1.24784598784013 3.52527870698409 8.29824986024336 7.890705724196 17.403983612494 8.49125732942061 10.2520724730058 14.3264936403795 13.4543112711473 7.00148071809248 5.98631634278731 4.29533924622969 -1.34653983549638 -0.607644419236617 2.85625710053877 10.6056467489763
-5.12470208948309 -1.96756898706609 3.6642144983465 0.0532344644719913 4.09629190618342 9.46110380346125 7.11510027105158 19.3575612371618 8.13219011480158 9.10919368917292 13.6258989637548 10.8286670511419 5.64622820073908 4.48603094274348 3.00909746343439 -2.38148271387274 -1.63711702173406 0.873489744013007 8.68992269689387
-6.35997633500533 -0.00605635209517175 4.80912251905961 1.6836800141768 5.92000050978227 10.4842052026228 10.8655738397078 18.9541521830992 7.97094769911332 8.90686078505082 13.9656679196791 12.0528821511702 6.31158395247026 3.93871541456743 2.17244859175248 -3.35122541947798 -0.572422547773883 -0.637068314985797 9.3233718438582
-4.09399662017822 2.16636028289795 6.42344703674316 1.36101188659668 4.84949626922607 9.65959300994873 7.74318447113037 18.2903969526291 6.81466903686523 7.56314697265625 12.8704370498657 11.1503399848938 4.76125564575195 5.12724437713623 3.20944061279297 -1.90136585235596 -0.091475105285646 0.129962348937987 9.28887882232666
-4.7415449142456 0.33096103668213 5.12896137237549 1.45521430969238 3.80393009185791 8.76336841583252 7.58574275970459 15.8404870510101 5.37468986511231 5.33826713562012 10.9467409133911 10.1990359306335 3.74717025756836 4.45303611755371 0.486259269714356 -3.22965450286865 -0.0911085128784173 1.83132152557373 11.6502864837646
-4.38621977025812 -1.2834003275091 4.48389360254461 0.939776628667659 4.02938482111151 8.12404081171209 8.16892740076239 13.8936888868159 5.4469635183161 6.46407911127264 12.0085928136652 11.6284482175654 4.71566316431219 5.66514512842352 1.74451467340643 -1.8131969278509 1.23772260492498 2.58873197382147 13.6598627263849
-6.82805348309603 -2.08151913556186 1.199588766965 -0.613045701113613 2.05855750170621 6.25927733508023 5.37523554888639 14.499809256467 5.73575877276334 5.91732691851529 11.7453160199252 12.2886614712802 5.18160819140348 7.41280459490689 4.67627715197477 0.0680265339938089 0.392176619443028 4.01921652880582 12.5896387013522
-7.7986347545277 -0.969182239879263 2.6947620045055 0.938785327564585 2.25431324351917 8.15024067271839 7.38795067180287 13.949778808247 7.9388501774181 7.46300007213246 13.1771209370006 11.5459082256664 4.84708668101917 6.14715076793324 3.09483505595814 -0.61563037525524 -0.177266346324576 2.1619947086681 10.9216768871654
-7.50198961604725 -3.3423712383617 -0.378168357502329 0.0386693347584135 1.36985276829113 6.88926004063 3.89442704807628 14.7278277743946 3.21020768772472 3.74108766208996 9.43988393436779 9.13886283527721 2.50721143375744 4.00107358585705 -0.0616400371898287 -2.61318804134022 -1.90148569453846 1.63191198002209 8.33051751743664
-6.49684416164051 -0.386494506489147 1.39651502262462 3.62539876591076 3.57314885746349 9.38124192844738 6.4604379047047 14.3250874389302 3.7805701602589 5.76537049900402 9.34049428593029 10.8458505977284 3.83016503940929 4.7108794559132 0.53749383579601 -2.17343794215809 -1.64936529506337 2.01858152042736 10.039811741222
-6.82715986425226 -0.591268522089177 0.799751299077816 2.81481935327703 3.01945592706854 7.85100747888739 3.95982648676092 14.4288649732416 2.99031736200506 3.70781328027899 9.17227556055242 10.2508759671992 3.22358705347235 4.85343934839422 -0.0625552957708173 -1.19331739599054 -1.10286138707941 2.29869748895819 13.1124453718012
-6.72467972148548 -0.147660983692514 1.32144950519909 4.47430919300426 4.10676787983288 9.85413669239391 7.65301536213268 17.5745830852877 5.63765166889538 5.7262527812611 10.9974744189869 10.6615817416798 3.92629741321911 5.16663764606823 1.69480250965465 -1.90671898234974 -0.301400912891733 3.50456546436657 14.5930971969258
-9.57787349874323 -3.99845340902155 -2.9736063783819 0.602027624303645 1.38602039163763 6.10067722147161 3.98416873758489 15.5090759689158 3.28719207590277 2.48989745920355 8.22928115671331 8.31682273691351 2.83429881876165 3.04243251627142 0.370433538610285 -4.07872799093073 -1.89231136495417 0.741744726354426 10.0409891301935
-7.36065510836514 -1.19998196688565 1.08389063748447 3.08797713193027 3.73105879696933 10.0957762804898 6.28436346921054 15.1280772295865 2.61656351956454 2.54032393368808 7.43899985226718 6.74626513394443 1.42592497738925 0.860082348910247 -0.994425097378816 -5.66067151156339 -3.91179303255948 -2.01515416232022 6.22096224698154
-5.96745884635232 -0.130296828530053 2.20746028206565 4.27736174843528 4.6573971488259 10.5193699576638 9.67510974190452 15.2238334395669 4.64270007393577 6.33914553902366 10.9994786956094 8.88157450936057 3.22654998085715 3.53414523384788 0.392774460532447 -4.03639805533669 0.812639115073463 1.7648361899636 10.4062937476418
-4.80694678913463 -0.130372082103381 0.507948840748181 4.14455791820179 4.7730807911266 10.8576874386181 9.81809898723256 13.9789671551098 3.95153900493275 6.03845878947865 9.88804241527211 8.06639953960072 2.71840282786976 3.01937672008168 0.737427676807751 -4.89280990253795 -2.56371406208385 -0.303257976878772 9.18095966685902
-4.93150152726607 -1.45547117753462 -3.16480650468306 2.50595365004106 2.76087079481645 7.15999303297563 9.56197247938676 14.411608318849 4.68300805525346 6.75291238264604 11.2667449517684 10.6385191483931 3.91313729719682 5.72278867201372 2.36112294630571 -0.858541627363724 0.0537260575727991 3.32188687758012 10.4732092423873
-8.64073178551414 -4.44908711693504 -3.98759076378562 -0.116180393912575 1.76540091254494 6.6623068115928 6.7285213730552 12.9039860031822 4.17300322272561 4.50139048316262 10.4326811096885 10.7939377091148 4.78306772925637 5.07921984412453 2.27768042304299 -0.805492375113747 1.22022917487405 2.28132059790871 10.6721868775108
-5.49942286231301 -0.0624359390952378 -1.33460695960305 3.1687967040322 5.04329411766746 9.76986853859641 10.6846734740517 16.2101464726708 6.0855447509072 6.67699448845603 10.3530256011269 8.69709031365134 3.51880566857078 1.72750775597312 -0.965887858650902 -5.55739100196145 -2.54581148841164 -2.6741512558677 7.01927392266013
-6.56016584743153 -5.28313680995594 -2.56278272975575 1.15830567966808 1.81878141056407 6.34302381168712 6.35923055302013 13.8508310664784 4.64808419834484 8.09128717075695 11.6862812389027 10.8870506633412 4.71214440952648 4.19059804569591 0.496362243999133 -3.8811916958202 -1.55998464931141 0.595883880962024 8.50127366672863
-9.36684512225064 -7.85425089922818 -2.42313479510221 -2.01873110857877 -1.05291651812467 5.20743561657992 4.61015797528353 9.29762793454257 0.475502976504238 1.51567078503695 6.8174953547391 7.03724385174838 0.199090012637051 1.95169926556674 -0.986283293637364 -5.65231227007779 -3.20425891009244 -0.981884947690098 6.57094193371859
-7.24705205397172 -4.9630688233809 -0.077536444230514 -0.190924505753951 2.78668989701704 7.95601763291792 6.82246794267134 14.5220343069597 3.06286921067671 3.40856852097945 8.8327485518022 8.86532797379927 3.167645593123 3.3361255125566 -2.75454030470415 -3.95559583143755 -1.68512235121294 0.470662255720658 9.16295923753218
-9.02037518241189 -4.85716717459939 -1.87709706046364 -0.944523741982199 2.70222480080345 8.63432605049827 7.91404635689475 16.0396549203179 6.7406626441262 5.84899813912132 11.3481059767983 9.8660755851052 4.34062297127464 1.88376719734886 -1.73791592337868 -5.69953053214333 -0.903918196938253 -0.273598601601339 8.04680545113304
-11.0673295107755 -7.37444125088778 -4.70483790310946 -2.97528277310458 0.443296328457919 5.81383980837735 4.46830071535977 11.9425152691928 6.2734431180087 5.99554051485929 11.9569062146274 11.1091388615695 4.82703961459073 4.57364834872159 0.23644246188077 -3.45585261258212 0.168887988003817 2.71994580355558 10.5542558583346
-11.3908279072155 -5.89366604198109 -5.42050243724476 2.12800620685924 1.64132426868786 6.72567199360241 3.89487193714489 13.5625152457844 5.82376788746227 4.335633503307 10.0346662868153 9.87025569568981 3.16324828754772 3.95015166889538 -0.763064159046518 -3.92382503856312 -1.23784519542347 1.88281272541393 9.10538219105114
-5.98278767845848 -5.88686711571433 -3.42180402062156 1.82453291632912 2.91327135779641 7.91902487494729 6.53039019324563 17.4918018481948 7.98746721961281 7.21890871741555 12.3880762360313 10.877414634011 4.19902365424416 4.23300020911477 -0.112336704947733 -3.25604779503562 -0.0356384017250768 1.20033591010354 10.3292531273582
-8.9574686310508 -4.70121634223245 -4.12134993293069 1.99407613060691 2.32121121666648 7.66595303795554 6.83280980370261 16.065591035106 5.988361714103 7.1540864684365 10.8452080466531 8.63207089684226 2.1084207274697 2.39216744683005 -2.48586523749612 -5.95742285468362 -0.408524157784203 1.56174027703025 9.06079184792258
-9.52982150858099 -5.28728305643255 -3.64469348734075 2.98169601613825 2.20804775411433 7.41856754476374 4.76405513936823 16.511159545725 5.96360672170466 5.95739067251032 11.166506654566 9.849141961878 3.44928539449518 3.30455387288874 -1.14998828714544 -4.23567401712591 -0.0967026883905575 1.66696918660944 9.68615568334406
-10.1796204220165 -5.59123770106923 -4.37617460597645 1.78667958866466 1.52212842594493 6.85323556553234 4.08104070316661 15.3808095086705 5.67824586521495 4.26983483921398 9.73775275837291 8.25031884800304 2.49351247440685 1.56474145542492 -2.33174101222645 -6.19230810512196 -2.10705915797841 0.826412521709095 8.43113931309093
-9.73975350640037 -6.06606461785056 -4.40972687981346 2.19786570288918 2.02826616980813 6.72639200904153 3.66728232123635 12.7239997170188 5.6461784622886 4.27701876380227 10.2345459244468 10.3932583115318 3.57382128455422 3.32615969397805 -0.102271816947244 -4.7010762908242 -1.11131074211814 0.899462916634299 8.89866993644021
-7.24119360663674 -0.607690646431664 -0.518947436592796 5.99197404167869 4.65811364433982 10.0806762435219 8.41313283226707 15.255053208091 7.08560960076072 5.60952012322166 11.2418233611367 10.7318307616494 4.04398171684959 2.19077222130515 -0.426770999214867 -5.3028772614219 0.085632488944313 -0.944179370186546 8.09262578270652
-8.67376615350897 -4.60276319330389 -3.5654859716242 3.23867605382746 1.96485899144953 7.14133356267756 5.25525854284113 15.9125220602209 4.46499059850519 4.52418802434748 10.0282392328436 9.57107160741633 2.71974371129816 2.58499429876154 -1.8906812841242 -4.19786550348455 0.332293493097477 0.516766530817204 9.25346897298639
-7.03443094600331 -4.16158052791249 -1.36596628535878 5.09505418430675 3.1773381580006 9.12985042225231 5.32127622257579 15.3608229507099 2.27154878269542 2.13561204563488 8.11036637913097 7.94404557834972 2.12697080265392 0.302971397746692 -0.833217109333386 -6.26237245906483 -2.95729776729237 -2.40948244441639 6.41854432712902
-7.40093237270008 -2.41285902370106 -2.51444822658192 3.89273637424816 2.50871366154064 8.28844064365734 5.43955987583507 16.1822171796452 3.81529134403576 6.11470407139171 10.2596330035817 9.87135976444591 3.8746489871632 1.28427499424328 -2.08939939845692 -5.34272581447254 -1.59403807033192 -1.34461790431629 8.41094201694835
-9.90550178181041 -7.72531646381725 -5.35887473713268 1.59698635448109 0.599957049976695 5.41490990031849 2.24067741740834 12.7127047191967 3.11089092601429 2.74912983287464 8.6676774631847 9.12900120128285 3.16240650523793 3.37534576762806 -2.15048354755749 -2.37744277607311 1.95691734660755 3.79678398479115 10.9469714771618
-10.1147179343484 -4.16683432839134 -3.30251929543235 3.5673508904197 1.89972069480202 6.94733669974587 4.5005088112571 14.1299565098502 6.18799545981667 4.3102126381614 10.2939620278098 9.98167517401955 3.51171353080056 2.83490231253884 -1.25438926003196 -3.33578536293723 -2.32256362221458 -0.263874504782937 10.9415445587852
-10.9623196168379 -6.73412824110551 -5.35596394972368 0.538123841719194 1.42985987229781 7.13069128556685 5.58824801011519 14.9090244726701 2.39652704759078 2.63656591935591 7.84924578233199 7.55509638352828 1.20140909715132 0.458130593733355 -5.5436222596602 -5.62019277052446 -1.06905866102739 -0.682776693864302 11.2498218969865
-8.20980123173107 -2.24426320682872 -1.9829850543629 1.79102751124989 4.88559957851063 10.1743335377086 8.62197538722645 17.5621783386577 5.28537889827382 5.61127420772206 10.7108606945385 9.88502451289784 4.16757627833973 2.53994413722645 -2.39208844791759 -3.95453885685314 -0.0223584521900513 0.691823447834363 12.4281668316234
-10.3803778301586 -8.22273928035389 -5.82992082942616 0.283553062785757 0.160729347575796 6.06615346561779 3.42591756473888 14.441937862743 4.52451127659191 4.73812478672374 10.4866980899464 9.78355306278576 2.9306678165089 3.08284753452648 -1.6095629345287 -3.60792261470448 0.249459205974233 1.66183847080578 10.5903362620961
-8.29629342339256 -5.83018319390037 -3.14604584954002 2.71154482581399 3.03457052924416 8.29088862159036 7.01030714728616 16.1103288076141 3.77391607978127 4.14282114722512 9.34004338004372 7.82767946936868 1.1077860138633 2.64012606360696 -3.68913857720115 -3.16231553337791 -1.48144547722556 3.26676733710549 8.73463757254861
-10.1935628977689 -7.05702534588901 -3.12521305951205 -0.394170197573576 1.85821112719449 6.63474043932828 8.53356417742642 13.6403027447787 2.97339114275846 3.93886050311002 9.27505311098966 8.53995570269498 2.61112937060269 3.23165854540738 -1.44580784710971 -3.68998089703647 -1.8345140543851 2.82905730334195 8.64740666476163
-4.7765960259871 -7.38857455687089 -5.43193431334062 -0.206827120347455 1.91244129701094 6.3328781561418 7.68203548951583 15.0009522871538 5.44906048341231 7.41922668977217 12.3956666426225 12.0572824911638 5.23740009828047 5.69662861390547 0.349359555677935 0.091398282484576 1.07803253694014 5.46430019898848 12.6247644857927
-14.077327745611 -6.92847444360907 -4.27433969324285 -0.551057832891292 1.90411089116877 6.43684576207941 7.71105192357843 15.0162451093847 5.78010652715509 6.77078531438654 11.8232054536993 12.2209853952581 5.4231500452215 5.83729456121271 -0.225957887822933 -0.877265947515316 1.37002466375177 5.66555021459406 12.9513544862921
-12.9207344228571 -7.56328775232489 -4.2488880330866 -2.91131021326239 0.611165983026677 5.26683710271662 7.43942354375666 13.0040175741369 2.59795759374445 3.83284662420099 8.2025804346258 9.20800159627741 2.67951582128351 3.27516363317316 -1.63076974695379 -3.28347207849676 -1.43713571375067 1.93912599736994 8.36415479833429
-12.2327626921914 -6.67456376335837 -4.28291260979392 -0.524901745536109 1.79100287177346 6.88164198615334 7.62670004584573 13.387028577111 2.46287024237893 4.30693590857766 8.80836403586648 8.86828100898049 2.07983458258889 1.30183661200784 -2.20634591362693 -4.25081956169822 -3.2460111357949 -1.86340272209861 7.47103464820168
-12.0865809787403 -8.74132608066906 -7.33863900791515 -1.0264327396046 -0.235474335063589 4.39336515773426 4.7366640697826 13.2616303097118 2.24071909297596 4.12766577113758 9.20242191661488 9.98244310725819 3.06046892512928 2.33549620021473 -0.352270828593863 -3.7050444949757 -4.05823205601085 -0.292025314677847 8.1823542248119
-11.4228204640475 -6.50585879412564 -3.32605685320767 1.15411530407992 0.926520928469571 5.84637318524447 6.31810055646029 14.898454412547 3.25806294354526 4.48076496991244 9.08813773068515 9.54670630368319 3.0115066615018 1.46808396252719 -0.927598372372714 -5.39804782000455 -1.93932856646451 -1.43870104876432 7.51580582532016
-9.81319098039107 -7.59576086564498 -6.76480536027388 0.0604090257124454 -0.0171246962113827 4.8874678178267 5.02313752607866 11.6146840615706 1.61493916945024 2.29649682478471 7.9249023957686 8.15813489393754 2.36902280287309 1.31194825605913 -2.77060560746627 -6.07493643327193 -4.40007071061568 -0.190432115034625 6.99327035383745
-5.26228264895352 -2.97623757449063 -7.46042756167325 -1.97246674624356 -0.982100764187898 4.15085764798251 3.78495093258945 12.3249728289518 1.94752093228427 3.55058356198398 8.85492821606723 9.69759579571811 3.06772013577548 1.63210078152743 -0.729256907376374 -5.38920716372403 -4.1670201214877 -0.625363627347078 7.81423731717197
-4.42443997643211 -5.36257130882957 -5.0158878066323 -0.679606983878397 1.56165068366311 6.83762686469338 3.89590876319192 14.8231016895988 3.2220625183799 3.56029932715676 9.06663410880349 8.02858393409035 2.28831427314065 0.600984980843283 -3.02185780785301 -6.29916531822898 -3.03107030174949 -0.0251250960610143 6.95718615271828
-10.7292251586914 -8.75989532470703 -8.04958152770996 -4.40974044799805 -0.403181076049805 4.57660484313965 3.4044303894043 11.7159490585327 1.65694999694824 2.02590751647949 7.83551216125488 8.21109390258789 0.88209342956543 1.63576793670654 -3.59452819824219 -3.99127006530762 -3.45746803283691 -0.151758193969727 8.13026905059814
-9.54481054652821 -4.75435758937489 -4.80061270106922 1.62247728000988 2.02459310184826 5.77324079166759 3.45711682926525 13.9735374320637 6.4961125720631 4.54843972813 9.88915561329235 9.83511613499035 5.16083501469005 4.61699746738781 0.711504684795035 -1.70905805934559 -2.0190651546825 0.20195268284191 11.8400227893483
-10.9086876869202 -4.8161774635315 -3.08048830032349 3.98319139480591 2.48564901351929 6.21274271011352 6.35547533035278 15.653297328949 6.05475225448608 6.1326979637146 11.8553670883179 10.9008592605591 6.15014638900757 5.20958223342895 -1.52127656936646 0.595514202117919 0.674201869964598 3.45592107772827 11.575717830658
-7.2376858104359 -6.5283352244984 -2.98048556934704 3.15246616710316 2.04728733409535 5.20688949931752 5.11834846843373 13.4202266823162 3.82440220225941 4.78129803050648 10.5621584545482 10.957379211079 5.75809799541127 4.24066959727894 -0.906596790660512 -2.09735835682262 -1.93254817615856 1.11627136577259 9.2269834171642
-5.44924557425759 -6.04262936332009 -3.73121464469216 2.17624938271262 1.22596347115256 6.14974963448264 6.89802825234153 14.3453332164071 4.19431483528831 5.59346186897971 11.1965554930947 11.6589726187966 5.50130545876243 5.48092162392356 -2.32038700797341 0.277545807578345 -1.18500149466775 4.69555651924827 11.9254711844704
-8.28241558074951 -6.56993312835693 -1.16327495574951 0.733892250061036 -0.787502479553222 4.64268856048584 4.64361457824707 11.6689398765564 4.37315635681152 6.59344272613525 12.0811312675476 12.0966575622559 6.25477771759033 5.04925327301025 -2.66003818511963 -0.223884773254394 3.22326641082764 5.40098838806152 14.1331739902496
-13.8329656774347 -8.24739248102361 -4.05101949518377 -1.12702924554998 0.114914113825019 4.32607572728937 4.53982561284846 10.7815095728094 3.16567152196711 4.48909490758723 10.1979162042791 10.5062658136541 4.35732763463801 4.25632780248469 -3.26059133356268 0.126526052301582 2.15126436406916 5.07077711278742 14.1519305055792
-16.0709066997875 -9.7318544994701 -5.54141527522694 -3.80370432246815 -2.78468042720448 0.920334755290639 3.03098863254894 8.46389287601818 2.50562947880138 2.4855412830006 8.19751447330822 9.34395831714977 3.23340123783458 3.33084195743908 -2.76223093379627 -0.613837302814829 -2.094164909016 2.64116090427746 10.1226176608693
-17.0723249088634 -11.542843021046 -8.26598755229603 -3.48628631938588 -2.78175560344349 2.29435046802868 2.27109035145153 10.4251311648976 -0.46591011394154 1.51219066273082 6.7323521007191 7.10521110187877 0.747684322703968 3.49072726856578 -3.43309227336537 0.342410885203968 0.65507491718639 4.46171935688366 11.326608024944
-8.34633772589943 -9.14580290534279 -9.89070074775002 -2.0665506623008 -2.64788191535256 1.86940629265525 3.18858392021873 12.5522447325967 1.14220101616599 3.16674954674461 8.31949002526023 8.41935498497703 1.36127049706199 4.81880528710105 -2.70048849799416 1.5332799651406 1.22541100762107 5.29654080651023 10.9473806121133
-7.57119139758023 -8.07759627428922 -3.8364482792941 1.07287732037631 0.917992028323088 6.85342255505649 5.03671589764682 13.6498555270108 3.70918408307162 6.23095837506381 10.2544521418485 8.12422123822299 1.04092446240512 4.34277287396518 -2.40681227770719 0.260567101565275 1.5156606760892 4.04958191784945 11.1127022829923
-11.0800575429743 -7.64382974451238 -5.28207628076727 -0.719101350957697 1.17214830571955 6.64779432470148 5.82067259008234 13.287599403208 2.62753637487238 3.03119810277765 7.83201368505305 7.03155096227472 0.0393863504583187 2.17052992040461 -4.47680131738836 -1.53924600427801 -0.146866243535822 2.74011190587824 8.46048792058771
-10.8068473209034 -9.67436860691418 -8.91165040623058 -3.60199044834484 -1.75238107334484 3.78501821864735 2.69018102992665 10.0446336399425 -0.834688888896597 0.530438674579965 5.57070471156727 4.98909403194081 -1.75482438694347 1.76926065791737 -5.98708413730968 -1.39033197056164 -1.14573739658703 2.13190771449696 8.60897184718739
-12.9759864200245 -11.6948203433644 -9.49723619114269 -5.69878572117199 -2.84187501560558 2.32743841518055 0.421003402363169 10.1928091656078 -1.65579408298839 -1.2345065463673 4.03447538722645 3.54943281520497 -3.21659272800792 1.5452728878368 -4.71608728062023 -0.519498764384878 -2.59486764561046 3.8451939236034 7.99819284785877
-9.52972117337314 -7.33120051297275 -5.38305178555575 -0.908978375521574 1.18226727572354 5.93474396792325 5.33817490664395 13.3578635129062 1.45812996951016 2.75975331393155 6.69554432955655 4.84487828341397 -0.981425198641691 2.56424340334805 -4.54538050564853 -0.0117272463711835 -0.445374402132902 4.15168580141934 9.84433421221646
-10.278646477786 -4.05180741223422 -4.41671563061801 -1.22602654370395 -0.443292626467617 4.67242621508512 4.0117111119357 12.7093820485202 -0.304288872805508 -1.48005295666781 3.53362940874967 2.2893047246066 -3.93270874890414 -0.890756615725429 -8.41649247082797 -3.4768200007352 -2.30838967236605 1.36950110522184 7.47060298052701
-6.77215577905828 -3.85361100977117 -6.08842088525946 1.20216940099543 -0.251348512822933 5.8715839212591 1.2016038721258 10.3556551759893 -0.393697755986995 -0.939693468267269 4.27121351415461 2.73577879125422 -2.20548440759832 0.437193853204899 -5.49050523584539 -2.59213449304754 -1.51867296045477 0.425905210321599 10.6977596109564
-9.37898211045699 -4.41211466355757 -7.12766985459761 0.318138556046918 0.514793829484418 6.50659127668901 3.25558228926225 13.7365393205123 1.76311536268754 1.75990243391557 7.28726621107621 6.0045618577437 1.07865376905961 3.19225831465288 -3.19395594163375 -1.15247301621871 0.458748297257856 1.62930245832963 12.2548961205916
-10.6065668626265 -6.13855500654741 -3.82942719893022 0.188221497969195 1.30408625169234 7.10168795152144 3.6481538252397 14.0738156275316 2.13713316483931 1.92054609818892 7.43677095933394 6.50033430619673 1.45536474748091 1.50022463365035 -3.07828469709916 -2.97506089643998 -1.68231721357866 -1.38204141096635 9.86146263642745
-11.9888749902899 -9.31225832158869 -6.36015947515314 -0.904991704767401 -1.52891596013849 4.0991586858576 2.0204757863825 10.5243300611323 -0.816593725031073 -1.99437006170099 3.24591295068914 2.79274026697332 -0.931469518488104 1.13182203119451 -3.99997003728693 -2.72781809026545 -3.88157518560236 -3.57044847661799 10.3045252973383
-12.3295997619629 -6.32319107055664 -7.75904884338379 -3.93075408935547 -2.29978218078613 0.819331741333009 0.429305648803712 9.03875312805176 -2.66258850097656 -1.45124855041504 3.2334171295166 2.59871253967285 -0.873890304565428 0.803974723815919 -3.8654655456543 -3.42074813842773 -6.31113471984863 -2.91418113708496 9.01744899749756
-11.7177907857028 -8.86178225603971 -8.19609088030728 -3.26249903765592 -2.61368006792936 2.56856327923861 -0.56434649554166 9.62349873456088 -1.47312945452603 -1.12178248492154 3.73324757489291 3.17670994671908 -2.19736689654264 0.919027146426114 -4.16117686358365 -2.02443141070279 -2.29949397173795 0.740241822329434 11.3002808657559
-6.58296139023521 -7.93348057053306 -8.12754184982994 -2.7363274791024 -2.36022693894126 1.42998950698159 -2.29804737351158 10.7495881817558 -2.59241802475669 -2.54670841477134 2.5155674717643 0.581495930931784 -5.97896892807701 0.0532194874503382 -4.76455242417076 -1.12137348435142 -2.65936214707115 2.26363628127358 10.3535467884757
-5.79601236690175 -5.58215090144764 -4.23553797114979 2.32273915897716 -0.45512720454823 5.1963286746632 0.0970425952564575 12.5671601642262 0.454502617229114 -0.240666831623425 5.08663324009288 3.60892251621593 -2.74497553218495 -0.272342170368542 -5.84356638301503 -3.10192057002675 -4.59409281123768 0.355547462810168 8.472876106609
-5.65351195768876 -8.26036544279619 -7.53683562712236 -0.0920705361799747 -0.758740381761029 2.90291599793868 1.50474648042159 12.9946642355485 1.5593128637834 4.55582336945967 8.03690914674239 6.17761234803633 -0.875063852830365 2.77606396241622 -3.54866309599443 -0.442763285203412 -0.602383570237592 2.29895309968428 12.7990475134416
-8.63116254806518 -2.52005567550659 -4.28701581954956 2.10044298171997 2.95152959823609 7.30259046554566 6.31513223648071 16.1264096260071 5.00603399276734 8.20240697860718 11.2297278404236 9.31767616271973 2.36418733596802 5.71547517776489 -1.03024663925171 0.741901493072511 0.825239276885988 3.41258916854859 14.9177282810211
-5.14666597626426 -4.62829439423301 -4.13361780426719 2.49340303160928 2.20615442015908 6.63928277709267 5.22217519500039 15.1835249207237 3.20901925780556 4.63481099822305 9.572642400048 8.04687650420449 1.41064031340859 4.72772939421914 -1.39946977875449 0.283795907280663 -1.21448366425254 1.61757810332558 13.4986408493736
-7.99678705388849 -5.3438043420965 -5.22464082891291 1.66521455591375 0.970576303655452 5.34558679407293 4.97853566950018 15.6194710904902 4.76979829614813 4.47209932153875 10.1897030050104 8.24703218286688 2.60903837030584 4.13840009515936 -0.268303853815251 -0.340634328668767 -3.37848756963556 2.04478551691229 12.0306720907038
-8.9815525748513 -6.68142363808372 -7.72966811440208 -0.637157891013405 -0.771181557395241 2.64233639457009 0.99962570884011 12.8982615730979 2.39180329062722 2.64342549063943 8.3014178536155 8.45910504081032 2.57897522666238 5.22028019644997 -0.366306755759499 1.70868542411111 -1.10207793495872 3.91298248984597 14.0665059349754
-10.6732986796986 -7.63636859547008 -4.93820842396129 -0.447245441783558 -0.467282139171253 3.54015365947377 0.993832744251598 12.4347054134716 0.610728419910778 2.46363178599965 7.99788204539906 8.62119022716175 1.39797130931507 5.80122581828724 0.0437976490367546 0.780596889149059 1.39351192821156 5.0373889576305 16.5405883561481
-11.3211537794633 -10.4563027815385 -4.71539701981978 -0.266237397627396 -4.291988511519 1.31537900404497 -1.13691725297408 8.21386704878374 -1.48436941667036 0.347944120927291 5.83878980116411 6.79553876356645 -0.0351964430375524 5.01516995863481 -2.20594419999556 1.12878976301714 1.56667600111528 6.25705800489946 15.6051847739653
-10.8887684258548 -9.18158268061551 -3.29662250605497 -1.73813938227567 -3.18189739313993 2.4911010352048 2.36307598027316 10.754116305438 -1.11413120356473 -0.4379761132327 4.83204246434298 5.18294979008761 0.8414428320798 4.21561218175021 -2.33013652888211 -0.0866043480959817 1.18725181492892 4.75366092595187 15.8107878056439
-2.75643333088268 -9.02364524494518 -5.50856002460826 -0.493713222850452 1.67650619853627 4.66647735942494 7.20332161296498 15.1132434975017 5.13908592570912 6.57614342082631 10.7105709682811 8.74693504680287 2.67446056712757 5.6774846683849 -0.667194210399281 1.23047653545033 2.68465248454701 7.35423485149037 16.5423869263042
-8.8978120023554 -11.1126347715204 -6.41961299722845 -0.574916952306573 0.261636621301825 5.06799591237849 4.77585304433649 14.841463691538 3.41693008596247 2.57828033620661 8.33799637014216 8.24292648488825 2.21673286611384 4.79691589528864 -1.33999454324896 -0.189558141881768 0.434842950647528 5.58643806630915 15.7424632375891
-13.8883531310342 -9.95746590874412 -8.5717923857949 -1.27594544670799 -1.63297822258689 3.73700735785744 2.61439631202004 12.5360829613426 1.40879938819192 1.8524133942344 7.78450892188332 6.65759585120461 1.01124785163186 2.99599573828957 -3.38886811516502 -2.44010331413963 -1.46164300224998 1.81374190070412 11.9363252899863
-16.7236706647006 -10.3187100323764 -7.79804963198575 -2.40691346255216 -0.0274159344759859 4.76526480588046 5.66268664273349 14.3624728289517 3.87259798916903 4.14126616391269 9.8315017786893 8.95169096860019 2.12840586575595 4.04375391873446 -1.39975327578458 -1.70714730349454 -0.463027659329502 0.731911000338467 10.8576577273282
-13.2963124882091 -10.9509088169445 -7.98758140910756 -2.29671684611927 -1.94485870708119 1.89732822071422 5.54657729755748 10.646522842754 0.936092220653187 2.20461162220348 7.36919196735729 6.30786784778942 0.108329616893421 1.74739249836315 -3.15299049724232 -3.78214470256459 -1.56623855937611 -0.570310748707165 10.5376876224171
-13.2023406375538 -10.2223677981984 -6.48164323459972 -1.80157617222179 -2.30537561069835 1.82838579524647 5.70920893062245 10.8561081539501 0.97255941737782 2.29232260097157 7.73971697200428 8.62810560573231 1.80832811702382 4.68585916865956 0.888016189228406 0.35027929652821 1.07651850093495 1.87690111507069 12.5102958332409
-14.8804899129001 -9.80188235369596 -6.51512011614713 -0.198500243100252 -2.98301562395963 2.59646740826694 4.3826040354642 9.84233847531405 0.145738038149748 0.918645295229826 6.46380368146029 5.99432602795688 2.09336796673862 2.50549260052768 -2.7031007680026 -2.05026682940396 -1.92963847247037 0.142125519839201 10.6948865977201
-13.3297214161266 -8.39638706554066 -7.39636417735707 -1.40514179576527 -2.11838146556508 2.43163589130748 5.55995753895153 11.4016704906117 0.846345936168323 2.74640086780895 8.00748160969127 6.65606502186168 0.768789326060901 1.84021285663951 -3.9172458301891 -4.06242939342152 -1.14903446544301 1.28449443470348 11.9919925082814
-9.397513441606 -4.55396943525835 -3.26513009504838 1.92791742845015 1.25055880113081 6.25639147324996 8.13177008195357 13.0262686686082 1.97497648759322 2.83862490220503 7.81561655564742 6.58088106675581 0.991406388716264 2.30864901109175 -4.52191262678667 -3.43273263411088 0.00137037797407658 1.90997404618697 11.550831265883
-14.3714824589816 -9.09976729479703 -5.69076308337125 -0.253491965207186 0.442934426394377 4.53419629010287 6.73519936474887 14.34855929288 3.29176083478061 4.01583329114047 9.08170739087192 8.37967339428988 0.861097725954924 3.31056538495151 -2.54957541552457 -3.17863997546109 1.47087040814487 0.959862145510588 13.6034328070554
-13.2831912474199 -8.90281252427535 -4.81994394822554 -0.938024087385699 -0.351346536116168 4.4991097016768 7.09269853071733 13.178553537889 3.20432801680131 3.11505265669389 8.6467508836226 8.03283067183061 1.02087254957719 3.3219103379683 -1.99148325486617 -3.05063967271285 1.24756188826127 1.65452714399858 11.1276363892989
-10.952516893907 -7.23341212706132 -3.861904482408 -2.70393405394121 1.62575306458907 6.47247852845625 7.38023247285323 12.7093426184221 2.49134697480635 5.78925575776534 9.14111103578047 7.3296009497209 0.987139363722367 2.15714516206221 -2.88562617735429 -4.8608287377791 1.23759522004561 -0.0340598626570277 10.7374612288042
-10.3352288246155 -8.1100625038147 -3.76327981948852 -1.55311861038208 1.04938039779663 5.97645196914673 8.48472318649292 12.476989364624 3.85994825363159 7.38028726577759 11.1102653503418 9.09267816543579 2.9698525428772 3.38403425216675 -1.05338945388794 -3.49692430496216 0.312241649627687 2.00157651901245 11.4946266174316
-9.46284488331188 -9.91187480579723 -5.84563640247692 -2.97979739796031 -2.88092044483531 2.37280174602162 5.18772121776234 9.75645014155995 -0.56509402881969 2.32177158702504 6.54104515422474 4.71050926555287 -0.0827885020862915 0.447399104725232 -4.7330341685902 -5.10259059559215 -2.74887469898571 -0.686134373057971 9.43051668513905
-4.98500657515092 -8.08257890181108 -4.16059327559038 -0.490204100175337 2.37287973924117 7.40271162553267 9.11878799958663 11.8997538046403 3.04888510270552 2.71276735825972 7.96072649522261 5.78753160996871 -0.328830961747602 0.89171766801314 -4.64248872236772 -5.5604097886519 -0.873020414872602 -0.639879469438032 8.75579046769576
-6.26403857144442 -8.3727727023038 -5.00800753506747 -1.79623080166903 0.725488177212803 5.90087174502286 8.57987450686368 12.7662787350741 1.72203015414151 4.62370061007413 7.31859921542081 5.63027810183439 0.225263110074131 1.20887993899259 -4.71411372098056 -4.52918482693759 -0.897192486849697 0.0711283597079202 8.99490593996915
-4.2694617358121 -6.90036879452792 -3.51106940182773 -0.729933842745695 2.94559086886319 8.37475289431485 10.0403961094943 14.9929205330935 4.01904381838712 7.18485154238614 7.98045338717374 7.63022984591397 1.50936402407559 3.31144608584317 -1.19289503964511 -2.16222296628085 1.00563897219571 -0.306420430270109 11.9450491818515
-7.26806334582242 -5.79401282397183 -2.02449301806363 1.05620499524203 2.83485623272983 8.89293309125033 9.10556336316196 16.5912109223279 5.5222618189725 6.64579792889682 10.0406210032376 9.04786797436801 3.31084652813998 4.31586762341586 -0.11552313891324 -1.97796706286343 -1.14630774584683 -0.51777915087613 10.8295542803678
-12.9206648739901 -5.93855961886319 -3.99814137545499 1.18345919522372 1.78549090298739 6.46915141018954 6.05479041012851 17.5737531212243 7.32028952511874 5.76747408780185 10.4662527171048 8.00375643643466 2.32598868283359 2.88121405514804 -1.96894749728116 -3.10072621432218 -2.02192792025479 -0.298159686001863 10.1611866084012
-7.32878822846846 -1.42913574738936 -0.614983983473344 3.05717235045 5.53749232725664 11.3143716378645 10.2492294831709 16.9990904180841 5.34258132414384 5.62475066618486 9.60456853346391 6.26459460691972 0.990338854356246 2.85155921415849 -3.06237740083174 -3.38494057221846 -1.89153427644209 0.364885859055953 10.2027497811751
-6.77837369225242 -4.35712048790672 -1.68739697716453 0.384309794686057 3.89891722419045 9.74871494986794 9.94226792075417 17.6722037754276 6.84481623389504 6.64018538214944 11.0897083542564 9.27299645163796 2.27354147650979 4.3301363251426 -0.708503697135232 -1.8807430007241 -0.91933820030906 -0.196775410392068 10.6682725212791
-8.19750731208108 -4.96141951300881 -2.90544455268166 1.33401925347068 3.0991626479409 8.54106957695701 8.47937924645164 17.4494552113793 5.3292709090493 4.27833230278709 9.54746396324851 7.84316117546775 1.78749139092185 3.42455251000144 -0.116872241280294 -3.0859598419883 -3.51424162604592 -2.37335722663186 9.30341012261131
-7.49924970973622 -5.59551931728016 -5.70678640712391 0.0186240543018705 -0.417357696186411 5.77486680637707 4.91582559238781 10.7462618220936 1.41165231357921 2.72756551395763 5.78633664738048 5.39995645176281 -1.65739179957997 0.45175622593273 -2.94258428920399 -5.40894438136707 -6.4674351345409 -4.04799009669911 7.20463250767101
-9.58796482086182 -7.61601047515869 -3.90896587371826 -0.132942008972169 3.75333518981934 6.37541217803955 6.27556343078613 13.7451135635376 5.9609281539917 4.68324966430664 9.5671383857727 8.2374231338501 1.18705768585205 3.10633869171143 1.28594036102295 -1.99588756561279 -1.70689754486084 -2.06585102081299 9.97741003036499
-10.2751570528204 -7.78209217244929 -4.16372974569147 0.00970928018743322 2.62093536203558 6.31594077890569 6.25734416788275 11.8521546537226 3.08775226419622 2.57529441660101 7.85253421610052 6.56357375925237 -0.156889993494207 1.50738326852972 -1.02049930745905 -3.05119808370417 -2.40996654683893 -2.40826328450983 9.03454725092108
-8.77317417318171 -4.7775801485235 -0.343442804163153 3.04323112314398 2.11667644327337 7.89185821359808 7.2404109174555 10.8788825208491 2.53002368753607 2.63823139017278 7.38550960367376 6.916727178747 1.0229455167597 1.99331580942327 -0.777423745935614 -3.09202945882624 -0.823909646814521 -2.14060199910944 9.2981067830866
-3.31301787983287 -6.6496076930653 -1.24505714069713 0.833754504810681 1.6665248524059 7.13358780254017 7.80838390697133 10.8426231991161 3.78908249248158 6.14408108104359 9.91899629939686 6.73415275920521 0.29848190654408 2.42197128642689 -0.47513869892467 -2.71057037006725 -1.38021186481823 -2.36044982563365 10.5148582111705
-8.9587305502458 -5.90475830598311 -1.86810669465498 0.337499765916306 2.35019031004472 7.61607947783037 7.37624946074052 12.4121953530745 4.53180518583818 5.00515666441484 8.93889251188799 7.91969218687578 2.49539676146074 1.72134223417802 -0.199365468458694 -3.54726967378096 -1.69071754975752 -4.33940300507979 7.99615779356523
-10.1719701073386 -6.29053471305154 -3.60434696891091 0.208381912925027 1.57096602699973 6.26869799874046 6.70810820839622 10.3884880759499 1.90360858223655 2.90063216469505 7.22939803383567 6.61161639473655 -0.805602767250754 1.89218547127464 -0.358964659950949 -3.63174412467263 -2.62492916800759 -3.70919201590798 8.65744616768577
-9.02170985828747 -5.64424937855114 -3.2325100291859 0.756927074085581 1.63144260753285 6.00747257579457 6.84157806743275 8.83401733745228 2.3145337711681 1.43420368541371 6.29369694102894 5.05025440562855 -2.29596942554821 0.540704311024058 -2.37240642200817 -5.1414512981068 -2.97144931446422 -3.58360332142223 7.91837173808705
-8.61885250264948 -4.34148586446589 -7.21634662801569 -0.785629159753974 -0.659028894251044 3.06063854044134 5.71812068765814 10.3722296888178 2.11746703928167 2.65908157175237 7.13432990854437 6.27390968149358 -0.0650824373418644 1.98767196481878 -0.352773553674872 -1.69285762960261 -2.48578251058405 -2.371208078211 8.94669925516302
-7.79275864687833 -4.1321122082797 -7.54394501772794 -0.935769740017978 -1.03307885256681 3.47561293515292 4.88137560757724 8.50547438534823 2.6624081698331 3.24292212399569 8.47267943295565 8.29117327603427 1.9762805071744 3.16268378171054 0.39364272030917 -1.18858498660001 -2.02571839419278 -3.24554795351895 8.98187476071444
-8.89343364888972 -7.49606998616999 -5.53387935811823 -1.12241275960749 1.9272050077265 5.2383975202387 5.0020169431513 10.9728492910212 0.72492019479925 1.6365966016596 5.06106559580023 4.70366184061224 -1.21999271566218 0.43208400552923 -1.792399484461 -3.85213382894343 -4.02924640828913 -5.14262111837214 8.56155626123602
-7.43068879734386 -2.27740472446789 -3.02073472629894 1.63614946712147 4.62803846706043 8.09723287929188 6.52854162562977 12.6427636753429 2.64404016841542 3.39966780055653 7.98018556941639 7.81623560298573 1.3314057003368 3.59514910091053 0.358038009296763 -0.869865356792104 -0.972593246806753 0.63711267818104 11.894325317036
-5.57021507783369 -1.73061546845869 -3.66108116670088 0.42215171293779 3.8913671060042 7.13070502714677 6.53231730894609 12.9182116074996 1.53592029051347 4.36320510344072 7.2909032388167 6.35485473112627 -0.455556722120804 3.35077968077226 -0.205127568678421 -1.61867699189619 0.188629297776657 -0.137414784864944 9.25368609861894
-3.77542130730369 -2.70677583000877 -2.9503194548867 0.337928607247093 4.92559607245705 8.411589457772 7.82861597754739 12.3546517632224 2.17804987647317 4.21004946448586 6.7943208954551 7.44320090033791 0.992453410408714 3.47365267493508 -0.451166317679665 -2.50725953362205 0.915841891548851 -0.054941342093727 10.1163881561973
-1.7796648198908 1.07289617711848 -1.51222974603826 3.31840055639094 6.9282733743841 10.0288230722601 11.233747178858 13.6074818914587 2.75895708257502 5.37542455846613 7.59461134130305 7.44341867620295 1.08373468572443 3.44182127172297 -1.49038106744939 -2.21494085138494 1.25379102880305 -0.0222643071954884 10.0773317163641
-8.25771591013128 -4.04223510568792 -0.356386869603938 0.93263366872614 4.61797264272516 8.50852707082575 9.28579548055475 16.5516959732229 5.60193374807184 6.60785988027399 8.7777531450445 8.43460872823542 2.14958408529108 4.28480556661432 0.661399156397039 -1.50839874094183 0.980187684839422 0.706715852564031 12.1385042970831
-3.20403814315796 -1.20798826217651 -0.416890621185303 2.21000051498413 6.13359212875366 9.61833095550537 8.66021871566772 18.6607971191406 5.37801599502563 5.13915872573853 8.87025499343872 8.82353067398071 2.83100652694702 4.8365044593811 0.755995273590088 -0.616147518157959 1.55441331863403 0.831980228424072 13.4113442897797
-2.70911223671653 -1.71074683449485 3.91574280478737 3.04581158377907 5.84364311911843 10.9474028847434 9.44618122794411 18.8020539782264 6.49252407767556 6.56802933432839 9.6707839272239 8.165238311074 1.94827072837136 3.98885052420876 0.0507697365500697 -1.59222037575462 1.43795483329079 0.792125632546163 11.4347404740073
-1.13718674399636 -0.812168814919211 3.74674823067405 3.66222884438255 4.87974002144554 10.9983375289223 9.49998547814109 18.3752756335519 6.28551890633323 7.20467021248557 11.5274737098 9.87204482338645 3.10026480934837 3.95250060341575 1.11109282753684 -2.78202126242898 1.29113890907981 -2.81312821128152 9.43526198647239
-1.3650861046531 -2.23929264762185 1.67034671089866 3.48687121651389 2.82716223976829 8.99672171852805 7.31513163826682 16.9260866381905 5.43466231606223 4.09156272194602 8.77488467476585 7.76810881874778 0.184644196250222 2.85783908150413 -1.18499424674294 -3.67770436026833 0.0881876685402609 0.0269217231056906 9.68479296944358
-7.83088195974177 -4.53121841604059 0.736924284154718 0.487744444066827 3.51610767191107 8.17571174448187 5.63174545114691 15.9945897991007 3.86540805643255 3.37654220407659 8.4331484968012 7.67298328226263 0.747218244726007 2.67384063547308 -0.677500612085517 -2.90518844777888 -1.11072242910212 -1.46662223989313 9.33543788736517
-9.0066597071561 -6.49373932751742 -2.75924416455356 -0.646237572756682 0.851601401242341 5.14969996539029 2.14476279345426 13.3826628121463 0.898924628171052 0.266770163449372 5.66500548449429 5.43967990008267 -0.551974495974456 2.03263548937711 -1.37744446667758 -3.36830445202914 -2.56063576611606 -1.33416672619907 8.99548224535855
-5.591733082858 -4.1549769488248 -1.64816962155429 1.02406968203458 2.70367993441495 7.60028733340177 4.54720582095059 14.919971242818 3.69245614138516 1.64291943636808 6.99234284487638 5.74113930788907 -0.0389987078579992 2.02653969851407 -2.09130774411288 -2.19271574887362 -1.73542891415683 -1.04861746701327 7.08277119723233
-7.51448083357377 -8.27604508833452 -4.39139199690385 -0.0510103745893993 1.05661654038863 4.9616792158647 1.06355452104048 11.1698706106706 0.86584925218062 -0.774122480912641 4.68954729600386 3.52427553697066 -1.6647913499312 -1.06913972334428 -4.94007134871049 -6.59516358809038 -4.97352815107866 -4.7718184037642 4.14940809770064
-11.0934322357178 -6.47395210266113 -3.17468528747559 0.434243392944335 0.914301109313964 5.64595336914062 2.89661712646484 13.8846218109131 2.62243385314941 2.9070894241333 5.9238302230835 4.6929141998291 -1.21632461547852 1.07099552154541 -3.5547779083252 -4.66689758300781 -2.35557823181152 -2.36852340698242 6.62886734008789
-9.21620586568659 -5.7834379976446 -1.794552118128 1.4515587980097 1.87560245340521 6.38066074197943 3.36266109293157 13.0990605050867 0.357623785192317 -0.736152917688543 3.14017555063421 2.46818420236761 -4.09952381307428 0.20922252481634 -5.21931484395807 -5.57520130330866 -3.18562534505671 -2.23663166219538 6.36934348886663
-5.12895180095326 -5.30190636027943 0.639188991893423 2.02228187214245 0.443237530101431 6.58834956776012 5.65512298237194 11.0659592021595 2.29261039387096 4.25069259296764 5.76481460224499 4.13186095844616 -2.0934026371349 0.991246448863638 -4.36261726726185 -3.48519111980091 -0.726072085987436 -0.2428052555431 6.86084769855846
-7.50960403789173 -5.06806045879017 0.321755825389516 2.3406929362904 2.98783820759166 8.2913650859486 5.59124511371959 13.6683754314076 1.81882327686657 0.914037166942251 4.9239334453236 2.67169517170299 -3.58752876628529 0.221591411937368 -4.9345231663097 -5.05971771587025 -4.52319771159779 -0.423086703907359 5.69156592975963
-11.3700508984652 -7.17555092898282 -3.42359589663419 0.845603474703701 1.27645445736972 6.35823965939608 2.4450793352994 14.1143429366025 1.28495074185458 0.0327105608853415 4.71543169888583 3.68999911221591 -2.32359932986173 0.846509465304287 -4.12376641360196 -4.18610619631681 -3.97739647951993 0.722405919161709 6.1010270205411
-6.3881294597279 -5.67053912769665 0.450360072742807 1.75208927501332 3.59955479015003 8.07431579936634 5.15223957408558 15.5712794195522 3.38839699138294 2.22525669444691 7.74072719920765 7.06651378978382 1.18449283946644 3.55240990031849 0.109986079822885 -1.34585307728161 -2.83773158680309 2.42703796733509 8.07383610118519
-11.9631055745212 -4.66113223162564 -1.88667811480435 0.665215119448575 2.94240437420932 7.07596932324496 4.02967606457797 13.7030418959531 2.76465950879184 1.02033863934604 6.85829888257113 6.46409188183871 0.223272904482755 3.30851708325473 -1.91790904131803 -1.79156245318326 -2.13922823992642 2.94288216504184 8.68112526806918
-9.69245071411133 -2.74714584350586 -1.15157051086426 2.35277633666992 5.15401248931885 8.73715763092041 4.95292453765869 14.3271773338318 3.69907932281494 1.99521999359131 7.45709972381592 6.91144924163818 0.283856201171876 3.4566276550293 -2.25788040161133 -2.13312263488769 -0.472207260131835 2.5043571472168 9.54284887313843
-7.6775276444175 -2.53588793494485 0.0744788863442167 2.87300660393455 7.13335778496482 10.0493910529397 5.97202756188133 15.5639463879845 6.24921109459617 4.79312207482078 10.1508290984414 7.11920525810935 0.363985798575662 2.01109769127586 -2.73022768714211 -4.62678835608742 1.36148907921531 -1.27979777076028 7.96464993736961
-11.5830977006392 -4.92522454695268 -1.87797570662065 0.971187348799273 3.29337572617964 7.71989702744917 3.48164152665572 13.7520570711656 4.36843180222945 2.815159554915 8.4223315672441 7.14791655106978 1.59122919602828 2.30708288712935 -2.55562234358354 -2.64687753157182 0.912750001387163 1.65228533311324 11.17775368257
-14.5598232182589 -9.23497313586148 -4.44950026598844 -3.09978789416227 -0.564959708127109 4.16256314190951 0.199686822024258 10.2423813906583 -2.01816100207242 -2.54424399462613 2.82924824627963 2.6025388804349 -5.07459372607144 0.816181954470547 -2.93765372363004 -3.00351828661832 -1.8929912480441 1.69647866162387 9.15776759060946
-10.8116033293984 -6.5941312529824 -2.40038277886131 -0.338659069754861 0.945505358956076 5.58997080542824 3.08020804145119 10.9318487427451 -1.42522599480369 -2.5096471526406 1.65696070410988 1.03393480994485 -6.51210381767967 -1.83712746880271 -5.12861802361228 -6.81577660820701 -6.01559617302635 -2.11140038750388 5.09497664191506
-11.3364125078375 -7.54061897451227 -3.07007797414606 -1.61510856801813 -1.3258000200445 4.36129085367376 1.51336662119085 11.5919598752802 -1.4283562486822 0.933815878087824 5.63100330179388 4.3932990247553 -1.48619087392634 1.71654311960394 -2.66781814748591 -3.55536468679255 0.0772227460687809 -0.442422944849188 9.42298976724798
-8.49424267682162 -6.08491421612826 -0.0877599802884177 -1.25297451886264 1.15140341845426 5.81885527697477 4.44678877917203 14.7821111592379 2.15563391772184 3.16526602831754 6.42153739062223 5.4213266285983 -0.523964890566738 2.09942244616422 -1.73878384503451 -1.81811810406771 -0.306248673525722 0.161318770321934 8.33486460772428
-9.5946062521501 -4.44993767304854 -0.442117543654007 0.884866861863571 3.31402888731523 8.06282916502519 4.10317149595781 14.2633770986037 1.97312846617265 2.9871284051375 6.54747024015947 4.75898662046953 -0.247255177931351 1.67769351439043 -3.73511108918623 -3.88421234651045 0.550497202439743 -0.0979021505876005 7.70650210814043
-10.5566383882002 -6.19700780348344 -1.43485990004106 -0.246656088395554 2.00382265611128 6.87107023759322 3.10479006333784 13.5003853754564 1.33846697373824 3.11877378983931 7.048140855269 4.90742525620894 -0.909948019547898 1.20167955918745 -2.88135114149614 -6.23506703810259 -0.155200628800827 -1.97095647291704 7.84058794541792
-9.91314479654486 -3.59812328165228 -2.03704997842962 2.36501911336725 5.38406303579157 9.81970909292048 5.60307148153132 16.6115327482874 2.83521679097956 4.02985504323786 7.58606174642389 5.51148822957819 0.0397818391973317 0.241613656824285 -3.32968112772161 -6.55072566812689 -1.3307206327265 -3.86853000467474 5.39052799398249
-10.6705014662309 -5.98327421708541 -2.53334784074263 0.208664183183149 3.30812955336137 8.03425527052446 4.12933755354448 14.3134152932601 1.15449548201127 1.63663030104204 5.32059312300249 4.24429727034135 -0.862010713057085 -0.24184965653853 -5.14763617082076 -7.31602072282271 -1.20832418961959 -4.01903128190474 6.25300336317583
-10.9914053743536 -7.23491275960749 -2.30228603536433 -0.558027154749091 0.135046117955987 5.53730117624456 2.56974136179144 12.3696228200739 0.445818060094659 2.02414047067816 5.46325122659857 3.27395831888372 -2.33568180257624 -0.0090578859502628 -5.2525900667364 -5.78752697164362 -2.01182926351374 -3.54230678731745 5.73764812296087
-7.5732627175071 -5.33227684714577 0.329725716330788 0.500757668235085 2.58402583382346 7.48213526985862 4.79933211586692 15.4317542054436 3.42382571480491 3.6184286811135 8.95612571022727 7.80315921089866 1.97604415199973 1.78475615761497 -3.46349480368874 -5.21705010154031 0.228617165305398 -2.94785454489968 6.34946009896018
-7.46667519482699 -5.25121346386996 -0.4876484003934 1.44762667742642 3.23617228594693 8.19431075182828 5.01969203081998 14.2002285393802 4.16840037432584 3.13882979479703 8.65932807055387 7.351834860715 1.08543833819303 2.23265418139371 -5.04449883374301 -5.23356858166781 1.17991408434781 -0.526197823611174 8.03321703997525
-8.99590815630826 -5.1162485035983 -0.28627909747037 1.19996224316684 3.67256794842807 8.27307473095981 3.71001587781039 12.4687682238492 5.02198468121615 2.32471524151889 7.42256890210238 4.85131035718051 0.333082779971036 1.03132115277377 -5.23853243914517 -5.59879054156217 -1.49104250994596 -1.76746882525357 6.89734707745639
-5.22565724632957 -1.81531979820945 1.94173262336037 3.4681246063926 7.52694246985696 11.9188382408836 7.44624350287697 15.1284869692542 9.18578264930031 6.20665476538918 11.1203648827293 8.43183634497903 3.33000872351906 2.47962973334572 -3.92715337059715 -5.2195499160073 0.787919261238791 -0.426554463126443 6.78397772528908
-8.88720163865523 -3.50518831773238 -1.02029070420699 2.18750062422319 4.98620763258501 9.6230508370833 5.8759371324019 13.2153801007704 5.7293421311812 5.14868417219682 10.1434437318282 7.21489777998491 2.01617303328081 1.88348641829057 -3.94860872788863 -5.5677302794023 1.38293805555864 -1.80558046861128 5.53325334028764
-5.76730348413641 -2.16285898035223 3.55600164586847 3.80477808172052 4.87953470403498 10.0606169527227 8.29074381048029 13.0039901560003 5.984551412409 7.13946340734308 10.9117069070989 9.45345447713678 3.25810144597834 3.58094499761408 -2.32889749353582 -3.22749521082098 3.25225923711603 -2.04588891809637 8.19343279058283
-5.48317221728238 -4.8562610539523 0.741761406985198 3.01586075696078 4.13089962872592 9.17067261609164 5.76961918744174 15.8356840220365 5.15173931988803 3.98324795636264 9.38629504117099 7.3110277262601 1.06259175213901 1.75274582776157 -3.85117987719449 -4.76367644396695 -0.00343588915738025 -2.51994399157437 5.79560204419223
-4.87813441536643 -3.94430415413596 2.26379902579568 2.05904419638894 3.28992302634499 8.76420910575173 7.27515156485818 15.8133149883964 5.38101227500222 5.00839932181619 9.6630953095176 6.77085812308572 1.03159649588845 1.8267710945823 -4.75247447273948 -6.08277003548362 0.576987578652123 -2.88890521309592 5.3602879784324
-2.85187014666471 -2.38351115313443 3.45636788281528 3.5586818781766 4.8901895609769 10.2992238131436 9.01563397320834 16.9151286360892 6.6738638010892 7.06795731457797 10.2203291979703 9.62567511471835 3.88269654187289 5.07935276898471 -1.72170504656705 -3.05099925127896 3.50412598523227 -0.639853087338533 8.79316273602572
-9.89537485296076 -6.67223985845392 -1.30960901433771 2.29597799127752 0.388150613958185 6.61561528986151 4.16103784387762 12.1047338659113 1.42666951959783 1.76672212427313 5.60297338312322 5.52393285577947 -0.456984121149237 1.75410405939276 -5.21232660466974 -5.42189844304865 -1.77672441655939 -1.79447420293635 7.12368623560125
-5.9167667649009 -2.69355356910012 1.17058217308738 4.87934911034324 4.66865479729392 9.81358277580955 6.82603299401023 12.1751264312051 2.72924554131248 2.62477338097312 7.81799638054587 6.85457169792869 1.15041196129539 1.40616261742332 -6.27339327552102 -6.63341105201028 -1.06754839637063 -1.31744158484719 7.01265561363914
-8.08190230456265 -5.1738880070773 -0.242794791134919 1.41682454022494 1.16949768933383 6.67320176037875 6.04481049450961 10.7494484988126 1.32789917859164 5.32831307324496 7.2881252375516 6.1351186839017 0.601044854250823 2.5723630991849 -4.78553084460172 -4.52006224718961 0.26486130627719 -0.00372771349820056 8.91040249737826
-12.5337817278775 -5.72730704220859 -7.51098128232089 -1.12561674985019 -0.0406748858365162 4.62257031527432 1.13629559603604 9.48492697802457 -2.133139332858 0.471738139065828 4.07216862765225 2.25613431063565 -4.30969305905429 -1.47778960141269 -8.41099615964023 -8.36507674130527 -6.49409933957187 -3.6706206408414 5.77570275393399
-6.29838047027588 -3.07161388397217 -4.44438610076904 0.596541786193846 3.42662754058838 7.56027545928955 4.63600673675537 12.0467685699463 0.0152925491332994 2.82676162719726 3.8972620010376 2.80917301177978 -2.93686542510986 -1.08184299468994 -8.28109607696533 -8.21405086517334 -3.77862033843994 -3.35087261199951 6.9217113494873
-13.7634436867454 -7.45885536887429 -3.92052910544655 -1.75697968222878 0.605103752829812 4.99848201058128 2.92609908364036 13.2038340785287 1.83577468178489 1.62087466500022 6.99663092873313 5.89012458107688 0.541466973044656 2.19255854866721 -4.34235069968484 -4.0779673836448 -1.92080376364968 -1.22252724387429 9.22788359902122
-6.89768349040638 -7.28724228252064 -3.58941208232533 0.480930935252797 1.30406345020641 6.53666556965221 3.80835116993297 12.9965859759938 1.37786735187877 2.35311568867077 7.87442649494518 7.06053699146618 1.93798698078502 1.83441508900036 -4.6756909977306 -5.68894897807728 -0.272136081348766 -1.1638616215099 8.91265643726696
-10.2000569343567 -5.03115739822388 -3.3379620552063 0.43039426803589 1.71172914505005 7.10872278213501 5.41202936172485 14.8578454017639 2.59029397964478 3.36853609085083 8.31310377120972 6.49020109176636 1.53894529342652 1.65045557022095 -5.2609414100647 -6.62752046585083 -0.496981525421141 -1.19582262039184 8.52257261276245
-11.2069553722035 -7.62147754322399 -4.26241534839977 -0.831243931163442 2.01106888164173 6.38944012035023 3.27871567119251 13.060838283192 1.63672691692005 4.47652298320423 9.08375030864369 8.57378155101429 2.20579391826283 3.52185398448597 -3.30773776661266 -3.74659007679332 -1.82280582081188 0.61023861278187 10.024756492268
-10.2146819374778 -7.22261269309304 -2.74708397605202 -0.840044333718041 2.55273883125999 5.79594580910423 2.72484748146751 14.8076044776223 3.51671283028342 4.68865554115989 9.3488299109719 8.38945357582786 2.44897048256614 3.07491080544212 -1.2762110970237 -3.82144005515359 -3.86049111106179 -1.98676140525124 8.28189914009788
-11.9476590329951 -7.69726039713079 -3.1783108884638 -1.60014774149115 0.249509317224675 5.24922893697565 2.23475120717829 13.0282428091223 1.17241237813776 1.49023578817194 6.44769428426569 5.61127327138727 -0.0601220304315753 2.15832470113581 -5.21122791116888 -5.99962093179876 -5.8726639921015 0.251559717004948 9.04115198308771
-9.52332932732322 -4.36696488640525 -2.35121400139549 0.206725528023458 4.00283377387307 8.66173308112404 4.75487177588723 17.1438367567279 5.23718397834084 3.61319582679055 8.51987974860451 7.24079840400002 0.895858218453146 3.25086062171242 -3.05243356011131 -4.27589471123435 0.074994494698263 2.13218538977883 11.5827025673606
-7.05152649445967 -1.46192307038741 -2.35701126618819 3.2517991586165 4.35725551085039 9.3582592530684 5.35992293791337 15.9458231254057 3.06128936247392 1.98750358061357 7.27682834105058 5.93511443571611 -0.443814702467485 2.82935386137529 -4.03926415009932 -3.28052658601241 -2.02973122163252 -0.304559178785844 11.2202177567915
-9.44113597002896 -4.45243128863248 -0.565050688656893 1.69990101727572 5.24182644757358 9.30192938717929 5.12734261426059 14.9612095681104 2.53254261883822 1.94032898816195 7.33033982190219 5.9566310969266 -1.16354045000943 1.63799611004916 -4.26495989886197 -4.60983714190396 -3.15398272601041 -2.25376376238736 10.2074245539579
-9.43872215964577 -2.75969078757546 -3.31575920798562 1.34562632820823 2.87255427620628 7.69663283608176 7.24492881081321 17.3607198931954 5.41901156685569 4.74680468819358 10.3654966094277 8.02245757363059 1.46397731087425 4.04754397652366 -3.16292336203835 -2.35141518332741 -0.800424124977805 -0.794745948097923 12.2665958144448
-7.21846362894232 -1.423465459997 -2.03338977640325 2.50873974019831 6.06335857564753 9.76343372518366 7.05127838308161 16.9405783126893 4.15074089223688 3.47960212880915 9.27350309545344 7.68194130117243 2.46950748616999 4.29511097127741 -2.58294269388372 -2.05558177774603 -1.41477748697454 2.02344635183161 12.4253418749029
-10.9473971887068 -6.33835216002031 -6.51288600401445 -0.486993746324018 0.174215360121295 5.13454727693038 1.30274776978926 11.1618886427446 0.560228391127154 -0.184797243638471 5.66959099336104 4.87996296449141 -0.520860628648236 1.64607815309004 -4.58234973387285 -4.21755023436113 -4.37310977415605 -1.30633540586992 9.16610626740889
-9.02188522165472 -5.37939483469183 -2.90384895151312 -0.463943784887139 2.90762489492243 7.34653251821345 2.74395816976374 12.7577683275396 1.08602779561823 1.1653248613531 5.99118202382868 3.78937500173395 -0.613952940160576 -0.630514448339287 -7.7362979108637 -7.11163360422308 -5.77284461801702 -3.9184153730219 7.70617550069636
-10.8767493508079 -8.77326042868874 -4.84761078574441 -1.05155213095925 -1.06801636435769 3.79300944588401 1.36676375649192 10.9545742728493 1.92929045937278 2.79729811928489 8.47430484078147 7.19420211098411 2.41398589394309 3.02167956612327 -3.066627814553 -2.62557060935281 -2.48146469809792 -0.155306174538353 12.4894959189675
-10.047391241247 -9.69500858133489 -5.82859927957708 -2.98899394815618 -1.9361909086054 3.01951378042048 -0.0870412046259084 10.2552620714361 -0.42993099039251 0.247654611414131 5.88984649831599 5.71094959432429 -0.0708993131464162 2.27268760854548 -3.37335902994329 -2.66867954080755 -5.37175876444036 -0.474948232824151 9.67776125127619
-10.4467471296137 -7.45828468149358 -2.84246665781194 -1.15689498727972 -0.0338042432611623 5.08368366414851 2.22488849813288 10.980290109461 0.734152490442451 0.990965539758857 6.54600685293024 5.02569072896784 0.052629167383369 2.64992206746882 -3.97400123422796 -3.02001601999456 -1.20343620126897 3.0927397554571 12.9034714048559
-6.62852026332508 -6.20782972682606 -3.03322912562977 0.71299718510021 1.37715123783459 6.66307710300793 3.31028531681408 12.4890940059315 2.03933309208263 0.986666427959097 6.56974099766125 5.38937352787365 -0.0640442501414888 2.08568452488293 -4.42243696559559 -2.95349050868641 -4.74705053676258 1.60719846378673 11.2035977710377
-8.49933303486217 -2.9571215022694 2.35792003978382 1.19221912730824 2.50171123851429 7.95724045146595 6.39089332927357 11.3867071758617 5.8866513859142 3.55684505809437 9.12255083430897 7.33624016154896 3.06382690776478 3.1112493168224 -3.40213073383678 -3.49632896076549 -2.17021621357311 -0.156483303416859 12.9551354538311
-6.69326315793124 -6.21046362790194 -2.40475188168612 0.409340754422274 0.185595408352938 5.82074536410245 4.26052655306729 10.6515191945163 3.50026406374845 3.85749043551358 9.47406996813687 8.69121016589078 4.01857461062345 2.98495282259854 -2.84005461606112 -3.32055769833651 -2.55321799191562 -1.30530844601718 10.4979223164645
-4.96417824138295 -4.22420517314564 0.881705128062855 3.08421500812877 2.28188975941051 7.86803706776012 5.99333461414684 14.7852961648594 3.14876350056041 4.25062640797008 9.13074477802623 6.62924655567516 2.00277312885631 2.57932742725719 -4.45321861613881 -4.99239364970814 -1.14576164592396 0.186513744701038 10.6811202396046
-8.17234485799616 -5.24363201314753 0.112832372838799 0.936917608434502 -0.210005456751045 5.74962360208685 5.02163822000677 12.5140007192438 3.64365417307073 2.9318774396723 8.67289478128606 6.47422534769231 2.0097993070429 1.92091018503362 -5.03961055929011 -5.37210529500788 -1.70018261129206 -0.688486749475654 9.94622451608831
-3.30621154958552 -5.01051719838923 0.258939665014093 2.09596340006048 2.79403392618353 7.36955348795111 5.06221095865423 12.8472530061548 2.24871436899359 2.83132640665228 8.48716251199896 7.23376361673528 2.10595218485052 2.11180202310736 -3.47760971242731 -5.06734665090388 -1.69136818105524 -1.11062629873102 9.79724208658392
-5.25719200481068 -4.67542969096791 0.681840549815785 2.3867451060902 1.51924766193737 6.27047217975963 5.52452529560436 12.2667342532765 1.77802623401989 3.33754027973522 8.51678432117809 7.35288394581188 1.71670020710338 3.54452193867077 -2.07887970317494 -2.48238884318959 -0.837119449268688 -0.725430835377086 11.3780137408863
-8.73220745433461 -7.58377186168324 -2.87095371593129 0.570725284923206 0.158430897105823 4.87797053943981 2.06351646076549 12.3010242808949 2.3178709376942 0.663815342296253 6.44605811725963 5.10966952930797 0.878701053966175 0.563221775401722 -4.71237484325062 -5.85577312816273 -5.55800167430531 -1.90195194591175 9.66023334156383
-7.06729366996072 -5.38899281241677 -0.115187194130637 1.92375132820823 1.75262591622093 6.40565154335716 4.31582019112327 14.8454960324548 1.8577036597512 1.88632437966087 7.14451358101585 4.92370364449241 0.502292130210183 2.03777453682639 -3.85112049796365 -5.22850468375466 -3.59374668814919 0.212342713095925 11.1269082762978
-4.22480301423506 -1.28110031648116 2.87500853972001 5.9971131844954 4.80969520048662 10.0185937447981 8.12255092100663 15.3518627448515 4.51883120970292 3.4966535134749 8.68230863050981 5.81397529081865 1.81065841154619 1.571279482408 -4.1973104910417 -4.80604652924971 -2.99971870942549 0.560472445054486 10.3445138497786
-6.78563217683272 -6.17236237092452 -0.706027074293658 1.77456565336747 1.26788516478105 5.66975970701738 3.94126124815507 12.7177006764845 1.15011783079667 1.18469615416093 6.26114840940996 4.29259105162187 -0.656628652052447 1.32436366514726 -4.74015144868331 -5.2233171896501 -3.801447911696 1.43814750151201 8.88427014784379
-9.11135914542458 -7.0197606346824 -1.5651707909324 -0.352289702675559 0.359462235190652 5.48113295815208 3.01037547371604 12.1471819617532 -0.378424193642356 0.221841309287331 5.06840369484641 4.32374617836692 -1.12933781363747 0.786895249106667 -5.57315304496072 -5.64777043082497 -4.81955769278786 1.41077945015647 11.016819451072
-7.9383243820884 -6.48603098609231 -0.66030924536965 -0.514330317757345 2.20607621453025 6.94085080406883 4.0574498870156 14.0329044558785 2.21685559532859 1.17395360253074 6.50691373131492 4.57596261284568 -0.303223063729025 1.05950791619041 -5.92382090308449 -5.72781412818215 -3.56531374671242 -0.0805286667563685 10.8366971709512
-8.66745073145086 -6.50677758997137 -2.47252351587469 -2.1604774648493 1.14111440831965 5.9929124658758 2.80197160894221 13.5551664179022 1.01831262761896 0.219435865228828 5.43954771215266 3.88419359380549 -1.33914834802801 0.148333722894844 -5.80232126062566 -6.40726358240301 -5.53321725671941 -0.348723238164727 10.6606036966497
-12.1381503018466 -8.39240559664639 -3.80806836214932 -2.80275830355557 -0.597838488492098 4.17738524350253 1.38441935452548 11.6629399386319 -0.618149844082918 -0.544562426480379 5.12652769955722 5.02650156888095 -1.30904683199796 0.624474438753996 -4.32065114107999 -6.03386601534757 -4.95936879244718 -2.07487401095304 10.3292039957913
-9.16622896194458 -6.65231866836548 -1.68828363418579 -0.303439807891845 1.36652975082398 6.55669050216675 4.24017934799194 11.0002463340759 1.24117116928101 1.19138841629028 6.59179430007935 5.41227560043335 -1.33122034072876 1.47420244216919 -3.86509675979614 -3.63962907791138 -3.30915422439575 -0.460895252227782 11.1044748306274
-9.26411945169622 -8.81871349161321 -4.22099048441106 -1.94954807108099 0.0662810152227244 4.82542198354548 2.2146183794195 13.5996116941625 2.55683868581599 0.546375924890693 5.67812793905085 4.16088264638728 -0.953578298742119 0.857880288904365 -3.29953128641302 -4.88831073587591 -3.96346980875188 -0.275147741491143 7.75075023824519
-13.1995469093323 -8.4717999458313 -2.81564531326294 -2.40823755264282 -1.30999002456665 4.14760961532593 2.77172269821167 12.1382321357727 1.33062448501587 0.547803783416747 6.17244424819946 4.83330144882202 -1.43370065689087 2.20224370956421 -2.27665529251099 -2.88651475906372 -3.83229265213013 1.82410230636597 11.4464878082275
-4.47158776196567 -6.05655251416293 -0.662461861697111 -0.924806222048673 -0.383630379763517 5.21909941759976 5.17453803149137 12.5286888035861 0.769314185055819 1.25542201128873 6.82589663592252 6.20980586138639 -0.0646549311551183 3.08432520953092 -2.08738289746371 -2.0494705286893 -2.90759621533481 2.60927523699674 13.1607424172488
-7.326333583485 -6.91987949718128 -1.29802280772816 -2.1991077076305 -2.64912563670765 3.01076167713512 3.76091617237438 11.1981214870106 1.32521766315807 1.3102630962025 6.93066066395153 6.62334674488415 1.65842860828747 3.33636993061413 -0.10151058543812 -1.07503086436878 -2.22596126903187 0.406059681285512 12.252385078777
-4.26746016415683 -6.79818755063144 -0.622686680880459 -2.94984084042636 -2.37818365964023 3.25058526125821 3.8010289105502 10.9283677968112 1.24629277316007 2.1647984418002 7.63490742770108 6.45637673464688 0.577171030911533 3.735197726163 0.123712244900791 -2.42885237607089 -2.76686316403476 2.14245099154386 11.9360768231479
-10.2107555389404 -8.02768821716309 -2.31371231079101 -2.09510345458984 -0.421649169921874 4.92982273101807 2.95219783782959 11.9548147201538 1.96488075256348 1.1360595703125 6.83001499176025 4.19177417755127 -1.61940879821777 0.487911987304688 -4.33901710510254 -7.21509475708008 -4.97842330932617 0.413183975219727 10.4165204048157
-11.2409855235707 -7.56732524525036 -2.405404697765 -1.55515254627575 0.15121113170277 5.88116299022328 4.41522060741078 11.945226539265 2.32312332500111 3.90453468669545 9.38623653758656 8.90857254375111 3.22755752910267 3.89649330485951 0.272083629261363 -2.22014201771129 -1.61970485340465 2.17050396312367 12.772769797932
-4.08634112964977 -4.25415347706188 2.46891666759144 2.59684254039417 1.58344341624867 7.68746544231068 6.81578899730335 14.0828919540752 2.95070339549671 1.30909038890492 7.30149151195179 5.22599293101917 0.472325099598276 1.22448803294789 -4.95489810596813 -5.14066241871227 -1.88689349781383 2.1195256840099 9.11608291972767
-6.53265912316062 -4.37297589562156 1.83154814460061 1.4651912949302 1.23506968238137 7.1705488465049 6.72852556922219 15.4981079600074 3.07001250006936 3.59342043616555 8.74500029303811 6.32704489447854 1.21694224097512 2.04106562354348 -3.78010327599265 -5.44058377526023 -1.00676686547019 1.52393381812356 8.45384066321633
-10.5733235966076 -6.15911041606556 -0.287429202686656 -1.35703407634388 -0.703368533741344 5.26946509968151 4.78067840229381 12.0804892886769 3.24816192280162 1.86291564594616 7.11441672932018 4.32189715992321 0.56769813190807 0.860993038524281 -4.99032913554798 -5.53572784770619 -1.25504623759877 1.02713550220836 8.05333102833141
-4.52245372425426 -0.487114368785512 3.98403030742298 7.15693622935902 5.80611950267445 10.9819646488536 10.188246310841 14.8348677765239 4.50656849254261 4.89679867137562 8.00535923350941 5.01377827037464 1.1344333301891 1.20020920146595 -5.12126773487438 -6.07533115040172 -1.04334872852672 1.6683574329723 7.81242519725453
-7.30534105300903 -2.24611787796021 2.71691579818726 3.22129602432251 2.17343969345093 7.32735414505005 7.60266466140747 12.4136297225952 2.98619623184204 3.55373449325561 8.50419492721558 5.32374830245972 1.44467611312866 0.658272457122802 -4.03983240127564 -5.71972017288208 -1.14532022476196 -1.13356523513794 5.6042534828186
-8.39497063376687 -4.15960571982644 1.54129912636497 1.29053904793479 3.26716162941673 7.65449549935081 6.66700866005637 12.1413357474587 2.78267600319602 4.01736094734886 7.12978102944114 5.08845832131126 0.164941094138406 0.800251267173074 -5.23037026145241 -6.19897721030495 -3.7609336159446 -0.807562567970969 6.34958388588645
-5.81158637133512 -3.17476653185758 2.0250320521268 2.58040429028598 2.39750767621127 7.82955170544711 7.51337529095736 14.9496306267652 3.07541371258822 5.91330243023959 8.53390217694369 6.23332978161898 0.782375344363125 1.8071251002225 -3.86319922533902 -4.23858641711148 -1.93922804919156 1.07209397229281 7.46665001782504
-6.21253348263827 -2.61807204159823 1.87415646639737 3.07139348116788 4.69597958651456 8.91833542910489 7.73098801699552 15.766884318265 4.86973809328946 2.42316102114591 7.65474652377042 4.17982148257169 -0.38896513852206 1.9493298443881 -2.28069449338046 -4.48840094479647 -2.54021788510409 1.43187188235196 8.25215386477384
-3.70968746705489 -1.30552410645918 -1.13396191163497 3.17023444609208 4.96468139128251 8.95817447142167 5.85015654997392 15.6520870967345 5.01979518370195 4.44853187040849 9.0162351174788 5.33702540831132 0.591511492295698 3.55179095701738 -3.2991077856584 -3.01737713380293 -0.458379025892778 3.57319713072343 9.26402593092485
-2.37322208231146 -1.25838252847845 4.63263157064264 2.48015049154108 5.9349854295904 10.5909993951971 8.38072422200983 18.8126921957189 8.06619003469294 7.24676349813288 12.2445180719549 8.02298954183405 3.15357521230524 5.37008884603327 0.504991800134832 -2.64047977274114 1.03251293355768 3.88391712362116 9.7997520273382
-5.56406886360862 0.0252904198386439 4.33976929404519 4.28566639640114 7.17213051535866 11.1087984345176 8.95400231101296 20.0767545006492 10.9175848267295 8.31412117697976 13.4401258728721 9.9413384697654 4.85455601432107 5.05701248862526 -3.32269198677757 -1.93079097054222 0.133328368447042 2.62679665305398 10.5235933563926
-4.43194613023238 0.977206854386765 5.15337338881059 4.50282540754839 8.01035466627641 11.6148149056868 8.45713391737505 20.2352072282271 9.1155029817061 6.34024873213335 11.3696919961409 8.73253694014116 3.75444474653764 4.55166402296587 -3.86964067979292 -3.1783145384355 -1.2432731108232 2.36799493269487 9.90930715040727
-3.30788064436479 -1.56835771040483 3.57797503037886 4.6249625639482 6.79836916490035 11.2250459150835 7.53524946732955 19.5626556829973 7.82334017320113 7.28351664109664 10.3644874052568 7.51048731370406 2.66941904588179 3.67246317429976 -3.37577271894975 -3.39456201033159 -1.78237176374956 1.84615873856978 9.1163275198503
-4.97733102278276 -1.47870049910112 3.46958841844038 3.40651621385054 5.5743257002397 10.3231626944108 6.83236136002974 18.8896382050081 7.85256018205122 5.11051001115279 9.63099493546919 6.17602362199263 0.767765183882279 2.25625147386031 -5.73147569136186 -4.2498987718062 -3.62533746199174 0.70685972733931 8.69572081132369
-8.40020536942916 -4.35378431840376 0.359470610185102 0.91712022261186 5.21094918684526 7.4787390275435 4.67454743818803 16.0588003440337 8.57856011824174 4.51375127272172 8.83933377699418 5.92427850203081 1.38469052748247 2.99793744520708 -4.26757978959517 -4.7885892347856 -3.61214613481001 -0.127799745039507 7.56150365309282
-7.97006594917991 -4.03302943489768 0.340868117592553 0.686538817665795 3.57583439566872 7.44952309348367 4.91829025962136 15.282353999398 7.96314728476785 5.99180329062722 9.34829962470315 6.23387062766335 1.39467823722146 2.61821854331277 -4.14662158272483 -2.72843920967795 -1.58474147103049 2.27225029685281 8.19604695060037
-8.04415807723999 -5.7265025138855 0.702624225616454 -0.773528194427492 1.92872610092163 6.03472700119018 4.60778608322143 15.7706102371216 5.08382692337036 2.81937780380249 6.87524881362915 3.4546612739563 -1.49344549179077 0.134795093536376 -6.24385366439819 -1.25990591049194 -1.15964803695679 2.8699273109436 8.19665231704712
-9.3559552712874 -5.26935210661455 -0.652612833543259 -1.32973685698076 1.97860226197676 5.48139366670088 3.34314331574873 14.619655938582 3.68086227937178 1.64447960420088 6.07703289552168 3.17138657136397 -1.59352889494463 -1.10432258085771 -5.03793731169267 -4.49148383574052 -3.33504119352861 1.25107273621992 7.77474960847334
-9.67447738647461 -6.56633262634277 -2.53570442199707 -2.03263359069824 1.60211391448975 3.44407768249512 1.47903079986572 12.8279473304749 0.735387992858886 0.323706817626952 5.32645435333252 2.9190465927124 -1.87292938232422 -0.933794784545899 -8.53152923583984 -3.54493598937988 -4.35621147155762 -0.343399810791016 6.13065547943115
-8.90098488547585 -5.63498413779519 -4.58595764853738 0.352282402732154 1.82684123299338 4.72270858071067 3.59206568978049 12.4552468039773 1.04166686318137 0.187424538352271 5.74369704506614 3.09232985756614 -1.39781677939675 -0.0748416207053459 -6.80111611106179 -2.54127228476785 -4.47102844931863 -0.443146827004174 7.72442137978294
-8.59191435033625 -5.03992384130305 -1.56347387487238 1.10911447351629 3.77502710169012 7.84432298486883 5.66843015497381 15.8510370308703 4.5570142919367 4.02354413812811 8.20168954675848 5.12745839899236 0.0215404683893361 -0.0422241037542186 -6.74436681920832 -4.6084720438177 -2.08233946019953 1.49437124078924 6.7298019582575
-7.08886730020696 -3.21921932047064 -1.36386882608587 1.22058857137507 5.32642162496393 6.48533332998102 5.8566988771612 14.6962922876531 3.85306251699274 1.23381126577204 5.61584747487849 2.10278022939509 -1.40126811807806 -2.90198909586126 -7.85371600931341 -5.94355212991888 -2.54329883402044 1.27240265065974 5.53133285695856
-8.93183579011397 -4.65306152863936 0.0152104897932581 0.320128778977828 5.26144729094072 8.0553334756331 3.96309409575029 14.5333143277602 3.14047751860185 0.234776835008102 4.66439376310869 1.00830398039384 -1.41115822358565 -2.02746262116866 -7.48171104951338 -6.11730255647139 -3.57599510713057 -0.706442494825883 5.89721236662431
-5.93057693134655 -6.11515105854381 -1.06311286579479 -1.68107474933971 3.33691631663929 5.82801185954701 1.56995521892201 14.0551324974407 2.449669231068 0.580949176441539 6.13640438426625 2.28582512248646 3.08067547191273 2.51388489116322 -1.72232497822155 -5.34923232685436 -4.82572234760631 -0.133144985545766 6.33264576305043
-7.49130222147161 -4.17321559732611 0.599020273035222 0.864364892786199 5.72534111196344 8.75332477742975 4.03780391866511 17.0327490797097 5.28026130849665 2.79972484762018 8.27045849019831 5.42288807088678 2.12033966237848 1.10408619100397 -3.64286777322943 -7.86301204508001 -4.82395145242864 -0.200708120519465 7.99519947225397
-6.59247877814553 -5.52430441596291 -0.0166960022666238 -0.306248690865257 4.20859715721824 7.221813175895 3.43184849999168 15.2347339131615 4.77944657585838 3.65377900383689 8.6545352675698 4.92460152886131 0.442198727347634 1.57521626732566 -4.01146414496682 -6.18367865302346 -3.76894476630471 0.924281094290993 7.82113644860008
-1.99836689342152 -3.80845600474964 0.788057743419301 1.54652827869762 5.029454647411 8.45094436298717 4.8337177623402 16.909740186144 7.70485919605602 5.55394118915905 10.2131924022328 6.37767070423473 2.16796630512584 2.25233787189831 -2.77516514171253 -1.80071216930043 0.171566425670278 3.0140098918568 9.8643893588673
-3.48031367388639 -4.5560506733981 -0.552205458554354 -0.548182860287753 4.55664788159457 6.85744915875522 3.04061375531283 15.0343407240781 5.16799221905795 3.41359101208774 8.38220272931186 5.23186646374789 0.571398362246427 0.95457898053256 -3.73401583758267 -5.96689547625455 -2.67974986163053 -0.322553053769198 7.598972901431
-7.10460758209229 -5.3395357131958 -0.00475978851318359 -1.44790935516357 4.44800758361816 5.39932155609131 2.60326290130615 14.9306781291962 5.83278274536133 3.49541759490967 8.84110355377197 7.46504497528076 2.45823001861572 2.70699977874756 -2.42496967315674 -2.78763484954834 0.186383247375488 3.50755500793457 9.34417343139648
-6.71464210857044 -2.97135788310658 1.68910163532604 1.90187019001354 5.56672614704479 9.24430793415416 5.02830642353405 16.5460151423108 6.2706827510487 4.94595664631237 10.2758912433277 6.8913292277943 2.0643724788319 2.94624179493297 -2.87678200114857 -1.99009376872669 -0.978746951710093 1.43850272785534 10.5939368594777
-6.48335888602517 -5.58020451285622 -0.512844588539817 -1.25237896659157 2.99616095803001 6.56720492623069 2.6088490226052 14.1875085570595 5.35338446877219 3.36568209908225 8.39441821358421 4.33752391121604 -0.128481414101341 0.634437058188698 -4.87839367606423 -7.05396130301736 -3.61732151725075 -1.30577328421853 8.55037543556907
-6.23712162538008 -7.16152004762129 -5.20815472169356 -1.55995945496993 1.85361762480302 5.78471274809404 2.0885085626082 13.105278448625 1.46931167082353 0.910953478379682 5.61460967497392 1.86215777830644 -2.96046833558516 -0.249805493788287 -6.89118771119551 -5.25848202271895 -4.23315434022383 -1.60930637879805 6.31452746824785
-9.35700876062566 -3.60304147546941 -6.17284852808172 -1.82931596582586 1.6692573373968 5.82957475835627 3.14974706823176 14.0551764314825 3.79964655095881 1.98228376561945 6.9542104547674 2.66660612279719 -1.65626985376531 0.17521398717707 -5.61783677881414 -5.32710153406316 -5.01395875757391 -2.9671180898493 6.15294473821467
-6.82217384685169 -0.280732883106577 -4.19111038554798 0.071056591380728 1.38417266498913 6.10419200550426 4.6198599208485 15.5325996745716 5.88083766590465 4.49652312885631 9.74198220859875 6.8496076930653 2.69189666401256 4.18669246326793 -2.22284294475208 -0.467910541187631 -1.15525795329701 1.75035117756237 10.4782454837452
-5.624731575359 0.331147636066785 -3.56820539127697 0.88054224361073 3.25612017024647 7.23281999934803 4.84568830836903 15.2872565637935 6.36525198329579 5.05245252956044 10.0707411419262 5.89155622829091 1.17069193233143 3.70967623103749 -2.7205567706715 -1.69796613346447 -0.703352486003528 2.48198458064686 8.89816614497792
-2.7453479680148 3.19374562176791 -1.69364546862516 2.04767609509555 4.66903592022982 8.72466469678012 6.04562474164096 16.518118300763 6.61326886090365 3.68150616559115 8.96878577145663 6.14300251874057 0.930728921023281 3.86475754651156 -3.31790541735563 -3.5369796666232 -0.379510870846836 3.11923886212436 11.2195906725797
-2.17488886226307 2.70015977512707 -2.83721186030995 -0.0157644878734224 3.45301221500744 7.67107556949962 4.13975022922863 14.520514236797 5.82982896458019 3.18041967045177 8.66040872227062 6.20995687137951 1.71616815220226 3.56883309971203 -3.13960672725331 -2.37265230525623 -1.82388521541248 1.88922189365734 10.736991630901
-2.80006763284857 2.09703853780573 -2.63142368143255 -0.115941732580012 4.17205837423151 5.9971020525152 3.71471718007868 14.8029766386205 5.33475902730768 2.42997768575495 7.98352459127253 5.76102188283747 0.545971185510808 1.37900474721735 -4.1429536039179 -4.09879657571966 -1.79406711404974 2.61934593374079 9.33468797857111
-4.65023449984464 0.937292775240813 -4.76678113070401 -0.417637148770417 3.02224036130038 6.71585818204013 3.78735037716952 13.8773929682645 3.61076136502353 3.37504359158603 8.01075812253085 3.35651465329257 -1.07049779024991 0.696845730868255 -5.16576031771573 -7.20810155001553 -1.64227131930264 1.76171942624179 9.10978098782626
-1.43216975818981 5.16131702769886 -0.0447433818470344 3.11957947124134 8.4393951069225 11.6535450588573 6.91202083934437 16.4062207709659 8.32103268016468 4.14308658946644 7.71213928569447 3.45275989879261 -0.216652714122425 0.164292491566052 -4.82516177784313 -5.58131679188121 -2.98268207203258 0.0817824970592156 7.7586728702892
-3.52048633748835 2.78865863626654 -1.80795238668268 3.05786563699896 6.91340972726995 10.3878588849848 7.1629414731806 15.3807989532297 4.74414779489691 3.62469245737249 8.85940887277777 6.2588191205805 0.741404073888607 3.53271533792669 -3.26013515645807 -6.663835031336 -1.43505809957331 2.51198341196234 9.60912658518011
-6.67236662777987 -0.53911162289706 -1.08744383725253 4.35195588198575 6.27803086367521 9.88681410876188 8.64335297671231 16.6254779237238 6.06692837801847 4.70504044619474 9.79136561480436 6.61264466372403 1.78623532381925 3.33727597323331 -2.26258231076327 -4.35911131772128 -0.124566563692959 2.20364617434415 9.54240178194913
-9.17235940586437 -5.4260177005421 -4.94380563389171 0.0999642025340677 1.51853853572499 6.08298212398182 4.05082899440418 15.406394423138 5.5760403286327 4.78404051173817 10.0203791271556 7.95352655757557 1.78439813960682 4.00730425227772 -2.42593759189953 -4.29981607090343 -1.45748704563488 2.14357954372059 10.3766050945629
-3.5253193248402 1.58724857677113 -2.06880496631969 2.4067456852306 4.0853231083263 8.52148128856312 7.3527209888805 16.9925741050054 5.83725143779408 4.82937218059193 9.88497330058705 5.63448311198841 0.849499477039682 3.01099087108265 -2.74688075672497 -4.98162196766247 -1.4967548717152 1.8126237522472 9.16294981349598
-8.91346224871549 -2.93985995379361 -4.14641818133267 0.111319932070646 3.68766823681918 7.4395994273099 4.4558052149686 16.9201784608039 5.49517861279574 2.76046505841342 8.35856476697055 5.91384545239535 0.0963682261380292 2.92841187390414 -3.4117017659274 -4.08585795489224 -1.59988268938931 2.42373886975375 11.6497835245999
-6.27215381102128 -0.105583147569135 -2.24512095884843 2.0067005590959 4.49136833711104 8.39211182160811 4.49792580171065 17.785020692782 6.49148754640059 3.83300499482588 9.03383450074629 5.84308247132735 1.75778202577071 2.94582085175948 -3.32316394285722 -3.45011897520585 -1.34441562132402 3.98229317231612 14.2634542421861
-6.4595645904541 0.387673950195314 -2.9084228515625 2.07083473205567 4.76092491149902 7.82252178192139 4.2697940826416 16.7199452579021 5.54386959075928 3.70076713562012 9.08741292953491 5.45439395904541 0.632342910766603 2.74384937286377 -3.29533424377441 -5.37646522521973 -2.11344757080078 3.54974803924561 12.6067200660706
-4.26313732320612 1.09825660532171 -3.10039470846003 2.46185733621771 3.5541014844721 8.17420722788031 3.99488307779486 15.3416737491434 3.7520995313471 2.25380756204779 7.77323772257025 5.74011947458441 -0.290326577966862 2.32531215494329 -3.76473949605768 -6.03508136922663 -3.08607814962214 1.76058818643743 10.9847765142267
-6.77161704843694 1.04506195241755 -1.8107119733637 1.77455509359186 4.5146464174444 8.92069137746638 5.39799583608454 15.2249691551382 3.85132015401667 1.99338615590876 6.60770881826227 2.33799064809626 -2.22772323435003 0.511978990381415 -5.79506027048284 -6.64308463876898 -3.15356361215765 1.42502296621149 10.3033040826971
-9.72901662479747 -2.93633016239513 -6.58259709965099 -2.43901761661876 0.509153998981823 4.5088268886913 1.28248659480702 12.5821015011181 2.83668581355702 0.217741645466198 5.61100641597401 3.6805159221996 -1.56577428470958 1.41874853480946 -5.57404645573009 -4.06793721805919 -3.25514920841564 1.37481752742421 12.2719556461681
-6.43283670598811 -1.70657556707209 -6.63624399358576 -1.57917993718928 1.61650735681707 5.51770097559148 1.60559446161443 12.2272976095026 3.71434766596014 0.523763483220879 5.68116075342352 2.7685096914118 -2.73032205755061 0.357686823064629 -6.28780382329768 -8.74784486944025 -2.86860101873225 -0.305895025079902 9.38369733637029
-7.73401037562977 -2.76156584132801 -6.04674307216298 -1.04601637233387 1.62213262211193 5.55211099277843 1.10162767063488 12.5962880481373 3.21702798496593 1.51493867527355 6.59537061344493 3.4072697986256 -1.5119949947704 1.00395616184581 -5.74772421229969 -7.67649618495594 -5.05718389857899 -0.487531341205944 10.4413226474415
-5.51553854508833 -1.08056768937544 -5.13932547135786 -0.0307134108109892 2.51563897566362 6.87306371168657 4.38796010450884 14.982669024034 4.68596425489946 3.72544351057573 8.9499289079146 5.71689572767778 0.034693388505417 3.73516335920854 -3.10167250199751 -3.66063055558638 -3.2861607985063 1.14523854689165 11.5690652413802
-7.57127776579424 -0.996711878343064 -5.1439305825667 0.294853063063186 1.14509949250655 6.19552406831221 3.49941620393233 13.963538499312 5.31864628358321 3.06048283143477 8.7415150122209 6.9159477667375 1.28108009858565 4.11816391511397 -2.45799651579424 -4.16114058928056 -2.37009635405107 1.80232414765791 13.0775636152788
-13.4221219929782 -9.55489062395963 -8.24008082476529 -3.32444476214322 -2.2687387379733 2.59501267346469 0.413540848818691 11.1638660517606 1.66695977124301 1.32675457867709 7.29473114880648 6.82886315259066 1.53934574994174 3.14190293225375 -2.49276827898893 -3.74442767229947 -4.08386134234342 0.0743990031155661 9.3929576960477
-9.24638891220093 -10.3688502311707 -6.09047842025757 -2.9673285484314 -1.36144781112671 3.21856069564819 0.298988819122314 11.5832886695862 0.268211841583252 -0.339581966400146 5.50219297409058 4.51768255233765 -0.544415950775146 0.870712757110596 -5.32651472091675 -6.86786031723022 -4.51479482650757 -0.3811354637146 8.76436567306519
-12.2360047600486 -5.95175068595193 -0.106650283119894 -2.38509075858376 -0.245949675820089 4.59791762612083 2.43058211586692 12.3716626860879 4.52400882027366 4.22855574867942 9.67206008217552 7.47184378884056 2.41552359841087 4.48082835457542 -2.14403813102028 -3.40689175345681 -1.77931492545388 2.19103438637474 10.5433893897317
-12.5903041752902 -7.3930213841525 -1.73397902575406 -2.37327841845426 -0.417170325192536 3.7974083033475 1.09181137951938 13.4554864970121 3.58772393139926 1.27600212964145 6.64376564892856 5.48902913006869 1.03887291821567 0.26511879834262 -4.45246581164273 -4.70970801440152 -5.15550879565152 -1.50783423510465 5.97941132458774
-8.63763877695257 -5.99391052072698 -2.18856498544866 0.581876069849187 3.98743084127253 6.13270881826227 1.35665538961237 14.6369483774359 5.08683231527155 1.88240459615534 7.09183815175837 4.48194912130182 0.932683259790593 0.218066484277898 -4.6657168561762 -5.51890632455999 -4.64061614816839 -1.02060577219183 7.17496898824518
-5.96531715393066 -4.71376075744629 0.137733078002931 3.03645668029785 3.87993869781494 7.85362777709961 5.50300559997559 16.7607385873795 6.47435054779053 4.18928012847901 8.41415367126465 4.81149444580078 1.25139484405518 1.13601837158203 -3.76681175231933 -5.67223205566406 -4.08821716308594 -0.664768600463866 6.8757682800293
-6.70109085603194 -3.3086500601335 0.986016230149701 2.68252177671953 4.59596343473955 9.15777917341752 5.62991519407792 17.3635328276591 6.14746089415117 2.55810351805253 7.52381892637773 3.99915690855546 -0.103562398390338 0.93612952665849 -5.26824287934737 -5.72636131806807 -4.83447937531905 -1.36642937226729 7.19397254423662
-9.65553752725775 -6.20864002054388 -2.00664035623724 0.440852243250067 2.33586891347712 6.57142933065241 4.46663006002253 16.1335905974562 6.00691230947321 2.84313686544245 7.89799125844782 5.45366104299372 0.960021097009832 2.49093921834772 -3.96452228372747 -2.77866069620306 -2.063557546789 0.936930734461004 10.627200681513
-6.19392235495827 -1.1009524605491 -1.95931084372781 1.76516787789085 -0.0092108986594468 5.2394434668801 3.72711627266624 14.7893330313943 5.26751105568626 3.29710356972434 8.49358718178489 5.46473758003928 0.592612908103249 2.15297477028587 -3.67861778952859 -5.46353562094949 -3.52354653098367 -1.97003205039285 8.66099707863548
-6.62157493938099 -4.05807739604603 -0.866545261036265 1.86930888782848 1.80778545032848 6.89398807178844 4.62189811359752 12.4061741222035 3.34757274280895 4.10227054249157 8.66186755787243 6.02617210041393 0.161763607371938 2.59335464130749 -3.26150757182728 -6.04230743754994 -3.44595009196888 -0.191074908863413 8.97555011402477
-8.78332087776878 -5.42993304512718 -3.05962321541526 2.3313889763572 -0.294179413535378 4.79917862632058 4.14386513449929 13.014231707833 3.26977970816872 1.29095890738747 6.41927578665993 4.22400715567849 -1.90003154061057 2.60155251242898 -3.52308795235374 -3.22990367195823 -2.37473628304221 2.73468258597634 9.16635134436867
-6.03288204886697 -2.54624111869119 1.51981990120628 1.13440196297385 2.03544966957786 7.37549559853294 7.11128012917258 15.9778977491639 6.42064349434592 3.8095700003884 9.50604789040305 8.20026843331077 1.12413184426048 3.95927207253196 -1.57943279959939 -3.0400803826072 -0.418893172524193 4.12548033974387 11.48082892678
-8.10119402625344 -3.60525095679543 -1.97146380164407 4.71485078118064 2.35008179924705 7.54934060356834 4.28222596428611 14.0930968501351 2.9631160475991 2.59054410240867 7.85197865746238 6.13592183373191 -0.0837417862632073 2.80722272179343 -2.04607165076516 -4.27834856726907 -2.81862986304543 1.23712861321189 9.81823241493919
-4.89600631540472 -0.41183540170843 3.41494491750544 5.64298942739313 5.67028167898005 10.6987779443914 9.497770578211 15.7325818842108 4.60056617910212 3.25547531301325 7.35694912130182 5.0091812914068 0.319960862940007 1.60109260732477 -4.33218070810491 -6.73919746225531 -3.41460677927191 -0.411989896947688 10.4508259599859
-3.57952331196178 -0.0295717586170561 4.10075165141712 7.5382268558849 6.99786926616322 11.3927714954723 10.656439555775 16.9706592019309 7.70163704265248 5.73670650828968 10.1690638195385 6.00925041545521 3.01083446849476 0.993780864368784 -2.89713691364635 -7.746935116161 -2.69258521686901 -1.06591819416393 10.1191485058178
-3.49637365341187 -0.706555843353271 0.269972324371338 5.74306440353394 2.89075803756714 7.53566408157349 7.51536512374878 13.8917825222015 2.42286443710327 3.91797590255737 7.37118864059448 4.50247716903687 0.365976810455322 2.08628797531128 -5.39337301254272 -5.18890333175659 -0.0535922050476074 2.28806257247925 12.9971523284912
-3.01537357677113 -4.02887569774281 -3.68266521800648 3.58042586933483 0.657325397838246 6.67694438587536 4.0476976741444 10.3904620517384 0.360129963267934 2.28976119648327 6.9908243526112 4.99221767078746 -0.0967525135387071 2.34854568134655 -4.37738643993031 -4.73673092235218 -1.57710872996937 -0.473711360584606 11.6882435191761
-2.19464531811801 -2.00595703991977 -1.0625881281766 6.72319945422086 3.38915309039029 9.55567607012662 8.42369612780484 15.0031743916598 3.65482291308316 3.61692675677213 9.19912203875455 7.68152197924527 2.21595820513638 4.37263068285855 -1.77280655774203 -3.69864121350375 -1.54898301037875 1.88274249163541 14.042061177167
-6.58311102607033 -1.4588358185508 -0.515075900337912 6.32336404106834 4.76840951225974 9.71889426491477 8.62871911308982 16.0792581655762 3.74609639427879 3.37376477501609 7.37206628105857 4.46118619225242 -0.844192721626975 1.39426305077293 -5.89184019782326 -5.08132956244729 -0.998325564644553 0.198062679984353 12.842020294883
-7.76477911689065 -1.91510489203713 -0.661931063912132 5.60923383019187 4.6273660399697 9.92036578438499 7.77746388695457 15.8303440549157 4.27953622124412 3.57025525353172 9.01373669884422 6.66601464531638 1.20468327782371 2.96017167351463 -3.18088629462502 -3.15724661566994 -2.84429266669533 1.63177964470603 10.8643207289956
-6.01041477376765 -2.81998127157038 -0.747549707239326 4.6025613004511 4.74301273172552 9.7865589315241 5.97083217447454 15.2802103215998 3.39077312296087 2.25529701059515 7.35982066934759 4.70518047159368 -1.15308445150202 0.580535238439385 -4.9749247377569 -7.57554119283503 -5.77335422689265 -0.611397439783271 7.8717549497431
-8.56570555947044 -3.72408225319602 -3.1962254264138 3.47551796653054 3.43434975363991 8.02941010215066 2.76123497702859 13.7487404129722 4.3178412697532 3.18518421866677 7.49986717917702 5.33908627249978 0.866284110329367 -0.105471871115945 -4.8971474387429 -6.89441039345481 -7.17598464272239 -1.09247710488059 4.74256775595925
-8.49935843727805 -3.45254256508567 -3.00538375160911 1.479323127053 2.47522042014382 7.71344635703347 6.3416802666404 15.5671561739661 4.53414604880593 4.60974953391335 9.30201075293801 5.84172699668191 1.35094998099587 2.05040905692361 -3.34346511147239 -6.91893126747825 -5.84942748329856 -0.504981301047586 6.37310002066872
-8.98650381781838 -5.28933546759865 -0.474502780220725 0.821277401664041 3.35194756767967 8.0062930800698 5.00230862877586 14.8790772177956 4.28994538567283 3.61989285729148 8.6394832350991 6.37793710015037 1.65061929009178 3.64059808037498 -3.4713098786094 -1.08804915168069 -0.795467593453147 1.69859864495017 10.0155441977761
-5.94966103813865 -3.21157815239646 0.0209009430625215 2.15717528083108 3.69474432685158 8.86632654883645 6.80250857093117 13.9584283611991 7.01307032325051 4.7414285919883 9.62019369818947 7.32130453803322 3.04701445319436 2.96250078894875 -3.55065133354881 -4.54399850151756 0.564478137276389 3.39608786322854 12.7453768036582
-8.27898527492176 -4.04874349940907 0.541561828960074 3.26292585026134 2.60089276920666 8.12903188358654 6.14576409946789 15.7268017400395 6.40714334141125 5.7034985889088 10.7163407672535 7.88412641178478 4.16639875065197 3.00716088901867 -2.52499319423329 -3.81844831813465 0.279799209941519 2.88929055820812 12.1459162105214
-8.64773804057728 -3.46379333842884 1.49673122059215 1.59204810749401 3.77536147724499 8.51840633045543 6.19101565967907 16.9406176496636 7.24374431263317 4.78905814777721 10.4309028972279 7.70380824695934 3.52787440906872 3.44684833179821 -2.65389877666126 -5.18401962627064 0.635516582835805 2.94047969471325 9.21766894947399
-8.36944611289285 -4.24250633933327 0.566846535422584 1.87132994911887 3.89609019539573 8.7160059668801 5.50845210335471 16.0773771264336 6.06660620949485 4.08134429238059 9.4442569472573 7.97464625618674 3.19742934487083 3.05179564736106 -3.24895127036355 -3.96689446189187 -0.636083915016869 0.269307778098366 9.57520262978294
-9.36076174649325 -6.84672938260165 -5.79555331143466 -1.36088572415439 0.150878802212802 4.7242316159335 0.563062563809481 12.9392680081454 4.23953236666593 2.07200039950284 7.87920464602384 6.88144101229581 0.76532544222745 2.82947243777188 -3.95169840725985 -4.91595660122958 -1.04669772061435 1.09792126742276 9.70689477053556
-10.5641004215587 -4.39348236430775 0.180856548656116 2.13583453785289 3.10108169208873 7.53753455768932 5.00383361469616 11.2107804645192 5.04557689319957 3.93022426258434 7.93607410084118 3.95298656116832 1.00504859577526 1.06956657062877 -4.00606361735951 -6.37800995219838 -1.57726303447377 0.45968803058971 7.75978168140758
-11.7893377477472 -6.28249990289861 -3.84170591180975 0.403821355646308 2.96211851293391 6.17871511632746 2.51703584844416 11.4126752679998 3.58293665105646 2.82835901433771 7.63458097631281 5.4372505014593 0.225028402155097 1.11105478460139 -4.14731656854803 -3.77693425958807 -2.58070241754705 -0.456509226018731 9.72665966207331
-7.91415547457608 -4.27520703402433 0.427504071322353 0.524080761996181 1.59807158383456 7.47169543179599 5.22759962948886 9.96713400754061 1.51085234555331 2.29653502377597 6.67959261807528 3.86660242947665 -0.723420611294834 1.21768618496981 -4.44600819674405 -3.88888882723722 -2.44988011446866 -1.55743359652433 9.64883519085971
-5.96375642256303 -2.21977410749956 3.28233255906538 2.69556822343306 4.3052302794023 9.32272162003951 8.07774748368697 14.1754125551744 5.03452887101607 4.95449461503462 8.09161200089888 6.73433699174361 1.3468677000566 2.74393667741255 -3.02915559248491 -1.25998864607378 0.378458161787552 3.58432020707564 12.6806680159135
-2.78527510382913 -5.0614782593467 1.0761998870156 1.98524987480857 2.31608426354148 7.65684926293113 6.24301564476707 14.2430759646676 3.93781792900779 5.35999905846336 9.38313185951926 7.23955952904441 2.93640649101951 2.55645215294578 -2.45362723090432 -0.422979953072289 0.9509614684365 2.04226147911765 11.0721162535927
-1.30038822347468 0.327602499181573 3.77470313852483 4.02700149362737 4.03260623758489 9.72980510538275 8.7135611707514 15.0134121114557 4.56079398935491 4.1250601941889 8.68301784341985 7.18630039041692 2.11827289407903 2.22229301279241 -3.38720882589167 -1.3352145021612 0.669462316686456 3.24617587869817 10.8805261785334
-6.71793620369651 -1.2687517859719 2.65276177146218 4.33891232230447 4.36550362326882 10.1893499634483 7.73260433890603 14.5902426979759 4.6538670799949 4.16425926902077 9.22040589072488 7.29230625846169 2.6492923042991 2.6957314751365 -2.45220057747581 -2.26201121590354 -0.855740235068581 1.79809792258523 10.2221043846824
-7.25574160489169 -1.47913027676669 2.71207474795255 4.58597230044278 4.79569768038663 10.0975556286899 8.22533654299649 15.3692583951083 4.78081559267911 3.73772667971524 8.96315526095304 6.92248772707853 1.75541161623868 1.84027909365567 -3.10859347256747 -2.25260020169345 -1.28410387906161 0.594872942837803 9.76265715685758
-3.11479558944702 -0.613567256927489 3.83792505264282 3.86619386672974 5.04977140426636 10.1901789665222 7.93166170120239 17.7440484523773 6.69151124954224 4.92505655288696 10.0031586647034 6.85141382217407 2.62755212783814 0.884451007843019 -2.64663877487182 -4.27221097946167 -2.43268957138061 -1.74973096847534 6.71883115768433
-5.5379543131048 -0.922882062738591 3.74060251062567 4.25282670801336 4.55285932367498 9.30978109186346 8.5618763143366 16.6502479488199 6.55036451166326 6.28933812921698 11.0831532651728 8.6249571019953 4.05950357263739 2.13551046198065 -0.493150693720036 -2.95455167943781 -1.99566648656672 -0.878961545770817 7.18582250421698
-8.72005677656694 -3.90252900557084 0.972450013594194 2.95197939439253 3.91190695329146 8.68297934098677 5.98454546494917 13.4179756598039 3.71057104630904 3.40641188188033 8.48413824601607 5.0179536299272 0.978818650679155 0.729644532637163 -4.41793084578081 -3.73073411421342 -3.70631432966752 -1.11728120283647 7.73702215714888
-6.33299474716187 -1.83995084762573 3.29452199935913 3.18084211349487 5.71710271835327 10.3778483390808 7.68139810562134 15.7507202148437 4.96849317550659 5.24697751998901 8.36615724563599 5.61854906082153 1.15229291915893 2.13801832199097 -3.1196291923523 -1.40776281356812 -0.907684612274171 2.18900651931763 12.2845055580139
-4.39767809781161 -0.906411847201262 3.95095757571134 5.09802369204434 4.80962685671719 10.7345016392795 9.26845864382657 15.2233732136813 5.08193616000089 4.94219235506925 9.03688887682828 5.49076012698087 2.151941576871 1.56663540926846 -4.29061861905185 -1.35449763211337 0.670389452847566 3.7518532666293 11.0641630086032
-6.25424340854991 -1.88530877720226 2.8588699947704 3.54901834834706 5.20875212062489 9.91312929500233 7.78423830379139 16.286505604874 6.08758207667958 4.76697679866444 9.31052204478871 7.15119596828114 1.94412657130848 3.08306642879139 -3.51849511753429 -0.770230804790149 -0.0852332461963989 3.69139429439198 12.8744706760753
-5.23963016163219 -3.39556735645641 2.24918037761341 2.28012043346058 2.33880096782337 8.17899090160023 6.90435654033314 16.7983914326538 5.62215858806263 3.59171730388294 8.2196097980846 6.81874424327503 0.989120067249644 4.00041252483021 -3.19247859608043 0.451551021229136 -0.0619224895130515 4.40369945872914 14.4350174080242
-7.79679897481745 -4.11230686361139 1.32115718668157 0.815221517736262 0.0278432065790355 6.09129115884954 5.20015498941595 14.2741098100489 2.88142940347845 0.521917074376887 6.14892741983587 4.66271278207952 -2.17175129110163 3.26235362833197 -4.61247280294245 0.808139532262629 -0.507429391687566 5.01868125742132 12.4959566289728
-4.42206002148715 -2.41495514782992 2.90446852770719 3.79799937334928 5.33734892931852 10.1883625897494 8.04512595263395 15.9755576762286 4.72538565722379 4.51113604632291 8.97317408648404 5.74917983141813 0.508028021725742 4.52672099200162 -2.7479038325223 1.56710623827848 1.15529917803678 5.11283682909879 15.2007716807452
0.519400145790794 0.190561797402122 6.81732990958474 5.67667820670388 5.72560360648415 11.7458353302696 11.2508788368919 17.2005695364692 8.48581745841286 9.23423626639626 13.7441294453361 10.0462012551048 3.42010739066384 6.55144360282204 -0.351804230429909 2.98955586173318 2.26843598105691 4.94599011161111 15.549512293122
-7.40995754762129 -4.13927616639571 0.0571139855818323 3.71646819548173 2.39284549192949 7.99079928831621 6.0416616006331 13.4996338887648 3.47890983061357 2.97524676756425 8.54886470274492 7.7971490426497 0.211561541123825 3.93708548979326 -2.95262684388594 -0.396962781385941 -0.528161664442582 3.49732909636064 13.8850120110945
-7.57589533545754 -2.86367609717629 1.67333123467185 4.11330506584861 4.70298478386619 9.53673980019309 6.7883300521157 16.2997530438683 7.44111916802146 6.01718995354392 11.1442556121133 8.82328030846336 2.78991601250388 3.90801522515037 -1.42497637488625 -0.702444102547386 -0.921356227181175 1.24919602654197 11.6248459555886
-10.420078459653 -6.50199336138639 -1.6627027424899 0.782748993960293 0.0863645640286528 5.86994534405795 4.10542660626498 12.8671520319852 4.3482082453641 2.68897992047397 8.02415448102084 6.17966156872836 -1.33958453265103 2.84364014538852 -4.55490702715787 -1.59726351824674 -2.60955256548795 1.64822178753939 11.5248711672696
-7.79761127125133 -4.73424152027477 0.219240153919568 2.26391598094594 2.0833367954601 7.93044945109974 6.45759388316761 14.3395545135845 5.79557987559926 4.26833053935658 9.29391046870839 6.15187927592885 -0.420259510387073 3.18471618999135 -3.83247951160778 -1.97505000721324 -2.69410136829723 0.884123767505994 11.1847943912853
-6.43414773074063 -3.8372334393588 0.482455357638273 4.53571043881503 2.41012583645907 8.10603915127841 5.47399531277743 12.394976719943 2.57829581173984 3.448591336337 8.54620848569003 6.37333880337802 0.477173909274015 3.25219355496493 -2.84698380556974 -0.904589548977938 -2.66569604006681 1.27025137814609 12.5683880892667
-6.6614388032393 -1.53870091871782 2.59459700150923 6.51028265519576 5.97043909593062 11.1866618589921 7.71391500993208 15.7616875366731 4.08063902421431 4.54311193986372 8.02141871018843 6.31105150742964 -0.201979498429733 4.10816111131148 -1.8730038209395 -0.542717794938522 -2.14485822157426 1.43226255937056 11.1276799635454
-6.53303168903698 -3.13926528583874 1.30233074535023 4.1551063190807 4.19822193492542 9.83021761287342 6.34664989818226 14.382429374348 4.36977840770374 3.1552808414806 8.84525085796009 7.14767052043568 0.887698901783335 4.7144210468639 -1.66811774860729 -0.414583431590689 -1.06062911640514 2.04259373057972 12.7222988735546
-7.80442901091142 -2.00879378752275 1.99957661195235 4.19930843873458 5.34677414460616 10.7151117758317 7.81272415681319 15.3841237263246 6.34760860963301 4.54791168733077 9.96783690019087 7.49073986573653 1.47743515534835 4.46291927857833 -1.7633828683333 0.655037923292682 -0.256945566697553 2.46380810304122 13.0689061121507
-3.4291581327265 0.823758203333075 5.86319931203669 6.84940155202692 7.23868759328669 12.512165147608 11.1407543008978 18.5388069933111 8.48386390859431 7.17586906606501 11.6771875208074 8.45529277974909 2.52396114522761 6.01625164205378 -1.30448047464544 3.51829441243952 3.11669166738337 6.74284752065485 16.4063310211355
-3.30998161055825 2.914764139869 8.26272556565025 6.63214180252769 6.56004020951011 12.6232917048714 12.3209459521554 18.7662714459679 8.91288110993125 9.7314293124459 13.0445661284707 12.4573619105599 5.150941584327 8.56519481919029 1.76939937851646 4.65733215592124 5.11279365799644 7.37767288468101 16.4208648540757
-4.20915920084173 1.78516071492976 6.40380542928522 5.56157749349421 6.66269653493708 12.3923718279058 11.0315281694586 17.9532166069204 6.85775535756892 7.16536873037165 11.8838750665838 9.84237211400812 3.22867077047175 6.21461742574519 -0.407153433019463 2.10681121999567 2.45738666707819 4.67030780965632 13.9495739286596
-9.67518427588723 -3.75964739539407 0.97271725914695 2.63269898674705 3.30458161614158 9.1216459014199 7.78953740380027 15.2369414307854 4.02923390648582 5.36585805199363 6.34651181481101 5.09916493675926 -0.583551432869651 2.05531213066795 -4.82692339637063 -1.41478159644387 0.278032276847146 2.78367707512595 10.7587036826394
-9.41951269669966 -4.33846182389693 1.42292218641801 2.64100938276811 0.374314360185103 6.08391194777055 5.91463284925981 11.5415854974227 0.617192320390181 2.98701768354936 6.08351903395219 6.32399945692583 -0.81181807084517 4.75450044111772 -1.82256979508833 0.620314650102095 1.02411466078325 4.96649938063188 13.5723028703169
-6.19398005225442 -2.7862060806968 1.78512017510154 3.4730245330117 3.80485646507957 9.14560096047141 7.80938546440818 12.1210552909157 2.86440388939597 3.31181351921775 7.73215882561423 6.1537934996865 0.340949223258278 2.54664342186668 -2.45134241797707 -1.29845698096536 -1.38420565345071 1.33188073418357 10.6394969680093
-10.3573556726629 -6.60789545232599 -1.26129587346857 -0.190325338190252 -0.638212758844549 5.16667405908758 3.55873719995672 12.069932382757 1.30610410516912 0.343009393865412 5.90646879022772 5.32594529932195 -0.668213445490057 1.76375810449774 -4.81544359380549 -2.16493471319025 -2.00951250249689 1.82525770013983 11.9625853711909
-8.59158563613892 -4.97391366958618 0.672088146209717 0.507479190826416 0.26645040512085 5.05453538894653 5.91781949996948 11.5164704322815 3.02016115188599 5.15436410903931 8.66999006271362 7.72007417678833 1.77863645553589 3.7904200553894 -2.30001878738403 -1.67654466629028 -0.759684085845947 2.55199193954468 11.0529799461365
-8.66901794780384 -4.70923248637806 0.90276893268932 1.00508865009655 1.22487910877575 6.2105301250111 5.47810729633678 12.0804894794117 2.14117225300182 2.27690299641002 7.02655395161022 5.67564090381969 0.158914409984241 3.07202418934215 -4.29777160991322 -3.28536621440541 -1.26138130534779 2.10227378498424 12.1808074344288
-7.43478241833774 -3.91749421032992 1.31422671404752 1.87688120928678 3.58872851458463 8.14739855852994 6.14833888140592 10.2655406865207 3.31417140093717 5.07397517290982 8.73866042223844 6.77647170153531 1.53340682116422 2.97590598193082 -3.64333573254672 -3.51187554272738 -0.824978264895353 2.22071513262662 12.4004441174594
-7.62297944155606 -6.21863488284024 -1.05138520327481 -1.40230492678555 -1.27594880190762 4.03574725064365 4.24206038388339 9.43916293057529 0.18853827389804 2.29886217984286 6.73469801816073 5.63838740262118 -0.0757248791781322 0.872696599093352 -4.35082177248868 -5.98442391482266 -2.22055558291348 0.495135029879485 8.53737040433017
-6.82192499854348 -6.06569750525735 -0.754998042366722 -0.508431269905785 -0.796465708992699 4.2704812743447 4.4729549147866 9.93565575859763 1.36106126091697 1.83437363884666 7.16701905510642 6.45976369164207 0.660694287040016 2.56355683586814 -3.15202410437844 -2.28544504859231 -0.858536555550316 1.33734147331931 12.9624737956307
-4.69829153581099 -3.07036566300826 1.80707955793901 3.02382111982866 3.22755074934526 8.55369878248735 7.80476403669877 10.9828527017073 2.70037866072221 2.37978291945024 7.29877114729448 6.07099843458696 0.940049414201216 2.24949765638872 -3.90894102616744 -3.82333349748091 -0.279266114668413 1.89751649336381 10.4150798364119
-9.35717330412431 -6.69178328947588 -5.34700332121416 -0.188441614671188 -2.03433928923173 3.00721611543135 4.24648537202315 6.62995113892989 -1.94050345854326 -0.900943140550094 3.31325687928633 3.19927181764082 -2.94320807890459 1.73583282990889 -5.68813262419267 -4.35168014006181 -0.621777872605758 2.52124275727705 11.0051380590959
-8.36951568776911 -2.66956070119684 1.70646068399603 1.8197695905512 5.2758471662348 9.75420924966986 6.83069488351995 13.5077287847346 4.0000674421137 3.90035983865911 9.12108918970281 6.79614326303656 1.57444545572454 5.34750148599798 -2.30255439931696 0.844906538183039 1.05815097635443 4.29198810403997 13.8254558736628
-3.31355839642611 1.4712497624484 4.65636748400602 5.54661006060514 9.50052422610196 13.3406190308658 9.24343556490811 16.3445757063952 7.50927943316373 5.22798174944791 9.21222609606656 6.37112158862027 2.0646392735568 4.58759039965543 -2.90856152447787 -0.323970612612637 1.42035502520475 2.60691565600309 11.6285774144259
-3.82488490017978 -0.140961178866299 4.31474255648526 5.2701134595004 8.59786748019132 12.6740887078372 9.43949221697721 16.6139121266929 6.72198056307706 4.47623967257413 8.2433972272006 4.43621300784024 1.07607030001554 2.89123200503263 -4.96999216946688 -2.01066447171298 1.50273179140958 3.04929207888517 9.82767962542447
-7.85264991413463 -2.12726615558971 2.19813801158558 2.63462616313587 7.01490284312855 11.2144014965404 7.00446392406117 14.6846143137325 4.3521335255016 4.05807472575794 9.13733269084583 7.06344295848499 2.07438064921986 3.21875931132923 -1.7978613246571 -2.08689139973034 0.169236911426889 1.59214092601429 9.23201729167591
-3.50856282494285 -3.47169568321922 2.45631334998391 1.88497278907082 5.09839937903664 10.2401330254295 7.03547976233742 14.3383390686729 4.4036543152549 2.88120768286965 8.51713011481545 5.34201166846535 -0.422446034171365 3.15444872596047 -5.79067876122215 -0.0342967726967558 2.72800371863625 5.44629786231301 11.7037312767722
-7.73813178322532 -4.51996352455833 0.759849288246848 -1.03622367165305 2.13806889273904 6.26127121665261 5.25626347281716 15.1331300518729 5.02747795798562 2.61152050711892 8.19987747885964 5.66880581595681 -1.01646353981712 4.15944168784402 -3.05012824318626 -0.33001639626243 0.108147361061789 3.87411854483864 9.90621016242287
-10.4424861734564 -4.66284788305109 -0.0617030924016788 -0.688848859613593 2.76388799493963 7.21114217584783 4.55757104700262 14.4687765771692 4.12944089716131 2.24856244867498 7.5993295842951 4.98977720087225 -0.787151700800116 3.66814100092108 -3.39611089879816 -0.608177549188788 2.38871824091131 4.97580110376531 10.0787721807306
-7.90668079202825 -2.6433140928095 1.90123966390436 1.97156646901911 4.81282833272761 9.34977081472223 8.16049411947077 19.1753158872778 8.24364498311823 5.69447830373591 10.6457851236517 6.82275894338434 2.21232155019587 4.38749054128473 -1.76946613138372 -0.874738424474543 -0.30736705606634 2.60289505178278 8.19205501729792
-5.27052962563254 -1.9485520102761 3.06338799216531 1.38391411521218 5.16395867087624 9.07919275977395 8.20466435172341 18.7116003058173 7.96344197013162 6.06133663871072 10.4405399582603 7.35823452689431 2.0219537041404 4.42323887564919 -2.31307494423606 -0.0417298056862556 -0.745037911155006 3.29714310385964 7.82594406821511
-7.46102761355314 -3.95641373721036 0.533776768771084 1.08850527676669 4.2342286196622 8.7636828509244 6.44930125149813 17.4689560917291 7.31764555844394 5.66212798031894 10.6039934245023 8.71499110135165 1.72439814480868 5.03169203671542 -1.29027985659513 0.784739979830654 2.15038634213534 5.03200770291415 11.3567633715543
-6.06838340759277 -3.58336372375488 1.53281955718994 -0.0297309875488274 4.32237415313721 8.25394515991211 6.81256370544434 18.1991212844849 7.27216033935547 8.20233898162842 12.6353071212769 10.2699769020081 3.24418811798096 5.25695018768311 -0.854853820800781 -0.499264907836913 -0.676249694824218 1.59219150543213 7.69772796630859
-10.5600504354997 -4.33658356233077 0.217419199510054 -0.498918004469438 3.15531497435136 7.40218310789628 5.29337172941728 15.3744841142134 6.19685130552812 5.69304423765703 10.2978082223372 7.81212954954668 0.882858805222945 2.91808562712236 -3.17748779817061 -3.63669151826338 -3.01135391755538 -0.240079350904985 6.04121165709062
-5.3770245552063 -2.38908472061157 1.95977506637573 3.91621408462525 7.55599889755249 11.6757565498352 8.18747148513794 13.994300699234 4.82213315963745 7.01794061660767 8.79634294509888 7.08558568954468 0.0149832725524917 2.92570791244507 -3.69702425003052 -2.95814981460571 -1.30028810501098 1.64701662063599 7.24502573013306
-6.64599810513583 -1.61651430996982 2.80493344393643 2.57565297213468 7.06631173220548 10.9747737797824 7.78668870058927 14.6043213757602 5.91554726687345 5.27549923983487 8.94919671145352 6.03118218508634 -0.545181378451261 1.9111384305087 -4.79561434659091 -3.62393389615146 -2.44509707364169 0.211171999844638 7.17313088503751
-9.39195569645275 -4.5171159137379 0.564953483234753 1.10265890468251 3.52984587062489 8.05076090205799 5.76178137172352 14.3675986896862 6.57798162807118 4.18484178889882 9.65643993724476 6.69289366115223 0.997108138691296 1.36499086726796 -3.77048047672618 -3.94353421818126 -2.21667607914318 -0.111144386638294 7.34450594295155
-6.37283488186923 -4.18892260464755 2.28147343722257 -1.27648135098544 1.48965672579678 4.88533619967374 5.54217270937833 16.333411553773 5.97636536684903 3.88929490176114 9.005213061246 6.88571004000577 1.87551716891202 2.24318055239591 -2.62862177762118 -2.97554369839755 0.0621245297518627 2.26073197451505 9.75947264758023
-7.07477879090743 -3.46679806275801 1.02660632566972 -0.688992734388872 3.32950568632646 8.00154662565751 6.62395739988847 12.3713371797041 4.19358516172929 8.38628936247392 11.4600007577376 8.65491652922197 2.8624265237288 4.9541013284163 -1.68455242677168 -3.46144032044844 1.25545955137773 3.47015262083574 11.4420406861739
-8.8391021901911 -3.65120546167547 0.67221983129328 0.676204282587225 4.16221388036555 7.97790582830256 7.19324739629572 12.8509670084173 5.17895944768732 8.87537725622004 10.511176664179 7.92867143804377 3.524981099909 4.04320104772394 -1.93923990076238 -1.96038858240301 2.37397154027765 4.03820188695734 12.7386265581304
-9.28469932729548 -3.50454605275934 -2.41740310842341 1.33643066232855 4.94609844034368 8.25501167123968 3.0340367490595 13.176390283758 3.73455440347845 3.18398963754827 7.11328040903265 5.74672710245306 0.937491529638116 2.89165221994573 -3.55157173330134 -3.82200897390192 -0.426131135767157 1.23877631967718 10.7225004369562
-6.15037263523449 -4.24023355137218 -2.14456475864757 0.00684439052234964 4.64918314326893 6.70802675593983 4.35215841640126 13.8920200954784 5.71220861781727 5.45612226832997 9.81718479503285 5.53512083400379 1.99312197078358 3.50040041316639 -2.51492417942394 -1.0500899661671 1.68533312190663 4.30764757503163 12.2034448276867
-11.0053391803395 -5.74187711368907 -4.32481435428966 -0.152950798381458 2.59869905818593 6.11913153041493 2.01775118220936 12.0375222812999 1.94217058528553 2.38448854793202 6.40461965907704 4.65474459041249 -1.90452817570079 2.13905760158192 -5.32584813724865 -1.37517408024181 0.523860419880261 3.68284651149403 12.6613545070995
-9.01490813168612 -2.22499686154452 -0.864248570528897 2.42347783175382 6.24492711153897 9.03767842379483 5.09585637179288 14.3718437584964 4.68381756869229 2.82669896212491 7.28859299746427 4.90032261935147 -0.87331801327792 0.640062037381259 -5.45092802914706 -4.46538000973788 -1.06950598630038 -0.103269871798428 9.18676442232999
-7.89801301956177 -3.08589448928833 1.36585054397583 1.07170114517212 4.71106061935425 8.62491807937622 6.68017015457153 12.6921568870544 3.13753137588501 2.67921266555786 7.41228685379028 5.28912363052368 -1.87796678543091 2.37432489395142 -5.14464273452759 -3.43514909744263 -0.91244020462036 0.843825435638429 9.83554563522339
-5.56425604386763 -0.720551820234817 3.0595833344893 1.54227319197221 6.73819699720903 10.2053414864974 8.00298276381059 15.7320485396819 5.4245964570479 5.09201779799028 7.73317399458452 4.60602155165239 0.00601258711381547 0.839792875810105 -4.43709692521529 -6.33566412492232 -2.80470213456587 -4.57288107438521 6.84917226271196
-6.58498186631636 -2.32082743211226 2.06252294020219 1.57506566481157 6.33252912001176 10.3350968881087 7.31160741285844 14.196631006761 3.64547257856889 4.47634416060014 7.85509400801225 4.12949376539751 -0.115966744856401 1.68680386976762 -5.7352466063066 -9.15741915269331 -4.31168932481246 -1.86448473496871 8.42563252882524
-5.04943132400513 -0.290234088897705 3.9965615272522 2.98539113998413 7.45116567611694 11.1766271591187 8.73701620101929 18.1870711445808 8.84306478500366 5.23032999038696 10.0238733291626 7.52774477005005 2.87488031387329 4.51864671707153 -2.28700876235962 -5.12839937210083 -0.514757633209229 -1.80029726028442 9.40193223953247
-6.23116616335782 -1.59667710390958 2.25677939328281 3.39565630826083 6.26352473172275 10.326290806857 7.79802008542148 17.3636874147776 5.85588999661532 2.70330305966464 8.24707957181064 6.01265974911777 0.705912312594329 3.11514063748447 -5.40603760805997 -5.26093987551602 0.321938237276946 -0.146905222806062 10.3986851778897
-4.56001231453635 -1.12506625435569 2.49097492911599 3.33234169699929 6.97026589133523 10.4351187012412 8.88836815573952 14.7554383537986 5.83066513755105 4.80872967459939 10.1000356934287 8.15719750144265 2.93788197257302 5.19323017813943 -1.32605120918968 -3.85807940743186 0.0156693718650125 -0.995967362143777 9.42853310324929
-5.68168494484641 -3.19355056069114 2.3044286034324 1.37899544455788 3.5642991326072 8.40232422568581 7.26081993796609 13.7783351204612 4.97138550498269 5.61731960990212 10.2458071968772 8.18850090720437 2.80551483847878 4.73754170157693 -1.70958182594993 -6.09464881203391 1.9725718758323 -0.446875069358132 9.70486452796242
-7.42918448881669 -0.0905995889143512 -0.120413355393843 3.67858356996016 7.19923824830489 10.0412086920305 8.31648678346114 15.1412379221483 3.94566959901289 2.56118053956465 7.8233379797502 6.51418442292647 0.841542668776079 3.78161663575606 -3.10760360197587 -7.22132926420732 1.3218264059587 0.975699849562211 11.6514377073808
-7.23685327876698 -3.31443277705799 1.43292935978283 1.41158422123302 4.29284604679454 9.12502320896495 7.66894277225841 16.1795929301869 5.02737363468517 3.09635385166515 8.36736711155284 7.14344915043224 1.45406564365734 4.68593343387951 -2.19426599849354 -6.14540926326405 0.673798881877552 0.266454063762318 12.082509838451
-7.4015961820429 -4.8432465726679 -0.951389425451104 -0.341507070714776 2.54168117696589 6.90340126210993 6.25887287313288 15.7832301920111 4.07334983999079 1.85027683431452 7.11716163808649 6.63432110006159 0.654596216028388 4.48735798055475 -2.56015216653997 -5.4470235044306 -0.586908453161065 -0.321895712072198 11.6573623483831
-12.5898733572526 -8.6114950613542 -4.38973717256026 -2.42981247468428 -0.429476781324908 3.10253329710527 1.20477672056718 13.0006160302596 0.691792444749311 0.112441019578412 5.29268641905351 4.60163493589921 -1.81598190827803 3.23869224028154 -4.71623520417647 -5.50307182832198 -2.18395905061202 -0.356894536451861 10.6206206841902
-7.62360672517256 -6.59412102265792 -1.29618172212081 -2.27761177583174 -0.592427297071978 3.58778663115068 4.24357219175859 13.0070299668746 2.44838710264726 1.54910941557451 6.69519420103593 5.27254577116533 -0.127125783400103 3.63132853941484 -4.56311134858565 -7.29209045930342 -0.986485524611041 0.0344972176985294 9.87524648146196
-8.94246813167225 -7.09335848201405 -4.09098192561757 -2.83029123653065 -3.27411218989979 1.50416997562755 2.28410581241954 11.0176768649708 1.42741731296886 0.389719520915637 6.28045419346202 6.25718263279308 0.510231529582629 4.7422271121632 -2.7761644970287 -6.23779436458241 -1.80477472652089 -0.416945899616589 11.4255500186573
-7.83731439763849 -4.92917040044611 0.758503168279475 -0.42370393926447 1.55753537958319 5.52287217920477 5.65971299951727 16.2283186013048 4.36498758142645 3.26747152155096 8.53159448450262 7.67781087701971 1.66435071771795 4.95457479303533 -2.20149400884455 -4.92087915593928 -1.27374628240412 0.504747598821467 12.6066715413874
-6.95898776487871 -6.97853236631914 -0.582154802842574 -2.02641826109453 1.29282135529952 5.34297127290206 3.08085197968916 15.5462446884675 2.71330875916914 1.65480465455489 7.28418964906172 6.74110168977217 0.853052564100786 4.11199993653731 -2.36091952757402 -5.14277987913652 -1.63828807310625 0.99441952271895 11.3052725271745
-6.00751435539939 -3.06796967766502 2.77326739051125 1.52542460181497 3.97027361609719 8.22002184607766 7.38572657325051 16.6358047447421 5.6503683350303 4.0673319123008 9.35149777152322 8.5740801117637 2.788662555001 4.31684077002786 -1.64864671013572 -5.33301865837791 -1.2811502196572 -0.197202084281226 11.0422054550864
-8.99654267051003 -4.09755585410378 0.556159279563211 0.160811684348367 3.0115101554177 7.13550498268821 5.1338246085427 14.8768980719826 4.60290934822776 2.44448020241477 7.50135352394798 5.31987025521018 -0.00579712607643756 2.30884959480979 -3.75482628562234 -8.37953255393288 -3.70410416342995 -2.39999649741433 9.33941485665061
-7.85229513861916 -2.00185415961526 1.95293500206687 1.45521333000877 4.32012345574119 8.97839429161765 6.66662766716697 16.425392232158 4.71007611534812 2.5934102751992 7.43057992241599 4.64414670250633 -0.969000079415061 3.5668456771157 -4.2309362671592 -5.04993460395119 -0.537407138130881 1.79049947045066 12.0908429839394
-7.09892457615246 -2.81960862766613 2.04035192836415 1.83279234279286 4.02635008205067 8.31378561366688 7.06927114833485 16.6701572697271 5.27304750789295 3.13929563869129 7.08816820491444 4.34741312373768 -2.12608903538097 1.77335649837147 -5.08682435642589 -8.96048921238292 -2.7142428744923 -1.07708352695812 8.800059856068
-4.39548889506947 -3.31093422282826 2.42195876728405 2.58899005543102 3.87699683796276 8.22672256122936 7.75101741443981 17.6458656419407 5.58434184681285 4.39811500202526 9.82430919300426 8.16532596241344 1.51310142170299 4.75951751362194 -2.48270241130482 -6.2592546116222 0.0392778743397102 -0.327047504078259 11.0678346980702
-9.94507826024836 -4.43149221593684 -0.106359845941718 0.445714586431329 3.73285066431219 8.23542177026922 6.26605188196356 13.7786315614527 5.7810865575617 4.93401300256902 9.5641242200678 7.14364015405828 0.735581987554376 4.0279298955744 -3.45949590856379 -6.91048658544367 -1.78078687841242 -2.22776258642023 8.89795171564275
-10.6033081661571 -6.12711569179188 -1.88588758815419 -0.350630248676648 2.22981980930675 6.37462953220714 3.25137857090343 12.8788857806813 2.13184789310802 1.38007596622814 7.0404744495045 6.32902196537365 0.0236068118702271 1.71664289127697 -4.88818403590809 -9.2862267147411 -2.63807531703602 -1.1491589199413 8.96234086643566
-9.90817790464921 -6.13167338804765 -1.2834735436873 -1.12255435423418 2.03527016206221 6.37030643983321 3.31951088471846 13.3257619814439 0.924232907728715 -0.137752108140425 4.55542225404219 3.49020332856612 -2.96279864744707 0.218798108534379 -6.36310916380449 -10.3033061547713 -4.50102572874589 -3.68623500303789 6.00853676362471
-10.1369992082769 -5.5836182420904 -0.483795244043524 1.31602279489691 3.26117507761175 7.43777458017523 4.63708774393255 14.3294440919703 2.59033386057073 2.32555953806097 7.17904559915716 6.43307201212103 -0.579952318018133 2.70056049173528 -5.02694328481501 -5.90085800344294 -3.27568824941462 -5.15680893117731 4.88113490884954
-13.810023134405 -8.33903390711004 -4.46222574060613 -1.86184007471258 0.531369382684883 4.07020967656916 1.63400953466242 9.3458816354925 -3.22812158411199 -1.08018380945379 3.56743257695978 1.63691633397883 -5.34416658228094 0.0421020334417186 -5.57531816309148 -7.23563081567938 -5.65318757837469 -1.28760225122625 8.68500726873225
-8.33001877177845 -5.86567665446888 -1.6119287144054 0.465852962840689 1.18197749744762 5.97006248127331 4.19989513050426 14.4565334190022 3.54094623218883 2.66633819233288 8.44106315266002 6.38669704090465 2.08326076160778 3.08323024402965 -3.7420671116222 -6.77183510173451 -2.39604927409779 -1.72293449748646 9.69834636341442
-8.61522206393155 -5.35834035006436 -0.757775393399324 0.307099255648527 2.23275175961581 7.11088744076816 5.4285868731412 13.7548350420865 3.73190871152011 3.12823191556064 8.41465178402987 5.18998042019931 -0.701544848355379 1.85292235287753 -4.17307385531339 -6.50610646334561 -2.78640469637784 0.203692349520598 9.44844523343173
-6.74239117882469 -5.04118878624656 -0.852128575064921 0.873903682015158 3.17053072669289 7.35083620764992 5.78545134284279 13.5817727349021 2.95471995093606 2.44993441321633 7.33258002021096 5.06623404242776 0.132017543099142 1.59032767035744 -4.1675220229409 -6.99714238426902 -1.36741025231101 1.6539701721885 9.10674422004006
-6.38101445978338 -3.87544881647283 -1.234682672674 2.29074037725275 0.573737508600409 5.79730642492121 5.64269197637385 16.2298106616194 4.51232851201838 1.75397337133234 6.85569322759455 5.02312887365168 0.210481054132636 1.31016481572932 -3.63475858514959 -4.98828756159002 -0.217127435857599 4.34323061162775 12.2413686578924
-10.9304245602001 -5.00246702541004 -2.06134497035633 0.747277389873158 2.45172799717296 6.91702188145031 4.44137395511974 13.1870635856282 4.47607339512218 0.960831772197377 5.44516099583019 2.19758618961681 -0.92649542201649 -1.8373325954784 -6.84791647304188 -8.90989958156239 -3.46019255031239 0.429648529399525 9.86750949512829
-9.25324072404341 -4.16222013993697 0.0638731522993616 1.78010735945268 3.29583917097612 8.06473241285844 6.04911313490434 15.2232394023375 3.75966630415483 2.83939443068071 7.90827355818315 5.42529283003374 0.860946516557174 1.02740083174272 -7.14657606645064 -7.06787886186079 -1.20046248002486 2.49136624769731 10.9013465447859
-8.06111289804632 -4.82940627878363 -2.14466811960394 1.25223015004938 2.28454731160944 7.3890604799444 4.93718097860163 12.3925156419927 2.17869327718561 0.741587144678288 5.31524799520319 2.85557792836969 -1.5117659742182 -0.93694640939886 -8.43302299326117 -8.97484161203558 -2.20942642038519 1.0049633806402 8.16150139028376
-8.77792920199308 -5.28672970858487 -2.6987360867587 1.2276497927579 3.93543539914218 7.60011397275058 4.60074244412509 14.1441939917478 1.77917395505038 0.620164975253019 4.31048403653232 2.48550234707919 -1.87358655062589 -0.901405230435458 -10.1910704526034 -11.1253031643954 -4.22838009920987 -0.964012041958895 5.66941843899814
-5.89073658856478 -2.60627842816439 -1.784617432681 3.13687991228971 6.76415728655729 9.44882392016324 5.23733138171109 14.4148883732882 1.19253634539518 -0.513651856509121 4.64870452013883 3.027882567319 -2.62136937054721 -1.295603760806 -10.3571119395169 -11.7523946848783 -3.07041836651889 -1.70895481976596 4.42746352282438
-6.31081970388239 -6.08333023244684 -2.73109443837946 0.632182996923273 3.11397830789739 7.00099937265569 3.97928897684271 11.3881777936762 0.0712584668939762 -0.770134050195868 3.80706397836859 2.51827804392034 -3.0193920915777 -1.60880478078669 -9.45845230275934 -9.38534744436091 -2.50161178762263 0.249219816381281 6.23160449808294
-7.6839657089927 -4.38832094886086 -0.810295130989768 1.77979943535545 3.67444321892478 7.79887292168357 4.93126103661277 13.2466525771401 0.246936772086404 -0.467180278084495 4.78728673241355 3.0635404326699 -2.79769327857278 -0.31346323706887 -8.92132380225442 -8.3040886185386 -3.21734621741555 0.461517307975075 7.21712968132713
-6.97329177856445 -3.80017127990723 0.0371356964111342 0.674907302856447 3.0968957901001 8.06290302276611 5.43531856536865 15.6138629674912 4.14582595825195 3.17747268676758 7.67241821289063 4.55385074615479 0.40299758911133 1.02444801330567 -7.74480476379394 -8.78730430603027 -3.75811996459961 -0.366352462768553 6.64672431945801
-7.46634110537442 -4.560903635892 0.511047276583586 1.29202738675204 2.7521485415372 7.7310771075162 5.96114817532626 13.7153164473447 2.02196684750644 1.78805724057284 5.82190123471347 4.38514986905185 -1.95120438662442 0.575630101290617 -6.88520058718595 -7.08328827944669 -2.54458436098966 0.657428654757414 8.0794657793912
-5.57467575073242 -0.97084732055664 3.81309299468994 2.97867851257324 7.31650714874268 11.5935018539429 8.41691284179688 18.090551006794 7.96696262359619 5.14815406799316 9.24912719726563 5.79333000183106 0.418083953857423 1.92389087677002 -5.64487953186035 -7.81661529541016 0.00652008056640696 1.59288959503174 9.95191841125488
-2.72938256697221 0.597521729902788 4.93386549516158 4.56443972154097 8.43791574998335 12.324078984694 9.61413187547164 20.1211802439256 7.4297685102983 7.2787618116899 11.6292242483659 8.39170355363326 2.97532267137007 4.15331358476119 -2.96158128218217 -6.77120118574663 -0.583203367753462 0.343449540571733 8.96399969621138
-4.35554777492176 1.11259759556163 5.38188756595958 5.53438581119884 8.06001199375499 13.0729388106953 10.4333020557057 18.5300258506428 7.06924832950939 6.25507653843273 9.61398566852916 6.35234368931163 0.0350123752247207 2.6680966724049 -4.5679520260204 -7.82203375209462 -0.17762075770985 0.970086227763783 8.48103822361339
-6.50283949591897 -2.64997809150002 0.287703106620096 3.329794476249 5.61062772057273 9.8974853255532 5.33847768089988 14.4958551623605 6.16423375389793 4.84472710869529 8.81728226921775 6.08675629875877 -1.32424490668557 1.9994893767617 -4.73384993293068 -7.22680037238381 0.0779557921669713 1.88661916039207 10.292037079551
-5.44643520008434 -3.45351909290661 -0.277676807750357 3.10300709117542 5.45140243877064 9.70646072734486 6.87059284556996 15.6403622757305 5.05938984264027 4.99773861278187 9.24423004497181 6.46913696635853 1.1002853046764 1.62639213908802 -5.09917377125133 -6.98569415699352 -0.464545475352896 3.66715599406849 10.3199899326671
-4.96745404330167 -4.36250409212979 -0.378483858975496 2.1930722323331 4.83225432309237 8.65464106473056 6.23122015866366 15.5977262583646 6.23936167630282 5.66604891690341 10.4311656084928 7.8911923495206 2.44385901364413 2.62929526242343 -4.23647984591397 -6.91614445773038 -1.17517384615811 1.39995184811679 10.5660547343167
-4.07713042172519 -3.65404044064609 0.180901423367587 2.17031945315274 4.63835324374112 9.17933596697721 6.57009877291593 13.9075671586123 6.03665436831388 5.1571043881503 9.95667351809415 6.66754616824063 0.98925294009122 2.70184697237882 -4.73288832577792 -8.08640204342929 -2.82658682736484 -0.0760661211880773 8.79879845705899
0.0691406076604686 -1.30704957788641 -0.241598909551445 2.75844686681574 6.3371679132635 10.7363125627691 8.35892694646662 17.1390959864313 7.2129995172674 4.90732591802424 8.6656419580633 5.52127092534846 1.62542741948908 2.69733064824885 -4.33812982385809 -5.57020456140691 0.458554441278633 1.9924356287176 10.3695480173284
-1.97324253429066 -1.47277141917835 2.28852771412243 3.77786563526501 7.7699653972279 12.2519185413014 8.71996139179577 17.4689214844595 7.90926860462536 5.39005492817272 10.6760957111012 7.64873050342907 3.84062789570202 4.68587611805309 -1.77691341746937 -6.25100017894398 -0.729836238514292 0.442712055553091 9.44529269825329
-3.52432290857488 -0.238932054693048 3.23684461767023 6.12556322271174 8.82944448644465 13.1978030985052 9.88004739934748 17.0238591318781 8.0214639490301 8.09628446752375 12.7031904047186 9.40197237188166 4.92234190160578 7.23556860143488 1.82917364293879 -4.6016468221491 -0.388040941411798 0.950229245966131 10.255874711817
-1.10274486541748 2.52311630249023 3.48701782226562 6.29183692932129 9.4062292098999 14.0402788639069 12.5832535743713 17.341415849328 9.72390098571777 9.0515739440918 13.6050567150116 10.3300930976868 5.43723316192627 7.44637508392334 3.39908809661865 -3.37903003692627 2.61420173645019 3.30902118682861 13.0101544380188
-6.19533003893766 -3.19910086718473 0.842795952883634 2.90463791760531 3.2440916148099 8.83101426037875 8.43089638623324 15.5459592190656 7.87428532513705 7.92565308484164 12.7202249613675 10.0093237009915 4.9086595621976 6.44756756695834 3.24043999585238 -3.40252532092008 -0.0113414677706629 2.11029683026401 13.062080487338
-4.10902633666992 -3.51466407775879 -2.1172737121582 0.353574371337892 4.19432315826416 8.95413551330567 5.22521076202393 14.9017337322235 5.6501298904419 4.07091484069824 8.65744552612305 4.77653179168701 -0.869741821289061 2.7924991607666 -1.80627861022949 -6.89143981933594 -3.89337768554687 -0.87490882873535 9.4897819519043
-2.63278916098855 -2.36739495017312 2.7384819724343 3.93236014626243 6.79725692055442 11.8130168654702 8.44746920845725 15.7970641591332 9.11909148476341 6.57552287361839 10.8740086295388 6.93463561318137 1.03736731789329 5.33719870827415 0.127577278830788 -4.89210274436257 0.094387505271218 2.93487784645774 13.1464500167153
-3.85743951797485 -0.0735821723937988 5.00309419631958 3.39404916763306 7.28773832321167 11.7796659469604 10.0998363494873 18.8569701910019 11.6434216499329 9.15648698806763 12.7479634284973 8.61739110946655 3.47553586959839 6.48823213577271 1.89349412918091 -4.00312471389771 0.379775524139404 2.62905550003052 12.9235148429871
-1.92582832683216 1.45876849781383 5.59912551533092 4.82780707966198 7.3189436305653 12.6029826511036 10.6617709506642 17.6799223531376 10.8145386088978 8.05169643055309 12.8631726611744 8.89224303852428 2.68349422108043 5.88536990772594 1.93036140095104 -3.87353836406361 0.463495861400258 1.4938646663319 12.4231211055409
-4.48002627112649 0.986789677359841 1.02328297875144 4.48604104302146 7.60523316643455 12.6863636710427 10.6611051299355 18.6466816403649 7.86658665917136 8.5174445845864 12.0970244147561 7.59957597038963 2.07393929741599 5.94530293724754 0.861780140616677 -3.68367197730324 1.30254361412742 3.03833386681297 12.2580232360146
-2.78284847953103 1.43007743141868 2.22313678047874 5.73707568428733 7.80894839546897 13.0223616339944 9.94439923546531 20.2284566142342 9.71517646095969 8.69055735848167 13.6572529055855 9.73664796135642 4.3695667960427 7.82742202065208 3.46007048866965 -0.951080443642358 1.90760791084983 5.00106322548606 14.2151452281258
-2.6858644138683 3.37597659717906 3.18654159199108 7.59895614277233 9.31816486011852 14.5518758643757 12.0532727588307 19.9159481872212 10.3430319179188 10.9012842525135 15.0868351806294 13.1297202457081 6.65281585346569 8.12829688679088 4.67087463032115 -1.27666946757924 0.248940502513538 3.60504439960826 14.70524076115
-3.36617674394087 -2.32808508439497 2.36337933973833 3.9588078065352 5.88385854200883 10.9805325074629 9.80984483198686 16.9588775737719 8.14865193800493 7.66132436232133 12.2393463654952 9.11517224745317 4.84544263319536 6.12626252607866 2.70688806013628 -3.02590384049849 -2.84119619889693 1.57729897932573 12.1844848199324
0.449416281960229 0.547480704567651 3.45667946555398 7.1520396492698 8.32793247916482 13.4967347405174 11.5507174751975 16.8830186746337 8.34902107932351 6.97784054496072 11.9733458779075 9.7795826218345 2.79000961997292 6.57248318412087 2.56082451560281 -2.77914893410422 -1.47517287514426 2.84286415793679 12.7740527413108
1.51724416559393 4.04345399683172 2.86997777765447 7.3999565297907 8.08299142664129 13.3165608102625 11.899478262121 17.9258306676691 9.9152906591242 8.06377012079412 13.5576470548456 10.191277330572 4.50089532678777 6.87340242212469 3.45551091974432 -2.14948385412043 -1.23658483678645 2.98843843286688 13.934816902334
0.961463269320401 3.41018706235019 3.3247035113248 7.1227295962247 9.72911148938266 14.8180692759427 11.6749036875638 18.6626284686002 10.8296630946073 10.1371224490079 11.997308549014 7.76599913510409 3.67252379330722 6.13525229367343 1.68587046536532 -2.85468930331144 -0.641853991421787 3.33469801816073 13.7967265215787
2.7146485935558 4.46775375713002 3.37742744792591 8.61200176585804 9.66425835002552 15.0871049057354 13.6000832210888 20.4802936207164 10.1688030849804 8.32622467387806 11.7444661747326 6.91227184642445 3.32727180827748 5.90106331218373 0.889206279407848 -2.7583156932484 0.232269633900035 3.84548698772084 14.5831664692272
-1.60610955845226 0.0370827328075052 0.185705245624888 4.39593607295643 6.93442255366932 12.1469784389843 9.63535267223011 17.5610060255636 7.28638750423085 6.16218382228504 10.0653348575939 5.86283975947987 1.08004385341297 4.02803903926502 -0.674413620341909 -6.03596871982921 -2.90569108616222 1.16484648097645 11.7679196010936
0.435708080638538 1.12250617634166 0.634375606883655 5.28188613544811 7.86382678638805 12.3417806972157 10.8511457790028 17.7438099135052 8.7509556163441 8.36930183063854 12.8295121539723 9.11621669422496 4.66841128956188 5.42071250568737 2.10925773273815 -5.45957085002552 -2.38252922404896 0.695115124095569 13.3830480922352
1.8074030269276 1.48147719990124 2.48119395862926 7.63536876331676 5.90525859485973 10.4229187358509 12.5522431720387 20.5817839492451 11.0583891261708 10.4548916209828 14.5263602126728 10.5324906695973 6.56736320148815 7.77298682819713 4.2333759654652 -2.11614090312611 -0.556780398975718 1.94897693287243 13.2836193431507
0.271924842487682 -1.65633214603771 -0.462394844401967 5.01094709743153 3.56962381709706 8.42001425136219 10.3348444591869 14.1219297539104 6.24382006038319 8.22469889033924 11.8134378086437 9.25217901576649 3.44268022884022 6.24657427180897 1.70198427547108 -4.69831861149181 -0.166114937175404 3.46234022487294 12.1833428036083
-0.0981274951588027 -1.30801023136486 -0.352678428996693 3.95389162410389 4.92436491359364 9.7327240597118 9.26709972728382 16.6809116791595 6.31590830196034 7.14001737941395 11.238101829182 7.5795372616161 3.00557505000721 5.10639082301747 1.23875223506581 -4.90569509159435 -1.42128385197033 2.2492264400829 12.4435433040966
-2.02945303483443 -3.02472090287642 -3.82822584672408 0.985749487443403 0.15114236311479 5.21991563276811 5.75279164747758 8.89776921705766 2.7111198945479 4.80863023237749 9.34947896437211 6.61743092970415 1.3023359818892 4.2321741624312 0.202104811234907 -5.92102789445357 -2.07850813432173 2.33473706678911 10.4864962144331
0.912647689472546 -0.0347209323536255 -0.881080185283313 4.71273275722157 4.36603876460682 9.16096016276967 9.56196018565785 12.0837125431408 5.23297449458729 7.15681024898182 10.5883955608715 7.53064199794423 2.87071749080311 5.98239847530018 0.99642416347157 -5.27168420444835 1.41922327388417 4.3958344112743 11.8476795803417
2.33585544932972 -1.2182522166859 -0.856830631602893 4.47048565257679 3.50870128978383 8.69854923595082 9.68194004405629 12.5048474918712 7.28535362590443 9.10865637172352 13.6590995441784 11.1762952457775 5.57806011546742 8.00074955333363 2.80148025859486 -3.29707912098278 0.603464091907849 4.81309887279164 13.3784398685802
0.0850808143615716 -2.50968580245972 -2.374866771698 3.08314008712768 2.47953672409058 7.1579291343689 8.30486459732056 12.0474898338318 4.92849702835083 8.46734018325806 12.7206203460693 11.0371448516846 5.2135703086853 6.96776266098022 2.27228517532349 -4.03896169662476 0.00299615859985281 3.04263563156128 13.1564228057861
-0.0709531870755278 -3.44572430523959 -3.91233426007357 2.3918229970065 1.14229029742154 5.91254157153043 7.62419051257047 13.7151920231906 6.66734904375943 8.10194033709439 13.1830353173343 10.8739468487826 5.35921973315152 7.42133540240201 3.80956954089078 -1.83620816144076 -1.13639050397006 1.86227625933561 13.155704203519
0.159132853421298 -2.54004393490878 -2.58982382687655 2.77455224123868 1.27541817751798 6.41018284884366 7.84936322298917 11.292514220151 4.43043412295255 6.29672135439786 11.3318733128634 9.77468909350308 4.28439606753263 6.59115304079923 1.14731110659513 -4.32717238339511 -0.707778081026945 3.23411549654874 12.4737013730136
1.84921551617709 -2.21244334307584 -2.90159129229459 3.40990353497592 2.0404653635892 6.78772068890658 8.27599430951205 11.0089216318997 6.25166035565463 8.89962864789096 13.5908072081479 11.8664369669828 5.53121186169711 7.61192227276889 3.43960095318881 -2.59877299395475 0.41065121563998 3.9231090632352 13.6649441805753
3.18308381167325 0.578946391018953 -1.36086150082675 5.33784035769376 3.80584935274991 8.86341885653409 9.93150738802823 14.9774988087741 8.10208348360928 11.2418644818393 15.1652677449313 13.562558928403 7.38249329653653 9.84039525118741 5.58505467501553 -0.673212727633391 1.43789795962247 4.37456063357266 15.0239277276126
2.2641226421703 -0.30654557834972 0.022952712665905 5.13143411983143 4.74820963252674 9.57624021876942 10.6523210178722 13.8850463997234 7.44436327327382 9.08060137141835 14.1871725689281 11.7652117382396 5.70315233577382 8.81481996883046 3.65274015773426 -1.51727136265148 0.876388229023327 4.43368593562733 14.073465980183
2.48240385922519 0.877430066195402 -0.367425814541903 5.247983082858 4.88811121853915 9.07561217221347 10.553140744296 15.6915542927655 8.89199839505282 10.2504798022184 15.0549584475431 12.6681362238797 7.0784855929288 9.13766871365634 4.6052075472745 -0.913501635464755 0.784360989657316 3.69308005246249 13.8038343039426
2.71669647043402 1.02116939371282 0.370168417150325 6.1042573148554 6.30207320993597 10.4403521711176 11.083021848852 18.3130371863192 9.25481292551214 9.81806155985052 14.2299022371119 11.0243861371821 6.93800136392767 8.08670303171331 3.24784347360784 -1.92803219014948 0.747632711583918 4.76145526712591 13.7117454702204
2.09450612501665 1.58303723768755 -0.189438958601517 5.96891198591753 5.95900903181596 10.8927367730574 11.1743296189742 18.5527494950728 7.79787145094438 9.39499364332719 14.4637788339095 12.238173346086 6.43878446058794 9.0073917909102 4.13923535780473 -1.14636339707808 0.839524130387741 4.00075040297075 13.2170790238814
1.48398524197665 0.488666829195889 -0.757041636380283 5.07650214108554 5.23059969815341 9.64706116589633 9.78778248700229 17.1713017192754 7.27897673520175 9.17515068921176 13.6699929800901 12.1918323603543 5.32064276608554 7.39263182553378 2.97114497098056 -2.18022698489102 -1.42765969363126 2.4203837481412 11.6593530741605
1.67052239504727 0.504933062466709 1.43757695284757 6.09484261599454 6.57860917178067 11.839708033475 11.2797676953402 20.0265683564273 10.1228744420138 10.0173298749057 15.1640037926761 12.4471127423373 7.2530667218295 7.39039868441495 3.64173955050382 -3.68571597012606 -1.77706652554599 1.09553021517667 11.7614247235385
1.32465866262262 -0.409047811681575 -0.810682027990168 5.12371948415583 4.30727794820612 9.34243848974054 9.62462070638483 19.3032417600805 9.29119423085993 9.04579952413386 14.4725003545934 11.9527662103826 6.00208976919001 7.91492870504206 3.9467509096319 -2.66199848001654 -0.401309698278254 2.44526985341852 11.860970289057
0.293862550908869 -2.01553610021418 -3.04116895849054 3.00899335687811 2.00978681390936 7.60364648645574 7.72132989710028 16.3160720164126 7.61246988123114 7.54872247522528 12.6308324033564 11.9796144658869 5.08272001093084 7.7679912740534 3.27815648859197 -3.13881757909601 -1.37975767309015 1.79304334467108 11.3301112348383
2.05796181938865 -0.155676486275414 -1.34258520819924 4.70483243248679 3.92001855156638 8.49141490242698 10.1802147605202 16.8742014148019 7.5142635085366 8.64041268608787 13.3319085814736 11.787865040519 5.48842656395652 7.32734620354392 1.23878896019675 -3.45451414801858 -0.228005053780297 3.3438943602822 12.327480433204
1.70395934365012 1.45153224251487 0.578735230185767 6.18739878914573 6.40053736946799 11.6956218459389 12.6115630843423 16.177768615701 8.80207240364768 10.174821732261 14.4743028857491 12.1857742049477 6.1750334479592 7.19749152443626 0.920223114707252 -3.24239742972634 0.415937302329322 2.67312800667503 11.4120353438637
-0.686492893912575 -1.29862019798972 -0.154426548697732 4.06241133429787 5.63314249732278 10.8241796753623 10.421618010781 19.1282413265922 7.79177763678811 7.76066210486672 12.835062529824 10.2640133164146 5.12922957160256 5.05119517066262 -0.0452022292397238 -4.80959889672019 -3.28076360008933 -0.741268131949685 9.04828360297463
-0.643576145172119 0.363317012786865 -0.873587131500244 4.99277830123901 5.03926706314087 9.92790651321411 10.0433950424194 17.5999108552933 6.83290719985962 8.05470609664917 11.9421739578247 10.3172130584717 4.66972494125366 6.21090364456177 -0.114031314849854 -4.09882783889771 -0.0628514289855957 2.89401292800903 10.9002537727356
-3.4497219172391 -3.66130028637973 -3.75384102734652 1.19116057482633 2.32221354571256 7.57602252093228 7.18888320055875 16.6736196431247 5.41166628924283 6.75257815447721 11.0182308110324 8.77548731890592 3.69543589678678 4.18245829668912 -1.50666008862582 -6.92944489392367 -5.32487450512973 0.191309348019686 10.1596650036899
-0.0119190389459796 0.0807628458196454 -0.685510652715511 4.38830469304865 5.4506683176214 10.5305647676641 9.98834608251398 18.8140737837011 7.56104086095636 7.8136415308172 12.6371068781072 9.49398468190973 4.50648019964045 4.45785711461847 -1.94701768701727 -6.16992761438543 -2.50984193628485 0.711330396478825 9.09176538640802
1.98731655641036 1.16461796327071 -2.14630084471269 4.85645622773604 5.22865147157149 9.47259563966231 9.13553375764327 17.0000885204835 6.16155476136641 6.94213528199629 11.9516372160478 10.2065872625871 4.59611172242598 5.94181866212325 -0.432317308946089 -4.4875808282332 -1.28068118528886 2.16682381196456 10.3216337637468
0.732355525276876 1.2301830551841 -0.0738979079506628 6.10664503791115 7.29687350013039 11.4187068245628 11.5323466561057 18.6832287810066 6.8310999176719 7.87041037299416 12.6836528084495 10.4343289635398 5.3770918152549 5.9869608185508 0.945875575325704 -3.43573529503562 -2.0055347182534 1.9853100083091 12.2272285721519
1.2044077613137 0.0332575537941686 -2.23815243460915 4.6591892936013 5.23061854622581 9.34539134285667 9.71174294731834 16.9021943607114 5.63189894936302 7.16103369972923 12.38730914376 10.5298147895119 5.50751883766868 6.0651779868386 0.512166092612528 -3.46590512015603 -1.10445111014626 3.03480345986106 12.056281635978
[truncated: 2,140,816 more chars]
