# Supplementary material for: Conformational ensemble-dependent lipid recognition and segregation by prenylated intrinsically disordered regions in small GTPases
Source: Commun Biol. 2023 Nov 2;6:1111. doi: 10.1038/s42003-023-05487-6 (PMC10622456; doi:10.1038/s42003-023-05487-6)
Supplement: Supplementary file 4 — Supplementary Data 2 [file 42003_2023_5487_MOESM4_ESM.zip › Fig4/Rap1A.txt]

1.26046688773415 -3.29466693184592 -6.18725077889182 -9.98016993782737 -4.68936221382835 -12.6482741095803 -6.26302783272483 -10.7842108466408 -7.63115374825217 -8.38511912605979 -3.73361651680686 -1.1558539130471 -5.15910022042014 -0.143625900962135 -3.8863226630471 -4.99083010933616 -2.90696398995139 1.05194790580056 13.8656357071616
0.237861425226384 -1.17208883112127 -8.04783269708807 -6.83170148676092 -6.03107854669744 -12.7199232274836 -9.49981328790838 -13.9624311620539 -10.3837988073176 -9.20489522760565 -5.09907934015447 -1.77435514276678 -4.91038724725897 0.444890767877752 -4.41697713678533 -5.88996145075018 -2.727899759466 0.991475850885564 12.8300831621343
-0.0793826103210442 -1.54490346908569 -8.81760473251343 -7.66011304855347 -10.2534510612488 -6.79950971603393 -10.5175826072693 -13.3554598808289 -9.84034605026245 -8.67371816635132 -4.27086896896362 -4.96412725448608 -4.88989515304565 -0.136810970306396 -5.00120801925659 -7.71468801498413 -4.06100912094116 -0.43839521408081 11.6675537109375
1.4695878462358 -0.300481276078656 -6.80405755476518 -6.43998856977983 -3.62230058149858 -5.340726332231 -5.73520417646928 -10.644753889604 -6.55909676985307 -9.08204598860307 -2.7778429551558 -1.85830254988237 -3.20102830366655 1.51139502091841 -2.00628228621049 -6.50009103254838 -4.95264573530717 1.44856123490767 12.6746292547746
-1.95579103990035 -2.70579294724898 -9.29057077928023 -8.33331255479293 -6.43503717942671 -5.93104509873824 -7.80353312058882 -12.2581019835039 -9.93587450547652 -9.65100054307418 -3.30402521653609 -1.84347300095992 -3.89942698045211 2.26112599806352 -2.19574312730269 -5.31721834702925 -3.5028377012773 1.26134152845903 9.24777455763383
0.164041233062743 -1.08342580795288 -6.57700757980347 -8.81071500778198 -2.24629240036011 -5.99613027572632 -5.7707236289978 -11.0831168174744 -7.97548704147339 -8.68163328170776 -2.34696416854858 0.494086933135986 -2.65248517990112 2.75553102493286 -1.76736478805542 -5.59091596603394 -2.07491903305054 1.10424394607544 9.28419275283813
3.48975817073475 -1.18489202152599 -2.79752668033947 -8.21087773929943 -1.12679990421642 -7.48072370182384 -5.0876839984547 -10.1230061877858 -6.0313981403004 -7.97515615116466 -2.32148488651622 -0.589152656901966 -3.70819409977306 1.62061373103749 -3.56363423954357 -7.49867185245861 -3.97886975895275 0.734406150471081 9.73426977504383
4.21455544558438 -4.34528571042148 0.131742182644931 -4.5257475939664 -0.61711913022128 -6.3395674792203 -4.06785422238437 -9.05791312131015 -5.09785872372714 -5.03813963803378 -0.439091023531827 2.67988556948575 0.651471796902744 5.81362599459561 -1.65751295956698 -2.59918433102694 0.104472819241611 4.95721406069669 12.931411448392
0.650998991185968 -6.21464927846735 -0.717285234277899 -6.77917106801813 -2.18073089773005 -7.0428353136236 -7.18307884389704 -11.7519627397711 -7.98270042592829 -7.16873748952692 -2.45913513356989 0.244777601415461 -3.04520996267145 2.24443618601019 -3.12898834401911 -4.77491005117243 -2.37099273855036 1.95661346262152 12.5514082128351
-3.41305926062844 -5.30818751075051 -6.59072115638039 -4.77607920386574 -1.5986156723716 -7.96295740821145 -8.47552492835305 -13.0381164810874 -9.81604197242043 -9.72502901770852 -3.20963480689309 -1.79110720374367 -3.7634220383384 2.20923039696433 -2.01691820838235 -2.61153223731301 1.61546513817527 2.98249528191306 11.7211713530801
-2.89921399029819 -7.47999401959506 -9.22596379193393 -3.553220948306 -0.946205338564788 -7.25163861188022 -7.43430920514194 -12.2786848154935 -8.92538090619174 -8.70573063763705 -2.43635960492221 0.246930876645173 -4.11896916302768 1.28295687762174 -1.86281033429233 -5.51551648053256 -2.64545460614291 2.24265841570767 11.7643559369174
-1.9965969692577 -8.55191961635243 -10.9950100551952 -7.13779035915028 -3.24127165187489 -6.88669935573231 -6.59323088039051 -11.2324864040722 -7.5279919277538 -5.67872778285633 0.0147746432911262 2.3762000430714 -0.353660262714733 5.10780366550792 -0.272460616718639 -3.55044332851063 0.84278710972179 5.00489267002452 15.2616687644612
-4.79835640300404 -8.8011792789806 -10.5666650425304 -4.01740585673939 -8.96268783916127 -7.63882957805287 -9.04434715617787 -12.374326099049 -9.04456459392201 -6.77213417400013 -0.989699710499156 2.02856506000866 -1.45006119121205 3.94014037739147 -1.17006622661244 -4.65907226909291 0.565022121776234 3.39178241382946 15.3221854079853
-0.913650963523171 -6.61825034401634 -10.2631287314675 -6.63629004738548 -12.8265156485818 -9.14820525429466 -8.44936988136985 -11.3751892783425 -6.50150344155051 -4.84102866432884 0.708150412819602 1.77088310935281 0.254558112404563 5.22467377402566 -0.648373100974343 -3.2525429465554 0.180903937599876 3.04885723807595 14.4719691536643
-1.43436237681996 -6.47773167003285 -10.4724769245495 -8.29158970225941 -13.9484862934459 -6.09007831920277 -7.95204922069203 -11.8456000934948 -8.66582867015492 -5.46572300304066 -0.115863765369763 -0.689428294788708 0.58775142322887 2.8082065929066 -4.44742962230336 -3.66056629527699 -0.542087520252576 -0.359685863148083 9.48073772083629
-1.88925713625821 -5.72158783999356 -10.8170849713412 -10.4843651684848 -15.4393059643832 -9.62118119326505 -8.70153588381681 -12.3014943036166 -7.49194306460294 -4.74077004519376 -0.502870264920322 0.930687245455655 1.71059447201815 5.57183772000399 -1.36875695315274 -2.15459603396329 1.60520773800937 0.760980900851163 9.73702650937167
0.370997056094083 2.31311283978549 -6.04803980914029 -3.14190806475553 -10.926776305112 -5.48179949847135 -6.63485850420865 -10.7829259785739 -7.2659124287692 -5.16555537310514 2.02810154828158 1.46457158001986 -0.0586255940524012 4.57538948926059 -2.00470675555142 -1.5398382100192 2.11125431927768 1.67050991925326 10.6288553324613
0.159040633114902 3.57191485491666 -2.29598027142611 2.74938601580533 -5.85519581708041 -3.68738728436557 -3.95046406659213 -8.474754151431 -4.92152958783236 -3.05093937787143 3.51992148486051 2.59647196856412 3.90989893999967 8.33899993029508 1.95822161761197 1.85011691180143 4.8890735539523 3.97696322527799 11.6470214757052
-0.921839063817803 2.38309448415583 -4.3284781629389 -1.18981773203069 -3.82854301279241 -8.29236823862249 -7.29461509531194 -11.2849848920649 -5.84130508249456 -6.00773460214788 0.827724153345283 1.91587036306208 0.629607850855049 5.94012611562556 0.315091783350166 1.07296150380915 3.63795059377497 1.3501335924322 8.64890735799616
2.54075732664629 5.65964141325517 -1.89796909852461 -0.794590802626175 -3.68079075379805 -9.46368488831953 -4.76722034974532 -9.75979122682051 -6.45598873658614 -6.73540768189864 0.36263194517656 1.16932597593828 -0.592940183119339 4.92142692045732 -1.0844105200334 -1.72494587464766 0.789214281602341 -0.0851009802384795 6.95767894224687
1.58821180517023 3.60887220556086 -3.89676019495184 -2.15260049646551 -5.32590600794012 -10.9933654958552 -8.28260919397528 -12.7066814596003 -9.88255807703192 -9.77999994104559 -2.68645021265203 -1.72661897485906 -3.43438836877996 1.13174513036554 -5.76346132105047 -3.86765786951239 -0.691470354253596 -2.98552438562567 5.26213911229914
3.12721544612538 5.31100851405751 -1.29372304569591 1.47066217769276 -1.92013066898693 -9.58242314945568 -4.3639420856129 -8.89349073063244 -8.35529607426037 -6.19384854923595 -0.3316106189381 1.85537821162831 -1.12971967350353 2.21835333217274 -4.6946648944508 -3.06298154484142 -0.271717964519155 -0.261374412883413 7.26653677333485
2.35224481062455 5.12107415632768 0.033059553666547 0.740832762284711 -0.903912110762164 -8.37848143144087 -6.32151464982466 -10.6466966108842 -6.4849629835649 -3.4224458174272 1.53729196028276 1.27846093611284 1.13496156172319 4.5456766648726 -2.94931463761763 -1.13344625993209 1.18065400557084 1.17338891462846 7.66398950056596
2.94267300692471 2.82393387881192 -0.405459126559172 1.51816109743985 -1.44431944760409 -6.18185301694003 -7.23787947568027 -11.072857579318 -7.48365088376132 -4.59872885617343 0.518100062283601 1.11280182925137 0.216094294461335 5.0871918591586 -0.00802870663729749 -0.864754399386321 0.958657542141999 0.930775919827546 10.1798117550937
0.186149475791236 1.12385928414085 -2.45848667838357 -0.627225997231225 -4.12114346244119 -8.86637509085915 -6.17055523612283 -10.9125062248924 -7.24944699027322 -4.97362339713357 0.510433075644752 0.775640366294166 0.29954898140647 6.1011980750344 1.15294635079124 -1.0252839348533 3.56149089119651 2.37272250435569 11.5321859099648
1.77208805084229 0.991658210754395 -2.83873844146729 -1.24620342254639 -3.74241542816162 -6.78527927398682 -7.98473834991455 -12.1451501846313 -7.3855447769165 -5.74258136749268 0.581122398376465 0.31181812286377 -0.925946235656738 4.03983116149902 -1.05848026275635 -2.00889873504639 0.877255439758301 0.311158180236816 11.7113728523254
-0.953669322620737 -1.23077083934437 -4.36561085094105 -3.39756656993519 -6.53105808604847 -8.34312511790882 -9.92052723277699 -13.9998195301403 -9.43461490977894 -8.2141940723766 -2.26761700023304 -0.586243404041635 -3.16842151988636 2.83110450397838 -0.225371135364878 -1.84605289806019 1.81220363270153 1.13949130665172 10.8307573665272
-2.42585219469937 -1.25846709338101 -4.79904402819547 -3.07914198962125 -7.28274382677945 -6.97615088549527 -11.7896217259494 -14.5394977482882 -10.9834579381076 -7.48253668871793 -3.47300566759976 -3.02728499499234 -3.09251822558316 2.13408051404086 -1.49972189989957 -1.78214873400601 2.31075440320102 1.56067238720981 12.8358889666471
-0.342552271756258 -0.879205790433016 -3.20573815432462 -1.6816483410922 -5.61167534914884 -5.40281304446134 -9.31937226382169 -13.0620041760531 -8.79702195254239 -7.49407395449552 -2.0915261181918 -0.480575648221102 -1.30709275332364 3.47328463467685 -1.95418557253751 -2.57578286257657 1.09536925229159 0.221464070406828 8.63515368374911
0.397292189164595 -0.934500642256303 -2.99191374345259 -1.44961256547408 -4.35497946305708 -5.90462774796919 -8.0729226545854 -12.4406537489458 -9.46246428056197 -8.84446997209029 -1.7597073988481 0.155098967118697 -3.09599012895064 3.11754041151567 1.03725724653764 -1.38975615067915 2.54125886396928 1.98281960920854 13.2252584023909
1.05625944137573 -1.58181161880493 -4.04647417068481 -0.549796772003173 -4.27350015640259 -6.18192262649536 -7.56154222488403 -11.1949326515198 -6.90834398269653 -3.48111314773559 0.802696514129639 1.89699964523316 0.908268260955811 5.81702260971069 0.544414806365968 -0.876887989044189 2.51985197067261 3.81786470413208 12.6940734863281
1.77625316273082 2.12390559803356 -2.14180904735218 -1.62678104747425 -3.74557262767445 -5.60259014476429 -9.69759708751332 -13.3613677631725 -9.97812420238148 -8.02609020579945 -2.31705814708363 -3.01010662425648 -3.05508571971546 2.61172526966442 -1.316079677235 -1.39187008250843 2.52191966663707 0.859486042369497 12.6451610911976
3.19525063254617 2.70309269644997 0.645582320473412 -0.174175141074439 -2.27367579720237 -3.97111308357932 -8.61504542610862 -12.6517695166848 -10.9026221015237 -8.64692675850608 -2.47366130135276 -2.1893156745217 -3.56820475838401 2.79873860099099 -0.290880081870338 0.00188648917458423 3.58353150107644 3.98768246390603 14.9414335510948
2.93772482438521 2.27232145829634 0.033836121992632 0.450818772749468 -2.07709527449174 -5.66297936873002 -6.99138665632768 -11.7897074265914 -9.95032906965776 -7.0932409806685 -2.08250832991166 -1.84118485884233 -2.48096108870073 3.53760408921675 0.927108521894976 -1.11247468428178 1.85667013688521 3.10879301591353 13.7775747732683
2.79735088348389 2.52530288696289 0.482803344726562 -1.32388877868652 -2.60643577575684 -7.42630958557129 -8.8446044921875 -13.5051345825195 -9.32048416137695 -9.14369201660156 -2.47811698913574 -4.3022289276123 -4.9522819519043 0.651918411254883 -0.647260665893555 -2.95852661132812 0.781211853027344 2.48576164245605 12.6167345046997
2.52141137556596 3.03109403090043 2.51954408125444 0.341966108842328 -2.70165876908736 -4.13261656327681 -6.93244795365767 -11.7731290297075 -9.08890776200728 -10.3526349501176 -4.36010412736373 -1.69703726335005 -3.91284994645552 1.66991563276811 0.351672606034711 -2.8335957960649 0.440194563432172 2.71217103437944 13.9007257981734
3.77647417241877 5.23439043218439 2.90010755712336 1.21265905553645 -1.12618715112859 -5.43388253992254 -6.12301523035223 -10.9883011037653 -8.51215059107 -8.12106210535223 -2.18100816553289 -0.948672121221367 -4.19947702234441 2.17114561254328 1.1525337045843 -1.49548036401922 1.91340749913996 3.14544027501887 13.0244790857488
3.1456693909385 4.30013792731545 2.09362738349221 1.16569845893166 -1.50072152397849 -4.35394532463767 -4.85583359978416 -10.0486341216347 -10.8426347472451 -5.21763093254783 -1.96124322197654 -1.46329171440818 -2.29650933525779 2.6440767548301 -1.05608994744041 -0.95166642449119 3.02131026007912 2.66919844367287 11.6995367310264
1.22101367603649 2.35615314136852 0.842910419810902 0.792794834483754 -3.02209125865589 -3.63757740367543 -6.86568294871937 -11.7474502216686 -10.4680904041637 -6.87393223155629 -1.94628559459339 -2.261099208485 -3.62117229808461 2.23714030872692 -0.994249690662731 0.959697376598012 5.09492076526989 3.10571349750866 12.2826076854359
1.95208483609286 6.19619685086337 5.72137862118808 2.87586337002841 -1.32640141573819 -0.376173678311435 -5.60784977999601 -8.14868229952726 -6.45414799776944 -2.65130681124601 0.803853329745206 0.133765515414151 -0.0354811581698335 4.39931612881747 -1.39564198580655 0.424718197909268 2.7185319033536 1.67907267483798 12.9482324686917
2.51781973405318 5.0187629179521 4.98359140916304 3.14690432115034 -1.4218241258101 -1.9698263688521 -6.50224938826128 -10.5117842240767 -8.58141580061479 -5.03490701155229 -1.01346650557085 -1.09588685469194 -1.2538553758101 4.15458330674605 -1.37439980940385 2.54837450547652 5.74951300187544 4.34425673051314 11.3631990866228
3.93833384947343 7.21020541624589 4.68912921385332 4.52543864683672 -0.344335217909379 0.370205263658004 -4.22940220399336 -8.31308140321211 -7.70958675904707 -2.63280834718184 1.09244380430742 0.801533083482223 -0.10433926148848 3.67514071898027 -1.67956127686934 -1.66271748109297 -0.638902326063675 1.11347613768144 10.9165609879927
4.49194439974698 8.53001221743497 5.57351979342374 2.89098557558927 -0.0769137469204999 -1.84250822934237 -4.61638632687655 -9.25267401608554 -9.23343268307773 -3.51410857113925 0.398979273709383 -1.40644255551425 -1.20302191647616 2.97407254305753 -3.37001982602206 0.209125605496492 2.16127404299649 0.256801691922274 10.4755192669955
5.00133588964289 9.45344045812433 9.48576715642756 5.17061403447931 1.44766119176691 0.995148450678045 -3.60577508752996 -6.72069856470281 -6.33669015711004 -4.08217927759344 0.010840207880193 -2.50933191126043 -1.98317071741278 2.36464193517511 -2.83988687341864 -1.38130113428289 1.99367788488215 0.671419889276677 11.1555135553533
1.70051809657704 7.09528299678456 6.51368376124989 1.83769079555165 -1.12194398533214 -0.1518779147755 -6.62907746921886 -9.70358804355968 -10.0637774814259 -3.93102601658214 -3.33626321445812 -4.04011872898448 -2.0427413333546 1.15886923183094 -5.22057870518077 -1.86058763157238 1.67458769191395 -0.883286987651477 10.6371750484813
5.8009840184992 9.63611471002752 9.70818578546697 6.27416002100164 2.9256063634699 2.25235807245428 -3.30697572881525 -6.577329046076 -6.45515573674982 -1.40773332769221 1.55241262262518 -1.64839685613459 -0.60039652044123 3.37399446314031 -2.34676302129572 0.247154825383966 3.5495191747492 3.03740941827947 13.8701921636408
4.26508297486739 8.49640526338057 9.01921906037764 4.54621376557784 1.49735035462813 0.0700127081437536 -1.72253070311113 -5.07964740232988 -6.48749576048418 -1.814447741075 1.11853375001387 -0.22207675413652 0.188550610975785 4.10663761659102 -3.05689464048906 2.20910801454024 5.47547878785567 1.32640232606368 11.9999400572343
0.692982656305485 5.03140447789972 4.45992849523371 2.50292108709162 -1.97353650873358 -0.21384717767889 -6.72085096185858 -7.7360410863703 -8.11598493402655 -2.43584539240057 -0.77767659967596 -2.44431974237616 -0.989926355535335 3.388191205805 -2.55234052484686 1.36122797185724 4.40950582677668 1.303154928034 13.5510845010931
-0.0457281025973231 6.79030667218295 4.04688321026889 0.459854706850919 -2.55366076556119 -1.08990420428189 -7.34621562090787 -9.86979807940396 -9.10067309466275 -3.8760141285983 -2.07758082476529 -4.5777963551608 -1.55144824114713 1.89715443524447 -4.29070605364713 -1.8926271351901 1.62661991986361 0.386576279726896 12.1594711390409
-0.874857061559503 4.3573035066778 2.12766445333308 1.925895578211 -3.50224696939642 -1.872049444372 -6.65994655435735 -10.810188406164 -10.6150284940546 -4.49377834146673 -3.86433231180364 -5.91799938028509 -2.03610812967474 1.62959278280085 -2.72952472513372 -1.2071267301386 3.52984321767634 2.86546314412897 14.1705020731146
1.96004399386319 3.7136135968295 1.4426871213046 0.952696886929598 -2.65795031460849 -5.14235583218661 -7.16145411404696 -11.8286446658048 -9.54603091153232 -7.29881754788486 -3.321589383212 -3.22807398709384 -5.58384409817782 -0.502947720614348 -3.79235354336825 -2.26409045132724 1.97341260043057 0.688445177945223 12.7449513348666
0.827133447473699 1.80123928243464 -1.52947398966009 -0.205321996862239 -3.6064717466181 -5.18410655801947 -8.20771190469915 -12.4559285337275 -10.3174054319208 -6.64201518839056 -1.81333514993841 -2.59765025919134 -4.32619640176947 0.435280114954168 -1.54789897745306 -2.34017535989935 1.14159420186823 0.3948767488653 10.6366842096502
-0.104842732169413 0.151705195687033 -4.00091130516746 -2.13429791710594 -6.02631337425926 -6.08145482323387 -10.0108371474526 -12.9825492598794 -11.918643543937 -6.6511646010659 -2.35529286644676 -3.42391545555808 -4.8761459090493 -0.126668522574686 -4.83033330223777 -4.10177190087058 -0.140618870475077 -0.297370503165507 12.6945752403953
2.25296632593328 2.99165002649481 -1.98659094030207 0.294279497320002 -3.04972418004816 -5.33759267980402 -6.78208311254328 -11.2466502969915 -7.46032865697687 -7.17491682226008 0.145655077153986 -0.672906476801092 -5.05456312352961 0.143818300420588 -4.57765920812433 -4.29983480626887 -0.696839887445623 0.278671663457697 10.859896104986
3.08295073075728 2.92459311051802 -2.59411893324419 0.821999688581986 -1.83811650709672 -3.16662488417192 -5.29358373121782 -9.35371289686723 -6.72231183485551 -3.70539937452837 2.69063105149703 2.05855669541792 -1.7578857942061 2.80010523362593 -1.90742574171587 -1.75013623671098 2.25904192491011 2.4286548094316 12.2870656446977
4.34651911475442 4.49374449469827 0.445988299629906 3.7757288239219 -0.110518810965797 -0.831826565482398 -4.9743818022988 -8.88549744866111 -6.60365617058494 -2.96530282280662 2.03254568793557 -1.01806771538474 -0.471871731498023 3.57395136573098 -2.8850320555947 -1.25499093315818 1.7205587647178 1.43082869269631 11.9970332405784
4.21089876348322 0.0723022287542179 -3.70159112756902 -0.263509386236016 -2.09345018213445 -5.02162515466863 -6.44081651514227 -10.5086380178278 -6.39115106409246 -5.06469880884344 1.33356130773371 0.688013440912421 -3.72048532312566 2.53015363866633 -3.75783693140203 -1.40510522669012 2.84311235601252 0.475584394281562 12.2319415872747
1.32152146426114 -0.948337849703702 -3.30986052426425 1.1016003522006 -3.70463972958651 -3.00864439877597 -7.21559363278476 -10.7783434954557 -8.41863470944491 -3.72323637875644 0.612819376858798 -1.38183623227206 -1.45614844235507 3.26748341647061 -3.1963790026578 -0.850502308932217 2.39807862368497 0.427913370999423 10.7143127354709
-0.926108221574264 -0.980925421281295 -4.80483518080278 -0.200405935807662 -4.98771367506547 -3.89444814161821 -6.83597073988481 -10.0922249360518 -6.93041120008989 -3.38720975355669 1.06955637498335 2.20621027512984 1.06700434251265 6.15275015397505 -0.928265432877975 1.56208719773726 3.27686037583785 1.18494715257124 11.0214458899064
0.307708037983286 1.31579901088368 -4.48145173679699 -0.104645477641714 -4.7538497317921 -3.31762574802746 -5.16069100986828 -7.65166162144054 -3.53732942234386 -0.475243316997183 4.19439817775379 6.0597317348827 4.18971659053456 8.91474081386219 1.30896688808094 1.78574110377918 4.58947969783436 3.19130541194569 12.6280005108226
1.55388096029108 0.761936456506902 -4.23970004862005 -0.790075033361262 -3.32491466348822 -4.46306583231146 -5.72173473184759 -9.21273967569525 -4.81311771219427 -1.70556613748724 3.33307007009333 3.44740417653864 2.56274631673639 6.93440654928034 -0.513166158849543 -1.39316150491888 1.86287525350397 1.71193149740046 9.88120582753962
-0.968851809068159 -1.35852313475175 -7.81244349913164 -3.44475245909257 -7.05327296690507 -7.67135692076249 -7.17959285215898 -10.7705829186873 -6.50597453550859 -5.09564090208574 0.338071103529497 0.493684049086138 -0.347710375352339 4.11475395722823 -3.26243472532792 -1.47481036619707 2.70638012452559 1.66632771058516 10.5227324919267
-4.22990051616322 -1.6518384586681 -5.43331161845814 -4.05755249370228 -8.78106895793568 -8.13409439433705 -10.4383794437755 -14.464832461964 -10.6696263920177 -7.76865211833607 -3.86890426982533 -2.16076294292103 -2.82486168254506 2.16254409443248 -5.05934540141713 -2.19327179301869 1.79996474872936 -0.630363620411266 10.5609968532215
-0.182924669439142 0.218032438104803 -4.8587211782282 -1.42779580896551 -3.26900903528387 -6.03495637720281 -5.86387483423406 -10.7731861287897 -8.87287561243231 -7.36977617090399 0.408225614374334 -3.84870950525457 -0.969667833501642 3.00954969579523 -4.15807573145086 -1.52176706140692 2.1185508554632 -0.393234651738947 11.2801886385137
-0.484564980593596 -1.06631012829867 -6.03402443799106 -3.28704758557407 -5.28494378003207 -7.59683915051547 -6.84016915234653 -11.9792224970731 -12.7509948817166 -9.34509583386508 -4.32265206250278 -5.26076050671664 -4.35783692273227 2.29172495928677 -3.17275925549594 0.227970877560701 3.90533808794888 2.50638560381802 12.1652434262362
-1.08603718497536 0.440301392295144 -4.81193783499978 -2.18923809745095 -5.93327763297341 -6.69339611747048 -8.77380612113259 -12.8582444451072 -12.3414864800193 -12.4564652703025 -4.9385838768699 -5.477245833657 -2.9970555565574 1.19858119271018 -4.51513722159646 -1.38889935233376 2.98958823464134 -0.260761763832786 12.6611313559792
-1.09603900909424 1.01033191680908 -5.74268169403076 -4.24821300506592 -4.95232219696045 -7.23703022003174 -9.25201435089111 -13.9381544113159 -12.0410367965698 -13.4781820297241 -5.56461544036865 -8.53677768707275 -3.60751552581787 0.835437583923341 -3.20806140899658 0.393951225280762 4.62004356384277 0.757552909851075 13.3763111114502
-0.597490336678245 0.802274677970193 -3.56107714392922 -3.24298670508645 -3.51858713843606 -6.05864527442239 -5.75299647071145 -8.91787913062356 -10.7308788559654 -11.009632136605 -5.08389857032082 -8.09338000037453 -4.91997339942239 0.487937901236794 -3.45117380835793 -1.07715227820657 3.15157315514304 0.668214771964333 13.0013899543069
-0.363186940279874 1.69959725466641 -4.11597548398105 -4.69861899289218 -3.91928015622226 -9.39361678036776 -8.19335089596835 -10.8445387926969 -11.1262732592496 -11.8626967516812 -6.04493437680331 -8.24712668332187 -4.40323363217441 0.65621842471036 -2.57333098324862 -1.47949324521151 2.45743645754727 -0.476117238131437 12.2957013997165
0.687082542072641 0.62248636592518 -5.16071294437755 -5.56438993107189 -2.98043988834728 -8.94142316471447 -9.26523183475841 -10.7699696887623 -10.5574166644703 -11.1137368549 -5.49090741764416 -6.57091878544201 -5.05635808597912 0.748319877277719 -2.38701223026623 0.853403342853891 4.94095636714588 1.5929815899242 12.7149865757335
-0.822252767736263 0.963000757044011 -4.0065808469599 -5.67698909586126 -2.85239650552923 -7.91363002603704 -4.43850185220892 -5.86560298746283 -8.04250957315618 -9.49828197305853 -2.3989033872431 -7.14853526895697 -3.80813266580755 2.13469837362116 -1.55482532327825 0.094060403650456 4.45875976735895 2.29861972982233 13.4268994157965
0.662601020119407 2.67010071494363 -3.211643669822 -4.03760382912376 -2.19696471474387 -5.67505500099876 -8.59631774208762 -13.0947975852273 -10.981720421531 -9.36477515480735 -2.97279975197532 -5.76363227150657 -2.71886107704856 2.33465054251931 0.134742285988548 -0.326529000022195 3.93791916587136 2.90880348899148 12.8165879509666
1.37887040051547 3.12726155194369 -1.87943991747769 -1.17560919848355 -2.08663519946012 -4.5038123997775 -7.13313063708219 -11.7429386052218 -8.88176306811246 -9.47259482470426 -3.5234485539523 -6.44383391467008 -3.38151702013883 1.07441559704867 -0.901349631222811 -0.121934500607576 4.70040741833774 2.04943123730746 13.6166066256436
-1.07438346689398 2.62221077138727 -3.60230895822698 -3.96632263010198 -4.40636703317816 -8.8192813093012 -8.95750877206976 -14.0027491742914 -10.6870066816157 -10.5105044538325 -5.35599014108831 -9.75747367685491 -5.57974883859808 -1.32497665231878 -5.34355804269964 -3.15415260141546 1.0004151170904 -0.975949018651789 10.49054887945
1.3138539574363 3.66377423026345 -2.92853381417014 -2.90243365547874 -2.38954951546409 -10.8062708594582 -6.11382319710471 -10.5270655371926 -6.52105548165061 -12.1235525824807 -3.34864642403343 -6.85646083138206 -3.43189837715843 0.984031417153098 -3.7411825873635 0.748796202919699 4.75570080497048 0.615625121376731 11.6992766640403
-1.56809629960494 -0.720657487349076 -5.83325209184126 -7.06544508500533 -5.39199270768599 -11.4277821974321 -10.1909772352739 -15.0515653090043 -10.2185498671098 -14.9345189528032 -6.70143332047896 -9.3460656599565 -4.9608003096147 -0.724651475386185 -3.99891294999556 -0.294971604780716 3.47791657881303 0.601175169511276 11.8632210298018
-1.09555592970415 1.74957689805464 -5.70064320997759 -6.42823186354204 -5.00118413404985 -10.858558325334 -10.6945110841231 -14.9541908784346 -9.2887207551436 -13.38222470717 -4.50421872572466 -6.14506879286333 -5.38655820326372 -1.21054044203325 -5.33968129591509 -1.13659635023637 3.51480135484175 1.13207850022749 11.6876262144609
-1.39092535539107 2.89647202925249 -4.66928762956099 -5.51298803849654 -4.47294897599654 -11.089396424727 -8.30139822526412 -11.5064744429155 -5.22099585099654 -9.46337217851119 -1.94346518083052 -0.822445817427202 -2.23632330460982 2.76905065016313 -2.0611047224565 -0.313197083906694 4.90333371595903 2.94247918562456 12.4587460084395
-0.687911224365234 2.63709049224854 -3.95172996520996 -4.48022384643555 -4.18065567016601 -9.02464790344238 -10.542866897583 -13.6108448028564 -7.71532363891601 -10.4551364898682 -2.98450584411621 -4.27431983947754 -2.33600730895996 2.00413780212402 -0.965518188476562 -1.95070953369141 3.99638347625732 2.11339836120606 12.5285938262939
3.01687853553078 6.1974853775718 -1.29786641381004 -2.71837765953758 -1.30554921410301 -8.05842358849265 -5.96847684166648 -10.9287067153237 -8.0511604048989 -8.32432515404441 -3.13166005394676 -3.23784978172996 -5.42580754540183 -1.20898206017234 -5.49206311485984 -3.8143611647866 1.02159159400246 -0.661210606314921 10.6991142533042
1.28583898544311 4.30440988540649 -0.982711887359621 -4.2099648475647 -2.69068727493286 -9.88840303421021 -7.16322908401489 -11.496740436554 -8.44273958206177 -4.86800012588501 -1.26284799575806 -3.18476305007935 -4.1968918800354 0.236785793304442 -2.61005792617798 -2.24812326431275 2.40175619125366 0.284820461273192 13.6422528266907
-1.35625265294855 2.98866655176336 -2.61476705724543 -5.68694685155695 -4.80005644018 -9.9312648599798 -9.69867895299738 -14.3501319711859 -11.5051593607122 -9.01437948400324 -4.06149290258234 -5.82490347081965 -5.69602010900324 -1.21216581518 -3.5777664011175 -3.26311109716242 1.92788698023016 -0.00621412450616887 12.5940141851252
1.66644600087946 5.59849193746393 -0.751562803441828 -3.39161750620062 -2.16622039621527 -7.58716651743109 -7.65947410410101 -10.7801501447504 -5.22001144235784 -3.83382674997503 -0.0713793927972972 -0.894037931615657 -3.9319750959223 0.469117433374578 -4.7436263257807 -1.39492484872991 2.60604026967829 0.776192933862859 12.5425584619695
2.14450605565851 3.92215307409113 -1.4582084829157 -4.47455064600164 -2.81364099329168 -8.94010392969305 -8.85967485254461 -11.8707145864313 -7.87378923242742 -4.57295839136297 -0.535635393316095 -1.86916963403875 -5.15911332910711 -0.461744707280939 -5.16942254846746 -4.16378251856024 0.231803495233709 -0.651394289190119 12.2040606325323
0.839489390633322 3.59982531287453 -1.58458668968894 -4.66986806175926 -3.50080640099265 -9.04403455040672 -9.50155598900535 -13.3561759688637 -8.45455701134422 -8.91480595848777 -2.52911717674949 -4.69192845604637 -5.66077763817527 -1.04600102684715 -4.51932484886863 -3.37744099877098 0.24762385108254 -1.69897801659324 8.55331270911477
0.515713440288199 4.98542092930187 -0.848220122944223 -3.10770918239247 -3.07077528346668 -9.09737516749989 -7.9631626736034 -12.4845078121532 -7.26157690395008 -11.198313964497 -2.80722929347645 -5.00281835902821 -3.25470854152332 0.461775528300894 -3.1250279079784 -1.36754728664051 2.90228818546642 0.983704315532339 12.7020418513905
0.60536218989979 3.34591318477284 -2.25452207218517 -3.57876371036877 -3.77215551029552 -7.88277791630138 -8.88335393558849 -12.4542176593434 -7.36249517094005 -7.47299359928478 -1.92683957706798 -7.71587346683849 -5.29733632694591 -1.04818891178478 -5.39374135624279 -1.41311429630627 3.09372736323963 0.113378776203501 11.2675340305675
2.37726945877075 5.35566492080688 -0.590641307830811 -1.81694250106812 -1.58644514083862 -6.57107000350952 -5.7621958732605 -10.5024550437927 -5.8466513633728 -7.54815130233765 -1.84048109054566 -6.42305021286011 -4.52308492660523 -0.36455945968628 -2.8185809135437 -1.78775625228882 2.72734613418579 1.15000123977661 11.069213104248
0.259544051777233 3.29713789332997 -3.00732644687999 -4.48324044834484 -3.61477693210949 -13.1610339511525 -6.47487100254406 -10.5519297946583 -7.37323220859874 -7.81934007297863 -1.64952500950206 -5.20659669529308 -3.49118074070324 0.599357284199108 -3.28703149448742 -2.18405946384777 2.23831526149403 0.153272308002819 13.1795236240734
1.64949871410023 5.12994648326527 -1.02524112354626 -3.75339435230602 -2.38318561207165 -8.68935512195934 -6.74471019398083 -11.1424343455922 -5.54335330616344 -7.38207553516735 -1.46486590992321 -5.25995372425426 -4.26049731861461 0.426699412952768 -0.556945072520865 -2.21053432117809 2.72163654674183 2.33188701976429 10.8268973957409
1.3205734426325 4.82061731165106 -1.94447363073176 -3.17687833959406 -2.2733100717718 -7.80018079931086 -6.54020155126398 -11.5451377695257 -7.3564170664007 -9.16551244909113 -2.85870397741144 -5.87085378820246 -4.37177313024348 -0.624061948602851 -3.84201086217707 -3.26033628637141 0.828858965093438 -0.482542402094062 8.31436120813543
-0.054742787101052 3.06729319312356 -3.1958121993325 -6.57146260521629 -3.60013959191062 -10.2941188552163 -8.71253201744773 -12.4611968734048 -8.38001820824363 -8.24428174278953 -2.65952679894187 -6.69863126061179 -3.75375554344871 0.179187800667503 -3.703258488395 -3.45348164818504 1.40102389075539 0.133285548470237 10.5579290650108
0.170639766346323 2.08315159190785 -4.7676460612904 -7.29318164478649 -4.23684810291637 -11.7435219157826 -8.29760478626598 -11.6097710002552 -8.60048411976208 -4.14597247730602 -1.52896617542614 -6.35308192859997 -6.00112651478161 -0.928569065440787 -2.88972781788219 -3.22378085743297 1.7019870411266 0.386780513416635 9.46406151164662
2.09489440050992 2.8954534443942 -4.33619118603793 -8.00238037976352 -3.3322773066434 -11.337240227786 -7.25383759411898 -11.5505390253934 -10.1564388361844 -6.94870377453891 -4.02328682812777 -9.22169114026156 -7.29364205273715 -2.40195847424594 -5.02616883191195 -6.17674065503207 -1.61130524548617 -1.3914814082059 7.70028494921598
-2.82603672200983 0.11075946634466 -5.26728466207331 -7.5197604005987 -4.98386982137507 -11.9370329683477 -9.18451526815241 -12.6046164339239 -9.83944347554987 -7.70471409017389 -3.15250423604792 -9.45119121724909 -3.84119060689753 0.110267370397395 -2.37276294881647 -2.60333851033991 1.96532031839544 1.28199550455267 10.1522919828242
0.35384364561601 2.18350596861406 -3.63604168458419 -4.32094006104903 -4.04002384705977 -11.8964558081193 -8.98968891663985 -12.1987858252092 -7.39687733216719 -7.562509580092 -1.31713490052657 -5.58366016908126 -4.27110104127364 0.258987383408979 -3.16449551148848 -4.00234989686446 0.656927065415815 -0.131265683607623 9.74880214170976
0.475680828094482 3.38327932357788 -3.09380197525024 -4.16845369338989 -3.48354959487915 -9.67134714126587 -9.59545183181763 -12.4380822181702 -7.84103441238403 -6.23847627639771 -2.17665147781372 -5.76267862319946 -5.14519739151001 -0.313431262969971 -3.70805025100708 -5.80475091934204 0.323714733123779 0.425319194793701 9.03124666213989
0.487916443564675 3.28116652748801 -3.14136555411599 -5.26431133963845 -3.20914318778298 -10.2885308525779 -8.37056973197243 -13.0269379875877 -8.87936642386697 -9.73567631461404 -4.00737431266091 -10.0894532463767 -5.61604931571267 -1.4027943871238 -6.0940785668113 -3.19903614737771 1.93979213021018 -0.216543700478294 8.87698027870872
1.27059668627652 2.41674346056852 -4.94108658703891 -6.3166034785184 -4.55195694836703 -11.4172828761014 -10.03890877637 -13.5725010004911 -9.96780281933871 -12.1265266505155 -4.80350190075961 -9.93862038525668 -6.57066422375766 -1.92730599316684 -4.70398407849398 -5.01154786023227 0.651122275265781 1.06951827135953 11.6481263074008
1.34645736867731 1.94095314199274 -5.97121154611761 -7.50686752145941 -4.87051879709417 -11.239384763891 -9.22869979685003 -12.0789462262934 -9.46583091562444 -6.91966544931585 -2.48384391611273 -9.46458732431585 -5.07955085580999 -1.19064819162542 -5.10841476267034 -7.15982162302191 -1.45336829965765 -0.736432188207452 9.67481601888483
1.25199797370217 1.05874350287698 -6.42588135979392 -6.51359078667381 -5.12691590569236 -10.7533788420937 -7.82413193962791 -11.4864663817666 -8.57320306084373 -7.98388955376365 -1.59111497185447 -8.20882317803123 -3.63365266106345 0.0676470062949441 -3.68534562370994 -2.86145303032615 0.847752597115257 0.902417208931663 10.9586076996543
3.43256016644565 3.06221791180698 -3.6391208561984 -5.30834654894742 -2.22226599779996 -9.21390418139371 -7.79311446276578 -11.8814075383273 -7.30667952624234 -6.14358786669644 -1.68072203722867 -7.49901846972379 -4.06445960131558 -0.136433401974763 -5.85605696764859 -4.0358264836398 -0.986826697262849 0.476374825564299 10.5867721644315
2.73965701189908 2.87823542681607 -4.11780968579379 -6.05263939770785 -3.48246804150668 -10.0358852473172 -8.40424385937778 -11.6037258234891 -6.88695946606723 -6.34831467541781 -2.55953827771274 -7.89348259839145 -6.64971581372348 -0.960894021120939 -5.5025467005643 -3.23071137341586 -0.841549309817228 -0.445154580202971 9.81846484270963
2.85092810717496 3.57963351336392 -2.41415711316196 -5.07939263257114 -3.22119065198032 -10.936934670535 -8.63980408581821 -13.1232387629422 -8.56811066540805 -10.2254840937528 -3.7598335352811 -9.25206871899692 -5.77989312085239 -2.67279358777133 -7.56236763867465 -5.83069725903598 -1.47142907055942 -0.610539635744964 8.26338175860318
2.21204755956476 3.54417036229914 -3.43582345789129 -5.14858247583563 -2.98695184534246 -11.5534839803522 -8.1251087362116 -12.2938671285456 -8.14840318506414 -7.46073533838446 -2.67379381006414 -7.0473785573786 -5.60529138391668 -1.2440166646784 -3.42428972070867 -7.14211465662176 -1.72842790430242 -0.47752954309637 9.19764326268976
3.81698639609597 6.2770827553489 -0.294706986167213 -2.70212619087913 -0.363651917197487 -7.0578200080178 -5.98735492012717 -10.2657496192239 -7.07718341133811 -6.65175692818381 -1.21340243599631 -8.19032923958518 -4.28163211128928 -1.49693553230979 -5.25812213204124 -5.15185420296409 -0.820936844565651 -0.827044174887916 9.85623295523904
2.53157939043912 4.985988036069 -0.714295968142423 -2.66972504529086 -1.01661835583774 -7.85195122632113 -6.32946740063754 -10.7661453333768 -6.38372574719516 -7.78783951672641 -1.21894608410922 -7.99511681470004 -4.76543961438266 0.0203517827120692 -4.38394127759067 -2.673360451785 0.418033972653475 -0.984140023318204 9.71980799761685
1.42970007116145 4.1532375162298 -1.73528749292547 -4.66031915491277 -2.39897805994207 -11.2011573964899 -7.11696893518621 -11.4240291768854 -6.75224954431707 -8.77380449121648 -1.47370034998113 -7.80872041528875 -2.5432727987116 0.683791333978828 -4.51619989221746 -1.83615381067449 3.75319593602961 0.342276746576484 12.3661162203008
0.44775490327315 3.08342842622237 -4.36961646513505 -4.82396407560869 -3.30408950285478 -9.4591493173079 -8.56574340300126 -11.4541711373763 -7.56699271635576 -8.45729918913408 -2.24870772795244 -7.86794181303544 -1.72491546110673 2.36048988862471 -0.714995340867475 -0.581154779954389 3.20608334107833 2.72682766480879 13.050215287642
2.01461926373569 3.95028820904819 -2.90860518542203 -5.01198729601773 -2.71934660998258 -10.2065177830783 -8.1123443516818 -12.2501178654757 -8.09381445971402 -10.8951526555148 -1.94774397936734 -8.08886679736051 -2.19937857714566 1.16040650281039 -3.39103468981656 -1.71485671130094 0.917129906741057 1.04741898449985 12.5020798769864
3.33258624510331 2.69243998961015 -4.44328121705489 -5.72674374146895 -4.8944244818254 -10.4634266333147 -10.6833820776506 -14.0515652136369 -8.32565121217208 -10.4467125372453 -3.47651485963301 -7.56626896424727 -3.42483334107833 0.452150301499799 -2.21501736207442 -1.94681553407149 3.18119426207109 1.85032077269121 11.4129004044966
-0.282663856853137 2.23165460933339 -4.65130284916271 -6.57266858707775 -5.49213269840587 -10.9897714007984 -12.4240403522145 -15.2354131091725 -10.6457085956227 -12.4822221149098 -4.5710034717213 -9.96260694156993 -3.96231893192638 0.103574241291394 -0.969212089885364 -2.79765370975841 0.489558662067761 2.42758795131337 12.3217782627453
-1.89211278395219 0.647577233748002 -6.18657880262895 -7.0943604035811 -5.88231664137407 -11.8216152711348 -11.5096645875411 -15.195159964128 -9.42840581373735 -14.2814980073409 -5.41811185316606 -9.50408750013872 -5.08415418104692 -0.672912649674849 -1.99356084303422 -2.97438054518266 2.25467485948042 2.09429354234175 14.3634676413103
1.05787306698886 -0.803247157010166 -7.97099083987149 -9.08714455691251 -6.48869294253263 -13.7941929730502 -11.7047726544467 -15.08236283389 -11.1555802258578 -12.1739136609164 -4.33384293642911 -10.1384655865756 -4.60078591433438 0.183124837008389 -3.42540902224454 -1.41804474917325 2.80366354855624 1.90481787594882 14.3131907549771
2.26831936402754 0.944476361708208 -6.43212962584062 -7.01768565611406 -3.59191966490312 -11.6376464410262 -8.00733828978105 -12.7673308892684 -7.84214473204179 -10.3262965722518 -2.1343410058455 -7.63115573362871 -3.30640101866289 1.97151112122969 -2.12981677488847 -2.17941737608476 1.28551601930098 1.6301739172502 14.2048275427385
3.33832315098156 4.12259725223888 -4.32423826564442 -4.05436369289052 -2.70796057094227 -8.48369833339344 -7.68501135219227 -11.0832180630077 -7.29275747645985 -8.75243231166493 -1.5341515194286 -7.07546850551259 -3.77092787135731 0.745099579204211 -0.930656875263562 -2.72653623927723 1.90595201145519 2.92684892307628 13.4400191653859
2.44639586535367 1.67807387438688 -6.21847153576937 -7.60683251294223 -5.4649734583768 -11.4485607233914 -11.0747051325711 -15.3898334589871 -9.16459084424105 -13.2931404200467 -6.68555832776156 -10.1950435725125 -6.71197892102328 -2.79843521985141 -4.6923790064725 -3.56541634472934 -0.287601479617031 -1.03533745678988 9.89534567919645
4.11398787064986 5.18459028764205 -3.36135774092241 -2.99714951948686 -2.10782151655717 -7.65198617414995 -7.90566163496538 -12.4024820847945 -8.09461884932085 -13.9779196305708 -4.94051652388139 -9.14653878645463 -4.7850809617476 -0.671990446610884 -3.75722413496538 -3.12204270796342 0.880742021040483 -0.216382078690962 11.4505772070451
0.178857881372625 1.2492676561529 -6.54776756113226 -6.85697929208929 -6.09423438852484 -10.9172000104731 -13.5448664838617 -14.2858103925532 -10.6060618573969 -15.5410327131098 -6.97362319772894 -8.08389083688909 -5.96554557626898 -1.62258140390569 -2.4593676740473 -1.80193321054632 2.76875122243708 1.27356346303766 11.1510268037969
1.47739904577082 0.0426837747747264 -6.97558862512762 -5.66334611719305 -6.22578126733953 -8.83922845667059 -12.3463028127497 -11.6572139913386 -9.35182077234441 -14.2914302999323 -6.32853395288641 -10.0746830159968 -5.30291444605047 -1.63989717310125 -3.21584398096258 0.625983411615547 0.632527524774726 0.179959470575508 10.2078677957708
0.509900613264605 1.24696306748824 -6.8789867921309 -4.3777660890059 -5.32526441053911 -6.53565831617875 -13.0883545442061 -13.0989574952559 -9.28564496473832 -14.3358845277266 -5.91722150282426 -10.5457462830977 -5.5564941926436 -2.65656133131547 -7.41698308424516 -0.88963933424516 0.966479821638629 -0.87724919752641 9.20478586717086
0.951338950070468 1.92805785265836 -5.20245819958773 -7.51982193860141 -4.04027443799106 -8.31290512951938 -12.7081478205594 -10.61579209241 -7.88500290783969 -13.1396797266873 -4.98845559033481 -9.68149262341586 -6.43732148083773 -2.84786110791293 -8.22344857129184 -0.582045373049649 0.435265723141757 -1.0584133234891 8.04363268938932
0.0337177103216 1.51762540990656 -5.69196740930731 -6.96433870142156 -6.304289262945 -12.8547310048884 -13.3866676503962 -13.66097871607 -8.26457635706121 -14.3440345937555 -4.87771646326238 -10.921253603155 -5.28963128870184 -3.08801690881903 -6.07420198267156 -1.31261674707586 0.410209256952459 -1.27445642297918 8.26067407781428
4.04328630620783 5.42280576879328 -2.33109857385809 -1.55592538660223 -2.13217355554754 -8.20932771509344 -10.4277763540095 -6.27553941553289 -5.41110421961004 -11.5835495168513 -3.39999391382391 -9.3273906881159 -5.16695596521551 -3.21067430322821 -4.89822198694403 -1.96829797571356 1.46905515844172 -0.108198183233089 8.20746515447443
1.9043139371005 4.46139515963468 -2.62501536282626 -1.47503291043368 -2.81217966946689 -7.692150220004 -6.79161845120517 -10.1009636965665 -4.142589673129 -11.101308926669 -1.81911288174716 -8.08023653897372 -0.436143979159269 1.24667920199308 -4.72027026089755 0.699308291348544 3.54827202883634 0.337308779629794 9.76958836642179
0.715733753551138 4.06753657947887 -2.68895794261585 0.350402103770865 -2.10917354930531 -4.36127544749867 -8.07315327037464 -11.0198161732067 -5.02096821178089 -10.4922340046276 -1.84278179515492 -8.4722335468639 -1.26912189830433 -0.179890407215463 -5.9000785480846 -1.31895710338246 -1.7456596027721 -1.50533367503773 8.09654067646374
2.16631287661466 4.81831807223233 -2.13986998471347 -1.08393507870761 -3.14633398923007 -6.2094519701871 -9.26857214840976 -11.9016917315396 -6.62739973935214 -11.6108592120084 -3.95426779660312 -10.1274321642789 -4.02650099667636 -1.30166846188632 -4.68077498349276 -4.57048445614901 -0.643175419894131 -1.42933874997226 9.32606381503019
4.32202629609542 7.02683071656661 -0.0628413720564396 1.65029148621993 0.386152310804889 -2.67080493406816 -7.82241816954179 -8.41021342711015 -2.6289081139998 -7.21101565794511 0.765220685438678 -4.5708140893416 -2.12444110350175 0.623386426405474 -4.2330398126082 -4.44316859678788 -2.91181178526445 -1.66353602842851 7.13507370515303
4.1744308384982 6.494510641965 -0.955568322268398 -2.07231141003695 -1.04183770093051 -6.79154587658969 -8.52392388257113 -10.5908222285184 -4.6340236750516 -6.80746651562777 -1.19004441174594 -5.98775864514437 -2.40291024121371 0.342615118893711 -5.5585727778348 -2.76035309704867 -3.16110230359164 -1.37209893139926 9.40914916125211
4.12388019561768 6.10381965637207 -0.711003494262695 -1.3163444519043 0.680849838256837 -5.60703392028809 -7.43942184448242 -9.04737205505371 -3.30337448120117 -5.05876083374023 0.462168502807618 -4.71673698425293 -1.373095703125 1.46074562072754 -2.10150451660156 -4.2346736907959 -0.790227127075195 1.67375068664551 12.0839994430542
1.45575721914118 5.06277378255671 -1.63273612802679 -1.13467017954046 -0.478523176366632 -7.21437827890569 -7.23654548471624 -10.7216910535639 -4.43583099191839 -10.1035098249262 -1.53299705331976 -5.93367759531194 -1.28609458749944 1.59820373708552 -1.41846076791937 -1.69877044504339 1.87460144216364 3.70106704885309 14.8404739683325
1.13409356203946 3.49514607516202 -3.29013129147616 -4.76357718381015 -3.54035826596347 -9.0263278094205 -9.51287909421054 -13.3256594744596 -8.19281836423007 -10.2710005846891 -2.83924170407382 -4.24267455014316 -3.90110846432773 0.553044596585359 0.0322983655062572 0.880160609158601 1.68410233584317 3.69026402560147 13.0923011693087
2.28154972249811 1.48412922078913 -4.44736644571478 -5.95949718301947 -5.57047054117376 -10.6095196897333 -11.035396307165 -14.2350861722773 -8.5232026273554 -13.7298333341425 -4.52910014932806 -6.87328311746771 -3.18975612466986 0.138059884851629 -3.60372134988958 -0.50158092325384 2.36619976217096 0.309097558801824 10.7161600893194
-0.211675765297631 3.27232730171897 -2.88747990348122 -1.64718640067361 -3.46578610160134 -6.31361592032693 -10.4677239678123 -7.36294949271462 -7.34583676078103 -11.0125504753806 -2.43617642142556 -8.54683697440408 -1.13983738639138 1.6820200660012 -0.33552181937478 3.14333522103049 7.52314460060813 5.17160975716331 15.1617566325448
1.74371304945512 3.81254449324175 -3.17345461411909 -3.35811647935347 -4.3605597929521 -7.61687693162398 -10.312750192122 -13.5531791166826 -9.04349169297652 -11.8455890135332 -3.61619028611616 -10.2981723265214 -1.74367746873335 -0.47475466294722 -3.25164827866988 0.292880682511765 4.06458249525591 0.826606421037155 11.2127467675643
2.31520497582175 5.37653291008689 -0.59110510566018 0.175153134085914 -0.31962073066018 -6.73759901740334 -9.02569639899514 -8.44438040473245 -3.86847555854104 -11.2382437012412 -1.45928061225198 -7.78089773871682 -1.47451460578225 -2.77575361945413 -7.09197104193948 -0.660614611885766 2.59510266564109 0.813399670340797 10.9186867453835
-1.15555566440929 1.81297689784657 -4.12202066074718 -2.89900010715832 -4.46231835972179 -6.66342919956554 -10.9789389957081 -9.43682092319835 -4.18034738193859 -11.4385661471974 -2.48464959751476 -7.88541597019542 -3.80009454380382 -0.427471100200307 -4.27543824802746 -0.791032730449331 3.4963455807079 0.875150741230357 9.33850485194813
-1.16967840194702 0.704722690582276 -5.50758237838745 -1.48834295272827 -3.79440183639526 -6.08739538192749 -7.94106550216675 -10.4339091300964 -4.43730039596558 -11.0940005302429 -1.94069738388061 -8.80566091537476 -2.52293272018433 -0.576204967498779 -2.40921659469604 -0.78411169052124 3.40126256942749 2.66951208114624 12.0032465934753
-2.1993710604581 -0.637897214022551 -7.18151064786044 -3.45654269131747 -3.51432200345126 -10.7620217410001 -10.1514222231778 -13.1445061770352 -7.12136622342197 -13.7249848452481 -4.36290713223544 -11.3365170565518 -5.65673800381747 -1.74165125760165 -4.29961748990146 -2.85655566128818 1.59857396212491 0.846845904263581 9.47984818545255
3.27466700293801 5.46849749305031 -1.62131764672019 0.0208370468833223 0.32810709693215 -5.87736394188621 -8.61451413414695 -7.89878346703269 -3.29978444359519 -9.91230847618797 -1.85993268273094 -8.90038945458152 -4.94828870079734 -1.00040509484031 -3.31201627037742 -3.69279744408347 -1.39745213768699 1.07622263648293 9.7648775360801
0.540104571255771 3.41020173159513 1.61728161898526 0.805302325162021 0.762972536954013 -3.54955607327548 -7.37237864407626 -8.43971568020907 -3.6334775057706 -8.7629654971036 -1.05046015652743 -8.39947825345126 -1.37083178433505 0.851713839444248 -0.968287762728604 -0.128335293856534 2.73654336062345 3.36870640841397 12.1552116307345
2.18481129732999 3.45823639956388 3.35334176150235 0.711149874600498 1.89785260287198 -3.36670618924228 -7.70884066495028 -6.98112612637606 -2.8303654757413 -9.71817522915927 -0.953515347567471 -7.91874056729403 -1.04131251248446 1.30174321261319 -3.25417452725497 2.17156476107511 5.45646542635831 3.19606083956632 12.4844724568454
3.12798389088024 3.4007795680653 2.95195945392955 -1.51956383098256 0.359626613963734 -1.56202331889759 -8.9265138279308 -8.53589073527943 -5.97559944499623 -12.934429324757 -4.32110802043568 -11.094736255299 -3.37693802226674 -2.04993072856556 -6.31187073100697 -1.71272674907338 1.7901666988026 0.292081676829945 10.7331856120716
2.27242757623846 2.19334699457342 -1.11322687322443 -5.26933382207697 -1.87223337346857 -8.57276056463068 -9.88804529363459 -9.22739313299006 -4.9035138910467 -11.5457315271551 -1.75206278020685 -7.98195169622248 -0.361784917658024 1.6127386266535 -2.18343256170099 1.22169019525701 4.65385820215399 4.0855865651911 12.1530075246638
1.25677519711581 1.84399825009433 -0.523610773953525 -6.59599846926602 -2.8133694562045 -6.63674897280606 -11.154821101102 -13.5975663098422 -8.58950776186856 -15.0539833935824 -5.53113907900724 -9.82722252932462 -3.13824814883145 -0.883958521756259 -5.22457284060392 0.338991459933194 3.24707442196933 2.54870825680819 9.48359137448398
0.107996671850032 0.779301374608821 -1.67203262502497 -7.36254814321344 -2.55111816579645 -5.88848426992243 -12.0575955217535 -12.9239571397955 -6.59906318837946 -12.4884484117681 -3.226849824732 -8.44051483327692 -2.38583496267145 1.49220916574652 -1.08653572255915 0.686896055394953 6.56860801523382 4.8773925000971 12.7302529508417
0.892757511138917 2.07651338577271 0.2886944770813 -6.19421377182007 -1.90937414169311 -5.52197637557983 -10.6904448509216 -12.98061170578 -7.62621870040893 -14.1901034355164 -5.04416646957397 -10.5383490562439 -4.31303586959839 -1.29357137680054 -4.94037809371948 -0.715885066986083 3.4943247795105 1.76494989395142 10.7518387794495
1.78271818161011 2.24531507492065 1.22503995895386 -5.49973344802856 -0.196901798248291 -4.44402933120728 -9.8334641456604 -11.3987145423889 -5.78980875015259 -9.61008310317993 -2.22131395339966 -9.42253923416138 -2.21526384353638 0.930999279022217 -0.325148105621338 1.6258978843689 5.68246507644653 4.05448961257935 13.4681525230408
0.868132062391801 1.42363781495528 -0.104428820176558 -5.85051494078203 -1.6305366082625 -5.12084155516191 -10.5307822747664 -10.9578948541121 -5.4066539330916 -12.1158443017439 -3.06081347899003 -9.03704600767656 -3.33522754149003 0.25476879640059 -0.427379183335738 1.73859638734297 7.09651894135909 3.81798595948653 14.438116498427
2.35765725049106 3.39932232770053 0.905627068606289 -3.98705786791715 -1.99167746630582 -4.86880416003141 -9.95910758105191 -9.6492111119357 -5.00129431811246 -12.1330749425021 -3.71815604296598 -10.6328498753634 -3.99497527209195 -1.06938475695523 -3.38462180224332 -0.175471487912265 5.49411564740268 2.66429596814242 12.6678360072049
3.09085587588223 2.36288670626553 -1.59308024319736 -1.11359187039462 -3.08642359646884 -3.71785326871005 -9.43081255826083 -9.06357546719638 -4.53743716153232 -11.2260472384366 -2.72261591824618 -9.49963923367587 -1.680822095004 0.283092776211824 -0.376134595003997 0.588407793912019 7.16904381838712 4.03207234469327 15.1085198315707
1.77887148423628 3.58761210008101 -2.21984677748247 0.0265826658769086 -2.15827374891801 -1.90657048658891 -8.14165502028032 -9.28681569532915 -4.78879552321001 -11.0115910096602 -2.93219953016801 -10.0062141938643 -3.4468822999434 -0.922666601701216 -3.64031987623735 -0.222370199723677 5.05471224351363 2.78620905442671 9.89809793992476
0.962995581193404 0.444223455949263 -4.17280191941695 -6.6136531309648 -2.97340769334273 -9.73101038499312 -8.2469596342607 -13.2986754850908 -10.4002799467607 -13.983795113997 -4.28879160447554 -10.3818969206377 -2.79607004685835 -0.810810037092729 -1.84123796983199 -0.88114351792769 6.04667573408647 2.58321195082231 13.7010665460066
1.0497014392506 1.79248403202404 -0.24010111201893 -2.89932085384022 -0.0860617290843599 -4.88155008662831 -7.46202684749256 -10.3513109814037 -4.85945154536854 -12.2861731182445 -3.26525713313709 -8.95947862971913 -1.92963243831288 -0.109142554890024 -1.28022600520741 0.587184654582632 7.16915868412365 3.63090394626964 12.9678389896046
1.14402953061191 4.47509852322665 5.34528723630038 -1.58206948367032 1.77738562497226 -6.00068863955411 -5.93844231692227 -7.02503022280606 -2.68425187197598 -10.154373255643 -3.22699555483731 -9.01179894534024 -0.921575632962313 1.22120276364413 -1.18707093325528 1.40792456540195 7.43994227322665 4.66117564114657 12.2991088953885
1.22606197703968 2.3130580555309 2.57394710887562 -4.59162410389293 -0.213114582408558 -4.34378703724254 -10.3543384898793 -9.90012439380993 -5.63502200733532 -11.5158680308949 -3.9269550670277 -11.1319416392933 -4.4086445201527 -1.02091678272594 -2.90281375538219 -0.211954914439808 5.31158367503773 2.78544823039662 12.2562543522228
5.72861375808716 5.11308183670044 4.86971464157104 -2.0035906791687 2.58241453170776 -2.81067190170288 -5.20409879684448 -9.0108099937439 -4.42945203781128 -11.8025027275085 -3.4960452079773 -10.0643797874451 -2.84569272994995 -0.515658473968507 -2.95276556015015 1.14063539505005 5.48234357833862 3.9204815864563 10.970059299469
5.35636008869518 7.41088069568981 8.34741653095592 0.611603390086781 3.46985877643932 -2.10217605937611 -4.28560387004505 -7.58036362041127 -8.65571915019642 -10.9926465641369 -2.47174393046986 -10.4692224155773 -5.91542183269154 -1.99169479716908 -4.61255775798451 -3.02832733501088 2.92764056812633 1.81831420551647 10.0612341273915
5.86920343745838 6.69918142665516 8.01754175532948 0.537389625202525 2.98697458614003 -2.80810369144787 -1.75304235111583 -4.85678495060314 -3.32162297855724 -9.00158513676037 -1.19715322147716 -9.13845647465099 -4.27209676395763 -0.986555229533803 -3.96310056339611 -2.75640309940685 2.89507376063954 2.39765535701405 10.0587509762157
3.09100908799605 5.33004660172896 7.51347631974654 -0.670628599687056 3.9658784346147 -2.32543855146928 -5.31647782759233 -9.25632958845659 -10.0803251786665 -7.63025956587358 -1.69484239058061 -9.14665132002397 -2.89578538374467 0.480572648481889 -1.45166306929155 -0.569489531083541 4.80478853745894 4.9584321455522 12.9366468863054
3.12482664801858 1.85721132972024 6.39351484992287 -1.38422467491844 3.54460356452248 -4.45234181664207 -3.41660954735496 -7.06711652062156 -9.7766788222573 -6.23551633141258 -1.47237088463523 -7.84459378502586 -1.29732396385887 2.36233828284524 -0.473370335318826 0.814103343270041 6.36640570380471 6.32769510962746 15.2311303398826
2.58918026143854 1.74413326436823 7.45765999013727 -0.17639896219427 4.61327102834528 -2.00273105447943 -2.94632884805853 -3.75325557535345 -8.22155734842474 -9.25164386575872 -0.988084524328059 -8.60323879068548 -3.25405284708197 1.02236774617975 -1.13253375833685 1.32856205159968 6.58751323873346 4.85820129567927 15.1959286039526
-3.03012029474432 -3.37593595331365 1.29509409124201 -5.33093587701971 -1.37144414728338 -9.63093892877752 -7.81079236810858 -11.1461233312433 -9.00421850031072 -11.3142637426203 -3.05073873346502 -9.64532605951483 -4.07377187555486 0.363951284235174 -0.0447401220148258 1.00102289373224 7.47786958867853 5.10155065709894 17.5377093141729
1.97290151769465 3.28842275792902 3.86403387243098 -0.0825908834283986 0.762940580194648 -6.05596429651434 -4.77220422571355 -6.1353080922907 -9.30420572107488 -8.80723840540105 -1.16546708887273 -7.57080346887762 -0.784657304937188 2.4794265573675 0.424069577997383 1.87680738622492 7.44326322728937 5.91903513128107 16.4885458295996
2.18947139219804 4.1676417870955 7.64883342222734 1.29574885801836 0.799845842881638 -2.47006878419356 -4.45001492066817 -6.24890408082442 -9.912070126967 -8.47413906617598 -3.49489483399825 -10.7070244268938 -3.97489628358321 -0.652428479628128 -2.37635883851485 -2.5885666327043 3.32831302122636 1.88020816282793 14.0104056878523
-0.289866317402232 3.51453984867443 2.0640059817921 -4.19382559169422 1.14172662388195 -7.28295599330555 -5.01171766627919 -9.74426924098622 -7.28873907436024 -12.2832478176464 -2.97158514369618 -8.35323416103016 -6.24363409389149 -0.0261677395213731 0.827443252910268 1.18973077427257 7.0166713107716 4.35172475468029 13.1394497264515
-0.553183789686724 2.07717585997148 -1.24389957948165 -4.49395679994063 -0.699319119886919 -10.4024631933732 -7.46364712281661 -12.3208076910539 -9.88299679322676 -12.6549465612932 -4.38752483888106 -4.92018246217208 -6.92956852479415 -0.954949613050982 0.588749651475386 1.31692767576738 6.84181857542558 6.833513025804 16.5563480897383
-0.791735943880948 -0.59637766751376 0.404461565884677 -5.30854350003329 0.612253847989169 -8.19541102322665 -6.9351075259122 -10.9047825899991 -12.6274464693936 -12.5180829134854 -7.7814152804288 -9.79482966336337 -6.91193514737216 -2.51894884976474 -1.48536616238681 0.0933005246249117 5.55404824343595 2.99496049014005 11.5274421605197
-3.3404900117354 -2.21039357618852 -4.90668645338579 -6.45034947828813 0.0058844999833525 -7.12511792616411 -7.09934773878618 -10.8393093629317 -13.291347174211 -14.4298645539717 -7.98151746229692 -10.6112515016036 -6.08432927565141 -2.51346173719926 -4.33587422804399 -0.565047888322312 4.78019747300581 1.75438723130659 12.3903578238054
-1.99025337045843 0.796424943750555 -4.03552619760687 -6.17388145273382 -1.04719154184515 -6.81436530893499 -8.54045478647405 -12.1532439405268 -15.6048640424555 -13.2755488569086 -9.12554351633245 -14.2733248884028 -6.3947753125971 -4.13676826303655 -6.20947639291937 -3.16781799143011 1.44502838308161 -0.736631315404718 11.3147559946234
0.609546366604892 3.36597794619474 -1.89421301755038 -4.12044173153964 -0.25436049374667 -7.55038481625644 -9.19014387997714 -12.0796225634488 -13.1021731463346 -16.9891417590055 -9.78778105649081 -15.7705748644742 -7.68694716366855 -5.90499335202304 -7.54844885739413 -6.50522452267733 0.264972391995517 -2.58440047177401 10.6066615017978
2.19130839434537 3.11365450945767 -2.58880864056674 -5.68652592572299 -0.822002991763028 -6.89195500287143 -10.0458894816312 -12.5783773508939 -15.8508154002103 -15.6940237131986 -9.13023434552279 -12.7450243082913 -8.07288990887729 -4.32813130292026 -8.16380940350619 -7.83585415753451 -1.82115231427279 -2.94933567914096 6.91290797320279
0.798039427670567 1.83434580889615 -1.70394993695346 -5.90446949872103 -1.23270131024447 -7.65636540326205 -8.46795178326693 -12.7046175089749 -13.4268503275785 -15.642247208682 -8.31395436200228 -10.9806280222806 -4.81805516156283 -1.87299252423373 -4.54730511578646 -2.77808857831088 2.75120066729459 1.59397410479459 10.4017505559054
-1.72793979644775 -0.444538307189941 -5.30021495819092 -6.89588375091553 -3.55011959075928 -6.00140781402588 -10.5511762619019 -13.93180103302 -16.7540170669556 -15.6148721694946 -9.31129283905029 -13.3354360580444 -6.51215381622314 -3.54433269500732 -6.12211627960205 -4.35751361846924 1.33120708465576 -1.64316005706787 7.96015720367432
-4.09021316008134 0.278563161329789 2.68218674226241 -4.53809676603838 -1.40366301970048 -4.7812970681624 -8.14254699186845 -11.9088529153304 -13.7705606027083 -12.779647211595 -7.66081557707353 -13.058154444261 -5.02339110807939 -3.16381774382158 -6.79132018522783 -3.03708968596025 1.22247376008467 -1.55680022673173 10.2936169104143
-3.04406721808694 -0.607732608101585 0.988809750296852 -5.63238318183205 -0.543084933541039 -5.64739973761819 -7.08849318244241 -11.6321333191612 -11.1464231751182 -16.4962557099082 -7.07824309088967 -11.6437528870322 -3.66031630255959 -1.48598654486916 -5.36235220649026 -2.14699728705666 2.42418877861716 0.392246411063454 10.1167384841225
-8.84293617768721 -1.00053085847334 1.13242278532548 -5.97617020173506 -0.0546194510026403 -4.68818726106123 -7.83285965486006 -12.4467321829362 -12.7874266104265 -13.0808245138689 -7.89610542817549 -12.5085989431901 -3.88978066010909 -2.79429878755049 -3.84240212007002 -2.69127907319502 2.91311488585039 0.690411905808883 11.1332949204878
-4.66127145940607 2.45000135248358 4.86031305139715 -2.81199014837092 2.59576188867742 -3.88188493902033 -5.32794893438166 -10.1284574335272 -9.66258752996271 -15.1846765344793 -6.04467142278498 -10.6338495081121 -2.41066301519221 -1.88491380864924 -5.26620996648615 -2.31475961858576 2.98386823480779 0.496395700628106 13.828357332403
-2.13089615214955 3.76255267750133 3.51318687092174 -3.16626602519642 1.41252654682506 -3.5933423649181 -5.96539169658314 -10.4128938328136 -10.443466724049 -14.908627093922 -6.53127914775501 -12.0978913914074 -2.84953171123158 -2.31666618693959 -5.54283005107533 -2.61516624797474 2.58305686603893 -0.599522174488413 10.5421265948902
-3.97705875743519 0.268823276866566 2.5204006541859 -4.79309498180043 0.0988766063343398 -5.66066585887562 -7.96394764293324 -12.0668395649303 -12.5720885883678 -16.6383632313121 -8.60273014415394 -13.3080390583385 -5.20838009227406 -4.18912350047718 -7.23714672435414 -4.39653240550648 0.602176319469105 -2.29193531383168 7.21060622822155
-3.21584355614402 3.05649817206643 2.17254030921243 -4.94461667320945 -0.0589488723061287 -7.48171078942039 -8.89421689293601 -12.9239848830483 -13.9471286513589 -15.1597713210366 -8.99963414452293 -14.1348193862221 -5.48355901024558 -4.41807973168113 -7.94000088951804 -4.9269717910073 1.08471644141457 -2.24136960289695 7.83559191443704
-3.50499773025513 1.77214765548706 3.01884984970093 -4.06555414199829 1.90129804611206 -6.24134683609009 -7.07463502883911 -10.4104428291321 -12.9532895088196 -16.0832734107971 -6.87233209609985 -13.0106377601624 -4.94620370864868 -3.18676233291626 -5.3432183265686 -1.5796856880188 2.09541845321655 0.369946956634521 7.9218316078186
-2.60411190553145 3.36400771574541 3.23284888701005 -4.40985607667403 1.29044604734941 -7.11092304749922 -7.2830231146379 -10.2456943945451 -13.814719434218 -15.4663956121965 -8.20861744447188 -13.0471222357316 -6.03472828431563 -4.52391361756758 -6.4576771215959 -5.71240543885665 -1.32717632813887 -2.05582356019454 7.88400340513749
-7.13141867030751 0.257701431621204 1.95522454868663 -5.99078794826161 0.906261001933704 -4.74393507350575 -7.91181417812001 -11.1662506710399 -13.8981957088817 -15.6741966854442 -7.30712171901356 -14.224558318745 -5.90956350673329 -4.04609152187001 -6.33879133571278 -4.71693464625966 1.08932069431652 -1.06352659572255 9.62808850895275
-4.96448789943348 2.31946290623058 4.97313607822765 -2.94435392726551 2.98324693333019 -3.2163609157909 -5.38085256923329 -8.11338697780262 -10.598269332539 -14.1905659328807 -5.0865067135204 -11.0265339504589 -4.69936643947254 -2.3172138820995 -2.7188080440868 -3.55323492396962 2.11174501072277 1.2297889102589 12.3385330546986
-4.44813634699041 3.09203527623957 5.05916212255304 -3.12963201349432 2.12884805852716 -5.48148443048651 -6.61448766534979 -9.59454061334784 -12.6554746801203 -9.70475293939764 -5.31643010919744 -13.1819963628596 -5.98178960626776 -3.25720121210272 -7.44919492548162 -2.06869031732733 1.5724363153631 -0.733761804754085 11.0502486055548
-3.91323097402399 1.60638610666448 3.17420093362982 -4.0157585924322 3.02423183267767 -3.11320121938532 -5.71686180288141 -8.70649154836481 -12.146572191065 -13.6748371904547 -5.81612022573298 -7.27528198415583 -6.30533226186579 -1.14540680105036 -4.05535324270075 -3.48071106130427 1.51744262521917 1.79481880014593 12.9581922704523
-4.52320583516901 0.124335210973566 2.59109584634954 -4.66077144796198 1.02288905924017 -2.54809292012995 -7.62868793660944 -10.554642755335 -13.8897524660284 -12.802430230921 -7.12272556478327 -7.95857723409479 -6.025065500086 -2.30810840780085 -3.69019993001764 -2.99263675863093 1.75015537088568 0.748059194738214 11.6728758031672
-2.00670799775557 3.46744552092119 5.85610309080644 -1.30189690156416 3.35605731443925 -2.25611481233076 -6.71176895661787 -8.95358643098311 -10.560993047194 -13.9452112631364 -6.56513199372725 -9.18683037324385 -2.90809235139326 -1.73786148591475 -4.99292358918623 -2.77081856294112 2.44323173002763 0.0931378884748995 11.5592361970381
-2.85455870194869 3.22255444960161 6.23083806471391 -0.585679765181109 4.04831719831987 -1.29385160966353 -5.0159947828813 -7.94055723710494 -8.18218779130416 -12.2884290175004 -5.39455008073287 -10.4337918715044 -3.02035498185591 -0.904575105146929 -5.07176756425337 -2.77758383317427 2.74739671186967 -0.742069001631304 9.93566346602006
-3.33361703699285 1.73799627477473 4.81204336339777 -3.06812745874578 2.33419531041926 -3.18869668787176 -8.14792711084539 -11.1247032338923 -12.373650377447 -14.7817562276667 -6.72290307825262 -11.6757572347468 -3.19750673120672 -1.60650140588934 -5.53810579126531 -4.11750680750066 0.718264753168281 -0.834326570684258 11.5384179895574
-5.11569334376942 0.561440216411246 3.63863633762707 -4.3811485897411 1.4087741244923 -7.41997076381336 -6.57008863795887 -9.26743627895008 -12.6538002621044 -12.5563557278026 -6.33974577296864 -10.7318585049022 -3.04930616725575 -0.958333266865122 -3.91376615871082 -0.408988250385629 3.55335687290539 0.925461517680777 12.3601958621632
-5.01531674645164 0.328215815804221 0.877516963265158 -6.1498534896157 -0.740649006583475 -8.64157368920066 -7.85073735497215 -11.4848449446938 -13.1325328566811 -13.7385318496011 -7.34668805382469 -10.6022536971352 -2.90269543907859 -0.637568257071756 -3.65444829247215 -0.527621052481912 3.69408724524758 1.07513544776223 10.6152770302512
-4.2328068039634 -0.097274424813012 2.40678441307761 -4.27061236121438 1.19109189293601 -3.10443079688332 -6.79181254126809 -10.654668452523 -12.6258999130943 -14.2641464493491 -5.54035723426125 -8.9973331711509 -1.30208552100442 0.966642735221168 -2.82099688269875 -0.338523509285668 3.41132008812644 2.49152219078757 11.5153635718606
-2.92737841172652 2.20578694777055 5.55809140638872 -1.75367807908492 4.24464726881547 -1.87232851548628 -4.33944963975386 -7.59338068528609 -10.6623485045 -9.31251406236128 -3.55932688279585 -6.64543413682417 0.414557699723677 2.75058865980668 -0.732084985212847 1.74450040297075 5.15809274153276 4.17237306074663 11.6464860482649
-0.624657362157649 2.16939476186579 4.21464756185358 -2.24841186350042 3.72148349935358 -1.29783889597113 -5.66931983774359 -8.63775893991644 -11.6703288251703 -12.0790469343012 -5.62881347482855 -9.42201110666448 -1.36832496469671 -0.671246259862727 -3.43443176096136 1.25049713308161 4.12459781820124 0.59902885610407 9.94533374959772
-5.79133234891025 -2.5561581698331 -3.19927225979892 -8.51259051236239 -2.30155573758212 -5.78347788724032 -11.2434788790616 -14.7904034701261 -14.6363011446866 -15.9567586031827 -8.38521395596591 -10.4608403292569 -4.22381602200595 -1.340587720004 -2.17422877225009 1.53092373934659 5.60650052157315 1.08049000826749 10.3313855084506
-0.430380587144331 2.41734242005782 1.61048817201094 -4.67943835691972 0.974976773695513 -5.11556888060136 -7.90691638426347 -10.949383501573 -15.1928012414412 -13.8190448327498 -7.14576983885332 -10.7001025720076 -3.33378100828691 -1.3406398339705 -3.15788722471757 -0.264685396714643 3.48448299928145 0.831586118177935 11.1551639990373
0.647877589139071 3.82805241671475 2.88195313540372 -3.74074660214511 1.84404076662931 -4.18296729001132 -5.17648039731112 -8.51635657223788 -10.7506457415494 -14.0531321612271 -5.09715758236972 -8.48378096493808 -1.51117430600253 0.840729609402743 -2.81001196774569 0.748722926053134 3.87480916109952 1.50267495242032 10.4604443463412
-1.79785239479758 1.55279839255593 1.26351273276589 -5.33776938698508 1.38591301657937 -4.89362799904563 -6.15655028603294 -9.81921660683372 -10.9714726187966 -12.1323708274148 -4.70751654885032 -8.55065810463645 -1.58383834145286 1.39087593772195 -2.7689751364968 0.162980201027612 3.56937897422097 0.907096030495385 9.1213942787864
-3.00011906190352 0.114850191636521 -1.38571247621016 -7.43401608033614 -0.0457161383195341 -7.79304966493086 -8.36681446595625 -13.1263092474504 -11.835352750258 -14.9677284674211 -6.93853458924727 -9.06002125306563 -3.97898563905196 -0.490197034315628 -2.52179035706953 2.31924167112871 6.27115645842119 1.09737697081133 9.51780429319902
-2.22150214802135 0.458194888721813 0.367592013965954 -6.79302009235729 -0.226034008372913 -8.26153548847545 -8.75869544636119 -12.6053427089344 -12.2739866603505 -14.6628206599842 -8.01496680866588 -11.0940092433583 -3.89418586384166 -1.09703429828991 -1.87646659504284 2.52877632487904 6.61220947612416 2.22911850322377 9.81378475536
2.03279151916504 4.55742015838623 3.14917221069336 -3.84167442321777 2.30520668029785 -4.92870864868164 -5.46141204833985 -8.79529914855957 -8.12937126159668 -12.5203014373779 -5.07995376586914 -6.0018783569336 -2.61019096374512 0.330509567260741 -2.80293426513672 -0.783853149414064 3.22269859313965 2.17138137817383 10.3486608505249
2.67388948093761 6.18767865787853 6.01507695804943 -1.30435148585926 4.7603610385548 -3.14340559352528 -2.94016996730458 -5.84419027675282 -6.23856893886219 -12.2852589260448 -4.22759024013173 -9.21078840602528 -1.15199629176747 0.759945236552845 -2.62734190333973 -1.48275915492665 3.87197908054699 3.06019052158702 10.4131348956715
-0.673544666983865 3.70975039222024 4.24113104560158 -2.53099705956199 2.90823576667092 -4.95420720360496 -4.63255765221336 -6.56451680443504 -7.07935597679832 -13.7627456404946 -5.7235782363198 -9.82237317345359 -2.98570706627586 -0.837198994376443 -3.35353162071922 0.604888179085471 3.66803858496926 1.89866373755715 10.4962379715659
-0.197131867842241 3.10935712294145 2.28041482405229 -4.25009703202681 0.137596373124556 -5.74293112321334 -9.00401854081587 -12.4006307081743 -13.004817719893 -14.3510968641801 -7.394429917769 -10.0427586988969 -3.97869848771529 -1.44084333939986 -3.91097235246138 0.171793226762251 4.39715981916948 0.847164396806196 10.795306448503
-1.34052319960161 3.96872572465377 3.65051321549849 -3.9285530610518 2.02500299973921 -2.6142162843184 -5.28812833265825 -9.53907819227739 -9.9969238801436 -14.8896183534102 -5.77738423780961 -9.37552304701371 -2.38819928602739 -0.63597722487016 -3.67428250746293 0.655118508772418 4.14604715867476 0.191840691999957 10.3250747160478
-2.21570998972112 2.09929626638239 3.42203968221491 -3.50453216379339 2.1704346483404 -2.02602226083929 -5.95063239877874 -10.5145152265375 -10.1480220014399 -13.049534147436 -5.43335944955999 -10.3374179059809 -1.41385490244085 -0.801992719823662 -3.15583450143987 1.73482864553278 5.63754051381892 1.23260276967829 11.8646385019476
-0.828021812438966 3.57265968322754 3.55047912597656 -3.11836986541748 3.12062091827393 -4.3749044418335 -4.45350437164307 -8.64848499298096 -9.70529918670654 -12.112481880188 -5.10902767181397 -9.12910060882568 -2.42866306304932 0.913095664978027 -2.0033166885376 1.30760974884033 5.16877002716064 3.02745552062988 15.1972152709961
-0.222301725907759 2.64774775071578 4.2068717436357 -2.66302133039995 3.15480780168013 -2.40919900373979 -4.35608506636186 -7.95494294600053 -8.38392854170366 -14.5145914597945 -6.65583444075151 -11.6887228532271 -4.23359513716264 -3.46243691877885 -8.90691018538041 -3.30273843245073 0.223645921186968 -3.12551522688432 9.81559538407759
2.67306580977007 6.32234063581987 5.80897202925249 -2.05621084733443 3.36069264845415 -2.59933790727095 -3.92186293168501 -6.12852034135298 -9.02825293107466 -12.7165444807573 -4.90260061784224 -6.12461409135298 -4.8925012068315 -2.32816633744673 -5.76941618485884 -0.446364732222122 3.57061543898149 0.294369368119675 9.89852204756303
1.81705063906583 3.95844525423917 4.60504979220304 -3.09658842953769 3.46149701205167 -4.34998541745273 -4.13562804135409 -7.83882170590487 -7.3042948809537 -13.4926760760221 -5.83447295102206 -6.15826064023105 -3.62944060238925 -1.61870032223788 -7.00013571652499 -1.86497908505526 2.4665266903964 -1.00299673947421 9.04199475375089
0.805514474348588 3.60556616349654 4.35251917405562 -3.18358693556352 3.46380724473433 -4.41567883925005 -6.46378407911821 -9.19776044325395 -12.056454519792 -12.9390266938643 -5.61040006117387 -11.184534887834 -3.48283849196001 -1.41624150709672 -4.63147054152055 -1.07294736341997 2.67737307115035 1.0550853209062 11.1843301252885
-0.347942412983286 3.38529580723156 3.40906423221935 -3.53926092494618 2.26101106296886 -3.72351080287586 -6.27933126796376 -9.94293028224598 -14.1453438412059 -15.2433395992626 -5.77080160487782 -11.1179390560497 -3.69863706935536 -1.76366430629383 -6.13154608119618 0.401063858379018 3.69559281956066 -0.30874639857899 11.2251576770436
3.00690624930642 4.22598431327126 3.82784435965798 -3.60958697579124 1.59272549369118 -4.17430903694846 -6.40842845223167 -9.92121531746604 -12.8546736457131 -15.2697279670022 -6.21168162605979 -11.6650908210061 -4.56400706551292 -3.60283305428245 -8.74014308235862 -2.32363536141136 1.22228024222634 -3.57030513069846 6.59002278067849
3.33807767521251 3.379516731609 3.23734391819347 -4.26785265315663 0.97408879886974 -4.55646120418202 -7.69771181453358 -10.6468657146801 -13.6835840832103 -14.645723212849 -6.3969839702953 -12.3956946026195 -4.47013079036366 -2.78943239558827 -8.55372415889393 -0.805347312580455 1.69792379032482 -3.02470003474842 7.86177934299816
0.741632244803689 2.51396157524803 3.03548981926658 -4.42279646613381 0.375818035819314 -5.15681669928811 -7.22741148688576 -9.80445692755959 -13.018675067208 -15.7577955506065 -7.05755255439065 -11.3064138672569 -6.43819067694924 -4.76640341498635 -9.73133108832619 -2.04096243598244 0.87185456536033 -4.06424734809182 5.70136430046775
0.78445294120095 2.58973553397439 4.74815609671853 -2.45541713021018 4.01957848288796 -3.95339152596214 -2.53107783577659 -6.07904002449729 -6.50798747322776 -13.4845289923928 -4.86697146675803 -11.5400709845803 -3.79079577706077 -2.38692233345725 -4.59086558602073 -1.52234217903831 2.62613918998025 -0.444388840415261 11.1365151665427
-0.0660874106667251 2.34150154807351 4.18769486167214 -2.62001578591087 3.84925110556863 -4.26607291481712 -2.78516547463157 -5.8093373038552 -5.8317982413552 -12.9255921103738 -4.7706410147927 -8.46017806313255 -5.34602324745872 -1.35719077370383 -5.11371581337669 -1.31174247048118 2.46166069724343 -0.184821770407936 10.6184781334617
-0.686266942457721 2.12860770659013 3.55960364775224 -3.4767523245378 3.26353927092119 -2.07594589753585 -4.79642014069991 -6.74021439118819 -9.11488632722335 -14.0657625631853 -5.13146118684249 -8.56851868195967 -2.65053467317061 -1.6619272665544 -4.52556519074874 -2.51226143403487 2.57741065458818 0.316409067674115 10.2352561517195
-0.108460929177024 0.74876067421653 3.60709140084007 -3.21970703818581 3.34960315010764 -2.67565872885964 -4.83971550681374 -7.03630211570046 -10.0882239601829 -14.2237715981223 -5.47941544272683 -11.9594493172385 -4.01893952109597 -2.74555351950906 -4.71082833030007 -3.13797524192116 1.71630332253196 -0.167680289528587 10.1851668097756
-0.0254034042358384 2.62070713043213 3.6642728805542 -2.69575252532959 4.18667945861817 -2.09517993927002 -3.75970592498779 -7.31068935394287 -8.23613300323486 -12.3867067337036 -3.61307468414306 -8.80316104888916 -1.05404415130615 0.429686164855958 -3.61862316131592 -0.396315956115721 4.05148658752442 1.48407421112061 12.8994933128357
0.84094168923118 4.0725395896218 6.34370734474876 0.254248879172586 6.23727252266624 -1.04362747885964 -3.19028160788796 -5.42471192099831 -8.6674506447532 -11.567946173928 -2.92040131308816 -9.68782875754616 -1.4247634194114 -0.533198096535422 -4.11069748618386 -2.77132485129616 1.97656371376731 0.864556572654031 12.975522778251
-1.51524355628274 2.59901997826316 5.07240578911521 -0.789821650765159 6.03704068443992 -0.302431132576682 -2.45735552527688 -5.09494211890481 -7.38651468970559 -12.0494747421958 -2.34641649939797 -8.47745516516946 -1.46508028723977 1.0953254439614 -1.7775936386802 -2.52834513404153 3.21704766533592 2.96223256371238 15.2455858924172
-1.29561288140037 1.91754667975686 3.31753485419533 -3.13015229485252 3.91218226172707 -2.22194344780662 -3.82640702507713 -9.08331734917381 -7.47090394280174 -11.2016454436562 -2.84113747856834 -1.57496125481346 -0.85596329949119 2.77839606025002 -2.09416253349998 0.622884204170919 6.04224436499856 4.23395292975686 14.9720122120597
-3.61930788213557 0.133125894719903 1.07668554132635 -5.2614053552801 2.08383428400213 -3.22239053899592 -7.81352174932307 -11.6660970514471 -11.8829282587225 -13.7077478235418 -4.97181833440607 -7.33900774175471 -1.68737543279475 1.45933400934393 0.547976129705255 1.20958768671209 6.08124505823309 4.45290242975408 14.9172331029719
-0.478376449238169 3.76874536167492 5.11359494816173 -1.88994985927235 4.78404515873302 -1.4376068722118 -2.8915806423534 -7.71822935451161 -7.63622862208973 -12.5477142940868 -3.56838804591786 -7.53408628810536 -0.460313857685435 2.27867120396007 0.359182297099721 0.320949493754995 5.34938710819591 5.38942235599865 15.5397028316151
-1.79588610042225 -1.58651834834706 1.25462430607189 -4.8034105907787 3.30218118320812 -3.51454836238514 -4.13136965144764 -7.87391191829335 -8.2029181133617 -12.0804987560619 -3.11998278010975 -6.1693544994701 0.428826271403921 3.55436319004406 0.808594642985952 2.18565839420665 6.89980977665294 5.39375203739513 13.3352732051503
-3.85056990710172 0.692240532961758 2.66009407910434 -3.04087180224332 3.57283764752475 -2.19273490038785 -3.89046019640836 -8.52751082507047 -8.01923293200406 -12.5843078526584 -3.71695250597867 -6.62676543322477 -0.999083701047031 2.44215279492465 -0.410948935422031 0.576519784060391 4.70182877453891 4.35107212933627 9.56002694043246
-6.04251695979725 -1.84242845882069 0.0523087848316557 -4.87581659663807 1.22941564213146 -4.4789850841869 -5.57262827266346 -9.03388620723377 -11.2871439586986 -14.0204966198314 -4.48161722530018 -9.30227877009998 -2.00012995113026 0.749803291667593 -2.49876428950916 -0.719455970417368 5.04915593754162 3.28013585697521 10.3824412692677
-2.87187066511675 1.17382559342818 4.47273096604781 -1.36499848799272 5.53549894853072 -1.56835618452592 -2.98125710920854 -5.16592088179155 -7.96267571882768 -11.9989325089888 -2.91816392378374 -6.90615716414018 -0.385777143998581 1.92706808610396 -1.13364091352983 0.368604035810989 5.18203386826949 4.20885786576704 12.7008412794633
-6.13081449161876 -1.16403859745373 0.992232383381236 -4.61967366825451 1.74580484737049 -2.7272576678883 -6.86971181522716 -10.2013635028492 -12.9809960712086 -11.6450757373463 -4.76323026310314 -10.2863473285328 -6.3467301715504 -0.705622612346303 -3.27912419926037 0.384913505207408 5.77686888087879 2.90310388911854 11.1166396747936
-2.94221058758822 1.63440188494596 2.86744937029752 -3.22451916607944 4.27789362994107 -2.49184742840854 -2.99226513775912 -6.14120236310092 -5.8783372965726 -10.4689516154203 -2.08837834271518 -6.96205845746127 -6.41793766888705 -0.112199219790373 0.624561873349275 2.76296862688931 7.74843653765592 5.57726058092984 12.5403905781833
-3.23232469558716 -0.13424119949341 3.43530931472778 -2.92064867019653 4.49374761581421 -2.35471353530884 -2.01260385513306 -6.2862473487854 -7.66596040725708 -11.865652179718 -2.30702791213989 -6.73569498062134 -5.0550576210022 0.420596981048583 -0.606157398223878 2.99318876266479 7.11763849258423 4.45355024337768 12.6273054122925
-2.28007053028454 2.52319599498402 3.37468983043324 -2.86079906116833 4.24828411449085 -0.880000339854849 -3.46096538196911 -6.8707954753529 -7.58801578174938 -11.5848820079457 -1.727723347057 -6.92063640247692 -1.27322505604137 2.51309467662464 -0.940673099864615 4.14402176250111 7.71543957103382 4.32579304088246 12.7685110699047
-1.3189865025607 1.38336792859164 3.22975674542514 -2.62660178271207 4.65051499280063 0.286716851321135 -2.01898535815152 -6.44104918566617 -7.23297080126676 -9.46898612109097 -1.10689887133512 -4.79659613696012 3.68449726971713 4.89784089001742 0.0478061762723065 4.71297589215365 9.06074086102572 6.19495335492221 13.3854116526517
-0.118266201019289 1.30696001052856 3.12533369064331 -2.94070920944214 4.14140501022339 -1.62627515792847 -2.26074514389038 -6.00705823898316 -6.87001905441284 -10.8513384819031 -1.78899869918823 -6.35773572921753 1.11770334243774 3.05901899337768 -0.632746791839601 2.40926160812378 7.62202157974243 4.75613107681274 11.746818447113
-0.788331734050406 1.78835893977772 0.589292777668344 -5.61659787784923 2.19544245113026 -3.89294599186291 -5.41386579166759 -9.50056813846935 -11.7500951160084 -9.95754789005627 -2.92903684269298 -7.93280004154552 -0.639386879314078 2.48960806239735 -0.517041908610953 2.4687950741161 8.28079248775135 4.16358877528797 11.2924416195263
1.75609075372869 -0.831736928766425 4.62238084619695 -2.59861887151545 3.97872316187078 -2.85938013250178 -2.72919977361506 -5.18652475530451 -8.7080663507635 -9.71317232305353 -3.33099687749689 -9.70957697088068 -3.94895303899592 0.0353246862238095 -2.45708025152033 -0.230307943170722 5.34197675531561 2.53960573023016 12.1115528280085
2.78813419342041 -3.0416654586792 3.18259296417236 -4.37114849090576 1.7404447555542 -4.6631139755249 -5.1820234298706 -7.71948184967041 -11.155072593689 -11.3706621170044 -4.30834903717041 -11.4001268386841 -4.88687076568603 -1.7377103805542 -5.23294200897217 -1.18967952728271 3.3822380065918 0.0449071884155288 8.6876350402832
1.86489184986461 -0.0335284839976921 3.31309779774059 -4.32447353709828 1.90004619251598 -4.7661487232555 -6.4270545612682 -9.16889492381703 -11.6884452473034 -14.4633609424938 -6.0702544819225 -11.6359798084606 -4.73849407542836 -1.69008556712757 -5.07850567210804 -3.30992237437855 0.863209568370472 0.910525165904652 11.5489672053944
2.16061696139249 0.279030886563387 4.66437634554776 -2.25541201504794 3.40087708559903 -3.72293940457431 -4.57427111538974 -7.21359148892489 -12.0312813845548 -10.8454979983243 -3.39429560574618 -10.0249909487638 -3.05696764859286 0.34078702059659 -2.20275011929599 -0.855809125033293 2.6982851895419 2.72863492098721 13.8294955166903
4.93080585653132 4.92477768117731 7.70928447896784 0.133969957178291 4.28448837453669 -1.90576774423772 -4.2467959577387 -7.63517791574651 -8.94874603098089 -14.1301463300532 -5.67910415476019 -10.6200507337397 -5.53457481210882 -1.8835375959223 -4.2807257825678 -3.92786247080022 1.03068893606013 0.590209657495674 13.4891301935369
4.46117099415172 4.99193462025035 8.12995418201793 0.38036616932262 4.73271163593639 -3.88215938914906 -3.59954182017933 -6.31484524119984 -7.85889545787465 -11.8497954975475 -4.99220005382191 -7.22981373180043 -7.2197848926891 -1.44951168407093 -4.84146419871937 -2.75669590343129 2.20121844898571 0.922806583751331 11.9846065868031
2.4886943470348 2.17922035564076 3.74874702800404 -3.82066329609264 1.89581123698841 -4.83243545185436 -4.83868201862682 -9.17323096882213 -7.5052488673817 -13.0853327144276 -6.09146674763073 -10.5014665950428 -3.80821403156627 -1.59072669636119 -4.3212946284901 -4.07672485004772 1.98827377666127 0.995203174244274 12.8517572056163
-0.998595211722634 -0.598832104422829 4.2235107681968 -3.68087289116599 1.49916365363381 -4.8085298278115 -6.27963921807029 -10.8416547515176 -9.10032746575095 -12.3182897307656 -5.38490960381248 -9.65700623772361 -6.62745377800681 -1.54236886284568 -1.65870377800681 -1.69541451714256 4.26451399543069 2.91042711951516 14.1977958939292
-0.592792216214267 -1.25723809328946 4.17012530240146 -3.4809834393588 1.38015204342929 -4.88492745486173 -8.20938653078946 -11.8532063397494 -11.3959423932162 -15.2077233227816 -5.96405381289395 -11.7132851513949 -3.55146950808438 -2.83628434267911 -4.03922051516446 -4.17419404116544 0.803709324923428 0.120954808321866 12.676779088107
-0.219665536013515 1.68132208910855 4.35713004198941 -3.04969788464633 1.82330321398648 -4.03713036450473 -7.20060158642855 -11.0707244959745 -10.9554653254422 -14.1565113154325 -5.31048966321078 -7.26540947827426 -8.8155593958768 -2.41088677319613 -4.56104088696566 -3.14964104565707 2.18530844775113 0.798250189694492 10.7311644467441
0.750016914714468 3.22466634403576 2.52454160343517 -4.40581346858631 0.930442558635367 -5.60551096309315 -7.12652231563221 -11.6105253826488 -9.37835146297108 -13.2075827251781 -4.96999002803456 -5.56534983028065 -10.4506609569896 -5.16665674556385 -4.26931978572498 -1.60709978450428 4.41639779697765 3.31621907841076 11.4451644290577
-0.567331487482246 1.42542440241033 2.92978269403631 -4.42178362066096 1.09717733209783 -6.12455194646662 -8.749155217951 -12.7149774377996 -12.4336625879461 -15.3837854211981 -6.77202432805842 -5.38916223699396 -13.3659059351141 -8.85197275335139 -5.16487711126154 -6.43048303777521 0.411840265447442 -0.49283044988459 9.99593622034246
1.273078771071 3.26294407411055 4.60746368928389 -2.88205924467607 2.53387627168135 -3.84451499418779 -5.31627860502763 -9.40234580473467 -8.67719092802568 -11.7168103738265 -4.52033820585771 -2.42931762175127 -9.65522590117021 -6.26277175383134 -4.69690146879717 -3.66217437223955 1.8393515066667 1.07245049043135 12.2292536215349
-1.77220225767656 3.29438232942061 4.87995457215743 -2.31890178160234 3.92710232301192 -3.59513926939531 -3.69688106016679 -7.53009677366777 -7.43098521666093 -12.120432619615 -5.43950725035234 -3.59182239012285 -8.84907031492753 -5.35751223997636 -4.1431415124373 -3.6128795190291 3.6571514563127 1.59256863160567 10.4937074141069
-1.77468005093661 -3.05956164273349 0.745810595425692 -5.25242701443759 1.71685513583096 -5.33395281704989 -5.33876124295321 -8.44560519131747 -11.1123437014493 -12.3366726962003 -4.62709704312411 -2.97899523648349 -10.1123780337247 -5.07118883999911 -3.4082764712247 -4.35069170865146 2.79018124667081 2.17991170016202 9.38350686160001
0.594288409839976 -2.69609588276256 2.98867184032093 -4.17644065510143 2.7558179508556 -5.70878356586803 -3.95203727375377 -6.29258865009655 -8.44521850239147 -11.7172846187245 -4.22326606403698 -2.63435500751842 -10.5839304317128 -8.42237037311901 -4.13170951496471 -5.71082824360241 0.325466693531382 0.560843051563609 10.8887596737255
0.728122459758413 -1.20119501460682 5.49733995090832 -0.993381751667368 5.90778134952892 -1.30692888606678 -1.37374712337147 -4.24433733333241 -6.01512552608143 -9.2887823711742 -1.98678423274647 -1.75490404475819 -8.69512773860584 -5.26783014644276 -2.05801226009022 -5.36101747859608 -0.454017890583383 2.10183309208263 12.0782077182423
0.475193067030474 -3.26795001463456 4.05911068482833 -2.47222133116288 4.1898813681169 -3.35963817076249 -3.42990107969804 -5.91060061888261 -8.34957309202714 -11.7546329064803 -3.37263675169511 -5.08246798948808 -8.65261073545976 -3.85891910032792 -3.79026980833574 -5.98358531431718 -0.132928804917768 0.89003948731856 12.7832651571794
2.95270698720759 -2.43019325082952 3.93824356252497 -3.91429168527776 2.38417785817927 -4.296245878393 -5.44166786020452 -8.79658729379827 -10.3865683728998 -13.7701361829584 -5.00733215158636 -4.55242187326605 -9.10529929941351 -6.52246124094183 -3.47669059580022 -4.22144729440862 0.624118501489814 5.0570427721197 12.8304416483099
1.58226862820712 -2.72801884737882 3.66543284329501 -3.23224553194913 3.39111033352939 -3.43410023775968 -4.71993359652432 -7.55923375216397 -8.56138714877042 -12.7916899594394 -4.40326985445889 -4.1138239773837 -8.84420689669522 -4.49510106173429 -1.27435597506436 -4.4325323971835 1.63235941800204 3.68086329373446 15.0177742567929
2.34303135438399 -2.37041812376543 3.39256424470381 -3.67037921385332 3.00836796327071 -5.21537356810136 -3.38549190001054 -5.70855098204179 -6.36434894041582 -10.6448016686873 -4.2308669610457 -5.1397967858748 -7.34499316649003 -5.49411921934648 0.573652692274614 -4.90636783079668 0.456325955824418 4.11449570222334 15.7200867609544
3.03902891332453 -1.61269208734686 4.31494405919855 -2.30558988397772 4.31739881688898 -3.7254640752619 -3.59713765924627 -4.19484540765936 -7.32736036127264 -10.6828672582453 -3.91481801813299 -6.53906080072576 -9.08042547052557 -4.47688123529608 -2.65668699091131 -6.92078420465643 -0.786552637273616 0.660909444635564 11.2923167055303
1.97273558703336 -2.04368477734652 4.66300791827115 -2.26507454785434 4.41411894884977 -4.3092907038602 -2.81890183362094 -4.46304398449984 -7.72222023877231 -8.06664162549106 -3.06774025830356 -6.63123398694125 -6.78947144421664 -2.78429490002719 -1.61486512097445 -7.41527634533969 -1.80341225537387 0.832909766110507 11.4979755314914
1.78776026639071 -2.27843617525968 3.70376158627597 -2.90522717562589 2.2536091891202 -6.20987843600187 -3.76305531588468 -5.72440861788663 -5.96409939852628 -10.6645541104403 -6.28138875094327 -1.59297894564542 -9.03134869662198 -4.82568501559171 -0.521230212124912 -5.0267691525546 1.37126017483798 1.31740809353915 11.599631318179
3.70858266136863 -2.01989481665871 3.90255715630271 -3.48383639075539 2.52971150658347 -5.89520762183449 -4.00312350013039 -6.84323046424172 -8.4511101029136 -10.7756607315757 -3.81946871497414 -1.42010805823586 -9.07070849158547 -6.13595507361672 -0.429677226326682 -5.62899706580422 1.60711171410301 1.64474560997703 11.7048256613991
1.0837588483637 -4.48541877919977 1.78558875864202 -3.54805801564997 1.54920722788031 -6.49356125051325 -5.1124081438238 -9.08071182424372 -8.38940857106989 -11.0107140367681 -5.32261894399469 -3.66578720266169 -12.3697609728033 -8.75296638662165 -2.97251365835016 -8.39200256521051 -2.43854568654841 0.331624525243587 9.03129054849798
-1.31480998125943 -5.26220912066373 1.33308964642611 -6.05249232378873 0.493308838930997 -8.06021327105436 -5.4854623707858 -9.89493197527799 -8.22373408404264 -9.69172114458951 -4.24076670733365 -2.27470034686002 -10.6692468556491 -7.33665103045377 -2.72460574236783 -7.24143427935514 0.213893708315762 0.577365693179043 9.72624951275912
0.581270599365233 -4.71212921142578 1.25377502441406 -6.36559638977051 0.635046386718749 -8.04064903259277 -5.73624382019043 -9.56175003051758 -8.95227012634277 -10.9588085174561 -4.18102416992188 -5.12891540527344 -11.3164344787598 -7.43041191101074 -2.93918762207031 -5.38999328613281 -0.413594818115236 2.53016319274902 9.43262519836426
0.938961150429467 -5.0173414923928 1.98534214713357 -6.00844752571799 0.224008681557397 -6.97286593697288 -6.75093257210471 -11.4601095893166 -9.59427821419456 -8.94042956612327 -3.44004618904807 -6.13931071541526 -11.9477881171487 -7.99941050789573 -3.14851939461448 -4.41643893501975 0.374260070107201 3.17697632529519 8.63700401999734
2.07073022669012 -3.0218467539007 4.02968599146063 -2.97401998693293 3.37747670953924 -4.52001379186457 -3.390970212763 -8.1903152292425 -7.57711790258234 -7.3964690988714 -0.542949659174138 -4.24564550573175 -10.7596053903753 -6.95231626684015 -3.28079412633722 -7.86141393834894 -1.17350576574152 0.180330293828792 9.14454938715155
2.03112318732522 -3.08450791619041 2.35546019294045 -5.30386063835838 1.0077657959678 -5.7865514495156 -6.50210664055564 -11.6698274352334 -12.2702989318154 -8.69620034477927 -3.5441369750283 -10.9683866240761 -8.46100518486717 -4.47698304436424 -6.13220879814842 -7.86234376213767 -2.45577714226463 0.183371569893577 5.21010878302834
5.61303840983998 1.25349174846302 5.44791256297718 -2.36862434040416 3.49211822856556 -4.30394996296276 -4.05791915546764 -7.90016425739635 -7.87713874470104 -8.0264517177235 -1.6221491206776 -9.43698371540416 -6.41963256489147 -3.45775855671276 -5.29120315204967 -7.42152656208385 -2.36909927021373 0.502274860035289 5.18603741038929
3.28764494115656 -0.562036913091486 3.54107816869562 -3.62655679529363 3.48640020543879 -4.42254487817938 -3.3124794179743 -7.63760225122625 -10.1606220418757 -7.34641687219793 -1.21848909204656 -8.68089525049383 -5.98691407983953 -2.61250154321844 -3.69679872339422 -6.59599725549871 -0.643309038335627 1.29643209630793 8.22779138738459
-0.773481585762717 -3.3016207001426 2.91471173546531 -4.11947272040627 2.22282578728416 -4.90614531256936 -3.76380179145119 -8.56922552802346 -7.10347197272561 -7.22948668219826 1.48173882744529 -5.56061766364358 -3.20294592597268 0.327615521170877 -2.29533789374612 -2.3756067536094 0.357970974662088 4.43939950249412 11.3124788024209
-1.57931446595626 -5.13927197022872 0.400383715196089 -7.17019962830977 -0.770707364515825 -9.03222965760665 -7.31536221070723 -12.0522530035539 -9.95984577699141 -10.63269924684 -1.26600765748458 -7.44783710999922 -5.74717640443282 -1.49703716798262 -1.04523586793379 -2.10925793214278 1.72195315794511 4.1177976174788 10.3563807053999
0.922048551386052 0.739381772821599 1.23323438817804 -6.21189882105047 -0.96058847253973 -7.40916253870184 -8.14226152246649 -13.401977556402 -11.7580356771296 -10.0333328420466 -2.20342447107489 -9.37316896265203 -6.14042665308172 -2.03986741846258 -2.70828058069403 -5.77335550134832 -0.370925920659847 1.99440954381769 7.97499750310724
1.94260867725719 -0.189454234730114 3.48504050861705 -4.09912601817738 1.4619778026234 -5.85053173411976 -5.79162136424672 -10.9409419666637 -9.2577315937389 -8.8488189350475 -1.11298099864613 -8.84518162120472 -6.01477733958851 -1.89662472118031 -3.89120212901722 -4.48382107127797 -2.38023678172718 2.91335471760143 7.38577159534801
-0.398885908993808 -2.4727842244235 0.175006684389981 -7.11369151202115 -1.75646227923307 -7.74041766253385 -8.76170558062467 -14.0073625477878 -13.654323759946 -9.63094538775357 -3.58038729754361 -10.5065824421969 -6.60832995501432 -2.00309771624478 -2.84135645953092 -1.98597926226529 -0.0719091328707613 3.38230973157016 5.52751618298617
1.95377274426547 -0.082651892575349 2.71383877667514 -4.62169913378629 0.806435784426604 -5.59067229357633 -6.32363204089078 -11.1830280217257 -13.9083431157199 -8.64168624010953 -3.1146839055148 -10.500529089841 -6.00523451891812 -2.5520675572482 -3.10121420946988 -6.41887358752164 -0.478215018185701 2.03000183972446 7.36526032361117
0.8431246063926 -1.55510499260642 2.90529368140481 -4.14257981560447 1.48332045295022 -4.26634385369041 -5.99065568230369 -9.06115700981834 -10.0211274840615 -11.2017400481484 -3.20257355950096 -9.46184327385642 -4.36186005852439 -1.53355004570701 -4.26145913384178 -3.39057709954002 1.93133375861428 2.07358000495217 10.2746040604331
-0.199723729220302 -1.11259032162753 2.43247460451993 -5.02276564511386 -0.0714335528287009 -6.32173300656405 -7.12843085202304 -10.452010640231 -10.1100440112027 -13.5056166735562 -5.04513884457675 -11.181882390109 -8.91651297482577 -3.61817122372714 -4.54035330685702 -5.85383559140292 -1.5558199969205 -0.18675566586581 9.25031899538907
0.714544851129705 0.292963582819159 2.28679140264338 -4.75389043634588 0.937326986139471 -5.64166967218572 -6.41002408807928 -11.1088346654719 -11.8748792821711 -10.9601320440119 -3.59632627313787 -10.435468118841 -4.50128881281072 -1.60317746942694 -3.14126912897283 -8.38020841425115 -1.36371938532049 0.717127401178534 7.20340212041681
0.953750679709696 -2.31051628806374 0.942037651755594 -6.28909104087136 -1.45142166831276 -6.97354309775612 -9.56772034384987 -13.2242011330344 -13.0667437813499 -14.620334555886 -8.88249581076882 -13.7604331276634 -8.20984451987526 -5.17599098899148 -6.3101767800071 -8.79149620749734 -2.93680184104226 -1.90370171286843 9.16270930550315
1.70888211510398 2.1038272597573 2.88573148033836 -4.3728630326011 0.430643818595193 -5.70984194495461 -7.29358408667824 -11.6635887406089 -10.6339790604331 -14.3182155869224 -6.31960032202981 -5.37219927527688 -6.06124613501809 -1.67846033789895 -1.1725170395591 -5.29103968360207 -0.266446330330588 3.07559754631736 11.6106665351174
2.27004915584217 5.8970213543285 6.78931909907948 -0.272791801799428 3.84478479732167 -2.74013990055431 -3.65374463688244 -7.31409162174572 -6.65380185734142 -12.2973813403736 -3.79444783817638 -5.95238393436779 -5.80747884403576 -2.41055387150158 -3.5530633319508 -7.6285027850758 -2.04235166202892 0.642434180866587 12.0019169460643
3.69039119373668 8.21108688007702 8.44873202930797 1.03332961689342 5.20236266743053 -0.954095233570445 -3.61667000163685 -6.86940704692494 -8.37795769084584 -9.73663269389759 -4.21731315959584 -5.91720901836048 -4.37782417644154 -1.73730408061634 -3.935340274464 -5.61937080730091 -2.81368957866322 1.61047614704479 10.0432316173207
1.68605923219161 5.17520355744795 2.31113552613692 -3.25858188108964 -0.725258593125776 -7.43430781797929 -8.29513240294023 -12.9738357110457 -12.8149936242537 -15.1954486413435 -8.10322833494707 -13.1183917565779 -8.57088351683183 -4.9377028985457 -5.39639926390214 -7.53344226316972 -2.06942058043046 -2.21232676939531 9.14234756989913
-4.36636315259067 2.80819739428433 2.40336646166715 -1.61745606335727 1.93960799303922 -4.53321419629184 -5.64610062512484 -9.69093476208774 -9.90273438366977 -13.2810455408963 -5.40022431286899 -12.4912849512967 -5.45146714123813 -3.28837548169223 -5.32103119763461 -9.27186928662387 -2.54332886609164 -1.53336678418246 10.0533403309909
-1.93078016801314 3.70968652205034 5.38621449904008 -0.949205155806109 3.27138734297319 -3.24081968827681 -5.0207555250688 -8.00323843522505 -8.1283223585649 -13.8828065352006 -4.88414549394087 -12.7249867872758 -6.01358389420943 -3.47000860734419 -5.76469587846236 -6.11682676835494 -4.31754850907759 -1.88765120072798 9.40968156294389
1.65185263373635 4.9290132782676 5.29388525702737 -2.65530488274314 1.93736746527932 -4.99889848015525 -6.59543893120506 -9.05402276299217 -11.0383424498818 -13.513018582084 -5.31823060295799 -13.2529115416787 -7.13954064629295 -3.44840523979881 -9.37081811211326 -7.60868165276267 -3.60406014702537 -1.07367608330467 10.5502934715965
-0.164856910705566 5.93570232391357 4.49345397949219 -2.95945644378662 0.524584770202637 -5.3280782699585 -8.43517398834229 -12.1046915054321 -11.8625211715698 -14.8360528945923 -8.13835430145264 -14.8226594924927 -7.41060924530029 -5.37075138092041 -11.2284822463989 -7.64361476898193 -3.47730922698975 -1.5313081741333 10.2267274856567
1.77805804339322 6.34619902697477 3.97489737597379 -3.57359600934115 -0.423478135195644 -5.98574925335971 -8.61590290936557 -11.7932710734281 -12.6126718607816 -17.3379812327298 -8.90717984112826 -12.9779958811673 -7.34221936139193 -4.67553997906771 -11.1159391489896 -6.89763546856967 -4.01041317853061 -0.74091244610873 10.7586417111483
-0.921471855857156 4.79857990958474 3.303297736428 -3.18023803017356 1.83179924704812 -6.19882895729759 -6.07483985207298 -9.22449614784934 -8.9673149802468 -15.4643967368386 -7.4573052146218 -13.6080963828347 -6.20233275673606 -3.9568169333718 -10.0081913687966 -7.60568358681419 -4.55882384560325 -0.895406029441141 7.94794151999734
-0.999873464757744 3.1571175401861 4.1302153413946 -3.30884868448431 1.10118930990046 -4.85019809549505 -7.16109973734075 -11.2996743375605 -9.10170299356634 -11.8364403898066 -5.41165859049017 -6.87388355081731 -4.21086246317083 -1.423367803747 -6.2091286832636 -5.68790752237493 -2.11269504373724 1.97136943990534 13.0086237734014
-3.43284572254528 0.421226848255504 1.51646839488636 -4.60063899647106 -2.0197960246693 -9.56885303150524 -5.82273830067028 -8.21864093433727 -5.42448581348766 -12.2407223094593 -4.85608256946911 -9.84947551380504 -6.16733707081188 -2.43748439442028 -5.23696674000133 -7.00024760853161 -1.95643390308727 0.73611103404652 12.1619361530651
-3.80962539152666 -1.44285750822587 1.64746880097823 -5.4156777902083 1.23550056977706 -6.8657510323958 -5.80566573576494 -7.80768752531572 -8.41583991484208 -14.6030213876204 -5.85448050932451 -11.0614354653792 -6.26402831511064 -4.47517180876298 -10.3826730294661 -8.3866078896956 -2.95851111845537 -1.10881782011552 10.9712908224626
-2.51442789597945 0.723168615861372 1.7958195252852 -6.09851336045699 -0.345959420637652 -10.0672347502275 -7.66826700730757 -12.6459891752763 -9.58638071580367 -11.8344638304277 -3.54569315476851 -10.4657638029619 -4.65080141587691 -1.75966906114058 -4.30605005784468 -4.84411119981246 -3.74754023118453 0.445931677384809 8.23760438398881
-3.07142709385265 -2.05146669041027 -0.320973144878042 -7.3876559604298 -1.53310655247082 -10.1215770114552 -7.1733062137257 -11.086016403545 -6.84603379856457 -12.7519442905079 -4.30507920872082 -10.3021647800099 -3.57734941135753 -1.18949960361828 -5.7594649661671 -5.11353944431652 -2.26050065647472 0.486361755024301 11.9475228916515
-1.24481483806263 1.10325339924205 3.42830756794323 -3.58973022807728 2.43098834644664 -4.86786171306263 -3.70699211467396 -7.92958160747181 -10.4765367161144 -5.66541572917592 -3.15447899211537 -10.4143590580333 -2.43126579631459 -1.58574196208607 -8.31793686259877 -4.24893661845814 -3.14785095561635 -0.980177844654431 11.0265183795582
-1.13528896678578 -0.814289821277963 1.65638278614391 -4.63872982371937 2.21655963550915 -6.46195484508167 -3.45156551707874 -4.04122806895863 -6.55846668590199 -8.45133472789417 -1.80384327281605 -9.29525257457386 -2.07127643931996 -2.72475696910511 -8.68182064403187 -4.33656002391468 -0.989147914539682 -1.63656116832386 11.5092170108448
-2.26031469865279 1.13858437971635 4.92670369581743 -1.69560980363326 4.46011281446977 -1.47860502763228 -3.42796492143111 -6.47279524369673 -6.71311926408248 -10.9739682631059 -1.79022192521529 -8.99535727067427 -3.2905595259233 -1.88067030473189 -7.18048643632369 -8.10600828690962 -2.63632559342818 -2.43139624162154 9.31640840010209
-2.02003668871793 2.10138321789828 5.19801236065951 -1.8721847447482 3.28524495038119 -2.07826994982633 -5.02898215380582 -9.51097487536344 -6.93646048632535 -12.0174617680636 -5.39209555712613 -9.93407820788297 -4.91036986437711 -4.2535495671359 -11.0583667668429 -6.09493636217984 -4.35227393237027 -2.96891593066129 9.40341854962436
-1.83767484318127 0.430866492878305 4.35462595332752 -2.19449018131603 3.93303800929676 -2.8319222797047 -4.99784635197033 -8.11847280155529 -9.99974034916271 -13.4846608508717 -4.54527829777111 -11.3066880572926 -4.46596501957287 -1.80433820377697 -6.70503781925548 -3.57742093693127 -0.415584312785757 1.47215296138416 12.9011633526195
-2.60995418375188 -0.178828542882744 4.25846069509333 -2.07019359415228 4.00593822652644 -3.64132243936712 -2.59341365640813 -6.01173717325384 -7.06929904764349 -9.48864108865911 -2.28967983072454 -8.67127353494817 -2.91324550455267 -0.367358511144463 -6.82903987711126 -3.81647617166692 -1.82883960550481 0.190914804285224 12.6889125650579
-5.63699356425892 -3.57735840190541 -1.07642761577259 -6.59360901225697 0.909562908519398 -6.98458305705677 -3.57661072124134 -6.68104950297963 -7.20196739543568 -7.70123306621205 -1.02199570048939 -8.1165544163097 -3.70179954875599 -0.617899097095837 -6.85054603923451 -3.28718010295521 -1.71941200603138 1.38244994770397 12.1355508197438
-2.2676737091758 -0.854345538399436 1.10209824822166 -6.06482718207619 1.19168641350486 -7.34134123542092 -4.91902945258401 -8.48696158149026 -11.6209490082481 -7.74915907599709 -3.27007124640725 -10.430992343209 -6.18629477240822 -2.80879042365334 -9.6967623017051 -7.10833952643654 -5.25330183722756 -2.24596998908303 10.6599920012734
-0.659571873057974 1.66142727244984 4.02995087016712 -3.10951541553844 3.57235790599476 -4.84782527576793 -3.13095401417126 -7.01379703174938 -9.3405105937611 -5.18679546009411 -0.991133915294302 -6.04133914600719 -4.72765468250622 -1.51831172596325 -8.10750507007946 -6.62099002491344 -3.90004657398571 -1.95704387318004 11.4845588337291
-3.13215059800581 -1.58160204453902 4.21405797438188 -1.94886774583296 4.20593171553178 -3.85551447434859 -0.433422036604448 -1.68621820970015 -3.55684465928511 -5.28284067674117 1.57344823317094 -6.88150972886519 -5.09537691636519 -2.46069712205367 -7.95284647508101 -8.40328592820601 -8.12016481919722 -2.11964792771773 8.74884515242143
-2.80306372209029 -2.87975058122115 3.04266896681352 -2.48152479691939 4.32560697035356 -4.32479223771529 -0.576917024092239 -4.21513685746626 -4.68821272416548 -4.62636885209517 1.43247476057573 -6.10429129167036 -5.03230413957075 -1.23472914262251 -6.77777990861372 -6.00900015397505 -6.2524922804399 0.73452439741655 11.1857539697127
-1.66843244379217 1.76183298284357 7.33931043798273 -0.233604639226741 5.85197427923029 -2.34090635126287 -0.365486353093928 -4.42912504022772 -4.77939245050604 -11.929487436468 -4.41108533685858 -11.303037851507 -6.03328344171697 -4.04529020136053 -8.57798406427557 -7.44553586786444 -5.82914945429022 -1.5182821447199 10.9483840768987
-4.38021232431585 -0.935836332494564 2.29645012075251 -4.52914382761175 1.85632942373102 -4.55535651987249 -7.15161468332464 -8.35230399912054 -12.6552004987543 -10.7191386396235 -6.75989105051214 -13.4448599988764 -6.66838409250433 -4.46409942453558 -11.3178973371332 -9.42286063974554 -4.18145896738226 -2.74159766977484 9.89198539907282
-5.37404288378629 -1.64739836779508 3.10180054577914 -2.31801451769742 4.26266251477328 -4.07141722765836 -0.317280188473788 -0.973467245968905 -3.03678168383512 -6.56832350817594 -0.563583746823397 -8.00977744189176 -4.26962317553433 -1.33889617052945 -4.96640814867887 -8.19706954089078 -4.91966475573453 -0.784767523678866 9.47476063641635
-4.47198281721635 -1.30650506453081 5.14398302598433 -0.103654722733932 7.03706087632613 -0.271205763383346 1.69503607316451 1.14974798722701 -1.70317063765092 -3.88850388960405 1.17223372025923 -5.77405915693803 -1.38143907026811 0.178123612837357 -5.4255350633101 -4.35244546370073 -2.58002839521928 0.69550718827681 11.187366624312
-5.57074733213945 -1.25753016905351 3.30354313416915 -1.02284808592363 5.48361687226729 -2.46400065855546 -0.356557802720502 -2.72034831480546 -4.63049693541093 -5.22248073057695 0.0559483007951229 -4.96827121214433 -3.23366351561113 -1.0347976251082 -6.53524012999101 -5.20823474363847 -4.11220546202226 0.354982419447467 11.0911231474443
-4.84989295439287 -1.28102240995927 4.43533291383223 -0.854050974412399 6.75298943086104 -0.896251062913375 1.15953316255049 0.298445363478226 -2.39764914946123 -3.60645041899248 1.20255722566084 -6.56634459929033 -2.3524526162581 -1.41760955290361 -7.839518885179 -7.40445647673173 -5.57205901579423 -0.935639719529586 9.71252502961592
-5.13469875509089 -2.69970691854304 3.37825023477728 -2.41055477315729 4.61194812601263 -2.41103542501276 -0.71163166219538 -3.31920421773737 -5.14567554647272 -4.68674457723444 1.03168689554388 -3.0144194429571 -1.09083355123347 1.75956737344915 -2.5384730165655 -3.25528705770319 0.163478964025323 3.44102012460882 14.3206645185297
-4.93300543698398 -2.5108119097623 2.16449059573087 -3.21394453915683 3.93273152438077 -2.9249735918912 -1.57848845395175 -3.94464217099276 -7.53539000424472 -5.7979155627164 -0.718590840426359 -4.95099554928866 -3.12640868100253 -0.00889120968905388 -5.41602812680331 -2.33823119076816 0.613518610867587 1.4125393780795 13.7546652707187
-4.01682056080211 -0.398198734630238 2.88554035533558 -4.28551067005504 3.19424663890492 -4.96383060108532 -3.81826175342907 -5.76054347645153 -7.46273959766735 -9.32902110706676 -3.26796878467907 -7.4879299510609 -5.2374416698109 -2.53733600269664 -8.74806941639293 -5.60573733936657 -3.48389018665661 -0.320981632579457 10.3013270984996
-6.90730303851041 -5.73100108233365 -0.715948286923496 -6.62347239581021 0.747506913271817 -6.12087458697232 -4.98025149432096 -9.10937899676236 -9.24678439227018 -7.18099421587857 -2.64225024310025 -7.02683085528287 -4.23622149554166 0.600498017397793 -1.04295939532193 -4.69610613909635 0.000778016177090279 3.77420311841098 13.0794447031888
-4.63564734025435 -1.25724844499068 2.28029199080034 -3.92020468278365 3.02094693617387 -3.70852140946822 -3.14150862260298 -5.79266790910201 -7.4468656019731 -7.36664442582564 -1.1407247023149 -5.66814283891158 -3.10160688920455 0.571813063188031 -3.84442381425337 -5.83058599992232 -1.41302732987837 3.05019994215532 12.4128937287764
-4.64899635314941 -2.19046592712402 2.84621524810791 -2.86919784545898 2.94707775115967 -4.17461776733398 -0.680755615234375 -3.83174896240234 -6.67877769470215 -6.56361389160156 -0.00552749633789062 -5.73284149169922 -3.09855842590332 0.603237152099609 -3.36638832092285 -4.0101261138916 -1.00309944152832 2.61323165893555 11.9877104759216
-3.50808176560835 -2.28626665635542 2.46197476820512 -2.1166633085771 4.63285031752153 -3.36956438584761 -1.61101183457808 -3.60597261949019 -7.4997371153398 -5.06013712449507 -1.23325953050093 -6.82484087510542 -1.11193117661909 1.90194859938188 -3.42865023179488 -3.01153025193648 1.18960729078813 3.99939218000932 13.6770903153853
-5.41866537440907 -2.70390745509755 1.04700235020031 -3.90310713161122 3.62303117405284 -3.73333593715321 -3.79192968715321 -6.97056623805653 -9.75499578822743 -8.48560758937489 -2.73864408839833 -6.44516416896473 -1.2955155025829 2.33570245396007 -0.48844190944325 -2.28179785121571 3.16205838810314 6.29231217991222 16.5627737392079
-4.21941440755671 -1.1107947176153 1.99586231058294 -3.91749828512019 3.90717346018011 -3.00392978841608 -2.92112415487116 -3.51480358297175 -8.62898510152644 -10.317578012293 -2.9566428011114 -6.49352138692683 -1.90977352315729 -0.599587137048896 -7.22475879842585 -4.8587309663946 -1.55523937398737 1.34374172037298 10.7735346013849
-3.05552934299816 1.15462232936512 3.95431639064442 -1.88830064426769 3.99775339473377 -1.90307115208019 -3.1246001590382 -6.74326585422863 -7.44048761021007 -12.9662101138722 -3.84635041843761 -8.83088945042003 -2.35596917759289 -0.021803604472769 -5.14409898411144 -3.30350564609875 0.735501540790903 3.09535719264637 11.5314595829357
-1.50537265430797 2.51074444163929 6.08103119243275 -0.319705616344105 4.48522507060658 -1.90599216114391 -3.89833797108043 -6.91912044178356 -7.86913264881481 -12.8319412578236 -4.20606006275524 -8.19359172474254 -4.58089603077282 -3.66379512440075 -8.86242831837047 -8.05307735096325 -4.45030940662731 -0.474675785411488 8.76210914958607
-2.02341677058827 0.0797593463550932 4.70671437870373 -0.61445642818104 4.76556180607189 -3.08070589412342 -3.52497698176991 -7.67720438350331 -7.33296228755604 -11.6760866772045 -3.58924509395252 -2.22913385738026 -2.64576174129139 0.488263832439078 -3.95585085261952 -5.97141291011463 -1.58614374507557 1.16602681766857 10.4398581851612
-3.9017955606634 -0.877358609979805 3.6246469671076 -0.412024671381172 4.94443685358221 -1.96148603612727 -3.26958959752863 -5.58387869054621 -8.44386022741145 -10.0850765054876 -4.83759420568293 -5.93761556798762 -4.07427137548273 -1.56643217260187 -6.75464552099055 -3.63739507848566 -1.5120078867132 3.72685224359686 11.4386408979242
-4.7407941384749 -3.171940760179 2.79795460267501 -1.28131957487626 4.94456104798751 -0.838932947678998 -5.00129409269853 -8.03155036406083 -11.4566602273421 -6.68262381987138 -5.26800246672197 -5.92949386076494 -2.79828734831376 0.392920537428424 -3.52224250273271 -3.61291976408525 -1.08838553862138 3.79512505097823 9.64397625489669
-2.1731066530401 0.829153555089778 4.79049064462835 -1.61279056722467 4.99799205606634 -1.77649639303034 -3.85234783346003 -5.73226879293268 -9.15076397115534 -11.023770791834 -4.53462360555475 -8.47843692952936 -3.23603008443659 -0.553328973596745 -2.54601619893854 -5.85900448018854 -1.5832629030401 1.61465503519232 10.1093092138117
-4.43603807796131 -0.217543662678111 3.85309690128673 -1.65197283137928 3.51809304844249 -4.21892267573963 -3.48679643977772 -7.06816583980213 -8.33818727840077 -9.93871599544178 -2.96742159236561 -4.33156114925038 -3.3749437939037 0.258017479289663 -4.14016825069081 -4.78106790889393 -0.387745917927134 2.44947427402843 12.09689468037
-3.84071038853039 0.115926040302622 3.72142435420643 -2.54941438328136 2.55786253322254 -5.12826989780773 -5.10648988376964 -6.49438356052746 -9.12961267124523 -12.8325183261525 -5.72848580967296 -11.8469493259083 -6.99774049412121 -4.23700593601574 -10.8792826999318 -8.08914827000011 -5.31390069614757 -0.914929138530386 7.63069654811512
-1.53302076513117 1.94356462305242 5.94999620264227 -1.07319334203547 3.45117494409735 -4.74506071264094 -6.19025114232844 -9.74692419225519 -10.6870792215521 -13.3177955454046 -6.3816669290716 -11.4088771646673 -5.07853201085871 -2.06875112706965 -5.82408216649836 -6.8063438242132 -1.97376325780695 1.40959665125067 8.87851926630194
-1.40909330194647 2.08732088262385 5.6129585092718 -1.64496938532049 4.55259283239191 -3.52450696771795 -3.71948186700994 -7.17373029535467 -6.54528943842108 -10.8190263921564 -3.43230192011053 -8.52757016962225 -3.64461652582342 -0.109246652776545 -5.11333219354803 -4.86595861261541 -0.879146021062677 2.42670782262629 11.0485254114324
-1.59494433836504 2.47727646394209 5.74093594117598 -1.43191180662675 3.81043972535567 -3.12620196775957 -3.79372249083086 -7.74701152281328 -8.57246623472734 -9.23174891905351 -2.37634501890703 -8.70550761656328 -5.2469256921248 -1.23866877989336 -6.95135722593828 -3.38257251219316 -0.906629900498825 1.20015301270918 10.0276447729631
-3.53876477154818 -0.574897584048184 3.38171881762418 -2.59715062054721 2.81565398302945 -4.47949391278354 -4.84461766156283 -8.36333447369662 -9.01885586651889 -13.7687738505277 -5.40093975934115 -11.1411054697904 -4.65823346051303 -1.87251454266635 -6.21447354230014 -4.33526974591342 -0.245532807436856 1.37932414141568 9.43540972796353
-3.79520328695124 -2.36819179708307 2.07163326090032 -5.65926654989069 1.17237941568548 -5.70810230428522 -8.80876072103327 -12.0113020723516 -13.2159395998174 -15.1847315614874 -7.14525516683405 -12.7757921999151 -5.50214870626276 -3.92760379964655 -9.25521763021296 -5.40594013387507 -1.56222446615046 0.224732320958918 9.06889812296087
-4.3776894569397 -1.64455995559693 2.72763624191284 -4.67818078994751 1.94013776779175 -5.38019762039185 -10.1169472694397 -11.8417073249817 -14.6321488380432 -16.8174019813538 -10.8783436775208 -15.0932656288147 -6.73607454299927 -5.96416864395142 -11.9627686500549 -8.49919710159302 -6.57344827651978 -2.23675165176392 8.47169675827026
-3.59071531295776 -0.453033351898192 3.1795636177063 -3.74244298934936 3.45650014877319 -4.5652979850769 -5.73017873764038 -6.03349866867065 -8.75772657394409 -14.1572913169861 -6.55830373764038 -12.9560145378113 -7.48276128768921 -3.93245115280151 -9.27524366378784 -6.29560461044311 -2.87408628463745 -0.0354041099548326 8.55624113082886
-2.74874825911088 -0.291394667191938 3.24769453568892 -3.10451264814897 4.45753626389937 -3.30177827314897 -3.57057710127397 -5.73545594648881 -7.14108987288041 -12.9767241044478 -5.28985925154252 -12.3495764298873 -5.54529328779741 -4.8957743211226 -12.2304243607955 -5.8037333054976 -5.76841874556108 -2.4781946702437 5.15559153123336
-2.58522908470847 0.0726631424643784 4.18871004798196 -2.59212033531882 5.08924467780373 -2.35980908653953 -3.72921864769675 -6.48488728783347 -8.27431790611961 -11.6897956588052 -4.26649968407371 -5.09054868004539 -3.92602460167625 -1.80133549950339 -8.62400548241355 -5.09817425987937 -3.9191219069741 -0.231974766471168 7.22365553595803
-3.15149719064886 -0.243355100805108 4.56724804097956 -1.72779113596136 6.04688900167292 -1.76945335214788 -1.79081756418401 -5.27436096018011 -4.1673224622553 -9.99461395090276 -1.03405982797796 -0.763050382787529 -3.09628516977483 0.283992463892158 -4.48618537729437 -4.96121055429632 -1.10331184213812 1.41474502736872 9.74335926229304
-2.37450485229492 1.86813087463379 4.98581047058105 -1.23381309509277 5.1144344329834 -3.07200698852539 -3.48913078308106 -6.3949764251709 -8.20850257873535 -10.0989177703857 -3.26639633178711 -2.97523384094238 -4.33554725646973 -1.58573417663574 -7.31249122619629 -4.32334785461426 1.37260551452637 1.80568428039551 8.36524314880371
-4.1803634556857 0.43440361889926 4.60441609295932 -1.04218367663297 5.71731587323276 -2.09092215624722 -3.01146773425015 -7.26831320849332 -5.54988936510953 -10.1970088872043 -2.00359038439664 -1.85517195788297 -2.57886199084195 0.258826455202971 -6.19723776904019 -4.67522124377164 -0.096781531247224 2.6844522562894 7.61075516614047
-0.510405566475608 -1.16826918341897 4.41577908776023 -2.84713461615823 4.56425759575584 -2.34453299262307 -3.78109457709573 -7.6283712647178 -6.40947821357033 -11.5054369232871 -3.12279036261819 -1.49149801947854 -1.98412802436135 0.59160325310447 -5.51937964179299 -4.49962904670022 1.12693116448142 2.98014066002586 6.50081727287986
-1.57942510084672 1.73630976243453 5.13299536271529 -1.35802960829301 5.88484167619185 -0.652243856950239 -1.51367879347368 -5.62028623060747 -4.79994130568071 -9.24519849257036 -1.7501480622725 -1.22799802259965 -0.78835988478227 2.08423304124312 -4.92747044996782 -4.4432747407393 -0.274575476212934 3.67179846330123 8.75962709947066
0.14949228113348 4.00881864374334 6.7156324559992 0.633438127691097 7.44924642389471 -0.192918760126286 -0.816503507440739 -3.16152380163019 -5.01676366979425 -8.00813673192804 -1.40940473729914 -1.8720836466009 -1.74137685949152 1.27755548303778 -4.39705274755304 -5.86417577916925 -0.762758237665349 3.35565664117987 9.2132435018366
-5.33173555027355 1.72967344630848 3.94826132167469 -2.77544587742199 4.67561918605458 -4.57192987095226 -2.69613450657238 -4.44195550571789 -7.16121667515148 -9.75299829136242 -2.21573251377453 -6.3115157474171 -3.07983583103527 0.146738113056529 -3.53208535801281 -5.23384469639171 -0.402219711650503 2.31872373927723 9.87038141597401
-2.56435502659191 3.11992155421864 4.06252180446278 -2.46561158787121 5.27701937068592 -4.6116362918507 -2.24903405796398 -4.98268235813488 -5.68210710178722 -8.26014436375011 -1.61076081882824 -4.29269899021496 -1.62099374424328 2.26551138270985 0.584061492573131 0.0538090359080918 5.0181187282909 4.34585176814686 11.5490392338146
2.36041335192593 5.11257056322965 3.36830691424283 -2.82442208203403 3.937989989194 -4.81407471570102 -2.81626053723422 -6.98810692700473 -4.38445206555453 -9.59541054638949 -1.9951564875516 -2.17819519909946 -2.76770325574008 1.01537589159879 -3.19659729870883 0.779076376828279 3.58668021288785 5.52928809252652 12.151371756467
4.62693002007224 5.41455724022605 3.95488717339256 -1.56628344275735 5.36621930382469 -2.63563082434914 -2.3772518418052 -4.35340998389504 -6.68244478919289 -7.48008463599465 -1.71297381140969 -0.712409236214377 -2.31234667517922 1.73315121910789 -2.46528742530129 -0.993956782601096 2.6446216323159 4.69929291985252 13.115490696647
-1.99170415184714 1.23548205115578 1.76608355262063 -4.13098065636375 2.2047966263511 -5.54112546227195 -3.53547208092429 -5.73705403588035 -8.14224164269187 -8.22229306481101 -3.05979268334129 -4.54162518761375 -4.5411922194741 -0.332589314200661 -3.51351086876609 -3.5033389785073 1.84162409522317 3.15948374488137 12.1838882706382
-4.92366061644121 -0.99173007444902 0.698018689589066 -5.36760173277422 2.8703028158708 -4.65520129637285 -2.73500285582109 -5.72851977781816 -7.61444507078691 -7.50719294981523 -2.86883006529375 -3.08387790159746 -3.89385829405351 0.181741376356644 -4.24404178099199 -2.36071811155839 3.05012669129805 3.78829636140303 14.5618065790697
-3.15360535708341 -0.612524882229891 0.818484410372648 -3.82749070254239 3.78440485867587 -3.38294114199552 -1.44289101687345 -4.7404259595004 -4.67820824709806 -10.9889420422641 -2.83798684206876 -5.23194016543302 -2.73934449282559 -0.000182047757235182 -6.06669892397794 -3.69971932497891 1.46352492245761 3.99560271176425 15.0493727770719
-2.77627234025435 -3.99918798966841 1.20459695295854 -2.71503309770064 2.30955262617631 -5.52801756425337 -1.7283711866899 -2.64120916886763 -4.80518965287642 -9.93000082536177 -2.05965475602584 -5.38724188371138 -3.89659170670943 -0.263550324873492 -4.71761564774947 -2.39125685258345 1.87206025557084 3.20255227522416 14.9349312348799
-3.5524111921137 -4.61294662302191 1.01457298452204 -4.2830249006098 2.87562740499323 -4.95601379221136 -3.12152396982366 -7.54770957773382 -5.50898658579046 -10.4518977338617 -2.31199752634222 -7.87372505014593 -3.71360694711858 0.252144700830634 -4.13733016794378 -1.35279952829534 3.28129757100886 4.15235412771052 16.652661449259
-3.63619893680919 -3.52076619755138 0.928256095539439 -4.89223569523205 2.19531732905995 -4.9628419269215 -5.2572526324879 -9.10777372013439 -10.1508931506764 -13.4653596271168 -5.18385022770275 -6.65072911869396 -5.82535451542248 -2.59667867313732 -7.78602880131115 -5.31451696049083 -0.928553520549428 -0.0373162616382956 13.277586997639
-6.45116377743808 -6.22827483090487 0.227066508206455 -4.54692603024569 2.94050072756681 -3.62245131405917 -5.38188887509433 -8.24788428219882 -10.1170001116666 -14.1902365771207 -5.72091818722811 -9.36640120419589 -4.00816107663241 -1.30378867062655 -6.438022145358 -2.66887427243319 2.10779046145353 1.70438431826505 14.5102777394381
-4.88873467878862 -2.55027947859331 0.442594666914506 -5.93055901960893 -0.107929091020065 -7.30106721357866 -6.60608087019487 -11.6276396317915 -8.30525002913042 -14.2174738450484 -6.70113358931108 -11.6015814347701 -5.34902368025346 -2.04500947432085 -4.89379296736284 -3.87047944502397 1.99396338029341 1.02387251420454 14.1142674879594
-4.38814420700073 -0.74112958908081 1.51760416030884 -3.65373487472534 3.04641561508179 -4.52595586776733 -3.45737142562866 -4.83853597640991 -8.17554349899292 -10.9213320732117 -4.8685996055603 -10.9096762657166 -5.47124357223511 -3.04283590316772 -6.34154386520386 -7.41993970870972 -1.88215703964233 -0.895313930511474 12.4876606941223
-4.1605391849171 -3.69604257236827 1.80214926112782 -4.03987268101085 2.24627729762684 -5.39028504978527 -3.95050767551769 -6.67850259434093 -9.66776803623546 -7.37961343418468 -3.36187890659679 -9.61357263218273 -5.54151109348644 -2.45775750767101 -8.41448739658702 -7.32162240635265 -2.49576905857433 -1.22096208225597 11.306206668507
-4.99672462289984 -3.47886611765081 1.36117408925837 -4.8120474988764 1.40838478261774 -6.67927696054632 -4.52843238657171 -6.1620288068598 -8.56515266245062 -13.3597788984125 -4.61642982309515 -9.67265655344183 -4.93677093332464 -1.64788963144476 -6.44214011972601 -7.40593292062933 -3.51963378732855 0.139336091821843 13.2253303354437
-6.92901221188632 -5.25187674435702 -0.514751347628508 -6.64669600400058 0.576755610379305 -5.57156363400546 -5.48204031857577 -9.69032469662753 -9.38126555356112 -13.9740866747769 -5.30953780087558 -10.4839839068326 -5.59384528073398 -1.52019301327792 -5.99277487668124 -6.05153075131503 0.137310114773836 0.995687571438875 14.3986502560702
-4.43221652291038 -5.13984858772971 0.31614697196267 -5.33337771675803 0.420965316078881 -5.07029902718284 -8.49183070442893 -10.5857027747414 -13.3651522376321 -13.7795351722024 -6.29413974068381 -13.4465006568215 -7.05368411324241 -3.60277545235374 -7.37078845284202 -6.4665659644387 0.0135098717429436 2.70865261771462 11.5959306977012
-4.28581675616178 -4.04851969805631 2.15543881329623 -4.18893870440396 2.66528073224154 -3.17551859942349 -5.6019979390231 -7.7953802022067 -9.17881640520963 -14.8810411366549 -7.04372271624478 -10.3012052449313 -5.57754763689908 -1.8477483662692 -6.10169467059049 -6.29439410296353 -0.323494521054354 1.64465466412631 11.4373201456937
-4.34879774613814 -3.5158051924272 2.25392823652788 -2.70704931779341 4.40757089094682 -1.17254156632857 -3.33849234147505 -6.47115988297896 -8.40614218278365 -11.6665639357133 -5.97936911149458 -11.3701753096147 -5.27396864457564 -1.74273581071333 -7.12032980485396 -4.79382605119185 -0.982134767012163 0.28892426924272 12.867824606462
-2.87359409332275 -3.57959156036377 3.50149078369141 -1.79159717559815 4.91816921234131 -1.10576038360596 -3.83237628936768 -6.19626216888428 -8.51504878997803 -9.04727725982666 -5.40351848602295 -10.6653688430786 -4.59445934295654 -1.8693998336792 -9.03419666290283 -6.91523723602295 -4.03048305511475 -3.76458721160889 10.1130039215088
-2.82967941110784 -1.08837119882757 1.91092117482966 -4.21117202585394 1.82575805837458 -3.68167678659612 -5.23443595712835 -9.40189544504339 -11.0680026227778 -12.4282015973871 -6.449956815893 -12.0792807752436 -6.11045638864691 -2.66093627756292 -6.46878806894476 -4.76117698496038 0.665031511133368 0.238222200220282 12.9843202417547
-4.13185751654885 -2.63678038337014 3.25064313194968 -1.88640463568948 4.56079518578269 -0.395725848458031 -2.57256567694924 -4.95607245185159 -7.56066191413186 -10.2376600525596 -3.25726568915627 -5.48567068793557 -4.61489165045998 -0.538090350411156 -3.44944250800393 -4.20877135016702 1.09080445549705 2.50592362663962 14.3105753638528
-4.95938766652888 -3.15331543142145 2.41668998544866 -2.80716789419001 3.91668712442571 -1.3692082231695 -3.84870422536677 -7.19199836904352 -7.97971809560602 -10.8447731798345 -3.43883217031306 -6.08778274709528 -2.67628181630915 1.81496536081487 -0.508206254785712 -2.49221313649958 3.63178169077093 4.72908698862249 13.9863535100763
-5.37376858104359 -3.70783878673207 2.29750560413708 -2.62363697398792 4.79704879413952 0.542781101573599 -2.4298694263805 -4.37507511485707 -6.68861461986195 -10.3627250324596 -3.74147297252308 -6.56974483836781 -2.34458805431019 0.0569603313099272 -1.11544300426136 -1.78344036449085 5.03016780506481 3.54554389606823 14.7951524127613
-4.57643655430187 -4.46267274509777 1.10644766200673 -4.88041452061046 2.52197595943104 -2.53056672703136 -3.87573388706554 -7.11747888218273 -8.33879045139659 -13.5571074832569 -5.22728112827648 -8.69985917698253 -5.59660485874523 -2.58565286289562 -5.90840295444835 -5.59678605686534 0.364613021503796 -1.30094865452159 8.78315111507069
-5.43376905267889 -6.58934194391424 0.742716008966621 -3.10635167902166 1.94174593145197 -3.94788152521307 -5.06392652338201 -8.0836313421076 -7.74740392511541 -13.6514509374445 -5.26308233087713 -7.91374379938299 -4.52262670343572 -0.991994684392754 -4.51794416254217 -3.95179158991033 0.911375219171699 0.689380819147285 7.36470144445246
-6.33620092218572 -6.82809469049627 -0.381077020818537 -5.29753515070135 1.58482149297541 -3.59018537347967 -5.18957921808416 -8.15862867181951 -10.2570306951349 -9.02010557001287 -4.4179632360285 -4.48414632623846 -3.69864103143865 1.34604623967951 -1.91100141351873 1.09986284429377 7.0789382761175 4.84157827550715 12.0711763208563
-7.71123055544766 -5.8645527752963 -2.57906273928555 -5.36569336977872 0.206169804659758 -3.96140984621915 -6.94419602480802 -9.34997681704434 -10.4348347577182 -12.5564816388217 -6.00856331911954 -4.13859871951016 -4.30505684939298 0.630610188570891 -2.36696747866544 -0.580006876858796 5.20905848416415 4.09102030667392 13.0169260111722
-9.2620583447543 -9.60460862246427 -3.94548615542325 -10.2667961987582 -1.57900628176602 -7.25102433291348 -10.3240490826693 -14.2254830273715 -8.75429543581876 -10.5278359326449 -5.11221894350919 -7.28740510073575 -6.96632584658536 -2.43470200625333 -6.12057122317227 -3.79559525576505 1.1911543932828 0.779525670138273 11.7513727274808
-5.95047336058183 -6.56404834227128 -1.26390414671464 -7.22496943907304 1.2188400702043 -4.02440982298418 -7.41706042723222 -11.2514911218123 -11.5818744225936 -4.97834163145586 -5.36994319395586 -7.93587832884355 -4.24511104063554 -0.294724993272261 -3.65643268065019 -0.796451143784957 5.39122337861495 4.46157497926192 13.064183659987
-4.86897678375244 -3.83306140899658 1.77159862518311 -3.28138561248779 3.66966514587402 -2.05272312164307 -5.17535800933838 -9.00117702484131 -9.38041706085205 -13.5865156173706 -5.58393688201904 -5.63635654449463 -3.9141637802124 0.730426597595216 -1.83331699371338 -0.608381462097167 5.02979831695557 4.89596252441406 16.0105293273926
-6.5740800077265 -6.94949199503118 0.237676126306706 -4.55400325601751 2.5274824922735 -2.99535419290716 -4.71246768778021 -7.55665256326849 -8.909744756872 -13.8207936460322 -5.27545978372747 -10.1985936338251 -3.78563930338079 -0.352551000768489 -1.69004298990423 -1.03102542703802 5.35663555318659 3.36571453267878 14.4160308664495
-4.85497812791304 -2.62882380052046 1.41331334547563 -4.86375765366988 2.39892430738969 -2.13571314378218 -5.53305773301558 -8.4493709044023 -10.5314288572832 -13.6586108641191 -7.46705584092574 -11.5872970060869 -5.45593790574507 -2.23969797654586 -5.34219507737593 -0.615075631575152 3.91801114515825 3.67695661024614 9.94306607679887
-4.54599981307983 -8.63132314682007 -2.28573637008667 -7.92027311325073 0.615815830230712 -3.78304510116577 -7.69827489852905 -11.7375910758972 -11.0227358818054 -14.2864687919617 -6.24941473007202 -10.8956110954285 -4.05690603256226 -1.06863050460816 -7.07708768844605 -1.38819532394409 1.62501878738403 1.99801988601684 9.6946665763855
-5.53372657082297 -8.69934546730735 -1.70999228737571 -7.12870871803977 0.834096076271752 -3.49364554665305 -6.60596358559348 -10.0816162802956 -10.0213993766091 -15.4312504508279 -6.8234184958718 -9.97099387428977 -6.07506453774192 -2.26625525734641 -6.41861045143821 -0.84299552223899 4.4969521782615 0.993996741554955 7.99291622855447
-10.3674590457569 -8.071482406963 -2.0349776614796 -8.1979758609425 -0.69815515171398 -5.00530313145031 -8.55674050938 -12.4213969577443 -12.4123999942433 -15.2165648807179 -9.14293168674816 -11.9851291049611 -5.79604600559582 -3.08739732395519 -2.87637780796398 -1.19696687351574 3.05371118892323 1.42453886378895 8.45942808498036
-8.38364692167802 -7.88725753263994 -2.28085036711259 -7.57724662260576 0.252200169996783 -4.73875327543779 -7.49095817045732 -10.1650895638899 -13.6251878304915 -14.9424066110091 -8.1597165627913 -13.3845128579573 -7.80099578337236 -4.36534781889482 -4.18104644255205 -2.26299567656083 2.89798550172286 -0.334860758347943 8.51351360841231
-8.96750024448741 -9.82097200046886 -3.20263436924327 -8.89349130283702 -1.52269128452648 -4.89959863315929 -7.50435975681652 -12.4242854465138 -13.6032023776661 -11.1010012973439 -7.64640000950206 -11.8444495547901 -4.96136048923839 -2.20799401890148 -1.92641786228527 -0.204045807231555 3.76193853725087 1.77686926234852 9.42087980617177
-7.6744139064442 -9.08714889179577 -1.70539497028698 -7.89836906086315 0.219468845020639 -3.24457000385631 -7.63880180012096 -11.1712019313465 -11.9732553828846 -13.8255293239247 -9.86527846943249 -13.9891607631337 -5.87372420917858 -4.50092719684948 -3.28701804767956 -1.03340171467174 3.18988586772572 -0.771383510936392 7.58565307963978
-5.88668981031938 -6.47820439772173 -1.47166409925981 -7.15142026381059 0.765232415632767 -3.66069760756059 -8.02832189039751 -11.7087055726485 -12.6365124268965 -13.3358017487959 -8.56428113417192 -14.5103394074874 -6.37400212721391 -5.07171979383989 -6.8663460298018 -1.51933637098833 3.08606848283247 -1.45290341810747 7.03911623521284
-7.10143937197599 -7.25288666811856 -2.57742776003751 -7.34012879458341 0.782309636202726 -3.25940789309415 -6.77883614626798 -10.8678845318881 -8.85970200625333 -14.2697361859408 -7.11958970156583 -12.4471787366 -4.62319077578458 -2.95960129824552 -5.51182641116056 0.204501256075773 4.35286627682773 0.709384068575773 8.70503817471591
-2.17495310523293 -5.70820391394875 0.764519093253394 -5.96341669776223 2.46732175133445 -1.42927324988625 -5.11215937354348 -9.06806147315286 -10.9225231430747 -9.88556635596536 -5.22000277259133 -12.3530784867027 -3.47162592627786 -2.51094019629739 -6.28164446570657 -0.444932582161645 3.34392487786033 0.544540760733863 10.1737073638222
-4.38648204803467 -5.6258867263794 -0.204885292053223 -6.34941082000732 1.40168018341064 -2.59305171966553 -6.57848148345947 -10.7948492050171 -10.032102394104 -13.8946130752563 -6.23793773651123 -12.0248468399048 -4.61734561920166 -3.94050388336182 -7.03521709442139 -1.21784191131592 2.12397785186768 -0.670039939880372 9.67703456878662
-1.37756044214422 -4.63244134729559 0.796103650873359 -5.16917497461492 1.55417173559016 -1.10975915735418 -7.03920442407781 -10.2656868154352 -10.6563270742243 -14.2215431386774 -5.45651132410223 -11.8187587911432 -3.35706025903875 -4.06492883508855 -4.35348398035223 2.31479185277766 6.13065832311457 2.85119550878352 13.1584293192083
-3.50397321527655 -4.71550199335272 -0.28296109979803 -6.19714757745916 0.54607942754572 -3.23980733698065 -6.39026281183416 -10.2176229650324 -9.89682027643377 -14.4834386998957 -5.33951398676092 -10.7732469732111 -4.56101438348944 -3.35568639581854 -7.32088300531561 -0.884113519841975 3.07882097417658 0.117566854303533 11.5267327135259
-4.80272813276811 -8.54257150129838 -1.73434205488725 -6.5725264115767 0.268250031904742 -4.26866860823198 -6.89679475264116 -11.6574091477828 -11.1057009263472 -13.2540545030074 -5.05811448530717 -10.8338655991988 -2.62273545698686 -3.60462136702104 -6.07771821455522 1.19897131486373 5.27300886674361 1.23654799027877 13.9013295607133
-4.60769921216098 -4.54447251233188 0.0856429967013277 -4.76377182873813 2.09286421862516 -1.73679238232699 -4.70821267041293 -7.78943329724398 -8.47853356274691 -15.0203998652371 -11.6459987727079 -9.88410645398227 -0.637072381106289 -2.75470429333773 -3.88455086621371 2.78116435137662 5.30109995928678 2.44800681200894 10.9306599530307
-8.21340932846069 -10.0787638664246 -3.24947347640991 -8.10478010177612 -0.925474071502684 -4.35288038253784 -5.05475797653198 -9.28762617111206 -7.28230466842651 -14.2976054191589 -12.0478915214539 -7.09440793991089 -1.23396291732788 -1.87165632247925 0.198740100860597 4.18550310134888 8.08719167709351 3.26422414779663 10.4477931022644
-5.67273661873557 -7.21461055062034 -0.968816254355691 -7.18983027718284 0.66103985526345 -4.93633219979026 -8.894092056968 -13.1628031470559 -10.4078650214455 -15.2530054785989 -12.2370028235696 -12.8781599738381 -4.48909137032249 -3.37319896004417 -7.16975352547385 -0.767634842612527 3.372509505532 0.367249038002708 8.86372902610085
-6.74930492747914 -8.40964237559925 -1.32846561778675 -6.27216640819203 0.913586460460316 -4.19382778514515 -6.48457447398793 -10.120518840443 -6.71325985301625 -13.256188548695 -3.99804226268422 -10.9202930103649 -3.70366207469593 -2.62062565196644 -3.03071705211293 1.54899104725231 7.02128108631481 4.02232726703991 13.4647305835377
-6.54518878243186 -5.7806471564553 -0.203987000205299 -6.37299334786155 1.9070969841697 -2.45112025521018 -6.48742472908713 -10.3909548499367 -10.5257376410744 -12.2704695441506 -5.81413066170432 -9.53922831795432 -1.82380664131858 0.594568373940209 -2.49392878792503 1.20526707389138 5.1745473168113 5.5757924339988 16.3973765394904
-6.25739502473311 -4.91127037568526 -2.02561020417647 -7.47967171235518 0.90107322172685 -2.94627022309737 -7.41290497346358 -10.4546625570817 -12.1416342215105 -15.7554972128435 -7.53556084199385 -13.636005635695 -4.51382660432295 -5.28022408051924 -6.9341871695085 -1.21874069734053 3.36435676054521 1.3469522042708 11.5585057778792
-4.98846921920777 -4.85895071029663 0.389195346832274 -5.3644419670105 1.81369104385376 -2.86362943649292 -7.94323835372925 -11.0180884361267 -12.1315318107605 -15.1384383201599 -7.01047811508179 -11.6785231590271 -3.27535924911499 -2.57665548324585 -3.72445211410523 1.38669099807739 5.26823320388794 3.21224679946899 14.2756799697876
-2.76139632138339 -4.65158644589511 0.0463448437777423 -6.03653517636386 0.596664515408602 -5.22330275448886 -8.46332922848788 -11.1983508196744 -6.07666006955234 -13.5282248583707 -4.30422964963046 -7.18833533200351 -3.66398039731112 -1.24237814816562 -4.55338850888339 0.00166710940274228 4.46022328463468 3.23519620028409 14.2407947453586
-5.20032645138827 -7.55130148800936 -0.982490071383388 -6.1511454668912 0.518095484646885 -4.74936247738925 -5.3199572649869 -10.4807028857144 -8.95704604062167 -10.5778040972623 -8.1523604479703 -10.4003729906949 -4.66205168637362 -4.4945349779996 -6.7295317736539 -0.949920186129482 4.00107812014493 0.350101939114658 11.8513421925631
-4.01005568070845 -4.79205717606978 1.24376855330034 -4.38621916337447 2.30424867109819 -2.42105497880415 -6.92194761796431 -8.74292006059126 -13.3455621199174 -7.9484883741899 -12.8919774488969 -9.9736119703813 -5.47025503678755 -9.67042746110396 -9.05914511247115 -3.46581854386763 -0.0640164808793493 -1.74246611161665 9.58216081099077
-4.53223758177324 -5.17475085691972 0.927637525038286 -5.78120761351152 1.44360966248946 -4.26316600279375 -8.23210673765703 -11.3143935723738 -11.6255565209822 -17.2557807488875 -16.0160880608992 -11.7506690545516 -5.34790378050371 -9.758100084825 -7.66711383299394 -3.93387370543046 1.86147160096602 -0.744073442979293 10.7674636320634
-2.63127671155063 -1.7878738490018 0.49523963061246 -6.08970795544711 2.49241866198453 -2.91634903821078 -4.47318421277133 -8.024922951785 -7.9411941615018 -15.5408092585477 -13.1726318446073 -8.82125435742465 -2.25586281689731 -3.13731537732211 -5.93181191357699 -0.901290520754728 3.2630294713107 1.63681067553433 10.5420526417819
-1.69322692697698 -0.75137054269964 1.85884750539606 -5.49402725046331 2.7302283113653 -3.30447875803167 -6.8451358014887 -11.0201846296137 -9.95533286874944 -13.437533491308 -6.0158072645014 -7.87185584848577 -1.65726577585394 0.628521806543525 -3.03893958872015 0.939585573023017 5.21544826680964 3.49315727407282 13.7392181223089
-1.03874971216375 1.39023969823664 1.37099455053156 -5.07411958521063 2.85837171727961 -2.92903329675848 -5.63577462976629 -9.54948427026922 -9.05257036035711 -13.4148845846003 -5.24334337061102 -7.11172868555242 -4.12541009729559 -0.534482973272151 -0.7197303945368 0.137510282343083 4.51044367009943 4.18363950902765 15.0331175153906
-1.41047412698919 0.875759774988349 -0.346717184240166 -6.27529460733587 1.44587963277644 -4.08820087259466 -7.47572070902044 -11.9683888608759 -11.4393494779413 -7.74143535440618 -4.56695491617376 -7.18501407449896 -3.79903156107122 0.107458764856514 -0.744189565831963 -0.980130499059502 2.96861332113093 3.46294468099421 13.464966470545
-0.975974759188567 2.25309399691495 5.50209836092862 0.265583315762605 5.59382943240079 -0.0512349215420826 -2.19926997098056 -6.2923829165372 -7.0109994021329 -4.78743525418368 1.69592312899503 -3.99365778836337 -2.64721461209384 2.2632754239169 -1.30328341397372 -2.03708430203525 1.84258679476651 3.42788342562589 13.3095353039828
-1.81121429096569 0.787923968922009 1.82173553813588 -4.89104636799205 3.59766785014759 -3.00519355427135 -2.60826285969127 -6.84461768757213 -7.96213325153698 -7.95834334980358 0.0816156040538445 -2.29870208393444 -4.3524168361317 2.68264976848256 -1.30673011432994 -2.33183654438366 2.59645096171986 4.96984688151966 13.980816043507
-2.83667891242287 -0.471040179512716 0.80000741265037 -4.60006087043068 2.88810689232566 -2.0038007996299 -5.15407316901467 -9.56417792060158 -7.7393030426719 -8.47208159186623 -0.272071292183615 -0.885116030953146 -2.84930365302346 2.94804913780906 1.72512109062889 0.525858471610331 4.27264077446678 6.37735135338523 18.2460402645848
-2.0956432169134 0.485030000860039 2.62573510950262 -3.8898269479925 3.25908262079412 -0.815917188471015 -4.38464849645441 -8.93112867528742 -7.82301061803645 -6.02217405492609 0.283837145025078 -2.58733480626887 -0.595133954828437 3.82535631006414 1.69723970239813 0.398012941533867 5.9228475744074 6.30234605615789 19.8230927640742
-4.02992268475619 -1.4614297953519 0.0896566304293529 -6.15386601361362 1.6450097951022 -2.79032917889682 -4.09515782269565 -8.66116925152865 -7.51102085980502 -10.633226594058 -2.02157421979037 -4.13316746625033 -3.06559010418979 1.86956385699185 1.37291697588834 -0.963890275088225 4.68319110003385 5.47146872607144 15.8230936917392
-3.46709314693104 -2.68261209834706 -0.362091697346081 -6.20610681880604 1.88060125004161 -2.81702677119862 -5.13387552608143 -9.55769983638417 -12.031021751057 -6.29533830989491 -2.31836763728749 -6.22632471431385 -3.41473261226307 1.16929563175548 0.634234749187122 -0.504992164265026 5.82431634556163 4.17881044041027 12.9339440692555
-1.97342417456887 -1.44323656775735 -0.413130976937033 -6.07625506140969 0.833525440909646 -3.57071802832863 -6.05496523597024 -10.7622883103111 -12.791232325814 -5.7856933853843 -4.74695513465188 -8.4794304154136 -2.45896265723488 0.779194615103982 0.191481373526834 0.884644291617654 6.55600621483543 4.66014363548972 13.8164665915749
-4.61062140031294 -0.89684004350142 -0.00316137834028751 -6.24711889787154 1.70561128096147 -2.44572729630904 -5.54361052079634 -9.73348516984419 -12.8312196211381 -6.07889074845748 -4.68511862321333 -8.27545256181197 -3.94078726335005 -0.411808915571733 0.892817549272017 -2.94790167375044 3.80422597364946 3.38816457228227 16.7838069720702
-2.89798916903409 -0.651471987637606 -1.50311841097745 -6.67356671420011 1.46874628933993 -3.38669957247647 -6.22101964083585 -10.7978724392978 -9.02471150484952 -11.7257365140048 -3.43348492709073 -6.5490950497714 -5.89127720919522 -0.353086367520419 -1.2723273190585 -1.99851788607511 3.40405951413241 3.39974127682773 15.1030369845304
-3.06418946873058 -3.89643243442882 0.46847006190907 -5.47228006016124 1.81210943568837 -2.35349420200695 -4.96672776829113 -8.07999375950206 -10.2843757022511 -10.1699138034474 -5.24109796177257 -6.10708764683116 -7.2334323276173 -1.93498185764659 -6.83103707920421 -3.86631921421398 1.20868536342274 0.531145537983289 11.9070529590953
-3.50261732448231 -4.38624426234852 -0.112509215961804 -5.59109541286122 2.10516694675792 -3.63752981532704 -4.10723921168934 -5.64001127589833 -8.25995489467274 -8.00670667995106 -4.90213438380848 -4.78722235072743 -3.43693586696278 0.32336572300304 -4.62792822230946 -2.51596495021473 0.0682597507130005 -0.139027084003796 9.88355687748302
-3.36819920973344 -2.22411618666215 1.69910158677535 -4.61690221266313 2.4899922804399 -3.77968297438188 -4.47962651686235 -6.36449895338579 -7.25451741652055 -12.5095661683516 -5.39406094984575 -5.45436368422075 -7.28796658949419 -2.16698537306352 -4.80715070204301 -1.25826726393266 -0.7932861848311 -0.755604605241256 8.23560061021285
-1.95933327241377 -1.98797020478682 0.743892817063767 -6.27636131806807 0.562177805467087 -5.97232040925459 -5.53055748506026 -6.4861963705583 -8.29882034821944 -10.0677374319597 -4.85113701386885 -3.23923668427901 -8.95918640656905 -3.32748970551924 -1.73648819489912 -1.61715492768721 -0.810529561476272 -0.77738556428389 8.11696162657304
-1.37534112063321 -1.06280297366056 4.06647139462558 -1.98278588381681 4.50347453030673 -3.11007088747892 -2.8850190075961 -4.72572106448087 -7.17998856631192 -9.75896996584806 -2.38852280703458 -4.13485497561368 -6.23963708010587 -1.09465569582852 -0.209926310452548 -1.13718003359708 -0.890496912869541 -0.327907267483798 10.0323870745572
-2.22044602307406 -0.928062829104338 1.90791472521695 -4.09857788952914 3.04777201739224 -4.02167931470004 -4.32897606762973 -7.58449784192172 -6.78629151257602 -12.1052021113309 -3.50698510083285 -2.81439057263461 -7.42668190869418 -1.26392212781039 -0.683756264773283 -3.31610337170688 -3.2066310969266 -0.666885766116057 9.94867381182584
1.72239823774858 -1.35306982560591 2.592266516252 -4.17449621720748 2.20069928602739 -4.65360312028365 -4.59047941728072 -8.20673803849654 -8.86352781815962 -11.4742894606157 -4.14160780473189 -2.51046804948287 -8.8577485518022 -2.67200331254439 -4.43166784806685 -2.47030691667037 -1.29010824723677 -0.540253205732867 9.37994237379594
-2.29962000413374 -3.53444132371382 1.27100530104204 -5.15953669114546 2.36104646162553 -4.07650408311324 -3.37434992356734 -7.13936647935347 -5.94763216538863 -11.4252894835039 -3.33342203660445 -6.05918345017866 -5.92864832444624 -0.216152520613235 -4.46007570786909 -2.25813898606734 -0.897978158430618 0.0998570008711397 9.46539082960649
-1.64817178032615 -2.89427888176658 0.722027423165063 -2.79870927117087 4.35428107001565 -1.62259995720603 -1.8296350219033 -6.53912484429099 -4.67634522698142 -11.6782373168252 -4.45483529350974 -8.22063767693259 -2.96881425163962 1.35271513678811 -1.73830544731834 -1.68769204399802 1.12596571662209 4.01462710120461 10.7439714691856
2.41346618478948 -3.22116687948053 3.58245918100531 -3.0057223146612 1.60839626138861 -4.90078762227839 -6.0632174318487 -10.0172617738897 -10.3260767763311 -13.1001837557012 -7.09034755880182 -10.4278490846807 -6.02248981649225 -1.31256321126764 -3.96830204183405 -3.68091037923639 -0.530603677576238 1.96164485758001 7.87538310831243
4.91887228705666 0.131196429512716 6.54095976569436 -0.286724636771464 4.10725538947365 -1.57086808464744 -1.4308801390908 -6.5922399260781 -5.38504655144432 -12.8909936644814 -6.98485810539939 -11.9471555449746 -5.04927880547264 -2.44876343987205 -7.77399308464744 -4.71336037895896 -2.56481797478416 -1.62155778191307 6.28752367713235
1.5367316159335 0.0358599576083094 5.64598645296964 -0.830041989413175 3.73719777193936 -1.47836314114657 -4.58381091031161 -6.69024096402255 -8.95413027676669 -13.3998795596036 -5.37804423245517 -10.7682763186368 -4.87806902798739 -0.611024960604581 -3.94439326199618 -5.82166872891513 -2.64840899380771 0.513597384366122 7.97472275820645
1.80106523687189 1.50980737859553 6.27261045629328 -0.185774057561702 4.07009771520441 -2.09976789301092 -3.55388280695135 -7.23354932611639 -8.16378423517401 -13.0698797399347 -6.78982183283026 -6.53356191461737 -5.31004926508123 -1.16534444635565 -2.37799283807928 -6.87299558466131 -0.255777567083186 0.585614950006658 9.28704431707209
2.8678974238309 3.08631077679721 6.46255627545444 0.0609659281643964 3.93705120953647 -2.32695826617154 -3.53618868914517 -7.84950121966275 -5.60795458880338 -9.26062640276822 -1.47732600298795 -3.84325274554166 -4.7913518818942 1.18042508038608 0.557990464297209 -3.69762667742642 1.98421612652865 3.05494824322787 11.7446197596463
0.904150806773792 -0.111935771595348 5.24719508777965 -1.9159461628307 4.77134879719127 -1.2599288593639 -4.14065853465687 -7.46816936839711 -7.93956295360218 -9.74939266551625 -3.52465359080922 -8.05228344310414 -2.75604359019886 1.05360110889782 0.476681553233753 -1.2706939350475 1.82281001697887 3.91073783527721 13.737448536266
-1.60514210787687 -1.34693097201261 3.75761843594638 -3.23450993624601 3.37329245480624 -2.9205622586337 -2.38401173678312 -5.82813595858487 -7.56246899691495 -9.41825818148526 -3.04916905489835 -7.53580998507413 -2.69226597872647 1.64612246426669 -0.665688982876866 -3.26021145907315 3.21311236294833 3.68702078732577 12.8520035830411
0.601915966380727 -0.316966403614391 4.49896014820446 -1.98970161784779 2.1585489619862 -1.28292404521595 -5.54886375774037 -8.92785202373158 -11.3279927860607 -11.2818635593761 -6.7897161136974 -10.4811719547619 -3.59790169108998 -0.96446739543568 -4.27340828288685 -2.37837730754505 1.22574485432018 1.42518867145885 12.5251561511647
2.35175881819292 3.12880311445756 7.9464148087935 1.09155831770464 5.81176457838579 2.24352632002397 -2.26296057267622 -5.35202040238814 -6.32408918900923 -11.2073556379838 -3.35152258439497 -8.98703779740767 -1.26663603349165 -1.02032866044478 -5.80261816544966 -2.96110930009322 0.0311754746870569 0.512332777543502 8.49183545546098
4.37657571272416 4.63488889174028 9.96310639814897 2.9705488725142 6.82529473738237 2.24023461775346 -1.87122129960494 -3.24945234818892 -5.61903738542037 -10.1529462294145 -2.66495680375533 -9.0123383955522 -2.19179510636763 0.428783659501509 -4.6040246443315 -1.70832037492232 1.00844216780229 1.56904244856401 12.8249442620711
4.92142057418823 4.80908823013306 8.2347846031189 1.95995759963989 4.84292268753052 1.88338136672974 -4.47845983505249 -6.90661764144897 -9.01094198226929 -13.6503081321716 -5.18412923812866 -11.4911665916443 -5.11653661727905 -2.56294393539429 -7.09353590011597 -4.10597372055054 -0.0284590721130371 -0.376580715179443 6.65975141525269
6.96574489420111 2.93227569406683 6.26260749643499 -0.35482891256159 3.90069476907903 0.758143346959894 -5.14181621724909 -7.68775280172175 -10.0655833070928 -9.9543982332403 -3.65859325582331 -10.2267237489874 -2.27712352926081 -1.85229786092585 -6.98928745443171 -1.62011249715632 1.48555843179876 0.722449224645441 9.59346381967718
6.69121769991788 2.97453526583585 7.08176640597257 0.830112734707917 2.65291527834805 0.489345827969636 -4.49707384976474 -7.78820200833407 -8.26705714139072 -14.4570405093106 -6.03734560879794 -12.2866932955655 -4.36622210415927 -2.99518175992099 -4.57900019558993 -2.96791239651767 -0.256478985873137 -0.217702588168059 10.2092326077548
5.1965086850253 2.51081112948331 6.69771603670987 0.505686083706941 2.98714951601895 -1.65102930935947 -5.93576403531161 -9.68002863797275 -12.0924107638272 -11.7172047701749 -5.10235758694736 -9.09423228177157 -4.05801554593173 0.0301134976473705 0.158342638882722 0.542095461758699 3.13135937777432 2.97265557375821 13.3530719670382
3.26257420453158 1.64658451947299 6.3737812128934 0.324202546206386 2.66430569562045 -1.86093615618619 -5.5061769398776 -9.60526751604947 -8.41458415118131 -11.9522828969088 -3.63735293475064 -9.88359164324674 -5.16532801714811 -0.517765990170567 -1.72698878374967 -3.03891657915982 0.418213852969082 1.87233639630404 14.1460414019498
3.68619643124667 0.076506718722257 5.39017115506259 -1.40150345889005 3.14098082455722 -2.68403138247403 -5.57054032412442 -9.99468888369474 -9.08119477358731 -10.5311917218295 -1.56893815127286 -6.3119591626254 -2.78411759463224 0.907557591524991 0.813101872530851 -0.64611329165372 3.9066687670621 3.03250227841464 15.2959028330716
0.375266734036533 -3.23947745236483 3.00006074038419 -3.720932301608 0.302913370999423 -3.85927229794589 -8.64097433957187 -12.4487193194303 -12.8239443865689 -14.3112376299771 -5.10892706784335 -11.7352355090055 -4.53497725400058 -2.56123762997714 -3.73133498105136 -3.08842116269198 0.194842997464267 0.326226893338291 12.3440720471469
1.29685056859797 -0.832997911626641 4.39040125066584 -2.3344951803034 3.24757517034357 -3.09220468347723 -5.50139962976629 -9.12364541834051 -10.1138034993952 -14.4678951436823 -5.53667222803289 -11.6722694570368 -7.51035463159734 -2.45775758569891 -3.09139978235418 -4.27463113611395 -0.522222154790704 0.0720542734319523 12.0391987627203
0.718586089394311 -0.942340729453345 2.62926686026833 -4.14802348396995 0.581388594887475 -5.13866984627463 -7.8211687781594 -11.2603281714699 -13.4760969855569 -13.4240263678811 -7.35884272835471 -11.4395083167336 -10.8136423804543 -5.09924304268577 -3.20279872200706 -3.44566714546897 1.15250790335915 -0.194528458335181 13.2006379387595
2.81051010652022 -1.70093589262529 4.63151020570235 -3.07190757231279 2.67866940064864 -1.98623328642412 -7.1090875192122 -10.1767564340071 -12.1215615792708 -12.1015344186263 -3.79408317045732 -11.2637868447737 -5.96109633879228 -2.62063842253252 -2.88978820280595 -4.29504256681962 0.0943541006608442 0.897677846388383 11.1396884398027
4.3042796308344 -0.471890146082099 3.99643737619573 -2.4880034273321 1.22911006754095 -3.88348072225397 -8.29727810079401 -11.0154311006719 -11.7903448885137 -11.226950342005 -3.89319484884089 -9.37689655477351 -5.16686504537409 -0.0401045625860057 -0.552023584192451 -1.06500118429011 1.93702251260931 2.86830646341497 12.0828893834894
3.65122176950628 -0.53582904989069 4.59754993265325 -1.71453617269342 2.05149413889105 -3.12978695089167 -5.73200557882135 -9.84592769796198 -10.5407481020147 -13.4987368410284 -5.13062427694147 -8.31181667501276 -6.09992168599909 -2.01973102742975 -0.524495584314518 -1.37904689962214 2.40246249979193 2.21974040811712 12.7444863492792
3.36287859136408 -2.88778230493719 1.69978597814386 -5.03790208643133 -0.669614046270198 -6.56920358484442 -9.39794084375555 -13.5249111348932 -12.8726532155817 -16.0779087240046 -9.50718423669989 -9.786906450445 -8.43216630762274 -3.69175836389715 -0.875117510015315 -2.39578172510321 1.7727802103216 0.664921552484685 10.4708350008184
0.64037867459384 -5.56116322604093 -0.138792315396394 -7.09357480135831 -1.89244679537686 -7.12111310091885 -10.0665095242587 -14.2411768826571 -13.5680163296786 -14.8172152432528 -7.511711398038 -10.0861018094149 -9.96204403963956 -4.59450749483975 -0.828232088955964 -1.84162167635831 4.46182318600741 1.21198817166415 11.8705865946683
3.65595368472012 -0.0579878893765553 5.39683655825528 -1.58365889462558 2.83926991549405 -1.37210532101718 -5.18601866635409 -9.27816840085116 -9.28678389462558 -2.12110968503085 -1.30284186276523 -9.46066351803866 -2.93513365658847 1.47196702090177 3.58778409090909 -0.0905577746304616 5.26270798769864 5.82230786410245 17.2683576735583
3.26293570778587 1.60073001167991 8.1467152335427 2.34331137917259 3.49322230599143 -0.0706090233542689 -4.18845074393532 -7.87763302542946 -7.72428410269997 -1.34542362906716 -0.857973983071066 -6.3917664787986 -3.30253498770974 2.06065375588157 3.71831424019554 0.262749741294169 6.67115981362083 5.66683299324729 16.4027243354104
3.23126753893765 0.983145323666658 7.71179255572232 2.93267783251676 3.70588358965787 -0.289508256045256 -5.33819523724643 -7.27271023663608 -9.50301495465365 -3.99977627667514 -8.7440713969144 -5.86059513959018 -5.11889019879428 -0.788279923525725 1.25062235918912 -4.05916539105502 2.9805665883151 2.68953475085172 14.0589269074527
3.74523470618508 -0.0588844039223417 5.47942755439065 -0.764267704703592 2.6393720886924 -1.87042119286277 -5.97762563011863 -9.86403920433738 -8.96764828942039 -4.14397694847801 -8.09632756493308 -7.96201970360496 -7.00875355980613 -1.5174014785073 -1.33234669945457 -3.57884671471336 1.88235399939797 1.96673891761086 11.7133857987144
2.72773818969727 -1.7552806854248 3.83294181823731 -1.07212181091309 0.0407531738281257 -0.566228103637695 -7.70185775756836 -6.20550079345703 -9.90936965942383 -6.35633010864258 -4.4134895324707 -1.98262138366699 0.832283782958985 2.09803466796875 1.14159088134766 -1.20274658203125 3.49266986846924 4.44599227905274 12.6154129981995
2.44321673133156 -1.04191834709861 4.12488787390969 -2.18962342522361 1.56649916388772 -2.09684235832908 -7.67554147026756 -4.11043603203514 -9.1772294738076 -8.04510934136131 -6.65312440178611 -1.63794762871482 -0.801098416068339 1.19945471503518 -2.56128937981346 -3.32181412956932 0.565570285103536 2.30133002021096 9.0232853195884
1.89631380601363 -0.222277502580123 4.97558321519331 -0.704758505387741 3.91733374162154 -0.457819799943405 -6.99430547194047 -4.79605946974321 -10.6355236573653 -6.1857594056563 -6.86106572584672 -5.91747556166215 -5.99805150465532 -1.33654294447465 -1.4990852876143 -5.20979772047563 1.5476561979814 1.73885073228316 10.3794785933061
3.23708169243552 -0.123748614571312 4.39996831200339 -0.958385302803734 1.18828599236228 -2.91440756537698 -9.2290190003135 -7.89249022223733 -12.9681471131065 -7.44786818244241 -10.817254855416 -6.62629683234475 -4.23797590949319 -0.737302615425804 -2.84043295600198 -4.72208578803323 0.465419934012672 1.25761811516502 9.00340192101218
0.897521521828391 -1.6494984366677 3.29950382926247 -1.87049338600852 0.861682441017845 -2.97340438149192 -9.34735533974387 -8.87119719765403 -13.3502201773904 -9.29726645729759 -11.3356899955056 -6.69126746437766 -4.20289847634055 -1.62163970253684 -3.532932732322 -5.62557456276634 -0.902126763083718 1.0931830666282 8.72042515494607
0.564225266196512 -3.77679531790993 1.8462649085305 -2.06051533438943 0.185589859702372 -3.18283550956032 -9.89765255667946 -7.9731873772361 -12.8087872765281 -6.01114170768044 -11.406750609658 -6.23282902457497 -3.88291638114235 -0.0466851494529017 -1.43187611319802 -3.65159313895485 1.20323092720725 2.44406802437522 10.8970914580605
1.01424359408292 -0.978741177645595 5.77593278017911 0.11562298861417 1.84628438082608 -2.78134966763583 -8.70910120877353 -6.36018038662997 -11.4616093722257 -6.27025462063876 -11.3975110140714 -6.66807795437899 -6.36854983243075 -1.6762394991788 -4.7461972323331 -6.46093035611239 -1.55948687466708 0.108924380215733 8.98085259524259
0.573299494656649 -3.07308569821445 4.06924447146329 -1.1677168932828 0.704523173245516 -2.84673491391269 -9.26397124203769 -7.56722250851718 -11.9629553881559 -5.33671179684726 -10.3443888750943 -6.20735541256991 -2.2158469286832 0.805326548489656 -2.60655585202304 -4.31966010006991 -0.7473239031705 2.23074635592374 14.8325310620395
1.6062143759294 -2.1029092355208 5.98777756257491 0.371950002150101 1.4188135580583 -0.984953074021774 -6.88992133574052 -5.73809256987138 -9.31690803007646 -2.79518332914873 -8.52434936003252 -3.17921462492509 -1.38128295378252 0.665119023756546 -5.23183646635576 -4.17147651152177 -0.583671717210251 0.242359013990921 11.7433169798418
2.20156429464167 -1.08690501993353 6.0501990144903 -0.0319657499139971 2.43796299154108 -2.46948100870306 -8.34720279520208 -8.34653140848333 -12.3536591703242 -5.55165721719915 -12.4888577634638 -5.75891925638372 -7.77471973245794 -3.65993930643255 -8.47471858804876 -7.16442539041693 -2.36924220865423 -2.47464992349798 8.23702858144587
0.990988341244783 -1.27641812237826 5.60138949480924 -0.657422455874357 3.74402293291959 -1.23292294415561 -7.67403927716342 -7.25131550702182 -11.4592508402738 -5.14972439679233 -10.4462713328275 -6.25893155011264 -7.51155224713412 -3.35247937115756 -5.68055478009311 -5.84047451886264 -2.55295887860385 -1.79112759503451 9.17546328631314
3.73900738629428 1.06995144757358 7.94425431164828 2.22835675152865 4.46692791852084 -0.591513243588533 -6.1741643818942 -5.75587328997525 -10.0672479542819 -5.97281893816861 -4.50174769488248 -4.85881289568814 -3.18401011553678 -0.735424605282869 -4.04196032610806 -5.56976374712857 -2.22519358721646 -0.124767867001619 10.6995424357328
4.31467840888283 1.64414808966897 9.27058336951516 2.5218183777549 6.05609152533791 2.34133932807229 -3.16057183525779 -5.42085816643455 -8.60341050408103 -2.13298775933006 -2.87720277092674 -4.3906285979531 -2.45105149529197 0.18399260260842 -6.1241548278115 -3.20733811638572 0.98660490729592 2.14959547736428 12.7861730835655
4.84150867462158 2.6786096572876 9.57565097808838 3.128125 6.5516040802002 2.01178913116455 -4.01239032745361 -3.22365398406982 -8.08048076629639 -5.13680286407471 -4.63883609771728 -3.58538837432861 -2.63262767791748 0.414789009094239 -6.28186626434326 -3.8849889755249 -1.37849826812744 1.71385746002197 10.1344669342041
5.42721275849776 2.23387245698409 9.4863958792253 4.22746376557784 4.95592598481612 0.729252858595416 -5.17134566740556 -5.28848739103837 -9.9508771462874 -9.43876738981767 -3.8866738839583 -7.67642112211747 -3.38726325468583 0.123740239576861 -3.04129882292314 -3.38965316252275 0.227488561110064 2.33910278840499 13.0422692732377
3.9708963914351 2.47292962507768 8.93433156446977 4.27084794477983 5.28246369795366 1.0182596726851 -5.52108511491255 -5.81358084245161 -10.0166982130571 -8.65393957658247 -5.14847311540083 -6.16538366837935 -4.8680757002397 -1.02348646684126 -3.70297560258345 -4.85388884110884 0.229181913896042 0.739473967118698 11.3891197724776
1.83789665915749 -0.542382881858131 6.47334988333962 0.869497611305931 5.01367027976296 0.947773291847923 -5.78303878090598 -5.57313315651633 -9.78592841408469 -8.12933890602805 -4.04087607643821 -4.41128127358176 -0.753568337180397 0.278999640724876 -3.83053939125755 -2.97249381325462 0.156933142922142 0.8941481850364 11.5210712692954
3.44080378792503 1.09416415474632 8.61009528420188 2.7564585425637 4.23773028633811 -0.110112883827902 -5.61777088858864 -3.93733570792458 -8.70896504142068 -9.17808125235818 -8.13565228202126 -3.64684651114724 -1.86166355826638 -0.275958754799582 -2.80170796134255 -4.29350826957009 -0.633174636147238 0.858232758261941 11.8947437026284
4.58459245508367 2.65860425775701 10.3034654790705 5.90124475305731 7.52405034845525 4.70472394769842 -2.14476717168635 -0.670224553888495 -5.6766885584051 -8.48480356389826 -4.6318944757635 1.04528486078436 3.83593808954412 5.63478051965887 0.280861490423028 0.603930109197442 3.0371843511408 4.20330964868719 12.6182056600397
4.44626739675348 3.77960994893854 9.74145916158503 4.42542389089411 7.07586792165583 3.48381164724177 -1.87332221811468 -3.43327400034124 -6.65183135812933 -2.7353026563471 -3.14937278574163 -2.83291122263128 2.18548134023493 4.35858467275446 1.0248234575445 -0.509896009618586 2.98321655446833 5.17610290700739 15.0456230943853
5.60129852294922 0.544818115234374 7.87104625701904 2.23239059448242 5.60915584564209 2.29243583679199 -3.73018531799316 -3.29986076354981 -8.09339599609375 -10.1826084136963 -8.30187110900879 -5.77685241699219 -1.73588447570801 1.40204925537109 0.0595619201660149 -0.604325103759766 4.51009483337402 4.57195110321045 15.6286434650421
5.03371640985662 1.70442792719061 9.83448812311346 4.99528810327703 7.09694978540594 4.01606962030584 -2.59083345586603 -3.93743303472345 -6.92749193364924 -6.96028497869318 -4.98902681524103 -5.49095323736017 -1.39692857915705 2.77062913721258 2.44887182062322 -0.420131475275213 4.77603551691229 6.18618985956365 16.1058432752436
3.12299912192605 -0.196798393943094 6.99054043509743 1.75833504416726 3.98543064811013 0.317867209694601 -6.46845252297141 -6.88998801491477 -10.9785118796609 -9.48848349831321 -3.36838538429954 -9.33729750893333 -3.14432723305442 0.118684699318624 -0.548137734153055 -2.51596267006614 2.94123547293923 3.37930863120339 13.9709910652854
1.0931718826294 -0.532306861877441 6.93126659393311 1.07440357208252 3.92966918945313 0.729089546203614 -5.8377534866333 -5.89137668609619 -10.1358396530151 -8.22042102813721 -4.28750629425049 -8.67722148895264 -1.85165042877197 1.32297878265381 -3.81721134185791 -1.11729068756103 3.81734352111816 3.01326637268066 12.9928520202637
0.987879727103493 -2.50709631659768 5.1151294448159 0.294379208304665 4.57853314659812 1.68138406059959 -5.6037130615928 -4.54173186042092 -9.81416990973733 -9.52160551764748 -5.096865680001 -7.97692206122658 -2.48933699347756 1.38742921135642 -2.18497374274514 0.0293321349404074 5.04659745476463 4.35241029045799 14.7572223880074
5.62965785806829 1.98529064005071 7.49650108164007 1.0555154020136 5.42971431558782 1.71788226907903 -5.28670681173151 -4.93820369893854 -9.62752521688288 -9.54698360616511 -4.10666835958308 -8.80015361959284 -3.24258602315729 0.399734609777276 -0.00825107747858311 1.20586597269232 6.97244369333441 5.27455055063421 16.6722352439707
3.6784216967496 1.16209383877841 8.1809212771329 1.24716158780185 4.50567122372714 -0.548383990201081 -5.30328015414151 -6.31835774508389 -9.5364687832919 -5.11520032015714 -3.65883282748135 -7.05374173251065 -5.0516283902255 0.577312192049895 -2.60853222933682 1.737951001254 7.23287459286777 4.16531248959628 15.2475721445951
4.68624472184615 1.70139193101363 7.65672182603316 1.41845011277632 4.36425375504927 -0.208165411515669 -5.32337880568071 -5.29284024672075 -9.74932408766313 -4.80123067335649 -4.17169881300493 -8.78589559034868 -2.5399658723311 0.857796426252886 -4.24774289564653 -0.529685263200239 4.93479513688521 2.96260237260298 15.8073835329576
3.18241427161477 -0.958590290763162 5.76510737159035 -0.925829670645975 2.5228760025718 -1.32502820275047 -7.19016721031883 -7.82136990807273 -11.6450584151528 -5.75827481529929 -4.26378514549949 -10.6866405226968 -4.93278195641258 -0.388703129508279 -1.44165303490379 -0.835118077018045 4.76160071112893 3.31745455481789 14.7903609059074
4.57614107131958 -0.4046462059021 6.85104722976684 1.08619661331177 4.09017057418823 -0.599762248992921 -6.7024863243103 -6.38453702926636 -10.5538619041443 -5.93812208175659 -6.40962247848511 -9.43236951828003 -3.49158315658569 -0.0582144737243659 -3.69127111434937 -2.19375257492066 3.35777158737183 2.81424398422241 12.9653975486755
2.23555881326849 -1.42827099019831 4.05328971689397 -1.4549109285528 1.55004245584661 -3.15099018270319 -9.34758632833308 -5.65030925924128 -10.355290109461 -13.4172179048712 -11.1629664247686 -14.1936346834356 -6.20894115621394 -3.88677852804011 -6.39493625814265 -2.43028133565729 3.13928825205022 0.813853567296807 11.5712178403681
3.46130062450062 -0.785195576060904 4.51902557719837 -1.15367625843395 1.78439403880726 -3.43566821705211 -9.3661568034779 -8.38846324573864 -13.0156566966664 -12.4567158092152 -6.76282809864391 -14.0863830913197 -7.39057277332653 -4.22901652943004 -7.43248294483532 -2.49115298878063 2.70956875194203 0.336416972767221 12.262378467213
2.77004433545199 0.539396294680508 4.74163533124057 -0.116109839352696 2.37507630261508 -2.22616957751188 -6.53955077258023 -4.09229659167203 -10.4491081151095 -9.45187949267301 -6.34936522570523 -11.3616790684787 -4.18055342760953 -1.30390547839078 -0.942115775021641 -1.30046080675992 5.2603139964017 2.5164871302518 13.4352393237027
5.70873120047829 2.20437958457253 6.82876637198708 0.884040381691673 2.42211487509988 -1.80215308449485 -6.38751075051048 -6.24740073464134 -11.1869187094949 -6.9940972068093 -6.49208304665305 -10.9640984275124 -5.20189902565696 -2.29787871620872 -2.18509719155051 -2.89106795571067 3.82117130973122 1.24248841025613 13.4067054054954
5.85758280320601 2.67540907426314 6.81540274186568 1.08484911485152 1.84538149400191 -2.91345906691118 -7.43567395643754 -5.88195157484575 -10.978713278337 -8.06613851027055 -7.00061154799028 -9.86358380751176 -4.88067937330766 -0.992579702897505 -5.88979268507524 -4.62736058668657 1.28811525865035 0.546019311384722 11.0754077391191
1.5401049787348 -0.535179979150946 5.29461395090276 -0.43841446096247 1.86564552133733 -2.00340927297419 -8.72018898183649 -6.73241890127009 -10.3573788469488 -7.41668594533747 -2.2871884172613 -6.35282791311091 -2.09894073659724 0.297736280614679 -4.09952819997614 -3.58770645314997 2.67795574014837 -0.925927049463446 11.0024377042597
3.14803259589455 -2.65251405022361 3.37013094641945 -3.159628460624 -0.231712887503885 -4.87296921990135 -11.0425039031289 -8.60184914849021 -13.3097673156045 -9.52918679497459 -4.97839791558006 -7.49626023552635 -7.61528641960838 -2.1441312529824 -6.38472993157127 -5.30383355400779 1.00115912177346 1.07041113593361 10.4992007515647
3.01417893496427 -0.843744572726163 4.03424901095304 -1.63858633908358 0.637134257229892 -2.5561316576871 -8.49402075680819 -6.8980334368619 -11.5339530077848 -7.77569800290194 -2.93060713681308 -8.09143668088046 -4.04569846066562 -4.4903529253873 -7.9371073809537 -1.55421095761386 2.68569630709561 0.761802378567783 14.4660498532382
1.49051374088634 -0.779526771198618 4.39817041050304 -1.14688593257557 1.09914678226818 -2.73971086848866 -8.45790010799061 -6.07155329097401 -11.0595350872387 -8.20470339168202 -2.6077147137035 -10.1621428142894 -2.3197394024242 -3.38342958797108 -7.61517053950917 -0.751875938068736 0.361399589885366 0.48788732181896 12.4796509135853
1.43714930794456 -0.731967665932395 6.41521193764427 1.4679949500344 3.06117369911887 -0.767223098061301 -6.67869732596657 -5.9198167107322 -10.6427552483299 -5.87753651358864 -2.17169544913552 -10.8467290184715 -5.35886357047341 -3.35693142630837 -8.35429928519509 -3.90180561759255 1.90979983589866 0.328657410361551 13.1780302741311
0.421224828199907 -1.15557265715166 5.85281681580977 -0.512153391404585 2.85864090486006 -1.1982476754622 -7.29599357084794 -5.69441390471025 -11.1321713967757 -6.54843306974931 -2.79518485502763 -11.2898137612776 -6.89984488920732 -4.38615584806962 -11.1736657662825 -7.54848647551103 -2.27523780302568 -0.262676004929975 12.0666100935502
2.75699361454357 -0.75232950557362 5.09044583927501 -1.15060488093983 1.91220792423595 -2.40493074763905 -8.11041323054921 -6.7784048687328 -11.5890013347973 -6.99831072200428 -2.15504709590565 -8.51135126460682 -4.72640673030507 -2.81733194697987 -9.02585474361073 -3.95840135921132 -0.505716956745495 1.33885320316661 11.7239802707325
2.34932775497436 -2.97763471603394 3.65724821090698 -2.4677565574646 1.1965386390686 -2.092396068573 -8.54237203598023 -7.59135656356812 -11.1557238578796 -7.03633146286011 -1.44100790023804 -8.69269781112671 -2.86561231613159 -2.0352786064148 -7.17540578842163 -3.44884519577026 1.28120203018188 2.26737375259399 13.7509643554687
1.52273262197321 -1.23190223520452 6.1762846773321 0.258921510523017 2.91460216695612 -1.00857841318304 -6.7226000959223 -5.44740020578558 -9.87224304025823 -5.86784278696233 -1.24356567209417 -8.00735771005804 -3.76513778513128 -0.438531034642999 -7.01342117136175 -3.09848510568792 1.89245308095759 2.93061340505427 12.3314632242376
2.73062155463479 -0.31697060845115 6.56468985297463 0.788513400337912 4.21432993628762 1.22806570746682 -5.10692002556541 -3.32224442742088 -8.44848229668357 -4.12806870720603 0.600206591866232 -7.55719544670799 -1.53920724175193 1.65233824469826 -3.98578431389549 1.3593599579551 6.37695429541848 4.52986452796242 13.6111647865989
4.03107250387018 0.888859636133368 7.38765609914606 1.9910401170904 2.36507881337946 -0.235211485082452 -5.89679824655706 -3.31896125620062 -7.97030746286566 -5.51018249338323 -1.40052711313421 -6.66299163644964 -5.88675224130804 -0.279444807226007 -5.50751411264593 -1.64057838266546 2.87800777608698 4.06908310109919 13.0329564874822
2.04680435007269 0.0592173749750309 5.81830398386175 0.441738050634211 2.49819938486273 0.322551649267023 -6.55929763967341 -4.42498787099665 -8.36651619130915 -4.70163162404841 0.816665571386164 -4.00280960256403 -3.33066185170954 0.643258970434015 -3.09939773732966 2.65190593546087 4.50722495859319 4.62978736704046 15.444793623144
0.602402366291393 -2.6680005420338 3.53093973506581 -1.68378957401622 -0.656974159587513 -1.77573331486095 -8.2218564380299 -5.52491506229747 -9.52723821293224 -7.02484258304943 -3.06777890812267 -9.12360890995372 -4.40545400272716 -0.673487984050404 -2.9085019458424 2.03263918269764 4.5257193218578 4.06418386806141 11.6264707218517
1.14940278313377 -2.34343512275002 3.91305558464744 -2.4538725159385 0.81887261650779 -2.85163672187112 -9.31895239569924 -7.93466360785744 -11.6748560211875 -9.12765295722268 -3.92072851874612 -8.58972914435647 -3.69883520819924 -0.693647219917992 -4.43077833869241 -0.173276736519554 2.84879700920798 3.59722344658591 13.6054074027322
-0.0472368933937766 -2.59913966438987 3.92853310324929 -1.61971614144065 -0.65269419930198 -1.24786708138206 -8.42836329720237 -6.88902613899925 -11.0163988806985 -7.27934977791526 -2.28686473152854 -7.86676356575706 -1.70355937264182 2.07132199027322 -1.00132319710471 4.84440758445046 4.48999741294167 3.61000778891824 14.3945217392661
3.24688295884566 -1.69141049818559 5.81368593736129 0.871379418806598 2.250413461165 1.06545023484664 -6.22451634840532 -3.43627210096879 -8.63589902357621 -5.88623280958696 -1.71110196547075 -7.32480092482133 -1.74271436171098 1.94829706712203 -1.27821393446489 4.58685926957564 3.12694410844283 3.25551847978072 13.5237493948503
2.30605910041115 -3.7025182463906 3.56239340522072 -1.63535668633201 -0.0829580046913847 -0.775314114310525 -8.13383271477439 -4.2763936736367 -9.20904519341209 -9.85633065483787 -5.84252717278221 -8.00558068535545 -2.25957085869529 1.4157564423301 0.345583178780295 6.74526713111184 6.31331751563332 5.02984068610451 12.0535924217918
-0.586552455208519 -3.07562525489114 4.82564847252586 -1.22575457312844 1.12024037621238 -0.08980829932473 -6.92615206458352 -4.91994173743508 -11.3126095078208 -13.115181758187 -8.58293993689797 -12.0025680802085 -5.08988459327004 -1.90569765784524 -4.28518755652688 1.71278302452781 2.62805478356101 2.48919408104636 9.53114907524802
-0.149165378917349 -0.934718357432974 5.8910739551891 -0.209784733165396 3.87154556621205 0.147831691395151 -6.27645610462536 -5.99335788380016 -10.1895954478871 -7.93237613331188 -4.96896098743786 -5.73912166248668 -1.40188907276501 3.15419842113148 -1.10573695789684 4.70282627452503 6.02517582286488 6.80984474528919 11.177155269276
0.241720000180329 -1.37541027936069 5.77245787707242 -0.898161133852874 3.78736189928922 0.884248534115876 -5.05426426800815 -6.56580944928256 -8.80460949811069 -2.94438382062045 1.68684939471158 -5.43166180523959 0.132787505063142 4.21433619585904 -0.955124100771819 3.66496161547574 4.80446509447965 6.82357863512906 11.8911579045382
5.54525757702914 2.11324597272006 7.58987809094516 0.502530106631191 3.50855160626498 -1.72917841998014 -4.33683680621061 -8.42140101519498 -9.08678149310025 -3.7273683461276 -0.679196349057285 -6.72411440936002 -1.85756396380338 2.55545617016879 -1.09564684954557 4.39085007580844 4.32241536053744 6.40593148144809 14.5840003577146
-1.40607267726551 -5.40841108668934 2.5070084918629 -3.87642103541981 0.690545975078237 -3.46804052699696 -2.50526434291493 -7.73221403468739 -9.49522024501454 -4.22673612941395 0.71798699985851 -5.10443502772938 0.93246453892101 4.05373281132091 -0.483182967792857 5.07392781864513 6.65216821323742 6.68383687626232 13.6891078342091
0.268967905911531 -2.15701361569491 5.08106831637296 -0.125529011813079 2.34771851626309 -1.72649451169101 -4.71276160153476 -8.34329481991855 -7.83194800290195 -1.27013464840976 1.71234444704923 -4.83256979855624 0.0584423932162181 3.18116120425137 -1.38176222714511 3.91059521761807 4.8729527386752 4.45393113222989 13.2278974446383
0.646646959131413 -1.62801696603949 3.54430435354059 -1.99182082956488 1.45545814687555 -1.00145294016058 -7.20211555307562 -7.25400497263128 -10.0662169629877 -6.02985717600042 -0.557275312597103 -6.6163802320307 -0.200124281102962 2.42545173818415 -1.57689239328558 3.96574924642389 4.92560909444635 3.22273777181452 11.4627995317632
1.30217469822277 -0.227156509052623 5.64326013218273 0.239350448955189 2.43020928989757 -0.205729354511607 -6.9900654445995 -5.29832540858876 -8.71205030788075 -5.02750288356434 -1.08071028102528 -8.03076635707508 -1.15538107265126 1.26763261448253 -3.92095266688954 0.106911789287221 5.34481824528087 3.35311139713634 10.2834817279469
-5.42717158577659 -3.49020945809104 2.59599983908914 -2.37649142525413 0.399112822792748 -1.16177356026389 -8.14838397286155 -7.27750766060569 -9.12051188729026 -3.43001544258811 0.633487822792748 -5.59172999642112 0.869226577065209 2.65277588584206 -2.73607051155784 2.54792225577615 6.82467949607156 5.15479672171853 12.2002660057761
-4.96584991108287 -2.27254966389049 3.62287422526967 -2.08151534687389 2.72535225261342 -1.07699111591686 -7.36357024799694 -4.45101646076549 -9.46995834003795 -5.55017760883678 -0.454955135692249 -4.25576499592174 -0.978392635692249 1.07900711406361 -2.53252891193737 3.54446693767201 5.64971920360219 4.02777000774037 12.8950838695873
-7.05435518784957 -5.27443651719527 1.26095242933793 -2.59893755479293 0.661993460221723 -1.45785860581832 -8.71017412705855 -5.80149797959761 -8.42244104905562 -5.83886103196578 -0.951774163679644 -4.18147997422652 2.30118031935258 3.59418054060502 1.13977094130082 5.94498868422075 6.90657182173295 7.14938111738725 16.3508564992384
-5.41988914663142 -3.12838333303278 3.07592422311956 -1.72334449941462 1.90616065805608 -0.856994325464424 -7.85324257070368 -6.39498108083552 -9.29624145681208 -5.80467384511774 0.324159925634209 -5.67195289785212 -0.414554292505439 2.89910728281194 1.41150695627386 6.94034225290472 8.08308250253851 7.46923953836614 16.4155965501612
-2.04685134020719 1.15988427075473 7.17730313214389 2.55216103467074 4.26666241559115 1.69624596509066 -4.88480872240934 -2.60982436266812 -6.08040351000699 -3.65586585131559 2.20189553174106 -1.04195517626676 0.787590798464688 4.81918221386996 1.74708252820102 7.72574597272006 6.84286099347201 9.54466324719516 16.9783993330869
-3.86130128340288 -1.46249757246538 5.92333807511763 1.72781004472212 4.89616598649458 1.94120230241255 -4.51484094099565 -3.39469323591753 -6.19874368147417 -2.9394510789351 2.12968840165572 -2.72130952314897 -0.0907038255171351 4.04617895646529 0.731420655684037 5.94419683976607 6.58733095689253 6.88874544663863 17.6129412846132
-4.66482844786211 -0.341164736314255 6.55256065888838 1.67945751710371 4.59640297456221 2.7339466528459 -4.1085711999373 -1.28159633116289 -5.51955714659258 -2.38695636229082 2.15684971375899 -0.873156694932419 0.856078000502151 5.24399647279219 0.382889600233597 5.69718441529707 5.3434961752458 6.06953033967451 14.2776778654619
-3.23653183850375 0.258926764401522 7.06881178942594 2.93853606310758 4.15795268145474 2.06630553332242 -4.48426018628207 -2.80385552319613 -7.77891312512484 -4.45540963086215 -0.375560387698087 -4.01149140271274 -1.63490639599887 2.98234404650601 -1.0059906092557 4.62444056597623 5.56658305254849 4.85536994067105 13.870892420682
-5.2092267816717 -3.26036470586603 4.3200290853327 -0.241031820123847 2.60744268243963 1.176626032049 -5.35347002202814 -2.65741365606135 -5.58708398992365 -4.51617830449885 1.08690625971014 -2.8515664880926 -1.018291646784 4.30046159570867 1.39450818842107 7.17397767847234 7.08911401575262 9.83534986322576 14.73848993128
-4.51635068546642 -3.21348279606212 3.7526350628246 -1.30493444095958 0.66282183040272 -0.481446205485952 -7.96229070316662 -5.0510930408131 -8.16209691654552 -6.31838697086681 -1.14135640751232 -4.10384267460216 -3.10020154606212 2.93063455928456 1.61549478877674 7.23141199458729 6.47892099727284 6.45290666926991 13.5683289181102
-5.1102238221602 -2.95499425367876 4.26372141404585 -1.080938391252 1.2896613554521 0.434223123030229 -5.69656186537309 -1.76371770338579 -5.25141721205278 -5.07283978895708 1.46134371324019 -0.61758809523149 2.70505899949507 5.44674486680464 4.06600756211714 8.58314222856001 9.02404017014937 8.23181623979048 13.9620699362321
-6.26204303394664 -3.62759784351696 3.5484542499889 -0.796230350841174 -0.85365489612926 -2.16293529163707 -8.85176662098278 -5.77705386768688 -10.1321544994007 -7.81642535816539 -0.708738361705432 -5.40435413013805 -1.51626971851696 2.43440433848988 2.38387867320668 6.89765831340443 6.49058243144642 5.92034050334584 14.9252547870983
-1.36600036621094 -4.58370895385742 2.59204559326172 -2.06348724365234 -0.208815765380859 -1.01822204589844 -8.4189884185791 -5.79401130676269 -9.7782299041748 -6.65804786682129 -2.83663482666016 -6.37249870300293 -2.81853981018066 2.14324836730957 0.404148864746094 5.10337238311768 4.40817527770996 5.3334997177124 15.16647772789
0.169303625280207 -0.715442926233465 5.01116058176214 -1.36620357686823 1.27024623697454 -1.74664142782038 -8.33412388021296 -6.82631900960749 -10.2879946535284 -7.51752880269831 -1.66099384481257 -7.84420993978327 -4.07151058370417 0.278127401525325 -1.87325695211237 3.33024379556829 0.820867269689387 3.29198333566839 12.5063779050654
-2.30736832185225 0.447846369309858 5.52682681517167 0.93981833891435 2.06582541899247 -0.0745611624284237 -7.68441109223799 -6.58846764131026 -10.4732599691911 -6.50123314423995 -0.285718007521197 -7.36334709687667 -4.02651695771651 0.268645243211225 -1.2396974997087 3.12220187620683 1.97875495390458 3.82090468840165 9.84792514280839
-4.29231086210771 -2.24975028471513 3.45840248628096 -0.836294321580368 1.22328743501143 -2.19467177824541 -9.52322593168779 -7.51632895903154 -11.3577977700667 -8.23533645109697 -1.88620582060381 -7.65557303862138 -4.67023292021318 -0.839018015428024 -1.93161788420244 0.922643514112991 -0.188720850511032 1.64898476167158 7.67476353211836
-0.933549083362927 0.598492466319691 7.02152808796276 3.35630687366832 3.62101920734752 0.368223987926136 -5.20650783885609 -1.42061344493519 -6.85337368358265 -4.7511512409557 0.353197895396839 -7.04199711192738 -2.79308620799672 0.741778217662464 -0.00437275279652027 3.46042998920787 1.90701182972301 4.12443431507457 12.0266235698353
-1.01572519649159 -0.332720817219126 5.44240277897228 0.58066075931896 1.3069466937672 -1.47328478206288 -7.15963274348866 -3.68888765681874 -8.94710451472889 -7.92235666621815 -1.28780466426502 -8.0449934612621 -3.92937761653553 0.792689262736928 0.539744316447866 4.81248372684826 2.92110055576671 3.53287786136974 13.0604819644581
-3.03980697285045 -1.25624526630748 4.95248447765004 0.531674731861461 1.89103638042103 -0.111851345409047 -6.89148009907116 -4.52338660847057 -8.85441650043834 -5.89663566242565 0.571826327930797 -4.70925010334362 -1.11115897785534 2.3452695499767 1.56477486003529 6.12505661357533 5.32012592662464 6.45847355235707 15.3243211399425
-4.50146251158281 -5.44224315123125 1.89928860230879 -2.91077952818437 -2.09249835447832 -3.21581225828691 -9.17986636595293 -6.01586680845781 -9.18192058043046 -9.62065272764726 -2.25037532286211 -6.71421390013261 -2.93580394224687 0.446184583143754 0.571731992201371 5.96866077943282 3.21807713075118 4.00355286164717 14.9336108641191
-2.80911650224165 0.624601225419479 5.04164872602983 0.860813002152877 0.855819563432174 -0.372575898603959 -7.3068639235063 -4.84236540360884 -9.16311468644576 -8.53376020951704 -0.867187638716263 -5.89973845048384 -2.50170340104536 1.90251145796342 -0.406026978926224 5.50987515883012 4.26013837294145 5.86864743666215 14.6314672036604
-3.084172075445 0.445162946527656 5.02171629125422 0.53384321386164 -0.241064851934258 -2.03249437158758 -8.04756051843816 -5.15639001672918 -9.80242616480047 -7.62113839929754 -1.40402490442449 -5.97135812586004 -4.05432588403875 1.11631506139582 -0.180153673345391 5.61356657201594 4.03647630864924 5.09227102453059 13.8082939928228
-3.96131459149447 -1.23075619610873 3.00539931384 -1.29266110333529 -0.315549286929045 -1.95050946148959 -7.48555508526889 -4.36188069256869 -8.12212696942416 -6.48475972088901 0.295658675107088 -2.99676648053256 -0.253627213564787 3.72787150469693 3.59087142077359 9.4222637089816 7.81290301409635 7.26716384020719 16.1236816319552
-0.268569946289062 -0.619424819946289 6.09164619445801 2.06568908691406 2.55339622497559 0.0493869781494141 -5.86227607727051 -1.99070167541504 -6.77527618408203 -4.80539131164551 1.71398544311523 -2.85174942016602 -1.07637786865234 2.90901565551758 1.63923645019531 7.75697326660156 5.93336009979248 6.87482833862305 16.1429722309113
-3.05344990816983 -1.82345227328214 4.49839659604159 1.92117663296786 0.645660122958098 -0.820553103360261 -7.22607449618253 -5.22783879366788 -8.78312138644132 -6.8571474942294 1.54484530362216 -6.61796788302335 -1.32193020907315 2.70917578610507 2.88149805935947 8.79887362393466 8.46166582974521 6.54154272946445 16.6671084967527
-0.409047516909514 -0.658683213320646 5.30045947161588 0.24798449602994 0.287811842831697 -2.58974400433627 -8.47973767193881 -6.21852246197787 -11.1028856364163 -8.11480275067416 -1.95166912945834 -9.19802609356967 -3.66962376507846 -0.720418366518889 -1.81048527630893 4.64057311144742 2.96035346117887 2.50567778674039 11.4187222394076
-0.60628676847978 -1.11026359037919 5.88468002839522 2.12804817719893 0.927149053053423 0.0484926657243214 -7.39812255339189 -6.24906325773759 -9.92141700224443 -5.12845588163896 0.590694661573931 -7.44630980925126 -2.85346007780595 0.935859914259478 0.0136206106706105 5.98582768006758 4.17412590547042 5.14808296723799 12.7556216673418
-4.12775243412365 -4.57465947758068 2.29246317256581 -2.54799092899669 -2.27893842350353 -4.41856015812267 -11.5170232165943 -9.49215711246837 -13.6341725696217 -9.25152219425548 -3.8039609302174 -10.4046956409108 -5.77345479618419 -2.50260366093029 -3.88270009647716 2.61237608302723 0.509746421467174 1.63811670650135 8.76459299434315
-6.17268419265747 -5.82655572891235 0.387572765350342 -5.10955667495728 -3.53060388565063 -6.34210252761841 -12.9555764198303 -11.0844330787659 -14.7674870491028 -10.2786679267883 -6.89052629470825 -11.0046429634094 -10.1383900642395 -4.52747392654419 -5.54711198806763 1.06692457199097 -1.28285074234009 -0.690840244293213 7.95263242721558
-2.26762454292991 -3.15917842171409 3.83043415763161 -1.11624591133811 -2.25734584114768 -3.70480983040549 -10.0081087806008 -8.72979419014671 -12.5638071753762 -10.6427447058938 -3.494820282676 -9.42162768624046 -4.49620311043479 -1.65097872994163 -1.65269343636253 4.92655689933083 2.83927376487038 2.46872265555642 10.6539214394309
-3.2175821651112 -3.6003889430653 2.47814232219349 -2.81374686848034 -2.82918494831432 -4.49857276569713 -10.7959589351307 -9.34472983967174 -13.7993883479725 -11.5369753230702 -4.24887603412975 -10.5485529292714 -4.02856010090221 -1.9276651729237 -2.21779388080944 2.83493191112171 2.60620361674916 1.7107854496349 9.6887603412975
-2.9884016123685 -1.84072895917026 3.5021579655734 -1.86580868634311 -1.33681889447299 -4.5677473154935 -10.4996282664212 -8.06981869610873 -12.5278589335355 -9.2259389964017 -4.24964733990756 -10.5951940623197 -4.24418660077182 -2.52384396466342 -3.77421017560092 1.96761874285611 1.48541239825162 1.55361155596646 11.7520630749789
-5.54411847374656 -4.39421994469383 1.59559099890969 -3.86323125145652 -2.58782727501609 -4.27578885338523 -11.4336677291177 -9.67327840111473 -13.1401458480141 -10.9128509261391 -3.5800910689614 -10.5649543502114 -5.54534871361473 -2.15167386315086 -3.32889325402 2.48003046729348 0.759523799202658 1.58296435096047 10.1769108078696
-3.78365776755593 -5.14415047385476 1.10389067909934 -3.47385475852273 -3.32823441245339 -5.33103249289773 -12.0256984017112 -9.78295395591042 -13.5863845131614 -10.6845042488792 -5.42068932273171 -8.273756720803 -2.47189781882546 -1.0158164284446 -0.466755606911399 5.7084152915261 3.78692748329856 3.06248023293235 12.2692268111489
-2.03458805084228 -4.07065601348877 2.65975456237793 -0.374162864685058 -1.92315120697021 -4.11407680511475 -10.1126234054565 -7.13543910980225 -11.7495634078979 -9.87503070831299 -5.48127384185791 -7.99443264007568 -1.82521457672119 -0.206585121154784 -0.409649085998534 5.78763084411621 4.64748268127441 3.8545015335083 13.5386837005615
-1.88162664933638 -1.38414244218306 5.57001729445024 2.05409760908647 0.905639128251508 -1.34619955583052 -7.3107800917192 -4.7297254042192 -9.43209127946334 -6.57205824418502 -4.28816656632857 -5.959078355269 -1.12989668412642 0.92112298445268 0.381967024369672 5.78868813948198 4.81276936964555 5.10095258192582 13.6218790574507
-2.34933130957863 -2.07822458960793 4.2777868010781 -0.222397258064962 -0.69794123389504 -3.31695597388527 -10.3018688461997 -8.45506136634133 -11.3494705460288 -7.71514933326027 -4.57165568091652 -5.31717531897805 -1.20763628699563 1.05009801171043 0.587880680777811 6.80410344383933 5.24070794365623 5.00681550286033 13.4306307532571
-4.27192682786421 0.129982046647505 4.43136411146684 -2.91820902390914 -0.750921197371049 -2.88405985398726 -9.79757303758101 -8.97160524888472 -12.8253592924638 -12.2927245573564 -5.35005182786421 -6.82168955369429 -3.18693918748335 -0.473941750959916 -3.06185526414351 2.50688748793169 3.47910123304887 3.94822698072954 13.3181911035018
-3.05371047800238 1.30478332692926 3.70177314931696 -3.30297233408148 -0.41976119821722 -3.29715873544867 -10.3944010907953 -10.9040579969233 -14.3735270673578 -11.7317023450678 -7.11145927255804 -9.00192977731878 -4.52868224924261 -2.5015063459223 -3.99959136789495 1.57469986135309 2.09382866079157 1.39047668630426 13.564976198023
-1.60349599664861 2.51382406408137 4.79622228795832 -1.38423864191229 0.273848134821112 -2.32052747553045 -8.99718610590154 -6.87385122125799 -12.2693704778498 -11.3117536718195 -9.97173635309393 -8.40130750482733 -3.99250356500799 -2.47071782892401 -4.72765867059881 1.25786646062678 2.00649889165705 1.45323236638849 11.848147947138
-1.10125895413486 1.07284764376553 3.01712540713223 -2.88899203213779 -0.90020533475009 -3.7094914523038 -10.103824338046 -7.66388674649325 -10.9384209719571 -9.2904355135831 -6.76454325589267 -5.47914095791904 -1.5434815493497 -1.65745325955478 -3.35834093960849 1.67976216402921 4.09729222384366 3.10133294192227 14.35769776431
-4.79978992288763 -2.54596187418158 2.70777080709284 -0.42858745401556 -1.26365329569036 -1.91078426187689 -9.4177022153681 -8.07549144571478 -11.7865777189081 -7.74072124307806 -5.5407262021845 -6.32898380106146 -0.159582632238216 -1.63021327799017 -3.13432170694525 1.6775240724737 4.73360393697565 4.74556587392633 15.4587452238256
-3.19225666739724 0.291338227011941 3.26781203530052 -2.34880039908669 -0.258098342201926 -2.91007588126443 -10.227876403115 -9.84852001883767 -13.7656533501365 -8.51491711356423 -12.7362077019431 -9.06369755484841 -4.63280079581521 -4.33495686270974 -6.4492356560447 -1.24930165030739 1.60564830086448 0.505026123740457 11.2850973822854
-5.53030624389648 -0.715774917602538 2.27822647094727 -3.23075904846191 -1.30964889526367 -3.81111183166504 -10.6433986663818 -11.4071258544922 -13.9373363494873 -7.91250267028808 -9.46675148010254 -7.20514907836914 -3.19268264770508 -2.15734901428223 -5.65090980529785 0.0417228698730483 1.77754364013672 1.64312324523926 13.1255508422852
-7.21407800154252 -4.02481942610307 0.69035810990767 -3.00183968977495 -2.25485711531206 -3.52539735273881 -8.81972794966264 -12.7754602952437 -12.5472727342085 -5.93015771345659 -10.0556860490279 -9.3873873277144 -3.4450159593062 -2.2055197282271 -4.91904550032182 2.1832913832231 3.34709734483199 1.92009825272994 14.2935180143877
-6.41025300459428 -3.68185182051225 1.6728349165483 -2.50082536177202 -2.26304383711381 -3.19324632124467 -10.5910372300581 -10.3629259629683 -13.4357962174849 -7.48212380842729 -12.959887938066 -8.5373701615767 -3.77271409468217 -2.81255097822709 -6.27047677473588 -0.171853498979047 2.12329821153121 0.469625993208453 11.7515435652299
-11.6724636598067 -6.44817281202836 -1.10920644239946 -4.05859494642778 -2.26847386793657 -2.33855939344926 -9.20216298536821 -10.4304935975508 -14.300469641252 -7.66673016981645 -11.7746441407637 -9.7383358521895 -4.28783345655961 -3.52466130690141 -5.18273854689165 1.07448076768355 2.32758593125777 1.20342134995894 10.7810265974565
-2.19202104915272 -1.39951769221913 2.52034314762462 -1.15764299739491 2.46525510441173 -0.208311713825573 -7.39650217403065 -6.50462404597889 -10.9435125957836 -6.7665526043285 -12.5732027660717 -7.11368814815174 -4.37841097224842 -2.99194971431385 -6.16400400508534 0.947274528850208 1.08498319279064 1.25569471012462 8.92887529026378
-1.82239896600897 -0.480899637395684 4.76954000646418 1.81617372686213 3.30819433385676 2.94980257207697 -4.22332746332342 -5.7297495061701 -8.42331487482244 -2.14034635370428 -7.47954732721502 -4.69094831293279 0.0468084161931834 1.56951349431818 -1.32520658319647 5.47168081456965 6.99602621251887 5.35871523076838 16.9651527946646
-2.0854867068204 -0.973773297396573 2.63794964877042 -0.779345807162198 0.931601229580966 -0.412026700106534 -8.27096110257235 -8.34144144925204 -11.9291871157559 -5.55679636868564 -12.4281495180997 -8.62641459378329 -4.53755694302646 -2.12525301846591 -3.83485346707431 3.11474389162931 2.64934319582852 1.84369916048917 11.6209117802707
-5.09834021654996 -2.43916243639859 1.82324486645785 -0.150420370968906 1.36962586316195 -0.892514410885898 -7.37623328295621 -6.8025428685275 -11.2467471989718 -8.17575949755582 -10.9804183873263 -7.09178084460172 -4.55745238390836 -2.45558661547574 -5.95685309496793 0.897894677248868 2.08986931714145 1.63815384778109 10.6843641367826
-3.54880893880671 -1.31137264425104 3.13282596414739 -1.32103145772761 2.37672149484808 0.140840643102472 -5.24444187337702 -7.62920559102839 -10.4804514711553 -4.96958912069147 -10.0138815706426 -5.52176845723933 -2.30384052450007 -0.405311471765692 -4.2904032533819 1.99732982462103 3.97812091653997 2.01800166910345 9.69682227914983
-0.493511962890626 0.448226165771484 5.17928810119629 0.98274917602539 1.64964027404785 -2.37020568847656 -7.54094200134277 -7.77683525085449 -11.3402317047119 -5.42071418762207 -11.4690196990967 -4.82308464050293 -0.563504028320313 -2.30429916381836 -4.51555328369141 1.38523406982422 5.1631175994873 1.82996292114258 10.0162431716919
-2.36006470593539 -2.10371895703403 3.25832823840054 -1.9974929896268 -0.0714294520291432 -1.94838829907504 -8.84310646924106 -10.2592861262235 -12.6109935847196 -4.79212113293735 -11.0772239771756 -7.04875298413364 -1.05144043835727 -2.10912819775668 -4.25206681164828 2.00756148425015 5.54569892016324 1.93714217272672 10.6603649052707
-0.12675488211892 -0.37379086234353 3.6734169699929 -0.73765576102517 1.20424449227073 -2.38777172782205 -8.19789898612283 -10.5265046379783 -12.3104993126609 -5.67715084769509 -11.2021237633445 -6.74700749137185 -2.37046253897927 -2.37102329947732 -4.43733799674294 1.6088942267678 4.533199188926 2.17560183785178 11.4410532691262
-4.88145976500078 -1.85367923216386 2.59325737519698 -2.72148471312089 1.42572636170821 -2.59239535765214 -8.89425616697832 -10.1294646783309 -13.1146369500594 -5.53596644835039 -11.5946841760115 -5.55691295103593 -2.87260585264726 -2.83107715086503 -4.79780726866289 0.959810681776567 3.49739117188887 0.529417462782426 9.73156971497969
-1.4753081408414 0.09711960879239 5.2875616940585 0.268834391507234 2.37595681277188 -2.39052458676425 -8.41680022152988 -8.17958327206698 -11.3823458758268 -3.07018156918613 -9.36733885678378 -4.09479399594394 -0.142191609469329 -1.23223181637851 -2.64025374325839 2.95744542208585 5.55149773684415 1.2202656659213 10.1121266278354
-1.70294784199108 -0.202734218944205 6.02956463206898 0.7642896305431 1.88249756206165 -0.980205761302603 -7.27843116413463 -7.49665664326061 -11.2726652492176 -3.79253982197155 -10.4578287471424 -4.27717994343151 -1.77786849628795 -1.6141340602528 -3.93845008503307 2.3515756260265 5.3943002354015 0.977927936207163 9.68250919688832
-2.65077791213989 -0.255859470367433 4.96920957565307 -0.632219409942628 2.49618520736694 -1.279039478302 -7.17380342483521 -8.39563760757446 -11.564949131012 -4.08056077957153 -10.1432457923889 -4.22670564651489 -1.85116777420044 -0.374574756622316 -2.500963306427 4.22667207717895 5.73671903610229 2.55013265609741 14.3128651618958
-1.24520852349021 0.331648089668967 6.41548369147561 0.611616351387717 3.67621062018654 0.0846712372519747 -4.34481980583885 -6.75639321587303 -8.55938889763572 -3.93243195793846 -8.84095933220603 -5.66800477287986 -0.74790551445701 0.307573535225607 -2.3011510588906 3.75424788214944 5.87809012152932 3.37141058661721 12.0424287102439
-1.53312661431053 0.45021460273049 5.23124335028908 -0.928369305350564 2.92602751471779 0.242149569771506 -4.75125672600486 -7.99423196099021 -8.72528245232322 -3.18391587517478 -9.91064049980857 -3.03964974663474 -1.2496488311074 -0.624149105765603 -3.64496590874412 2.32615874030373 4.90710566260598 2.16822836615822 12.7690703652122
-1.2822323625738 0.974672239476984 5.78122035806829 -0.299682695215399 2.34511367624456 -0.0342140978032894 -6.22175987417048 -6.10944564992731 -10.7311669176275 -4.18161972219294 -8.56383903676813 -3.25795181447809 0.561805647069757 0.470735471898859 -3.41997917348688 2.3094596082514 6.39632980173284 3.72380153482611 12.6161698514765
-2.30544879219749 -0.739111206748269 4.31560299613259 -1.50197245857932 0.597991683266379 -1.96399714730003 -8.74951770088889 -7.98465564034202 -12.6994593360207 -6.22472979805686 -11.4738733985207 -7.03890445015647 -0.989824555136941 -0.909563324668191 -3.37277247688987 3.01807377555154 5.11622593619607 2.28350994803689 12.6705262444236
-1.0031890262257 0.238771499286997 5.51436716426502 0.586120666157115 2.03973013270985 -0.416103302348745 -6.97620767246593 -6.86883538853039 -11.1612414706837 -7.7679595340382 -11.7435950626027 -6.93276399265636 -2.53052323948253 -1.72433847080578 -5.05344384800304 1.18023687709461 3.57336241115223 2.17248541225086 12.626017631184
-1.0990517616272 0.140167903900146 5.44085855484009 -0.228158283233643 1.11707181930542 -1.82995729446411 -7.98153429031372 -9.54590921401978 -11.8518040657043 -5.03621225357056 -11.1532338142395 -5.74932222366333 -1.96683626174927 -1.90050249099732 -4.25216989517212 1.33886213302612 4.09394617080688 1.30777425765991 12.2275740623474
1.25654980052601 0.352395976673474 6.20353695262562 2.13043781627308 4.31787582744252 0.462861980091443 -4.66060451160778 -5.25443271290172 -8.54095080982555 -2.97136691700328 -7.64525226246227 -3.46483043323864 -0.309402500499377 2.07665058482777 -1.21251300464977 4.6266078602184 6.12639805186879 5.05973144878041 15.1930846821178
-0.488912330974234 0.454891456257212 7.47241140712391 3.60371614802967 4.70662714351307 0.442896140705454 -4.53730176578869 -5.63596891056408 -9.21821187626232 -2.88629888187755 -7.2882211078297 -3.94615148197521 -0.144170509685171 0.581573737751352 -1.5165154803883 3.82358576167713 6.40249182094227 3.47221018184315 14.7870888840068
-0.817474070462314 0.583648976412686 6.42090445431796 2.65361052426425 4.34821539792148 1.08727293881503 -5.22267312136563 -3.99986237612638 -8.17252701846036 -2.98953026858243 -8.15473336306485 -2.37944382754239 1.72845106991855 2.75193434628573 -1.11078423586759 4.24936800870028 8.66691237362948 6.5144475069913 14.210744675723
1.50084857073697 2.1241357716647 8.3979099186984 4.20314005938443 4.98880843249234 2.26950816241177 -3.97616406354037 -2.72763844403354 -7.10092373761264 -0.789968690005217 -6.4023477641019 0.2393873128024 1.61459712115201 2.72641162005338 -0.791189393130217 4.65439967242154 7.95783785906705 5.2044284733859 15.1152687462893
1.16439374576915 -2.81877771724354 5.02769311558117 2.28636296879161 -1.31340090144764 -1.69120661128651 -7.28811136592518 -6.06296793330799 -9.16997019160878 -4.63642183650624 -8.17092005122792 -1.32444635738026 0.671344124187122 1.2292970050465 -2.36707559932362 1.90025457035411 6.9858134616505 3.51328023563732 11.5796426166188
0.324350435083563 -4.02665702646429 3.71351535970514 1.07892044240778 -2.08845321481878 -2.60062591379339 -8.4339598829096 -6.6922549421137 -11.0984763318842 -6.50814430063421 -11.3613051587885 -5.03135101144964 -0.667694013768976 -0.222335737401789 -2.58161536997015 2.56562812978571 6.33046539480036 2.06788833791559 12.7485037630255
0.8734562700445 -2.43776199167425 5.59456852132624 2.16125610524958 2.72456386739557 0.13015678579157 -5.8902327710932 -6.63539001291448 -10.4875361615961 -3.44730636423284 -9.76785156076605 -5.07738372629339 -0.0822207624262035 1.01088073903864 -2.36988136118109 3.44110420400446 6.07717827016657 4.60280445272272 10.8334954088384
1.79748363494873 -2.55514316558838 5.60156555175781 3.51281185150146 2.27184314727783 0.793989372253417 -4.67790012359619 -4.82804851531982 -9.21882228851318 -3.60077457427979 -9.72804050445557 -3.81175975799561 -0.264503288269044 0.873762321472167 -2.6532133102417 3.12211437225342 6.25552291870117 4.07296199798584 11.59142370224
-1.10559680245139 -4.22467067024925 3.83550808646462 1.22690937735818 1.06078503348611 -0.443056366660379 -5.58974482796409 -7.18461444161155 -10.3584768988869 -4.44985987923362 -8.53179576180198 -3.44313838265159 -2.316162369468 0.360915877602316 -2.8099138953469 2.70519421317361 5.73777268149636 2.18085262992165 14.3036901734092
-3.70820630680431 -6.44488156925548 1.41159807551991 -1.19903958927501 -1.34746183048595 -1.79974378239025 -8.09823239933361 -10.7965546954762 -11.9288274158131 -5.26215947758068 -9.7077466357838 -6.71294416080822 -0.678270470012318 -0.346437584270131 -0.9913274158131 4.67638098109852 6.40250669826161 3.83699404109608 12.4707463871349
-2.58700496500188 -4.97557956522161 2.1939188783819 -1.99854976480657 -2.12498790567571 -2.15547687357122 -8.65765506570989 -10.9624970609492 -12.3951352292841 -5.77868396585638 -6.78561145609075 -7.85306484049017 -0.0259679014032521 -1.23081905191595 -1.22833377664739 4.15052478963679 6.60725563222712 3.51549690419978 11.7288190668279
-5.43466178720648 -7.5924014264887 -1.13310996835882 -5.39854232614691 -5.65013305490667 -5.9754580671137 -11.7342204267328 -14.8258895093744 -15.5791892225092 -8.77805320566351 -10.9244555646723 -10.4171885663813 -3.05048934763128 -3.67870704477484 -3.6745719129389 3.16639908010309 3.72036464864557 0.760788041895086 8.98453148061579
-3.21049565401944 -6.62766903963956 0.869813260165127 -3.75797719088468 -1.41440457430753 -3.8748347195712 -9.58534306612882 -10.721245470914 -13.771403017911 -7.15967244234952 -11.4996859463778 -6.65672368136319 -2.30862111178311 -2.66135663119229 -2.79628438082608 3.33234053525058 3.81928568753329 1.0536377993497 9.36871844204989
-4.12408835671165 -7.61969954750755 0.419452597878195 -4.05631835243919 -1.47666938088157 -2.25491530678489 -8.11429984352806 -10.4633465506814 -11.8586197592995 -5.59605033180931 -10.0893803336404 -7.21548468849876 -1.58157355568626 -1.48379142067649 -3.41609580300071 3.15344135978005 4.62282746054909 1.57626335837624 9.56462662436745
-2.64186710010875 -5.79064983021129 1.65175777782093 -3.47353976856579 -2.04546779285778 -4.07853931080211 -10.957170902599 -10.3756985057484 -14.3166145671498 -7.39863818775524 -12.6144832957875 -10.5965732921254 -4.34685939442028 -3.64055675159801 -5.34037250172008 -0.343077122081411 2.8172946583141 0.716281474720347 8.29615455974232
-2.98930625048551 -6.00227049914273 1.92668267163364 -1.35284117785367 -1.0199745091525 -2.19427756396207 -8.72619322863492 -7.82215384570035 -12.4432762059298 -7.23832396593961 -11.4856403264132 -8.00157622424039 -2.45711974230679 -1.23434332934293 -3.31261519518765 2.67994995984164 5.00725956830112 2.28287049206821 12.4600984660062
-2.77186487371271 -5.07288644964045 2.34924413507635 -2.39517877752131 0.681685465032405 0.506150263006038 -7.77503107244318 -8.13898943120783 -11.6062993829901 -4.53909586126154 -10.8090925043279 -6.90784929448908 -1.25942514592951 -0.263440114801579 -2.99792574102228 3.33672143762762 5.29478742426092 2.35649778192694 12.2569074804133
-3.70864114761353 -5.87165269851685 2.26483526229858 -1.61631784439087 0.362712764739989 -1.80537614822388 -9.10769090652466 -9.60525903701782 -13.0259362220764 -7.0318413734436 -11.1119557380676 -7.07839593887329 -2.36289224624634 -0.0193978309631362 -2.21158227920532 4.62615480422973 5.71078863143921 3.42928209304809 10.4600686073303
0.387250501459295 -4.09732667749578 3.66337164098566 -1.19767991846258 1.40582235509699 1.01007040197199 -6.73283426111395 -6.61003915613348 -10.6315941030329 -6.68511812036688 -11.633749406988 -5.55167238062078 -1.67870370691473 0.593797284906561 -3.16780511682684 2.07927854711359 5.8064809625799 3.99782713109797 10.3506131952459
0.392325566031715 -3.71668131568215 4.3684570052407 0.9667236068032 -0.482176615975121 0.818787739493629 -6.93553431250832 -5.02224810340188 -9.56602747657082 -6.03732760169289 -10.8072517655113 -3.98634226538918 0.180575535514137 -0.746086909554222 -2.27763827063821 2.69018285057761 6.89729516289451 3.61025540611961 7.81786649010398
-3.07613830566406 -4.82974700927734 2.75111312866211 -1.28797607421875 -0.947993087768555 -2.58435707092285 -9.22615127563477 -7.21574287414551 -11.8440063476563 -6.29748802185059 -10.8369644165039 -4.75744514465332 0.153603744506835 -1.77771835327149 -3.42558364868164 2.13481826782226 5.54836292266846 0.916157913208007 7.13377017974853
-5.75075935883956 -8.10819077058272 -0.141100163893267 -3.59025597138838 -3.62293266816573 -4.61572098298506 -11.5121824698015 -9.21479630036788 -14.0756685690446 -8.83862518830733 -9.486799474196 -6.21501755280928 -2.89239716096358 -2.52366852326827 -5.61065697236495 1.5477407021956 3.07717299894853 0.382406000657515 9.41674304441972
-1.5086146701466 -5.11041177402843 2.96678243983876 -0.304532181132924 0.144913543354381 -0.988804947246205 -7.77957452427257 -5.73312486301769 -10.6100207675587 -7.11952508579601 -11.7141715396534 -5.47635186802257 -0.507716308940541 -1.88802827488292 -3.36164964329113 3.47657476771962 5.30518518794667 2.53263269771229 9.80842005122792
-5.92748792821711 -7.18856580907648 0.491987627202814 -3.7562347238714 -0.890777189081366 -3.99238928014582 -10.1196990793402 -10.1804786508734 -13.5745502298528 -8.17326887304133 -8.15970953161066 -8.25386198217219 -3.71576460058039 -2.06356390172785 -4.50573309118097 2.29776422327215 3.96136514490301 1.95134012048895 10.0783762151545
-6.16291693774136 -6.4500167759982 -0.238282004269685 -4.88284567919644 -2.78785208788785 -2.75697974291715 -10.8748195561496 -10.8128345402804 -14.0521896275607 -8.07218817797574 -8.51945189562711 -8.56189612475308 -4.49759368029508 -2.85939101305875 -3.20787505236539 3.37548275860873 2.20923729809848 0.921729287234221 11.2577135172757
-4.30315019434149 -6.05352021997625 1.68359754735773 -3.03289033716375 -1.07486535852606 -2.64375306909735 -10.7510528737848 -11.0154209310358 -14.3093280965632 -9.60854722803289 -7.93156244104559 -11.8914776021784 -5.79837800806219 -4.28150750940496 -5.36731149500067 1.85160825902765 1.85862920934504 0.868307096307927 12.1718921487982
-2.90891394181685 -3.10550627274947 2.69955602125688 -2.19238218827681 -0.769875855879349 -2.37150129838423 -9.87009558244185 -8.48871550126509 -12.8265851454301 -6.8330472425981 -11.7369683699174 -7.75093397660689 -2.78198942704634 -1.29292044206099 -4.45532354875044 1.85352578596635 4.67224278883501 1.1469332261519 12.6246501489119
-4.85362022573298 -5.84824722463435 1.6878245527094 -2.35345428640192 0.993229215795342 -1.96844833547419 -9.49803131276911 -9.28293388540095 -13.2312161272222 -8.48906486684626 -13.662177736109 -9.16958969289606 -4.29585617238825 -2.95747726613825 -3.13811844045466 2.99399501627142 2.96964103525335 1.04219276254827 13.223648851568
-1.44089456905018 -3.3461107860912 3.35293534885753 -1.21556803096425 -0.0124830852855347 -2.30090853084218 -8.86145540584218 -8.31907984126698 -11.7226118694652 -6.8956598888744 -13.4856333385814 -8.36142488826405 -5.00570818294178 -3.58582636226307 -4.92500826228749 1.79952100406993 2.78159669529308 1.25440267216075 10.8232112277638
-2.23108257813887 -3.94610943360762 3.05259070829912 -0.686339993910355 -1.24800648255782 -0.683524747328324 -8.47495426698164 -8.77928127809004 -10.9595467047258 -4.55630077882246 -10.4990116552873 -8.68369831605391 -3.55772556825118 -1.43704952760176 -2.54716457887129 4.3350719018416 4.1862453027205 1.8918403192 12.6628564401106
0.509410311959005 -2.55476624748924 4.07559912421486 -0.247614453055643 -0.0943208434365026 -1.4639611937783 -8.75804383537986 -7.51959092400291 -12.2848249175332 -7.83475549004295 -11.2278352477334 -7.04253823540428 -3.54768616936424 -1.02969987175682 -2.13591820976951 4.8920130036094 4.73766176917336 3.43168108680031 15.7433823845603
3.15553601871837 0.512809120525013 8.10053380619396 2.818774544109 2.45743211399425 1.61808141361583 -5.12146059383046 -3.36629930843007 -5.50473657954823 -4.9407412182201 -6.19112268794667 -4.5088736187328 -1.22791925777089 0.907910667766224 -1.06804338801991 6.63575013767589 6.30447705875743 4.92905172001232 17.4411931265484
1.73783394206654 0.964613879810681 8.02535911906849 3.54336544383656 3.44320484508168 2.67603966106068 -5.19411567341198 -5.18359092365612 -8.75398353229869 -2.94721320759166 -6.127257381786 -4.61081985126842 -1.10056403766979 1.43241020549427 0.219601596485486 6.67856022227894 8.1226958881725 5.41547390330922 16.5728473316539
-0.0966871521689683 -0.519319369576195 6.70766370079734 2.54911057732322 3.46250169060447 2.0428258635781 -5.62198431708596 -5.73900587775491 -8.90793593146584 -4.33452780463479 -8.76155455329202 -4.6114710114219 -0.380388095162132 0.849716351249 -0.273742511055687 5.68300549767234 8.43251912377097 4.35890691063621 16.2222401358865
2.16813417781483 2.66612573970448 8.55786558498036 4.34723993648182 3.05709787715565 0.634335960041394 -5.82535222660411 -5.3244157184254 -9.45950177799572 -5.85118917118419 -10.3833890308033 -4.4239316333424 -2.74236348759044 -0.748232399333606 -2.56076863895763 3.86863085139882 6.32782408107411 2.92432161677968 13.1778726230968
0.626988367600873 -0.63501076264815 5.13209052519365 0.0397634072737247 0.662051157517865 -3.02497963471846 -8.84169106049971 -6.99981598420577 -10.9361982779069 -6.95000938935713 -10.7605371908708 -7.66502098603682 -2.2337217764421 -1.66887192292647 -1.48511414094405 4.27703471617265 5.5003213448958 2.37588592009111 13.818527655168
-2.06508412794634 -2.70787015394731 4.16587862534956 -0.130538610978562 -2.86569180922075 -4.28315892653032 -10.6749970002608 -10.0566002412276 -14.2651764436202 -8.77305951551958 -12.1559559388594 -10.0557743592696 -3.50903859571977 -3.03228536085649 -3.91757550673051 2.98078093095259 4.50112185044722 0.316801400618118 9.855851502852
-1.00826345790516 -2.31337057460438 4.32720864902843 -0.54986082423817 -0.415247787128795 -4.08070074428212 -9.76078688014637 -8.73598562587391 -12.8666027675975 -8.18498693812977 -12.5081204067577 -6.28296553004872 -2.30278478969227 -3.25786100734364 -3.4137486111034 2.01988137852062 5.00510324131359 0.229556213725697 8.87501729618419
-1.6130523074757 -1.31353753696789 5.22914606441151 -0.280713974345815 0.37553984035145 -1.2821139682423 -8.35774415623058 -8.42626947056164 -12.4798049319874 -7.46679872166027 -12.4018210757862 -8.72757714878429 -3.41312783848156 -3.4467868198048 -3.87228196750988 2.10722357143055 3.19843965877186 1.14177328456532 10.8284006725658
-2.28147225813432 -2.01120667891069 3.40920061631636 -1.38233094648881 -2.54501634077592 -5.24923425154252 -12.4259462876753 -11.3276567979292 -15.5991640611128 -10.2986689134078 -13.0932093186812 -9.33898454145952 -5.64104752974077 -5.42349915937944 -6.34334283308549 -0.474124006791548 1.42311567826705 -0.993323378129439 9.47840780778365
-2.6469745982777 -1.25547603260387 3.21226688731801 -0.827425037730823 -4.42472270618785 -5.57738116871227 -11.0637073863636 -11.3729687083851 -15.1064148296009 -9.36346439014781 -10.0395336497914 -11.5338878978382 -4.53461650501598 -4.15228274952281 -4.25224307667125 1.20028301585804 1.72150226939808 -0.146108661998401 10.4932660709728
-0.163189055702905 1.60983645699241 5.71755111000754 1.4903696753762 -0.9913312218406 -3.58523380973122 -8.6665135643699 -8.42140591361306 -12.2993966362693 -7.48244106986306 -12.9381657860496 -6.52760899283669 -2.84693539359353 -4.34946644522927 -5.29842579581521 -0.406795623085717 2.27267253182151 0.297946808554908 9.77837264321067
-3.40769904743541 -2.01459067951549 4.0256400715221 -0.177705227244985 -1.26219695698131 -4.83098167072643 -8.96692603718151 -9.33043235432018 -13.6909765590321 -8.38606589924206 -12.6215757716786 -5.79919189106334 -4.36322539936413 -3.42234176288952 -3.88005012165416 2.262049258839 2.08432442058216 0.297052920948374 10.6318684231151
-2.01048186909069 -1.04866698871959 4.98452659953724 0.486607516895642 -1.34448531757701 -3.74541762958873 -9.2656736720692 -7.87556365620006 -12.8820028651844 -7.55287459980358 -13.1335764278065 -6.10697845112194 -3.38590911518444 -2.74446776996959 -4.01423362385143 0.935318912159314 2.1707334171642 1.47799393046986 11.4508919369091
-2.35491384159435 -0.88701833378185 4.16088186610829 -0.894292961467396 -0.858003746379506 -2.43721021305431 -8.2790299762379 -6.41845906864513 -9.53548444401134 -6.10467351566662 -7.27256978641857 -6.01764501224865 0.165771354328502 -0.403469215739857 -1.87114919315685 4.24513517726551 5.14916788447987 3.33433424342762 12.1633204113353
-3.17781915664673 -2.62658014297485 3.57300958633423 -0.541060352325438 -1.78618326187134 -3.92547121047973 -8.82174577713013 -6.80858697891235 -10.6161908149719 -6.27876939773559 -9.2105092048645 -1.24040117263794 2.55911741256714 -1.57699098587036 -2.86954011917114 2.48133192062378 3.51932916641235 2.78158102035523 10.6979437828064
-3.5192906293002 -4.23900765505704 2.00543623837558 -0.6450402173129 -3.49958962527188 -3.97655839053067 -8.3803917798129 -5.02792710390958 -9.89938706484708 -6.10840577212247 -9.25618523684415 -3.25993508425626 2.09023314389315 -1.75872963992032 -2.98848694888028 2.27754050168124 3.59428339871493 2.20576315793124 9.42940646084872
-3.19038992795077 -3.93491393002597 3.45678967562589 0.470525446805087 -0.670545872774991 -2.74433356198398 -6.93689947995273 -6.06550627621737 -6.97150259884921 -4.10043555173007 -8.28634291562167 -0.421001729098233 2.66474312868985 -1.65824728879062 -3.82907133969394 1.0030724438754 2.71443623629483 2.2424351605502 9.21477765170011
-2.42180898839777 -1.81810835058039 3.72613641565496 -0.217331678217107 -0.168389112299138 -3.2293346231634 -7.93604353124445 -5.79912450963801 -9.3667800729925 -5.52160719091242 -11.2521751230413 -7.48542860204523 -0.344280988519841 -4.14008024389094 -4.96857717687433 -0.167479307001287 0.853814333135432 -0.492638379877263 7.99492284601385
-3.10548404346813 -4.09052280079235 2.84500690806996 -2.08363155018199 -1.07348636280406 -3.07331851612438 -10.3897514690052 -9.14857867847789 -12.3293857921254 -6.58700183521617 -10.3129711497914 -7.42036822925914 -0.291870151866565 -2.15597728382457 -4.89924434315074 0.565395320545544 2.11449810374867 2.09902759898793 9.78048607219349
-3.01505805795843 -4.43031265085394 2.33156250173395 -1.46287681406195 -3.23249198740179 -5.17500640695745 -11.8659453565424 -9.64557792490179 -13.794959562475 -9.86176635568792 -15.2310137922114 -10.703729170019 -5.13449622934515 -5.57382728403265 -6.48571731393988 -1.92085983102972 0.704842073267155 -1.83245612924749 6.93639515096491
-3.53137011094527 -3.19781488938765 2.82358842329545 -1.97178453965621 -0.310455270247026 -4.73593897386031 -9.33476633592085 -6.05105967088179 -10.5076255278154 -7.25768847032027 -12.7216338591142 -9.19985575242476 -5.09490580125289 -4.19085497422652 -6.76654619737105 -1.02305788560347 -0.525155969099565 0.143211416764693 8.73635678724809
-5.02260820215399 -3.54562036340887 2.89907987768 -1.21567956751043 -0.063410204107111 -1.42740289514715 -9.19940797632391 -9.28562776392156 -13.0035595113581 -6.51912347620184 -13.396912019903 -10.83112375086 -5.12705652063543 -3.76049844568426 -5.02469865625555 0.402806836908514 0.877873975580389 1.47872503454035 9.3354059045965
-6.36758200038563 -2.60467497218739 3.11592420231212 -1.26693502772938 -0.842029250751843 -1.73161665309559 -9.1085354458202 -9.32823339809071 -11.5540577541698 -4.46009031642567 -11.5227429043163 -6.67912832606923 -1.78344503749501 -2.97961775172841 -3.76629606593739 0.867431961406361 3.25299199711193 0.88020166050304 9.23602040897716
-3.7162994037975 -1.41553531993519 4.93089831959118 0.684243809093129 0.687741886485707 -1.45109020579945 -7.68722568858754 -6.92560230601918 -10.3630851398815 -5.81597744334828 -10.8804668079723 -6.00519596446644 -2.26124607432972 -2.24628864635121 -3.22302471507679 1.69332088123668 4.13438190113414 1.48701442371715 10.1377664912831
-3.13341773640026 1.55494629253041 7.03536354411732 1.81434570659291 5.04032837260853 1.9844182621349 -4.63614715229381 -4.78796256672252 -8.11271346699108 -5.07166923176159 -9.03493178974498 -9.2314020503651 -4.76621879230846 -1.60625518452037 -2.97015632282604 2.68541466106068 4.00414215434681 1.64724670756947 10.5532649647106
-5.46407511451028 -0.924098994515159 2.97323033592918 -2.42491724707864 2.35112569115379 -0.24510386206887 -7.57303431250832 -7.84105684973977 -11.0157490036704 -6.12773897864602 -10.2770538590171 -5.75104906775735 -1.72012331702492 0.166648838736794 -1.90172579505227 4.07451913140037 5.40005013725974 2.65032574913718 11.1563987471841
-4.58530604622581 0.586177947304467 3.3124228737571 -2.3016203620217 -0.44139468453147 -2.93285548470237 -9.79472911141135 -8.27865969917991 -12.0514754035256 -9.51947200081565 -11.1897963263772 -4.24869334480979 0.527834059975365 -2.65320384285667 -3.54461657784202 0.729231002114037 5.01515400626443 1.42372906424783 8.68801319815896
-4.95390163768421 -2.27978168834339 1.2714935649525 -3.12565647472035 0.701350818980824 -2.11277614940296 -8.96633945811879 -7.71901546825062 -11.5475276600231 -8.07784115184437 -10.6837848316539 -4.26711307872425 0.246469150890004 -1.86932026256214 -2.53919636119496 1.6460167277943 5.41579974781383 2.05658115040172 10.9166084636341
-3.65279850526289 -1.90065846009688 1.92182460264726 -2.91216549439864 0.535771517320114 -1.7143047766252 -9.33249744935469 -10.1971958593889 -13.3785789923234 -6.35725674195723 -7.35050282044844 -9.31911549134688 -3.9680775122209 -2.35055813355879 -3.95911297364668 2.090033678575 2.56248202757402 1.79418673948808 9.20376029448076
-4.86393065886064 -1.99995894865556 1.08086494965987 -3.86229033903642 1.10029511018233 -3.90184493498369 -10.1514405770735 -10.4035043282942 -13.4058808846907 -6.95950026945634 -7.88184447722001 -11.3774804635481 -5.35366340117021 -2.33540626005693 -3.85120482878251 1.93690018220381 1.94619087739424 1.50804810090499 9.60927872224288
-2.53236671794545 0.992281948436389 2.33938125263561 -1.38520141948353 3.00479606281627 -0.844370807300916 -7.44041153300892 -7.84207245219838 -9.89008041728627 -2.98300453532826 -2.90220733989369 -3.23326584209095 -0.0724897037852905 0.373681103099475 -1.92066093791615 3.31613353382457 5.7492695201527 4.13118651996959 11.1235714305531
-2.86366078636863 0.00187494971535429 3.59124949195168 -2.38975713036277 2.2697582504966 -1.13717458031394 -7.88313100121238 -9.46158597252586 -11.6378097274087 -4.10089680931785 -3.19051358483054 -4.40401074669578 0.251367594979026 -0.159120533683083 -2.55996129296043 3.32646467902444 4.47691538550637 3.36198904731057 10.7340889237144
-4.56096048355102 -1.79582757949829 2.00541906356812 -1.808482837677 1.97655515670776 1.05144338607788 -7.15852708816528 -8.17035837173462 -10.0513035774231 -2.45870752334595 -2.25366563796997 -3.85901041030884 1.72411756515503 1.8670657157898 -0.761495304107665 4.4998610496521 6.61085729598999 5.23619394302368 13.6450002670288
-4.2646593614058 -1.16065164045854 3.97290091081099 -0.413579420609906 1.51867537064986 0.415508790449664 -7.43342729048295 -6.66229386763139 -9.63674302534623 -4.65447373823686 -2.0625395341353 -3.59686036543413 1.70837072892623 1.24738173051314 -0.791472868485883 4.74176744981246 6.28659967942671 4.62321238084273 10.268139405684
-5.65463427630338 -2.59906939593228 0.740024766055022 -3.30954722491177 -0.404329100522126 -1.61883143511685 -9.40131930437955 -9.62310389605435 -10.7078874501315 -7.73402384844693 -12.524358549985 -7.52605990496549 -1.63119105425748 -3.48778132525357 -4.38278178301724 1.55122395428744 3.94208737286655 0.846359452334319 4.69318219098178
-4.45440307097002 -0.538955835862595 1.82994827790694 -2.8441201730208 -0.403556971116501 -2.72449317411943 -10.3965703530745 -10.2412187142806 -13.8164807839827 -7.73294463591142 -13.7422906442122 -10.3748418374495 -2.96545043425127 -4.60343947844072 -5.73077788786455 -0.978376535935837 2.52101692719893 -0.823980478806931 4.21352753205733
-5.99658838618885 -1.34416262019764 2.55869229923595 -1.27698580134999 -2.40637270320546 -2.50093714107167 -10.4207293163646 -9.78522745479237 -14.5262362133373 -8.80163446773182 -13.4899927746166 -9.71740404475819 -3.40709940303456 -3.852123893391 -4.24325243343007 1.31685384403576 3.78400930057872 1.21772321354259 5.08072789799083
-7.32189364866777 -3.22536082701249 0.879131360487506 -2.92853541807695 -2.47635264830156 -2.38405414061113 -9.62230868773027 -11.9100513024764 -13.5853385491805 -7.03249736265703 -12.1754092736678 -7.64417453245683 -1.7128924889998 -2.07372470335527 -3.2425441308455 3.19225029511885 5.04081921143965 1.89879421754317 6.89794067902999
-8.01232111670754 -1.70665133216164 1.77594792626121 -2.53905260779641 -4.40094530799172 -4.936931254647 -10.9995170853355 -10.169540049813 -12.9270626328208 -7.04949343421243 -9.5244499466636 -4.80804789283059 -0.120654704354028 -0.327659251473168 -0.923644664070824 4.77563512108543 6.99211156151511 3.04205548546531 9.95225941918113
-10.8694717493924 -5.35962601574985 -1.89743538769809 -6.92503853711215 -6.31579514416782 -5.95134659680453 -12.9161274042997 -15.3532459345731 -15.3600971308622 -8.52417298230258 -12.4274417963895 -8.34398957165805 -2.63501282605258 -4.20910569104282 -3.11566658886996 2.95724467364224 3.79703406420621 -0.826256951418792 6.84694365588101
-7.07602764476429 -2.81769062389027 0.11250423084606 -4.74341846812855 -2.59892917979847 -4.33966328014027 -11.0804717670787 -13.7577502857555 -14.0482814442028 -6.9801681171764 -6.24441219676624 -5.09936405528675 -1.07225872386585 -1.31967617381703 -2.60804249156605 3.11231731068004 5.9354059566151 2.45489333759655 12.7602565158497
-5.34017842899669 -2.33276837955822 2.86151510585438 -1.81208318363537 2.3898363720287 -1.05377668033947 -8.6346005786549 -9.54179280887951 -11.7831906665455 -5.00101369510998 -4.58534520756115 -4.03345006595958 0.230307639728892 2.60903459895741 -1.10522931705822 4.64692980159413 6.09592443812977 5.97589784968983 13.9521165500988
-5.90953891927546 -2.62247150594538 1.69090778177435 -3.30285900289362 -0.557709390466865 -4.36552303487604 -11.798290902918 -12.3253065889532 -14.4887396639044 -7.95077961141413 -6.42291134054011 -5.45082920247858 -0.611618692224678 0.0854085141962209 -2.82301204854792 2.13527232950384 4.93355686014349 3.23742610758001 12.6544464284723
-6.67606033845381 -3.17760529084639 0.463599543137985 -3.83465637727217 -2.73395790620284 -4.55416550202803 -12.1196218924089 -13.2646700338884 -15.3534800009294 -9.65255989594893 -8.19540657563643 -5.16690506501631 -1.3454061941667 0.197554926438766 -2.7923056082292 2.95589957670732 3.93227992491289 3.26305327848955 11.8679851098494
-6.53222095316107 -1.60510837381536 2.09247387105768 -2.42268764322454 -0.150009267980401 -1.47733508890325 -9.44675266092474 -10.7356644803827 -12.440185659582 -5.92701732462103 -7.67752467935735 -3.73889552896673 0.896966821497138 2.47328556234186 -2.22846614664251 2.80732715780085 4.52782142812556 6.25418842489069 15.078935510462
-6.16308430758389 -0.936353960904206 3.22245760830966 -1.55678013888272 1.26633234891025 -1.26013974276456 -9.23917607394132 -9.41761807528409 -12.5573809537021 -5.50934819308194 -7.98895672884854 -3.68495015231046 2.32723971280185 3.05330439480868 -1.46810750094327 4.43519278439609 4.87759180935947 6.29385538968173 16.7826459017667
-2.43818474682895 1.02591322985563 3.83351801958951 -1.27564049634066 0.587638846310703 -2.58123970898715 -10.0585117426786 -10.0383567896756 -14.0590820399198 -8.13970757397738 -10.6873283472928 -5.01803971203891 0.143535605343907 0.348196020993321 -4.14958191784945 1.03343199816617 2.72970198717984 3.70285986987027 13.7398567113009
-1.87336540222168 2.59186553955078 4.22919273376465 -1.29055595397949 1.32485389709473 -2.47202301025391 -10.4291687011719 -9.95505142211914 -13.8622455596924 -8.03902053833008 -10.5506172180176 -5.39603042602539 0.416934967041016 0.841201782226562 -5.32524108886719 0.859020233154297 2.49884605407715 3.87700843811035 11.6237406730652
1.35688659494573 4.8534199888056 7.09382221048529 1.55231162851507 3.94297286813909 -0.427272111719304 -7.91119888479059 -8.60408523732966 -11.7926457231695 -5.92478874379938 -8.72211960012262 -2.01730659658259 0.811926572973078 2.4803034955805 -2.57176330739802 1.87221214121038 6.11804267709906 5.90908023660833 15.8398537332361
0.842774079062721 4.73470465920188 6.74829547188499 1.03150431893089 3.49391047737815 -1.29593022086404 -8.24960644461892 -8.65010578849099 -12.5210088036277 -6.78692181327126 -10.3007729790427 -4.70713551261208 -0.648059203407982 1.18558566353538 -4.41195996024392 -0.347522094032982 2.04481761238792 5.26595847389915 12.4759527900002
0.400891520760275 4.11863539435647 5.67652342536233 0.660136439583518 2.1679012558677 -2.11491467735984 -9.24469830773094 -9.42590214989402 -13.160599491813 -7.16680791161277 -10.6179206588052 -4.98957898400047 -2.13687016747215 0.845330455086447 -4.49429394982078 -1.59484936974265 1.6739818833091 4.45002291419289 12.2214090607383
0.0706572359258466 3.00353859121149 6.74711845571344 1.73357914144342 4.47714183980768 1.00865696126764 -6.58357097452337 -6.53729869669134 -9.88137294595892 -4.33123256509954 -6.10025455301458 -2.42120792215521 1.42720173055475 4.08872936422175 -0.90861560648138 3.652022821253 4.20723102742975 7.84155319387262 15.1804284876043
-0.437102777307683 2.91170455759222 6.99368907755072 1.78786517923529 4.14880611246283 0.445032613927669 -7.06774852926081 -7.56616733724421 -11.2187762087042 -6.59240482503717 -7.86809681112116 -3.89670704061335 0.282152670080013 2.71841480081732 -3.21162555867975 -0.169715387170964 2.38080074136908 6.30298282449896 12.8965015584772
0.000552714954721978 3.06308513988148 6.10076862681996 0.434325755726206 5.99638801921498 0.275857509266245 -5.82884448658336 -6.92717212330211 -10.2550033916127 -4.90304988514293 -9.07641261707653 -7.4313568462025 -2.61415523182262 2.1963058124889 -2.34163325916637 1.32093197215687 0.70626026500355 6.33550316203724 12.8946886669506
-4.6324196988886 -0.242828481847589 1.66328228170222 -4.00489246195013 -0.435386770421808 -4.93129169290716 -12.009801977331 -12.1332036191767 -15.7232419187372 -10.2106171781367 -10.0064374143427 -7.63137065714056 -2.44190418070013 -1.16563808267767 -4.20722400491888 -0.191494100744073 -1.8731595212763 2.59479702169245 11.7983421152288
-1.08491912321611 1.22282013459639 2.36068138642744 -2.73635497526689 0.567817540602249 -4.90382590727373 -11.889124064012 -10.9188462777571 -14.9737130685286 -10.738998560472 -10.8057710214095 -7.71150222258134 -3.33137908415361 -2.01577773527666 -4.12225165800615 0.398135991529983 -2.30040374235674 1.3658350424333 10.3155058340593
0.305993400920521 4.00299199711193 4.20245774875988 0.0209859241138801 2.31590589176525 -2.53348604549061 -8.99311701167714 -8.14335123408924 -13.3222300182689 -8.47801653255116 -8.34743181575428 -5.60807672847401 -1.8306337963451 -1.49028841365467 -5.41334024776112 -0.61207071651112 -1.47816721309315 1.77441915165294 11.687077366222
-1.28107784444635 -3.10436390096491 1.47424365823919 -3.13562725240534 -0.82995746785944 -2.96116970235651 -10.7845263307745 -10.7918181245977 -14.2937884157354 -7.80160473043268 -8.37058017904108 -6.80344532186335 -1.46768901998346 -0.910560113733464 -3.76265857869928 0.360020178014583 -1.09063099080866 1.55530978983099 11.8351807767695
-2.47094124013728 -2.18901603872126 1.17593986337835 -3.36010711843317 -1.66223686391657 -4.33327453786677 -11.6875798052008 -11.8879925554449 -15.7545601671392 -10.4107758348638 -9.52012222463435 -8.05402725393122 -2.31936424428767 -1.79169243032282 -4.83508461171931 -0.814048463648017 -1.52190750295466 1.58449584787542 12.0704525167292
-3.14783344268799 -6.73037014007569 -2.66589794158936 -6.37864360809326 -4.24139270782471 -6.9800859451294 -14.9836603164673 -14.1575342178345 -18.8241144180298 -13.2987447738647 -12.0052534103394 -9.25539455413819 -3.98723468780518 -4.02673397064209 -5.2713399887085 -1.13648281097412 -2.01699123382569 -0.197937583923341 10.5256847381592
-4.12971878918734 -0.330339440432461 0.991178503903477 -3.1971511927518 -0.573640832034023 -3.61382676037875 -11.4217548457059 -11.0205154505643 -14.7011241999539 -10.0252380457791 -8.38034249219027 -6.65127945813266 -1.22634888562289 -1.14014054211703 -3.74520874890414 0.573465338620274 0.977363577756016 2.66377829638395 12.7812828930942
-2.98814854188399 -1.08554920716719 1.04873767332597 -3.224419446425 0.422131685777146 -1.94734653993086 -10.0624130682512 -10.7854298071428 -13.821644635634 -8.98001179261641 -8.11461720033125 -6.99298939271407 -1.35034451051192 0.196511416001755 -3.60878834290938 1.36011615232988 1.00641742186113 3.80135837034746 13.4789701981978
-2.33362297578292 -0.528813405470416 2.40694613890214 -2.5282774405046 -0.0106325583024471 -2.5092173056169 -10.5872698263689 -11.1528120474382 -14.3302908377214 -9.75241379304366 -7.51700310273604 -6.52231506867842 -1.01945595307784 -0.490181966261432 -4.94134430451827 0.592877344651654 0.895791010423139 2.55809970335527 12.4140281243758
-5.65549202832309 -1.71929284009067 1.09264067736539 -2.66384240063754 1.02161482897672 -0.966376504031096 -9.03244896802035 -10.4509250727567 -12.5925571528348 -6.77765389355746 -5.66730614575473 -6.07102127942172 -0.0626594630154713 1.02220229235562 -2.08276291760532 3.53786162463101 1.78293303576383 4.36424903002652 14.990632573041
-3.69215378327803 0.408128885789353 2.19408050016924 -1.56267914338545 0.528814463181931 -2.30268272920088 -9.7065561728044 -10.4555300192399 -13.6046846823259 -8.60362419648604 -7.44602760835127 -5.65117058320479 -0.668378682570022 0.259239344163376 -4.171272130446 0.927496103806931 1.44414344267412 3.72105327086015 13.0183426423506
-2.69407196911899 3.04219798174771 2.40980986681851 -1.70827027234164 1.84317092028531 -0.526038369265471 -8.39186211499301 -9.9079982844266 -11.7734481898221 -6.32947464856235 -7.74362297925082 -6.05837174328891 -0.348576745119964 0.856264868649568 -2.8000881281766 1.78459242907437 1.62280158129605 4.3897140416232 13.8014161976901
-3.07438044981523 0.551979489759965 2.80721802277998 -1.07849078611894 1.5868935064836 -1.44070773558183 -9.4693809075789 -9.06554179625078 -12.9328284783797 -7.52178531126543 -8.19565158323808 -4.8170486016707 0.211536832289262 1.11384052796797 -3.60979609922929 0.946161694960161 2.11625904603438 4.05908817811446 14.5468463377519
-2.14922084808349 2.43634662628174 2.80419120788574 -0.843015098571776 1.89788684844971 -1.12200298309326 -9.23152103424072 -9.88132991790771 -13.0257638931274 -8.38906993865967 -7.20203151702881 -4.8921293258667 0.449476814270021 0.830792045593263 -4.0520185470581 0.647543525695802 0.525440788269044 4.07176933288574 11.9050575256348
-4.98965694254095 -0.625986593419857 2.26112125570124 -1.75077487772161 0.795224649255925 -2.2184662992304 -10.3202519590204 -10.3773980314081 -13.705549734289 -8.27790500467474 -7.89944507425482 -5.74935199564154 1.02509830648249 0.637155038660222 -3.79359866922552 1.40120266134089 1.44247387105768 4.57614563161676 12.3470196550543
-5.23819883519953 -0.340919095819647 3.61899320429022 -1.09100683385676 3.05408326929266 -1.06872900182551 -8.84986456090754 -9.15084798986262 -13.1848216837103 -7.0228420084173 -8.8515830820257 -5.87301023656672 -0.236053067987616 0.506725710088556 -4.80531080419367 -0.104674894159491 0.0487331563776188 3.90873567407781 12.361080568487
-3.24396944912997 1.36544369784269 5.08779191103849 1.12591313448819 2.96635769930753 -0.912739285555752 -8.58001566800204 -8.40808154019442 -12.1513314333829 -6.47563410672274 -7.12877703579989 -3.63891077908603 1.84252118197355 1.62507771578702 -3.90652895840731 0.444850436123936 0.635627261075108 4.7935042294589 11.9632162961093
-3.37301879362627 0.602761693434282 4.86034340424971 2.21944756074385 2.70696587129073 0.658746190504594 -7.34822516874834 -7.61978965239091 -10.9832063241438 -7.26527648405595 -6.33083777861162 -2.62659125761552 2.34385246797041 2.86361832185225 -3.02292685942216 1.28731293244795 2.74614853425459 6.01175827546553 13.3034462408586
-1.59999503222379 1.2349010554227 4.50025998028842 0.0621486750516027 0.919662102785978 -0.528095618161288 -8.86248244372281 -8.9863017949191 -12.2599567326632 -7.95625533190641 -6.38444365588101 -3.99371756640348 0.988547906008634 0.780519112673673 -4.00077666369351 1.49665032300082 1.96436844739047 4.21197853955356 13.9350133982572
-2.82510380311446 2.20107837156816 6.60228248076005 2.16528697447343 1.8701247735457 0.435743288560346 -7.60883907838301 -7.5810413794084 -10.7907619909807 -7.04073338075118 -4.9874306158586 -1.77009396119551 2.94792552427812 2.81539245085283 -3.13743404908614 1.58890910582109 1.59007640318437 6.59207148985429 15.1330809159712
-1.15338477221402 1.3676647272977 6.83426896008578 1.75341645154086 3.52241078290072 1.31551590832797 -6.98928412524137 -6.7722278508273 -10.5980926426974 -6.06450995531949 -6.21809729662808 -2.62608298388394 2.61294403943149 2.95128003033725 -1.16161879626187 4.44232407483188 3.79074421795932 6.26909485730258 13.4269322482022
-3.93185534043745 0.134487967057662 5.12949452833696 1.12722859816118 0.468912939591842 -0.859217782454056 -8.71420015855269 -7.25065149827437 -11.7078505949541 -7.17386736436324 -3.64960970445113 -2.52752794785933 3.06337056593462 2.91611562208696 -2.13353838487105 4.2719353242354 4.12827573256059 6.52330956892534 14.4263952775435
-1.57995285554366 -1.86594643159346 4.30388198332353 0.282498697801071 1.2623532815413 1.05587706999345 -6.65042175813155 -6.70724167390303 -10.6027151541276 -6.21478142304854 -5.8485800222917 -3.21901192231612 1.73447738127275 2.98023734526201 -1.93393387361006 4.1870645089583 3.14070258574052 6.58197055296464 15.8687330289321
0.115942686254328 -1.0980770891363 4.56133910959417 0.467932432348078 -1.61337021047419 -3.55492332631891 -9.56346634084528 -7.96566894704645 -12.5104878252203 -6.91944626027887 -6.81001976186579 -2.83395889455622 2.28424522226507 0.881283491308039 -4.18637207204645 1.95310851877386 3.13294097726995 4.49949714487249 13.2718975240534
3.02162816307762 0.973399899222635 6.47396065972068 1.9936559417031 0.688651821830057 -2.60903952338479 -8.33588431098244 -6.71656820990822 -11.4994470856406 -7.97508452155373 -7.09959624030373 -3.35256216742776 2.05304696343162 1.29956795952537 -1.49019835212014 3.26158406517722 3.29182507775047 4.83667733452537 12.7555649497292
2.45910268263383 4.10794072584672 7.66874318556352 2.99100499586626 2.32557111219926 -1.50859446092085 -7.22282976670699 -4.91289896531539 -10.1884726957841 -7.13350481553511 -7.19736094041304 -2.86713785691695 2.36098294691606 1.20563512281938 -1.00834078355269 -0.143114037947221 3.49082951979204 4.15078263716264 11.403023294969
3.05679264068603 4.23736896514892 7.92748584747314 3.78959121704101 2.65366687774658 -0.904512023925783 -6.50431594848633 -4.80212745666504 -9.82588157653809 -6.21527252197266 -6.17685852050781 -3.17646560668945 1.29413642883301 2.56972637176514 1.08522453308105 4.00086154937744 5.80596580505371 5.158225440979 13.1756109237671
3.29973505193537 6.35771177465265 8.25394819433039 4.23691843206232 6.25198648626154 1.59838674718683 -4.50535394495184 -2.89942170923407 -8.46673967188055 -2.85043718164617 -6.29917718713934 -2.83553315942938 2.25937460119074 3.34860323125666 4.39692781621759 5.05021188909357 4.07898901159113 5.83181379491633 12.978881818598
2.9895114551891 6.33714958537709 9.23616405833851 4.59315296519886 4.79356953014027 1.10784908641469 -5.34973147999156 -4.88702586780895 -9.19627193104137 -4.03156283985485 -4.44897845875133 -2.55726436268199 2.04875942577015 3.28366276134144 4.31994625438344 5.2018966328014 3.98491474498402 5.8147534977306 13.8945741306652
0.734166873585092 2.53438164104115 6.74877621043812 2.72170997966419 2.65068413127552 -0.0933210719715483 -6.59938644062389 -4.67759727131237 -9.79152129780163 -4.53239272724499 -3.95355056415905 -1.02092765461315 3.82997776378285 3.78999019969593 3.74668194163929 5.69816280711781 6.43646217692982 6.72744728435169 16.1668872963298
2.15652516104958 5.77634384848855 7.85701420523904 2.81085922934792 2.73125889518044 -1.90445277474143 -7.04618403694846 -5.33667132637718 -10.5369467475198 -6.2265944220803 -8.49004885933616 -2.48029849312522 0.608049895546653 1.58874562003396 1.42706539847634 2.47886517264626 2.84687760092995 3.92874958731911 12.1203952095725
2.14926417090676 6.26821978308938 8.153382136605 2.90534575202248 2.05929262854836 -3.36714665672996 -7.68673436424949 -4.62949483177879 -9.87249867699363 -7.68907849571922 -11.3299895980141 -5.27955357811668 -0.701218769767067 -3.15198628685691 -4.08668248436668 -0.112429783561012 0.413716151497582 1.24498827674172 10.5478904984214
2.33175193613226 5.1793814832514 7.60560523813421 2.57499515360052 0.608646505529229 -2.81233585531061 -8.08936298543757 -7.39222324544733 -11.5969408815557 -8.25810421163386 -8.99727810079401 -5.00115764791315 0.82297527139837 0.153288000280206 -2.19767368490046 0.540794485265558 2.74811469858343 3.76244842355901 10.5082284147089
1.01124597896229 3.4915526043285 4.67476679195057 -0.781486259807242 -0.071582542766226 -4.48667119633068 -11.0087830890309 -10.739734398235 -14.393277870525 -9.04064534794201 -12.5132863391529 -7.62290166508068 -2.64647267948498 -1.98195050846447 -1.9675595630299 0.776497138630258 0.435367835651743 0.978460563312876 10.3519098888744
1.08367228074507 3.61577677293257 7.06007074876265 1.95346331162886 0.160134072737261 -3.52127957777543 -8.73435521559282 -7.75558591322465 -12.2582771821456 -7.93945241407915 -9.33289838270708 -3.72589993910356 0.835184808210894 0.0150229887528859 -0.0791161103682079 0.240648980574175 3.10037493272261 3.87376093430953 12.5374948935075
1.99984636306763 6.36385240554809 6.4508017539978 1.51804628372192 1.52766122817993 -2.90576848983765 -8.39539442062378 -6.68272123336792 -12.3944731712341 -9.16591939926148 -9.67828283309937 -5.8800726890564 -1.36452589035034 -2.1406756401062 -3.23887739181519 -1.19802198410034 0.830363178253172 1.02403726577759 8.38297071456909
2.47461732517589 3.52614530216564 6.97083028446544 2.50613626133312 0.309393249858509 -1.63001600612294 -8.41390196193348 -7.86132780421864 -11.7058922420849 -6.89528814662587 -7.60087362636219 -5.01797262538563 1.43272813450206 0.704151474345814 -0.134883559833874 2.79943212162365 4.73187383304943 3.75031407963146 12.9750235904347
1.35248322920366 3.02081437544389 6.79230924086137 0.151797728105024 -0.994827790693805 -3.14635710282759 -8.56185392899947 -8.32450918717818 -11.9479222731157 -6.18029646439986 -5.35314993424849 -3.71348814530806 1.42698998884721 1.629300550981 1.08690400557084 5.56620355085893 7.57505555586381 4.43366284803911 14.2916125817732
1.78349442915483 1.32554574446245 6.91984410719438 0.815894560380414 3.67133756117387 -1.91648344560103 -7.05181173844771 -6.98051313920455 -11.1784062819047 -5.3155293898149 -6.52019552751021 -4.55619864030318 0.990668730302289 2.17783112959428 -2.50426725907759 3.03919644789262 5.10514970259233 3.91826386885209 13.6185411973433
1.5898721261458 1.47050071196123 8.51040530638261 1.66505790190263 3.55210090117021 0.259919886155561 -5.26594757600264 -5.58844208283858 -9.09870552583174 -2.52410149140792 -3.72904800935225 -2.37697433991866 4.60335612730546 5.64218116240068 1.83637404875322 6.20515418486162 8.08615374998613 8.6330678506331 17.65625417666
-0.323316053910688 0.373169465498492 6.37593607469039 2.63781408830123 1.7615514235063 0.570406480269 -6.35526605085893 -5.86051698164506 -9.87362237410112 -4.30358834700151 -6.83474107222123 -1.95949693159623 3.36002497239546 3.04629663987593 1.17465834184127 6.18036989732222 8.30297998948531 6.38610128922896 15.6271491484209
-0.230007587779653 -0.144144474376333 4.43335968364369 0.0256648670543314 0.927009166370738 -2.18752330433239 -8.89102405201305 -8.3843712199818 -12.2806248057972 -5.88847011219372 -8.92278331409801 -5.55582278858532 1.06267696727406 3.45967060435902 0.75000912059437 5.18137890208851 5.86543613780628 5.28448730815541 15.5886886726726
-1.18669137954712 -0.130174732208253 4.65406122207641 1.03536977767944 0.00208654403686381 -0.570205783843996 -8.51653299331665 -7.52785501480103 -11.5295773506165 -5.73003015518189 -7.05853853225708 -3.48930559158325 2.37752332687378 4.58702745437622 0.0352553367614732 4.51064291000366 6.53821363449097 6.27224912643432 15.7732042312622
2.13144782673229 0.316098247874866 5.33131507526744 0.767256771434436 1.31155494343151 -0.956454242359509 -7.94712349284779 -8.91496559489857 -11.7857236515392 -5.44797035564076 -8.82786842692982 -3.04221435893666 2.07997802387584 2.61644462238658 -0.928198779713025 3.12817767750133 4.87349322925914 5.15066054951061 16.0896139491688
1.0129957892678 -0.643643309853292 5.13463790199974 0.738631317832255 1.22396380684593 -0.444319655678488 -7.99698345877907 -6.72449391104958 -9.39353077628396 -5.68004887320778 -7.02413647391579 -1.55045025565407 4.43718058846214 4.45919616005638 2.17075068733909 5.79558570168235 6.64754683754661 7.51383406899192 14.8905964591286
-0.852236990495161 -0.128613714738325 5.22090696855025 0.110617394880816 2.74943041367964 -0.786456350846723 -7.42307591871782 -5.80971074537797 -9.01530385450883 -4.17598653273149 -4.52343678907915 0.747452493147417 4.98555540605025 6.20985197587447 2.4009692625566 6.96130632920699 6.33482908769087 8.38129496140914 17.685711498694
-0.0432150927456938 -1.28630095395175 5.44183034029874 1.59935349551114 1.78068131533536 -1.85285406979648 -6.7763579455289 -5.34988623532382 -7.78782301816073 -5.12553625973788 -0.970009144869717 2.27719658938321 6.21677846041593 8.47276467410001 4.07903355685147 7.331802073392 8.1082331570712 9.64018315401944 17.4878615769473
-1.18587351712313 -1.30838442715731 4.34232281771573 -0.137070187655361 1.14107655611905 -3.02749491604892 -7.86172724637118 -6.05836153897372 -10.9879078951749 -7.80007220181552 -3.97259570035067 -1.60979700955478 3.08646630373868 3.66625641909513 0.533832064541905 4.42983197298917 5.75877904024991 6.44672249880704 12.9753637227145
1.42892110131003 -0.35304415442727 5.88422143242576 0.839275715567847 0.0983966567299568 -3.2265926621177 -8.63767588355325 -7.88044703223489 -11.5375610611656 -7.25467264868997 -6.06290018775247 -2.00981676795266 2.05169904015281 2.34794652245261 -1.46645128943704 3.27027356407859 5.44862782738425 4.99368512413718 14.1170185782693
1.31091073643077 -1.07130476344716 5.51609948765148 -0.00616308559071044 -0.0865234981883667 -2.64989515651356 -8.37165304530751 -7.69116827357899 -11.9620003353466 -6.12066503871571 -5.17847296107899 -4.59637495387684 2.17484239231456 3.39763215671886 1.60045961033214 3.77322438846935 5.81117108951915 6.03659871708263 15.9170117725026
1.38338960300792 -0.0636929165233262 6.62292207371105 0.202710281718861 1.60966218601574 -1.53842054713856 -7.35937200893055 -9.00960623134266 -11.8622673641552 -5.25326620448719 -8.6755951534618 -2.95044218410145 2.25271714817394 1.8339034427296 0.376664291728627 3.34942163120617 4.59135640751232 5.1257325519215 13.201312195171
0.550278360193428 -0.366715734655205 6.59849994832819 0.527393991296943 2.66817253286188 -1.35254794901067 -6.66255313699896 -7.64621478861028 -11.0254929715937 -4.79393894022161 -9.16517764871771 -2.99625140970403 1.51639431173151 1.43766658956354 1.30576961690729 3.53070324117487 5.61202591115778 4.0494801347906 12.7576462572271
1.27400367043235 -0.013359381935814 7.47811476967551 1.38800971291282 2.56152121803977 -1.47544892051003 -6.65228874900124 -7.58478195884011 -11.0112880013206 -5.23920662619851 -8.88429863669656 -2.69978554465554 1.83350913307883 0.95538680336692 -0.205091788552025 3.69111602089622 5.4073187567971 4.65060012123801 12.2882615782998
2.49089006944136 1.07557444138961 8.18974070115523 1.46377329392867 4.43399099870162 -0.98366017775102 -5.42458577589555 -5.64359517530961 -9.66443295912309 -4.87774129347368 -8.85538716749711 -1.84225316481157 1.35738329453902 1.56444315476851 0.465291543440387 2.13065485520796 3.91118673844771 4.47506289048629 12.1494822935625
-0.586898734352804 0.0209961631081335 5.79518325112083 -0.766052176735617 1.07233245156028 -3.19525330283425 -8.32758896567605 -8.06339066245339 -12.4172477028587 -7.94089119651101 -10.8547992012717 -5.28421967246316 -0.182643821022726 -0.709579398415304 -1.71550171592019 0.13565833351829 3.21005065224388 2.35520560524681 9.51028544686057
-3.04727654023604 -3.317561192946 2.94559569792314 -2.43628601594405 -1.83684639497237 -5.52277473969893 -11.0956278280778 -9.27354149384932 -14.1528311209245 -9.25296501679854 -11.3324861959978 -3.63573555512862 0.067450480027631 -2.19089989228682 -2.82256226106124 -1.01564697785811 4.48392005400224 1.76794906096025 10.1610583825545
-3.71692229184237 -0.458261021700771 5.82617615786466 -0.0507025805386618 1.8447155865756 -2.60522795590487 -7.80816222104159 -8.86727286252108 -10.9704699602994 -5.7756743517789 -10.7246337023648 -5.17900610837069 0.27496193972501 -1.11630392941561 -2.95330000790683 -0.249385365572842 2.91645478335294 2.44413994875821 10.3633789929477
0.341327693245628 0.500955607674339 6.73172762610696 -0.169090244986794 2.799671199105 -0.958257649161599 -6.48415181420066 -8.16542622826316 -10.3629798629067 -4.26934048912742 -8.05961224816062 -3.67700383446433 1.20251085974953 1.22041132666848 -3.18601605675437 0.175867106697776 4.16223242499612 4.15502836920998 11.7311620972373
2.52250073172829 1.91407559134743 7.49347851493142 1.05845043875954 2.52265141227029 -1.432861588218 -6.49077632210471 -7.84721400521018 -11.1805384375832 -4.97381999275901 -9.82638957283714 -3.91882731697776 0.551679351113059 0.944823958657004 -0.971601746299051 0.449096419594504 3.3652570030906 4.01355049826882 13.0434810898521
1.63254806345159 1.80597373789007 7.51487800424749 0.00807067697698471 2.93990108316595 -1.81540802175348 -7.96760109121149 -6.64590385610407 -10.5531857317144 -5.56207397634333 -8.31041076833552 -1.75069740468805 2.58185550516302 1.35426971262152 -1.4718277757818 2.4773099119013 5.17466232126409 5.61585590189154 11.7190792257136
0.0398275722156889 1.06372092853893 7.28403590809215 -0.0184972416270845 1.9874021876942 -2.02691246379505 -8.02462364543568 -8.12095810283314 -11.6241452823986 -5.55993439067494 -9.17021347392689 -2.34247566569935 1.72691177021374 0.372190700877798 -3.00398041118275 1.76961921345104 4.14023707996715 3.95374892841686 11.3924734462391
1.12417322505604 1.11816316951405 8.67459493983876 1.98546701778065 3.15022760738026 -0.470835625041616 -6.38346952091564 -5.4076661456715 -9.63636678348888 -4.10874456058849 -7.11500447880138 -0.668223320354116 4.12541586269032 1.89871507991444 -0.147885261882436 1.91923052180897 5.19992166865956 6.25416475642811 11.6923761974681
-1.583001908389 -0.873981293764981 5.66898936358365 -0.794374283877286 1.29660052386197 -2.05928593548861 -8.21608525189486 -6.33312016400424 -11.053970154849 -7.30204564007846 -7.494773682681 -0.495546158877286 3.90895861712369 1.00498980608853 -1.03173046979037 1.97509593096646 5.12472552386197 5.17239302721891 11.5076820286837
1.40543146133423 -0.168794918060303 6.89032335281372 0.0887906074523919 1.19682664871216 -1.31777601242066 -7.68723707199097 -6.61296873092651 -10.2522986412048 -5.23240118026733 -6.10207014083862 0.538142871856689 4.84649248123169 2.21585435867309 0.525096607208251 3.0154616355896 5.57469625473022 6.69676752090454 13.5183388710022
1.27725966193459 0.774364306709984 7.23579771735452 0.481492831490257 1.53698904731057 -1.52510850212791 -7.09297959587791 -6.47103898308494 -10.7330571868203 -5.84292809746482 -6.48035447380759 -0.963949368216774 3.62686808326028 1.76478941657327 0.443813159249046 3.02733404853127 5.99021418311379 5.90284044959328 13.6035855553367
1.61555646549572 2.7257907260548 10.0492255557667 3.42440103184093 3.66130708347668 -1.40940882075916 -5.33420206416737 -4.28792215694081 -9.29091478694569 -5.92521692622791 -8.24403025020252 -1.73459650386463 2.61576627384533 1.19392369877209 -0.526045097004282 1.5938966144215 4.95097135197033 4.79374002109875 11.6355674136769
-0.826409868760543 0.00329250855879337 6.92522949738936 1.32949680848555 0.614134259657426 -2.96694140867753 -8.08383326963945 -6.40695720152421 -11.1057277245955 -6.72194629149003 -9.27250056700273 -3.0665488763289 1.54035992188887 -0.153127245469527 -1.77409701780839 0.108553357557817 4.00773758454756 3.67154259248213 11.5687264875932
-0.899635913155297 -0.728838565132836 6.16851746819236 0.158471462943336 -0.441485049507836 -4.24367773749612 -8.96156561591409 -7.66177427985452 -12.3983827851035 -7.94337904670022 -10.7823225281455 -3.41545927741311 1.06002366326072 -1.6358248017051 -3.66068899848245 -1.17417013861916 2.0482629515908 1.97748124382712 7.95514809868552
0.41876257983121 0.461416617306796 7.39705313769254 1.3816760930148 1.28420867052945 -2.84570084485141 -7.48312340649692 -5.17651711377231 -10.6231475916776 -6.6858001795682 -9.23176918896762 -3.21424446972934 1.94330824938687 -0.390979394045743 -2.08407746228305 -0.599000557986173 2.47173346606168 2.87385977831754 10.4938119801608
1.37190792777321 1.58421681144021 8.28650067069314 3.71612522818825 2.06917546012185 0.0451581261374727 -5.77405764839866 -5.67449786446311 -9.33103015206077 -3.04448916695335 -6.492676041343 -1.90489413521507 3.16000244834206 4.40968296744607 4.33660481192849 5.26259396292946 5.22423718192361 6.7949912331321 16.025563695214
1.53240118026734 1.20117864608765 8.34824666976929 2.0544882774353 1.41802892684937 -1.89073266983032 -7.25118341445923 -6.55160608291626 -10.7505311012268 -5.54921998977661 -9.26440706253052 -5.13155069351196 -0.111565494537352 1.53147611618042 0.768014049530031 1.68673429489136 2.41470823287964 3.34233484268189 12.241487121582
1.16062436537309 0.9285400910811 7.76271901564165 2.1052807374434 1.84967503981157 -1.89922632737593 -6.87824358506636 -7.19569506211714 -11.1666137175127 -5.29488100572066 -9.58688845200972 -5.77785028977828 -1.00605883164839 0.669834951920944 1.40390477613969 1.54087148146196 1.21049390272661 2.61790547804399 13.1463635964827
-1.05733258507469 -0.889409611441874 6.51635210730813 0.349611689827658 -0.208036015250467 -2.63384778282859 -8.51223904869773 -8.7239070632241 -12.4796863295815 -6.28381116173484 -11.3492675521157 -6.33301503441551 -1.17078740380027 0.0572227738120326 0.120907237313009 1.6156811020591 1.40910380103371 2.52655546881936 12.5291289589622
1.70010375109586 1.86117076006803 7.37153815356168 2.0721588048068 1.09794615832242 -1.67507172497836 -7.14077378186312 -7.24504853161898 -10.8912277308377 -5.17379952344027 -6.85161400708285 -5.21644783886996 0.114625922116367 2.10604285326871 2.26375578967008 3.59937762347135 3.45120715227994 4.44054221239957 12.8067221554843
1.29602529352362 2.31296254938299 6.8946457082575 -0.310917836969548 -0.914891225641423 -4.73988245183771 -9.26772020513361 -9.11101434881037 -12.9945077722723 -8.14513490850275 -7.99989412481134 -7.68183229619806 -4.42994974309748 -2.10293672735041 -0.740828496759587 1.88478948419744 2.24203016107733 -0.583971959894352 11.7076955015009
-0.756936957619406 1.01346785805442 5.81633765480735 -0.688323905251242 -1.9373912117698 -4.2423056862571 -9.57917778708718 -11.2843055031516 -13.3725280068137 -7.47473519065163 -5.9007643959739 -8.15594475486062 -2.90326493003151 -0.473934104225851 -0.0408152840354212 3.99895579598167 2.46983725807884 1.92343718788841 10.8127976157449
0.169815002788198 1.36945146213878 8.07603925358165 2.29049295078624 1.94804948459972 -1.94288641322743 -7.12571340907704 -6.14185911525379 -10.6765919338573 -5.8305512081493 -6.83867269862782 -6.39986807216297 -2.66403204311024 -0.0810566555369974 1.26529115330089 3.93166249882091 2.64168542515148 3.44205754886974 10.3540620196949
0.242721505598588 0.014808602766557 6.49311251206831 -0.192359976335005 0.80101770921187 -3.0333138032393 -8.10182576612993 -8.94439320997758 -12.1324921174483 -6.0052433534102 -7.16893773512407 -9.53986745314165 -4.28105359510942 -1.23686795668169 1.48791689439253 4.01820940537886 2.93891424699263 2.50536627335982 11.9888987021013
0.445323458584873 -0.724913128939541 5.38795613375577 0.264712801846592 -1.51059962185946 -3.47904635342685 -9.32388544949618 -8.9013199892911 -13.005817898837 -7.25867510708895 -9.01212550076571 -9.88253451260653 -3.61167384060946 -2.57471133145419 0.591433993252842 3.00661706057462 1.18813084689054 1.34052228060636 12.5414066228
1.75012301531705 0.954684248837559 8.18717097369107 2.33549212542447 1.33724116412076 -1.51785374554721 -7.14203740033236 -6.93527317914096 -10.7968511668119 -5.13111592206088 -5.93612194928256 -8.42721653851596 -2.47696591290561 -0.619309434023769 2.31611727801236 3.53878020373258 2.92185114947232 2.63683985796842 13.4464306744662
1.78747476230968 1.38444436680187 7.69000447880138 1.21394837986339 2.10847962986339 -1.32640730250965 -6.64718519557606 -7.55086981166493 -10.585287917744 -4.43815313686024 -4.48427664149891 -5.24357687343251 0.752434860576283 3.5438176501881 4.82364667545665 6.85428441654552 6.82732690464367 7.81397927891124 17.1384557593953
2.3280031897805 0.927099487998269 7.73592974922874 2.22990443489768 0.617979309775613 -2.56639073111794 -7.76570866324685 -7.424316146157 -11.8683602593162 -5.89867565848611 -9.56061909415505 -4.76411984183571 -4.2463547966697 0.0746271827004179 1.24671008370139 3.94442870400169 4.56612422249534 5.69741179726341 15.244389555671
-1.60705370469527 -0.945993371443315 6.27025895552202 0.77018933729692 0.485290579362349 -2.59384531541304 -7.87490458054976 -8.25023073716597 -11.9661960081621 -6.38469690843062 -6.4930419401689 -2.09928316636519 -1.83536142869429 -0.307266183332963 4.62142758802934 5.83599191145463 6.05019002394243 7.59609418348833 16.6193059010939
1.1827506498857 1.60208887620406 7.89986509843306 1.66162867112593 3.02825159593062 -2.91454320387407 -5.97177892164751 -5.88517194227739 -10.490476660295 -6.13311772779985 -10.2587681336836 -2.84717565016313 -3.73055463270708 -0.301862768693404 0.979316659407182 2.3123778776689 5.25025744004683 5.05435556931929 14.3370446638627
-2.36946001919833 -2.98365870389071 3.05711278048429 -0.710049542513762 -0.519966992464933 -4.83384409817782 -8.35129824551669 -9.29056445035068 -12.8183049288663 -9.21659365567294 -10.5963105288419 -4.87546816739169 -4.83778658780185 -1.82282534512607 -0.317421826449308 3.90803917971524 4.20750340548429 4.93125542727384 15.6519304188815
-1.09874447042292 -0.792214471643621 6.63942043131048 1.33353511636907 2.80021945779974 -1.85214527303522 -5.55250461751764 -6.86984737569636 -9.71129711324518 -6.19753177816218 -5.84968288595026 -3.25840099508112 -3.79250248128718 0.653765600377863 -0.225371438806707 2.61660281961614 6.30038730447943 5.17613212412054 14.6447920018976
-2.79962586489591 -4.47721528139981 2.50116682919589 -2.14753007021817 -1.79760216799649 -5.47412346926603 -9.33960770693692 -11.1458554181186 -14.695730677518 -10.4016842755404 -11.5482792767611 -5.62063263979825 -5.88271760073575 -1.14553879824552 -2.72438477602872 2.02830458554354 2.4926982012662 3.47895575436679 14.3166313258084
-3.77925835522738 -6.83331452282992 0.813457861813632 -4.04863320263949 -4.48666726025668 -7.19210396679965 -12.0797000971707 -14.3500209895047 -16.4065853205594 -10.9531723109159 -10.9615245905789 -7.74807511242953 -7.24270401867953 -1.91617165478793 -5.05522881421176 -0.703464135256681 2.14125670519742 2.59754408923062 13.1228403004733
-1.40411246039651 -2.84564268805764 4.8524678923867 -0.108334185860375 -1.37136900641702 -3.29196036078713 -8.28360045172952 -10.0762430451133 -12.4912458679893 -7.77488196112893 -6.51510489203713 -3.60343420722268 -3.55731833197854 2.05711686394431 -0.799040438912133 3.19285428307273 6.66894185326316 6.70169198296287 15.1558622100136
0.105108053034002 -2.13994046991522 5.04319074804133 0.645620137994939 -1.5682260686701 -2.84664556329901 -7.24723645990545 -10.1993848974055 -11.4962980443781 -5.89726468866522 -7.1011850530451 -3.27925702875311 -2.13719770258123 3.20717504674738 -0.0774728948419749 3.77869871312922 7.11465337926691 8.05847337896174 14.7741453951055
-0.843212353099478 -3.41234229694713 3.86522270549427 -0.945209728587759 -2.18802474628795 -4.10768149982799 -9.43979095112194 -10.9401724208485 -13.3570253718983 -7.53130744587292 -9.97229026447643 -5.81300948749889 -5.01384185444225 0.817287219654428 -1.84799407612194 3.93730141032826 5.95547939647328 6.29272915233265 13.2908828388561
1.12894900928844 -0.436869777332653 4.8202713359486 -0.442181743275036 -0.959427989612927 -3.70510784495961 -8.66454426158558 -10.2437316547741 -13.2499858509411 -8.70434109080922 -9.55519596446644 -5.7690898548473 -2.3594104420055 2.1645096171986 -1.92461506236683 3.94803126942028 5.00773795734752 6.68852313648571 12.3910845149647
1.79968547821045 0.65927791595459 6.01880741119385 -0.0160856246948242 -1.82006740570068 -2.90950679779053 -8.31906223297119 -9.50592517852783 -12.4712171554565 -5.85112857818604 -6.61391925811768 -6.61722660064697 -0.0275754928588867 2.10158443450928 -1.01447200775146 5.49494075775146 7.21481895446777 6.23054695129395 16.422935962677
1.75588471672752 -0.260829379341818 6.39312703392723 1.16313226006248 -1.00855963446877 -2.21258490302346 -6.94220297553322 -8.58884375312111 -11.4014620087363 -5.4271692536094 -6.36539404608986 -5.14487784125588 -2.45746176459572 2.00509125969627 -0.851460864327169 4.41327912590721 7.041464398124 7.39318711540916 13.0340414740823
0.0880262721668608 -0.894677890430795 4.66130851398815 -1.96870399821888 0.485159145702017 -2.83041550029408 -6.42661453593861 -9.70441223491322 -10.7390401493419 -5.58786560405384 -8.9329793583263 -9.75832153667103 -6.8811109196056 -1.10649849284779 -2.90224243510853 1.99878142963756 2.63813613544811 4.55939696918835 12.3234522212635
1.88914943174882 0.609429125352339 5.62900805906816 1.62517428831621 -2.0493805365129 -1.05757832093672 -3.92992329163985 -7.34583401246504 -9.10039257569747 -3.62356876893477 -9.33035206361251 -8.91857838197188 -5.98046993775801 -0.134272809462114 -0.997649426893755 3.70362544493242 4.32458186583085 4.82604289488359 14.1982867761092
1.53351784619418 0.781152733889492 5.20330525311557 0.262620934573086 -1.91773795214566 -1.94144629565152 -6.41971968737516 -10.1593112858859 -10.3252887639132 -4.52253340807828 -8.84391974535855 -7.13051985827359 -5.19688414660367 -0.166603079709141 -1.73089789477262 3.03336430462924 4.90394783886996 4.64644909772006 12.8057828036222
1.08706000934948 0.720650707591663 6.53306106220592 1.19775870930065 -2.40455147136342 -1.65793701518666 -7.64122673381459 -10.0230416904796 -11.0207910190929 -4.42980476726185 -9.20424743999135 -7.910340274464 -5.59400459636342 -0.0311650883067749 -1.77528091777455 3.10941127430309 5.47839931141246 3.69069675098766 15.2724662173878
-0.215734429792924 -0.271541543440385 6.48466973738237 2.41183667616411 -2.68547243638472 -1.50634569688277 -7.87879175706343 -10.5798797087236 -11.5638465361162 -4.06620401902632 -6.77739328904585 -7.0083007292314 -2.8507251219316 0.73360257582231 -1.15332788987593 3.36441522078081 5.34216790632768 5.94923215345903 14.0057478471236
2.26246599717574 1.55771975083785 7.9042687849565 3.33155207200484 -1.05789227919145 -0.954420523210004 -6.05657048658891 -9.18732305006547 -9.81705136732621 -4.14681859449907 -5.53054089979692 -4.58321805433793 -2.80345578627153 1.25344996018843 -1.30052419142289 4.31667952104048 5.50464872880416 5.86083273454146 15.1771851019426
1.74840598539873 0.203558496995406 5.50074153379961 -0.0770487265153363 -3.07854218049483 -2.32299942536788 -8.81379265351729 -11.2524790243669 -11.6007284597917 -5.3880934195085 -5.37456841035323 -6.40663094087081 -3.53583664460616 0.651743464036421 -1.54998535676436 2.20641761259599 4.59566836790605 4.6190915627913 13.5904384179549
-1.15395408977162 -2.21108490337025 4.54581874500622 2.06453269611706 -3.94312721599232 -0.663101733814585 -7.50929123271595 -9.81944900859486 -9.49320274699818 -3.37474113811146 -2.69317299235951 -2.52685028422962 1.86779540668834 4.01308101307262 3.27259677540172 6.93202727924694 9.15936702381481 8.21998160969127 18.0229734469544
3.49542240663008 2.63935379548506 8.58394341035323 3.81332783265547 0.0969944433732479 -0.163406328721479 -4.73019023375078 -8.61444659666581 -7.84756083921953 -2.64731212095781 -7.91055674986406 -4.2498626275496 -2.62228389219804 1.40038685365157 0.173944516615435 5.3225079016252 5.79963020844893 5.34815792603926 16.9622728066011
2.55630207061768 1.70908832550049 7.80522155761719 4.09673595428467 -1.4572172164917 -0.181143760681152 -3.71882724761963 -7.76450443267822 -7.60373210906982 -2.34000110626221 -4.39248561859131 -4.785813331604 -3.19475269317627 1.20722484588623 0.842782020568848 3.37185573577881 5.56180763244629 5.52697563171387 16.7991766929626
0.434998867728492 1.20763528130271 7.50461709282615 4.49315488121726 -0.981474520943383 -0.367481829903344 -4.93184149482034 -8.73731672980569 -9.15127432563088 -2.85021078803323 -2.97163832404397 -4.13763678290627 0.390126583792945 3.60449635765769 1.24151170037009 4.89627778313377 6.52562081597068 7.90139615318992 14.2890728690407
2.054747356068 0.99687076915394 6.82779003490101 3.31834102977406 -1.22473262440075 -1.44983028065075 -6.44454692493786 -9.89014361988415 -10.512391315807 -4.75784038196911 -4.66323970447887 -5.93301700245251 1.06452823985707 3.2446420322765 -0.235085712779654 3.91342903483998 6.54050232280384 7.3474137913097 14.7538552414287
4.19753637313843 1.67639532089233 7.16056909561157 2.83612718582153 -1.61793146133423 -1.01475534439087 -5.875381565094 -9.53831491470337 -9.22952470779419 -3.51460275650025 -5.71042070388794 -3.01546106338501 1.32861700057983 4.83095922470093 0.711425685882567 3.8094614982605 7.02966966629028 8.74213399887085 18.7545733988285
3.7867130279541 2.18458976745605 7.12259998321533 3.50803127288818 -1.23210868835449 -0.36117515563965 -5.12184104919434 -9.20373115539551 -9.15853462219238 -2.67209587097168 -4.66317901611328 -4.1358943939209 0.386509323120116 5.2251781463623 3.35876789093017 4.06508674621582 5.35869922637939 9.87350311279297 16.9089030265808
4.26117154034701 2.70170613202182 6.5882026759061 2.38406582745639 -0.701078215512361 -2.67059306231412 -6.80977992144498 -9.62614802447232 -11.2177522572604 -5.86365679827603 -8.00359706011685 -4.95022372332486 -3.12686137286099 2.91741009625522 -0.0750444325533763 3.66877671155063 3.63221569928256 7.92230149182407 17.282487114993
2.6288442178206 0.988813356919721 6.09830184416337 2.43970675901933 -1.69028286500411 -2.14998631043868 -6.56204037232833 -10.0042515234514 -12.4051628546281 -5.00336269898848 -6.54526142640547 -8.35484318299727 -2.97744755311446 1.63361354307695 -0.248312039808795 2.38301272825761 3.18003936247392 6.50915046171708 14.6675147576766
-0.807634249600497 0.176059826937589 6.54208098324862 3.42133341702548 -1.76263989535245 -1.4676455411044 -6.82864941683683 -10.2213343533603 -10.713741198453 -4.43417729464444 -4.73439015475186 -5.02156056490811 1.11997996243564 3.83771716031161 1.27370272549716 4.80715380581942 7.36658965024081 9.58993826779452 14.9810288992795
0.512624376470391 0.64814149683172 6.0769210988825 2.7640491658991 -1.75696981603449 -2.07667005712336 -7.56292570287531 -10.5025028055364 -11.4338172739202 -5.09413564855402 -7.19059980565851 -4.91121709997004 -1.6469386881048 2.95862161462957 0.989913576299493 3.32314168756658 5.75833761041815 8.00710069482977 18.5013467455452
-0.944778086922387 -0.0259929917075432 6.49250447533347 4.0568021514199 -1.56797373511575 -0.882295253060082 -5.45548784949563 -9.22175181128762 -8.45108378150247 -3.32122385718606 -6.10085261084817 -5.18341601111672 -1.18225252845071 3.04309499047019 1.60715520165183 3.49336087486961 5.53853547356345 7.97179543755271 15.3140460231087
1.0137298930775 2.09681972156871 8.8323334087025 5.4918850291859 0.276427112926136 -0.1115028034557 -5.57030788768422 -7.4863750110973 -8.91371837962757 -3.7262546192516 -3.89137188304554 -2.50008121837269 0.339386783946644 5.08548244129528 3.28361686359752 5.4879320491444 4.67969401966442 9.62714084278453 15.661320291866
-0.0191600105979219 0.566014549948953 6.97633197090843 3.17502906105735 -1.50321076133034 -0.73330376364968 -7.59741280295632 -9.7632529518821 -10.6817176125266 -4.8548171303489 -4.00112793662331 -4.95906326987527 1.82835318825462 4.31798674843528 1.65552451393821 3.70898558876731 5.32063510201194 8.48034789345481 14.0529039122842
0.845279528877953 0.159572436592796 6.64257891394875 2.57566626288674 -1.9045259215615 -1.83818261406638 -6.63562028191306 -10.3030149199746 -11.7308713652871 -5.95360581658103 -5.47329728386619 -6.16781060478904 -0.591085598685524 3.37525160529397 1.09825308539651 3.39296133734963 5.88800509192727 7.82851107337258 12.5973513863303
4.04643900611184 3.5444486878135 9.38179190375588 5.66107351996682 0.637246920845726 1.17404158332131 -3.13857476494529 -7.44722955010154 -7.86494653008201 -3.54032342217185 -4.77557770989158 -0.960210964896461 -1.35188119194724 4.2279842636802 2.72715170600198 3.34890063025735 4.89040262915871 8.92789633490823 13.8554051659324
4.13951690847223 3.45879944021052 8.86933906728571 4.36827381307429 0.915679055994207 0.105563241785223 -3.49431125467474 -7.80560771768743 -8.57649318521673 -4.23025028055364 -5.4186429197138 -3.83484737222845 -0.495293539220636 3.14266880208796 1.50722225362604 1.85759838277643 2.84132679158991 7.23601158315485 13.990267831629
4.2882776000283 3.62104794762351 9.06487462303855 4.18474862358787 0.689621899344704 0.410012219168923 -2.84718611457131 -7.0408239624717 -8.52196409919045 -2.91958334662698 -5.55056479193948 -2.95403387763283 -2.17428877570412 3.48189255974509 2.72430989525535 3.72913262627342 4.79415414116599 8.13445851586082 15.1406299807809
2.14828089800748 1.12395266619595 6.19210127917203 1.82088831988248 -1.61171742352573 -1.61482067975131 -5.8459570017728 -9.74433346661655 -10.2412912455472 -5.60046406659213 -5.7675706950101 -3.72366162213412 -4.38629170331088 1.46600894061002 -0.772478303042327 2.33126429644498 2.70231417742642 6.02445010271939 13.8222315701571
4.44430775208907 2.26030964417891 8.54659122987227 3.76749081178145 0.207254834608598 -0.389760546250777 -4.63822322325273 -8.26491504149003 -10.6245570702986 -5.51718097166582 -5.20886760191484 -2.97050624327226 -2.29341655211015 2.46359200044112 -0.0672259850935504 2.34906429810957 5.26104683442549 7.37474197907881 13.6446723417802
2.0192870053378 1.6462401303378 7.82082451907071 3.70837010470304 -0.878797635165128 0.123388186368075 -5.33007059964267 -8.74224291714755 -9.87907992276278 -4.45284663113681 -5.08849726590243 -2.86922846707431 -3.64112292203036 2.26052655306729 2.74907292452725 3.20351494875821 4.26238621798429 7.62918175784024 14.0028990658847
1.39653601212935 0.355871339277787 6.71931948228316 1.86191954179244 -2.01924882368608 -1.39454255537553 -5.44817719893022 -9.22517190413042 -10.4934614701705 -5.57973657087846 -5.92843804792924 -5.21534524397417 -4.23878655867143 0.161285539106888 0.202734132246537 1.45335592790083 3.32145132585005 5.14673628373579 13.0799299673601
-0.691471169211649 -0.359140465476298 5.73091500022194 3.20831387259743 -2.53183371803977 0.64589684226296 -2.66835982582786 -7.08732230446556 -7.53151519081809 -2.11075598976829 -2.98346717140891 -4.88906295082786 -4.17853743813255 1.61804192282937 3.35843746878884 5.59133999564431 7.80533688285134 7.58905117728493 18.1459816596725
3.39499670375477 3.05418592799793 9.44651609767567 5.01228147853504 0.194988311420786 2.16973883021961 -1.03792565952648 -4.64402955662121 -5.83687776218761 -1.62949174534191 -3.54578202854503 -2.27404969822277 -2.66286653171886 2.95919710506092 2.77896314967762 3.62774378169667 6.98681074489247 8.38922125209461 14.886328757893
4.96587205366655 4.79180455641313 11.4302327676253 7.41524720625444 2.34135079817338 3.58416867689653 0.225870375199751 -3.27663015885787 -3.41319441361861 0.483322386308149 -2.08649038835005 -2.5509068922563 -1.0826508955522 3.58582234816118 3.54494691328569 3.04801583723588 4.3237154527144 8.04316640333696 15.5969803376631
4.18211163607511 3.48073281374845 9.58084191409024 6.8516320141879 -0.0410472002896398 2.22775162783536 -0.0800696459683508 -4.28345213803378 -3.90873442563144 -0.0453997698697179 -1.67383871945468 -3.33745299252597 0.0523003491488367 4.70370759097013 4.11129082766446 6.81528462496671 7.59312047091397 9.11891640749845 18.8414623591033
4.14188196008856 3.57844068353826 10.7131738836115 7.76043416803534 1.18267251794989 3.25528337305242 0.27577401941473 -4.3735198801214 -3.70813368017023 0.16424943750555 -2.02846716100519 -2.55348966771906 -0.565736753290349 5.03846074884588 5.40101148431951 6.32255937402899 8.18258001154119 9.74843313043768 17.7014506036585
5.29968027635054 5.18065123124556 11.8893356756731 8.45996336503462 2.20106558366255 4.29822115464644 1.6846700148149 -2.49175782637163 -4.89021630720659 -1.11844582991166 -4.03956551985307 -0.449346022172406 1.9023042158647 5.88118700547652 4.19584421678023 5.72134451432662 8.87713102860884 10.3408446745439 14.8928103880449
2.29362167878584 1.77123512788252 9.05121960206465 5.75787319703536 -0.360745768113571 2.11937775178389 0.458887715773148 -4.06332526640459 -3.3000844521956 -0.256337503953414 -5.91418014006181 -3.1289361520247 -3.1284535928206 2.57920517487959 0.441723485426468 1.18484558625655 4.88490643067793 7.41170086427168 12.2154666380449
2.49292021664706 1.11900168332187 8.27094489010898 5.42833166989413 -1.14993256655606 1.60901480588046 -1.63034600344571 -5.85359162417325 -5.57302064028653 -0.988086405667392 -3.72076958743009 -4.46904152956876 -2.39422768679532 3.15713816556064 2.99671011838046 5.11016493710605 6.78015547665683 8.08116370114413 12.6612833109769
6.2091646194458 3.82093143463135 9.63015079498291 6.82468032836914 1.18861675262451 1.8774995803833 -1.54955005645752 -5.14998722076416 -5.69312953948975 -1.51171016693115 -3.64690685272217 -3.01956081390381 -0.927306175231934 3.9287052154541 1.80670070648193 2.95921802520752 7.07806587219238 8.7107458114624 12.8719267845154
5.6944916638461 3.40037850466641 8.74627808657559 5.43715886202725 0.52361992922696 0.657410899075593 -1.59423705014316 -5.13629027279941 -6.67812987240878 -3.14018317135898 -7.82608481320468 -4.21300383481113 -1.83232947262851 2.02374199953946 -0.555758198824797 0.788911143216218 4.84284237948331 6.81351975527677 10.2985327633944
5.22710849588568 3.52796508615667 9.05716277902777 5.78947498148138 1.09555675333197 1.33670093362982 -1.47025058919733 -5.04444835836237 -8.41841266805475 -2.51516674215143 -4.18546245748346 -2.08833072835749 -0.655200464075261 3.64489890878851 -0.0794100588018232 3.55347205942327 6.65930702036077 7.68414451425726 11.8617248708552
5.1165454084223 2.86750289743597 8.26616641824896 5.48010894601995 0.304788320714778 -0.142372400110418 -3.99978473836725 -7.78267696554011 -8.68232753927057 -3.69902065450495 -5.57604816610163 -4.33426502401178 -2.45596149617975 2.04778835123236 -0.788978845422918 2.63087817972357 5.50838920419866 7.21903774088079 13.1164228612726
4.59030253670432 0.920182297446512 7.11475093147972 4.78116805336692 -1.55589192130349 1.13838870308616 -3.59976093985818 -8.14301960685036 -6.76889507987282 -1.21254437186501 -3.24412243582985 -4.25998585440896 -0.20051281668923 3.67873294136741 1.98133952400901 6.87195403359153 6.1701002814553 9.05541331551292 15.8413351275704
8.14628953066739 5.1893631848422 9.30470627871427 5.22981804934415 1.72928876009854 1.67165249911222 0.339562121304599 -3.51999979886142 -4.68080454739657 -1.82455759915439 -7.34887438687411 -2.4356949892911 -0.794833478060635 3.44337529269132 0.663540545376865 4.38323372927579 4.76945752230558 8.03489846316251 13.4011175068942
5.46490902467207 3.51668209596114 9.37789482636885 6.54633469148116 -0.209236673875289 1.83453316255049 -2.44103484587236 -5.59273200468584 -6.95713096098466 -2.70403533415361 -6.42019515471025 -3.86824469999834 0.44255013032393 3.67990154786543 -0.777950815720992 5.01110310121016 6.53703350587325 8.04995770020918 12.264171071486
8.42365023873069 4.86162040016868 9.53020713112571 5.59416720650413 1.1811957099221 0.715087387778542 -2.11282971122048 -4.86342480399392 -6.1590142510154 -5.13023236014626 -8.40846684195779 -5.60924771048806 -2.15492871024392 2.24687907479026 -1.90465977408669 3.09820029518821 3.44952723763206 7.10385081551292 10.9178719260476
4.84698965766213 1.9097843430259 6.06887629248879 -0.432022068717263 -0.519376728751443 -0.767509434439919 -4.16144368431785 -7.63443372032859 -8.82405659935691 -4.97383115074851 -8.18568227074363 -9.30434605858543 -3.25845715782859 0.661256816170432 -1.01475331566551 3.63870909430764 4.62187388160012 6.16428377845071 10.2017212174155
5.94700517654419 2.51967420578003 4.05126180648804 -1.96109018325806 -1.22613725662232 -3.25144205093384 -5.2788239479065 -9.567125415802 -9.56513795852661 -5.8043080329895 -8.54232225418091 -9.16892251968384 -3.20753870010376 0.433435344696044 -1.061172580719 2.73444833755493 2.60949125289917 5.1343955039978 12.1175226211548
5.19393627860329 1.69904225089333 4.89871781089089 -0.850552628257059 -0.781123230674051 -0.890955994345926 -3.3829909064553 -7.73801905892112 -10.5959463813088 -4.53248317024925 -5.12662226937034 -8.85255343697288 -3.34637934944847 1.6162881157615 -0.288474152304911 3.08354180075905 3.02229588248513 6.49642842032693 11.5297936699607
6.19608058062467 3.07452620592984 6.32001723376187 -0.0555301752957433 0.593716040524569 -0.925439461794767 -5.33716927441684 -8.88603363904086 -9.96992836865512 -4.40834961804477 -4.17463265332309 -8.74286805066195 -2.95918999585238 2.09856261340055 3.48898924914273 6.4417575749484 5.21034659472379 6.90558947649869 15.4684854897586
5.47349815368652 2.81297760009766 7.13797359466553 1.35443477630615 0.927226829528809 1.0271318435669 -3.76267261505127 -7.50571269989014 -7.61557025909424 -3.6050874710083 -0.0459196090698235 -6.42972202301025 -2.35861225128174 3.3082597732544 4.12504844665527 8.38249950408936 5.73783378601074 7.31969242095947 16.6079887628555
6.79318707206032 3.20697396018288 6.00519936301491 -0.296020577170633 -0.25367362282493 -0.587375710227274 -7.54545981667259 -8.91268737099388 -11.8436661460183 -9.93181426308372 -3.60818106911399 -9.73460204384544 -3.19692618630149 1.04368012168191 2.06809227683327 5.30609410025857 4.07817166068337 6.54164974906228 16.2657753727653
9.81529276587746 6.67041056372902 8.10313837744973 1.56519072272561 2.89631693579934 1.64113371588967 -4.7348294951699 -6.36116463921287 -10.1849485137246 -5.47828728935935 -1.88469941399314 -6.97078187248924 -0.564220974662089 3.74264090277932 4.00915568091652 6.18610232093117 2.21574537970803 8.17882101752541 14.0099295876243
8.88111092827537 6.13096978447654 8.13471009514549 1.85614564202049 3.60330083153465 1.75876023552635 -4.28260061957619 -5.6872350952842 -9.80204413153908 -5.76357290961526 -2.48433897712014 -5.94326803900979 0.880227825858377 3.85174252770164 4.23601605675437 7.07986905358054 3.17336537621238 8.37614800713279 18.2168194272301
7.1002686587247 4.28152399930087 6.69167166623202 0.52981501492587 0.824456509676846 0.497510251131924 -6.20164937106046 -6.83491391268644 -11.8561140927401 -10.2124297055331 -3.4713980588046 -7.55707043734464 -1.47741383639249 2.37960368069735 2.66858130368319 7.04871970089999 3.55800467404452 6.93310957821933 16.9703292218122
7.03941197828813 4.51295419172807 7.91852994398637 1.15149064497514 1.46043343977495 0.501468138261274 -5.46950392289595 -7.22969297929244 -11.1512208418413 -5.64650015397505 -2.49579100175337 -5.69097570939498 -0.00602392716841393 3.92675157026811 4.11158032850786 6.86566873030229 3.92700715498491 8.05789037184282 18.6350808455185
5.04548031200062 4.08089786876332 8.22637039531361 1.30359035838734 1.53887325633656 0.684407771717417 -6.71078914295543 -6.84479945789684 -11.2017750133168 -6.72332233082165 -2.33574336658825 -5.24590343128551 2.14153820384632 3.48502212871205 2.83737331737171 7.00565868724476 5.00979286540638 7.08929401744496 17.1114717732776
4.55954060987993 3.39663205580278 7.60771642164751 1.67045293287797 1.50595365004106 -0.0158454374833532 -6.61879839463667 -6.58949961228804 -10.9407969908281 -8.20695604844527 -3.01022638841109 -6.43541826768355 1.69274411634965 2.9832914872603 0.926899771256881 6.41666875319047 4.95097718672319 6.88780961470171 16.3533435864882
7.00349194786765 4.93963868401267 9.42725999138572 2.60834748528221 2.0729814269326 0.827694485404276 -5.6825174591758 -4.89548628546975 -9.75834982611916 -7.640176226876 -1.81639998175881 -4.33691542365334 3.16949708245017 4.3290677764199 2.02087266228416 7.13450104973533 5.44030816338279 9.04595715782859 18.7712265648625
4.89346596110951 2.32466312755238 6.6382455479015 -0.345937763560901 -0.0971317638050415 -0.879079853404651 -8.27935031544078 -8.43024257313121 -12.0566997874867 -8.12384608875621 -3.24921992908824 -6.49954227100719 0.897277797352185 2.33189960826527 0.957092250477185 6.64065262187611 3.40726848949086 6.02475258220326 14.8950864921917
4.51975353414362 2.38950164968317 6.11590107137507 -0.21708099191839 -1.02690307443792 -1.50941268747503 -9.1866454297846 -8.0382079297846 -12.0593623334711 -10.2077521497553 -4.27875320261175 -5.41395942514593 2.39461334401911 2.58980186635798 0.268011171167547 6.32161052877253 3.49706943685358 7.05144794637507 15.6726666277105
5.58921681317416 3.36922226819125 7.89224301251498 1.23451386365024 0.0380378809842199 -1.9539531621066 -7.99374045458707 -8.5339263829318 -12.1434539708224 -5.78837431994351 -2.93266715136441 -3.65752448168668 2.74700032147494 2.30386315259067 0.698405846682462 5.62511502179233 2.86321984204379 6.97417508038608 15.9654677954587
4.34567050066861 2.17530325976285 7.00205782977017 0.270554343136872 -0.958440026369964 -3.54030724438754 -8.19202729138461 -8.82244606885043 -12.6863128748807 -7.35042687329379 -5.19449349316684 -6.11850472363559 1.24953917590054 1.02067069140347 -2.09162827405063 2.8814771565524 2.46104315844449 5.33559302416715 15.1142802628604
6.5503681009466 3.51433637792414 7.7915208643133 1.0833909815008 0.604032308405095 -2.66835233514959 -7.07144567316229 -9.08377668207342 -12.0916216070002 -6.15324422662908 -5.04130384271795 -5.43960592096502 1.62015131170099 0.766832143610173 0.17922380620783 4.32060793096369 2.53534677678888 5.35315111333674 12.3774144952947
4.08648334849964 1.04710804332386 4.09194980968129 -2.22898257862438 -1.53541148792614 -4.15623630176891 -9.49649394642223 -11.360877643932 -13.6272369731556 -7.54349101673473 -5.6275898326527 -9.1118370402943 -1.81161273609508 -0.521146427501332 -2.24298442493786 1.787803996693 1.51734768260609 3.1947396885265 9.91882263530384
2.85669848702171 -0.295102622292259 1.2284950949929 -4.74142792441628 -3.10963585593484 -6.34453537680886 -11.4792113564231 -13.5579180977561 -15.425246741555 -9.45264771201394 -5.96333077170632 -8.04381516196511 -1.28955605246804 -1.33447792746804 -1.9976954720237 1.56297728798606 0.87505576393821 3.06998011849143 8.89071318886497
3.23095246228305 0.432108124819671 3.46712418469516 -2.80923632708463 -2.57154444781217 -5.06238154498013 -11.0581262501803 -11.650729933652 -14.9027059468356 -8.48103884783658 -7.41072634783658 -6.92985133257779 -2.76531199541959 -2.50671748248013 -1.62168292132291 3.64431210431186 2.32623692425815 1.82958050641147 10.7921177950772
3.54310783906416 2.11017498536543 6.38989338441328 0.510617108778519 -2.69187083677812 -2.49093165831133 -8.38976779417558 -11.7471057458357 -11.5356990380721 -5.08244052366777 -2.64429011778398 -6.72944560484453 -3.10433879332109 1.60402569337325 3.27298531098799 6.80690846009688 4.58091053529219 5.69992813630537 13.6087807135148
3.11447739167647 0.356789823011919 3.37051510377364 -3.26343226866289 0.147763486341997 -3.28224063353105 -6.56931376890703 -9.74815059141679 -12.3287189050154 -7.55976939634843 -7.02160144285722 -9.88983607725664 -5.42440677122636 -0.854559664292768 -1.26693606810136 2.18972324891524 0.363286252455278 3.3980658011003 11.5284302191301
2.92803321318193 0.715304712815719 3.62610183195634 -3.43177856965498 -0.370228429274125 -4.54492630525069 -9.13556351228194 -10.7505957083269 -14.3874060110612 -9.78473534150557 -9.13683380647139 -11.49647583528 -7.46427597566084 -1.88611664338545 -2.95704330964522 0.0715974374250941 -3.02346863313155 3.02715526060625 7.41157470182939
3.10955681367354 -0.583360056443649 3.35883297486739 -3.6221231027083 -2.47144256071611 -5.15381179289384 -9.71587501005693 -12.5691197915511 -14.0154775186019 -8.87405715422197 -7.86000762419267 -13.2283452554183 -6.81560073332353 -3.21631942228838 -3.74543700651689 1.13495888276534 -0.580317835374313 1.90543999238448 8.13451256318526
5.46357890042392 3.06506987485019 6.52424498471347 -0.778702059659089 1.54801150235263 -1.93874577608975 -8.2498534115878 -9.20788792696866 -12.8746722134677 -7.22572545138272 -7.3626521023837 -12.1769354733554 -6.63444546786221 -2.79098919955167 -5.1359732541171 1.73009463223544 1.03444643887607 1.73826380642978 7.97480650815097
2.40769352479414 -0.373489718003707 1.4261585669084 -4.05017886595293 0.0377747015519567 -3.20782313780351 -7.60405383543535 -10.0927146478133 -11.9085238976912 -7.44749103025957 -8.42878184752031 -13.9918216271834 -8.92494426207109 -4.9439471764998 -6.05087695555254 -1.3558238549666 -2.49150691465898 1.61536564393477 7.33485378785567
0.666263658350164 -1.49039260690862 1.47768409902399 -4.75382987802679 -0.861913603002375 -3.65020744150335 -6.97289840524847 -10.5408248121088 -11.8576792890375 -6.99073211496527 -7.18845931833441 -12.3342322522944 -9.08950797861273 -4.223394315893 -5.07955734079534 -1.14840881174261 -2.34246818369085 0.569574434107 6.20354850942438
3.9838153925809 2.18349095257846 6.31163140210239 0.948059281435881 2.35721226605502 -0.845948973569001 -5.15202693072232 -7.15002993670377 -10.1043737324801 -4.63031939593228 -3.53602007952603 -3.62564829913052 -0.0958497914400951 1.71210499676791 -1.40818385210904 4.25800343426791 4.32419129284946 5.42595597180453 13.0011369791898
2.59196299639615 1.07149714556607 6.22799033251676 -0.0362451640042387 0.781368437680332 -0.875713166323575 -4.85775166424838 -7.73414975079623 -8.97480183514682 -4.02290326031772 -4.71688061627475 -6.72564869793979 -0.398347672549161 0.687099638852207 -2.277244385806 2.40877932635221 1.19518679705533 3.48741454211148 9.62817305651578
3.96552214189009 2.29301008744673 7.52619108720259 1.39065012498335 -1.57798734144731 -0.361680655045944 -4.82356801466509 -8.05495229200884 -8.71675267653032 -3.45678296522661 -3.41886868910356 -5.67667928175493 -2.77108540968462 2.3416503386064 0.335781426863235 6.57179579301314 3.78954443498091 6.4979060606523 12.951518388228
3.79061608748002 1.8040886445479 4.84051137404008 -2.55194277329878 -0.593212075666948 -4.13259882493453 -9.76065439744429 -11.2474994139238 -14.1935004667802 -7.75113482041792 -6.91457552476363 -7.31745905442671 -5.10239786668257 0.190807394547896 -3.15534014268355 2.47836118177934 3.49305158094926 4.8417215867476 12.2689204736189
3.31909425908869 1.83886774236506 4.58795507604426 -2.00937406366522 0.0234037225896664 -2.35491887872869 -7.88801328485662 -10.3050321752375 -13.7435506994074 -7.01215497797186 -6.2502760106867 -8.57302800958807 -1.61026326959783 -0.356036585027521 -1.39582578485662 3.77231558019465 2.92306287938898 3.95969350988215 13.9174052065069
7.864597901431 5.02479706677524 7.27110920819369 1.11422215375033 2.01865254315463 -1.74421633807096 -6.94051302996549 -8.99878253069791 -11.8782533558932 -6.17538394061002 -6.63530673113736 -6.44337214556607 -1.3579534443942 -0.191203490170565 -4.20496691790494 1.28628025921908 2.05404148968783 4.44032154950229 14.4917389002713
3.63106550736861 2.12351812882857 2.31560530229048 -3.38267312483354 -3.79109559492631 -5.94377122358842 -11.3801706834273 -14.14459214644 -16.562259535356 -11.0703772111373 -8.85278878645464 -7.65323434309526 -0.374208311601119 -1.94699845747514 -0.832191328568893 3.07820524735884 -0.796590666337448 2.1148530439897 11.8355709509416
5.5887996673584 0.736540985107421 3.80928249359131 -3.05532150268555 -1.34826927185059 -5.41642837524414 -10.8100154876709 -7.72422485351563 -11.7229125976563 -7.48377494812012 -3.90844993591309 -2.1188533782959 3.80144138336182 1.79684562683105 1.70077056884766 5.99690170288086 5.83583087921143 6.22012157440185 13.3792507171631
5.3158541245894 -0.255849786238237 3.77403359846635 -2.73004145188765 -1.91121096177535 -5.03318018479781 -11.209007211165 -10.3793162779375 -12.7440318541093 -8.23094934983687 -5.60839457078414 -3.57181162400679 2.03571515516801 0.652244619889693 0.182460836930709 4.1767578645186 3.79797273115678 5.41335969404741 12.4349208398299
4.3888994216919 -0.799815559387206 1.26261196136475 -4.83393230438232 -3.82286968231201 -5.512473487854 -12.3675397872925 -14.4302762985229 -14.438104057312 -8.04454555511474 -5.83088245391846 -8.2436975479126 -0.394534492492674 -0.862998390197752 -0.229247474670409 2.74279842376709 3.08769092559815 2.9344087600708 9.63515529632569
5.24812055067583 0.596455816789106 5.73794866041704 1.33583951429887 -0.476845498518511 -3.38657259507613 -8.63763689561324 -12.5925071196123 -14.1123187498613 -7.3180606321855 -6.63455271287398 -9.08448481126265 -1.77026056809859 -0.692370171980425 -0.423060174421831 1.56903195814653 1.6617863221602 3.14088941053911 9.03114057020708
6.6920673196966 3.3277513330633 7.19867723638361 0.730646306818183 0.379049474542793 -1.86223966425115 -7.60840970819647 -8.9666937047785 -12.1450117284601 -5.91690236871893 -4.21909505670721 -5.8472917730158 1.40101640874689 1.71449106389826 0.367029363458808 2.9555179422552 1.91868990117853 4.55225294286555 8.67365282232111
4.12585960734974 -1.26871646534313 5.45378910411488 -1.71007884632457 0.123314250599254 -2.23372233997692 -6.67008365284313 -9.60102809559215 -10.7352634776722 -4.67558826099743 -4.36468280445446 -3.84283221851696 -1.586463581432 1.34364353526722 0.936582912098277 2.28347431529652 2.29789959300648 4.47103248942982 9.7853854786266
5.69552346142856 -0.756765166195954 5.03880902203647 -0.20128802386197 1.00894184979526 -2.51547984209927 -6.7839544209567 -10.3561361226169 -10.5455110463229 -5.21750811663541 -5.37346247759732 -5.93840197649869 -1.60114840594205 0.420194825259124 0.302187165347014 1.02350827130405 1.47770901593295 3.25502797040073 8.47781010541049
7.24134872609919 -0.314985769445247 7.1503548448736 1.79810093099421 2.4219202821905 -1.45745899027044 -5.71548511331732 -9.07468845194036 -10.4074578458613 -5.20001460855658 -4.80893375223333 -5.69363071268255 -1.5032563382929 1.39973209554499 0.430568200891667 0.835473520105534 1.22116230184382 3.56402061635798 8.85548065358942
6.83923058076338 -0.949953035874799 6.3429050879045 0.619047208265826 0.790069623426959 -3.78818316893144 -7.17934604124589 -10.4939727349715 -11.4950828118758 -6.72054477171464 -6.00735278563066 -6.85768886045976 -2.69306369261308 0.104736371473834 0.0146122412248104 1.14720539613204 1.97892765565352 3.88559059663253 8.72924141450362
7.65639019879428 -0.372572890194981 7.52737904461947 1.5640249339017 1.32420826825228 -2.4645337971774 -6.92848490801725 -9.41246127215299 -11.1705789479342 -5.86973857012662 -4.73628901568326 -5.577593794736 0.378012665835293 1.31429196271029 -1.32206248370084 1.31019879254428 3.81060791882602 4.67474366101352 9.69330979260531
7.68897443251176 1.50434308485551 8.86538796858354 2.08318334059282 2.75277142958208 -2.21708101792769 -6.15830606980757 -8.58864969773726 -10.643707223372 -6.62320322556929 -5.53286547227339 -6.53323740525679 0.434215597672896 0.699272207780318 -1.03545755906539 0.909181646867232 1.53123670057817 4.71864514784379 9.57371812300249
7.02802463011308 1.10696979002519 7.33780379728837 1.17272372679277 -0.323873563246295 -2.40761570496993 -6.48734478517012 -9.95504192872481 -10.7267475561662 -5.76150898499922 -5.20440296693282 -5.74429134889083 -1.4245644049211 1.0046519799666 -0.267286344008014 1.59540362791581 1.75042148069902 5.06296916441484 9.78664107756181
7.44344660152089 1.92577406276356 9.20780702937733 2.32644506801259 2.42233129848134 -1.21406701694835 -5.02375939976085 -7.63335183750499 -10.321246658672 -5.16174844395031 -4.48393968235363 -5.01472428928722 -0.598985229838977 1.55894705165516 -0.0793300021778442 2.29779478419911 3.29660078395497 5.79067274440419 11.9477729450573
6.37260046872226 1.64449110898105 8.07175627621737 2.93544379147616 0.304370793429289 0.868757161227141 -4.09429940310391 -7.98653611269864 -8.10152253237638 -2.15497979250821 -1.52161606875333 -4.60771378603848 0.506624135104094 4.01231470975009 3.75748434933749 5.90990057858554 4.59958544644443 7.84028235348788 11.5049785700711
9.17947179620916 4.59962159937078 10.6295498067682 4.60222799127752 2.39249593561346 1.44405729120428 -2.81837671453303 -5.60849397832697 -7.44542902166193 -2.70101373845881 -2.08771913701838 -1.99239748174494 2.55946904962713 4.00964719598943 1.47544462030584 3.62455064600164 3.86759549921209 7.28877717798406 12.0572899038141
6.93157679817893 3.69109923622825 11.0144577719949 5.0278416373513 3.46311766884544 2.07027346871116 -2.64280789115212 -5.37286465384743 -7.33864681937478 -2.32063572623513 -1.22396366812966 -2.78505223014138 3.39336306832054 4.79373557350852 2.7683726050637 5.91103942177513 5.64942080757835 7.96134955666282 12.5115633704446
7.41923054781827 4.4100714596835 11.752807227048 5.95891770449552 5.43382653323087 2.43887814608487 -0.762162121859465 -3.42848673733798 -4.89915362271396 -1.92606249722568 -2.54452601346103 -1.00603953274814 -0.297173413363371 3.52016076174649 1.59180935946378 2.12419232455167 2.38703450289639 6.35905655947598 11.3537860783664
5.33159556822343 1.92825427488847 9.04545703367754 2.67335238890215 2.03908267454668 -0.110956998304886 -3.9108379797502 -7.13941082520918 -8.16387066407637 -3.51685413880782 -3.79163631959395 -6.95102200074629 -0.64206776185469 2.4752761407332 1.59697833494707 3.36805262999101 3.35864463285967 6.61782470182939 11.846842436357
6.46723541779951 2.66200336976485 10.1534584478898 3.8205059485002 3.30962833924727 0.671580167250198 -3.37094607786699 -6.06796946959062 -8.14782634214922 -3.26817431883379 -3.85857501463457 -6.15024486021562 -1.35696330503984 2.76136478944258 0.949604840712112 0.941613049940628 2.06474194093184 5.50106319947676 11.9488557295366
5.52910397269509 5.12534115531228 11.5389787934043 5.66212914206765 4.03799793936989 2.56966755606911 -0.856609604575418 -4.568359635093 -5.28851344368675 -1.17597224495628 -1.74434115669944 -2.79385211250999 -0.0395014502785429 4.35559246756814 3.79434750296853 3.96119091727517 4.75617096640847 7.64193699576638 12.6622173569419
5.57112744938243 3.34911492954601 10.4855790485035 4.79046014438976 3.10200074802745 1.90967229496349 -1.50984522212635 -5.26034304011952 -5.44958826411854 -1.87231775630604 -2.89081522334706 -3.94395967830311 -2.06955095637928 3.45666936527599 2.10011151920665 2.04841855656017 2.45171788822521 7.04453900944103 11.6004128802906
4.1318681196733 1.54096006913619 8.52299284501509 2.32182859940962 0.651679749922319 -0.66322732405229 -4.21389222578569 -7.90449548201127 -8.21761537031694 -3.47658753828569 -3.93012261824174 -7.51422143415971 -0.645679716630415 2.06415152116255 3.44702124162154 2.41539549394087 3.11956381364302 5.6964204268022 12.467711205916
2.59962811036543 1.21966709657149 8.10874237580733 2.4630991415544 -0.411142687364059 -0.160690645738082 -3.21149669127031 -7.37646136717363 -7.60941157774492 -2.7618354363875 -2.78022799925371 -6.24663196043535 -0.7182448907332 2.14508213563399 4.03580822511153 4.35305847688155 2.61825909181075 5.50140251679854 11.8099004225297
4.94315540140325 1.70438587015325 8.75862323587591 2.60431873148138 0.431442373449151 -0.543340570276435 -4.49153507406061 -8.09232128316706 -8.51655948812311 -3.9812277620489 -4.05195034200495 -5.48391521627253 0.624992483312433 1.94544803445989 0.862613790685479 3.44068729227239 3.03324519937689 5.77785693948919 11.3674079114741
3.93680354898626 2.63379070108587 7.63762828653509 0.903020590001887 -2.11821964437311 -1.46001079732721 -4.8854830568487 -9.43264606649225 -10.1360571687872 -4.93733242208307 -4.54947498494928 -7.22578838521784 -0.153011590784246 1.95073863809759 -0.0514147585088551 2.16647121256048 0.572629659826106 5.11556979959661 11.4108087713068
2.88680545633489 0.747316282445734 7.15626327341253 1.39807502573187 -3.75563247854059 -0.936874467676336 -6.50423057729548 -9.68139465505427 -11.1193180864508 -4.22042663747614 -3.37734420949763 -4.71472938710993 0.982499998266047 2.5327090436762 0.172990720922297 3.96274749582464 3.24366180246527 5.67388431375677 12.0954636747187
2.99925171245228 0.850624431263316 7.04335247386586 2.95383297313343 -2.66150630604137 0.379612315784801 -5.17931331287731 -8.81340945850719 -7.44934428821911 -1.32794345508922 -0.091123234141957 -4.1588398326527 2.0695708881725 5.2334416996349 4.77185951579701 8.14760719646107 4.32643543590199 8.69203888286244 15.9451497684826
4.12380810650912 1.75918122204867 7.78427048596469 3.39423676404086 -2.35952452746304 1.84422989758578 -4.47866324511441 -8.27648619738492 -7.8196514042941 -0.808666983517732 -0.339377203854646 -4.55489806261929 -0.403090277585115 4.24267121228305 5.8034479227933 6.57543297680942 4.27743645581332 8.01486893567172 16.7764933911237
1.66020024906505 -0.765066016804088 5.89010919224132 1.75968564640392 -3.58963953364979 0.058593880046498 -7.24713121760975 -9.31332193721424 -10.4933241497387 -3.81008898128163 -2.14084040034901 -4.62963663447987 1.76117719303478 3.95568479191173 2.65156568180431 4.95722116123546 4.25448239933361 7.37657369266857 15.7770680297505
3.54424781799316 0.924658966064452 7.57262439727783 2.99104518890381 -2.39531021118164 1.58118934631348 -5.076123046875 -7.75438766479492 -9.85952262878418 -3.44729118347168 -1.59617500305176 -1.87639884948731 2.66062088012695 4.91508693695068 3.51316089630127 3.91470546722412 4.32376117706299 7.37807769775391 15.5998851776123
1.83480049480091 -0.637855755199087 6.07270408977162 0.704250110279428 -4.07398627888073 -0.529121624339712 -7.11765311848034 -10.2471926082264 -11.2393381465565 -4.38347266804088 -2.63968871723522 -4.37511848102917 2.28287674296986 2.82247330058705 1.16634346355091 3.19627453197132 2.4108960758556 5.9892652164806 16.2296950947155
1.26014882867986 -1.61366861516779 4.47994977777654 -0.923771077936347 -5.82910936528986 -2.03346079046076 -7.99772279912775 -11.4315625971014 -12.8973295038397 -8.68538492376154 -3.51113718206232 -3.03983514959162 0.542463129216973 2.82116109674627 0.924667185003106 4.01221639459783 4.25498182123357 7.13363344019109 15.2096131498163
1.23577949350531 -0.901761323755437 5.69073077982122 0.45445129221136 -4.17222526723688 -0.382382661646062 -6.96400383169001 -9.63954475576227 -12.4208214586431 -7.51075294668024 -2.79615142995661 -1.70662811452692 1.65533325021917 2.94776984995062 3.18236896341497 5.82209655588323 5.28133556192572 6.22689887827093 16.6226229364222
-0.42235338904641 -2.736585261605 3.8842996337197 -0.686370494148949 -6.00895083167336 -1.79870569922707 -7.86385309912942 -11.4587646744468 -11.5278583786704 -5.68676150061868 -2.25704920508645 -1.40254748084329 2.20979535362937 3.64497411034324 3.09859883568503 5.27974164269187 3.44660508415916 6.53625714562156 18.083754418113
-1.41586607152766 -3.73611372167414 2.93576700037176 -1.38070409948176 -7.26138799840754 -2.87146299535578 -6.73517912084406 -11.0818874185736 -12.5650474374945 -6.89351194555109 -3.31896131688898 -4.63749998266047 -1.34595983678645 2.86832506006414 2.1304538900202 5.54045659845525 2.95366651361639 3.51847917383367 13.5315025502985
-0.289664363861085 -2.65354642868042 3.47531881332397 -1.0335207939148 -6.77734098434448 -1.61435041427612 -6.98561773300171 -10.7508288383484 -10.9563704490662 -6.26445875167847 -1.25149641036987 -2.36059293746948 1.98567667007446 4.24999322891235 2.56568231582641 6.69837846755981 5.24750890731811 5.98309030532837 13.4027203559875
-2.89521916996349 -4.6793588031422 2.29114595759999 -1.67101987491954 -6.84954007755626 -4.01681264530529 -7.4275334705006 -12.1864941943776 -11.6760152209889 -6.17589315067638 -4.77486165653576 -6.99237187992443 -1.25377401005138 2.03610292781483 1.63150087703358 3.66676203120839 1.83998743404042 2.32447687495839 10.7730757366527
-1.05333319577304 -1.13938132199374 5.64462002840909 1.29623993960294 -3.07497969540683 -1.59032050046054 -6.79634467038241 -9.52785483273593 -11.2781123248014 -6.91343489560214 -5.55942908200351 -7.78092184933749 -1.66223326596347 1.20455369082364 -0.321981343356047 1.43230828371915 -0.858747395602141 1.80024537173184 12.6074195775119
-1.14924129139293 -1.87080653797496 4.52953640330922 0.463650859485973 -4.269617878307 -1.76529391895641 -8.17279513965953 -11.1251915324818 -13.2455395091664 -8.40474017750133 -4.09074290882457 -5.20193942676891 0.575411952625622 3.11205211986195 2.11120716441761 3.25058475841175 0.702380336414684 3.94977775920521 9.38851086009632
-0.0936101653359138 1.05622160651467 7.31848871924661 3.44681608893655 -0.652266857840797 1.42996084906838 -4.30223977349021 -7.49937188408591 -10.9589055754922 -6.38347756645896 -3.36498772881248 -4.05788171074607 0.502764346382836 3.71124613501809 2.21193182685159 4.21070254065774 1.3289572022178 3.7337251923301 11.6210800430991
4.59387983842329 3.54309477372603 8.88791765733199 5.52083696885542 0.563475747541947 2.52072634263472 -2.95738492445512 -5.25538716749712 -9.57739911512895 -6.83709607557817 -3.71089635328813 -2.48402295546098 -0.0832642121748499 4.74854292436079 2.51444544358687 4.00309385819869 1.73921885056929 4.56361403031783 13.0937906698747
4.05405797958374 1.95808115005493 8.41122617721557 5.78299226760864 0.820898914337157 3.57904329299927 -2.18511877059937 -4.46210775375366 -7.0496340751648 -3.46725950241089 -3.84005651473999 -2.0680552482605 1.99535264968872 5.66728677749634 4.29320993423462 4.23666181564331 1.7696026802063 6.29150857925415 13.9117077827454
3.40307093533603 -2.34725712862882 4.50656462582675 1.75691843899813 -3.35000943270597 -0.347453585537998 -6.57950162020597 -9.40029095736417 -10.3211817654696 -7.97718190279874 -5.38897465792569 -3.76856564608487 -1.2162108334628 2.9217810717496 0.90321017178622 2.83264494809237 0.351244458285244 5.25214529904452 11.6720671740445
3.7015174779025 -0.994124993410978 5.49316634264859 1.49213828173551 -1.32836686047641 -1.35821686657992 -7.62814103039828 -10.1455951777371 -12.162768944827 -6.45524369153109 -4.59150277051059 -2.89350281628695 0.713043585690585 3.83512343493375 0.644651785763827 2.60971678820523 -0.424344643679532 5.05599536028775 11.4114846142856
-2.49377401525324 -1.33212240392512 5.5966476613825 2.53491823023016 -1.23529966527765 -0.264991361444647 -6.24898298436945 -9.3850417917425 -11.1707759683782 -5.02062948400324 -2.85987432653254 -3.79460104162043 0.378811281377619 3.7685341054743 2.15870134180242 4.42863599603826 1.8146595174616 4.48862401788885 12.6037701780146
-0.592924447493118 -4.31554636521773 1.95014348463579 -0.983789773420852 -3.68606409593062 -3.45016130967574 -8.64104876084761 -12.344883294539 -13.2165454344316 -7.45464357896284 -6.11095079942183 -6.14704355760054 -3.22605928941206 1.50289502577348 -0.0560000853105009 1.9659554048018 -1.25064882798628 0.0481297059492647 11.5854116960005
-0.189373484524815 -2.42771004763517 4.07470179471103 0.307620534029873 -3.97390603152189 -2.14538621035489 -8.32214211550626 -11.9539036664096 -11.0309567364779 -3.96880578127774 -2.86127709475431 -3.37209366885099 0.209321507540615 3.75857401761142 3.12565947445956 6.76251746090976 3.53043795498935 4.24535895260897 13.3687033739957
2.06430775035511 0.230798305164683 5.44987255443226 3.69745403636585 -1.51100009571422 1.31328541148793 -3.99556964527477 -8.19969791065563 -6.08727878223766 0.255158961902964 -0.0376438487659811 -2.11805766712536 2.20023113597523 6.43169170726429 6.27485042918812 8.1650787006725 4.98745209087025 6.37692600597035 17.4821206938137
-0.749797422235662 -1.78290327245539 5.62127534692938 2.12880937402899 -2.11699636632746 -0.245894986932928 -4.76495702916926 -8.86558683568781 -9.04781683141535 -1.56252439672297 -1.38767011815851 -4.69533689672297 1.48488466089422 5.08437387293035 4.8967022115534 6.86768571680242 3.17252198999578 5.73144475763494 15.2736784631556
-1.61496562090787 -1.0900709065524 6.23681145581332 2.42826252850619 -1.56989497271451 -0.6346322926608 -5.09541911211881 -8.94133013811978 -8.60863513079557 -1.77946681109342 -2.85816592303189 -4.07755488482389 0.340459641543301 3.6257494059476 3.9019191828641 5.31940823468295 0.225221451846036 3.47581749829379 13.6507003870877
-0.230222155831076 -1.88102476813576 5.11391408226707 2.21624810478904 -2.39196913459084 -1.30554526068947 -4.66987173774026 -9.20946257331154 -9.68003981330178 -3.4326395294883 -4.38761084296486 -5.14470808722756 -1.71318190314553 2.91193444512107 1.69240052483299 3.32476575157859 -2.05291693427346 0.399235317923807 12.4068327643655
0.913428453965622 -0.68677219911055 7.51140227751299 2.93350043730302 0.614411501450974 -0.3732346014543 -5.09482464356856 -9.44787869019942 -8.5398720221086 -1.88699612184004 -5.09437641663985 -4.39859470887617 0.473685411973435 3.90841880278154 2.71734633879228 3.39793887571855 -1.41758999391035 2.3317042870955 12.4764515443282
-1.6682427146218 0.202263571999289 7.03771755912087 3.99331543662331 -1.91694190285423 0.398752906105734 -4.38834883949973 -8.66897704384544 -6.46040465615012 -1.20176627419212 -1.56930281899192 -2.47057845375755 2.28721115805886 5.69985459067605 5.047438361428 6.43867180564187 3.975585677407 6.90812943198464 14.9440395615318
-1.93334780606357 -0.267591580477628 6.14944542971524 1.34630574313077 -1.82646952542392 -2.72112666043368 -7.78862391385165 -11.8273430910977 -11.5728570071134 -4.91086398037997 -6.88807497891513 -3.94317637356845 -1.99807749661532 1.81229580965909 1.51524151888761 3.40548218813809 0.944723025235263 3.04494561282071 10.7089919003573
2.56436726830222 1.7344388701699 7.98223874352195 3.79111954949119 0.927145931937478 -0.402819659493186 -5.64325049140237 -8.14965155341408 -9.882998492501 -3.9999246857383 -4.64394476630471 -0.606085803292014 1.95866296074607 4.21392342827537 0.162848446585915 0.869347546317361 0.214367840506814 4.52488229058006 10.31567475579
5.63178344206376 4.14408965544267 9.27996631102128 3.34912772612138 1.39927478270097 -0.583129926161334 -4.99747852845626 -7.84022717042403 -9.32981876893477 -3.9959755377336 -4.72832874818282 1.32489390806718 3.07190509275956 4.88391204313798 -1.42995266480879 2.34159083799882 2.86282535032792 6.4108848138289 10.4525374932723
3.8034985368902 1.05849197561091 7.29953792745417 1.78415802175348 -1.07314941232855 -1.80557700937445 -8.30755492990667 -9.53355666940863 -10.4696681196039 -4.62398788278753 -3.7248274976557 -0.537199705297297 1.66334465200251 4.11114528829401 -1.24980995004827 1.57943847829645 2.05374077016657 5.45064380819147 9.89992550069636
1.89358571659435 -1.68458124507557 4.84664777408947 -1.30705210078846 -5.24060007442128 -2.61487528194081 -8.93856569636952 -11.0882944713939 -10.5975260387767 -5.14900537837635 -4.07360025752675 -2.58355852473866 3.2466626514088 3.4934363711964 -0.733382667194714 4.63895085941661 4.51803258549083 6.59706643711437 11.575611149181
1.79744364998557 -0.289880492470481 5.12917258522727 -1.08645985343239 -3.78177807547829 -3.223144271157 -9.12812969901345 -11.1317460320213 -13.1098592064597 -7.14074871756814 -8.41866848685525 -5.84013531424782 -0.736268737099387 1.0107195594094 -0.0758244774558321 0.815138123252176 -1.3132550499656 3.38122107765891 8.86112906716087
3.28748038031838 1.73617460944436 6.72089960791848 0.599961306832054 -2.1336087920449 -0.987109158255837 -7.17577454827049 -10.1849565245888 -9.18934914849021 -3.20417878411033 -3.15263650200584 -5.08638283989646 2.35151961066506 4.3663444779136 3.51616480567239 3.97916891791604 2.43177321173928 6.60341170050881 12.8243861458518
2.98896306644787 0.535514770854604 7.34611123691906 2.86401361118664 -1.92268949855458 -0.697074950825083 -6.82611280788075 -9.19278532374989 -9.43145948756825 -3.56477362025868 -4.61316496242176 -2.12639051784168 3.06504052769054 4.90055650364269 2.37637132297863 5.13662618290294 4.69461434971203 6.64476197849621 13.9270657886158
-0.864221156727183 -1.54457432140003 5.1555647243153 0.184599338878286 -4.70971065868031 -1.84903866161 -8.39633518565785 -11.3676982532848 -10.2781482349743 -4.80852848399769 -3.55664783824574 -4.06037479747425 3.16986697803844 5.28100722919811 3.79750102650036 7.1801704753529 6.4113077510487 7.89713138233532 16.0403601516377
-0.25287772958929 0.201387864893132 6.47342632467096 0.504126054590397 -2.69732620065863 -1.22985412424261 -7.25181152170355 -11.3458075696772 -12.9800124341791 -9.35761024301702 -3.46388389414007 -5.12331344431097 1.97946594411676 3.64615104848688 1.47402237111872 4.59618709737604 4.16028164083307 3.9734225099737 14.1653823679144
0.555652609738438 0.884166708859532 7.65438555804166 2.70602606860074 -1.84854699048129 0.200794211300938 -5.70612526806918 -8.71505356701937 -10.4801063624295 -5.37044526013461 -1.73085213574496 -4.12518502148715 2.81209277239713 5.47505950060758 4.46911715594205 8.17790793505582 6.69402789202604 6.74798201647672 16.0330386075107
0.59714273105968 -0.255697692524304 6.65348580967296 1.77274659763683 -3.39252706874501 0.0156226504932739 -6.15917059291493 -9.49547621120106 -9.18487020839344 -3.26419874538075 -0.516670669208875 -5.41210409511219 1.93776277195323 3.94355538975109 4.60842183719982 8.49217084537853 6.79430154453624 6.14863256107677 17.4033979524266
0.925424731861462 1.30544868816029 7.3363734852184 0.872518695484509 -1.34580405842174 -1.42741378437389 -7.77213843952526 -10.673595272411 -10.5137651790272 -4.41021712910045 -1.88792213093151 -2.28057273517955 4.0648719440807 4.45465198863636 4.54209915507924 7.35275284160267 6.89206901897084 6.87723747600209 16.5866786609996
1.78005494204434 0.957678690823641 7.07766141024503 1.50832261172208 -3.02140150937167 -0.379788502779874 -7.46413908871737 -9.49726401242343 -9.6527567950162 -4.05887137326327 0.520626917752352 -1.39716063412753 4.64893998232755 6.22961796847257 5.7387751492587 10.407254115018 9.72638596621427 8.45194710818204 19.5121404084292
2.9971135486256 1.34649213444103 7.86436399113048 1.68201955448497 -2.56185404170643 -0.424046195637096 -6.2415224682201 -9.95740572322499 -9.44358126033436 -3.23945680965077 -1.94877878535878 -3.77721468318592 2.56603559147228 4.22383435856212 4.48944886814464 7.365405403484 7.35379823337902 6.50804933201183 15.4508915771138
0.567553138732912 -2.18394603729248 3.88076457977295 -1.47426357269287 -5.30931415557861 -3.54501094818115 -11.3545602798462 -12.385577583313 -14.1115621566772 -9.63653888702392 -3.96820964813232 -6.35794773101806 0.115572547912599 1.12356052398682 1.45303783416748 4.44380626678467 6.18963871002197 3.3562255859375 11.9686270713806
-0.815959644317626 -2.28838129043579 3.48376016616821 -1.39550371170044 -6.45005578994751 -5.40681619644165 -11.4218098640442 -13.9779507637024 -14.4299199104309 -7.98997659683227 -5.22475214004517 -9.33568544387817 -3.13791437149048 -1.07684679031372 0.911402034759522 4.94418077468872 5.54690198898316 0.794168758392335 10.5087779045105
-1.6222694050182 -3.93286587108265 2.00307010303844 -2.29918743480335 -6.64171863902699 -6.35819317210804 -12.749399913441 -14.9203384052623 -15.6148955952037 -9.56585766185414 -8.24708057750355 -7.36306263316761 -5.67018772472035 -1.08086658824574 0.123358951915396 3.04097198139538 2.17845080982555 -0.822592509876596 11.6370088924061
-0.471036824313078 -0.627897175875578 4.10324105349454 0.397522059353914 -4.07863608273593 -5.85121336850253 -8.75694647702304 -12.4950236407193 -12.8640002337369 -6.47449866208163 -9.31160155209628 -11.5492667284879 -5.38959113034335 -2.04972639950839 1.0249977978793 4.72929390993985 0.200935450467195 -1.2186488238248 12.0476852330295
-3.09872229316018 -5.11150152900002 1.25966851494529 -2.81717856147073 -7.23348982550881 -6.42705710150979 -13.3459032318809 -15.8485525391319 -15.3691900513389 -9.82270224311135 -10.5437982819297 -9.83483870246194 -3.86832983710549 -0.617746188423851 1.00620858452537 3.94999711296775 -1.59279616095803 -0.0254934571006089 11.6072136618874
1.80945807370273 -2.30954903689298 3.96551161679355 -2.30873841372403 -3.27617425051602 -6.15249985781583 -9.58612412539395 -14.3183819684115 -13.2968747052279 -7.5528771313754 -7.67223710146817 -14.869716349515 -9.13272065249356 -4.33673638430509 -1.38795632449063 0.897566136446866 -4.42622346011075 -3.93978852358731 8.03394442471591
2.65833479274403 -0.977327286113393 5.49416834224354 0.552850783954966 -1.17355149875988 -3.45923036228527 -8.40332788120617 -12.306114136089 -12.37805741917 -6.10860437046398 -5.20487970005382 -7.73061936985363 -3.48982804905285 0.35934454311024 0.534589828144419 2.23640447963368 -0.0233935702930808 0.752338470112193 9.62591749538075
4.37322972037575 1.29890034415505 5.68457291342995 0.39122555472634 -1.8600847937844 -4.20125033638694 -10.0418856360696 -12.9857409217141 -13.9707796790383 -7.43733050606468 -6.53400065682151 -8.90501620552757 -3.85176112435081 -0.848818085410379 -0.604852936484598 1.10062382437966 -0.657421372153543 -0.070120117881082 9.24453995444558
3.08281908902255 1.71669779690829 6.89909087094394 2.65589152249423 -0.262946978482333 -1.55782116976651 -6.70379437533292 -10.6587275418368 -10.160072222623 -4.4196947964755 -3.56406392184171 -7.2847956570712 -3.81783284274015 0.677953824129972 2.34342394742099 4.959577664462 3.1338473406705 1.61066828641025 11.3003684130582
-0.0303824251348317 -0.481413156336004 6.31027194803411 0.945016592199153 -0.160351068323308 -3.57161167318171 -7.87278965169733 -12.0674097841436 -13.2109034364874 -6.74963596517389 -12.116609842127 -9.02192333394831 -5.77406719381159 -2.42989757711237 -2.11170604879206 -0.318130761926824 -1.45611980611628 -0.8405554598028 8.89687415903265
-0.991337992928244 -2.53468439795754 4.80106904289939 -0.0366451523520723 -2.0451977036216 -5.22203181006692 -9.07998392798684 -12.8239319107749 -13.0299541733482 -7.23560641028664 -8.68808481910012 -11.8910171768882 -6.50999567725442 -2.47363779761574 0.0370757796547636 -1.63743899085305 -2.14374087073586 -2.5957577011802 8.36932160637596
-1.05080492713235 -0.433703257820824 6.08816163323142 1.98654095909812 0.279174015738747 -2.73719675757668 -7.11213190772317 -11.1073997757652 -10.9985206864097 -4.86299593665383 -6.27442057349465 -9.2705753586509 -3.61814005591653 0.233773396231911 2.02876965782859 -0.491251780770043 -1.4335506699302 1.23768346092918 11.6663943984292
-0.390605874495073 -1.35317225022749 4.70482926802202 0.674104742570357 -0.600027032331987 -4.27073092027144 -9.06444544358687 -12.6908912138505 -13.1853751616044 -7.05355257554488 -8.21089357896285 -12.6180610136552 -6.02288813157515 -3.36161036057906 -2.318231530623 -0.285369821028276 -0.458232827620073 -2.0487174467607 8.99308400587602
1.46141086058183 0.413757662339645 4.65020595030351 0.156435350938278 -1.32620396180586 -4.40675129456953 -10.4473530249162 -11.8621765570207 -14.547160764174 -7.32062878175215 -9.04001392884688 -9.43611874146895 -4.92697109742598 -2.31528057618575 -0.24295010133223 -0.954415936903519 0.204712252183395 -1.18691601319746 8.68768248991533
0.862921359322289 -0.246085522391578 4.31748354651711 0.105352999947289 -2.58594262383201 -3.87550103447654 -7.43064820549705 -11.4849733092568 -10.909335491874 -7.19395386955955 -7.75418221733787 -9.49700486443259 -5.71800362847068 -1.67823159477927 0.162796618721703 0.951439502022485 1.19436896064065 -0.254269955374976 8.50719988562844
1.5439076683738 0.634249236366966 5.52157929160378 0.204929854653098 -1.69346186897971 -4.04758021614768 -8.54415461800315 -11.8294081427834 -14.3736128546975 -9.79623172066428 -7.71001574776389 -8.7590708472512 -6.12305590889671 -1.20250651619651 0.732840087197044 -1.04512545845725 -0.900729630210183 1.69060566642068 8.91452172019265
-0.272419348630038 -1.93178404894742 3.30026493939486 -0.920364752682772 -2.54716147509488 -4.72488631335172 -10.1655200871554 -13.6012481602755 -13.7900947484103 -12.0094226750461 -7.67346800890836 -12.3655246647921 -7.33663596239957 -2.3044170292941 0.126409157839689 0.105378731814298 -1.9610389622775 1.76361618908969 9.97384034070102
1.91918444199996 2.05056643052535 5.4755485014482 0.974514718489214 -1.89595532850786 -2.12376714186235 -7.64641881422563 -11.2628567262129 -12.3857166810469 -12.0950462861495 -7.5511906190352 -8.05685162977739 -2.67803121046586 0.771313424543902 2.34163355393843 0.138874764875933 -0.89500165419145 1.75471567674117 10.3936994032426
1.23761709386652 2.1412730997259 6.23510988408869 1.40539892370051 -0.580671709234064 -1.00985185449774 -7.81876603906805 -10.391971986944 -13.887670915777 -12.4415458852595 -8.06678430383856 -9.59454004114324 -5.70546762293035 -1.46686403101141 -2.50585214441473 -0.710121553594416 -4.86584131067449 -1.40076295679266 7.05989416295832
2.02998804612593 2.63826536698775 7.28926157517867 2.12293505235152 -0.256869558854536 -0.895535711808638 -4.70159078077836 -8.82594418959184 -10.5128281159834 -10.435946707292 -4.61947751478715 -7.31504750685258 -3.09545445875688 1.64777636094527 2.62557100816207 1.68632006211714 -2.29906583265825 1.68425440354781 11.6025483564897
1.25923663052646 1.44650011929599 5.63442450436679 1.34881716641513 -1.76162404147061 -1.47918385592374 -5.99199742403897 -9.99779385653409 -11.1232134732333 -9.03259152499112 -3.04864567843351 -5.56892842379483 2.02579623135653 4.21286517056552 3.06920367154208 2.76660090359774 0.104930218783291 4.64670115384189 13.588589963046
4.84094654430043 3.54855858195912 6.44120251048695 0.892933238636363 -0.964505802501332 -1.90964091907848 -6.70248378406871 -10.7264324535023 -11.783448826183 -8.71721805225719 -4.0164944041859 -6.14183772693981 -0.789708744395863 3.31231819499623 2.83420025218617 3.69350277293812 -0.0729099620472304 3.52895962108265 11.6921938549389
1.65120336359197 3.30413171594793 7.51172658746893 3.06680223291571 0.222759454900569 -0.11654070073908 -4.7330320184881 -8.41893366033381 -10.0138757532293 -8.99962213689631 -4.46195963079279 -4.3718374078924 0.762878626043147 4.70266649072821 3.64624139612371 3.03367635553533 -0.113111287897283 4.75973436182196 12.3314931089228
0.302576836672696 0.0997245875271879 4.16694241437045 0.379662331667813 -1.94167441454801 -3.02579993334684 -8.84841460314664 -12.0609199437228 -12.7684013280002 -12.8366825017062 -7.47193831530484 -7.5791541966525 -1.85392111864957 1.97493058117953 1.53728371533481 1.15194016369906 -1.31711691943082 3.34011822613803 10.1678655711087
3.77143350947987 3.1568752895702 6.95090643275868 2.11798540462147 -0.647212349284779 -0.899073921550404 -6.99777539860118 -10.3591912616383 -11.689437233318 -8.42553647648204 -6.93589147220958 -3.85448773990978 0.68407884944569 4.84301725734364 6.47008386958729 3.80792204249989 1.04178682674061 4.92628828395497 13.7430917393078
1.87577717520974 -0.70401484749534 3.27248470999978 -0.849295685508036 -4.6270094611428 -3.00698764107444 -9.75295550606468 -12.1358423926614 -12.5719710089944 -9.38485820076682 -4.33153826973655 -6.05638797066429 0.98033230521462 3.33865254142068 5.12343590476296 5.85539334037087 0.497837950966574 4.72767060019753 13.5433906815269
3.15562236092307 -0.143772246620873 1.89822375557639 -0.653827788613061 -5.12170994498513 -4.43083203055642 -10.9541970513084 -12.822082640908 -13.5822602532127 -8.75469601371072 -5.08766758658669 -5.36666310050271 0.0553873755715095 3.83791053078391 4.24431597969749 5.51359355232932 0.563911316611549 3.84633624336936 12.1486886718056
2.20424050417813 -0.379223164645108 1.39426201907071 -0.204958256808194 -4.52834540280429 -4.47314864071933 -11.3724654284391 -13.8959372607144 -16.0036719408902 -13.9082205859098 -8.09376173886386 -8.38719397458163 -2.50006323727694 0.805858317288486 3.73557442751798 4.41598671999845 1.0725361737338 1.30994958010587 10.3724519642917
3.47151472785256 -0.568072293021462 3.17187979438088 0.668152835152366 -4.44921967766502 -4.35942361138084 -11.751013729789 -12.7795228698037 -15.0089235045693 -14.7846803405068 -9.2672872283242 -7.79189774773338 -3.42018029473045 0.938740756294944 4.12093928077004 4.87080195166848 1.12371161200783 0.565112139961936 10.3369756005027
2.10847794792869 0.33003747246482 4.37446915886619 0.206969616629859 -4.74487555243752 -4.08285582282327 -10.7260023377158 -9.08477843024514 -14.1556116364219 -14.5753008148887 -6.32251227118752 -9.57212507941506 -3.38635695197366 0.00530564568259351 1.6471112944863 4.57182729027488 3.06825864098289 0.998797772147437 10.2133392073891
1.67105161493475 0.345207803899591 4.72384225671941 -2.29157388860529 -4.457061178034 -3.78271806890314 -10.9602388208563 -10.5622190302069 -14.6948083704168 -14.7566484277899 -5.88709581548517 -8.32764757329767 -0.589305288141425 0.963366144353692 2.74746095483953 3.54513704126531 1.8438364202326 2.90263807123358 11.2327128583735
2.85266247662631 1.88332405957309 7.26532879742709 0.106298836794767 -1.63236769762906 -2.28611334887418 -9.42907866564664 -9.57314642992887 -13.2843719395724 -13.3508735570041 -6.514920798215 -6.17625960436734 -3.12706526842984 1.44884911450473 3.35394421490756 4.75063553723422 3.94950142773715 5.46262112530795 13.0108260241422
2.9826602155512 0.795517843419855 5.99715415781194 0.192059438878839 -2.17175777608698 -2.36743076497858 -8.59324367696589 -8.34261234456843 -11.321696359461 -10.8086691682989 -3.91073139364069 -4.98331936055964 -0.312443811243231 4.43043319528753 5.75531760996038 7.80021564310247 5.80427924936468 6.47288600748236 15.4151424581354
5.77153044613925 0.128265675631436 4.59839087399569 -0.817243281277744 -2.6468827160922 -4.59020775881681 -10.6443516644565 -9.62754029360685 -12.6590840252963 -13.0595662030307 -7.96387261477384 -5.30541771975431 -2.33552521792325 0.500900563326748 1.33949118527499 2.74586325558749 2.91282206448642 1.16871100339023 10.1540358630094
5.51746755946766 2.09420782436024 5.83538538325917 0.922189773212779 -2.99261850010265 -2.69084733616222 -10.3191451419484 -10.294504104961 -11.3352889407765 -11.0137099612843 -7.93396562229503 -5.94291871677746 -3.5297946323048 1.29659658778797 1.95275884975086 3.43481832851063 1.66751104701649 2.47829634059559 11.1724897037853
6.16325354142623 3.12844728990035 7.96189283891158 3.86426615281539 -0.412005667252973 -2.65364957289262 -8.5525333924727 -7.87951207594438 -11.9789555116133 -11.4346821351485 -3.19917798475786 -5.14873433546586 -4.79735494093461 2.24543833299117 2.66794848008589 4.78119253678755 1.93171000047164 3.79394411607222 11.8088967756792
4.73182712034746 2.83523021177812 4.04455504850908 -0.954347272352738 -3.57435001893477 -1.28867497010664 -7.23370136781172 -4.88452496095137 -9.01946987672286 -9.36519207520918 -0.675119061903519 -1.47981800599532 0.87666545347734 3.92250476316972 4.29196010069414 7.81057868437334 5.32101569609209 4.53661189512773 13.9806798501448
2.51251566626809 2.32420313575051 4.82490504004739 0.736465098641137 -5.77381932518699 -1.45366704247214 -8.0277904250405 -7.43643796227195 -10.1141723372719 -9.32738530419089 -2.30847584984519 -1.97407376549461 2.01415980078957 5.41093218543313 4.39971697547219 5.75051176764748 2.0616699478843 5.26227247931741 12.4049059174278
3.46242805827748 3.430848086964 7.00266357768666 2.18268867839467 -0.646004711497913 -1.20945647846569 -7.95159057270397 -4.26321700703014 -8.81335357319225 -9.07056335102428 -2.91542914997448 -2.30471137653698 1.51323601115834 4.89191433299672 3.60370441783558 4.57073685039174 0.510910953174939 4.93726059306752 10.1014289509166
1.06446556611495 2.10934738679366 4.71909241242842 -0.109845118089154 -2.70787330107255 -4.34540458159013 -8.51870055632158 -4.4880914254622 -9.1481484933333 -10.2253484292464 -3.6167764230208 -3.16553969816728 0.475461049513385 4.89587692780928 3.89674667878585 6.19288544221358 5.57452873750167 6.92653851075606 12.5225100950761
2.620845933394 1.23327078385786 2.03664602799849 -1.35773454145952 -5.65682015852495 -2.40038094954057 -9.43863664106889 -5.91166291670366 -10.3175467057662 -9.83962998823686 -3.52399239973589 -1.50056443647905 2.67658438249068 5.72575201554732 3.36442484422163 3.89868464036421 4.09494604630904 6.34552301927046 11.2664429144426
2.23055650537664 3.05630494898016 3.56529523676092 -0.265354139154606 -4.01561163122004 -1.36529730016535 -8.53603552038019 -7.21718023473566 -10.8613281076605 -9.85126493627375 -3.92595480138605 -1.57024572545832 2.60538865869696 5.15431978052313 2.51508142297918 6.93451692407782 7.44805146997625 7.69349481409246 15.0275397474116
2.06705283251676 3.46760558215055 5.26919745531949 0.9245643529025 -3.59845734509555 -1.34135819348422 -7.75681687268344 -8.49500084790316 -9.279903420535 -9.90259362134066 -3.66110611828891 -1.76829338940707 0.976924887570469 4.56301211443814 3.60978697863492 8.6977052601901 4.52103518572721 5.71572207537564 15.6150414856997
1.41457631371238 1.46467664025047 3.79441716454246 -0.866456248543479 -3.25866816260598 -4.67092631079934 -11.241635539315 -9.64843485572121 -10.3180629990318 -10.7400619766929 -6.46873400428078 -2.35388300635598 -0.844456889412619 2.37818791649558 2.39959695122459 5.58145978234031 2.68285634300926 3.34713723442771 13.1070568778298
-1.58636601187966 2.70929019234397 3.66378085396506 0.945517227866432 -3.53385670401833 -2.62795002677224 -10.2357438347556 -11.3080056450584 -9.87614186026833 -9.76912625052712 -3.57514889457009 -1.1906102440574 0.16039340279319 3.47131984017112 1.79440943978049 7.42569987557151 3.45194022438743 5.57861678383567 13.1985398986123
5.7935078534213 3.22897175875577 6.48741559115323 1.35673836794766 0.433486262234773 -1.29597922238437 -7.50276060971347 -5.11121626767245 -9.01380225094882 -10.5087306109342 -5.45109434994784 -2.14593954953281 0.112899104031648 2.45037774172696 -0.938591679659758 5.88164166537198 4.72596959200772 4.66312913027677 13.2535622510043
4.13919824253429 4.15897172581066 6.56264203678478 2.03478616367687 -2.1854324947704 -1.7739220272411 -8.78465467799793 -7.22084242213856 -11.0944710384716 -12.0008259426464 -7.26702696193348 -3.1512356411327 0.128255783427846 2.54404157291759 -0.84603887904774 5.00362676273693 4.06980985294689 4.23731511722912 12.9857401240956
3.38849901719527 3.53577875657515 6.43339800401167 1.22121977372603 -2.43362832502885 -1.26364160017534 -6.98570085005327 -7.2519209428267 -10.3703215165572 -8.88716340498491 -7.43012261824174 -2.84529519514604 -1.02541375593706 1.99565100236373 -1.03105760054155 5.44137644334273 4.05503344102339 4.14497828050093 13.9433777288957
3.81097360957753 1.62068983424794 4.47976347316395 -0.166432892192493 -2.03501847874034 -4.09708169590343 -8.8603625644337 -5.29449609409679 -9.91798356663097 -11.0744510043751 -6.00727990757335 -3.8487887729298 -1.54510835300792 0.680399383198132 -3.02801469456066 3.79106565822255 2.61699434627186 1.63271185268055 13.1924872051586
4.72509157007391 2.91638337915594 4.83229314630682 0.46359502618963 -1.4972394769842 -2.36984766179865 -9.46531999761408 -7.89443147832697 -12.006736165827 -11.625102407282 -7.43737734014338 -3.48845804387873 -3.51276148015803 1.66635000055486 -1.93739832097834 2.30464231317693 1.82723295038397 2.5930229360407 11.130106084997
9.4636117068204 5.90451346310702 8.66842661770907 3.75671015652743 1.61654673489657 1.69699679287997 -4.83297146883878 -5.96269978609952 -8.68137349215421 -7.6007079037753 -2.01016606417569 -3.60551823702725 -0.188672915371981 4.26388274106112 1.37552271756259 5.51765356930819 3.57530222806064 7.06458483609286 15.9805906859311
7.92670977332375 7.33670675971291 8.59732783057473 4.08361590125344 1.79392492987893 -0.135510800101539 -6.85911500237205 -5.05095612786033 -8.74684655449607 -8.8267053344033 -6.94958627007224 -3.7026532866738 -2.04815041802146 0.913673999092797 2.76281035163186 4.5674539826133 3.35880434729836 5.44569933631204 14.0965839646079
6.6590029369701 5.4685265194286 7.87865320552479 3.25890890468251 1.51434580196034 -0.984965645183216 -6.99964078556408 -3.96427854191173 -8.4021485675465 -2.92194684635509 -7.17465909611095 -1.05764135013927 -1.47459157596935 2.70568624843251 3.83687559474598 8.0850512157787 3.9695784221996 6.07730451930653 14.5134364734996
5.92219184528698 4.48743365894665 7.5043814052235 1.90146754871715 -0.630408061634409 -0.40316845286976 -7.17144848216664 -5.87716938365589 -8.65426708568226 -2.01851917613636 -5.57895351756703 1.38503192554821 0.321326481212271 4.61370872150768 4.96609042774547 9.02265952717174 5.52821372639049 9.92271827350963 16.3255159724842
4.81007980866866 4.47693562074141 6.96754288239913 1.98138355775313 -0.340365175767378 -1.12106395201249 -7.73800921873613 -4.60127520994707 -7.7880218072371 -2.99625850157304 -4.3776500268416 -0.0471637292341747 0.0576221899552785 5.29003548188643 4.04958557649092 7.8932411627336 5.10630535645918 7.9427492575212 14.7721044973894
3.27153227545998 4.32660601355813 5.71627066352151 1.21404097296975 -1.69753434441306 -0.848480007865213 -7.91503884575584 -5.71715333245017 -7.79487969658592 -2.75450494072654 -7.27319123528221 0.763437487862326 0.124405123970725 4.78763792731545 7.27554342963479 9.40343401648781 6.2259838364341 5.54330942847512 14.805237271569
4.33555912538008 0.177261586622759 3.69404243989424 -1.72112441496416 -1.68178153471513 -3.46879554228349 -7.59410071806474 -5.57743430571123 -12.3496797128157 -12.9357926888899 -8.39343619780107 -3.94271636442705 -3.67879081205888 0.180135961012407 1.77728104157881 5.32692551179366 3.86877655549483 0.496975179152056 10.4314272360368
2.71731861287897 2.39774139577692 5.70109852010554 0.780415613001043 -0.82710353677923 -1.53433887308294 -8.35194675272161 -6.99453250711614 -9.5305699521845 -5.81461231058294 -6.79762355631048 -1.40974704569036 -1.10970584695989 1.84151943380182 2.68339546377009 8.56733520681208 7.95643337423151 8.36286647970026 17.5557829325849
4.01304116682573 4.23393311934038 7.191849379106 2.35552182631059 0.14361920790239 1.07479062513872 -6.54438433213667 -5.92334208054976 -6.17461809678511 -1.89296946092085 -6.22052416367964 0.231231360001999 -0.274290414289993 2.69664349989458 3.75279202894731 7.87551751570268 6.81281056837602 8.93319478468462 19.3048454804854
4.77392724644054 4.74367765079845 7.56311372410167 1.02195027958263 0.515793358195911 0.451958214152942 -7.16442057002675 -6.68748041499745 -6.6607908855785 -6.59778353084218 -10.3399901043285 -2.20083185542714 -5.39820619929921 -1.39637132991444 -0.703717673908582 5.28420976292003 4.30529645573009 3.59623387943615 14.7541675914418
4.99214660471136 5.09271060770208 8.32111179178411 2.75789081400091 1.3998175794428 0.821761243993585 -5.06884849721735 -5.85468948537653 -5.79710090810602 -2.10463798696345 -7.57223213369196 0.294316404516046 -1.46766555959528 2.3593131238764 2.50039779489691 7.23799621408636 6.76272308176214 7.38232147043401 19.5382195050066
5.56533850756558 4.45293177691373 9.78897132006558 4.34136332598599 2.51850165453824 0.889767065915194 -5.88631211194125 -2.31832085522738 -7.55539093884555 -4.17215310010043 -6.61586342724887 1.48047865954312 0.115518942746249 3.26364268389615 4.71552313891324 8.74681605425748 6.01907767382535 7.59051074114713 18.0063787850467
3.12002181139859 2.66096972552213 8.20534609881314 2.3493108662692 1.75195979205045 -1.99759579571811 -6.81507779034701 -6.79765225323764 -10.4702348795804 -10.9903268900785 -10.9786825266751 -3.39243603619662 -3.76697064313021 -0.208313950625332 1.2782716664401 6.00564860430631 4.27363013354215 4.22025870409879 16.4004089745608
2.51361971768466 0.983872708407315 6.24346190365878 0.825534161654385 0.670283612337979 -2.05066746798429 -7.84217709628019 -5.27145451632413 -9.15056675997647 -8.97629613009366 -9.91634053316983 -2.24033612337979 -2.78830021944913 0.659425076571377 3.94415312680331 7.99752550992099 7.17896872433749 4.46496611508456 17.533952292529
4.45397580753673 2.57786096226085 6.96534742008556 0.912316452373158 0.185557495463978 -0.720063079487193 -6.36361204494129 -5.29205404628407 -7.19515501369129 -6.67903982509266 -10.6850212704052 -4.15309797633778 -3.62941824306141 0.249623428691518 2.24587930332531 7.09518159519542 6.11298764835704 7.33064950596203 19.3217071403157
1.17370364449241 0.79411265633323 6.51203772804954 0.437827561118386 0.706706497885964 -4.10896160819314 -5.9567723534324 -2.87941982962868 -9.26295521476052 -5.42412998893044 -8.16930439688943 -2.89727833487771 1.19625994942405 2.60055682442405 3.59831187508323 7.57411525032737 5.89098403237083 6.28643271706321 16.5354573466561
1.73993398492987 0.0118818456476397 5.88962747400457 0.756165521795101 1.26888181513006 -4.3068113153631 -4.73827455694025 -2.44204042608088 -9.3115720575506 -6.6412954157049 -7.11266229802912 -3.49566362554377 -0.14647005254572 2.25665571039373 4.44042875116522 9.43280221765692 7.24536611383612 6.68377591913397 17.9064231688326
3.6249964280562 1.57196927504106 6.73337102369829 1.44966817335649 -0.0555350737138234 -2.76826357408003 -8.13449930711226 -6.00698542161421 -9.67082094712691 -5.41508364243941 -9.19251322312789 -2.72017550034957 -2.80311464829878 2.67660451368852 3.98304391340776 8.52130341963334 5.91424966291948 7.17099118666215 16.6176924748854
0.0750613906166784 0.456910679557108 5.5370002486489 0.591939518668436 -1.82192270972512 -4.61175196387551 -9.7448601029136 -8.80258600928567 -11.1657833359458 -7.26940577246926 -8.14349215247414 -3.32269709327004 0.834741184928202 4.45989472649314 2.77973706505515 8.90892655632713 6.96382958672264 8.30224473259666 17.8227664925835
1.23677063855258 0.432622918215664 5.66760731610385 0.198980340090664 -1.95580100146207 -3.14399718371305 -8.7900485905734 -9.34481619921598 -11.6934337529269 -4.8239612492648 -10.8547515782443 -3.80051039782438 -1.74133299914273 2.34657288464633 3.32356930646029 7.84165192517367 5.63618374737826 6.17923737439242 15.5669064608487
1.7768554427407 1.4729003646157 5.97288415215232 0.819494221427224 -1.05382158973 -1.75615694739602 -8.15426829077981 -5.83298495032571 -10.5886860153892 -9.38108446814797 -12.0601673386314 -5.26129343726418 -4.35432055213235 0.539266560294411 2.67760274193504 6.99739930412986 4.80064294121482 5.22788998863914 15.154334042289
3.08599908135154 2.63481385491111 6.41260869286277 1.51245934746482 -0.182317187569357 -0.930177142403341 -7.95819418647072 -7.94852965094826 -12.1684068939903 -9.60305159308693 -9.35576575019143 -7.16995947577736 -0.674537112496115 1.31275994560935 2.54663331291892 5.75298745415428 3.30691106102683 5.55897958061912 14.5887804724953
2.12280267368664 1.38741296421398 6.10141461979259 0.476293503154409 -0.712938369404185 -1.51880842555653 -8.70291334499012 -9.30225950587879 -12.5134277950634 -9.17803388942372 -10.0343933712352 -6.26907926906239 -1.16615873683583 2.82242005955089 4.96363347660412 8.16227048527111 4.9911622394215 7.1186675418507 15.6281377662312
5.19871425628662 3.13708209991455 9.66552829742432 3.72598075866699 2.28268432617188 0.7191162109375 -5.03879165649414 -6.2281494140625 -9.8499755859375 -9.41136932373047 -6.884765625 -6.66386413574219 0.650833129882812 1.77544403076172 3.87297916412354 6.72030162811279 5.59421825408936 7.52309608459473 15.2892820835114
4.80444512800737 1.11650071577592 7.07175622419878 1.38077912764116 0.763618330522018 -0.79434980912642 -7.60922445817427 -8.75654615922408 -11.8006726698442 -7.62801374955611 -10.1426221327348 -5.76787390275435 1.37035737471147 2.074710707231 4.1354025407271 7.42919908003374 4.82445035414262 6.64937005476518 14.9976924462752
4.25122876600786 0.540001349015668 5.11563535170121 -0.298303170637652 -0.583140893415973 -0.931739373640582 -7.22553209824996 -9.08035044236617 -11.5177188353105 -5.89168314500289 -7.35275034470992 -3.78128962083296 4.35104318098588 3.58893151716752 3.17779393629594 6.41488500074907 5.00157590345903 7.90182443098588 11.9658565087752
2.21986769762906 -1.85470200451937 3.06700705614957 -3.49720383557406 -1.06916619214145 -3.52477646741 -9.83795929822055 -8.8444614497098 -12.5946960535916 -6.13981629284945 -12.8166008082303 -7.73770142468539 -1.91810227307406 0.143102637204258 -0.0490226832303122 3.69755076495084 2.90739726153287 5.50240706530484 12.8027014645663
4.71749953356656 -0.120762070742522 5.6722658070651 -0.216499528017913 0.45530299273404 -1.33693524273959 -7.99012967022983 -7.30098362835971 -10.884540757266 -4.07427807721225 -8.53291912945834 -3.798093995181 -1.45701428326694 3.75452498522672 4.32324103442105 5.66760520068082 6.92204169360074 8.81630972948941 11.9842632207003
-0.774158815904098 -4.7411826653914 1.57989277406172 -5.04939685301347 -1.74419055418535 -5.52522693113847 -10.3756507440047 -8.43467746214433 -12.5821937127547 -7.23119197325273 -10.0172580285506 -7.52346263365312 -2.42708430723711 1.67919888062911 0.787498136000199 2.74113430543379 4.47219242616133 6.46625103517012 14.5021306471391
1.79800339612094 -1.18754653063687 4.07322808178989 -1.43636778918179 -1.52134017077359 -2.51831320849332 -9.19751051989468 -8.20777396288785 -11.6109779271212 -4.5404651555148 -9.15487364855679 -5.65688399401578 -0.0658786686983959 2.53683205517856 1.49720497998324 5.47248764905063 6.57230397137729 7.69428845318881 17.1201804486188
3.2935058853843 0.508940913460471 6.31810496070168 0.313992717049338 0.542586543343283 -1.31833722374656 -7.13596799156883 -7.43791272423484 -10.7364032485268 -5.41523625633933 -5.82692410729148 -6.01720120690086 0.816867091438986 4.14539644934914 -0.534182331778787 5.02166578986428 5.19058535315774 8.2367841980674 16.6382095597007
4.74013153422963 3.00558582652699 8.75698295940052 3.79709831584584 2.88198105205189 0.359480060230602 -5.96505530964244 -4.30145629536022 -8.68307860981334 -6.55829223286022 -4.01641639362682 -4.08414062153209 1.21133247722279 3.65533558238636 -1.25371345173229 3.43708340037953 4.91204944957386 7.48664585460316 15.8093022476543
2.57062566930598 2.62212789708918 5.99736345464533 0.965296155756171 -0.0123630697076962 -2.08161508386785 -7.74129449670965 -7.65134774988348 -10.8975368673151 -5.27012025659734 -10.2281795675104 -4.68842469995672 -1.66034852808172 1.99430883580988 -0.462300890142266 5.36606157476252 5.40009058172053 6.7894529169256 15.3433154886419
3.30519707419656 0.287389113686302 7.06302864768288 1.50062687613747 0.12873013236306 -1.03087870857932 -7.29592578194358 -7.87693660042503 -10.4393316962502 -3.35759989998557 -6.03472773812034 -2.72622935555198 0.931117369911888 3.56702740409158 1.63300259330056 7.94322903373025 6.4871018669822 8.04167587973855 15.5526679299094
3.57087805487893 0.719833400032737 6.86603358008645 1.08737185218117 -0.591665241935036 -0.746086094596169 -7.35383794090965 -8.06456753990867 -10.4931754805825 -4.41963383934715 -9.51693722985008 -2.4665469863198 1.44093897559426 3.57297613837502 1.61555292823098 7.95252707221291 7.53991511084817 8.54613592841408 17.2585534117439
5.51495133313266 1.44751702221957 8.13402806195346 2.16635666760531 3.15084992322055 0.0757404414090246 -6.35336340990933 -7.18148268786344 -9.85206069079312 -2.73074759570035 -8.04668273058805 -2.38250578967008 1.3420730677518 4.00206051739779 2.31343804272738 8.01596318158236 7.58944378766147 8.77762185010043 16.2587679472837
4.73323356455023 1.11282741373235 5.77916633432562 0.517408483678643 2.09818660562689 -0.415660745447333 -7.37561596090143 -7.45900333577936 -10.5622671907598 -3.39140499288386 -7.66379726583308 -2.14742458516901 1.94759761636907 4.41795265024358 2.30227290933782 7.61762821024114 8.576639288122 8.93943893259222 16.6282902890986
4.24889430132779 -0.0594524470242597 5.36162909594449 -0.81969300183383 1.44997557726773 -0.53092232617465 -7.18909111889926 -8.95753327282992 -10.5534252253446 -3.08547058972445 -7.73632470044223 -2.07294693860141 2.42063292590055 4.41400870409879 2.20053633776578 7.50986632433805 9.07724246111783 8.64680728045377 16.1902972134677
4.19897178303112 0.341855083812366 6.28421882282604 -0.0697736393321655 0.344931637157092 -0.625624621998181 -6.85427376140248 -7.98141952861439 -10.8312577854503 -3.84387108195912 -8.96318909038197 -3.00478264201771 0.666535412181506 2.62142089496959 2.61012176166881 8.70876983295787 7.98648551594127 7.10214809070934 17.8943823922764
3.99073087518865 -0.444515592401679 5.54766046350652 -0.493517286127265 0.875831239873712 -0.990154630487616 -7.76894987279719 -7.34659422094172 -10.9954932993109 -4.34527242833918 -7.83996999913996 -3.10721433812922 2.28450738733465 3.74545537775213 1.72306978052313 7.85469781702215 8.19152604883367 7.53894006555731 16.4374850923365
2.31633808829568 -1.17844340584495 5.64496185996316 -0.146287415244363 0.220476653359153 -2.56230876229026 -9.19163844368675 -10.1345877387307 -12.792981598594 -5.50003573677757 -9.60910174629905 -4.08529803536155 -1.04178378365257 2.33784916617654 0.779768492958762 6.59707977988503 4.5990367195823 6.92900135733865 15.3298073075034
0.0458707982843585 -2.85637376958674 4.55869199579412 -0.836144429987126 -2.96083925420588 -4.24933527166193 -10.8195524042303 -11.7208490198309 -15.1447591608221 -9.61477945501154 -15.0071210687811 -7.36899278814142 -6.26983736211603 -1.58160494024103 -1.46007822210138 4.26741411035711 1.92933561151678 4.198309915716 12.9013338262385
3.4708423094316 1.13192457719283 9.06373877091841 5.17624468369917 3.31605906053023 -0.858813337846236 -6.24406724409624 -6.25156503157182 -10.2623472733931 -5.29934602217241 -10.4786234422164 -5.55114465193315 -2.91735749678178 1.13701147599654 -1.48865609602495 3.64787668748335 4.45503229661421 5.80418104691939 15.0184921698137
1.11873644915494 -0.752912339297207 6.41332549181852 2.43295878497037 0.603428069027988 -4.0827634898099 -9.3705003825101 -10.3903310862454 -13.9600942698392 -8.01517849835482 -13.307725724307 -6.93452244671908 -6.0864370432767 -0.606767472353848 -1.42353611859408 4.51112860766324 2.16683978167447 4.1173736485568 15.2800430687991
0.00417085127396888 -1.55319838090377 5.18727441267534 -0.389465852217242 -1.55546240373091 -4.50544027848677 -10.8245950178667 -10.1852288679643 -14.4317765669389 -7.48895887895064 -12.026590867476 -7.28314833207564 -2.36814550919966 -0.473049684004351 -2.66816000504927 4.12007756666704 0.42650742964311 3.36641164259477 15.2853452725844
-1.24733988155018 -3.98351160396229 3.15241750370372 -2.72440782893788 -2.39346948970448 -6.48996797908436 -12.6549479137767 -12.8605105053295 -16.1751314770092 -9.00313440669667 -14.2559076916088 -7.65794435847889 -4.35488954890858 -1.88113657344471 -1.79251161922108 3.88711866031993 0.352629982341419 2.19677671085704 11.2070949901234
-0.899253827875309 -4.67724035436457 2.48441602533514 -3.29897306615656 -3.5169811075384 -5.25367162877863 -11.6688499277288 -12.4323673074896 -15.1345062082464 -7.41255567724054 -10.7758827036077 -4.82983778173273 -2.76465795690363 0.0535793477838702 1.64427758997137 7.04484845941717 3.49712945764715 4.22969629114325 13.5092840368097
0.559444600885566 -2.63017446344549 3.85414903814143 -1.73191625421697 -1.79452497308904 -3.8807562047785 -10.0538213903254 -12.2848585302179 -14.2779195958918 -6.87209493463689 -11.9404047185724 -5.55816060846502 -3.08120137994939 -0.0873029882257619 1.18582552129572 6.82506292516535 2.16875856572932 3.4503795450384 12.8529969995672
3.14005575180054 1.72600660324097 8.07798299789429 2.45730504989624 0.24948606491089 -1.0326413154602 -6.79094972610473 -8.57704057693481 -11.166857624054 -4.11190309524536 -11.1551159858704 -3.2620400428772 -3.69388475418091 1.3985110282898 2.96704301834107 7.49624261856079 2.82905206680298 4.85869417190552 14.2329655647278
4.4650708025152 3.17463787252253 9.25211437398737 3.88881405050104 1.53470524007624 0.59472377950495 -5.69064990823919 -7.3292817289179 -10.0304631406611 -3.0174092466181 -9.27372447794134 -1.68643466776068 -1.03787509744818 3.06344707662409 5.08444507772272 9.38966854268854 3.9080115144903 6.83700950795954 15.071007568186
3.44894618121061 1.69059676257047 8.62299651232633 3.77478522387418 1.40127867785367 -0.959912118044766 -6.56030732068148 -8.28816300305453 -11.7899444666776 -5.07274895581332 -11.8947647181424 -4.32893067273227 -5.13637429150668 0.914395514401523 1.5248157414523 7.39961070147428 5.09646147814664 5.55092352953824 13.0454308423129
0.641346064480867 -2.2763766375455 5.01523884859952 0.179817286404695 -1.5423621264371 -4.14235678586093 -10.2526778307828 -10.9979075518521 -14.2400988665494 -8.29159537228671 -14.7989863482389 -7.0124491778287 -4.99181166562167 -1.77023878964511 -0.424209508028898 5.45919331637296 2.02840050784024 0.81438263979825 10.4510298642245
1.01698081276633 -1.0689585945823 6.42754142067649 2.12980811379173 0.84759871742942 -3.28371079184792 -9.03018028952859 -9.30044014670632 -13.1420996926048 -7.52281220176003 -12.6447909615257 -7.53752739646218 -5.45900376059792 -1.56929238059304 -2.09745247580788 5.36365763924339 1.05328337929465 0.476228401877663 10.1650921561501
2.34514858939431 -0.323482010581277 6.58930733420632 1.44913723685525 -0.446711991050027 -1.91541430733421 -8.33013293526389 -10.3879294135354 -12.9389509894631 -5.17019030831077 -12.3472208716653 -3.7849497535012 -2.44014880440452 -0.229667160727761 0.492296721718528 7.33191540457986 5.02684452750466 3.43699410178445 13.2444157860496
2.10926264849576 -0.640460785952481 6.6287032994357 1.40125865069303 -0.348985489931973 -2.81611424359408 -8.54820042523471 -10.3762472239408 -13.0056741801175 -6.85038357647982 -12.1851385203275 -4.56744366559115 -4.45939808758822 0.264322462948886 2.1882268818942 8.14358157244596 3.82791060534391 3.06015128222379 13.0944029721347
3.12474579377608 -0.487898401780562 5.97174114747481 -0.340075068040328 -0.0871148629622027 -1.38786941008134 -7.78591018156572 -9.09925704435869 -11.5690923257308 -5.04977660612627 -8.96141486601396 -2.5349965615706 -2.52989440397783 1.91278595490889 5.53757614655928 9.27035851045088 3.23556656403975 1.39539284272627 12.0802750067277
2.88884036324241 -0.413338973305443 6.01632659218528 0.013155625083229 0.267241165854713 -1.66908962943337 -7.96985180594704 -9.60529263236306 -11.6859772942283 -5.52955372550271 -9.74240429618142 -3.07475216605447 -1.41038258292458 1.06373469612815 5.45323245308616 9.75447814247825 5.1141993262551 2.50799433968284 11.5776926734231
0.721018461747605 -1.45162710710005 6.25673451857134 1.55014100508257 1.01983514265581 -3.68657240434126 -9.2297700361772 -8.3566125349565 -13.1425546125932 -7.27828154130415 -13.6121896223588 -5.85974249406294 -4.27020010514693 -1.26284346147017 -2.00165876908736 4.2568604035811 3.00346532301469 1.01836266951128 9.20181909040971
-1.36201045296409 -3.70689723274925 2.53295376517556 -3.42505404732444 -4.27649256966331 -5.6330942847512 -11.8594946601174 -13.9425215461037 -15.0086226203225 -7.83558032295921 -13.3730978705666 -5.40119693062522 -6.06071612618186 -1.58329722664573 0.957218673012473 6.8664927742698 1.07695248343728 0.781712081215598 10.5268073342063
0.776673490350898 -1.55314714258367 5.23201387578791 -0.442858522588555 -2.12550050562078 -3.44583780115301 -9.62903863733465 -11.2956512624567 -13.6957119161432 -6.20109063928777 -10.9679554158991 -4.9400184804743 -2.87842637842352 0.96197050268 1.2991172617132 7.47144811803645 3.37546175176447 2.51394003087824 11.3240176981146
-0.368437784368343 -3.15625478571112 3.73560522252863 -1.9943418676203 -3.24502469843084 -4.93148137872869 -11.5783243352717 -12.7861528570002 -15.474282282049 -7.53291799371893 -13.6489515477961 -5.77596952264959 -3.4905519658869 -0.220492380315608 -0.799593942815608 6.22976682836359 4.06078622991388 0.515297872369938 9.43395994359797
0.568747676502575 -1.81474574695934 5.82705894817006 1.32642094005238 0.0245620380748406 -3.71447261463512 -9.75029834400524 -10.2090195048939 -13.5624321330677 -6.78211864124645 -12.698796116222 -6.75233348499645 -4.02421458851207 -0.454686008800159 -2.08889278065075 5.14186779369007 3.06682125438343 0.734757579456677 8.72484413493763
1.89547715620561 -1.26917662187056 5.8611458344893 0.222425322099166 -0.0767766432328649 -2.36648764176802 -8.87470449967818 -9.78362097306685 -13.0476438002153 -5.15554823441939 -11.2843362288042 -5.04386724992232 -1.87553038163619 2.2183817429976 2.44797692732378 7.89023099379106 3.7745569749312 2.97359929518266 12.6355064912276
1.49329338073731 -1.55182495117187 4.58776817321777 -0.717764282226561 -0.621902847290038 -2.86210098266601 -9.6025089263916 -10.9084114074707 -13.7105163574219 -6.06904830932617 -12.573755645752 -4.97989501953125 -2.35057106018066 1.03976402282715 1.78092727661133 7.46065292358399 4.31408367156983 1.61833534240723 11.4216371536255
-0.927492982690985 -4.13473785573786 1.78352081125433 -3.77543152028864 -3.08974159414118 -5.51836097890681 -11.7761277025396 -12.7801216905767 -15.3606747453863 -8.11627090627497 -13.9860524004156 -6.42966354543513 -3.53951156789606 -0.108765489404853 -2.58860099965876 3.7037373716181 2.19021903818304 1.04262458627874 10.1085530454462
1.13353851491755 -0.362923353368586 6.12413242513483 2.09467819387262 -1.2349307233637 -3.37523338144476 -9.24980232065374 -9.39625617807562 -13.1625811750239 -6.7803580457514 -13.2647959882563 -6.16484138315374 -6.62532684152777 -0.744040220434016 -2.12029334848577 4.18229702169245 3.05650261098688 0.1378605669195 12.7088911836798
1.37288121310147 -2.41217394742099 4.6021483334628 -0.703557690707122 -0.881591519442473 -3.22669001492587 -9.41593714627353 -9.26128168973056 -12.1261422243985 -5.58779688748447 -11.2271020022306 -4.331701001254 0.220468798550691 2.55787495699796 1.40995053378018 7.0441010388461 5.67989758578214 3.5407469662753 13.3269207867709
0.663879307833586 -2.03369530764493 3.68955412777987 -1.71594056216153 -2.43471726504239 -3.13287362185391 -9.47183808413419 -11.3257504376498 -12.7143994244662 -5.16891488161954 -9.58294304934415 -2.79915818301114 0.830884846774016 2.72133627804843 3.72693434628573 9.74915018948642 7.483942898837 3.1987227526578 13.6808904734525
0.772034029527145 -2.31773533387618 4.39287410215898 -1.10933651490645 -1.88330807252364 -3.04876484437422 -9.38181080384688 -10.0962406591936 -12.3059193090959 -4.73186268372969 -9.00012173219161 -3.12621464295821 -0.447326322035355 2.60501323179765 3.69932685331865 9.65327582792802 6.2441237969832 4.07510791258379 14.3331254525618
1.31166543960571 -1.21033201217652 6.02557554244995 0.952288532257079 -0.94029531478882 -2.7430983543396 -9.30831060409546 -9.61348257064819 -12.9044981956482 -5.63262090682984 -11.0375319480896 -4.4644232749939 -2.28478345870972 0.436203861236571 1.67763414382934 7.61591138839722 5.12087049484253 1.24251832962036 13.4883026123047
1.65732431411743 -0.186404705047607 6.76277017593384 1.89610910415649 -0.753173351287842 -2.46619367599487 -8.48348951339722 -9.53618001937866 -12.6643233299255 -5.49336576461792 -13.0438151359558 -4.51575994491577 -3.83334875106812 0.18761682510376 0.866795063018799 7.45247316360474 3.49917268753052 0.418900012969971 13.5584526062012
1.44557653773915 -0.874230514873158 5.79995046962391 0.720549453388561 -1.05061448704113 -2.75985444675792 -8.4966403354298 -9.96453393589367 -12.488988052715 -5.61542810093273 -12.9201995242726 -4.434373031963 -4.14995683323253 -0.901898514140736 1.76444136012684 7.21360479701649 4.67875944484364 -0.344191681254994 13.2526143680919
2.18768417185003 0.00967895334417079 7.2504206830805 2.25608169382269 -0.160487062280829 -2.25803840810602 -7.84299743825739 -8.78824699575251 -11.5640782182867 -5.26773346120661 -12.0688637560064 -4.51673782522028 -3.62387931997126 0.465903394872491 0.812119596654718 7.40079891031439 5.58501159494573 1.33459007089788 13.3364039594477
3.01324164650657 -0.382380606911401 6.55337703011253 0.872214195945045 0.83567130348899 -1.63434326865456 -8.43274033286355 -7.21523010947488 -11.7589637062766 -5.56704056479714 -11.009019019387 -3.85964119651101 -2.07621872641824 1.59764182350852 2.71220862648704 9.31948935768821 5.01644217751243 2.74668586037376 14.8971041419289
3.12574709978971 1.05148352709683 7.68273676958951 1.82932700243863 1.28486479845914 -1.23650132092563 -8.53952179822055 -8.40211258801547 -12.4563118067655 -6.87127076062289 -11.1315342036161 -3.77387963208285 -2.1413894740018 1.45868720141324 2.64105071154508 8.77904833880338 3.2570070180026 1.54904975024137 14.6031598004428
2.83020930723711 0.92569880919023 6.30499701933427 0.749261431260543 0.412641100449996 -1.51010174317793 -7.65669865174727 -10.5400070623918 -11.7155403570695 -4.02932400269942 -10.6027168707414 -2.68495792909102 -0.726993985609575 1.88071017698808 3.71750121550127 9.88855891661211 6.06698375181718 2.24030070738359 14.5896864457564
3.1543963952498 0.582243303819137 8.15521083311601 2.33164439634843 1.15066371397539 -1.09514202638106 -6.12548603578047 -8.40594448609786 -10.6729637579484 -4.5241867498918 -10.3621899084611 -4.14474644227461 -4.67775311036543 0.468756060166793 1.72211299376054 7.45074019865556 2.0567344232039 -0.376952786879105 13.1920965714888
3.58254963267933 0.963962138782847 7.97448784221302 2.47835499156605 1.20553356517445 -1.54302829395641 -6.20772784839977 -6.83172076832165 -10.7272552837025 -5.41237300526012 -11.9326900828968 -5.55275004993786 -3.87752002369274 1.16823154796253 -0.472412525523794 6.98838001598011 2.90679603923451 -0.0877594340931296 10.6704207073558
2.76757700660012 -0.184053585746071 6.2089937470176 0.444240405342796 -0.085916683890602 -1.9410421111367 -7.51725785515525 -9.63289086601951 -12.1761190154336 -5.04133050224998 -11.8252908446572 -3.91264931938865 -2.9980489470742 0.525047137520531 -0.00961320183493797 6.50655920722268 3.29469378211282 1.84868223883889 12.8438790581443
1.88250405571678 0.388865063407206 6.84221608422019 1.13584000847557 -1.08122008063576 -2.2184118530967 -7.02540152289651 -10.4229177735069 -10.8496259949424 -5.02481787421486 -11.3770689270713 -7.78050368048928 -6.77037947394631 -1.18577711798928 -1.51767676093361 4.72445637963035 0.301550457694315 -1.43076269843361 9.91867024681785
1.19720712141557 -2.44131598039107 4.42376580671831 -1.06041082902388 0.346569685502487 -3.11337217851118 -9.80779585404829 -9.20899138017134 -13.4717877821489 -9.33882269425825 -13.9178937391801 -5.6079610304399 -5.64919027848677 -0.642459245161575 -1.84570250077681 4.31805959181352 2.73557630018755 0.789036421342331 9.58546319441362
0.427795349467885 -2.94978910792958 4.23050778995861 -1.73788458217274 -0.691358626972544 -3.79620367396961 -10.5459557186473 -9.58684355128895 -14.16269308437 -9.39953047145497 -10.4126968990673 -6.40339475978504 -1.54754263270985 -0.33514791835438 -1.63332754481922 5.04360479008068 5.38309472690929 2.21770089756359 10.0182761539112
0.0559085325761259 -2.5572811646895 3.80585798783736 -2.12822118238969 -2.15635457472368 -4.20016255812212 -11.5342957063155 -9.67651524977251 -13.1260944886641 -9.27234044508501 -11.7207943482832 -5.34492650465532 0.0541003660722197 -1.20531239943071 -1.13885465101762 4.13018641038374 6.77890142960982 3.35160097642378 9.34761747880415
5.82572435899214 2.61763453050093 8.50509905381636 1.74150061173873 1.96335386796431 1.73870062394576 -5.20203423933549 -5.09476304487749 -8.74357629255815 -3.51125359968706 -9.47378373579545 -1.65020204023881 1.61490797563033 1.76245855851607 3.46439528031783 10.5231640295549 9.4322774366899 4.54925989671187 13.0671403364702
2.42679136449641 -1.82061464136297 5.36051099950617 -0.000984972173515786 -0.64815027063543 -2.15565187280828 -8.74569970911199 -9.03593522852117 -12.9934948140925 -7.76932412927801 -14.548584764654 -9.71031648462469 -6.30493051355535 -3.13264352625066 -2.1397140676325 3.39116876775568 3.31926935369318 0.770890409296211 9.16169851476496
0.45105679251931 -3.47811190865256 4.11993916251443 0.13298924186013 -0.000235245444557108 -4.64756839058616 -10.2579905249856 -10.8814951636574 -14.3260866858742 -8.96127955696799 -15.3388811805032 -11.794115708091 -5.71229998848655 -2.69010035774924 -4.03812091133811 1.48632366874001 1.1008885643699 -0.485592529990456 7.7374566338279
0.904494909806687 -3.03471407456831 4.78929391340776 -1.27681574387984 -0.368238778547806 -3.56899294419722 -9.77989038987593 -7.72864565415816 -13.4690097288652 -12.1638759092851 -10.1658328489824 -8.96215662522749 -1.69870218797163 -2.0893310026689 -4.51134905381636 1.86781850294634 1.97470250563188 1.01701322035356 6.76486268477007
2.59164681001143 -0.230322222276168 6.13822807832198 0.978910108046097 0.345222135023636 -1.57095370726152 -8.03127322630449 -8.21460566954179 -12.142458300157 -5.98852763609453 -12.3292029900984 -7.15136943296953 -2.14687571959062 -0.519808153672653 0.177943845228715 6.332036633925 4.93156971497969 2.3587814764543 10.7623230413957
3.74417943954468 1.62377519607544 7.40987176895142 1.20017976760864 0.818031024932861 -0.949945735931397 -7.75819807052612 -8.91519575119019 -11.222616481781 -5.24630765914917 -8.63405065536499 -3.24211149215698 1.94440431594849 3.91400499343872 2.1735836982727 7.0346152305603 6.95541353225708 6.27611894607544 13.4919998168945
3.72097095142711 0.739441715587269 7.63931163441051 1.79284747730602 0.183998905528675 -0.824412501942028 -7.74911800731312 -8.11276165355336 -10.506188548695 -4.51379696239125 -8.03028980601918 -3.29562107432972 1.8115814555775 4.25425037037243 2.29554065357555 6.79860194813121 5.0864952434193 6.14941295276989 12.1327727664601
2.97115299918435 1.16144345023415 7.77760193564675 2.78348229148171 -0.112427017905496 -1.43926455757835 -7.54628970406272 -8.0970461585305 -11.9935496070168 -5.66608454964378 -9.94246890328147 -4.94924952767112 -1.70868899605491 2.07875607230446 -0.127130768515848 4.31221077658913 2.72362587668679 3.58780167319558 9.31382057883523
2.15044563466853 -0.183229749852959 6.61130111867731 1.52653663808649 0.0519234483892284 -2.27788001840765 -8.75184852426702 -8.97439796274358 -12.2546427900141 -4.64436370676214 -9.18765861337835 -4.53909332101995 -0.697435682470147 1.91633194143122 -0.729925459081475 5.15327709371394 3.41189640218562 2.87678116018122 10.3277689760382
4.42163489081643 0.849266268990256 8.25025484778664 2.58046839453957 5.5830566666343 0.251037814400412 -5.41365983269431 -4.35950829766013 -8.97733475945213 -2.66753747246482 -6.62280823967674 -3.8773458220742 0.889772631905295 2.4827673218467 -1.61824967644431 3.65608713843606 2.98445437171242 3.22643492438576 8.46418497779153
2.03428287506103 -0.398469734191895 6.42773361206055 0.949621391296386 2.05979557037353 -2.23186283111572 -8.26233654022217 -7.25845699310303 -11.8073289871216 -5.10699443817139 -9.76646595001221 -5.4215295791626 -0.307580757141114 1.44475002288818 -1.83665828704834 4.13158054351807 4.45486278533935 2.63115997314453 9.4092342376709
3.18176011172208 1.45332459536466 8.9521935376254 5.11805752840909 1.61215714541348 -1.28651305111972 -6.36402769955722 -7.6551005450162 -10.384381016818 -5.31113119992343 -13.1621596423062 -5.07580634030429 -6.16644926938144 -0.719248494234954 -2.32044669064609 3.0785773190585 0.381140986355867 -1.69591589840976 8.25721386996182
3.05485812967474 1.42556278055364 8.38589279001409 3.40540973489935 1.26417438333685 -1.4186373537237 -7.58831699544733 -8.45064266378229 -12.1179953401739 -5.23494060689753 -12.4818831270391 -4.76051624471491 -3.32240780050104 0.430949133092707 -0.560383874719793 5.14220134561712 2.25564662759954 0.330300253087824 10.1338214093989
5.88043002215299 3.741456786069 9.80673865404996 4.25866679278287 0.136704245480622 0.706335822018708 -3.56779023083774 -7.87740822705356 -7.25554009350864 -1.44749184521762 -9.33313866528598 -2.33115502270785 -0.406953057375823 2.74224070635709 4.3882377537814 8.52082900134 4.29969958392056 3.20305136767301 15.2503326329318
5.39495149959217 2.90976110805165 10.470935977589 5.18554560054432 3.22619596828114 0.910331405292858 -3.36882623325695 -6.81168588291515 -7.79944261204113 -1.93521531711925 -4.32801660190929 -4.79711946140636 -2.8002780307423 2.17442861903798 1.29993025172841 5.22037569392811 0.625444091450085 1.16270033229481 11.6795040737499
2.99172108390114 0.9329213402488 8.22981732108376 2.69318478324196 0.705546309731222 -1.60840136788108 -6.1665659644387 -8.31916720650413 -10.8026781775735 -5.32323748848655 -10.2465525367043 -4.9325400092385 -3.85543544075706 1.47109310843728 -0.795353958823465 4.55221169211648 1.71046154715798 0.753512313149191 12.2134947083213
2.74168557253751 0.173074427517978 7.28673333254727 1.86652154055509 1.28932351199063 -2.36915808590976 -6.92082053097812 -8.54679709347812 -11.3053610888394 -6.14742117795077 -13.0927393999967 -6.82876616391269 -7.12417822751132 -1.54017668637362 -2.78907805356112 3.67287034121427 -0.201492604342373 -2.6030181017789 9.57300919619474
2.9054575399919 0.339221997694537 7.63708214326338 2.52861027284102 0.979887052015826 -1.72236438231035 -6.83841891722246 -8.71237750486894 -11.6186885400252 -5.3578013940291 -11.9785155816512 -6.19515223936601 -5.62300486998124 -1.31929583982988 -2.11293597654863 4.20730881257491 0.137641950087115 -1.60877604918046 10.8253937201066
1.69831165833907 -1.0028468652205 5.36154827638106 -0.151343493028122 -0.371234087510544 -2.82158008055254 -9.03619304136797 -9.21721759275957 -12.5946227593855 -5.7609149499373 -8.95015254454179 -5.07053103880449 -2.17572703795 2.13187679810957 -1.33144298033281 6.21116528077559 2.82265266938643 2.98946365876631 12.9568885283037
3.43237585587935 0.794675775007768 8.39449781938033 3.35338682694869 4.06441683335738 -0.905210547013716 -5.40515332655473 -4.8577824159102 -9.64420705275102 -4.29818158583208 -8.73942761854692 -4.66999822096391 -2.26059537367387 1.63886827989058 0.107377953962846 6.00979513688521 2.75701326890425 2.52705378098921 12.8318051771684
1.42854094938798 -1.98984932465987 5.46171641783281 0.811179880662397 0.890830759568647 -2.78258347077803 -8.14268135590987 -7.16818642182784 -12.0464765982194 -6.58626579804854 -10.1150896505876 -6.28088783784346 -2.41757607026534 -0.252128835157915 -0.968031163649126 5.55195785002275 2.66933036284013 3.1892316384749 14.0726506753401
4.24326875860041 0.807005674188787 8.02693727666681 4.59613016301935 5.07919099981135 -0.168008058721369 -4.50659295862371 -4.16421815698797 -8.93677636926824 -4.47129556482489 -10.8898060018366 -4.77436754053289 -1.51853105371649 1.99597433263605 0.114104062860662 5.56445673162287 2.87579420263117 3.7992227380926 15.1025157278234
3.53852048353716 -0.0582622007890166 7.11154141859575 3.18794217543169 3.45768132643266 -1.39147600694136 -6.47049746079878 -4.14007029099898 -9.48401865525679 -5.13196787400679 -9.75653109116988 -5.00053438706831 -1.29927286668257 1.4659782929854 -1.5600341276689 4.35523000196977 0.897794394059616 2.43764558271928 12.5833603425459
4.62443812977184 0.749891125072132 7.76932033192028 3.11490329395641 5.80678828846325 0.00306495319713207 -4.63154236186634 -1.89690986980091 -7.39729706157338 -3.41144768108021 -7.95884910930287 -3.0868913303722 0.789829098094593 4.12630828510631 0.470811687816273 5.7813080180775 3.49293216358532 4.96352847706188 12.6202653278004
4.91330140720714 0.938590942729604 8.47787660251964 4.77020448337902 5.55177587162365 0.424531875957143 -3.9791336666454 -2.1828461300243 -7.64330488551747 -3.92235189784657 -5.21961981166493 -4.10780149806629 0.497293411601675 3.78567021976818 -0.435682357441294 4.64353078495373 2.37631219517101 3.73884099613537 13.1061152804982
3.99151542836969 0.0791266267949879 7.52599361593073 2.69682338887995 3.19637230092829 -1.04565402811224 -5.55519840067083 -4.69368335550482 -9.68017551248724 -7.60219165628607 -5.12201663797552 -4.71174594705755 0.965095788782293 3.61492946798151 1.28418758565729 4.90487030202692 3.3196757143194 5.32177475148981 12.5040824716741
4.71036894538186 1.60097010352395 9.05402929999612 4.06680948951028 4.75278551795266 -0.315087483145973 -5.00340764305808 -3.4291259505532 -8.47189061424949 -4.01772038719871 -6.32335965416648 -1.2996150710366 1.01792032935403 4.99144823767922 1.47275622107766 5.21460516669534 4.05675776221536 5.08480055548928 14.60404308059
3.29921682531183 -0.348454874212091 7.23738439733332 2.89568670446222 3.60577734166926 -2.22631971185858 -6.80759565179998 -5.93750516718084 -11.0339178258722 -6.71829549616033 -10.1402620488947 -5.45253125971014 -3.29903547113592 0.904627401178534 1.14586885625666 6.22605474645441 2.62494428808039 3.53382642919367 12.8096428697759
3.73835671164773 0.248706939003686 8.05971253134988 2.98463928916238 3.49282086112283 -1.34620272896506 -5.93266665718772 -4.82762324593284 -9.68714320442893 -6.02219760201194 -10.3844431617043 -4.20889842293479 -1.21511828682639 2.38052952506326 1.50928509452126 6.09875595786355 6.00615227439187 6.22496140219949 12.6930056832053
6.03521532578902 2.15607065720992 9.62237162156539 4.41085047288374 3.41788858933882 1.1572322325273 -4.88319783644243 -4.54536061720415 -8.7719727082686 -2.48602490858598 -9.06500440077348 -0.950119070573287 -1.77028661207719 3.83004469438033 4.43321699662642 9.15933508439498 4.71701235337691 6.85505861802535 15.9437405542894
3.93570307818326 1.3274171742526 8.85435084429654 4.58574179736051 2.39338664141568 -1.00911541852084 -6.26118489178744 -5.91558476361362 -10.3099252787503 -4.71495457562533 -12.2112409678372 -4.7962629404935 -4.05545636090365 0.777030745419587 1.21129588213834 6.0544040593234 2.085450926694 4.06477145281705 12.2377603444186
1.31003165678544 -2.41959976716475 5.13337207274003 0.276143793626265 0.117839579148725 -3.64640450044112 -9.3848879293962 -9.44220757050948 -13.4417669729753 -7.20578407807784 -13.6870176748796 -5.9940130667253 -4.74297546906905 -1.2009165243669 -0.074762578444048 4.99863124327226 2.42522597746416 2.38909888701005 11.5807230515914
2.10487324107777 -0.114407001842153 7.2694955479015 2.27249103892933 1.28046566356312 -2.56416743885387 -7.49803966175426 -8.09170001636852 -11.7021240581166 -6.16098064075817 -12.6305450786244 -5.38631671558727 -5.46623080860485 -0.410591541637075 0.361932338367808 4.98539406169544 1.75257259715687 3.00861507762562 11.5537653576244
3.3016509662975 0.399268115650525 8.27449127544056 3.25430485118519 1.95529457439076 -1.77318290363658 -6.98664573322643 -7.51374724995006 -11.1354666103016 -5.58596328388561 -13.1164675105702 -4.34355262409557 -4.84681800495494 -0.0856924403797485 0.859591449390759 5.95700737346302 2.37232872356068 3.87020584453236 11.9254774700512
1.5820991342718 -0.900679414922539 6.63412588292902 2.4813682382757 0.244443113153633 -3.66721231287176 -8.52030641382391 -7.84505159204656 -12.2092598134821 -7.7016094381159 -15.793816393072 -7.6324070150202 -8.32863504236395 -3.15997392481023 -2.71997529810125 1.6689960306341 -2.35554773157293 0.640767270868476 9.58960836583918
2.66596328561956 -0.228146440332587 7.50257503336126 2.79706394022161 1.97684013193304 -2.22180641347712 -6.92189491445368 -6.10262764150446 -10.7908543413336 -6.36472976857966 -13.4986447160894 -6.54458892995661 -6.94415558034724 -1.49292839223688 -2.08305442983454 1.3374510938471 -1.14566505605524 1.13903152292425 10.3547927076166
2.54906748858365 0.524514189633457 8.02148055163297 3.87655352679166 2.90924452868375 -2.15462017926303 -6.54247189435092 -6.59162045392123 -10.7440519419583 -6.20339489850131 -13.3473501292142 -6.16384602459994 -5.5553579417142 -0.711722382632168 -4.03757382306186 1.90351199236783 0.894162169369785 2.34850405779752 12.2858147534457
4.5588807886297 2.69439409429377 10.244600278681 6.07232664281672 3.40355680639093 -0.337439554387874 -4.85239888971502 -4.39832021539862 -8.9789323980158 -4.55381109064276 -11.3856611425226 -4.47609426325018 -3.68188573663885 -0.0128908330743975 -0.10964681451971 5.38798521215265 2.27211473638361 2.46902273351496 12.6136979883367
5.74409043572166 2.78521477959373 10.6782807090066 5.55746400139548 5.71728551171043 0.583942768790504 -4.0394531510093 -3.60657465674661 -7.79606592871926 -3.25670778968118 -8.49122393348 -2.96562922217629 -0.857335688851098 1.80901944420554 1.00976025841453 6.77663743279197 3.45515477440574 5.0487512328408 13.8243068434975
4.67148467844183 2.02099296396429 9.54664394205267 4.15939304178411 4.88313171213323 0.0381552869623363 -4.75543144399469 -4.53549698049372 -9.06355026418512 -4.99969795400446 -10.2614529436285 -4.57261398488825 -3.45548370534723 0.610529630834407 -1.59569290334528 4.33195182626898 1.37567970102484 4.11932441538031 12.7956607038325
5.12304910312999 1.59184964786876 8.77500089298595 4.32429536472667 4.04554780613292 -0.0641848217357293 -5.4574820171703 -4.2913557659496 -9.18228021968495 -3.94241968501698 -9.85302797664296 -3.32006327022206 -1.76649729121815 2.21825536381115 1.08358129154552 7.44663556705822 3.97800191532482 5.5459884036671 14.9569109309803
3.53224845366044 -0.145547910170123 7.41816134886308 1.48390574888749 0.729274706407026 -1.46763615174727 -7.53706364198165 -7.96224598451094 -11.0234871344133 -4.14606670899825 -8.34889797730879 -2.73469547791915 0.0897044702009708 3.18287558989091 2.79289145903154 8.35353751616044 5.215078310533 7.12655635313554 14.1233543916182
0.509380227869208 -3.64884197061712 3.75717724019831 -2.05171024149114 -2.55751621072942 -5.10213672464544 -10.8441144162958 -11.3714505369013 -14.7583714658564 -7.85957156961614 -12.4072552854365 -6.26339923685247 -4.10220538919622 -0.913818472081964 -1.42287456339056 4.3247803514654 1.8430441682989 3.29045761281794 14.61837924177
0.457171422784977 -2.67111112421209 4.72035787755793 -0.00235082452947566 -2.47121717279608 -4.69740583246405 -9.88549329584295 -10.9950456792658 -13.8588724309748 -8.81608297174627 -11.3563127691096 -6.42705060785467 -4.46486379450018 -0.509703653508968 -1.87377836054022 3.38335130864924 2.36078165227716 2.18709848577326 13.6459235971624
1.00986106178977 -2.66646950461648 4.70202739021995 -0.418647696755148 -0.979642798683859 -3.46280091025612 -9.91446488120339 -9.85174935080788 -14.6345843575217 -13.4543513558128 -9.45962517478249 -11.1205939553001 -6.52558891989968 -1.43714897849343 -1.41270058371804 3.82022101662376 -0.92210762717507 1.36772925636985 12.4038334586404
1.63284815874967 -1.14432202252475 6.35465277758512 -0.208595856753263 -0.0117899027737707 -2.80790577801791 -8.48349629315463 -9.91754780682651 -13.5927873698148 -11.6431947794828 -10.7192236033353 -5.95840321454135 -7.35459576520053 -1.61522351178256 -0.577147111025724 4.77064837542447 0.243722334775057 3.09912146654996 14.789482012662
2.23014146631414 -0.402493650263008 7.33297616785223 1.64290696924383 -0.529664213007148 -2.11848562413996 -8.44087522680109 -8.62841146642512 -12.4326927011663 -5.8133003061468 -10.8101226633245 -4.70576399022883 -4.92245786840266 0.747736757451836 -0.991467649286445 5.21760446375066 4.23095590418035 6.22821313684637 14.4976251775568
2.49857869581743 -0.582039208845657 7.27540650801225 1.68296781019731 0.93164411024614 -1.95874247117476 -7.87847551866011 -8.57293352647261 -12.4767478422685 -5.55253634019331 -12.6022704557939 -4.5982421354814 -5.29527124925093 0.329909948869187 -0.583114953474563 5.60734239058061 3.24280801252885 5.28880849318071 16.0033709092574
2.86982813748446 -1.34275921908292 5.49437323483554 0.91018954190341 -0.692154971036043 -1.64258870211514 -8.88074788180264 -9.27500638094815 -12.7548819455233 -5.17026433077725 -11.5339079770175 -3.86497220126065 -4.47796925631436 1.38094798001376 0.307595166293058 5.54093352231112 3.46298685940829 5.22678080472079 16.3643244830045
-0.303787985714997 -3.74507025805386 3.22493382367221 -1.88990477648648 -3.2108695897189 -4.73951033678922 -11.4980361851779 -12.4354236516086 -15.1311614903537 -7.86447981921109 -13.930928030881 -6.04560164538297 -6.39139441576871 -0.507883826169099 -1.14285163012418 3.37656994732944 1.13304825696078 3.73314495953647 14.4303605166349
0.213308343020351 -2.73983191576871 4.75202847394076 -0.382247916134922 -2.02207373705777 -4.40279578295621 -11.0628776463595 -11.2276191624728 -14.824323645505 -8.34527014819059 -14.4938831242648 -6.72105216113004 -6.36516570177945 -0.744899741086094 -1.40893172350797 3.19153786572543 0.0774192896756247 3.06830979260531 14.4659357157621
2.37057482979514 -0.744388701698998 6.33180987618186 1.26966464302756 -0.33160221793435 -1.60195934989236 -7.40461170890115 -9.83354199149392 -12.1076871178367 -5.07987797477029 -12.7076398155906 -3.37494671561501 -5.24344456412576 -1.25864231803201 3.83024298928001 3.89363562844016 -0.31089794852517 4.46492564461448 14.4462078788064
1.54580553228205 -0.528647821599787 5.78015287572687 1.46412141973322 -1.2994760686701 -3.1749529058283 -9.11951772516424 -10.6539720708674 -12.7487558538263 -6.60806791132147 -13.27217428034 -4.81336538141424 -8.51075689142401 -2.71687642877752 1.71417482549494 3.41817434484308 -2.7231821233576 0.0311303919011898 11.6855002229864
-1.82890268672596 -4.11359735835682 2.53640988956798 -2.04126688350331 -4.87380548823964 -6.10152384151112 -11.2338862072338 -13.9480204235424 -15.0846056591381 -9.16633173335682 -16.0868982921947 -7.17669435847889 -10.5184988628734 -5.40712496150624 -0.481767142902722 1.77727559696544 -2.83307405818593 -2.64823671687733 10.3010840762745
-0.214678625626998 -4.42182431654497 1.33563341660933 -4.64373479322954 -2.90208135084672 -4.3633431001143 -10.2377499146895 -10.9764717622237 -14.0578487916426 -8.10079656080766 -13.8525265260176 -6.07240376905962 -7.00620732740922 -1.98748097853227 0.983010430769486 4.78543104691939 1.65530123277144 0.432185311750931 12.5996819929643
2.41611612493342 -1.4395223790949 5.20554578954523 -1.04729139154608 0.00510729009454991 -1.79222738092596 -7.84800588434393 -9.65996419733221 -11.5767999822443 -4.73541700189764 -11.1238542730158 -3.70243703668768 -1.23001920526678 2.15474260503596 2.93723524267023 7.22676504308527 4.68522966558283 3.98876512700861 13.966863042658
2.10454398068515 -0.859622660550205 4.94566565426913 -1.04946106997403 -0.98434800234708 -2.23666733828458 -9.15272873965177 -10.8321988019076 -12.9781376751986 -4.68776673403653 -10.2279984387484 -3.2901818188754 -0.533645335110752 2.52268057736483 3.20462256344882 7.28422766598788 4.92204981717196 3.86734229001132 15.1040690508756
0.312605276974764 -4.31450425061313 1.66980971423062 -4.44955025586215 -4.82741127881137 -4.04872475537387 -10.7885871973905 -12.0238586512479 -13.5902744379911 -6.60723458203402 -11.4383712855252 -5.49602471264926 -3.62244187268344 1.11764182177457 4.39321269122037 8.29922999468717 3.66632880297574 2.36523284045133 13.8557752522555
0.344777835499155 -3.07856200825085 3.58671642650257 -2.81991981159557 -1.68606399189342 -4.13445876728405 -10.7549230922352 -12.2622663844715 -14.1970236171376 -6.82594703327526 -12.3910372127186 -6.07151054035534 -2.95738814960827 1.08291221965443 1.00143410075794 5.70101810802113 3.30210567821156 1.01629997600208 11.0797484051098
-0.0821631778370246 -4.39611657749523 2.53163496364247 -4.57787545811046 -2.23914178501476 -4.75004609714855 -11.5034964908253 -12.5030520785939 -15.0963900912892 -7.66574319492687 -12.9130080569874 -5.99281724583019 -1.90070565830577 1.1819225918163 1.72312513698231 5.6880842815746 2.83772150386464 1.9415432583202 11.9142762791027
3.01671240546487 -0.617597363211893 6.42586920478127 -0.354152462699197 1.25107977607033 -1.39296319267967 -7.85489442131736 -6.4395902373574 -10.0097062804482 -4.42291810295799 -7.5766809203408 -5.03785874626853 1.21756575324319 3.73681948401711 3.54199431159279 7.55891535498879 4.49158785559914 4.90747759558938 13.767017104409
3.19004761955955 -0.221958758614281 7.1374906279824 2.24367081902244 1.42521416924216 -1.39544928290627 -7.46945822455666 -9.22322905280373 -11.3245950958946 -4.66958677985452 -11.4398332855918 -3.75858557441018 -2.78210890509866 0.262145397879859 3.27124440453269 6.8244212844155 3.66064488671043 3.87898766777732 14.596320030906
1.33553853468462 -1.91028627915816 5.98449864821001 -0.921038003401321 0.577188162370163 -2.97349390550093 -8.96038279099898 -9.33722528977827 -12.8495315031572 -6.69773706956343 -12.9031623320146 -6.32491144700484 -3.3628734068437 -0.94549212022261 0.675939230485398 5.29152741865678 2.23040547804399 2.74186673597856 15.5777782483534
2.38641526482322 -1.23870489814065 5.87815644524314 -0.255541064522482 2.20498635552146 -1.68849203803322 -8.27856657721779 -7.3803560517051 -11.3801786682822 -5.90130064704201 -10.9335710785606 -4.72954008795998 -1.18766234137795 0.938358090140603 2.03688409111717 6.28163983605125 5.24196507714012 4.18653466484763 16.7555067755959
1.6741173137318 -0.452265514026987 6.83494495045055 0.154608951915396 -0.173840297352182 -2.4818713795055 -8.38040233958851 -10.3318736683239 -12.6663615833629 -5.97674633372914 -10.4896037708629 -7.36007763255726 -2.88471294749867 0.153071628917349 -0.147461665760385 4.54670737873424 2.92269443165172 0.854605900157583 11.9659793246876
3.96273977106268 1.66497499292547 8.99650461023504 2.37253839319402 2.74068719690496 -0.68374555761164 -5.57351034337824 -7.83063619787043 -9.85455816442316 -4.32704275304621 -9.60871427709406 -5.99370115453547 -0.960108930414375 2.72365648096258 1.07752496545965 5.59449273889715 3.82731038873846 3.79508573358709 12.5994961911982
3.19758202812888 -0.866981723091818 7.10371758721092 2.03477647087791 2.79188706658103 -1.70997450568459 -7.00105307318947 -7.70577070929787 -11.343424060128 -5.671133258126 -8.60663435675881 -7.90791533210061 -1.81823561408303 1.60080697319724 -1.12946913459084 4.06537034294822 2.36868645928123 1.79225327751853 10.4718749739907
2.45234904722734 -1.03821720643477 6.21520362333818 0.850464205308395 2.17280612425371 -1.98168339295821 -7.21135868592696 -8.81927837892012 -11.508571286635 -5.86578144593672 -8.2579628424211 -7.02512516541914 -1.20819057984786 1.43820033506914 0.680717806382614 5.01077113585039 3.48531375364824 2.98468814329668 11.7938359780745
2.71700275594538 -1.67551814859564 4.41653621846979 -0.569456213170831 1.54862583333796 -1.57979404276067 -7.55803500955755 -8.4728966886347 -11.1542931730097 -4.431282156164 -8.81925594156439 -4.23073016946966 -0.492120855504815 1.79923427755183 1.69994152242487 6.82046688253229 5.26957786733454 4.7568978136236 13.8221668070013
4.45681268518621 1.48806363886053 9.21859533136541 2.32525617426092 2.61335737054998 -0.199026281183418 -6.30513017827814 -6.29790132695978 -10.4253713434393 -3.79130380803889 -10.4692842310125 -3.59577577764338 -2.4731542413885 1.76347715204412 3.03623182123357 7.03332597559148 3.57072622125799 4.35842973535711 13.7131794149225
3.04050310308283 -0.230082910711115 6.78330667669123 0.902092534845526 0.350138265436346 -1.14809362238104 -8.32111684625799 -8.46861783807928 -12.2202238256281 -4.95122854059393 -11.7563318425959 -3.49175397699529 -4.43427793329412 1.18304880315607 4.4053750818426 8.25513513738459 5.72023637945002 4.57683427984064 14.5133086031133
2.38673022877086 -0.745389903675427 5.22280696522106 -0.77046390880238 -0.158874477039685 -2.02782818187367 -9.09698864329945 -8.87337681163441 -12.4171714435924 -5.19536968577992 -12.2338904987682 -4.03606792796742 -3.02729603160511 -0.285224879871716 3.22651008259166 7.43345454822887 4.83578017841686 3.5186205257069 16.2505734313618
3.27674554478039 0.901860939372671 6.2849833835255 1.49225019108166 0.846210228313101 -0.958967460285532 -7.67103411067616 -8.59392382014881 -11.6352827679027 -4.28316141475331 -11.2726118694652 -3.47194506038319 -3.97347666133534 0.883762108195913 4.25644467960705 8.3597018588673 5.08867334019054 3.79559301029552 15.2424173225056
2.79762885353782 1.2304949500344 7.42173144600608 2.41625163338401 -0.0192685387351297 -1.48568966605447 -7.78387119986794 -9.7832761070945 -12.038883712075 -4.60362866141579 -12.0216737053611 -3.55852940299294 -4.61696484305642 0.330884430625222 3.5074953772805 7.64712283394553 4.28351065895774 4.14911792061546 15.6266574599526
0.652841602672229 -1.67226024974476 4.94697860370983 -0.0426787983287475 -1.62922855723988 -3.28382488597523 -9.90051266063344 -10.7897014271129 -13.5527515064586 -6.78725048411976 -10.6705913196911 -5.36330028880726 -4.13718983043324 -0.230211223255505 3.08751395832408 7.70534042011608 4.72824863087047 3.05499557148326 15.9712722648274
1.58650556911122 -0.596485458720814 6.51633039821278 1.20743910182606 -1.20403321873058 -2.46826966892589 -8.85413964878429 -9.04290612827648 -11.7891181338917 -5.23325379978527 -10.8879798282276 -3.52686341892589 -3.56091912876476 0.372871078144421 4.81521478999745 9.09273783076893 5.83323828090321 4.02818361629139 16.1996766697277
1.80677178122781 -0.535036537863991 3.89884808280251 -1.30429885170676 -1.7259201743386 -2.45088050148704 -9.47931334755637 -9.50005957863548 -12.4248604514382 -5.0973744132302 -11.2806114890359 -3.7907509543679 -2.23600241921165 0.930112387917259 5.20920040824197 9.14298107840798 6.06625702597878 3.35122349478982 16.7625977061012
1.52917570634322 -0.716828398271041 3.82336802049117 -1.5482759995894 -1.22470956282182 -2.45336442427202 -8.794974379106 -11.1730928941206 -13.2205248399214 -5.83093171553178 -12.0304480119185 -3.55527978376909 -3.52855401472612 -0.198641829057173 4.18217367692427 8.66452974839644 5.7082986311479 3.21640295548873 16.4541799501939
4.71368287693371 1.92962335239757 8.92880891453136 3.42533754001964 1.33044694553722 0.711165176738394 -5.35865331996571 -7.66401602138172 -9.19412924159657 -2.25284506190907 -8.72468305934559 -0.606318725239145 -2.65779234279286 2.17534898411144 6.55110047947277 9.37676976810802 5.3871848453175 6.08808206211437 16.7942006457936
2.96201461445202 -0.0831065784801126 6.73365634571422 1.16951030384411 0.765013157237661 -1.58181721080433 -7.50753361095082 -8.22973972667347 -10.9020724903453 -4.34997326244007 -11.6925540577282 -2.96758800853382 -2.88667827952992 0.434263645518911 3.65750831257213 7.76430743824352 5.13071864734997 4.56761783253063 16.3763846744191
2.66851249174638 -0.230336995558304 5.84169688658281 0.417478708787399 -0.0749166922135771 -1.70186218781905 -8.01925072236494 -9.58092102570967 -12.0797136740251 -5.60980019135908 -11.6342218832536 -3.1889608816667 -3.95388016267256 0.604801325364548 3.78207030729814 7.338737635179 5.28339496092363 3.95881762938066 15.7427569909529
3.60508753169666 0.364314330707895 7.45900846828114 1.5170185695995 1.42924047816883 -0.757904754985464 -7.57576249729503 -7.63726113926281 -11.1641147006642 -4.41915200840343 -10.6570937503468 -3.39070008884777 -3.39976190220226 0.531901610981333 3.98378206599842 7.56725717891346 3.85183740962635 4.1172440182079 16.0621597896923
2.76209793957797 0.317603692141446 7.63148079785434 2.85878907116977 2.8138691035184 -2.34537352648648 -7.4487041386691 -7.15763892260465 -10.6214965733615 -5.97140158739957 -13.1738819035617 -4.59885253039273 -3.83742369738492 -0.321131125363436 2.05063401135531 5.40021668347445 3.16567192944613 3.55708847912875 14.6728406992826
4.56664143475619 1.45142994793979 8.99683152112094 4.72679959210483 4.17814217480746 -0.00562991228970589 -5.34876193133267 -4.60465373125943 -9.50239886370572 -5.14170779314908 -9.72810687151822 -3.93254031268033 -3.13120211687955 2.73043499859897 3.50347863110629 7.47804509076205 5.06127224835483 6.90617810162631 14.0816670504483
2.72805133299394 -0.615046353773636 5.57932296232744 -0.248829694227737 0.840987352891403 -1.47938046021895 -8.4301250891252 -8.06689724488692 -12.8395183996721 -5.45033154054121 -12.1087864355607 -4.68887028260664 -4.27944073243575 0.644757418199021 2.61752047972246 6.73513617949052 4.1210166497664 4.28839030699297 13.7079307122664
4.65144608237527 0.961801268837668 8.18344280936501 2.64535496451638 2.47223255851052 0.49912235953591 -6.63766886971214 -5.90005519173362 -10.4225409247658 -3.63301112435081 -9.92603328011253 -2.50771548531272 -2.08931948921897 2.03432247855446 5.5833737633445 8.67114994742654 4.9162709496238 5.99145386435769 14.2448279640891
2.18547146537087 -0.666964600302958 7.13726227500222 1.27921383597634 0.887513091347433 -2.58008105538108 -8.05756671211936 -9.90319354317405 -11.7154188849709 -5.79165942452171 -11.9691553809426 -4.13646037361839 -4.51743991158225 -0.135047028281473 3.16261189200661 7.03102295615456 3.55796902396462 3.22109692313454 13.4103950760581
3.51297120180997 2.08303288546475 9.20646695223721 4.45168713656339 1.28945569125089 -0.67359515103427 -6.02522631558505 -7.66338702115146 -10.9581563082608 -5.76214953335849 -11.0528084841642 -4.05636187466708 -5.81833811673251 -0.643729886141692 3.54433850375089 6.51213292208585 1.38517216769132 2.27196721163663 12.8768928441134
4.69962057633833 1.77642092271284 8.84476313157515 3.47468218369917 0.340626092390579 -0.179929403825241 -6.26772847609087 -6.56154599623247 -9.99991765455766 -3.37598386244341 -9.40044179396196 -1.58766332106157 -0.70215192274614 2.05388102097945 6.05679926438765 8.61917051835493 5.49728235764937 6.07553419633345 15.2206192926927
5.59369424473156 2.70348313938488 9.92545846592296 4.85820916782726 2.25374559055675 1.28550294529308 -4.65093656886708 -6.66278883327137 -9.52377935756337 -2.44846769679677 -9.45644232143055 -1.24911352504384 -3.46776815761219 1.9832930911671 5.60415795933116 8.36335805546154 3.66928247104991 4.97175840031017 16.0015025485646
2.4136194229126 0.773024940490721 6.91267147064209 1.25652446746826 -0.45752582550049 -1.74736652374268 -9.24063167572022 -9.77693042755127 -12.7801481246948 -5.18475971221924 -11.7565713882446 -3.36447582244873 -2.29896984100342 0.157269859313963 4.32558479309082 7.44450607299805 3.18924083709717 2.40717067718506 13.4110230445862
0.160495307228782 -2.37623259804466 4.46857693412087 -0.755373451926491 -2.6398606040261 -4.14752433083274 -11.0317883231423 -10.0690579154275 -14.6380791404031 -10.9047875144265 -15.486509773948 -7.48998496315696 -5.61004111550071 -3.2132248618386 0.988988425514915 4.35571243979714 -0.273273918845437 -1.52469298622825 10.1705613396384
0.952102201635189 -1.48943947011774 5.33256198709661 0.330987470800228 -1.61924980336969 -3.57182357961481 -8.9938607042486 -9.21650932485407 -13.1315998857672 -6.864593965357 -14.1153664415533 -6.44121406728571 -3.64751289541071 -2.33899734670466 1.68140174692327 5.28273155039007 0.851844328100032 0.891147154027767 12.1000194722956
2.48952569961548 -0.365346050262453 6.58518590927124 0.830534839630126 0.17942132949829 -2.11640844345093 -8.48890218734741 -8.56272420883179 -12.1465617179871 -5.42871007919312 -12.4664755821228 -3.81258115768433 -3.33216772079468 0.0569180488586412 3.16091337203979 6.91058530807495 5.13560094833374 3.81332292556763 14.7685755729675
1.77174047123302 -0.979575599323621 4.62453130375255 -1.08023783076893 -0.76462313045155 -3.13572260249745 -9.46930643428456 -10.4335264812816 -13.2322497021068 -6.0268740307201 -13.0611567150463 -4.81186815608632 -4.83262010921132 -1.79693933833729 2.70324853550304 6.33222440372814 3.49207166324962 1.98531201969493 12.8590669978749
2.68057397495616 0.693959747661243 5.81201604496349 0.589252029765735 -1.22734495509755 -1.17250868190419 -7.90728041041981 -8.24293753017079 -9.93476911891591 -3.81457754481923 -10.8358540188182 -1.98557134975087 -2.44954725612294 1.43333200107921 5.94794610630382 9.70605329166759 6.70944455753673 4.42493108402599 15.2752809871327
1.39430050416426 -1.09738536314531 4.49539665742354 -0.828868822617963 -2.29564280943437 -2.90756411985917 -9.57786364988847 -10.0974673791365 -10.8738784356551 -5.03629680113359 -10.6371459527449 -2.88888736204667 -4.34265513853593 -0.323139147324994 3.7782774405046 7.52867035432295 4.02139668031172 2.26540188355879 11.8944821791215
1.60709562301636 -0.230976200103761 5.64511957168579 0.093942546844481 -1.72428522109985 -2.58223924636841 -9.19109926223755 -11.615522480011 -12.9054089546204 -5.49113664627075 -12.7087956428528 -4.03644189834595 -3.66803560256958 0.0684889793395982 2.24917020797729 6.18504610061645 3.77953615188598 3.75058927536011 11.9313010215759
2.0307148066434 -1.32793730822477 5.33101540478793 -0.649741354855625 0.345471200076016 -2.6765720280734 -9.16166991320523 -10.5845806035129 -13.0126373204318 -5.62596816149625 -10.3909007939425 -4.71341818896207 -2.69520491686734 0.930556115237149 0.764544304934414 5.77735978039828 6.11862259778109 5.66761856946078 12.2343090144071
1.1530666177923 -2.82816507166082 4.38885496312922 -0.808313387090511 -0.0757122213190264 -3.52505876367742 -10.1125164205378 -10.5166206533259 -12.904834764654 -6.34401704614813 -12.4276943380182 -5.78796006982977 -4.18940355127508 -0.60187150781805 -0.159215944463558 4.38688467199152 4.19526956731623 3.87189958745783 10.8817796533758
4.16324647556652 1.88606961857189 8.09830697666515 1.35834439884533 1.94556554447521 -0.726296104084362 -7.06621805537831 -7.81264940608632 -11.5166231762279 -4.72861353267323 -10.0669905315746 -4.53880945552479 -1.10742632259022 2.53863271366466 1.96570714603771 6.40340360294689 5.98329957615245 6.92632516514171 13.1575978625904
0.903038146279076 -0.619083283164283 6.0643988869407 0.773607375405053 -0.909694550254127 -3.50676524422385 -9.72630679390647 -9.76540362618186 -13.4471243598244 -7.07184588692405 -12.9453695990823 -7.0829981543801 -5.22807681343772 -1.7165716864846 -0.57752978584983 2.88321507193826 1.64905560233376 1.49019253470681 8.75039971091531
2.23717986887151 1.06923019235784 7.80814754312689 3.41125213449651 0.14502059763128 -2.18101204091852 -7.19333351308649 -9.12818611318415 -11.1787384813482 -5.17872131521052 -12.2106121843511 -5.10365760976618 -6.47875297719782 -0.618300325220282 2.02875434702093 4.78979789560491 -0.0352906053716495 1.78205787485296 11.0877925092524
2.04142907749523 0.117347275127063 6.04504350315441 0.448432480205188 0.323186432231555 -2.31863066066395 -8.12077566493641 -9.73030897487294 -11.9306873928417 -4.73407789577137 -11.2333016048778 -3.59534880031239 -2.54923864711415 1.46849778782238 3.67558816562999 6.94556478153575 5.0691256869923 5.53761628757823 13.0486483920704
2.32555190866644 1.38577071970159 8.19710532968694 4.03669540231878 1.504156034643 -2.1231518572027 -5.74542434865778 -8.44580276662653 -10.8940182512457 -5.58479126149958 -10.3797131364996 -5.78932388479059 -6.16541870290583 -0.602626878565008 0.62786094492132 4.72320358102972 1.34280578439886 1.72062675302679 11.8602508718317
1.03569462516091 -0.177783463217995 6.41701081015847 1.96818211295388 1.62213375785134 -3.2593035437844 -8.74422213814475 -9.00935504219749 -12.8981737830422 -6.70191333077171 -12.2348494269631 -6.71072337410667 -4.74508998177268 -1.29758784554221 -1.56681964180686 2.40595104911111 0.229843642494895 0.468773391030052 8.52114632346413
2.51080259843306 0.661013932661575 7.55380091233687 3.5746711210771 2.88971075578169 -2.14722695784135 -7.82461038069292 -7.46770348982378 -11.7205549760298 -5.35516610579057 -11.0874582810835 -5.87522569136186 -4.44516625837846 -0.435616163773972 -0.757488874955612 3.52821859879927 1.01172384782271 3.76752409501509 8.80342230363325
1.9894174749201 0.456302087957209 6.43890230005438 1.83114187067205 0.0402578527277164 -2.16709573919123 -8.48342950994318 -10.3700834100897 -12.7011686151678 -4.35759218389338 -8.97051294500178 -3.50132044011896 -1.80525072271174 1.6994833165949 2.36617605035955 7.68430654352361 4.10171739404852 5.55837861841375 9.04774324243719
2.91750711961226 0.637168832258745 6.60633081956343 2.21927256150679 0.821346230940385 -1.1213436646895 -7.78457074598833 -9.06306653456254 -11.7800503297286 -4.56044774488969 -11.3940792603926 -4.04975896315141 -2.68990331129594 1.88664621873335 0.916908212141557 7.09312243028121 3.98085779710249 6.4326056913896 9.93588060899214
3.41857021505183 0.605753595178779 7.08002918416804 1.97654598409479 1.06021564657038 -0.681441610509697 -7.3620999509638 -6.8952973539179 -11.0762646848505 -3.81528217142278 -9.61263400858099 -3.23481876199896 0.990467721765693 3.50503891164606 2.74174373800104 5.97218006307429 4.30385082418269 8.69787662679499 12.4951469247991
1.42680976174094 -0.945262458107688 5.71784636757591 0.298086617209695 -0.947431113503196 -2.6377330086448 -9.39324524619363 -9.40646698691628 -12.8637995980003 -5.61542084433816 -10.2848620674827 -4.52282669760964 -2.33687355735085 1.66522261879661 0.300358269431374 4.68805167458274 2.94507262490012 6.90531775734641 12.3921293952248
2.20106598247181 -0.905339275706897 5.80951305736195 0.565718616138806 -0.0784864772449829 -2.07876876484264 -8.97930434833873 -7.78093627582897 -12.2385244716297 -5.15140823017467 -9.76671508442272 -4.21647170673717 -1.04564956318248 1.97159668315541 0.854792560230603 5.68781372417103 4.57625576366078 7.0202617298473 14.2618775020946
1.74860910935836 -1.62065549330278 3.82886557145552 -1.93157239393754 -1.11769719557329 -2.58045239882036 -8.89459844069047 -11.0027927918868 -12.8374352021651 -5.46723599867387 -9.79237790541215 -3.60672612623735 0.634126229719683 2.24895243211226 0.16955141587691 6.2961259321733 5.57076220078902 7.49716620011763 13.6542988256975
1.94517130418257 -1.31076436476274 5.9862641768022 0.244213052229448 0.315397210554643 -2.41998486952348 -8.57623677687211 -9.27960782484575 -12.6586590333418 -5.33675961927934 -10.1724110169844 -4.47881322340532 -2.17687612013383 2.44346136613326 -0.302066854997115 5.89974970384078 4.49556726975874 7.00086111588912 14.5554692225023
2.00620607029308 -0.758812392841687 6.04656079899181 0.869514023173938 0.172280823100696 -2.59305044520985 -8.25552984584462 -8.67999693263661 -12.2055916439403 -5.61346289027821 -10.0163464199413 -5.36420484889637 -2.25951238978993 1.93302873264659 -1.03178831447255 3.50729325901378 3.76374295841564 6.47477964054454 14.6228051532399
3.44995835044167 0.951297309181907 8.06835510947488 2.70366718985818 1.5382285378196 -1.04704520485618 -6.95831153176048 -7.66363951943137 -10.935499642112 -4.30785224220969 -9.74925086281516 -3.96447226784446 -2.63032958290794 2.89512303092263 1.08872750022195 4.72051193930886 3.54577973105691 7.39391472556374 11.7143764755943
2.58348723324863 0.579365452853118 7.52274962338534 2.65851660641757 2.77419539364902 -1.70248726931485 -7.40919617739591 -8.65204552737149 -12.003579417142 -4.98431519595059 -10.9953053387729 -5.19296006289395 -2.78136757937344 0.633536061373626 -0.856820383938874 3.50401659878818 3.30134840878573 5.10771437558261 10.0969664660367
2.38194258429787 -0.656591580130836 6.92483027198098 1.95424635627053 1.25777800299905 -2.09595887444236 -8.14592187187888 -7.64726083061912 -11.8682576873086 -5.14739815972068 -10.8987542845986 -4.4952413298867 -3.47413270256736 1.42911513068459 0.65948660590432 6.28272898413918 3.39767058112405 6.1543644211509 12.1707084915855
1.83894837119363 -1.10857856056907 6.7575837395408 1.48572075583718 3.82405102469705 -2.13781630776145 -6.87498366615989 -5.3163555838845 -9.85015380165794 -5.28579985878684 -6.16588294289329 -5.18744170448997 -2.02106368324973 2.15672219016335 -0.907395241477271 4.26346981742165 3.4304009697654 6.35635292746804 16.7500580570915
3.3080508405512 -0.216966897791082 8.0947005445307 3.06932517831976 3.73178836649114 -0.958444864099675 -6.86934688741511 -5.48810413533991 -10.471496850794 -4.45462253743952 -9.90132930929011 -4.21622684652155 -1.37348201925104 2.83145114725286 0.369668691808528 4.86307117288763 5.43664237802679 7.47164317911322 15.5575768644159
3.6453647700223 0.565935143557461 8.30044175061312 3.17238999280062 3.50222493084994 -0.902999869259922 -6.34821890917691 -6.03174590197477 -10.2694568547336 -4.40542792406949 -8.72556494799527 -4.37010764208707 -1.67786978808316 2.51109505566684 -0.124038687619297 5.45802403363314 3.8543081370267 7.25241661938754 15.223073014346
3.8465950012207 -0.0229948043823249 7.49861831665039 2.07461566925049 3.41938323974609 -0.635188865661622 -6.54606227874756 -4.58961277008057 -8.5435998916626 -3.44675235748291 -8.02627544403076 -3.14935283660889 0.47357006072998 3.77778739929199 1.78655071258545 5.69269676208496 6.38041324615478 8.42821044921875 14.7682973861694
2.93711067546498 -0.436365352977408 6.84137512553822 1.94275833476673 2.21726204265248 -1.65475104938854 -7.99489043842663 -7.6432916988026 -11.462152706493 -5.04135535847057 -10.0711729396473 -4.00480483661999 -1.71038077961315 3.16519714702259 1.50227905620228 4.9368913303722 3.65481830943714 8.20194698680531 15.5259113441814
2.65927333831787 0.0630208969116204 7.16534252166748 1.44252605438232 0.593860816955566 -1.44481449127197 -8.04764919281006 -7.65431575775147 -11.2754991531372 -4.62907581329346 -9.71669178009033 -3.54045276641846 -1.07918338775635 2.88224430084228 1.17252559661865 6.51159019470215 2.845676612854 7.25322742462158 16.0386046886444
2.85486838600852 -0.167867209694602 6.88233802101829 1.38520285866477 1.90934798500755 -1.42394020774148 -7.88072922446511 -7.8925929329612 -10.986993338845 -4.28345062949441 -9.12665131308816 -3.18832543113015 -0.286693122170188 3.3777231910012 1.69218871376731 5.47281214974143 3.52352568886497 7.95568415901878 15.2664048411629
1.39702238603072 -1.70880303816362 5.67019857926802 -0.333999495072799 1.06655706925826 -3.05179200605913 -9.22827134565874 -7.31979546980424 -11.5521658463912 -5.93012032942339 -11.6053808732466 -5.744876722856 -1.42625985579057 1.97580732865767 -1.01780114607378 2.41964544816451 2.10807623429732 6.43388475938277 14.7053572134538
1.5434421972795 -0.950559191270308 5.5854925589128 -0.385629229112105 -0.600925020738082 -2.69450335936113 -9.14893107847734 -10.8785434289412 -13.5756221337752 -8.55514293150468 -11.7672000451521 -6.17358165220781 -3.15304713682695 0.396234937147661 -0.347228579087691 4.1171612219377 1.42629284425215 5.79093880219893 11.7083706335588
1.57862579172308 -2.48062027150934 4.66704284494573 -1.59365356618708 0.681113355809991 -2.60678756887263 -9.11931503469294 -5.97536743337458 -11.2506665056402 -9.95863807851618 -6.82037056142634 -6.64778221303767 -0.699965364282782 2.07081329172308 -0.858483201807196 4.26766883676702 5.69792568033392 8.55280982797796 16.2004915410822
2.74381294250488 -1.49768123626709 5.53822174072265 -0.34943256378174 1.35582103729248 -1.43392810821533 -8.23933849334717 -7.81684360504151 -11.6214757919312 -8.30154857635498 -7.10596904754639 -4.82861385345459 0.370541954040526 2.76111831665039 0.947966957092284 4.4296688079834 5.71514453887939 6.97221603393555 16.0880922317505
3.77789179195057 1.34802404750477 7.53923765529286 1.43659559596669 2.65528360713612 -0.938816391338001 -7.34568437229503 -6.45576699863781 -11.1578658450734 -7.70050271641124 -9.33821328770031 -6.62025674473156 -2.84682496677745 1.1051403652538 -1.47442659031261 2.37446752895008 2.94976393092762 6.31099478114735 13.9744793545116
0.542087988419965 -0.848870797590777 4.71596093611284 -0.505338235334918 -0.636086984114215 -3.80207399888472 -10.266095681624 -11.3195739225908 -14.7168403105302 -11.947507424788 -12.9513297514482 -8.9090762571855 -6.1753173307939 -2.2657885984941 -4.37153963609175 -0.334119363264605 -0.217658563093707 2.67258496717973 10.2750486894087
2.24360648068515 0.694417866793547 5.83078757199374 0.544402989474211 -0.069215861233797 -2.06254204836759 -8.99563988772305 -9.32053956118497 -12.6754990491 -8.82732590762052 -10.2989025982943 -6.42062386599454 -4.03431328860196 0.889781865206633 -1.57885750857266 2.84725085171786 4.73989001187411 6.06180373105136 13.8125228014859
4.83030638261275 3.52923140092329 9.23551687760786 3.314742417769 3.93895659013228 0.477638574080032 -5.85761228041216 -5.83742299513384 -9.92893948988481 -7.1368652863936 -6.12376943068071 -4.11194768385454 -0.499931005998093 3.68736776872115 0.592577310041946 4.33573660417036 6.18307909532027 8.38482603593306 14.4608725027605
2.3275785966353 1.2791281266646 6.27417760328813 1.31283669905229 2.49645142988725 -2.11138243241744 -8.17337317033248 -7.26890844865279 -10.5183419661088 -5.50332159562544 -12.6528806166215 -4.9801663832231 -2.66684813065962 1.34178643660112 0.357655577226119 5.24831395582719 4.98661237196489 6.15689378218217 12.1203399224715
3.08463183316318 1.78782263669101 6.59912100705234 1.59909811886874 1.97504034909335 -1.81098565188321 -7.87058266726407 -9.03509339419278 -12.3209572705356 -9.93342026797208 -11.0658894452182 -7.11129769411954 -3.42875680056485 0.216449650851164 1.60236349972812 5.15136423977939 2.65426054867831 4.43022719296542 11.0407156077298
1.29389915466309 -2.17906990051269 3.43056926727295 -1.91395225524902 -1.64393463134765 -3.49905815124512 -10.6049903869629 -11.9745697021484 -14.7978099822998 -8.20099678039551 -12.8872131347656 -8.11789741516113 -5.95372428894043 -1.59222259521484 -1.97854080200195 3.44472274780274 1.9617000579834 0.424619293212892 9.28810272216797
1.12978516491977 -2.24700583544644 3.08998833569613 -1.76775206652555 -2.28205527392301 -3.21615637865933 -10.6414474400607 -10.7973884495822 -14.5107139500705 -12.4189685734836 -11.2644103917209 -11.392256155881 -4.93996848193082 -2.4230693730441 -2.78895796862516 2.07429276379672 1.83945237073031 0.88075028332797 9.47388993176547
0.792274258353494 -1.99687407233498 2.17014481804588 -2.17092154242776 -1.27831289984963 -3.07910750129006 -10.0331766388633 -10.5602171204307 -12.8778383515098 -5.22394392707131 -10.2172796509483 -7.80922720649026 0.57944848320701 1.13296296379783 0.131824276664041 3.85606744072654 4.59734418175437 6.27218129418113 11.4628408171914
-1.43846776268699 -4.87234380028465 -0.59581639549949 -5.16847493431785 -2.93533398888328 -5.72624470970847 -11.5270164229653 -9.32818105004051 -12.8472392775796 -8.44755437157371 -8.72424580834129 -9.47135998985984 0.503348567269065 0.328358866951682 -3.52933194420554 1.39581415869973 2.87427065589211 4.21253416754983 9.01440832831643
1.53793757178567 -2.26741177818992 1.79897158362649 -3.03229481957176 -1.48456532738426 -2.04465825340965 -9.52691800377586 -8.44182736656883 -11.2646804549477 -5.50788838646629 -5.78222234032371 -4.37014920494773 3.1762975952842 1.11523096778176 -2.08969075463035 3.48447554328225 5.81454794623635 4.58033983924172 11.2825822136619
3.9976620240645 -0.591381593184039 2.47777314619584 -1.73139051957564 1.6340727372603 1.01703591780229 -6.93831686540084 -6.65958456559615 -9.11951880021529 -7.55240683122115 -9.97132544084029 -8.68535284562545 -2.36928038163619 -0.156408830122515 -2.49064306779341 3.28387589888139 3.47661538557573 4.54536481337114 10.032976584001
2.13795753825795 -1.36285689960826 3.74252697337758 -2.32155326496471 -2.03512862812389 -2.29929641376842 -10.1475649226796 -10.4385271419178 -14.1852217067372 -8.12268928181041 -14.1591406215321 -8.85719588886608 -8.30963424335826 -2.87666419636119 -5.1012621272694 1.24073120463978 0.165446246754041 2.8091668735851 7.40933319438588
2.03256761377508 -2.69097173864191 3.42017995660955 -2.76978338414973 0.239204042608087 -0.540321714227851 -8.05926931554621 -7.23663747960871 -10.4747031992132 -6.61391485387629 -14.9785579508001 -7.25298345739191 -9.9582179849798 -4.68099058324641 -4.55644071752375 0.906299226934259 0.494268053228204 0.953807466680352 9.23739969080145
1.04842768582431 -3.03965558138761 2.09804545315829 -4.49839581576261 -0.656295672329989 -2.15395917025479 -9.75174893465909 -10.9374865445224 -12.4917048367587 -6.24557675448331 -12.90554226962 -4.77998723116788 -8.80058659640225 -3.6035269650546 -2.43868435946378 2.97315989407626 2.34484682950107 4.17296324643222 11.7461820689115
1.41642554023049 -1.69710366509177 3.48386652686379 -2.68980805657127 -2.01530473015525 -2.26991288445213 -9.48446862480857 -11.4126626708291 -12.2320672728799 -4.75985924980857 -10.9158117034219 -4.51511208794334 -7.79352395317771 -1.21444909355857 -2.92699639580466 3.46518404700539 3.51401980139993 4.18953688361428 11.3627560875633
6.1284929709001 2.22079243226485 6.53007568879561 0.17355312867598 2.847324033217 2.93371834321455 -4.45140300230547 -5.68766818480058 -9.30930171446367 -4.7623179955916 -8.27988658384843 -2.82980189756914 -6.38719783262773 -1.10951648191972 -0.506990770860153 4.86604084535078 3.71052326722578 4.69435753388838 11.8840071157976
4.02421337474476 -0.324365078319204 5.98600918162953 -0.468408047069204 1.54829460490834 0.949537814747202 -7.01899093281139 -6.48442596088756 -10.6436342586171 -4.07260841022838 -7.70941680561413 -3.50597137104381 -6.01072829853405 -1.24583572040905 -0.52568381916393 3.81282860149037 4.6197209965099 6.99490600932728 15.2498620163311
4.33597981713035 1.48645818016746 6.28795277855613 0.404426930167457 -0.413541438362817 -0.0616737625815666 -6.29245531775735 -9.22833788611672 -10.4236484787681 -3.11538279273293 -5.00220644690774 0.52747571251609 -5.39190256812356 0.667204258658668 3.1410192229531 6.91714989922263 6.02069890282371 9.90840279839255 17.8653429724953
5.44552297592163 3.20481843948364 7.22421140670776 1.42353410720825 1.00211114883423 1.73784418106079 -4.40043287277222 -7.64263181686401 -7.63770132064819 -1.51721982955933 -3.01324300765991 2.91885251998901 -0.473217296600343 4.04680891036987 5.468150806427 10.2554871559143 9.47452993392944 11.4228927612305 19.4115619778633
5.52637317830866 4.41024139577692 7.45523956472223 2.45808818990534 -0.0910050565546214 1.32044437581843 -5.42162677591497 -7.39777538126165 -9.42207691019232 -1.63053867166693 -2.8725793058222 2.59662273580378 -0.780103414708918 3.54997280294245 4.51673629934137 7.96936062032526 8.44461944753473 11.7611358469183 20.628834993189
4.36202068328857 1.25720520019531 6.08465023040771 0.790167999267577 0.137404632568359 1.07785339355469 -6.02504615783691 -8.18596343994141 -9.05316047668457 -2.31665306091309 -3.70378379821777 0.751651000976562 -1.26601676940918 4.05196495056152 3.98499317169189 7.93756790161133 6.24278659820557 10.2177955627441 17.4245498299599
6.34544203498147 3.63650152900002 6.14968035437844 0.817224719307639 0.130155780098654 2.03291914679787 -3.98550965569236 -7.13868882439353 -8.64477326653221 -1.34067895195701 -6.80227448723533 0.939468600533225 -0.490710995414041 4.81808397986672 5.02426741339944 9.06494925238869 5.98893568732522 10.5604164383628 20.1538207314231
4.29206041856246 0.665120645002887 4.85147337480025 -1.16505094008012 1.26460604234175 1.77727274461226 -6.42335935072465 -5.38842435316606 -9.06540723280473 -3.72225041822954 -8.10718198256059 -2.72340627150102 -1.88774152235551 1.94296793504195 0.304488702253863 6.34498266740279 5.17110018296675 6.47967295213179 15.1603773073717
2.41313363855535 -1.28566740209406 2.94088746851141 -2.2156829660589 -1.76853178197687 -1.10968778783625 -8.26176069433039 -9.58823393041437 -11.8956928079778 -5.08883855993097 -12.0147647684271 -4.84733770543879 -5.2299651926214 -0.297964078729802 0.502130525762386 5.17324640100653 3.50562192743475 5.21891023462469 12.4565944845026
2.85631334998391 -2.23182046196677 4.17168772437356 -1.72313248894431 1.235928180001 -0.0177663543007576 -7.44399964592673 -7.44289529106834 -10.3997052886269 -6.28493249199607 -11.3456701018594 -5.76453721306541 -5.18847024224021 -0.43722855828025 -0.763455746390601 2.0716043732383 2.08207762458108 4.38843977668069 13.0448652527549
3.12580431157892 -1.03576242273504 1.38966787511652 -4.07736932581121 -0.379497163945977 1.17999685460871 -7.16551744287664 -5.24351274316961 -8.90200959985906 -4.25272905176336 -9.29905664270574 -3.29325830286199 -2.96120225732977 1.92296446019953 2.35507047826594 5.98614061528986 5.49390447789973 8.16382921392267 15.9754339521581
[truncated: 7,942,441 more chars]
