# Supplementary material for: Conformational ensemble-dependent lipid recognition and segregation by prenylated intrinsically disordered regions in small GTPases
Source: Commun Biol. 2023 Nov 2;6:1111. doi: 10.1038/s42003-023-05487-6 (PMC10622456; doi:10.1038/s42003-023-05487-6)
Supplement: Supplementary file 4 — Supplementary Data 2 [file 42003_2023_5487_MOESM4_ESM.zip › Fig4/Rap1B.txt]

-4.33017500097101 -6.20535810643976 -9.61071355993097 -3.3923431223089 -7.62947042638605 -4.04890211278742 -11.5627075021917 -12.7538753336126 -8.12209852392023 -11.842080671137 -9.89026983434504 -12.6521144693548 -6.20479734594172 -6.41679342443293 -6.67001112157648 -2.26937826330012 3.78047792261297 1.0120758230036 8.80097047632391
-4.97075942646373 -6.51178649555553 -9.72368911396373 -3.60203460346569 -7.55220893513073 -6.62328437458385 -13.3932581294667 -12.1976595271717 -9.03559974323619 -13.7197542537342 -11.5930357326161 -7.02284148823131 -8.55563834797252 -5.40759757648815 -6.75452903400768 -1.69602111469615 4.58083244670521 1.71059509624135 11.5039100300182
-3.42322843725031 -7.52995031530207 -10.049258405512 -3.19411009008234 -6.24011915380305 -3.82209699804133 -11.1087047403509 -10.9966289346868 -6.3712608164007 -9.55724447423762 -7.6035777872259 -6.84113615209406 -6.48215597326105 -5.65174215490168 -7.632624799555 -3.05707853490656 3.32416421716863 -0.394868070429023 9.73154146021063
-3.75951301401312 -5.32309638803655 -8.84994041269476 -2.54831039255316 -4.16409217661077 -1.90389358347112 -9.73281394785101 -9.93490325754339 -7.03013336008245 -10.3521586591547 -6.01431190317327 -5.36888992136175 -5.01417075937444 -2.9171801740473 -2.44856559580023 2.28209388906306 7.60144890004938 4.41575611287897 14.4378427332098
-3.97615094618364 -6.32776875929399 -10.0700935883956 -2.97530408339067 -6.97561498121782 -6.5762695832686 -12.6166100068526 -11.8519157929854 -7.20423932508989 -11.4492439790206 -7.72058339552446 -6.81811566786332 -7.22115941481157 -5.95161099867387 -5.67778249220414 -0.175354437394574 4.46442942185836 1.77999834580855 12.116175218062
-6.41445471156727 -9.6578877102245 -10.4550335537304 -4.92188192714344 -6.71974111903797 -4.15396810878407 -11.6162769924511 -12.084164870869 -6.51700331081043 -10.9703209530223 -7.25834967006336 -3.40036512721668 -4.68163420070301 -1.60743643153797 -1.8767311703075 2.84669564854015 8.4683911670338 5.85222314487804 15.1566130984913
-1.94766895987771 -8.98268215873025 -8.67417614676735 -2.88285343863747 -5.14816754081032 -0.596344878456808 -7.88637058951638 -9.52343838431618 -6.13292591788552 -11.3837193749168 -9.15012638785622 -5.0999306938865 -4.57788365103982 -3.27557652213357 -3.27651875235818 3.28094966194847 7.39836127541282 4.36367041847923 14.2810664870522
-2.11750329624523 -10.1257964481007 -10.1533290256153 -4.83808625828136 -7.17965997349132 -5.83565629612316 -12.8448916782032 -12.3353701938282 -8.05664361606945 -12.198554169048 -12.5763636935841 -8.05529321323742 -8.22967446934093 -6.56240190159191 -3.84200395237316 2.280470718037 4.89580618251454 2.42913137782704 11.2994154583324
-2.76688493381847 -7.65879739414562 -10.6626883853566 -7.87940515171398 -10.199696670879 -3.73202813755382 -8.8660251010548 -12.2435389865528 -7.365769516338 -10.0866137851368 -10.6662150729786 -9.18026460300792 -10.2994071353566 -5.54088510166515 -5.32494271885265 0.267531264911998 5.13257490504872 2.44818006862294 12.0151537548412
-4.27902003201572 -11.9053914156827 -10.4146802035245 -5.26679583462802 -9.4166333285245 -7.71739550503818 -13.8032528963956 -15.6847149935636 -10.8882596102628 -14.6536709872159 -11.954992016879 -8.16704340848056 -8.33675166043368 -3.64946528348056 -3.86508913907138 1.51145772066983 5.81414536562833 1.86054638949307 11.384176531705
-4.43433436480435 -13.7855535420504 -12.4004217061129 -8.73768481341275 -16.5764356526462 -9.69675692644986 -14.918991652402 -14.9819303425876 -9.66563471880826 -12.6123701008883 -11.7924791249362 -8.78607615557584 -7.80880984393033 -0.889887419613924 -4.52653941241178 2.21815243634311 6.3291257944974 3.29403439435092 11.2009548273954
-7.72291193008423 -14.0142098426819 -7.60195741653443 -13.6001168251038 -8.93113145828247 -8.25313386917114 -16.2231637001038 -13.0989380836487 -12.5199051856995 -17.0983086585999 -14.1710282325745 -10.9812870979309 -9.18415460586548 -2.45909700393677 -5.03168115615845 -0.159395313262941 4.83088674545288 2.18852605819702 8.79611101150513
-2.85275668230924 -9.15342349139127 -6.46940630999478 -12.364528838071 -4.69395655718717 -5.89930552569303 -12.2629053029147 -10.9168226155368 -9.41641825762662 -14.1615564259616 -13.5838586720553 -11.7186681660739 -6.76911563006314 -1.24908465472135 -4.22305125323209 1.90899830731479 6.00171547803012 2.95232182416049 12.1849301424893
-2.83926934328946 -6.36860627261075 -11.7372166546908 -9.41328209963712 -5.1697155865756 -12.2055775555697 -16.1623455914584 -13.6335064801303 -13.173785868558 -17.4904133709994 -12.901927653226 -12.7336270245639 -7.5601899060336 -0.975974741849033 -4.62240761843595 0.651390370455655 5.58606654080478 1.93750983151523 9.3110144701871
1.1619404445995 -4.84864915500988 -7.65786660801281 -10.1230670322071 -4.41273988376964 -13.1206427920948 -13.9220992435109 -9.77005685459484 -10.2560340274464 -15.3782264102589 -13.0875121463429 -13.1287413943898 -6.10920251499523 -1.40990365635265 -4.72557366978038 0.184449065815318 5.79594694484364 2.23961912501942 11.1238268505443
-3.68467213023792 -10.6825854908336 -9.23023296702992 -8.4730823170055 -6.30619312633167 -3.7553260456432 -10.1421744953502 -9.67252994884144 -6.99987102855335 -11.987665904652 -12.1759154926647 -9.4706637989391 -5.48133541453968 -0.0257938038219088 -3.36682964671742 2.09036182056774 6.97929977070202 3.05501483570446 11.1921312678944
-5.15115281018344 -7.53945275220004 -8.45271035107699 -10.9370338526639 -5.54485245617953 -11.3012458887967 -12.4196712580594 -8.8664009180936 -12.3709270563993 -13.6513149348172 -8.17630501660434 -9.88443299206821 -8.71101685437289 -2.23956032666293 -5.42301865491 -1.07594986828891 4.72155169573697 1.75890425768765 10.1742189320651
-4.38457109277899 -7.27370836084539 -14.2843303853815 -16.2385082418268 -9.2344951803034 -13.0202655965632 -15.3824901754206 -11.2944660360163 -8.11075403040106 -11.5699291402643 -8.83775903528387 -2.55469323938543 -8.25016214197332 -1.34252931421453 -5.28914071863348 -0.246961610967464 5.31671808416193 4.04670332128351 12.5363139932806
-7.56362026387995 -8.5359713380987 -15.3682791536505 -16.1122862642462 -9.27288311178034 -15.3092543428594 -15.2534910982305 -11.0733115022833 -8.14573734456843 -12.4997259920294 -8.83434932882136 -2.88110416585749 -6.62501781637019 -0.943451577966865 -1.95221012288874 3.26987392252142 6.33682758157903 3.22755748575384 10.8716843778437
-7.22731698643078 -10.8102656711232 -17.6153212894093 -19.2645675052296 -9.43314088474621 -12.9205428470265 -12.455836426128 -7.45981706272472 -4.77141107212413 -7.84227288853038 -4.28835405002941 -0.742808472026478 -6.54834664951671 0.423783172260631 -3.11646188389171 2.73379026759754 6.91280828822743 4.73577867854725 15.0361856113781
-7.29493684768677 -6.97067995071411 -13.4437119483948 -15.9443947792053 -8.49768991470337 -13.1196610450745 -13.9871270179749 -8.88511819839477 -8.88383836746216 -10.9043442726135 -5.06264657974243 -2.5935284614563 -5.4620415687561 2.26751165390015 -1.46190996170044 3.76779489517212 9.16479139328003 6.94489507675171 17.0750289440155
-3.96127616708929 -6.92814742868597 -12.3058520490473 -13.2425318891352 -5.4342642957514 -8.48668586557562 -8.62486182993108 -3.75625907724554 -3.15097152536566 -7.63212692087347 -3.66981612985784 -3.30517303293401 -5.84870254343206 1.6251953905279 -2.00735198801214 4.33523548299616 8.93185795003718 6.19431007558649 17.0398424928839
-11.1374503829262 -10.0593330123208 -14.3092452742837 -12.4372607924721 -7.72048108360984 -7.85801045677879 -10.0979854323647 -5.32449834130027 -6.00801007530906 -9.17372052452781 -4.0913631179116 -3.5521613814614 -4.71451108238914 2.24918062903664 -1.83248822472312 2.88407976844094 9.14113505103371 7.42012484290383 14.4691336891868
-19.6636138049039 -15.3418822375211 -10.7487273302945 -6.31903601559726 -4.32129813107577 -11.1789450732144 -4.85025549801913 -4.95527602109042 -10.9495253649625 -9.47572852048007 -6.26520300778476 -0.800084599581631 -6.23959494504061 0.472700587185948 -1.32450819882479 3.86272572604093 7.92386864748868 6.25803040591153 13.8358778866855
-13.3730344252153 -10.7324017958208 -16.4080228285356 -13.6239957289262 -6.78392309709029 -6.08030981584029 -4.72412199540572 -3.12316793961958 -9.62681669755415 -8.93437475724654 -8.07625097794966 -1.96613783402876 -7.45402044816451 0.129408888383345 -1.51405233903365 3.4823751969771 7.25218873457475 5.06615548567338 11.5987616105513
-11.6210226492448 -7.96882576508956 -7.84236664338545 -3.00603622956709 -1.08226532502608 -0.494967885450883 -8.37876457734541 -4.54204315705733 -4.06837791963057 -9.60093636079268 -7.79715485139327 -2.06089348359541 -7.35851616425948 -0.61691422028975 -2.8895754293962 1.95908408598466 6.36477618650957 5.15971332029863 13.6262693925337
-2.8271445274353 -6.07598104476929 -7.64279737472534 -8.61330785751343 -4.94525327682495 -4.02783765792847 -10.5557269096374 -7.12848272323608 -7.32213582992554 -11.4389914512634 -6.28489866256714 -1.36572637557983 -7.82959928512573 -0.210594081878661 -2.83024015426636 3.59299001693726 7.20777997970581 4.8282395362854 11.7704201698303
-5.78859728899869 -6.75430697527799 -8.43626612749967 -5.9039194020358 -4.43206614581021 -1.69291514483365 -8.33588046160611 -3.95404833880338 -6.56846827593717 -9.51846522417936 -9.14344996539029 -3.88835925188932 -9.70552081194791 -2.06101626482877 -5.26692027178678 1.10853939923373 5.09097844037143 3.42235928448764 11.0180147257718
-9.92113762768832 -9.13699608716098 -3.47544938000766 -0.342362221804532 -4.46299630078402 0.0916606816378511 -6.36881905469027 -7.43365555676547 -7.50772934826938 -4.80809861096469 -1.28203087720004 0.391019049557773 -6.41313630017367 -0.0910690394314848 -2.47033959302035 2.42712897387418 6.75505942431363 4.84727782336148 13.7165562543002
-10.3360552267595 -10.0400824026628 -9.20415443940596 -4.16689247651534 -2.5101522879167 0.815064005418257 -5.53201622529463 -7.68502373261885 -8.2857927755876 -5.63710159821944 -3.96787399812178 -0.347638555006547 -7.85810226960616 -0.190797276930375 -4.34358734651045 2.10508017973466 6.3935809655623 3.85817676024003 15.210497192903
-4.18932657241821 -1.12053995132446 -7.10994081497192 -5.60626153945923 -0.0881646156311042 1.67322416305542 -4.981969165802 -7.64841203689575 -7.57329111099243 -5.23920755386353 -2.60767488479614 0.861441326141357 -6.55966310501099 -0.987176227569581 -3.23752527236939 0.016731929779052 6.1371018409729 3.55088205337524 13.3256356239319
-4.77350621656938 -0.691797308488326 -4.2594109101729 -3.69292073683305 -1.07431989149614 0.744462914900346 -6.22168927626176 -8.81151586012407 -10.0445862336592 -8.3405590577559 -5.12224011854692 -1.61355596022172 -8.52638440565629 -0.68604283766313 -5.19864659742876 -0.191795401139693 5.64555925889449 4.31084246201949 12.2499536947771
-9.72192667180841 -1.79349802190607 -7.16474245244806 -6.18761156255549 -3.48627565557306 -0.932471257990056 -6.66199968511408 -10.6410226648504 -10.7581643884832 -6.15670488530939 -5.30690477544611 -1.61635492498224 -7.96007822210138 -0.393921834772282 -4.20432184392756 0.295256632024593 6.20382024591619 4.15653611963446 10.9520492727106
-1.85492408925837 -9.19991005117243 -6.15324295217341 -9.38572776967829 -1.74486053640192 -0.38780296499079 -5.20353592092341 -9.44063270742243 -6.75261009389704 -11.098240739649 -7.23116005117243 -2.36542595083063 -8.78022659475153 -1.16679847890681 -5.99699676687067 0.291012876684015 5.4878884488886 2.29164420908148 11.238390081579
0.80431636463512 -4.73493687022816 -3.21734157909047 -4.35286442149769 -0.776690639149059 -1.34879795421254 -4.28213039744984 -9.51715008128773 -10.4644672047008 -9.43686977733265 -5.12662617076527 -0.429276622425427 -6.40070644725453 -0.775622523914684 -4.70397297252308 0.875023685802113 5.29728110920299 2.22773250233043 11.6598833430897
0.549889555844395 -3.40834141644564 -6.32605648907748 -3.18126774701205 -1.87289715680209 -1.2313890543851 -6.05502606305209 -10.3667764750394 -10.9834108439359 -6.92092228802768 -3.74849415692416 -2.0360536662015 -8.07483960064975 -1.59750653180209 -3.10660458478061 1.68167018023404 5.96748732653531 3.63548564043912 11.5273656758395
-0.00357659079811867 -8.11434014060281 -7.67276413657449 -7.48692352988503 -3.75774796225808 -1.71538956382058 -5.87962944724343 -10.3869002602317 -10.6754058144309 -8.81389267661355 -3.96477349021218 0.396766350486061 -5.35367615439675 0.985910103537819 -3.25687821128152 1.77919928810813 7.10110060951926 5.47051112435081 14.392986462333
-2.88156407096169 -8.76452152945778 -8.91260616996071 -4.89894383170388 -3.8621148369529 -0.687102248451925 -3.23536961295388 -8.26352780082009 -7.26254170157693 -9.32872669913552 -4.160843779824 -0.0462788841941126 -7.2600640557029 -0.0758637688376673 -5.19598477103493 -0.00120823600075326 6.25705058357932 4.33900649330833 11.7842913367532
-3.76660024469549 -8.749481790716 -9.01699697321111 -7.33323346918279 -4.66793119257147 -3.90896665399725 -4.45114385431463 -9.52072011774236 -4.60564672296697 -9.18524228876287 -5.54966794794256 -0.988222711736505 -7.6222673589533 0.274428731744941 -4.67372190302068 1.97774255925959 6.51655615026301 3.73417032415217 11.3307851617987
-2.90175344293768 -3.45609571283514 -9.0968809301203 -5.69763662164862 -2.4435548955744 -2.05131055658514 -3.74733831232244 -8.95501615350897 -7.82557775324041 -6.2560434514826 -2.70815755670721 -1.37440587824041 -8.09685041254217 -2.37606527155096 -4.81253911798651 -0.42873861139471 4.46656797582453 2.17886636907404 11.0935878580267
0.538618347861551 -3.37846157767556 -6.08859608390114 -1.90172169425271 -1.6583421013572 0.0211050727150663 -3.96060917594216 -8.12563107230446 -5.09715244986794 -5.54567311026833 -1.63984081961892 0.329214356162332 -7.00225613333962 -0.612943389198996 -3.41423008658669 2.20352389595725 6.76561000130393 4.143799088218 10.3430559851907
-1.80378092852506 -4.14236392107877 -8.08699740496549 -4.65334261980924 -4.00425852862271 -0.715741530331698 -4.14589633074674 -8.927638426694 -6.72777499285611 -8.07013835040006 -2.69404543963346 0.0906873789700597 -7.35188807574185 -1.88893832293424 -4.07892741290006 0.0719495860013097 5.85506878766147 2.00114880475131 11.7701884356412
-0.109347447482023 -3.12099371823398 -7.59659300717441 -1.65112410458651 -1.91845618161288 0.547459498318759 -3.0684062090787 -7.67268286618319 -5.06271277340976 -5.15893851193515 -0.183283909884366 3.87951268282804 -3.78622733029452 -0.450350865450773 -1.94880972775546 0.774014368924227 6.61060418215665 3.41237916079434 13.6852864178744
-1.58736407540061 -5.67718493721702 -9.31811892769553 -3.9544695594094 -4.90890300057151 -1.00370204231956 -6.06235682747581 -10.0044668891213 -7.92255770943381 -8.1364821173928 -4.07283770821311 -0.856443283774635 -7.82466494820335 -2.89003932259299 -4.76746165535667 -0.906297562339088 4.53896057822488 1.19606793143533 12.3442832253196
-0.7558744690635 -4.20366461493752 -7.25088293769143 -4.05694945075295 -4.45085127570412 0.415392086722633 -5.51550276496194 -8.0738561890342 -4.60966284491799 -9.58261664130471 -4.23438246466897 -1.89644034125588 -9.28257162787698 -3.13057310797952 -5.77899344184182 -2.26106817939065 3.61091534874656 1.19675271294334 12.5754791953347
1.53921782753684 -2.84615433432839 -5.85302460410378 -3.9186469338157 -3.51052391745828 -0.0982409737326897 -6.32725823142312 -9.60301506736062 -5.14004433371804 -9.85669243552468 -9.57392418601296 -4.3185549996116 -10.2392817757346 -3.46320069052956 -5.76479065634988 -2.35888207175515 2.77132689736106 0.382178185202857 9.67059409401633
1.83749210184271 -2.18050563985651 -5.53164852315729 -2.57050121480768 -1.14084041768854 1.26473247354681 -7.41669262105768 -6.00853336507624 -5.85030925924128 -6.84319866353815 -2.1046236818487 -1.50282657796686 -8.71794498616999 -2.4107874696905 -4.87435329610651 -2.5333231752569 3.93371307199651 1.59561740701849 11.9117528135126
-0.0952661514282234 -1.87724857330322 -7.10499362945557 -3.50217227935791 -5.3167989730835 -0.397161293029786 -8.15859775543213 -9.58762149810791 -6.84384326934815 -11.0450399398804 -6.18138866424561 -2.56340007781982 -9.44952564239502 -2.17357044219971 -4.45030765533447 -1.04117946624756 4.15594024658203 1.95775241851807 12.3612730026245
2.11539639559659 -1.19208537015048 -5.60857020291415 -2.70346461209384 -4.07865725430575 0.690538302334872 -4.2668515292081 -7.94178973111239 -8.16970263394442 -8.26211176785556 -2.50108347806064 -0.0695916262539953 -6.77651987942782 -1.71791087063876 -3.02481089505282 0.971404925259677 5.48857487765225 2.80869473544034 12.7126578244296
-1.19481735229492 -5.82557563781738 -9.13918380737305 -4.97130088806152 -6.07848625183106 -2.01739387512207 -6.52954559326172 -11.4238021850586 -9.44352416992188 -11.1316669464111 -5.80317573547363 -1.32065277099609 -7.61595993041992 -0.152128982543946 -3.73390846252441 0.838210296630859 5.75430889129639 4.84501285552978 15.0308963775635
-1.21300481449474 -5.79755948673595 -8.34416745792736 -5.08221028934826 -3.94086049686779 -2.28454946171154 -6.36112950931896 -10.6587922443043 -8.24015782963146 -11.5204846728932 -7.39323781620373 -2.34721349369396 -8.80636380802502 -3.09399579655041 -3.97838948856701 -0.248626457561148 3.92356325496327 1.47216631282459 12.4464094768871
-3.29139624508944 -6.27067862423984 -8.06104765805331 -5.84786902340976 -4.49094115170566 -1.9740515795621 -9.33233176144687 -10.8489695635709 -5.48122893246737 -10.2269164172086 -9.03083334836093 -4.32927809628573 -9.79667387875644 -3.78921042355624 -6.42924223813144 -1.55439482602206 2.51038064089688 1.20258797732266 11.0914257916537
-3.2848407311873 -6.01246943907304 -9.79912677244707 -5.97443118528886 -6.72988238768144 -2.36030116514726 -8.4343940301375 -9.95007815794511 -6.36168971495195 -10.3622905297713 -7.58417239622636 -2.20798793272539 -8.72610583738847 -3.03201213316484 -4.06659808592363 0.0456112341447295 3.48376164002852 0.899037213758987 11.3426102118059
-3.75343940041282 -7.91928717873313 -10.0602001883767 -7.87680861733176 -4.08903739235618 -4.27992102883079 -12.1610569693825 -11.2386936881325 -7.64775893471458 -11.4513573386452 -8.57454345009544 -4.3189434745095 -8.94211432717063 -4.02819297096946 -5.72123954079368 -1.57221457741477 2.67936852195046 0.319146659157493 11.8517298958518
-3.08591367548162 -8.17502691095526 -10.1539297277277 -6.83669759576971 -5.75562002008612 -3.28725530450994 -9.71505834406073 -12.3988161260431 -8.08002187555487 -12.2145052129572 -7.63856984918768 -3.80837346857244 -11.2269506627863 -5.07448293512518 -7.25074292963201 -3.13003827875311 1.58275316411799 -0.716874139959163 10.9257249658758
-3.46270992105658 -6.53947116678411 -10.7410855466669 -7.44291927164251 -5.56810619180853 -3.42640926187689 -7.15226222818548 -10.7304387265986 -5.26796962564642 -9.95867206400091 -9.96506168192083 -5.14132549112493 -9.85172702615911 -5.00086261575872 -5.83514835184271 -2.83265163248236 1.79521892721003 -0.643671529943294 8.90496013814753
-4.34783515930176 -9.34143409729004 -11.0873790740967 -7.38423309326172 -5.65524635314942 -3.18977699279785 -7.72152099609375 -10.9988609313965 -5.16929588317871 -7.73548278808594 -8.51023445129395 -3.66757545471192 -7.43784675598145 -6.51612815856934 -8.96852836608887 -3.48015556335449 0.53861846923828 -1.66723594665527 9.79295291900635
-4.07575186816129 -9.24724730578336 -10.8540988835421 -5.63088378039273 -6.25390013781461 -1.86692389574918 -6.3941760930148 -9.7983795079318 -5.09592398730191 -7.5555473240939 -11.1539722355929 -5.40874442187222 -8.5109973820773 -5.74081763354215 -8.03106268969449 -3.58113249865445 1.47481766614047 -1.20624693957242 8.66277542981235
-4.90001620379361 -10.9010080250827 -10.7642930897799 -5.46148051348599 -6.11218394366178 -1.17458857623014 -6.31849230852994 -8.23254908648404 -2.3901571187106 -6.14533557024869 -6.83191241351041 -1.49159182635221 -6.5535100850192 -1.93053187456998 -4.29380549517545 1.08677540692416 5.34146939190951 1.98223553570834 10.5433746424588
-7.85323781967163 -11.7425200462341 -12.6649748802185 -9.39416379928589 -8.31120557785034 -3.83497495651245 -6.91249532699585 -10.4110018730164 -4.26344938278198 -7.33268423080444 -7.09636754989624 -0.590107631683349 -3.9386908531189 -0.829905223846435 -3.7029501914978 1.62227754592896 5.51749639511108 2.64887361526489 10.6860764503479
-5.91973657608032 -9.61454744338989 -11.8254658699036 -7.43412370681763 -6.56760377883911 -2.6950737953186 -4.04702730178833 -9.14510889053345 -4.89928026199341 -8.39973802566528 -7.51376504898071 -3.62629671096802 -8.20421953201294 -2.67253656387329 -6.29954118728638 -0.992461872100829 4.01332693099976 1.36745672225952 12.4579213142395
-4.78841335123235 -10.6225903684443 -13.065873449499 -7.74461871927435 -5.30179530924017 -3.03504878824407 -3.68711788004095 -8.49055797403509 -5.55042583292181 -8.91041881387884 -5.03959209268743 -1.22532016580755 -6.37359172647649 -0.895734136754815 -3.65569240396673 1.74977367574519 4.69171112233942 3.27857845479792 13.8020736520941
-5.41656087528576 -9.24549268375744 -10.8144471515309 -9.60957692753185 -5.62158559452404 -6.73093007694591 -6.24682210575451 -10.6995961536061 -9.10471318851818 -11.4168069232594 -5.84090970646252 -2.77565168033947 -8.12130521427502 -0.728599296916617 -6.42254232059826 -0.914247261394156 4.65611578334461 4.13837076533924 12.2237532268871
-7.07100129560991 -12.4965403123335 -9.62998033003374 -9.62178254560991 -5.33613419966264 -7.93639398054643 -5.64514756636186 -10.2690336747603 -8.32266641096635 -9.33838296370073 -3.27710175947709 -0.647987608476118 -7.37715554670854 0.577226396040484 -3.42299485640092 0.762181992964312 5.82243704362349 4.91904711289839 12.9356381849809
-7.8896955836903 -14.1937193263661 -12.9177030910145 -10.5347017634999 -4.48401588093151 -7.23999732624401 -4.87865394245495 -8.26866477619518 -6.55883926044811 -9.9396223415028 -5.55637115131725 -1.84102195392956 -8.86090034138073 -1.02690452228893 -4.37102264057506 0.035469592701304 5.00034099925648 2.98595672954212 12.5379686962474
-3.39809615395286 -8.56318099282005 -10.180275032737 -11.6550007560036 -4.68036277077415 -5.88837821266868 -6.1090012290261 -10.9510613181374 -6.79839141152122 -9.77540976784446 -6.34761245033958 -0.397516319968485 -6.97048957131126 0.669141700051046 -3.28703887245872 1.80487625815651 6.60055248954079 4.27652924277566 13.8913840553977
-4.4954196323048 -11.6143065799366 -8.43888772617687 -8.49011529575695 -1.67973054539074 -3.40558351169933 -2.02736581455578 -5.66260064731945 -4.46368898044933 -8.00293458591808 -4.15625871311535 0.299252380024303 -6.94628442417492 0.302529204975475 -4.06738389622081 1.01100050319325 5.99936186183583 4.31205164302479 11.6789978634227
-3.79031097238714 -9.53306114023382 -7.17158233469183 -9.22388564890081 -1.69995986765081 -3.22419463937933 -2.48747741525823 -6.09650909250433 -4.16081344431097 -8.05168639963323 -3.77236472910101 0.167502290552314 -7.72790061777288 -1.25846397226507 -4.56322204416448 0.53468025380915 5.01324833089655 2.53347671682184 9.2624081438238
-2.64830780896273 -8.62594796094027 -7.71705056103793 -8.10879326733676 -1.8793907252225 -2.0676174250516 -0.760719307986172 -4.69651413830844 -1.97261620434848 -6.2090911951932 -3.29593468579379 0.743820181759922 -5.6527175990018 -1.00570488843051 -3.81833649548617 1.11993598071012 4.60714816180143 2.14504241076383 9.22839068499479
-2.60407375855879 -8.74372219605879 -7.14345669312911 -6.2618820623918 -1.70312618775801 -1.57850765748458 -2.77736401124434 -6.72650074525313 -5.52310871644454 -9.22515797181563 -5.02733158631758 -0.457555051283403 -8.36556171937422 -2.59379887147383 -3.94629025025801 1.03624606565996 4.10259795622392 1.44640231565996 6.4341456933455
-1.66356376301158 -8.37716201435436 -6.04399589191783 -8.59297469745983 -1.22197440754283 -2.7930231441151 -3.33699325214733 -7.66340926777233 -6.12962630878795 -9.58207801472057 -5.09447196613658 -3.25005248676647 -8.07039931904186 -0.948491131175647 -3.33424857746471 1.67373367656361 5.67708774913441 3.62144562114369 13.0075373302807
0.332401058890603 -6.00847075202248 -5.76335165717385 -5.85372946479104 1.23939301750877 1.37126710198142 -1.63049528815529 -5.00117895819924 -4.81992361762307 -8.06657622077248 -3.6911470673301 0.508886120536111 -6.54184744574807 -2.41249869086526 -4.8445722840049 -0.255186297676779 4.66261079094627 1.95449044487693 12.5702789046548
-0.718444442749025 -8.41462669372559 -5.22391662597656 -3.19982872009277 2.15221252441406 1.22347106933594 -1.29841957092285 -4.92244110107422 -4.27896461486817 -8.65994415283203 -5.83126792907715 -1.54258308410645 -7.49101028442383 -1.21247444152832 -6.71077690124512 -2.28806457519531 4.56391468048096 3.524267578125 13.7398323059082
-0.623174043135208 -6.49301657243208 -4.55993017716841 -6.8444112257524 -0.754529328779739 -1.81325087113814 -3.76566061540083 -7.2570031599565 -5.69870123429732 -9.64986166520552 -6.24255117936568 -3.84319624467329 -7.21017775102095 -1.74020132585005 -5.54790625138716 0.184099821610886 4.81410470442339 2.42871156172319 12.0300737901167
0.461780053919011 -5.80608417337591 -6.43644191568548 -6.66350223367865 -1.473221319372 -1.53541614359075 -3.70412494486029 -7.00715305154974 -6.25775386636908 -10.3165154630488 -6.26697208231146 -3.61714031046087 -10.0905747587031 -2.90154697244818 -8.7270169431513 -2.89590122049505 2.82299755269831 1.70288608724421 10.2882065599615
-1.30313128558072 -7.29352778521451 -5.36710757342252 -7.26247233477506 -1.37118167010221 -2.1094972523776 -1.98666781512174 -5.53822154131803 -3.19037074175748 -7.09476870623502 -4.30457705584439 0.90385418805209 -5.71254748431119 1.12078267010775 -4.4476262959567 1.23959332379428 7.06367855938998 5.82169705304232 16.2392581072721
1.0251841024919 -6.0017819924788 -8.98974280790849 -6.73335128263994 -4.16661696867509 -2.48110633329912 -4.21008544401689 -8.70239310698076 -5.00787978605791 -7.87726264433427 -3.24732833342119 -0.0221486611799762 -6.58932738737627 -0.697378687425093 -5.28005652861162 0.291686482862993 5.70156235261397 3.61809677644209 11.7875685171648
1.66329363042658 -5.84727498834783 -8.85962125604803 -6.5472242528742 -2.1848146611994 -1.25675794428045 -3.47458478754217 -7.59655401056463 -6.46685239618475 -11.0183603460138 -7.89675924127752 -2.91541501825506 -9.63176938837225 -2.8637468511408 -6.32386037653143 -1.53582212274725 3.71529749090021 1.71724489385431 11.1014707391912
-3.15756203044544 -8.97562958110462 -11.4462220798839 -11.2664907108654 -5.09842087138783 -3.96390320171009 -6.77993561137806 -11.4009549747814 -8.41516662944447 -11.0420529972423 -5.68099190105091 -0.0527570377696627 -6.44634796489369 -2.90481735576283 -4.16304375041615 1.43180106769909 4.36735175739635 0.440386043895376 10.278655277599
-5.81698572852395 -12.3772827408531 -14.5915581009605 -14.2127052567222 -7.98932612159036 -6.27022326209329 -8.22627604224465 -13.1673599503257 -10.0519863388755 -11.1749950669029 -5.10986674048684 -1.10942805030129 -4.24285471656106 -1.50474894263528 -4.33102762915872 0.573320744254371 5.53785073540427 2.90604436180808 10.812806484916
-3.68098658648404 -10.6903325947848 -12.6475908192721 -10.7033597859469 -7.90318888750943 -5.37416094866666 -9.98612994280728 -14.2896234425631 -14.7200929555026 -10.3355028065768 -6.12853259173307 -1.77316111651334 -5.77418536272916 -1.74338740435514 -4.12560290423307 0.938623246279629 5.39475327405063 3.37247830304232 11.5977552500638
-0.530685433474453 -7.68321419629184 -5.68770981701937 -9.64113999280062 -3.63220597180453 -5.89302063855258 -10.7536735621366 -14.0935821619901 -13.757629403201 -12.2491474238309 -7.53654862317172 -3.14754486950961 0.412368765744297 -0.136310586062343 -2.77009392651645 2.47159766283902 6.62949561205777 3.41186522570523 13.1823749455539
-0.443279266357422 -5.27181243896484 -6.7533016204834 -12.600004196167 -5.84811019897461 -13.4999294281006 -13.4222354888916 -18.2955379486084 -15.9301128387451 -15.7981052398682 -10.3681983947754 -6.51515007019043 -3.16630554199219 -2.03472709655762 -3.96372222900391 2.2203369140625 5.35693264007568 1.8471736907959 9.55632972717285
0.755958782542837 -3.55216003764759 -4.21882416118275 -11.4406621586193 -4.72247673381458 -14.8797319065441 -11.319543613087 -15.3205430637706 -10.6988351475109 -11.907829059254 -7.95025040019642 -7.51725555766712 -1.82855965007435 -0.54983879436146 -2.42725159038197 1.98390029560436 6.4262039531361 4.11474059711803 12.2456004489552
2.52228384884921 -3.06437462893399 -3.34222573367032 -9.21646660891446 -3.16379136172208 -7.1131855877963 -10.5943390759555 -14.4811551007358 -14.728458109769 -11.3330723675815 -7.68526810732755 -9.1627232464877 -2.93485039797696 -1.25871438113126 -2.69239396181974 2.91017180356112 5.1711972323331 3.08087759884921 11.9432190028104
-3.84079686945135 -12.0328706914728 -9.92513410394842 -11.8628362829035 -7.0731462652033 -9.56495992487127 -14.9458784276789 -14.9765485936945 -13.4257215673273 -11.3732542211359 -7.72494451349432 -11.1850828344172 -3.48471586054022 -0.226140421087091 -1.11642782037908 3.48227556402033 5.72355325872248 3.88818033391779 11.5423713510687
-5.25118966536088 -11.0508150620894 -16.2430738969283 -13.5114607377486 -7.90295358137651 -17.4090170426802 -12.5202688737349 -17.5539602799849 -16.1115431352095 -12.5444464250044 -8.71649690107866 -8.34898324446245 -2.25429101423784 -1.02484269575639 -3.77886529402299 1.3118730024858 4.68925909562545 3.1907849745317 10.7324300245805
-2.88877795826305 -6.99265407215465 -13.8971187938343 -14.7791263927113 -7.85627101551403 -15.8952648509632 -14.219121204723 -14.2682354320179 -12.2126476634632 -7.24498675953258 -7.84188769947399 -6.09984325062145 0.180325282703745 -0.0694935191761381 -2.04668925892223 4.18439461101185 6.10670067180287 2.85014034618031 12.6519367824901
0.554177431626755 -3.99015697999434 -10.2696922735734 -7.48728069825606 -13.3161381201311 -13.7781742529436 -14.7427700476213 -10.5964668707414 -14.8525837378068 -10.0138424353166 -9.56708416505293 -7.69425663514571 -1.85056194825606 -1.83562359376387 -4.31862530274825 2.37812152342363 4.12099280790849 1.288275866075 11.9277993722395
-1.87166971726851 -7.49616808457808 -12.7247294859453 -13.1621417479082 -12.6932696775957 -15.7643718199296 -14.3109034971757 -10.0935630278154 -14.3573359922929 -11.3524665312334 -6.5229548887773 -9.73066896958785 -2.24466318650679 -1.19305796189742 -4.79444880052046 1.78019910292192 4.42140584425493 2.71678929762407 12.5534759087996
-1.28919821652499 -6.46821242245761 -10.5780261126432 -14.5941832629117 -17.3963759509 -17.1800940600309 -16.4391310778531 -11.1673224535855 -12.0184462634 -9.16783362301913 -5.00059157284823 -7.82504874142733 -1.25813513669101 -0.773573216524991 -3.43019514950839 3.28672761050138 6.13489979830655 3.39862984743985 13.0358106526462
-3.04443316026168 -7.22518686814742 -11.5828872160478 -13.2366633848711 -8.66051439805464 -10.0488563017412 -10.5648017363115 -14.2688212828203 -8.41603807969527 -11.2753711180253 -7.63919214768843 -4.99663881822066 -0.69854311509566 -0.468957467512652 -2.8627067045732 3.37905927137895 5.98876710371538 3.03360600904985 14.5003613992171
-0.763430838151411 -5.89315724806352 -8.9086010499434 -11.330462698503 -10.0325481934981 -19.536330465837 -15.5871384187178 -16.363608603044 -9.99063420729204 -10.4862587495284 -5.66021275953813 -5.38285375074907 1.00144266648726 1.63272738023238 -1.3835823579268 5.32813238664107 6.99730371995406 4.98597597642378 15.4821565107866
-2.3882209777832 -8.18179626464844 -10.5032760620117 -12.5558025360107 -6.52150268554687 -15.2334300994873 -11.2735015869141 -13.1884624481201 -7.42419548034668 -5.01590270996094 -6.82027549743652 -10.1474563598633 -3.32378311157226 -0.462344360351562 -2.3783447265625 4.31548290252686 5.19272022247315 4.06289558410645 13.6675556182861
-1.4512525731867 -4.35951291864568 -10.5133825475519 -11.5673261815851 -7.72516881769354 -11.9466978246515 -13.1717249090021 -14.2759042913263 -7.87184774225408 -7.98513089960272 -10.336115472967 -5.58840810602361 -3.48326551263983 -1.96795331781561 -2.84809552972967 2.85379732305353 4.66338670903986 1.36938417608088 11.9607743089849
1.50152883529663 -2.16675462722778 -6.94193544387817 -11.0074910163879 -7.26214876174927 -17.2756909370422 -10.1319664955139 -13.991808795929 -11.8163403511047 -7.26048746109009 -9.18018617630005 -6.0764645576477 -4.17529764175415 -2.25317468643188 -4.04146852493286 3.62747488021851 4.70135412216187 1.40123472213745 10.4212885856628
1.61445750323209 -5.9706770029935 -3.54176197918979 -10.854832276431 -5.81317768963901 -11.642113312808 -7.13870297345248 -10.986366852847 -8.816746338931 -5.46125279339877 -8.24311695965854 -5.6133714762601 -2.70007763775912 -2.26388035687533 -2.60198460492221 4.18724860278043 4.96357668963346 1.16115511980924 9.50048293200406
1.09025767066262 -2.12534711144187 -7.90241811058738 -7.15670392296531 -6.46510693810203 -12.374832127311 -10.1871795394204 -13.683353398063 -7.66381070397117 -7.55294034264304 -11.3294296004555 -6.58091923973777 -4.54162785790183 -2.2403735854409 -3.49009892723777 2.92834284522317 5.23013308264992 1.43696024634621 12.6903519890525
0.755552708018911 -4.91866833079945 -6.71684986461293 -11.1327281605114 -7.37534862865101 -11.2913394581188 -10.7430377613414 -12.3299804340709 -5.47945553172718 -5.5111137043346 -8.67404705394398 -4.40585094798695 -3.5692420612682 -1.30140453685414 -3.08223301280628 2.93436282764782 5.99650519977916 2.38586467396129 12.1157788623463
3.02481897527521 -2.15318433588201 -4.37026159113104 -5.16698781793768 -4.25719587152654 -8.86685506647283 -6.99059049432928 -11.2647012883967 -5.8708814794367 -6.1997274572199 -7.51010267084295 -3.03440801447088 -0.0272764379327946 0.167038518732245 -3.06722013300115 3.56852205449885 6.68242891485041 3.86145837957209 13.778157789057
-2.10593367489901 -3.58102370175448 -11.2970213976773 -7.07307959469882 -6.34026480588046 -14.5845828143033 -10.5174384203824 -11.7590422717008 -6.14403677853671 -4.8224043932828 -4.89239455136386 -0.972663411227138 2.3498139294711 1.93144082156095 -1.76592780026522 4.15865658846769 8.03793858614835 6.00254868594083 13.8038802060214
0.789947006919167 -5.63462689139626 -6.90940716483376 -8.33910610892556 -4.23279049613259 -10.7695107720115 -5.77181484915993 -9.500345732949 -5.53973438956521 -2.51347782828591 -5.05720570304177 -0.717634703896262 1.30269572518089 0.697352860190652 -1.78990414359353 4.41655204079368 7.84783885262229 4.95291564247825 14.6870498397134
2.56276665600863 -0.17852820483121 -5.68350066271695 -8.26694335070523 -5.36885298815641 -7.8019641789523 -4.86358679858121 -8.32214583483609 -6.71924246874723 -2.54489173022183 -4.94153632250699 -2.96798361864957 0.243104561892423 -2.60036505785855 -1.70787848559293 3.25275574597445 5.93818531903354 1.98750649365512 11.7777467814359
0.886577172712848 -5.83356709913774 -6.06192441420121 -9.69388432936235 -7.37138219313188 -12.6405682130293 -8.76898808912797 -12.5549397035079 -10.9646153016524 -6.34867330030961 -9.03908772902055 -5.66389127211137 -2.43034215406938 -4.25639577345414 -2.83585973219438 1.42594866319136 3.2427173094316 -0.487526373429731 8.84445242448287
1.19828056855635 -4.21056533293291 -4.10303473906083 -7.74451041655107 -5.01798034147783 -9.81309295134111 -7.26779532866044 -11.880164866014 -8.85106826262041 -6.72039962248369 -11.2277982278304 -8.6390664620833 -4.77666068510576 -4.14557052092119 -3.56272292570634 1.6445085959001 3.18468880219893 -0.4492299600081 8.75784229798751
-4.36103454069658 -8.44240966276689 -6.71219840483232 -13.7629701180892 -9.0332013650374 -15.280990747972 -10.2967759652571 -14.2257958932356 -9.97699370817705 -6.47060218290849 -8.54438796476884 -3.74152961210771 -1.64239898161455 -2.1195107980208 -2.38147750334306 2.45534882111983 5.16006741090254 1.957649083571 10.5296247915788
-3.20173364119096 -6.27096467451616 -6.82481866316362 -13.5501261277632 -9.54504304365678 -17.5289469285445 -14.472199492021 -16.3966455979781 -11.231705717607 -8.96701913313432 -10.6113577409224 -5.34669213728471 -3.48418717817827 -3.87137513594194 -3.36339097456499 1.17627424760298 3.46288580460982 -0.511687330766158 8.71171469254927
-1.70039983229204 -5.34869428114457 -8.03638501600786 -14.3254608674483 -7.18307156996293 -16.1812462373213 -13.2371811433272 -15.7623047395186 -10.6736301942305 -8.15456242994829 -10.5941299958663 -7.53539128737016 -3.97630544142289 -4.18831677870317 -5.30108876661821 0.127898736433551 3.37756495042281 -0.179918722672895 9.10759119554
-5.1766772183505 -2.19694470492276 -5.7374739560214 -11.2131094845858 -5.32014226046476 -14.8841357144442 -13.0661349209872 -14.2771105679599 -7.51331471529874 -7.64014004794034 -9.61682843295011 -5.29785489169034 -3.68763684359464 -4.04203175631437 -5.61438893404874 -0.12968777743253 2.9689641085538 0.137112149325283 9.11924982937899
-2.8465629490939 -5.15762862292203 -4.6710487279025 -12.1696449193087 -5.8000884923068 -15.0788570317355 -11.2697006138888 -14.763549414548 -9.14937743273648 -7.76405104723844 -10.771304694089 -9.11051711169156 -5.64220770922574 -5.37533911791715 -5.07810172167691 -1.94362792101773 3.0783351984891 -0.533052054318514 11.0881351557645
-3.67598911632191 -6.92476269115101 -4.82002064098011 -12.1572265278209 -4.5765533100475 -12.3395385395397 -12.6478042255748 -12.4642448078502 -5.68271824229847 -7.29605480540883 -7.69976803172719 -1.89820667613636 -1.06138798106801 -2.27229687083851 -2.49716183055531 0.995971714366565 5.43131927143444 1.50631145130504 13.6623158801686
-4.11440289237283 -8.13120281913064 -5.70574009635232 -13.347114684365 -6.06475079276345 -15.5409089348533 -14.0280762932517 -13.4820252678611 -6.58841908194802 -7.6970025322654 -9.63863575675271 -3.73213398673318 -4.3371449730613 -2.76502049186013 -2.93626797415994 1.51621806404807 5.32259833595969 1.53737628243186 12.9071854331277
-8.64477596282959 -10.9427591323853 -7.7352014541626 -14.53079662323 -7.32509860992432 -14.031040763855 -14.1539884567261 -10.8856740951538 -8.043678855896 -11.3667932510376 -6.15655765533447 -3.7774435043335 -2.35356006622315 -2.75085697174072 -3.00270519256592 2.00760402679443 4.44342174530029 0.636992835998534 11.9575532913208
-4.65162673430009 -5.92035880522295 -7.59614386992021 -13.6325608773665 -6.00448623137041 -11.96075072722 -15.6469918771224 -13.9838220162825 -8.58997359709306 -11.045057444139 -7.98544898466631 0.00628838105635054 -2.79713454680009 -3.73028197722002 -4.40394797758623 0.727489324049515 3.99075302644209 -0.14412322477861 11.820026250319
-3.23692092028531 -4.85306891528043 -5.50506743517789 -12.5652099522677 -5.7423435124484 -15.0167842778293 -14.3775020512668 -11.4423690709201 -6.15913542834195 -9.34780463305387 -6.5815483006564 0.0333408442410565 -2.16402396288785 -3.03823813525113 -4.33756598559293 -0.216292944821443 4.13382187756625 0.836214455691252 11.1341117945584
-3.60253602808172 -4.26077920740301 -2.59279710596258 -8.8331840688532 -1.2423580343073 -7.99734956567938 -10.8793876821345 -9.82268792932684 -4.52921754663641 -9.15919763391668 -7.50234681909734 -1.62809640711004 -2.2742241079157 -3.92554933374578 -5.19620401209051 0.591626340692695 3.6649848764593 0.68995016271418 11.4373599832708
-3.8129808512601 -7.05910511883823 -4.22943325909701 -11.5156919566068 -4.10390873822299 -12.6342508402738 -11.111477097598 -10.8060266581449 -4.16871663006869 -6.58377667340365 -4.80603047284213 1.16425494280728 0.164401808652009 -3.24031468304721 -5.01715107831088 -0.518196305361663 4.18329981890592 1.50734690752896 12.2295020016757
-1.00076527162032 -3.30834621949629 -6.50096935792403 -11.8370899633928 -5.01944584413008 -11.9419006781145 -12.2277283148332 -12.8756451086564 -6.01001781983809 -8.05708927674727 -6.68211788697676 0.275964312119918 -1.20427746339278 -2.76460690064864 -5.64459270997481 0.292033724351363 4.33012538389726 1.67297320799394 11.9004483743147
-1.76836201927879 -3.61873242638328 -7.38405987999656 -11.1269092299721 -3.8912410475991 -11.5454768874428 -11.9915141799233 -11.0516280867837 -4.39789197228172 -7.67741009972312 -6.09993169090965 -0.323101017691872 -2.3048095443032 -2.18119809410789 -4.73784825585105 0.928422953865745 5.40956595160744 2.68062403418801 12.3899660370567
-1.7641111460599 -2.42634449872104 -5.67785130414096 -8.70400486859408 -0.934046372500333 -7.10105191144076 -11.814268693057 -13.0938726511869 -6.37512646588412 -9.86025296124545 -7.62076626690951 -2.90075932416049 -8.28462658795443 -2.39909993084994 -5.26671849164096 0.585179701718417 4.68474902239713 1.85329379168424 13.2922376545993
-0.635556186329236 -0.60132500041615 -4.6244630466808 -8.00402160991322 0.679808651317249 -6.14685150493275 -10.2318296085704 -9.42587753642689 -7.34410759318959 -7.55168434489857 -7.15894790996205 -10.9447545658458 -5.50885483134877 -3.17539306987416 -4.97435661662709 -0.223170245777478 4.62454036365856 1.9862490047108 13.3301992763172
0.50638763254339 2.36625663583929 -0.930093843286688 -6.91396530324763 -1.9999886339361 -9.97737320119684 -8.65413673574274 -13.3935585802252 -10.3174725359136 -7.86544998342341 -11.3095494096929 -9.61897285634821 -3.68620880300348 -2.39531906301325 -5.49916275197809 0.305890958959406 4.57296077554876 2.09623901193792 12.6272200757807
0.857016528736462 0.577471698414197 -2.98025420795787 -9.81620315204967 -4.68980506550182 -12.0227995265614 -10.798716579784 -14.972601925243 -9.19360450397838 -12.6283884395253 -12.5068483699452 -7.77194312702526 -5.04878715168346 -3.37229827534069 -5.09177306782115 0.260146106373181 3.52697655070912 1.34016891826283 12.3723234783519
0.0195923631841488 -0.501605909520929 -3.35871116464788 -9.48121444528753 -3.07402221506292 -10.5571154767817 -11.1632365400141 -14.7752856427973 -9.50366584604437 -12.2555197889155 -12.3621882612055 -7.48223678415472 -5.20453254526312 -3.14974777048284 -5.61376754587347 0.535894471948797 4.19210155660456 1.27933128530329 11.7099772279913
-2.16799170754173 -3.98430640480735 -4.55959517739036 -11.1979561545632 -3.35419280312278 -8.44939048073509 -13.2972202994607 -13.0145588614724 -7.83454711220481 -11.8028031089089 -10.4594822623513 -10.8847885825417 -3.22431189797141 0.0040835640647181 -2.1665020682595 4.3914641640403 7.09261505820534 3.11997215964577 14.4486150047996
-1.37283739610152 -2.48952898545699 -3.39396891160445 -10.1799205259843 -2.30095324082808 -8.95584520860152 -11.8555262999101 -10.6475852446123 -4.65741381211714 -8.69267115159468 -6.78275522752241 -8.83131632371382 -6.53749117417769 -0.68128428025679 -3.21284136338667 3.67595067457719 5.69488110975786 1.93356099562212 12.6751505418257
-0.461138664592397 -0.312148033488882 -2.85275167118419 -9.07649701725353 -2.44394200931896 -8.68030637394298 -12.7392968524586 -13.6616410602223 -7.61266225468029 -9.14384549747814 -6.78854077946056 -8.92020696293224 -4.74716085087169 -1.11793988834728 -2.92596715580333 3.09490496028553 6.26478201259266 2.23064142573963 14.2867532383312
-0.123800875923852 -2.52634299018166 -2.28248846747659 -8.14466536261819 -2.29762900092385 -8.73944151618264 -11.9325948975303 -14.9723554871299 -10.241428973458 -13.2656027100303 -7.67910635688088 -4.74756300666116 -5.6017729065635 -2.1420732758262 -3.34287131049416 2.67225587151267 5.43769204399802 1.56614625237205 13.1929582335732
2.67754681327126 -1.64593188545921 0.752036406777123 -6.00332515022971 1.08522923209451 -6.15768878243186 -8.49202029488303 -8.53404681465842 -3.02504985115745 -3.49560801766135 -4.16104380867698 -5.63446490547874 -9.2559344031594 -2.07938830635764 -4.18806140206077 2.17921002127908 4.31555397727273 1.7390721581199 13.2597044251182
1.06580360585993 -2.88275710886175 -2.58350364511663 -7.72211639230902 -0.942287367040461 -7.80966178720648 -11.7817782575434 -9.30247299020941 -10.3287982160395 -10.8571414167231 -5.71857063120062 -5.05763809030706 -7.9838980848139 -0.267263334447687 -2.47355834787542 3.43549545461481 6.48662098104304 2.55034263784235 14.6095887010748
2.0570894501426 -0.223821041800758 -1.3469575621865 -8.29334771416404 -3.20915925286033 -8.92581116936423 -13.4012540557168 -10.8769105651162 -9.02139794609763 -13.0142186858437 -7.24301469109275 -12.4180082061074 -4.86624085686423 -3.04042374870994 -2.9266751982949 1.676357867501 5.35977423407815 1.7909761688926 14.4785996697166
2.22115194147283 -1.75318849736994 -0.952224141901191 -7.82392061406916 -1.42741144353693 -9.75197160894221 -9.89644563848322 -12.0272096460516 -7.81195009404963 -10.1576989954168 -9.40800989324396 -11.0837987726385 -4.90336931402033 -1.00671709234064 -2.34310854131525 3.21089422052557 5.37324010675604 2.41906606500799 13.7789331609553
1.14635491804643 -3.91910910172896 -0.504298921064898 -8.36578917069869 -3.52011465592818 -14.0625951246782 -9.44184851212935 -14.7461316542192 -14.8920171217485 -11.2382619337602 -9.38425039811568 -12.1432645277544 -4.62562918229537 -0.0761258558793507 -1.52596640153365 4.2276346726851 6.67893338636918 2.30751824812456 14.6402709527449
2.05673431049694 -3.89910866130482 -3.1676271091808 -11.0041272770275 -5.15735985149037 -12.3149221073497 -11.5425775181163 -16.4318463932384 -14.2260816227306 -12.8705213199962 -7.23897148479115 -4.19429375041615 -3.92964722026478 0.333385692943228 -0.924224628101694 5.25651668201793 6.92196010242809 2.7950422633778 15.6483175624501
-2.60435811823065 -11.0106748754328 -4.94555990045721 -9.56793157404119 -2.83820096796209 -6.33727208917791 -8.63330594843084 -8.58065931146795 -3.38574163263494 -5.08995382135565 -6.90176908319647 -1.62513295953924 -6.398602884466 0.593004781549627 -1.52329389398748 5.09880312139338 7.40491827184504 4.56282957250422 16.8728109186346
-1.64448554299095 -9.92730910561302 -4.43164641640403 -8.8376560904763 -2.25800711891868 -5.3621865012429 -8.02698333046653 -5.28722579262474 -0.647216866233133 -3.60699279091575 -3.62297827980735 2.47033684470437 -0.449714730002665 3.49483673789284 -0.924135277488016 6.3234299919822 8.68608181693337 6.31701653220437 16.6431342861869
-0.381764134493743 -7.75990172299472 -4.09486838254062 -10.2229601946744 -5.53830977353183 -13.3039958086881 -10.7361018267545 -6.28556700619784 -3.21544905575839 -7.26554556759921 -3.60089560422031 0.75257615176114 -5.69265242489902 1.25586442080411 -3.71419592770663 3.54650620547208 5.26592473116788 3.1590855511752 12.8588464650241
-1.502621754733 -6.49597845944491 -8.90103064450351 -10.8326197710904 -3.56911383542148 -7.21027289303866 -11.1474734393033 -11.4653426257047 -6.11296950253573 -9.52554999264804 -5.98087798031894 -0.952382191744718 -6.54264555844394 1.0883149060336 -3.02374182614413 3.50346745577725 4.68406476107511 1.28421486941251 12.0305437001315
-0.278726699135522 -5.5086709282615 -5.52849781729958 -10.7601395867088 -3.2733250878074 -10.2704869530418 -9.88653767325662 -8.44518673636697 -2.25467312552712 -5.71092808463357 -4.68540775992654 0.933383820273658 -4.9627496025779 2.10984980843284 -2.22304356314919 4.91036879799583 7.0816611029885 2.69583499214866 11.7340553977273
-0.131061475927179 -5.88961784189398 -5.42804900949652 -10.4925250226801 -3.1843260938471 -7.17242614572698 -9.41513816660101 -10.8966731244867 -3.79658309763128 -5.41048805063421 -4.95127097910101 0.106414872949774 -4.96970931833441 3.1493035143072 -1.32695762460882 4.57508762533014 7.44133194143122 3.69036110097712 11.4328509157354
2.89103591225364 -3.18881142356179 -3.56482613303445 -9.7467776558616 -1.22009003379128 -8.33348763205789 -10.0216552040794 -10.793479087136 -5.03346932151101 -8.17541420676492 -6.10812294699929 -1.40148270346902 -7.16197693564675 1.64319503090598 -3.27370751120828 2.06958853981711 5.97154891274192 1.39088141701438 10.0010985114358
0.118985046039928 -7.41959108005871 -6.47871507297863 -10.9769183505665 -3.52647889744152 -7.64815438877453 -11.2523547519337 -11.6394587863575 -5.29205239902843 -8.26814378391613 -6.84229577671398 -1.66354859958996 -3.46702111851085 4.29742800105702 0.888712752949107 6.04635607112538 9.59464250911366 4.61146913875233 14.3895558010448
-1.89828844937411 -7.72537966641513 -11.1945244875821 -7.21727915677157 -6.63591929349032 -3.49224062832919 -10.5299088564786 -9.25045176419345 -7.6693245974454 -9.38092776211825 -4.31425829800693 -0.809739789095794 -4.02920695218173 4.48145703402432 0.726654330166902 6.74671773043546 7.01586655703458 2.74687413302335 11.9803731831637
-3.23666252656416 -9.99230446382002 -12.1453882650896 -11.7484327749772 -6.49718918366866 -4.99276985688643 -8.86260666413741 -9.60862221284346 -4.17891182465987 -7.08245911164717 -5.89544548554854 -0.0507799582047888 -3.90993179841475 4.62300429777666 0.0558217568831019 6.93490348295732 7.20178447203203 3.49494681791826 15.3043149514632
-1.81672645048662 -5.74199462370439 -11.0056550546126 -6.87046218351884 -4.36452079252763 -2.03148246244951 -8.52663588957353 -8.04182219938798 -5.31098151640458 -8.00562262968583 -3.40548110441728 0.464611287550493 -3.12787223295732 5.41968941255049 -1.87286162809892 4.55548214478926 5.65349888368086 4.72433590455489 15.313875432448
1.01490406556563 -3.0732383294539 -8.67368884520097 -7.73475642637773 -2.92372127012773 -3.32104869322343 -7.49785418943925 -9.4935321374373 -3.90121837095781 -7.5852069421248 -5.81859012083574 -1.45875735716386 -3.70377726988359 4.98264412446456 -1.1774749322371 4.70135979218917 6.42827610536055 4.2453127340837 14.8502674536272
-2.10126091350208 -7.72297455180775 -10.9203069340099 -6.54569221843373 -4.92082191814076 -2.36304260600697 -8.88266350139271 -11.4360177646984 -8.01214195598255 -10.3689973484386 -4.40727020610462 -3.1497762333263 -4.58673263896595 1.70061515461315 -1.00812889445912 5.41297172199596 5.44476150165905 0.31028197895397 10.96720718037
-1.68886320807717 -5.73392431952736 -7.44930212714455 -7.10225050666115 -4.08980505683205 -3.37839834906838 -8.00692122199318 -12.1429266236045 -10.3923849365928 -10.0170797608115 -3.69075911261818 -1.61859648444436 -5.01190703131936 1.45364053032615 -3.54346792914651 3.63428551933982 5.47197015068748 0.963694164969706 12.8121276595376
-0.430035062269731 -8.2769455389543 -4.16316074891524 -8.89056057496504 -1.93423504395918 -3.00622982545332 -7.35662502809004 -11.8926433996721 -10.484367795424 -7.3719047979875 -3.51902050538497 -5.95314259095625 -4.97746319337325 2.19459681944414 -2.57383389039473 4.20787291960283 5.65628962950273 0.874560884995894 13.5095677895979
-1.13803807171908 -5.79653683575717 -5.08494702252475 -9.64989224347201 -3.30817547711459 -3.50407353314487 -10.5343374339017 -11.5692609873685 -11.9773878184232 -8.13006916913119 -5.68282452496615 -8.65978375348178 -2.01983204754916 3.90445098009976 -0.0701746073636151 6.74269160357388 6.08053454485806 1.20692309466275 11.5042620572177
-0.73041857806119 -5.77828158465299 -5.05628336993131 -4.88665522662076 -3.29880465594205 -2.48066081133756 -8.10826434222135 -11.6867422017184 -11.086215392026 -7.17853488055142 -4.06617106524381 -5.95126856890592 -2.41188944903287 4.31054745587436 -0.693921461972323 5.98030243786899 7.34705029400912 2.58159504803744 12.4782510844144
0.725030777671119 -7.93502629019997 -2.9007607720115 -5.67970478751443 -1.29445660331033 -3.73644077994607 -5.50688755728982 -10.374536635659 -11.9188405297019 -7.41958821036599 -6.73186505057595 -9.31705296256326 -5.04290402152322 2.42190539620139 -1.64143574454568 4.42059886238792 4.37705027840354 0.0749701239845955 11.8875054099343
1.0062033739957 -7.06489495364102 -2.76254204836759 -5.64484147158536 -0.680197993191804 -2.95751504031094 -6.96627167788419 -10.9802868756381 -13.1998856457797 -8.66137246218594 -10.2957909497348 -13.0752365979281 -5.45416955080899 0.378454884615813 -6.12028054324063 -0.716433802517976 2.85961790951816 -1.35555962649259 10.9123684969815
1.46397895812988 -7.1463191986084 -1.26667289733887 -5.25853805541992 0.983563613891601 -1.63762931823731 -7.84807281494141 -10.5347259521484 -12.1932914733887 -13.1326969146729 -9.81906204223633 -10.9749496459961 -4.58156852722168 1.00607032775879 -6.5924861907959 -0.851200866699219 3.38335342407226 0.869506072998046 13.567036819458
1.10914168791338 -5.90898193879561 -1.63206543488936 -4.9854380087419 1.61361442045732 -1.14822067780928 -5.8079592184587 -9.00101151032881 -10.0269419149919 -12.9196421103044 -9.68865837617354 -10.1416651205583 -4.75232567353682 1.86061225370927 -4.89162506623702 1.16508803801103 4.57261882261797 2.32597098784013 15.2790163560347
-0.169518895582719 -7.7836126761003 -3.17509598298506 -5.29576057954268 -0.1654371695085 -2.48964066071944 -6.70222038789229 -10.0984339193864 -10.5283464865251 -10.0234293417497 -4.47694534821944 -6.14156479402022 -6.86864800019698 2.00043349699541 -4.21190971894698 2.29886489347978 5.78757338957353 2.39787154631181 13.5264330430464
-1.79555143009533 -3.66239942203869 -3.38580716740001 -4.1980038989674 1.04664598811756 -3.54797185551037 -6.07532132755626 -8.94538701664318 -10.3294450153004 -9.84796537052501 -5.43476880680431 -7.11052526127208 -8.2641660083424 -0.887823234904896 -5.93199170719494 -0.27031911503185 3.92213522304188 0.592582572590221 12.7966464649547
-3.49699941114946 3.01012835069136 -2.20056882338091 -2.82667127089067 0.406177850203079 -3.62602200941606 -9.97336545424028 -8.23036733107134 -11.8413502259688 -8.16907277540727 -6.02086987928911 -9.6106144471602 -8.22331586317583 -1.90828481154009 -6.45501676039262 -0.270782141251999 2.08710131211714 -1.43256345228716 11.6039536909624
-6.17857401587746 -6.31112520911477 -3.23415415503762 -7.56149523474953 -0.662367274544454 -2.93892519690774 -9.19204371192238 -10.0603985092857 -11.811451365731 -7.61114924170754 -5.82916681983254 -7.76776926734231 -6.70397227027199 -1.08930437781594 -6.37344973304055 0.114535877921366 2.16142995140769 -0.961290766976095 12.3910732962868
-5.93644765507091 -6.23401692997325 -2.45962003361095 -5.34903577457775 0.711665595661511 -0.661758934367786 -8.14714482914318 -9.25133184086193 -9.64504674564708 -10.615734611858 -5.41228917728771 -6.15869954716075 -3.56035092960704 1.87380167354237 -4.08232549320568 2.1146654735912 4.46261068690907 1.24249979365956 13.5473117481578
-5.59164204163985 -2.35135426087813 -3.90929569764571 -7.46347775025801 -1.39076199098067 -3.76389851136641 -10.4594150976701 -11.1660934881731 -11.4056869940324 -8.06262936158614 -4.69327892823653 -7.02241482301192 -3.87532581849532 0.43264804319902 -1.79015697999434 3.42937789396806 4.82932029203935 0.292873720689254 13.9946378274397
-4.84780517057939 -4.65855422453447 -4.45147529081865 -8.50566306547685 -1.23995223478838 -4.07032981352373 -9.26565757231279 -9.88009276823564 -9.92874160246416 -10.5132524056868 -4.73689284758134 -6.57257285551592 -4.27511802153154 1.01643547578291 -2.5841046853499 2.31947884126143 4.71142468018965 1.27108559174971 14.4533222631975
-7.86206520253962 -11.9704674547369 -7.61729133779352 -8.19657028371638 -2.68463981801813 -3.4170540636236 -8.40074432546442 -11.3669785326177 -10.1158894365484 -10.4444016283209 -4.21028602773493 -6.50850380117243 -5.84797752553767 1.48743354623968 -2.19819725210017 3.10437690561468 5.40916835611517 1.61069022958929 13.7401143247431
-7.87146411375566 -14.0460246606307 -8.46744761900468 -10.9373210473494 -4.14964518980547 -6.58868823484941 -6.65271983580156 -11.1517547173934 -10.3359130425887 -11.3228019280867 -5.17590365843339 -5.30999408201738 -3.01978717283769 3.33767284913496 -0.731689791245895 4.72271217866377 6.91270985169844 2.82133831544356 15.3002873854204
-0.939876643094149 -6.67538651553067 -4.0795918377963 -7.81838044253263 -0.457771387967195 -3.5395298871127 -9.08253487673673 -11.9929047497836 -12.9738408001986 -10.8287030133334 -5.43194779482755 -6.99425705996427 -5.96481522646817 0.451873692599211 -2.26453789797696 2.92970648678866 5.2729758349332 0.723663243380461 12.9248470393094
-5.15191725817593 -9.89962462511929 -10.5571048649875 -11.0269973668185 -4.8211276921359 -5.03571967211636 -10.6243312748996 -12.1816528233615 -11.9899070653048 -10.0930774602023 -4.58280829516324 -4.52229193774136 -4.9442909154025 1.45787354382602 -0.706600943478669 4.93489285382358 5.98857232007114 1.27795906933871 13.6549179163846
-3.77146837061102 -9.08284494226629 -5.90210077112371 -7.41588327234442 -1.28905031030828 -2.71552583521063 -8.17153093164617 -10.295321672613 -11.1313125783747 -8.58010598962957 -4.20959016626531 -5.29212686365301 -2.38845369165594 2.75203016454523 -2.36786577051336 4.64434316808527 6.59262540990656 2.69293287450617 14.2987649744207
-5.53534366434271 -12.152987020666 -8.42996265237982 -11.2476697141474 -4.29721690958197 -4.56621791666204 -10.8747334653681 -11.9219403440302 -13.0321870023554 -10.4441762143915 -6.56625415628607 -6.87920810526068 -5.8399262601679 0.478291971033268 -4.5856709653681 2.1744665926153 2.96398494893854 -0.0220055753534503 11.866155130213
-6.50600482767279 -11.6737218076533 -6.68225719278509 -10.8925061399286 -2.91426326578314 -4.10979129617865 -11.6360783750361 -12.491983907873 -12.1443963224238 -8.88645603006536 -4.42923404520208 -4.13098003214056 -2.26756526773626 2.02713535482233 -3.5955586606806 2.64903591329401 5.27686260396784 1.47338436300104 13.6616763895208
-1.415831600536 -7.23569205891002 -7.11445716511119 -10.5699015010487 -4.14850524555553 -5.01452163349498 -12.347228084911 -11.2110643733631 -10.9937506068837 -9.61087897907604 -5.08347228657115 -5.2113695491444 -6.6365290034901 0.59004684795033 -3.56788543354381 3.52372642863881 5.00093647349965 1.79192253459584 12.8926062237133
-3.16939197887074 -9.55798374522816 -6.25487171519886 -9.19224964488636 -2.36934124339711 -5.2026160847057 -10.4803546558727 -13.4291309009899 -13.1279452930797 -11.6538718830455 -5.79670368541371 -5.49630199779164 -7.38844906200062 0.330241810191762 -5.2032092701305 1.10551990162243 4.99891437183727 2.047006260265 12.7812048305165
-1.40123173973777 -5.72637555382468 -5.15546986839988 -6.65447995445945 -0.632341358878396 -4.43025204918601 -5.16237637779929 -9.1928825118325 -8.71708485863426 -11.1169700362466 -6.1326904036782 -4.26369855187156 -4.05341717980125 2.87092402198098 -2.6087589003823 3.42834284522317 6.20693686225198 3.43231966712258 12.1806292793968
-0.224010918357155 -5.64417502663352 -5.3648476340554 -3.77932021401145 1.33264878012917 -1.26565978310325 -1.68000266335227 -5.90020797035911 -4.13094565651634 -8.52533576271751 -5.28985831520774 -2.69526335976341 -5.33124587319114 3.08989289023659 -2.9175820090554 3.3736834786155 4.8773570320823 2.57334091880105 13.1238618157127
-0.605338911576705 -6.22481332258745 -1.07923112349077 -3.56825433210893 2.66610540910201 0.745973725752396 -4.82516656355424 -7.6236723466353 -9.43797860579057 -10.5976694627242 -4.90078149275346 -1.72632394270464 -5.53442368940874 2.59045424027876 -4.73459992842241 1.35414137406783 5.68424906297163 3.50817884965376 13.4051920370622
-2.66100707487627 -7.73480430082842 -3.69188895659013 -7.09030929045244 -0.411314158006149 -4.08772292570634 -7.08961120085283 -10.9062367959456 -9.88337722258134 -11.830265192552 -6.2735635323958 -3.78991141752763 -7.09891334013506 1.0468653158708 -4.91894736723467 2.34115204377608 3.05676064057783 1.42313370271162 11.6262720541521
-3.74244628386064 -9.77606330351396 -3.95147834257646 -7.3486627145247 -0.621079783006149 -2.07109961943193 -5.85144744352861 -10.1312631173567 -9.33420691923662 -11.5198758645491 -5.7374738259749 -1.57382140593095 -4.78749785856767 3.35259880586104 -2.99715171293779 2.30357040925459 5.05712475343184 3.24422516389327 13.8057562307878
-4.38835312236439 -9.83307434428822 -4.5066106449474 -7.3013990055431 -0.544093860279428 -2.59405304301869 -3.14961220134388 -7.43782783855091 -7.03019119609486 -11.3898713718761 -6.27706123698841 -2.59785248149525 -7.17429520000111 2.1030027736317 -4.23396087993275 -0.0726754795421236 3.6602766383778 1.33678268085827 11.0437719691883
0.996327842365613 -6.20027784000743 -3.53191426884044 -6.28543332706798 0.542437995563855 -2.65437368046154 -2.63269857059825 -5.23473600040782 -4.93509153019298 -9.84532216678966 -6.48916867863048 -2.29074529301036 -6.19788221012462 2.34476992000233 -4.96066716801036 -0.758766685832629 2.77218004573475 1.39214655269276 10.9342455517162
1.89058583866466 -3.2750673900951 -2.53288370479237 -5.83056360591542 1.18931859623302 -3.19175821651112 -3.97676760066639 -7.35281473506581 -6.97074419368397 -10.9311304699291 -6.42307764400135 -3.80633264888417 -6.04317194331776 2.16588300358165 -2.72339731563221 1.47061818729748 3.82933515201915 1.10807317386974 10.887223183025
1.49101512215354 -4.97813351371072 -3.32528622367165 -5.87580807425759 1.06701915047385 -2.78170521476052 -4.8223012230613 -8.16064388968728 -8.47687084891579 -11.5142930290916 -6.26892407157204 -3.8343919060447 -4.56240399100564 3.65858142159202 -2.60223324515603 3.24686877510764 5.89806144020774 3.00954882881858 13.4460393645547
2.66459344517101 -2.64278150905262 -2.37252546657215 -6.25764776576649 1.26796983372082 -3.56083418239247 -5.81088377345692 -9.68311048854481 -9.4949123989452 -11.5722992550243 -6.34361196864735 -5.95600057948719 -6.23950506557118 2.42899011265148 -0.688012374531137 3.19338105808605 5.29844926487316 1.89928697239269 13.9798929561268
0.560476589202882 -6.24700517654419 -5.30022211074829 -8.77964372634888 -1.99507684707642 -4.73275346755981 -9.40007371902466 -12.5123173713684 -11.7402359962463 -13.766303730011 -8.09927530288696 -6.1748044013977 -6.92046709060669 1.21163206100464 -1.38522691726684 2.63668470382691 3.45139150619507 1.08237295150757 13.1586511611938
0.655842451615769 -5.24185690446333 -4.26986631913618 -6.07589849992232 -0.039290757612747 -3.1352704481645 -2.97948202653365 -6.02139219804243 -8.75551924272017 -10.9511464552446 -5.5041726545854 -8.52281317277388 -6.55959066911177 1.82239404158159 -2.95359167619185 1.03017106489702 3.86932816938921 1.64915528730913 12.8051768823103
3.37794037732211 -2.4054553898898 -2.55786398974332 -4.52369002428922 1.64338608655063 -2.30667761889371 -4.60083846178922 -7.53771857348355 -8.34905127612027 -10.9994895848361 -5.61840705004605 -6.34854392138394 -6.45857504931363 1.71361466321078 -2.02610472765836 0.889975747195159 3.50915451916782 1.72847290906039 13.5369703379544
0.98727738640525 -4.42573797919534 -3.92446387030862 -6.63536131598733 0.173797009207984 -4.48069250800393 -5.06374418952248 -8.22872984626077 -8.93346464850686 -12.479300143502 -7.81261885382913 -7.64838850714944 -8.18360579230569 1.03161752007224 -3.1890703461387 -0.345711352608422 1.92484605095603 0.163915035941383 11.5914138533852
2.03728033412586 0.935216201435434 0.256896270405161 -4.93302987705578 2.48840261806141 -2.83542512546886 -4.96230958591808 -8.26016305576671 -10.3285872806202 -12.2988002170216 -6.98939775120128 -6.55447267185558 -8.49707864414562 -0.110346542705191 -2.15403245579113 -0.783022629130972 2.66790510524403 -0.225830780376089 11.4357788692821
-1.14606426412409 -1.97248981649225 -3.51599834615534 -7.12372921163385 -0.71310184652155 -6.32454631978815 -6.79905269796198 -11.2192320650274 -11.4229178255255 -14.7707724397833 -9.81242511922663 -7.62249897176569 -7.77332065755671 -0.0144934480840497 -0.179072839563542 -0.333400232141667 1.03082324808294 0.0255456144159503 12.9786100560969
-3.09599943161011 -2.84368772506714 -1.49686307907104 -7.68871374130249 -0.211676311492919 -8.04432744979858 -7.70631856918335 -11.1395575523376 -11.9838473320007 -14.6543070793152 -9.9455039024353 -6.04707593917847 -5.56760282516479 2.27703981399536 0.277892398834229 1.1072361946106 3.16074876785278 -0.4529559135437 9.62924604415894
-5.37248142415827 -7.67996128255671 -3.5515776460821 -8.51770504171198 -1.5582915132696 -8.32286174947565 -7.59823711568659 -11.1397639101202 -11.2275191133673 -12.9729891603643 -7.75477512533014 -4.959542352503 -5.03943737203425 3.70614902322943 2.01764385049993 2.9434117490595 5.18548194711859 0.855984609777277 11.5374077970331
-4.03423339670355 -4.76932746713812 -2.51637870615179 -8.21391135996038 -0.580065077001397 -7.38198882883245 -7.2204344922846 -11.3991625959223 -10.3949740583246 -13.7969973737543 -8.96070510690862 -6.66149551218206 -6.67437583749944 1.28815811330622 -1.14394409006292 0.681605989282783 3.41867225820368 0.000590974634345542 9.1513335054571
-3.07756801952015 -4.19836994517933 -2.08660122264515 -8.12343212474476 -0.400827373157849 -10.6031531940807 -6.12845798839222 -7.91217991222035 -10.5869521747936 -13.7194099079479 -9.77220341075551 -7.06003948558461 -8.61087414134633 -0.663637126575818 -3.39725490916859 1.10012630115856 1.50331882130016 -1.27343365062367 7.77187636982311
-9.83199797543612 -9.46894942196933 -4.52880011471835 -10.1970397082242 -3.97391997250644 -12.1350451556119 -7.78117094906894 -7.82148276242343 -9.27050314816562 -13.7723933306607 -10.2016936388883 -6.43628416928378 -7.25304137143222 1.04118622866544 -0.509013280001554 2.2838715466586 3.12645043459806 -0.453248128024015 9.48621071902188
-8.30479588942094 -9.82041516737505 -5.29951062635942 -10.4639050050215 -3.53794827894731 -10.5809208436446 -8.69483151869341 -12.0547768159346 -13.3833557649092 -13.0253540559249 -7.72324719862505 -7.14204945997759 -6.30295339064165 1.62721094651656 0.773573251204056 4.00550875230269 5.00879034562544 0.77196917100386 10.5380652861162
-6.99020669243552 -8.23669335625388 -4.06202218315818 -8.68016335747459 -0.489567730643532 -7.85949227593162 -6.07514664910056 -9.71306130669334 -9.66771218559959 -13.3558606841347 -8.55482575676658 -5.98030564568259 -5.90795228264549 0.664843585274436 -1.68988129875877 2.54042341925881 5.27670004584573 0.401734378121116 11.8566913864829
-8.69029509804465 -7.18887793801047 -6.87132918617942 -8.96428954384544 -1.2214840628884 -6.92328727028586 -6.12034117958762 -7.48637473366477 -9.09660422585227 -12.7621697165749 -8.01003920815208 -6.65906226418235 -7.51720893166282 0.147999884865502 -1.97056281349876 1.75578987815164 3.48020851828835 -1.44424903176047 9.78854668357156
-14.2549767320806 -8.78537414724176 -6.82416961843317 -8.31699608022516 -1.82833526784723 -6.56637809926813 -5.59810684377497 -8.33945129567926 -9.98076484853571 -13.8866982286627 -10.3233074968511 -8.17466209585016 -7.96623848134821 -0.427896959131413 -2.81712577993219 0.385484235936946 3.70573188608343 -1.33048294240778 9.09496833627874
-8.22583468177102 -9.47349817969582 -5.82867701270364 -11.1432560227134 -3.81576998450539 -9.22763140418313 -7.58825571753762 -12.4571636460044 -10.7043045304038 -13.1172245285728 -7.38507158973 -5.24665911414407 -4.78073771216653 1.9711009719155 0.302996800162575 3.95409886620261 6.31755559227683 1.06898610375144 12.0841008879922
-7.03608644658869 -7.30668581182307 -4.88626993352717 -9.80128801519221 -2.35945833379572 -6.28054941350764 -8.74346864873713 -13.2178052728826 -12.5320943659002 -13.7639859979803 -7.91257227117365 -7.05454767400568 -6.48051965886896 0.494379633123224 -5.07488954717463 -0.0253557031804874 4.30088388269598 -0.193309194391425 11.6047717267817
-8.82682594819502 -7.57200607819991 -5.97027382417158 -8.71800980134444 -2.40064987702803 -5.50741562409834 -7.19683632417158 -11.0936411337419 -13.4321478323503 -11.2503298239274 -5.92937454743819 -5.46708092256026 -7.16350540681319 0.490411905808884 -5.47722420258955 0.535469202561814 4.33237090544267 1.02936187223955 10.0973502679305
-8.44711529991843 -5.37759244225242 -5.41145550987937 -8.05816304466941 -1.70911633751609 -3.01373898766257 -8.35360371849753 -10.1036990859292 -4.13784253380515 -5.5378230788491 -6.61672055504539 -7.37827336571433 -4.97459828636863 2.15032732703469 -5.38464391014793 -0.600546238639136 4.90474665381692 1.69743883826516 14.2769037506797
-8.01408233642578 -3.95653381347656 -4.69766082763672 -7.87416114807129 -1.74259986877441 -2.49798812866211 -9.03984870910644 -9.26203002929687 -7.25369873046875 -12.2836822509766 -7.81820526123047 -7.98747291564941 -6.85386505126953 -1.13822402954101 -6.01961936950683 -0.823135757446288 3.6739803314209 -0.0731739044189439 12.5117755889893
-5.39257116317749 -5.31464643478393 -4.07149381637573 -9.66686124801636 -2.09886617660522 -8.96535749435425 -8.46978635787964 -9.97109670639038 -12.8591582298279 -13.8321501731873 -8.04229040145874 -5.92932577133179 -9.64500875473022 -2.4558856010437 -7.90230054855347 -4.50264043807983 1.90529375076294 -2.02961416244507 8.70120458602905
-2.26682935194536 -10.1110657258467 -9.41736684279008 -11.9284409089522 -5.77346501783891 -10.8025654359297 -11.4054287476973 -12.3522385163741 -7.66767392591997 -11.4351776643233 -6.63810239271684 -5.65429387526079 -8.28498731092973 -0.94124875502153 -5.80287633375688 0.290877480940384 4.33429541154341 -0.236132483048873 9.78891672654585
-5.00603238886053 -5.42757169550115 -6.60862485712225 -12.4433836156672 -4.60399953668768 -10.79024068659 -13.8556627446955 -15.2123369390314 -8.78936139887029 -10.7918752843683 -10.1490377599543 -11.7000097448176 -4.85809842889959 -0.405179422551935 -6.69952718561346 0.54373796636408 2.88282831365412 0.530773717706854 12.2120066469366
-4.9213660066778 -1.34854534322565 -1.15079906637018 -8.67736652547663 -1.69062641317194 -7.04927089864557 -13.3912508791143 -15.5886195009405 -9.91062191182917 -13.7160265749151 -10.4616186922247 -10.996679574793 -8.24968364888971 -0.634472162073308 -5.28038814718073 0.191419332677668 3.32078143900091 -0.26483753377741 9.64415141885931
-5.09432228261774 -2.72866829091852 -4.30598266774958 -7.55733688527888 -3.41360290700739 -6.42856796438044 -11.7562313860113 -13.2974472826177 -8.45410545522516 -12.8067360704595 -9.94493301564997 -12.2383633440191 -5.20026977712458 0.205274503881281 -4.69414718801325 1.54211227243597 4.47698776071722 0.888824384862726 11.8592938596552
-3.20043911500411 -0.94675983949141 -6.83793415589766 -6.00283207459883 -3.5887733892961 -0.885854382948441 -7.29718365235762 -9.10418667359786 -6.04280437989668 -10.7472645239397 -9.50934948487715 -10.8156410650773 -4.26018681092696 0.354542116685348 -3.72267117066817 2.87001262144609 5.38046393827959 2.21112857298418 10.798388819261
-4.05497318614613 -4.8994537006725 -5.37167507518421 -7.54027515758168 -4.20711666453968 1.83490413318981 -4.44048839915882 -2.59320598949085 -9.36486011851918 -8.16235691417347 -9.89194256175648 -10.7459865223278 -4.25967937816273 -0.240008891712534 -5.0531058918346 1.60986751209606 5.00690501819957 2.54417461048473 9.45279830585827
-5.8826229355552 -10.275851466439 -7.68361971595071 -6.77075884558938 -3.67076990821145 -0.30034945227883 -7.97685168006203 -8.33293650367043 -7.16116259314797 -12.0843136093833 -8.90169451453469 -9.45229265906594 -3.26239130713723 0.140526554801248 -4.73360560157082 0.867768070914529 3.06035496971824 3.64503934166648 11.4434373595498
-9.94641942110929 -7.36328572359952 -11.6415488156405 -8.09746808138761 -7.41402119723233 -2.86147564974698 -10.8644015225497 -11.7956396969882 -8.20998448458585 -13.6649443539706 -12.751835528287 -10.0034224423495 -5.75185269442472 -0.756216708096591 -6.50401181307706 -0.0573031338778414 3.50839358243075 1.42761355313388 9.27816897305575
-5.96615574576638 -3.59387943961404 -8.77268765189431 -5.68790791251443 -3.8755109093406 -0.656978347084738 -8.40494320609353 -10.2417752526023 -7.81719181754372 -13.1438653252342 -11.6318852684715 -11.4088971398093 -5.20631191947243 -1.6141526482322 -4.23284504630349 0.929207108237527 3.10641314766624 1.30402400276878 6.3207371451638
-3.78815153295344 -1.03102377111261 -5.29007223302668 -2.22838857824152 -1.16947057897394 3.23934099023992 -4.7453143900091 -3.66706922704523 -5.61258009130304 -10.0494602029974 -10.7659442728216 -9.66397550756281 -4.46874883825129 -0.500818998163396 -6.23501470739191 0.0494129354303539 3.87078115289862 3.86586877649481 7.24352666681463
-3.43725696910511 -0.859238780628552 -6.40545765269886 -3.6433517109264 -2.95631710399281 1.87858852039684 -5.42846027721058 -3.73625484813343 -4.24190441478382 -9.20789066661488 -8.36357609141957 -9.0691615711559 -2.23081699718129 0.814785801280628 -1.19205013621937 5.73885711323131 4.6375788081776 6.86189349781383 9.8512714732777
-5.15603429620916 -3.20809156244451 -9.08611280267889 -5.08238393610174 -6.05036527460272 0.0286428278142772 -8.144306009466 -8.31842214410955 -5.86540395563299 -10.8768060857599 -9.2976034337824 -5.13481313532049 -4.98764974420721 -1.68411619013006 -6.84508115595037 0.24667566472834 1.64996927434748 3.65964143926447 6.21044367009943
-4.92648176713423 -4.33192877335982 -5.54292730851607 -4.02275709672408 -2.76976255937056 0.525878386064008 -7.3332066969438 -5.17174391313033 -6.04849676652388 -11.1552091078325 -9.29742483659224 -5.3223767714067 -4.0961747602983 -0.325537248091265 -4.85195402665572 1.28633065657182 4.45343633131547 6.10243077711625 6.9970402284102
-5.40786619186401 -2.36076231002808 -4.06442899703979 -5.7930323600769 -1.23098821640015 -0.987282466888427 -7.6765887260437 -4.72069425582886 -5.03622694015503 -9.89795751571655 -6.84530324935913 -2.89538068771362 -8.08066816329956 -1.37170858383179 -3.81276578903198 0.655282306671143 4.82722024917603 6.50425271987915 6.6840765953064
-5.1433422348716 -4.92860720374367 -4.41925928809426 -7.21765253760598 -0.695784785530783 -2.23060724952004 -9.26954386451028 -7.76728556372903 -4.87515757300637 -9.81026385047219 -8.41831705786965 -2.98293421485207 -7.92157671668313 -0.454310633919455 -4.8569652817466 -0.0391876480796114 3.63374211571433 6.23404767296531 5.47740342400291
-4.41067764975808 -5.09100983359597 -6.20121834494851 -9.49313233115456 -3.17994377829812 -4.43844864585183 -10.7017600319602 -9.47480461814187 -5.11260864951394 -9.0543849251487 -9.92804978110573 -4.48989174582741 -8.4749171517112 -0.898977973244406 -3.827467658303 1.62518241188743 3.3047459342263 6.64676120064475 7.10025431893089
-7.43421794717962 -7.21118785684759 -5.73704006021673 -8.39689685648138 -1.86958553140814 -2.96316387003118 -9.42130710428411 -7.79377414529974 -5.93506480997259 -11.2478337461298 -10.0990243131464 -4.95125819986517 -7.66420604532415 -0.75894405191595 -3.81229640787298 2.07194088155573 5.06481311971491 6.93843982869928 7.48293350393122
-3.93705987930298 -6.1967453956604 -8.47186326980591 -8.30700540542603 -2.12653970718384 -4.05982065200806 -10.3297791481018 -8.29357576370239 -9.73831796646118 -13.8510937690735 -12.3555340766907 -6.82709169387817 -7.9595742225647 -2.32548379898071 -4.85171937942505 2.35040616989136 2.78752279281616 5.04656267166138 7.34440851211548
-11.8474757107821 -7.52051419344815 -6.77415532198819 -8.49299687472257 -2.3902327450839 -2.88525265780362 -9.77818173495206 -8.87364834872159 -7.38101071444425 -12.2590834530917 -10.3842284115878 -5.43657178011808 -9.35025662508878 -2.87827939120206 -3.74944943514737 2.10116129788485 2.40849238308993 1.55677538785067 6.90985041531649
-7.43155928525058 -3.32863684567538 -2.47809477719394 -5.52119322690097 1.02099351015958 -1.25973959836093 -5.54638167294589 -2.47829886349765 -2.56867667111484 -7.72478552731601 -7.99511214169589 -3.54290266903964 -7.98437376889316 -4.39686842831698 -2.05233260068027 2.8397496136752 2.32000664797696 -0.922749241915618 6.39893654910001
-8.09651914943348 -5.89994589198719 -3.5212780605663 -5.53109518397938 0.495914780009876 -0.837888396870007 -5.46992079127919 -2.69590345729481 -6.37587324489247 -10.2529141079296 -9.95622221339833 -3.95904890407216 -9.84290281642567 -3.29730001796376 -3.33137289394032 2.25350984226574 0.498985611308704 1.05017503391613 6.94294484745372
-5.27864950353449 -2.7825328653509 -4.87603491002863 -6.71824377233332 0.48646814172918 2.06184846704656 -5.04777830297297 -2.39126890355891 -4.38842123205012 -9.00306051427668 -9.34745329076594 -6.79951399022883 -7.47363203222102 -3.7474986856634 -1.56087988073176 3.20261842554266 2.58985978906805 0.119618242437188 6.97130185907537
-4.25626846660267 -3.36066528667103 -4.54570099223744 -6.28739258159291 -0.0102929722179077 -0.0555810581554077 -7.36656471599232 -5.10874840129506 -5.70638939250599 -10.6903180729259 -9.25908562053334 -12.5285901676525 -6.74574180949818 -3.16798492778431 -4.91819282878529 1.80861381183971 1.51734069477428 -0.404147113453259 6.52683547626842
-7.26156994212758 -7.35245701182972 -3.3256873737682 -7.74099155772816 0.394344364513049 -0.651779140125623 -8.25981899608265 -6.66161152232777 -8.42764469493519 -12.6810207020153 -12.0647983204235 -8.18801685680043 -5.02934261668812 -2.34555431712758 -2.09207149852406 3.76101974140514 1.79950145374645 -0.169467891346326 7.80925372730602
-8.93779609853571 -9.23953483754938 -4.72269104177301 -7.54571006948298 -0.259432298486882 -1.26484916860407 -8.61492012197321 -5.70014999563044 -10.9540524309332 -11.4089684312994 -9.67729805166071 -6.06537674123591 -4.3248104875738 -1.11697433645075 0.139564054662532 5.39478542154486 4.85461952036077 1.50277091806585 8.12123157327825
-10.9353837706826 -9.52545258782127 -4.16702172539451 -6.94068238518455 0.0572233460166238 -2.09641740105369 -9.16574380181052 -5.69829270622947 -9.0868673064492 -9.30678651116111 -10.8884534575722 -9.36818406365134 -5.29506013176658 -2.43953797600486 -1.96201989433982 3.55419066169045 3.12781241156838 -0.581206295707009 7.55627253272317
-14.8488688642328 -12.8446307355707 -6.19208099191839 -7.99760772531683 -1.20787956064398 -1.60298492258245 -9.10844947641546 -11.3800959760493 -7.91616012399847 -10.2666258985346 -11.5563216382807 -9.28671409433538 -5.56207992380316 -3.49289466684515 -1.19367744272406 3.719161493128 2.57642410451716 -0.119182127172298 7.89397762471979
-11.2047020045194 -11.873332604495 -6.92672882947055 -7.25880013379184 -0.540948494997892 -2.37389717969027 -8.22235070141879 -11.1877456751737 -10.3212505427274 -15.2767158594998 -13.206449135867 -11.4273487177762 -6.39201699170199 -3.53917847546664 -3.56625901135531 3.14672125903043 2.36405028429898 0.80267371264371 8.10669364062223
-12.4001710458235 -11.7105481667952 -7.10198569731279 -7.10115981535478 0.765104527906939 -1.39689231352373 -7.49758887724443 -3.87833381132646 -9.48472381071611 -11.4099767251448 -10.8203752084212 -10.1838948770003 -4.05403876738115 -1.87501311735673 -1.10685515837236 5.59052300019698 3.8487436728044 1.92431854768233 8.45080971284346
-8.10354979254983 -4.67679007270119 -9.49559767462991 -4.70858748175881 0.682916805960915 0.384771511771461 -7.12470228888772 -8.49170668341897 -5.94429571845315 -11.0770738861778 -9.92744047858498 -10.247752978585 -3.51372702338479 -1.46005423285744 0.485374615409157 5.83920113823631 4.8089620330117 2.45264451287009 9.55628411553123
-5.64773999994451 -4.22955190485174 -11.2423921758478 -7.33986722772772 0.425147420709784 -2.09443723505193 -9.27884923761541 -9.86808835809881 -8.66127073114568 -13.5588594610041 -13.3182130986994 -11.5955492193049 -6.24124204462225 -4.12818776910955 -3.20018445795233 2.32436121160334 2.079038030451 0.392262822931464 6.19930780584162
-4.45847291079435 -3.14235657778653 -9.48282784548673 -6.30247658816251 1.40004950436679 0.392038640108975 -7.09116334048185 -7.38896340456876 -6.91741341677579 -11.695478144559 -11.5982605847445 -11.5920102032748 -4.70047539797696 -6.36384171572599 -2.26413506594571 4.3063872424039 3.19166975888339 0.212557133761319 9.77882033261386
-3.64256450479681 -2.77014133279974 -9.54809734171087 -6.76737186258489 0.90094593221491 0.441025049036199 -7.47282954996282 -7.4505936796015 -5.35137531107122 -10.4447076017206 -9.52633640115911 -8.94952937906439 -3.27420017069036 -5.07932826822454 0.546240121668035 6.08912971669977 4.72241142446344 -0.207215994054621 9.64392116720026
-5.21304701891813 -3.0639629277316 -8.65142058459195 -5.6895675572482 0.877935418215664 1.72226334485141 -6.22520445910367 -4.08330153551969 -6.63031767931852 -10.5538024815646 -10.0137176426974 -4.24454306689176 -3.98906706896695 -3.75775336352262 -1.19569586840543 4.85217095288363 3.15019799145785 0.378324517336758 10.9632597056302
-7.24382650201971 -5.35915624445135 -10.4594465429133 -7.50800763910467 -0.854031198674981 -1.50237142389471 -8.11979352777654 -5.65163671320135 -7.40350210016424 -11.7623087102717 -11.3969408208674 -7.85104810541326 -5.781952493841 -5.72636281793768 -2.60140096491033 3.08155191594904 -0.297558420354669 -2.35208188837225 8.02768839055842
-6.20534928061745 -4.15668709494851 -10.9098704598167 -9.01032669760964 -1.09449799277566 -4.6069339058616 -10.0914614937522 -8.05772431113503 -7.99237473227761 -12.9316485665061 -11.8212035439231 -6.34967262961648 -5.76777107932351 -4.18285210349343 -1.4035475990989 4.42992656014182 4.35025565407493 -1.38282234885476 8.83154551766135
-7.54331369400024 -6.10521478652954 -11.5402199745178 -8.67874116897583 -1.67917222976684 -3.2562481880188 -10.440448474884 -9.35580987930298 -8.6828610420227 -13.4489552497864 -12.340392780304 -7.65448541641235 -5.86854906082153 -4.03849191665649 -3.18657464981079 2.94902639389038 0.534736919403077 -1.90934915542602 9.8227313041687
-7.96725128347223 -6.50908325368708 -13.1504082506353 -10.383917314356 -3.11166809255426 -6.25104187185114 -12.120676500147 -10.5539479082281 -10.1651272600347 -14.8203377550299 -13.3310112779791 -9.24540374929255 -6.72279403859919 -5.82896278554743 -2.9740910356695 2.56919051950628 0.250882642919368 -3.91151283437555 7.4670071775263
-8.8270470532504 -6.81208008852872 -12.7150036725131 -9.54672020998868 -3.30063408938321 -3.93927926150235 -11.2184025677768 -9.26348847475919 -9.22956437197599 -14.1600911053744 -12.6986348065463 -8.23980301943692 -5.32013291445645 -4.63538712588224 -2.92098397341642 2.67545348080722 1.81782179745761 -3.31040925112638 7.85636549862948
-5.55647362795743 -3.8664082440463 -10.9517487439242 -8.15587319460782 -1.20279587832364 -5.50621499148282 -11.2249287518588 -11.933974162015 -6.6456822308627 -10.7062271985141 -10.6276940259066 -4.46313561526212 -3.82040108767423 -1.03636063662442 -0.425938502225009 5.33571635159579 4.75496779355136 -0.0840863141146571 11.3360396471891
-5.59385959451849 -4.08134738748724 -11.1278294736689 -7.71538631265814 -1.16805354898626 -5.31376735513861 -10.6431340390986 -11.4150323087519 -5.81538478677923 -9.13045780008489 -10.8349579984492 -6.02675144022161 -4.683768194372 -1.30004779642278 -0.302292745763605 4.84356315786188 2.72622783834284 -0.394429128820246 11.0321617906744
-6.97600876201283 -4.34877144206654 -11.3260549198497 -9.2205079685558 -2.29567657817494 -7.11171661723744 -11.8930581699718 -13.5019773136486 -7.86057220805775 -11.5030435215343 -12.5416387211193 -8.27504097331654 -5.11818634379994 -0.263221133839 -0.766265262256969 4.30292285572399 3.95837081562389 1.15862716328014 11.252289425243
-5.30524118596857 -2.82145364934748 -9.98929651433771 -8.15385492498224 -1.24054582769221 -5.17460497075861 -10.4664254968817 -10.9869371240789 -6.08193453008478 -10.1291547601873 -10.090956289118 -4.61865289861506 -3.71120126897639 -0.54636247808283 -0.00681551153009607 6.1333851033991 5.14761010950262 0.879559915715998 12.8258651906794
-3.10876707597212 -2.66198782487349 -8.57729391618209 -8.69624762101607 -0.999182267622515 -6.37794928117232 -9.90626005692916 -11.6018739180131 -5.20531324906783 -6.77532629533248 -7.7523084120317 -2.82574133439498 -0.0751214460893124 2.87644334272905 1.94030518965288 7.51326604322954 8.89946504072709 4.62288232283159 16.1279544396834
-4.27603315006603 -3.17647336613048 -8.60362790714611 -6.37959073673595 0.437528861652719 -6.0635068286549 -9.79498838077892 -12.9431435931813 -7.58482907902111 -9.85678838383068 -8.36374257694591 -2.42203687321056 -1.189965950359 1.86853433955799 0.0608904491771334 6.11178327907215 6.9394228588451 3.35353494990956 11.9072010647167
-4.3597202907909 -2.70347792018543 -5.77566343654286 -2.986085952412 0.42788690220226 -6.63584715236317 -7.71344572414051 -12.2207108150829 -7.06760412562977 -9.54350859035145 -9.25370031703602 -3.13348394740711 -0.978431762348521 -0.199770034443247 -0.522291244160044 5.16687291752208 6.79132455479015 2.7862700809132 12.0835036624562
-5.55516192696311 -2.52055880806663 -8.56875941536643 -4.72918460152366 0.791416671059348 -4.24272296211936 -8.18759867928245 -11.8206591346047 -7.11048075936057 -10.5152029731057 -10.3614630439065 -5.24166629097678 -2.42898890755393 -2.53017375252464 -1.65853068611839 3.88032963492654 5.38839867331765 0.963242079994895 10.9454589150169
-2.31214433149858 1.14331335587935 -5.39903359846635 -2.74247460798784 3.27571196122603 -1.86998277143999 -6.71898370222612 -8.06684403852983 -2.70236878828569 -6.83439927534624 -7.03881745771928 -0.708825163407759 -0.865485243363814 -0.706122450395064 0.795010514692827 5.99178976579146 4.00027842088179 1.25309462113814 10.0570964293046
-3.00172905488448 -1.2895956472917 -6.64719109101729 -5.39328102632003 1.21487708525224 -4.97291283173995 -8.81129364533858 -10.6098127798601 -4.52340797944503 -7.82004456086592 -6.45854858918624 -0.913821263746783 0.468001322312787 -0.240351720289752 -0.88661102815108 6.09306712584062 4.93354983763261 3.16518111662431 11.0586556954817
-2.50107690637762 -0.861037462407893 -7.27438089197332 -6.1237156087702 -0.39284822290594 -8.19237825220281 -8.68324586694891 -9.06823846643621 -4.05112764185125 -8.08968660181219 -5.47021791284735 0.38269117528742 1.03347280675715 -0.177334993535823 0.153473645990545 7.26063516790217 5.03698805028742 3.75062349492853 11.1574371164495
-2.96252139698375 -0.631665073741566 -6.98890765797008 -5.88956149708141 0.197430766712536 -5.43512042652477 -9.58860286365856 -11.6053055156361 -5.2852257121693 -8.3074482310902 -7.02710231434215 -2.3042572368275 -0.408589207042347 -1.13423427234996 -1.80935748707164 4.857579387318 5.31600586284291 3.18378750194203 11.3410979877819
-3.22976732254028 -2.24066781997681 -8.92433786392212 -6.47210741043091 -0.40087366104126 -6.86404275894165 -9.85485315322876 -11.726065158844 -5.15415239334106 -8.38025140762329 -7.15159845352173 -1.36719369888306 -0.108883380889893 -1.01929903030396 -1.43244409561157 4.8767409324646 5.32637166976929 2.50153493881226 10.9613337516785
-1.55204661976207 1.34901920665394 -3.4547813762318 -4.49849017750133 3.88481727946888 1.69676128734242 -5.6779430736195 -7.47261890064586 -2.4324367869984 -6.58421405445446 -5.74328502308239 -0.258093677867542 -6.7418907512318 -2.55074390064586 -2.32285579334606 3.17383495677601 4.4755918156017 1.71323696483265 10.221948779713
-4.39902990514582 -2.83446806127375 -10.7805682962591 -7.88613813573664 0.31129724329168 -1.41556852514094 -8.3016807382757 -9.46936529332941 -5.80348699743098 -10.3719627206976 -7.78365057164973 -2.24929922277277 -7.11168783361262 -2.72964780980891 -5.54720419103449 0.81851274316961 3.91696149652654 1.94038087671453 8.34347421472723
-5.99543994556774 -4.37512630115856 -10.4305881847035 -6.74441379200329 -0.407921253551137 -2.22082751880993 -8.86730807911266 -11.001791416515 -6.01118892322887 -9.84934466968883 -10.3603901256214 -3.53604739796032 -6.5042499889027 -3.42339557300915 -5.7747749675404 0.681560100208628 3.17145878184925 -1.06160968433727 8.57572037089955
-6.14925787665627 -4.09056303717873 -10.5814230225303 -7.67359945990822 -0.259660937569357 -1.9147684357383 -8.32926771857522 -10.1428015015342 -4.98193762519143 -9.30097601630471 -8.43413565375588 -2.72127554633401 -7.59611342170022 -7.05053732611916 -6.00513861396096 0.102378628470682 0.500200054862283 -2.29730818488381 10.1557653167031
-6.01893694617532 -3.14478762366555 -8.29311831214211 -7.64884646155618 0.342213795401832 -1.629851176522 -8.76157267310403 -7.93661768653176 -6.05018694617532 -10.7396114609458 -7.67740519263528 -2.62396128394387 -9.3608024857261 -6.24310763098977 -6.69694025733254 0.617873356559059 0.910475895621559 -1.72790415503762 11.8853236892007
-2.27022665197199 0.252043550664727 -7.37915151769465 -5.83236425573176 2.87557298486883 0.572102373296563 -7.00881689245051 -6.94975584203547 -3.26980322057551 -7.28170698339289 -4.94120901281184 0.643107240850274 -4.42925947362727 -2.63523405248469 -1.82755201513117 3.87194711511785 6.40703851526434 2.89181024377996 12.2949417287653
-1.75789540030739 0.451714585044169 -6.83142559745095 -4.33091442801735 2.60976512215354 -0.107628752968527 -6.98426716544411 -6.50066082694314 -2.79480641104958 -7.25672428824685 -4.46802036978982 1.11225230477073 -2.83361141898415 -2.34512989737771 -1.85995953299782 4.12568099282005 5.89244086525657 3.20486552498557 14.8930345275185
-3.5052678194913 -0.783616742220794 -7.40782709988681 -4.06448527249423 2.44147900668057 -0.13504763516513 -6.9515454378995 -7.676427563754 -3.77852412137118 -8.18721362027255 -7.81621142300693 -1.68887682828036 -5.88987513455478 -4.34365054043857 -5.7271859255704 -0.490953168002044 3.47158841219815 1.06677655306729 10.9064877423373
-2.6243165102872 -1.07456141385165 -8.25970774563876 -5.49008875760165 1.49873990145597 -1.8298771944913 -7.60721903714267 -7.93392687710849 -3.49628382596103 -7.46177798184481 -5.86359148892489 0.010340395840732 -2.26982050808993 -2.22474223050204 -2.93808489712802 2.68791264620694 5.34694642153653 2.47858685580167 13.0787360104648
-4.11566974466497 -1.80071307962591 -8.56142665689642 -6.7349572355097 0.234746438806706 -4.13549281900579 -9.74494029825384 -9.97117854898626 -5.10950900858099 -9.08632709329779 -7.11246539896185 -1.83251811807806 -4.52481509988958 -2.31555415933783 -4.21558048074896 2.06444500142878 4.00335262471979 2.53465221578425 11.6321987932379
-4.82243446003307 -2.48287871967662 -10.0166597713124 -8.02784255634655 -0.0605287898670532 -4.74887183796276 -9.92294028889049 -10.099295650829 -5.53754905353893 -9.55699065815319 -7.69510940204967 -1.58327010761608 -2.75655463825573 -2.26365951191295 -2.44573119770397 2.73294540752064 5.97994419444691 2.80518814433705 10.7004508625377
-1.81046133041382 -0.183275508880616 -7.81244497299194 -5.71009473800659 1.59836931228638 -3.91603498458862 -7.78260641098023 -6.47713308334351 -2.47360639572144 -6.47171621322632 -4.58284025192261 1.84703035354614 0.701009464263915 1.23117227554321 1.18449373245239 8.27980012893677 8.70346708297729 5.50083131790161 14.4057514190674
-3.33269877000289 -1.98540491624312 -9.1563605742021 -7.43499178452925 -0.178802438215776 -5.73890680833296 -9.65159410996871 -8.32527536912398 -4.78886599107222 -8.56914133592085 -5.9824332670732 -0.114065118269487 -1.02020639939742 -0.0712546782060102 0.735368780656295 7.04653459028764 7.84704213575883 4.3125410600142 12.9485798402266
-2.2271165674383 -0.957728368585759 -8.10036943609064 -4.84396837407892 1.54725171869451 -5.70802019292658 -8.62864015752619 -8.16042230779474 -3.40738008672541 -6.95079515630549 -5.08601854497736 1.11610318964178 -0.934660894220524 -0.188475591486149 0.112584131414241 6.65192128961737 6.9779730016535 3.88557531183416 12.9862804586237
-2.98622335087169 -1.53831685673107 -8.60476888309826 -6.41921437870372 0.936672080646861 -6.7232724536549 -8.85532773624767 -7.85033811222423 -4.36482251774181 -8.72904409061779 -5.01701177250255 0.675615180622447 -2.1071835864674 -0.586774956096303 -0.344480644572865 5.76661573756825 7.63082300532948 3.34318720210682 11.5086978565563
-3.91405870264227 -2.72734262293035 -9.61937906091864 -7.20664789026434 -0.123571413213558 -5.4083404714411 -9.75789262598211 -9.04169084375555 -4.77582551782782 -9.11348344629461 -7.18833352869207 -1.19425012415106 -4.67164804285223 -2.97426988428289 -2.59383775537664 3.97624967748468 5.74033830816095 1.97325895482843 10.7001476114446
-3.85773646614768 -2.23396479866721 -9.30457675240256 -6.6173056342385 -0.295429108359595 -5.17013346932151 -9.4322413184426 -8.28089320442893 -4.26485430977561 -8.61882006905295 -6.91631686470725 -0.463003037192603 -3.69919192574241 -2.43788707039573 -2.31238734505393 3.83042633750222 6.20897877433083 3.14551556327126 11.4535113594749
-3.28072173378684 -0.571628639914774 -6.69687087319114 -4.26591307900169 2.82267945029519 -3.95094115517356 -7.56136901161888 -8.10476310036399 -4.04352957985618 -8.34047324440696 -7.20978934548118 -0.943800041892313 -4.20597083351829 -2.50419814369895 -2.91363150856712 2.81683342673562 5.76407997824929 2.7443694374778 10.8247079155662
-0.521280644156715 1.59392702796243 -4.59961545250632 -2.88511502526023 4.87072909095071 -2.8401855208657 -4.81874120018699 -3.20201909325339 -0.909435627677222 -5.78829037926414 -3.46146809838035 1.84638750769875 -2.22239148400046 -0.773674366690894 -1.14876591942527 4.34893095710061 7.65298140265725 4.83671248175881 10.9681507370689
-2.48116540908813 -1.23230409622192 -8.72945833206177 -7.43267107009888 0.414500713348389 -3.64662218093872 -9.18115663528442 -7.78118753433228 -3.48349809646606 -7.92353105545044 -5.09450769424438 0.964309215545654 -2.71606492996216 -0.022768497467041 -1.9987530708313 4.83413076400757 7.23647546768188 3.6847071647644 11.6592192649841
-3.45766103050925 -1.63995969078757 -8.56832730553367 -6.88783681175925 0.719346644661645 -3.63419377587058 -8.99984013817527 -9.26831280968406 -4.76348531029441 -8.87203633568503 -6.4612792708657 -0.591688511588355 -3.42740666649558 0.0651985428550041 -0.493898747184058 5.10054457404397 6.71473753669045 3.15594637610696 12.6111403725364
-4.682448127053 -3.42139504172585 -10.4175631783225 -6.65482208945534 -0.818911292336203 -4.44238922812722 -9.52969620444558 -8.49435684897683 -5.10630867697976 -9.31244538047097 -6.58729241111062 -0.620835044167258 -4.23588440634988 -0.971113898537375 0.0437977530739531 4.90694167397239 6.1033127524636 1.70248343727805 11.3241713263772
-3.29750216223977 -2.02721560218118 -9.27865755774758 -7.78769266822122 -0.730287196419457 -5.93050921180032 -10.2697998306968 -10.7937866471031 -5.04919398047707 -8.94257700660012 -5.81198084571145 -0.443734767220239 -2.84169161536477 0.489349720694801 -0.0832000992514885 5.2322639205239 6.64505040428855 3.04223477623679 12.6450480201028
-4.64894459464333 -3.76251003958962 -10.4329850456931 -9.13906262137673 -1.80141613700173 -6.74814579703591 -11.0219647667625 -9.17818997123025 -5.15972302176736 -9.56247685172341 -6.61914227225564 -1.38071797110818 -4.62631962516091 -0.872735717079856 -0.318000533364035 4.63037993691184 6.25711180947044 1.96516635201194 11.2941878058694
-3.57738620584661 -2.72345859354192 -8.86630565469915 -9.4952672178095 -1.22878581827337 -6.1214821988886 -9.44775897806341 -6.23269016092474 -4.91316921060735 -8.08463031595403 -3.55308276956731 0.73567073995417 -3.25657779520208 0.750652963464912 1.14122265035456 5.81624572927302 7.86878936940974 3.90757911855524 13.5690242593939
-4.34554373134266 -4.47775160182606 -11.3552578579296 -11.4351471554149 -3.85053144801747 -8.77539335597645 -11.972100127827 -9.92163931239735 -6.36281668056141 -9.20489393581044 -4.93630110133778 0.198435913432728 -3.80764662135731 -0.252199996601451 1.21885789524425 6.14277471195568 7.31756604801525 1.8777495731007 13.4447051395069
-2.46707106503573 -2.1986308184537 -9.27068282040683 -8.59699583920565 -0.0775103655728415 -5.39788771542636 -8.35771132382479 -8.97425223263827 -3.99798155697909 -7.83814001950351 -5.17037154110995 1.0210785779086 -2.41310454281894 1.31108712283048 2.27582978335294 6.06840275851163 8.00991677370939 3.8878703030673 13.2613377484408
-3.46598033905029 -1.58804111480713 -9.07194690704346 -7.60888271331787 -0.494659233093262 -3.67785053253174 -9.27474193572998 -9.13401393890381 -4.0767858505249 -8.20810108184815 -6.84014492034912 -1.22009830474854 -3.0185869216919 0.00646991729736257 0.333639335632324 5.42696495056152 6.90675468444824 1.78484554290771 12.181324672699
-4.44826358448375 -2.68438571583141 -9.6005577434193 -7.29164546619762 -0.413439213145864 -4.92375796924938 -9.97633594166149 -10.3907207835804 -4.96035045276989 -9.59763759266247 -7.44765132557262 -2.45628589283336 -4.70022052418102 -0.353475986827505 0.53976971019398 5.48640400279652 6.1554875980724 2.24665409434925 11.4286504398693
-6.49397384470159 -5.15667831247503 -13.2627230817621 -10.8220950300043 -2.72999107187444 -6.70366584604437 -11.8649417096918 -10.0516501600092 -6.19840537851507 -10.4504805738276 -7.51536666696722 -1.57667457407171 -6.21015083139593 -2.35217201059515 1.15870559865778 5.79093349630183 2.73295677358454 0.194523698633368 11.777578718012
-6.37055572162975 -4.29549583088268 -11.7439783443104 -9.89983733784069 -1.9063661922108 -7.0796068538319 -11.3739355434071 -10.5203417171131 -6.24308189045299 -10.9568880427967 -8.9029711116444 -3.7019270290028 -6.51203902851451 -1.8789060939442 0.552238620411266 5.64351383556019 2.79310242046009 -0.200029217113148 11.6067630421032
-5.20613377311013 -3.89411061026833 -11.6323327324607 -10.2847794792869 -2.46817486502907 -6.26515667655251 -11.3425072930076 -10.1699265740134 -5.63060085990212 -10.081627776406 -7.82254307486794 -1.59328549124978 -4.29281895377419 -0.31181423880837 1.54506785652854 7.65280539772727 4.80575568459251 1.56735522530296 13.6481385924599
-4.38393123800104 -2.26807888204401 -9.81571682149714 -7.94435604268854 -1.2763148134405 -4.64019687825983 -10.3461161440069 -9.57268245870417 -5.28952701741999 -9.33261402303522 -6.83831699544733 -1.29268940145319 -5.22713001424616 -1.35482700521296 2.70416347330267 7.48069564645941 4.55015460794622 1.18299571817571 13.286319177801
-2.61571058793501 -1.82344564958052 -9.50659498734908 -6.6508954481645 0.532581953568894 -3.75675520463423 -8.73430952592329 -8.36618170304732 -3.34876188798384 -7.32114729447798 -4.14756140275435 1.14740243391557 -3.81121573014693 -0.0104096846147002 2.45321717695757 7.64833894209428 7.96782460646196 3.06977143721147 13.1787482781844
-4.38005585236983 -2.88079971833663 -8.83796639008956 -6.94217247529463 0.227522425218062 -4.55514664216475 -8.14123673005538 -6.16537613435225 -3.84546036286788 -7.79329437776045 -3.69496101899581 1.02937369780107 -2.44495529694991 2.36393027739091 2.07681899504228 8.01554446653886 8.81496577696367 3.32051520781084 12.8376637025313
-4.58485911976208 -3.9618599284779 -10.5327751506459 -8.67023776661266 -1.18967174183239 -6.44790195118297 -10.5571930278431 -9.82280086170543 -5.19034885059704 -7.69879649769176 -3.63022731434215 0.728983653675424 -3.54042552601208 0.609156383167612 2.42496563304554 7.94126106608998 8.94098545421253 3.09438778270374 13.4018743168224
-3.22947185689753 -1.30909794027155 -8.32351177388972 -6.91167705709284 0.260167425329033 -4.2657133882696 -8.14631908590144 -6.73408954793757 -3.93126934224909 -7.81849926168269 -3.16741817647761 2.12430507486517 -3.33950870687312 0.745728796178643 2.23349887674505 8.22916251962835 9.72102863138372 4.45549709146673 14.3991196805781
-5.00593722950329 -3.87875140797008 -11.9270454753529 -9.39682735096325 -2.22760547291149 -5.68450702320446 -10.7055164683949 -8.13573802601207 -5.34315265308727 -9.04686511646618 -4.3169266093861 0.97760044444691 -2.72105373035778 -0.349706302989613 2.5173190723766 7.95717655528675 9.6606706272472 3.67254864085804 13.6983345638622
-2.714618249373 -0.798755212263629 -6.13966135545211 -5.893968148665 1.63289113478227 -1.34571222825484 -5.86579088731246 -3.04913095994429 -4.68536715074019 -7.63849596543746 -2.83712343736129 2.6474308534102 -2.46640543504195 -0.121797128157183 1.68047566847368 7.60257668928666 9.63507218794389 4.31882520155473 12.9392494721846
-1.29772082242099 -0.901820096102629 -9.37638560208407 -7.77260676297275 -0.0185898867520429 -3.48194781216708 -6.73267832669345 -3.81273356350986 -2.13085642727939 -5.7095460024747 -0.989626797762785 3.86500844088468 -0.709069165316496 1.09614857760343 2.99657162753018 8.43215760317716 10.6008740338412 5.83568200198087 14.3001147183505
-0.447359492562033 -0.950889994881368 -8.6541275284507 -8.2048210404136 -0.866403987190939 -3.35231249549172 -8.26091616370461 -3.88851778723977 -1.5990909836509 -3.98462908484719 0.495788166739725 4.98901421807029 -0.0388530991294154 2.93989712975242 4.5205960967324 10.1062675215981 12.0939985015176 6.50128991387107 15.1092768409035
-1.27635098370639 -2.58678341778842 -9.56507397564975 -8.66709805401889 -2.28584385785189 -7.55031491192904 -7.42885495099154 -2.96007824811068 -2.06860638531771 -5.08591557416049 -0.460940369692715 4.18089865771207 0.694523802670567 3.67643355456266 5.40622996416959 10.3459739598361 12.2215428265658 7.6552657994357 15.5423703106967
-3.46162430156361 -4.65626922954213 -10.9542237888683 -10.4250699650158 -3.06403557170521 -9.5920468937267 -9.80329910625111 -8.28447738994252 -4.31868759502064 -7.27899376262318 -2.42445007671009 1.8495100368153 -0.454946674000134 1.82867988239635 2.99139197956432 8.28438552509655 11.4827411998402 7.0019119609486 14.08851369511
0.160968355699019 -1.09783215089278 -5.78808445496993 -7.86331028504805 -0.371363110975786 -5.45153278871016 -8.02342075868086 -6.69777149720625 -1.78091282411055 -4.88942188783125 -0.14382023377852 5.0400596185164 0.852439455552535 3.67730288939043 5.5508771462874 10.8748479409651 13.5035210175948 8.11586814360185 14.6892166657881
-1.77469882965088 -3.27121982574463 -9.22936878204346 -7.85695133209229 -0.908705329895021 -5.00945720672608 -7.97578105926514 -6.27631244659424 -2.76791820526123 -6.02310428619385 -1.50671443939209 2.96842136383056 -1.68403301239014 1.51944484710693 1.29376926422119 6.91706981658935 10.2397235870361 5.83010520935058 13.3611954689026
-2.050610221516 -2.93782488216053 -10.0687395702709 -8.76397005427967 -0.915112174641003 -6.76302210200917 -10.1127287517894 -9.74576059688221 -3.38429514278065 -6.61175218928944 -4.00280825008046 2.10634740482677 -0.340862907062878 1.58630880009044 2.31319364200939 8.01508935581554 10.8948081363331 6.05514272343029 13.4782069553028
-5.46663504513827 -5.443344410983 -10.2839968768033 -12.3305914965543 -4.93094473752108 -9.1297457781705 -12.9014952746305 -10.3677867022428 -6.40881758603183 -9.6100810137662 -5.06770354184237 0.0730645093050875 -2.77982932004062 -0.165138539400967 1.26622170535001 6.43668145266446 8.30063218203458 3.93854683962735 11.9920412930575
-5.87935803153298 -6.86416218497536 -12.5130193016746 -12.2368695519187 -5.35566113211892 -9.63276074149392 -11.113223769448 -6.15705654837868 -6.63529942252419 -9.47383663871071 -4.57000897147439 -0.448779799721457 -2.18011639334939 0.705242417075418 1.32906176827171 6.89640548012473 9.81353022835471 4.44621588967063 10.8383906104348
-2.49494876861572 -3.28625812530517 -8.30631008148193 -8.87220325469971 -1.21603717803955 -7.11747493743896 -8.75378551483154 -5.32245197296142 -2.77640285491943 -6.15125980377197 -2.7152322769165 3.03439388275147 -1.5924467086792 1.00222835540772 1.10517177581787 6.80999240875244 9.04661521911621 5.47249088287354 11.34547290802
-4.82025607715953 -5.56884463917125 -11.5550430644642 -11.8333938945423 -4.50526126514782 -7.31808360706676 -11.697352253307 -8.26351817737926 -5.50661548267711 -8.87048991810192 -4.04776652943004 0.178815044056286 -5.61852153431285 -1.50094874988903 -0.320473514903675 4.79486099589955 6.29459015239369 1.16650310863148 9.81346622813832
-2.14576542594216 -3.56221211173318 -9.04085934378884 -11.9976483605125 -3.90165722586892 -11.9435063622215 -10.5008565209129 -6.18662083365701 -3.60388958670876 -6.30788243033669 -1.56845867850564 2.53704631111838 -3.00362026908181 -1.2314606926658 0.199960587241431 5.48447119972922 6.84807288429954 2.71599566719749 11.6331528403542
-0.510421692241323 -1.40399545322765 -6.06443399082531 -8.21115487705578 -1.27261918674816 -9.7787074435841 -5.46051400791515 -1.0566615451466 1.9134174692681e-05 -3.07706063877453 1.80617338527333 4.49047857631336 -2.23360627781261 -0.0730857242237448 2.24088865626942 8.36007887233387 8.64465433467518 3.55596929896961 13.8298349987377
1.07657905925404 0.239846194874158 -5.96494010578502 -7.9975958217274 -0.444354091991077 -8.68247321735729 -7.50166801105846 -3.21732047687877 0.515475238453259 -2.62810996662487 1.31729408610951 5.90720363963734 0.174174274097791 2.6437616001476 3.89918133128773 9.06186767924916 9.66293236125599 7.06734081615101 13.5754422794689
-2.37064826271751 -1.674631951072 -7.05486571572044 -7.97619139931419 0.339762809059838 -4.73357665322044 -8.29617965004661 -5.37322699806907 -1.72679221413352 -5.76895987770774 -2.2321099021218 2.71049607016824 -3.81999671242454 -1.2662953116677 -0.457608101584693 4.9812108299949 6.48159516074441 2.99917900779031 9.99980175711892
-2.63656720248136 -1.41160115328702 -5.78460415926846 -10.3318987759677 -2.33310994234952 -10.1661215695468 -10.9046736630526 -7.76268300143155 -3.4624682339755 -7.07330426302823 -3.88661297884854 2.22559061917392 -3.44906529513272 0.147955807772551 2.40768900784579 7.69047633084384 7.43995943936435 2.43077555569736 11.551853093234
-2.07730168429288 -1.40159482088956 -5.58729237643155 -10.6332804593173 -3.12190884676847 -11.9638087185946 -11.7010275754062 -9.38923138705167 -3.70751065340909 -6.62203663912686 -3.57121342745694 2.20735674771396 -2.67782849398526 0.411008175936612 0.856038388338956 6.372468289462 6.80700617703524 2.52644472989169 11.6692550745877
-3.21527029384266 -2.62947584499012 -9.25288320888172 -10.79899336208 -2.62801481593739 -9.5604698788036 -10.55778242458 -7.37995840419422 -3.84892011989247 -8.13527037013661 -3.98240972865711 1.51181863438 -4.15878988612782 0.130852447856558 1.27362893711437 6.49803136478771 6.86331437717785 2.34761308323253 11.5384595264088
-2.66906203356656 -2.4785999211398 -8.56448210802945 -11.3220790776339 -3.65191306200894 -10.7826503666964 -10.866850272092 -6.59551848498258 -3.83817900744351 -6.92342604723844 -2.66700400439176 2.6246486750516 -2.51926268664273 1.2745567408475 2.80539666089145 7.79788647564975 7.66247712048617 3.70406018170443 12.7603436556729
-1.46039252714677 -3.43867927031084 -8.68671660856767 -12.5772405190901 -4.69286590055986 -12.9187856240706 -11.4857564492659 -7.71196227507158 -3.71015220121904 -6.52168899015947 -1.38826041655107 3.87326664491133 -1.52744155363603 2.11312622590498 5.16163010163741 9.77866406007247 8.66481251283125 4.5293755011125 14.4731921629472
-2.12886559746482 -2.00021874687888 -8.44819199822166 -10.6741384246133 -2.57802140495994 -10.1907991149209 -10.8794740416787 -8.03636300347068 -3.62909447930076 -7.69520890495994 -4.26590096733787 1.80657637336038 -2.97934853813865 1.44499647834084 1.27209532477639 6.01091063239358 6.64851725318215 3.71200621344827 13.0283628723838
-1.37839391014793 -0.817715428092264 -6.47653462670066 -9.93769719383933 -2.55901601097801 -10.7604148604653 -11.1911266066811 -7.47333791039207 -2.97609021446922 -6.87139775536277 -5.15198781273582 1.60679552771828 -1.91417767784812 1.95418093421242 1.22905657508156 6.68311522223733 7.05753348090432 4.47135946967385 13.2045094750144
-2.92772804607045 -2.43624435771595 -6.89438759196888 -11.6955293308605 -3.97616134990345 -12.4266866337169 -12.7228521000255 -9.30799614299427 -4.76156174052845 -8.50742470134388 -5.98076950420033 0.370068203319203 -2.83196197856556 0.688038479198109 0.988981853831898 5.41306174885143 5.61855758320202 3.49769652973522 14.3500853885304
-2.63538255691528 -1.79891290664673 -8.12718477249145 -10.9934357643127 -3.12951555252075 -9.58956422805786 -11.9382809638977 -8.86255350112915 -3.7714394569397 -7.17653169631958 -4.01562013626098 1.46773061752319 -3.38389482498169 -0.0864247322082505 -0.938023471832274 4.33833417892456 4.79840288162232 3.11099348068237 10.0567399024963
-1.50558299151334 -0.640690031918613 -5.36761111346158 -9.87849825945768 -2.12773913470182 -9.15413302508268 -10.6204568776217 -8.16686076250943 -2.5371095570651 -6.25264567461881 -3.89012164202603 2.05214291485873 -2.17798823443326 1.97920399579135 -0.371408644589511 4.20986061963168 3.58530312451449 4.6776121226224 11.1161993113431
-1.22942699085582 -1.27705730091442 -6.39348376880993 -10.5299965251576 -2.85055888782848 -10.5889030803334 -10.3640343059193 -6.48828853260387 -2.64051593433727 -6.07917750965465 -2.01297534595836 3.44502292979847 -1.30125964771618 2.47765385020863 1.94291912425648 6.61636291850697 6.28036819804798 6.17551456798207 15.2154225002636
0.290674617073751 0.772512843392111 -3.67000920555808 -8.52425534508445 -0.898719380118632 -9.78161389610984 -9.23076398155906 -5.80033833763816 -1.07101781151512 -4.27439839623191 -0.57201726219871 4.93835966803811 -0.997829029776835 2.38412134864113 0.928909709236837 4.88328879096291 5.84795611121438 6.71774714209817 14.5856804154136
2.4674824627963 3.00753487673673 -0.691477879610929 -5.94561873349276 1.23452271548184 -7.06985579403964 -6.88150130185214 -4.76846228512851 0.868126765164462 -2.5212985125455 1.3496674450961 6.2827900799838 1.26680649844083 3.51007546511563 2.18588532534513 6.499650851163 6.36412896243009 8.15001095858487 15.9484089764682
-0.290993074937301 0.046886105970902 -5.03789554075761 -9.66374812559648 -1.77165065245195 -9.45888934568925 -10.0783618493514 -6.98777423338457 -2.45494113401933 -5.77914271788164 -1.81079707579179 3.53289951844649 -1.5892051263289 2.78603138490157 1.47612919373946 5.86572041078047 4.98849644227461 5.75286926789717 14.6650291876359
0.912646328319202 1.32287315021862 -5.10312553752552 -8.06526657451283 -0.419947589527478 -9.39413544047963 -7.55264374126088 -3.1172723423351 -1.17575546611439 -4.29861160625111 0.190075909007678 5.01498035084117 -0.702143634449353 2.3380613673817 2.36935905109752 7.3898420680653 6.48885730396617 6.80473998676647 16.056691681255
1.25012689070268 2.37502961592241 -2.23617262406783 -6.68728727860884 1.15653329329057 -7.25248426957564 -8.30473799272017 -5.92598623795943 -0.724455781416459 -3.76618094010787 -0.461728043989702 5.45343976454301 0.627938322587447 3.80178552107377 3.00893311934038 7.11625962690874 5.05198102430864 7.65638928846879 15.6819663567977
1.14258382970636 1.56205366308039 -2.9861049825495 -7.45726587122137 0.201902372186833 -10.2266922170466 -8.59861184900457 -5.74196626489813 -0.426485078985042 -3.86856462305242 -0.605863588506526 5.34734152013605 -0.168842333013362 3.78851698095148 2.39774702245539 7.85265920812433 5.62780759984797 7.61550234014338 17.5521373575384
1.50869003642689 1.84414688457142 -2.79620727192272 -6.82394584308971 1.33066002238881 -5.91168388019909 -6.21825965534557 -2.02066024433483 0.685646213184704 -3.06310638080944 0.343143619190563 5.92669121135365 0.099117435108532 3.81853500713002 3.12808052409779 7.60900513042103 7.27195946086537 7.17190376628529 15.9820295940746
-0.185067488930443 -0.503165557167748 -5.95710308768533 -8.91112835624001 -0.977048232338646 -9.70063526847146 -9.41002781607888 -6.49902279593728 -2.04914410331033 -5.00672657706521 -0.69112141349099 3.87471835396506 -1.00541622855447 3.21653811714866 2.66396586678245 7.60254256508567 6.74645106575706 6.24542968056419 15.6972176291726
0.71118828166615 0.0678434025157593 -4.32902053486217 -9.02934173237194 -1.61179832111705 -10.9421682704579 -8.39688209186901 -4.88244918476451 -0.425744091380725 -3.31501105915416 0.757863010059705 5.49608513225209 -0.554385219920764 3.37799545634877 1.92058464397084 7.77247902263295 6.94143959392201 7.62890049327504 15.9322280536998
0.74575667814775 -0.135930486158891 -5.42067093415694 -9.24763054414229 -1.61442703767256 -9.76428360505538 -9.15971512361006 -5.43831390901045 -1.28938240571456 -3.96101326508956 0.482571177049117 4.95636992888017 0.0177064462141558 3.39412551359697 2.43514495329423 7.57271533445878 6.7437949700789 7.807754091783 17.2026944680647
1.76901200034402 1.49157860495827 -3.99560782692649 -5.50947425148704 2.09345009543679 -6.97307250282981 -5.02522895119407 -0.737375710227273 1.30630448081277 -2.54599807045676 1.37956383445046 5.10705139853738 -1.4077992179177 1.77171471335671 2.2389350197532 6.91387322165749 6.57916977622292 6.58801987387917 14.3536086342551
0.438513842496004 -0.912135037508879 -6.48092738064853 -9.16691485318271 -1.50206080350009 -10.5128029910001 -6.54045954617587 -2.37913599881259 -0.288338574496183 -4.10564127835361 -0.899071606722746 3.51068982211026 -3.10108271512118 0.348502245816317 1.15880879488858 5.80618104067716 5.15537079897794 5.58905419436368 16.5613804730502
-1.85096637552435 -1.22274486368353 -7.67467586343939 -10.5736874753779 -2.52137462442571 -12.2191132718867 -9.92942897623236 -5.94206325357611 -2.2435998136347 -6.07882015054876 -2.28752223795111 2.42845066243952 -3.21980945413763 0.416924554651434 1.19579799825495 5.90026386434382 5.61504657918757 4.56421001607722 15.4645481889898
-3.50443570397117 -3.30111996910789 -9.59920613548972 -12.0114719130776 -4.18527714989402 -11.1382495620034 -11.3712264754555 -7.75368611595847 -3.68847005150535 -7.36473576805808 -4.61289326927879 0.94509394385598 -3.41145436547019 -0.0408736922524184 -0.580916569449684 5.17688830115578 3.79485209204934 3.38576395728371 14.3438003800132
-3.87221861752597 -3.08129454526034 -9.22458792599765 -12.1807360735807 -4.04806281003085 -12.0861907092008 -10.731256016818 -6.36567831906405 -4.2861495104703 -8.43841696652499 -4.5985446062955 0.0538334759798929 -4.7062163439664 -0.00219870480623996 -0.035075673190029 5.29642628756437 4.98074959841642 3.31095742312345 12.5093655499545
-2.82260449149392 -4.05548794486306 -8.4559624932029 -13.3612759850242 -5.65970738150857 -14.6288693688133 -13.3588917992332 -10.318240477822 -5.23950131156228 -7.85736973502419 -3.3484471581199 2.06199900887229 -2.76771862723611 1.11135737679221 2.23602931282737 7.14878814003684 4.65005652687766 5.2518307425759 15.5557557799599
-3.05306285511364 -3.17893069874157 -8.82045787464489 -12.3212551463734 -4.48939937244762 -11.9332699168812 -12.4738239635121 -8.65119594227184 -4.61090892444957 -8.18704265247692 -4.16621822010387 1.6654105793346 -3.09531634937633 1.57683712352406 0.892854274402964 4.89198929179798 3.71041828502308 5.27733951915394 12.0847569118847
-3.19073710875078 -4.43283114866777 -9.61092029051347 -13.3560908837752 -5.14650950865312 -12.5214465661482 -12.6940539880232 -8.6484149499373 -5.40230403379961 -7.60060534910722 -2.94762454466386 1.94474949403243 -2.79282222227617 0.255019803480668 2.06656803651289 6.72192825837569 3.43685116334395 4.0239540533586 14.512360234694
-4.23032203154131 -5.32830634550615 -12.0056497140364 -14.1909638925032 -6.37052741484209 -15.1301003976302 -12.4450723214583 -8.88887610868974 -6.56378760771318 -9.07097259001299 -3.92143264250322 0.611682744459671 -4.37666335539384 -1.09146705107256 0.691612096266311 5.04443630738692 1.82052025361494 2.24540886445479 13.5642856077714
-3.07530238411643 -2.11987902901389 -8.56538035652854 -11.721472046592 -4.11261775276878 -11.2892439582131 -11.1588633277199 -7.1349871375344 -4.08117511055686 -7.27305056832054 -2.6438982703469 1.74742672660134 -2.74855258248069 -0.00980212471701947 1.38816044547341 5.54369709708474 2.91960690238259 4.44976971366189 12.7754809639671
-3.49006782878529 -2.76929985393177 -7.99962936748158 -12.823897708546 -8.86630951274525 -15.778731692921 -10.7736238132824 -8.76509415019642 -4.76578270305287 -6.81125389445912 -2.01893745769154 1.75548232685436 -3.24079262126576 0.965544353831898 1.99369491230358 6.32008041035045 4.159949909557 4.85900844227184 13.7049657214772
-1.5574014490301 -1.50130632573908 -8.02465608770197 -11.8695886438543 -4.47489526922053 -12.6875322168524 -12.0587289636785 -8.71242883855646 -3.86588838750666 -5.79951646978205 -1.36407068425959 3.23265287225897 0.1105844671076 2.60320684259588 3.87617704218084 7.44917222803289 4.14246579950506 6.29355546777899 14.4100958997553
-3.33503649451516 -5.49875376441262 -12.4164669296958 -14.0429508469322 -10.464083888314 -16.8465053818443 -13.1608631394126 -9.12365267493508 -5.02990076758645 -8.1179687760093 -3.01910135962746 1.3072021224282 -3.4639160416343 1.92459370873191 3.12817265770652 7.00364091179588 2.7266242720864 4.32742097161033 13.5878641822121
-1.66080266779119 -7.05300885980779 -11.6680887395685 -14.3045652562922 -7.00596982782537 -15.1656072789972 -12.2829015905207 -9.95011503046209 -4.01474553888494 -5.58241445367986 -1.80072004144842 3.09379976445978 -0.289220636541192 3.53673380071467 1.95674913579768 6.74512880498713 4.50862329656428 6.37250250036066 12.3236219232733
-1.33451668132435 -6.60838524211537 -11.8448621403087 -13.4792882572521 -8.59252754558216 -14.5772420536388 -10.8382779728283 -6.91425339091908 -2.75439850200306 -5.2694150577892 -0.427192844044079 3.15931495319713 -1.49230209697377 2.34564193378795 1.5030687678944 7.22215255390514 6.49584182392467 5.52906783710826 13.7303942073475
-1.62415565143932 -5.78822005878795 -12.1769987453114 -12.7607580531727 -6.19899810444225 -11.0888029445301 -10.5710378993641 -8.09730781208385 -2.71838821064342 -5.98068488727916 -2.33223022114147 2.95892464030873 -2.25152839313854 1.67730652202259 0.234980929981578 5.3799842487682 4.98633514751088 5.81208359111439 12.9496792446483
-1.89311075210571 -5.419517993927 -13.4085221290588 -11.2002110481262 -4.54734659194946 -7.66418504714966 -9.26638078689575 -5.14543962478638 -2.9578652381897 -5.75354623794556 -1.29879426956177 2.54988431930542 -3.01877450942993 1.33177900314331 2.45217084884644 8.09400415420532 5.56586980819702 5.06956148147583 13.7612190246582
-4.96173919330944 -9.84114516865123 -16.3153253902089 -14.8049837459217 -10.2262827266346 -14.374380718578 -13.4823137630116 -9.93152297626842 -5.31763137470592 -9.17068160663952 -5.24006713520397 -0.440504680980336 -5.0681825984608 -0.403776775706898 0.104266513477672 5.591101993214 2.7740911136974 2.50924812663685 11.2517160068859
-4.8893289305947 -8.4288968779824 -15.6218862273476 -14.6259832122109 -9.04215905449607 -11.801665280082 -12.6244725920937 -7.79235169670799 -5.59191224358299 -8.28260705254295 -3.34017846367576 0.3978853485801 -5.0220250823281 -0.377604458548806 -0.947670910575173 4.57775690772317 4.94342043616555 3.75428297736428 10.2857933304527
-5.50116493051702 -6.6399226362055 -11.2740283185785 -15.0538287336176 -8.33419563120062 -14.8911090070551 -13.6465182477778 -9.58062125986273 -5.78290321176702 -8.76694633310492 -3.79746963327581 -0.151122587377376 -6.10738708322699 -2.12212516611273 -2.95249320810492 2.26616142446344 2.29609916860407 1.99455879384821 8.74252651387995
-6.14378771348433 -9.58594545884566 -16.664053292708 -15.0634520964189 -11.39853701158 -12.2722247557207 -11.7474997953935 -7.56298288865523 -6.6781867460771 -10.3546069578691 -5.63277468247847 -1.11121592088179 -6.86098703904585 -1.74122080369429 -2.91360888047652 2.56712499098344 0.176793722672898 1.6744572205977 8.56996598677202
-5.86708729483864 -6.21387188651345 -13.7753381035545 -11.7870415947654 -4.4109601280906 -6.39624493338845 -10.1110677025535 -5.9848012230613 -5.62901776053689 -8.11185734488747 -2.44183628775857 0.287583420493387 -5.60342304923318 -0.611151625893331 -0.71326916434548 4.76187712929466 3.3177939154885 2.78767306587913 13.1537843444131
-7.49645257429643 -5.35575890974565 -8.85638452009721 -13.731130842729 -6.06164765791459 -13.6092970414595 -14.1686422868208 -11.8173983140425 -7.32598138289018 -9.0025484605269 -5.18154168562456 -0.0746500535444774 -3.88640618757768 -0.341728453202681 -2.03229165510698 4.61773180528121 3.89169668717818 3.60753035111861 12.4538228468461
-6.64522124203769 -6.88171721371737 -10.3961329546842 -14.419639119235 -7.98277235898104 -15.4778513995084 -14.2263407793912 -15.4630427447232 -9.23271132382479 -11.0612788287076 -5.96199179562655 0.366325846585362 -1.26598692807284 1.82770012942228 -1.35884619626132 3.92070435610685 5.77565239993009 5.44231747713956 13.7330527218905
-5.00074126503684 -7.5618145682595 -13.6241753318093 -15.176230690696 -15.2490799643777 -19.6269982077859 -12.82643439553 -12.9347641684792 -6.72526290199973 -6.11712004921653 -4.23684813759544 2.19056771018288 -1.7455475547097 2.26194260337136 -0.439175865866922 4.74907562949441 5.28954384543679 5.94073460318825 13.161876895211
-6.00129317370328 -10.320459357175 -15.7438182744113 -16.6949939641086 -11.7166385563937 -16.849267950925 -12.492822638425 -12.4625606450168 -5.83633803454313 -5.99777793017301 -5.2468471440402 -0.162298193844883 -2.97111128893766 1.7772121516141 -1.70073699084195 4.76002217206088 4.99373627575961 4.25766659649936 11.3005247202787
-6.5462795604359 -7.30931056629528 -15.1535431254994 -14.864087711681 -11.2860313762318 -17.602296482433 -10.846208225597 -12.666089664806 -12.7232796062123 -7.7879959453236 -8.34048808704723 -7.86812366138805 -2.1123367656361 1.7478984485973 -1.4500881541859 4.19054161418568 5.53117405284535 5.63470779765736 13.2464460026134
-7.34448565569791 -10.8933729085055 -15.541709319028 -13.7461236867038 -16.5158075245944 -19.4849199208346 -11.7756265553561 -10.110198393735 -13.3219140919772 -10.1409562977878 -7.37478388873014 -7.15376986590299 -0.743199721249667 0.549166306582364 -2.00557078448209 3.81502972516147 4.13803349408236 5.07627640637484 12.2796865549955
-7.48528747558594 -12.5748928070068 -12.6597240447998 -13.9022357940674 -15.215075302124 -16.43596534729 -10.0853298187256 -10.980814743042 -11.4994285583496 -6.6497257232666 -5.86363487243652 -7.78247909545899 -1.74473457336426 0.719092559814452 0.882960510253906 3.30994911193848 4.26967926025391 5.49000282287598 11.518998336792
-8.12225217819214 -11.3654486656189 -18.0817839622498 -16.036621761322 -19.0351263999939 -15.7031676292419 -11.911492061615 -8.64375371932983 -10.6385657310486 -9.01963872909546 -3.27725286483765 -4.79983015060425 -3.14370412826538 0.232526111602784 -1.26673002243042 1.31734781265259 4.07365255355835 4.98301630020142 10.2088044166565
-7.37238610874523 -12.6059657443653 -12.3911563266407 -7.30222428928722 -14.0823413241993 -4.4423076022755 -6.63507569919933 -2.54798616062511 -6.95584977756847 -7.95350373875011 -2.76919854771007 -4.4041110385548 -2.52380479465831 1.1798790584911 3.23378836024891 4.6272781978954 7.87623106349598 6.43041311610829 12.6369589458812
-17.1819703362205 -20.5811631462791 -16.709695555947 -11.359338500283 -10.5991265557029 -5.64230892874978 -11.2269322655418 -7.53101322867654 -7.71181843497536 -9.59425137259743 -3.68853543021462 -4.45437596061013 -2.70647785880349 2.07416178963401 0.707597992636941 2.33859088204124 6.80830313942649 6.54409434578636 14.9786350943825
-15.2704986658963 -15.8017257777127 -15.5486587611112 -8.29165497693149 -9.73348275097934 -3.58945694836703 -7.04786530407992 -3.19536629590121 -2.98315087231723 -6.02586594494906 -0.576372536745939 -3.95707550915805 -0.781492623415861 3.28621443835172 0.857949820431795 4.20465811816129 7.63753565874967 8.21812590685758 17.5121475133029
-22.6007668755271 -22.3086907646873 -22.7953316948631 -15.8317391655662 -21.5396096489646 -14.7176186821677 -13.245511748574 -8.12891934134743 -9.07254002311013 -7.64778492667458 -1.82527134635232 -4.47615406729958 0.155859253623269 2.45516230843284 -0.044625975868918 4.57595660469749 8.5012734153054 7.48874785683372 17.9118738391183
-11.1709935274991 -10.2363545504483 -13.6467644778165 -9.68274279507724 -4.90671511563388 -4.65795489224521 -10.7355858889493 -7.18188067349521 -6.44878359707919 -7.81481715115634 -1.958747586337 -4.19017954739657 -1.16999789151279 3.12174061861905 1.35156468478116 5.22963074770841 9.14709691134366 7.8121617230502 16.9791934880343
-10.2359855565158 -17.0864856633273 -15.9348056706515 -9.07112578478726 -10.8615692051974 -3.72093085375699 -9.30903510180386 -5.5934436711398 -7.08388594714078 -9.21857337084683 -3.90332488146695 -6.75607375231656 -3.37043837634 -0.50143508044156 -1.76289252367886 1.94839020642367 5.42896195324985 5.1298753825101 16.0415448752317
-7.31944655505094 -13.4963531407443 -16.3026466282931 -10.7920913609591 -8.5802211674777 -6.03955649462613 -7.86028479662809 -2.63541983691129 -5.35099600878629 -3.95859717455777 1.49472237500277 -2.98743819323453 0.49053574475375 2.22379303845492 0.122585305300625 4.05318356427279 8.19352246197787 7.00859833630648 17.2014591780576
-7.30030372793024 -13.8233979051763 -13.4581139391119 -10.1854279344732 -7.40933540517634 -3.23664405996149 -7.06869247609919 -3.25718429738825 -4.45728614980524 -4.76985290700739 -0.460101396387273 -3.93601158315485 -1.38521507436579 1.16217490976507 -2.45659950429743 2.15956565683538 4.6957108671015 5.4954983884638 14.3275716001337
-9.85351985584606 -15.2699531901966 -16.1712402690541 -15.2811188090931 -10.0028175700795 -7.70454639088024 -11.2992348064076 -7.36313289295543 -6.68478244434704 -7.40398067127575 -2.26757091175426 -6.73586314808239 -2.94579929005016 -1.39085048328747 -4.74991458546032 0.825355113636363 2.57525020946156 3.30969005931507 12.7117396007885
-9.23260541395707 -15.2097649140791 -18.0766243501143 -17.3617271943526 -9.07067914442582 -10.7429070039229 -15.718149618669 -13.6634316010909 -11.6637978120284 -13.6309837861495 -7.42626233534379 -7.33827252821489 -3.06829305128618 -0.346462683244184 -4.1078629060225 -0.0592903657393009 3.99299006028609 4.61171679063277 13.2175112204118
-8.70815252824263 -13.0826070265336 -14.4179341749711 -14.7705113844438 -7.24039625688033 -10.9640557722612 -13.3394238905473 -13.2117612318559 -9.92413687272505 -11.1994683699174 -5.04202055497603 -5.42262625260787 -1.77396750016646 1.93800378279252 -1.02053808732466 4.58820367292924 5.41920018629594 7.33482194380327 15.0858280702071
-7.44025390798395 -14.2592560594732 -13.6748024767095 -10.9703747575933 -6.88265579397028 -4.38653724843806 -7.81307190114802 -5.17701690847224 -6.11564605886286 -9.88402336294001 -6.63014953786677 -6.60306709462946 -3.70916526967829 0.676002805883233 -0.827769929712471 3.85758716409856 5.51470691507513 4.9864724332636 11.5097230130976
-3.55777893066406 -9.80407867431641 -12.931859588623 -11.8947959899902 -3.57320365905762 -4.8531967163086 -9.68543586730957 -8.3666187286377 -6.6935173034668 -9.52450332641602 -4.60200271606445 -4.97740516662598 -1.21606216430664 2.2184757232666 -2.00559959411621 3.30813636779785 5.87566890716553 6.29019107818603 11.2570022583008
-5.60865468111905 -9.55180234042081 -13.4365088376132 -12.4482314023105 -4.80704564181241 -4.10334843722257 -9.49036091891202 -5.98050755587491 -8.3201414975253 -8.29063672152433 -3.06198758212003 -7.04620236483487 -2.78849667635831 0.222680386629971 -2.21137875643644 3.44488268765536 5.66658049496737 5.43994456204501 13.211597737399
-7.54378771348433 -15.0478789763017 -13.5588653044267 -13.8806731657548 -5.84048151536421 -6.22261690659957 -10.7605597929521 -6.92485308213667 -8.56179880662398 -10.0930449919267 -4.14458345933394 -6.91030764146285 -3.30579828782515 1.97791982130571 -2.32299112840132 2.06785703138872 5.21216130690141 5.75682759718461 11.0837757630782
-5.46328998045488 -13.2533862634139 -11.6665313287215 -9.97525859312578 -5.29899287657304 -2.24585032896562 -8.14988780455156 -4.90210223631425 -5.47258258299394 -7.58573413328691 -2.64214206175371 -5.61549640135332 -3.37872767881914 1.41144299073653 -1.71497989134355 4.19057583375411 6.61079811616377 6.21544479890303 12.7945787863298
-5.41257050254128 -13.2437396309593 -15.8183932564475 -10.9385581276634 -8.27765610434792 -5.68633988120339 -9.45587876059792 -4.99398758628152 -8.1335597298362 -9.11831429221413 -4.19856217124245 -7.20736267783425 -5.52368309714577 -0.94605019309304 -3.53134873130105 0.903358910300515 3.26370475075462 2.75239608071067 9.54144904396751
-5.27215608250011 -14.0114806522023 -16.6403411258351 -11.4010356296193 -6.92504342686046 -6.12307008396495 -9.48904069553722 -4.49734910618175 -8.68875726353038 -9.04140313755382 -3.94612344395031 -7.64263566624034 -4.94023736606945 -1.18561395298351 -3.58217080723156 2.98895803798329 3.9911266933788 3.5200573574413 10.7583061825145
-4.27324539531361 -8.18623405803334 -14.7091985355724 -10.9808526646007 -5.19272095073353 -4.95118576396595 -10.0036302219738 -5.26575523723255 -6.70820671428334 -9.32409340251576 -4.75037247050892 -5.79037147868763 -2.58546501506459 1.5205549586903 -1.09010559428822 4.62632125507702 5.77557891498913 6.29857009540905 12.1641382564198
-2.77341410896995 -7.49433467171409 -13.4601111151955 -9.35402629158714 -4.36531398079612 -4.21349856636741 -8.26937243721702 -4.13094851753928 -6.33667132637718 -9.43851229927757 -5.53863665840843 -4.16510531685569 -3.72546145699241 0.856850173256614 -0.497460816123269 6.20243408896706 6.79264691092751 5.21896031119607 12.1752553246238
-4.94388190182773 -10.4078559008512 -14.3151015368375 -12.1272467699918 -6.31083670529452 -7.27693930539218 -10.2310046282682 -5.19888678464023 -7.68435088070956 -9.08186331662265 -3.73124113949862 -6.2129057970914 -2.64256659421054 -0.566133412447844 -1.6590842333707 4.45966157046231 6.44275960055264 3.87300690737638 11.1753798398105
-5.49710748845881 -14.3149843042547 -16.3663225000555 -10.5170774286444 -6.19907663518732 -5.83049486333674 -10.3764447992498 -6.37536905462091 -5.83873079473322 -9.16989229375666 -4.55912302190607 -2.977227193659 -4.11411569768732 1.51827718561346 -2.1527757471258 2.49109174554998 5.77612401788885 3.45874502008612 11.0654525930231
-5.3471979488026 -12.2955335963856 -16.9676412929188 -11.4808954585682 -8.70059913288463 -4.71966498981823 -9.97690337787975 -5.30592483173717 -4.26711219440807 -8.12999862324108 -3.34858649860729 -4.83851569782604 -3.35024779926647 0.794912875782359 -2.03065055500377 3.34632355083119 4.21577221263539 2.64994865764271 9.47523743022572
-1.49313764572144 -7.98372869491577 -11.0572474479675 -7.88210325241089 -2.41430501937866 -2.47537450790405 -7.46303205490112 -4.66883497238159 -3.9487135887146 -6.50406103134155 -2.16359167098999 -1.92005376815796 -3.23206357955933 2.20477075576782 0.67242784500122 6.28500719070434 5.60643930435181 3.35358591079712 10.1847168922424
-4.38844592354515 -10.7184477545998 -14.8433981635354 -13.3421812751076 -5.1561728217385 -6.96934039375999 -10.3439188697121 -5.42691142342307 -5.25988871834495 -9.56635005257347 -5.88900477669456 -3.98295695564964 -4.623580048301 0.155526091835714 0.352578093788839 5.47985260703347 4.0588979027488 2.41178219535134 8.59749310233376
-3.61995761177756 -6.37740962288596 -13.3636366584084 -11.6997668006203 -6.55848567269065 -7.06103007576682 -9.05118624947288 -5.41416041634299 -2.5269304969094 -3.54501597664573 0.38625080802224 -0.77866618416526 -3.02246157906272 2.83553250052712 1.02853329398415 7.26902230002663 5.80763180472634 2.23696453788064 12.0294297478416
-2.91001423055475 -6.18078907186335 -11.9804793184454 -11.1145964449102 -4.23789508992975 -8.74161441976374 -9.14101131612604 -4.00235469991511 -6.57825954610651 -8.3335371797735 -3.76088627034968 -0.679778177087957 -0.294997293298895 4.80173007791693 1.80921832864935 8.11438361948187 6.90928069894964 5.10603992288763 14.7698177511042
-2.28321586955677 -6.06463753093373 -11.1559995304454 -10.0575936924328 -5.29190956462513 -5.40562187541615 -7.71823822368275 -2.54981361735951 -5.6343091617931 -5.85203300822865 -5.16731010783802 -0.815707553516734 0.0975920070301406 5.06702960621227 1.18704093586315 5.04383147846569 6.00538409839977 7.13878120075573 14.8381420482289
-4.35774176337502 -9.16401427008889 -15.1422247193076 -11.3068594238975 -5.00310461737893 -6.97829764106057 -10.3626875183799 -5.66387121894143 -5.89800970771096 -7.95641653754494 -4.3979715607383 -2.93800299384377 -4.41509192206643 1.06093270561912 0.487370083548807 4.17418916008689 4.7829251982949 3.22424180290916 12.3017941214822
-5.51051802201705 -11.6891526655717 -16.0908364729448 -12.6230172590776 -6.35242361588912 -10.5246190504594 -10.9608582930131 -6.18663687272505 -7.38253492875533 -10.6329373793169 -6.84321875138716 -4.16911596818404 -4.63932508988814 -0.144074387983842 -0.364951081709428 4.47570043043657 3.02108865217729 1.7262716813521 12.6818233056502
-3.40899680744518 -11.3004209865223 -14.1100790370594 -10.4062731135975 -5.22985290180553 -6.31709312092174 -9.03207420002331 -3.64637015949596 -5.06253265034069 -7.35501884113659 -2.88294814716686 -2.35846923481335 -3.2140924800526 1.8344972263683 -1.02160667072643 3.52908111919056 0.359998477588999 -0.318952785838736 13.571960700642
-3.36861364191229 -9.40706388300115 -13.6859106237238 -10.1497568303888 -5.25558225458319 -5.68229047601873 -8.6985239202326 -3.35540334528143 -5.87362806146795 -7.63087789362127 -3.61250249689276 -3.33148519342596 -4.59770719354803 0.961256582086737 -0.67341176813299 2.5838361566717 2.14492662603205 3.12906892949885 12.6932907884771
-3.46710402748802 -10.0989742972634 -13.8717118003152 -10.2641487815163 -5.84003073952415 -7.896116326072 -7.60245711586692 -2.64876563332298 -4.23695189736106 -7.39915091774681 -3.01055915138938 -1.55581290505149 -1.35092932961204 3.41169159629128 -0.05257613442161 4.36028473593972 2.06117813803933 2.14675705649636 12.3998035691001
-3.26838903427124 -9.58486776351929 -12.2435896873474 -9.25256567001343 -2.38327627182007 -7.56491689682007 -9.53987722396851 -5.53260831832886 -4.7077353477478 -8.53141431808472 -5.25150709152222 -3.99500875473023 -6.37118177413941 0.161096286773681 -1.28386526107788 2.54565591812134 0.317096424102782 1.21796770095825 10.2535178184509
-4.19288141077215 -6.72719461267645 -11.1899669820612 -11.4879482442682 -4.81122667139227 -10.7495601827448 -8.8731010610407 -4.77467233484441 -3.17697984522039 -7.58135492151434 -3.42189103906805 -1.63923341577703 -2.40699846094305 2.16999929601496 0.729361707513984 4.28564947301691 5.33936613256281 4.43389051610773 12.6277820413763
-3.57904599796642 -5.91740964542736 -9.29919408451427 -10.3392007220875 -3.42288945804943 -9.27242826115002 -8.92611096989025 -5.72711347233166 -3.2277905810963 -7.86667035709728 -5.37353109012951 -1.90395902286877 -3.29999326359142 1.82173181880604 0.192510856281626 5.8475620876659 6.23677946437489 5.93486238826405 16.240202439915
-2.27284748770974 -7.7123215935447 -10.7349198601463 -8.48404247977517 -3.06478436209939 -3.94813664176247 -6.91131146170876 -3.20782406546853 -1.5887921593406 -6.24463780143044 -3.63636524894021 -1.94996197440408 -2.48134358145974 2.21324221871116 1.63296382210471 6.6327072837136 6.03471152565696 6.84009616158225 15.2989904143594
-3.88377372568304 -10.8472823316401 -13.4675997907465 -10.4936465436762 -5.49115554636175 -5.21038238351995 -8.10176650827581 -4.51735488718206 -3.30679694955999 -7.91416923349554 -4.16909972971136 -2.58517638986761 -2.39461891000921 1.46784027273005 1.67312820607966 6.98433311635798 6.51259811574763 6.82010181600397 15.4567685907537
-6.14753934686834 -12.6367666417902 -11.5600797826594 -9.70716497247869 -5.78229734247381 -3.46002408807928 -10.2029344732111 -7.64737340753729 -5.73369619196112 -10.9019949132746 -7.84761258905584 -5.65595838373358 -5.94855329340155 -1.90131017511541 -0.961836069280452 3.16594865972345 4.37675073797053 3.11667802984064 11.7555282419378
-4.18114479238337 -11.630983430689 -12.8451920335943 -9.54000862294977 -4.3389778917486 -3.30604942495173 -10.160602647608 -8.38757522756403 -5.74738510305231 -8.49825676137751 -3.63704116994684 -3.15998275930231 -3.64231308156794 0.8429011518305 1.72926894968206 2.86857787912542 3.19028274362737 5.04530135935003 12.0837401563471
-5.46572896784002 -13.2222101384943 -15.1221582586115 -9.77499219721014 -5.87235662286932 -3.47442838495428 -10.3842203313654 -7.49843808954412 -7.07813283746893 -10.2267629796808 -6.87970945184881 -5.26054212396795 -7.43504354303533 -1.40582105463201 -0.888225763494319 1.1813028162176 1.10216310674494 1.08632257634943 8.49519136602228
-6.62951461618597 -9.0319937879389 -5.44859496896917 -10.4674090558832 -3.64956275766546 -8.25509063547308 -11.9400004560297 -10.3211325818842 -5.49106971567327 -10.2736338788813 -6.13315574472601 -3.20091811960394 -5.70729820078069 0.292404252832586 2.30445297414606 2.08340461904352 2.92995651418513 4.53640564138239 9.79733284169977
-9.99421362443404 -9.41960196061568 -11.0815587477251 -12.6645169691606 -5.91506056352095 -8.66909269853072 -14.0611539320512 -12.2123494581743 -8.67631010575728 -13.4120374159379 -10.0382981733842 -4.39611868424849 -5.37685827775435 -0.526825471357867 0.300128416581586 3.97480149702592 4.57388825850053 4.18391461805864 10.8824467225508
-9.26768029819835 -11.759345184673 -13.7453338016163 -13.4399482120167 -7.12844384800304 -10.0643512118946 -14.8376265872609 -14.8039618838917 -9.18766130100597 -11.8149253238331 -6.3202315677296 -4.14782060276378 -4.21959222446788 -0.131806503642689 1.51301084865223 5.18815885890614 5.32145964015614 5.14465032924305 12.0399931560863
-9.82890370108865 -14.486164595864 -11.8967557213523 -11.3429818413474 -7.24462177970193 -5.0852895043113 -12.9415707848289 -10.6312871239402 -6.94334652640603 -11.5828671715476 -8.04652645804665 -4.22790386893532 -4.45604374625466 -0.328665282509544 1.37956950447776 4.56104609749534 2.8823504187844 4.18511245033958 10.8002981879494
-8.93545572974465 -13.265531947396 -14.6253608963706 -12.0736870072105 -7.49754755713723 -5.54504816748879 -11.9897426865318 -9.09942858435891 -4.98689882972024 -9.55039446570656 -5.95824854590676 -4.48438494422219 -2.43718760230324 -0.156752040169454 0.389483998038553 5.07868916771629 3.59480435631492 4.72348077080467 10.4367433287881
-6.63850977637551 -9.64239504554055 -12.7147789261558 -9.95010378577492 -5.1787109635093 -6.6912899277427 -10.1404495499351 -8.22667315223 -2.95380785681985 -7.79160502173684 -5.55569651343606 -3.44949152686379 -4.15997126319192 0.230993244864724 0.668952915885232 4.43282792351463 3.01539418480613 5.71969983360984 10.8547439315102
-5.57939488671043 -11.5837646224282 -14.1426044204018 -11.6093669631264 -6.16609723351219 -6.60741956017234 -8.84435612938621 -5.21643407128074 -2.53499181053855 -7.32974965355613 -4.26180989525535 -2.39854581139305 -2.62810475609519 1.70521204688332 0.909605433724142 4.76002924659035 4.3362736008384 7.06520884253762 11.6507620117881
-7.20967522534457 -11.5973457423123 -17.7778514948758 -15.4532169428739 -9.96023407849399 -10.545984658328 -12.9196743098172 -10.0137180415067 -8.42985001477328 -8.72092286023227 -3.01783982190219 -5.21412506970492 -1.58743515881625 1.5929008397189 -2.5310005274686 2.37933501330289 4.13467940417203 5.81700762835416 10.9336505803195
-9.48655609651045 -12.9659510092302 -17.3685808615251 -13.7639666037126 -9.0448732809587 -10.6394606070085 -13.6134539084001 -10.1090746359392 -5.59061531587081 -9.30315498872237 -8.32292465730147 -6.69000725312667 -3.48803810639815 0.0411328835920841 -4.01100639863448 1.17594809965654 3.74720855192705 4.77885623411699 10.637101130052
-6.43780393600464 -10.5896059989929 -15.190674495697 -12.2004076957703 -6.43824834823608 -6.89928884506226 -10.5149218559265 -6.69999952316284 -4.14827604293823 -8.88391561508179 -5.90170164108276 -4.39624471664429 -6.01907987594604 -0.162165355682372 -3.17585248947143 0.891537952423096 2.72385911941528 4.20353631973267 9.52347593307495
-6.5646185874939 -9.64303731918335 -7.95680952072144 -9.96489095687866 -3.54713773727417 -7.26800107955933 -10.4871459007263 -8.71809720993042 -5.23146772384644 -9.75334692001343 -7.10637235641479 -5.60520696640015 -3.83204030990601 -0.424487590789795 -4.38382863998413 0.335527896881104 3.21576738357544 4.5501503944397 9.77863264083862
-6.43480729189786 -9.26697968569669 -12.6354222210971 -11.7972245129672 -5.7963585766879 -6.45565842715177 -9.28485344973478 -8.6229138287631 -2.94478081789884 -7.02070473757657 -4.22889184084806 -3.87084817019376 -2.34667824831876 1.77851248654452 -1.08005379763517 3.39694357785311 4.07142306241122 6.5499491778287 12.1247406092557
-9.18982481522994 -8.01965307755904 -13.2067677931352 -15.0220143751665 -7.46558737321334 -11.6171452955766 -15.0648419813676 -14.2642285780473 -8.04950308366255 -11.6675450758501 -10.0158917860551 -6.60178160233931 -4.36406874223189 -1.41488432450728 -1.62572836442427 3.17512345747514 3.42186952070756 3.95380998091264 11.2530729814009
-8.9078651601618 -9.00875818079168 -9.98547708337957 -12.0618568593805 -5.70302736108953 -8.77595483606512 -14.1618724996393 -13.1920505697077 -7.59796487634832 -11.0567814046686 -10.7807041341608 -6.06794893091375 -6.87795602625066 -1.71129381006414 -2.76657831018621 -1.30121766870672 -0.353744142705743 2.1330283945257 9.37153566533869
-10.1867015405135 -7.92848849730058 -13.3366382165389 -14.7814853234725 -7.74340129332109 -13.0831248803572 -16.178766970201 -15.4066875024275 -9.47072673277421 -13.254938845201 -7.97231173948808 -5.53783679441972 -5.35880923704667 -0.295063738389448 -1.04284358458085 1.65483021302657 2.64401554627852 2.91460156007247 10.5499851660295
-9.24770891883157 -8.32808077552102 -12.9263111374595 -14.8614727280357 -6.85708201148293 -13.483562114022 -15.0368839524009 -14.4167553208091 -9.15619242408059 -13.1076809189536 -8.55623972632668 -7.6981331131675 -6.26657831885598 -2.73547137000344 -2.60638773658059 -0.298854472420434 1.26970135948875 1.7798770644448 9.5120137908242
-9.21863430196589 -9.87307422811335 -14.0024592226202 -13.2089793031866 -6.81663768941706 -8.4390475099737 -14.7122103517706 -14.8361498659307 -8.71630352193659 -12.5025221651251 -10.3495833223516 -6.04686420614069 -7.27301853353327 -2.11602657491511 -1.96639316732233 -0.47621029073542 3.03863078897649 1.8490384275263 9.48497039621526
-5.82523091923107 -9.91050847660411 -9.33978208195079 -10.200927101482 -3.85472043644298 -6.17722066532482 -11.6164315570485 -9.63194211613048 -6.91178830753673 -9.67291387211193 -4.31225904117931 -3.27555402408947 -3.32103284489025 1.81247011531483 0.347460425983776 2.85376612056385 6.40842787135731 5.88988653529774 10.3880011211742
-5.37136861627752 -7.94314214533026 -9.1628420049494 -8.71232053583319 -2.82120725458319 -5.37029477899725 -10.7193033391779 -10.7298338109797 -4.98320028131658 -8.57998296564276 -9.22687551325018 -3.64020749872381 -5.38971540277655 0.225806981867009 -0.328273981267756 2.18339327031916 4.71706178838556 3.35258653814142 9.15725973302668
-5.29392277110707 -8.90580021251332 -7.48971210826527 -8.61710583079945 -3.18696056712757 -3.23795353282582 -9.84838711131703 -9.21674381602894 -5.09748112071644 -9.02359615672718 -5.89936100352894 -4.70699154246937 -4.92686878551136 0.531991611827504 0.71615947376598 2.08480800281871 5.03349364887584 3.47469676624645 9.84563029896129
-7.16361603303389 -12.1145456747575 -13.3907793478532 -12.3155153708024 -6.08025345368819 -8.24508080048994 -12.6797541098161 -11.917968602614 -6.01653847260908 -9.63016495271162 -7.03717407746748 -6.44438156648116 -5.34825501008467 -0.515186162428421 -1.97759422822432 3.64689460234209 5.65883269743486 3.7734300179915 10.6601363702254
-6.9103085084395 -7.60901418165727 -14.2016636414961 -13.3661152406172 -6.46334615187212 -11.8692375703291 -12.9560772462325 -10.6846272035079 -4.96809544996782 -8.58770528273149 -6.637481360002 -6.52219167189165 -4.99644818739458 -0.667440084977585 -2.66312566237016 2.17622980637984 5.37606558366255 2.36187967820601 10.2606948332353
-4.78659790212458 -6.27623909169978 -11.541680986231 -10.0538975542242 -3.82525222951716 -7.34598701650446 -10.174852067774 -9.16890304738825 -3.63281601125544 -6.35251968557185 -5.48216598684138 -5.87191742116755 -4.82948845083063 0.156544035131279 -2.76361053640192 1.75379401987249 4.20573169534856 3.84992057626897 9.46629173105413
-4.56022548675537 -6.88682270050049 -11.5537233352661 -8.15460300445557 -3.84279727935791 -3.47235012054443 -9.52347278594971 -7.89981555938721 -3.84427356719971 -7.81038570404053 -5.10935306549072 -3.99578762054443 -2.78419399261475 2.01865291595459 0.349883079528809 4.79894828796387 5.65649795532227 5.39038276672363 10.6231269836426
-4.77245042107322 -8.04561517021873 -11.8355626799844 -8.15171525261619 -3.85374161980369 -3.32794854424217 -9.18399140618064 -7.36879441521384 -6.06463525078513 -8.61340806267478 -3.36312958977439 -4.42378709099509 -3.80165383599021 1.32137396552346 -1.14977166435935 4.19871809699319 5.46473887183449 4.81442930915139 9.86744692542336
-5.86865999915383 -5.08577540137551 -8.43661120154641 -10.7274074814536 -3.44213679053567 -9.47333910681985 -11.8178844711997 -11.3862705490806 -5.48074152686379 -7.77701571204446 -7.58110239722512 -4.68848040320657 -5.11738970496438 -0.252960231087425 -0.0969677231528543 2.34486958763816 4.41299626610496 2.6124267318032 9.16648957512595
-5.38992991880937 -10.5103255792098 -12.7762004418807 -11.389521746202 -4.72661700682207 -7.40142550901933 -11.5203525109725 -10.1147014184432 -5.1104022546248 -8.69068446592851 -7.91709819273515 -5.83356585936113 -5.09249797300859 -0.229891924424606 0.0354622320695341 2.22515377564864 2.9312294439836 2.15380177064375 10.2069910482927
-5.21139449206266 -6.3273288640109 -9.88609046069059 -11.6866504582492 -3.87921256152066 -8.87803572741422 -10.9517661961642 -10.5075122746554 -5.84851759997281 -10.0188934239474 -5.24867171374234 -3.09413832751187 -3.80887145129117 1.64069062146273 1.71599274548617 1.9424579707059 3.87590485486117 4.57660370740023 10.5686128703031
-3.43330123207786 -6.22614028237083 -10.016656182029 -8.88625838539817 -2.1364052512429 -3.02929045937278 -8.86478545448997 -8.57703139565208 -4.73825194618919 -9.0664360739968 -5.52701499245384 -3.29531028053977 -6.28547789833762 0.453514792702414 -0.868396065451883 -0.177262566306375 1.32385704734109 3.50583336570046 9.10448620536111
-4.09268471977927 -5.31396958611228 -10.3344220855019 -9.34594628594138 -2.39504334709861 -2.98177621147849 -7.98219392082908 -9.88194558403709 -3.77595612786033 -7.13334176323631 -2.28747651360252 -2.04381654045799 -3.33196542046287 2.70835783698342 -1.21232125542381 3.09599783637307 4.56555845954201 5.86893084265969 10.8321371338584
-3.67877388000488 -8.86612129211426 -11.2667255401611 -7.7230167388916 -2.20713043212891 -2.82690620422363 -7.8735523223877 -6.47464179992676 -1.83665084838867 -6.61603546142578 -1.85858535766602 -1.88171195983887 -1.81340599060059 3.48880958557129 -0.863571166992188 3.43744850158691 4.61442089080811 5.95360279083252 11.810215473175
-2.55152912139893 -5.98596019744873 -6.91146869659424 -7.99583644866943 -1.54492588043213 -3.13154048919678 -8.44251079559326 -7.94520206451416 -1.41877384185791 -5.41163463592529 -2.88172168731689 -1.8373872756958 -1.34328479766846 4.3645694732666 1.49103527069092 2.37830715179443 3.61757831573486 8.05612545013428 11.9592803001404
-3.53556913029064 -9.32029241215099 -8.96163457523693 -7.94681829105724 -2.06527799259533 -2.51184552799572 -8.61023038517345 -7.16743940006603 -1.49300283085216 -4.48478597294201 -2.97230809818615 -0.181160866130483 -1.63790792118419 4.22681242335926 2.05454355586659 4.05755144466053 4.94625574458729 8.10994726527821 13.6733074795116
-2.345684485002 -6.26645894484086 -9.08752103285356 -9.7911018891768 -2.74724622206254 -7.09313817457719 -9.37653584913774 -6.94880147413774 -1.89446683363481 -6.12919850782914 -3.7774300141768 0.390288873152301 -1.52636762098832 4.3142915205522 1.24856142564254 3.76383261247115 5.17413286729293 7.06642393632369 12.2294769720598
-5.59791455702348 -4.55944714979692 -8.05498395399614 -9.67014012770219 -1.92341123060747 -4.84319005446001 -10.6978786988692 -11.3827084107832 -6.14809499220415 -6.53890119032426 -6.54806218580766 -1.60558209852739 -3.78304563002153 2.15948023362593 -0.525290350480514 4.1700288252397 4.40065874619917 5.15394129319624 10.8518945173784
-4.62364877354015 -3.47168077122081 -7.74797547947277 -11.262555252422 -3.33816636692394 -8.7369796146046 -11.5041514743458 -12.9907313693653 -8.14122117649425 -9.97981179844249 -4.69005502354015 -3.79775918613781 -5.37729753147472 0.883242477070201 -1.0774451602589 2.63875471461903 3.72645651210438 3.19406401027333 9.29706751216542
-5.53602568886497 -5.61076323769309 -11.1241661765359 -14.035983727195 -6.06464545510032 -13.1580197074197 -14.4567486502907 -14.4146649100564 -7.90377776406028 -11.1393753745339 -7.40597502968528 -4.28744475624778 -5.17203490517356 -0.0178944327614516 -0.187656090476295 2.66353638388894 2.51028282859109 2.81817467429421 9.16742451407693
-7.11151178533381 -7.11248453313654 -11.8286519830877 -14.7386365717108 -6.49443109685724 -12.6069951837713 -14.0269513910467 -14.0611768549139 -7.57558496648615 -10.9426523035223 -7.5192495172674 -3.82681139165705 -4.00824030095881 0.705569666082209 1.83638517206365 3.22561017816717 4.1065239126032 4.42947141473944 10.0078624898737
-4.50270729931918 -8.30378228100863 -13.4037960139188 -12.0474250880155 -5.62929612073031 -8.87067109021273 -9.76971894177523 -9.51431351574984 -8.83004456433383 -5.9876239863309 -0.930744942751797 -3.43479615124789 -1.55894165906039 2.86669272509488 2.27825278368863 3.85874861803922 5.05587214556607 5.61921900835904 11.9218432339755
-0.633185204592618 -4.09885102185336 -9.94103890332309 -8.82277184399691 -1.63863449963656 -9.7348278132352 -9.87164193066684 -11.610535439578 -4.77874260815707 -7.77361565503207 -5.5215423670682 -2.3279674616727 -3.03185158642856 2.3345252904025 3.10451430407437 4.7590858372775 5.35829371539029 2.32202452746305 11.8247000607577
-0.623720498518509 -3.96267923875288 -9.89968332810835 -9.70071444077925 -2.14592012925581 -9.81761011643843 -11.1382087187334 -10.7786792234941 -5.8398078398271 -8.86401018662886 -4.85137781663374 -1.36771616502241 -3.15694460435347 2.41570058302446 4.267683653398 4.28859010176225 5.97741475538774 2.45361295179887 10.8922382874922
-3.30552834597501 -4.29357308474454 -7.14119500246915 -10.5738064679233 -2.66415375796231 -8.0944859418002 -11.2887570294467 -13.5114190014926 -8.31165093508634 -8.96130150881681 -6.02743691531095 -1.84798401919278 -1.98213166323575 2.29323798092929 4.60750037106601 6.23634177121249 5.56369715603915 4.13904028805819 10.3426917162809
-3.85230767510154 -12.2256139495156 -14.180991528251 -13.2670243956826 -6.00992524407127 -5.47504937432029 -9.91293656609275 -5.60552918694236 -6.36555993340232 -10.3290361144326 -6.03631150505759 -3.14586770317771 -0.779099819876929 2.02707541205666 4.73804342963479 6.54330408789895 5.91573870398782 6.10159361579202 12.4544492981651
-5.85779590606689 -14.2328722000122 -16.650478553772 -11.929660987854 -9.52542133331299 -7.44652767181396 -9.41040821075439 -5.35088939666748 -6.23768825531006 -10.939842414856 -8.62013454437256 -4.47807712554932 -4.2753583908081 0.21502857208252 1.22083835601807 6.09899597167969 3.87764053344727 2.6248872756958 12.8261898040771
-3.27623860619285 -13.2050220229409 -13.511433766105 -8.34618680260398 -3.33956067345359 -1.8315974929116 -8.86271588585593 -6.1193172194741 -4.72673718712547 -9.34821812889793 -8.24521176598289 -5.20522992394187 -4.95421902916648 0.223303630135277 0.947756602547386 2.88370020606301 1.5166805527427 2.50363619544289 11.4285248062827
-5.56621184782549 -12.147518305345 -15.6714040322737 -11.9232026620345 -5.7474462075667 -5.89842811064287 -11.9258214517073 -9.03019919828935 -5.87671676115556 -10.4853784127669 -7.09586348967119 -3.54635253386064 -4.90689101652666 1.01449379487471 -1.22983565763994 1.62538322968916 3.81618485017256 2.45511230988936 12.1270430998369
-3.99990572495894 -10.6822616056962 -13.6792193846269 -10.6581489042802 -4.34055056138472 -4.65015520616011 -10.4705172972246 -8.33072390122847 -7.66710772080855 -10.5878707365556 -5.34363855882124 -3.27665247483687 -3.66498484178023 1.29572377638383 0.73943982557817 2.23131070570512 4.60230050520464 5.38524899916215 11.7745693726973
-4.96309095729481 -13.0894470821727 -13.6334343563427 -10.9347515713085 -5.11359602321278 -5.67885786403309 -11.3101559292186 -8.37299162257801 -7.7199612270702 -12.3276730190624 -9.3046951900829 -6.01667982448231 -6.99261099208485 -1.65460592616688 -1.32725340236317 0.954601227153432 1.40659707676281 0.315065323222768 10.0302962649952
-4.57549389058893 -7.8217078035528 -13.7451239412481 -12.1400023286993 -5.82060535604304 -6.54562099630182 -10.9176131075079 -7.0646277254278 -5.18397052938288 -9.92239483053034 -7.74256237203425 -4.04672725850886 -4.19888218099421 0.332688253576105 0.909283559972589 3.65316860025579 4.44480602091009 4.76554290598089 13.3473643476313
-4.33505966880105 -11.9752574227073 -14.6814322731712 -12.3855796120384 -6.38680985190652 -8.02846482016824 -10.0268130562522 -5.10294106223366 -3.59105637290261 -7.64173462607644 -3.32884743430398 -2.08096077658913 -1.36364128806374 3.10503432533958 3.51496360085227 6.34200427315452 5.84940764687278 6.808323357322 16.5158517100594
-2.77202806472778 -6.54559526443482 -12.0554677009583 -10.1228486061096 -4.25087938308716 -4.87323389053345 -9.20441064834595 -5.68403444290161 -4.05361948013306 -9.11928949356079 -6.82358369827271 -3.22249422073364 -4.6694489479065 1.1274489402771 1.98303785324097 4.64025869369507 2.36617078781128 3.05660619735718 13.6793302536011
-2.48259891163219 -2.13139117847789 -7.74706233631481 -9.50307429920543 -1.79015315662731 -6.38963664661754 -9.94962466846813 -8.91145099293102 -4.93439258228649 -9.68795932422985 -7.60563434254039 -2.91186488758434 -4.59296573292125 0.784914363514293 1.32616840709339 1.81153713573109 1.39125286449086 2.24015270579945 10.6790479313244
-1.23070080497048 -2.63958294608376 -8.66479809500954 -7.98763592459939 -0.737565352699974 -3.23417027213357 -8.45479710318826 -6.22630436637185 -3.24597676017068 -8.15549786307595 -7.08280689933083 -2.00082142569802 -5.14943440177224 1.02482669136741 1.19549433968284 2.46774546883323 2.64067713997581 2.50127665779807 11.1784493186257
-1.19435932853005 -5.89285519339822 -10.3604054711082 -6.90579083182595 -1.78807308890603 -2.54630902030251 -7.28408291556618 -3.43614819266579 -3.54799702384255 -8.7415280602195 -7.02726795890115 -2.49721958853982 -5.80126240470193 0.656032059409402 -0.453304793617942 -0.379417922280052 -0.260042693398216 1.26411006233909 9.53517577431419
-1.22724279056896 -4.90063413273204 -10.867883049358 -8.85982640873302 -2.25910886417736 -4.21360334049572 -9.16453488956798 -6.9270394672047 -3.36467679630626 -8.10885366093029 -7.56409581791271 -1.74151548038829 -4.52439435612072 1.51907602656971 1.64693704951893 3.25915781367909 0.923823035847057 2.25193277705799 11.5935894619335
-0.773701936548406 -8.21601608449762 -10.6590321367437 -7.23499992544001 -1.8564999406988 -2.00998619252985 -6.84539726430719 -2.77208069021052 -2.16072014028376 -7.00908401662653 -4.49755790883844 -1.26710060293024 -3.0626709764654 2.76012298410589 2.2247054273432 5.96586772745306 4.3788516218012 4.88287803476507 13.6559250051325
-1.17650697014549 -5.49860284111717 -10.5576696135781 -8.97173020622947 -3.14279267571189 -3.6779088713906 -6.7820462920449 -2.65900704643943 -1.64443299553611 -6.71884438774802 -3.26072404167869 -0.351937267997048 -1.78026673577049 3.43026068427346 3.57282259681008 7.89433291175149 5.82884505011819 6.50802996375344 15.8370080254295
-0.998564130609687 -5.42687261754816 -11.3251231973821 -7.7185005014593 -1.98044241124934 -1.52651251012629 -6.65037000829523 -2.48770940954035 -1.7241157358343 -6.61685598546809 -3.93037450963801 -0.916031247919257 -2.846784955805 3.15292894190008 2.56268655603582 6.03219281976873 5.47184430902654 5.26489888971502 13.593816393072
-1.78846377459439 -6.00089282122525 -12.2870752247897 -9.14097041216764 -4.06517809954557 -2.98431986895475 -7.14178675738248 -2.78187960711393 -2.12178629961881 -7.46493739214811 -5.2327768239108 -1.54459017840299 -2.8627874287692 2.70302182110873 2.83344059857455 6.2083271113309 4.79028969678012 5.65257626446811 14.2819183436307
-2.73768383372914 -7.77279621471058 -13.3306251179088 -10.8416686664928 -4.73127132762562 -6.00624424327503 -9.54061848033558 -4.87634426463734 -3.84852939952503 -8.2691932331432 -4.39980465282093 -2.02745014537464 -3.63732487071644 2.28335803638805 1.72820514332165 5.43182319294323 4.63134807239879 4.73974364887584 12.971162258495
-3.10934617302635 -6.66399171135642 -12.8796823241494 -10.2996289946816 -3.66464211724021 -4.32129647515037 -10.0663507201455 -6.72089745781638 -4.47598817131736 -9.42868783257224 -7.80576493523338 -3.03444840691306 -4.83469941399314 0.974786975167014 0.605865695259787 2.99539206244729 3.23388121344826 5.14307902076028 10.3012459061363
-2.10744725140658 -4.85837040814486 -11.3430296030912 -11.6534563151273 -2.92593632611361 -5.68059407147494 -9.07992230328647 -5.33338032635776 -3.04223118695346 -7.67058812054721 -5.45095692547885 -1.37236843976108 -2.75025044354526 2.79610385027799 2.60727633562955 5.50024737444791 4.75548972216519 5.02838744250211 14.3783768567172
-0.990262178941208 -3.5671950860457 -9.87818065123125 -10.6308948083357 -1.68453517393633 -3.28717914061113 -8.15098681883379 -5.48751368956133 -2.38231387571855 -7.66402926878496 -5.83475985960527 -1.62651362852617 -3.5618125482039 2.42681583924727 1.62468037171797 2.68839535279707 1.68926128907637 3.77738651795821 11.9996307806535
-0.333998211947353 -3.05901575955478 -7.86208773526278 -9.44658137234774 -1.06963969143954 -1.55596400174228 -7.17495966824618 -5.0037655917081 -2.27473688992587 -7.54968882474032 -5.48745776089755 -1.32255602749911 -4.26012850674716 1.79012059298429 1.380168429288 2.98126172152433 2.54191540804776 2.89462422457608 12.5935387524692
-1.85972418351607 -3.57436956925826 -5.06028570695357 -8.6891824202104 -0.877920289473099 -4.72879995866255 -9.04758467240767 -9.27962889237837 -3.66329969926314 -5.04083647294478 -8.10164846940474 -2.05566992326216 -5.07083334489302 0.851163725419479 0.911781172318893 3.0622652574019 -0.641763825850052 1.06086907820268 11.3293064637618
-0.900184085152365 -0.667891909859396 -4.93719618537209 -8.39759581305764 0.268845150687479 -3.95512526252053 -8.55189841010354 -8.68012564399026 -2.57115881659768 -5.9089807770469 -6.01208441474221 -1.41128103949807 -4.18909590461037 2.05719430229881 0.96217782280662 3.60064179680564 1.21835763237693 3.04645402214744 10.6228471495888
-2.12822372263128 -3.56825286691839 -6.08820564096624 -9.3278392011469 -1.35060912912542 -4.30152923410589 -9.91552192514593 -11.4637683088129 -5.75987273996526 -9.44026405161077 -7.62747604196722 -2.05659515207464 -5.0254710370844 1.19598739797419 1.13651245290583 3.54155700856989 -0.592264478856865 1.70198028737849 12.0526091402227
-2.70409890955145 -3.63187524622137 -7.81889840906317 -10.5318290883845 -1.93515130823309 -3.61130639856512 -8.79798433130438 -7.79468461816961 -6.49892160242254 -9.62944909876043 -3.99257776086981 -1.72181245630438 -4.90542337244207 0.983797818964177 0.103152067011052 2.86605146581476 -2.05266305750067 1.00575712377375 9.18509748632258
-2.66877750049938 -4.63382915150035 -10.408037220348 -11.2663174022328 -3.76166537891735 -6.77335742603649 -10.1942825664173 -7.92147258411754 -5.2792930949818 -7.31722262989391 -1.68377307545055 -0.899499927867542 -3.40395167957653 2.83225246776234 1.49699970592152 4.51763244975697 2.40059276927601 4.51562210429799 12.8588690410961
-2.74948609958996 -5.39296830784191 -11.0332785953175 -12.2538443912159 -3.01341546665538 -4.65601457249035 -10.8415213931691 -9.17731202732433 -7.02038110386242 -9.29889978062023 -3.45590699802746 -2.61520875583996 -4.71829713474621 1.2942703853954 0.257218230854381 2.71608053554188 1.46688162196766 2.67307936061512 10.1482285152782
-3.5422965483232 -4.97025980515913 -9.85210909409956 -10.9678908781572 -2.81469835801558 -5.00205721421675 -9.48154749436812 -10.3374453978105 -5.10403742356734 -8.3794433073564 -2.50459017320113 -0.0709258513017126 -4.12414278550581 2.49801717237993 0.253195623918014 0.523215155168014 0.146328787370162 3.50624833540483 10.5755528016524
-4.84845392053778 -7.29289666956121 -11.326074999029 -12.2771057302302 -4.15053216760809 -5.74956743066961 -10.9840797597712 -8.19029657190496 -5.46368257349188 -8.68380395715887 -3.96266023462469 -1.43090287988836 -3.94363252466375 1.80932768041437 0.196078855341131 2.05107076818293 -0.338806551153009 2.65369375402277 10.3139758890325
-7.09950386394154 -9.62076126445423 -12.4889329563488 -14.8199094425548 -6.78426491130482 -7.965613711964 -12.3972810398449 -11.0699571262706 -6.88730942119252 -10.7769712101329 -6.16007362712513 -3.90185295451771 -6.06471573222767 -0.197587360035289 0.0210234035145156 0.919560085643422 -1.43092476237904 0.857203136790883 9.20532287250866
-1.33753019679676 -2.29496199000965 -5.61468321193348 -7.95111852992665 0.0666922916065573 -1.16650396693836 -7.4457798611034 -6.3953819881786 -3.84758001674305 -7.58414465297352 -3.17176252711903 -1.89521223415028 -4.08140760768543 1.95746606479992 1.93469995151867 1.79121774326671 -1.19147688258778 2.70642655979503 10.7988108981739
0.747568728707055 -1.36839997551658 -5.07773721001365 -5.5244477965615 2.15212691046975 1.54858458258889 -4.68781792900779 -4.33709084770896 -1.05199944756248 -5.5897496917031 -2.81511246941306 -0.509034512259742 -3.54795777580955 2.53287184455178 1.50488531806252 1.59271872260354 -2.8514913298867 0.810900332710961 10.3251625321128
-0.324973045695913 -2.48158353458751 -4.44165891300548 -7.22973722111095 0.869227470051158 -0.935172020305288 -6.497387825359 -6.49856656681408 -1.98281568180431 -6.17667668949474 -3.27979558597912 -0.0471410144459128 -3.24889272343029 3.26979547847401 2.4330435406078 2.8197394024242 -1.53445905338634 2.13195139278065 11.5829768787731
-1.2013879255815 -2.96303801103072 -5.73584227128462 -7.50980047746138 -0.0627503828568905 -1.85127691789107 -7.14940695329146 -6.35443739457564 -3.09184698625045 -7.38035254044966 -2.87279562516646 -1.62092833085494 -4.29192976518111 1.92255349592729 0.694299177689985 1.74045319990678 -2.05835012956099 1.57623048262163 11.2526201768355
-0.784293746948244 -2.95459327697754 -5.01891479492188 -7.34206161499024 0.631702804565428 -1.28925666809082 -6.34279403686524 -5.74909744262695 -4.2397762298584 -8.42845878601074 -4.04136238098145 -1.63738975524902 -5.58494529724121 0.855125808715819 1.08424797058105 -1.15862617492676 -6.62838897705078 -3.44074211120606 8.63075103759765
-1.51612703149969 -4.7942966634577 -11.0241836721247 -9.74860040491278 -2.88969079797918 -5.80375139063055 -10.8020519429987 -7.38076822107488 -6.57360116785223 -9.15228883569891 -4.41492311304266 -0.269327562505548 -4.42063752954656 0.705298978632147 0.465457517450506 0.175967771356756 -5.13878099268133 -3.9679741079157 6.31510027105158
-3.03707589236173 -7.53080262270841 -12.2391003522006 -11.3221367749301 -2.43330086794766 -2.40426720705899 -9.53421677676114 -7.10735978213224 -4.72887505618009 -9.11840333071622 -8.97826470461759 -3.76327599612149 -8.07001771059903 -1.16697396365079 -2.17354668703946 -1.32819832888516 -8.04012765017423 -4.89611710635099 3.32324133786288
-2.5014592257413 -8.60318385037509 -11.1908017245206 -9.87054263028232 -3.25823794278232 -1.69693575772372 -8.49872599515048 -6.85912142666903 -2.62494097622958 -7.03900538357821 -6.90775881680575 -1.162946805087 -6.56656847867099 0.69002141085538 0.659017458829013 0.179712191495028 -5.90976916226474 -2.2123967257413 6.79359139529141
-3.65757572867654 -5.0228368065574 -9.73102390982888 -10.8816434166648 -2.41212856986306 -5.5311089775779 -10.710338713906 -10.6529999993064 -5.27364552237771 -8.62077725150369 -7.47116291739724 -2.77054608084939 -5.54859173514626 0.439103958823463 1.40703761360862 1.38713061592795 -4.70015919425271 -0.137264373085717 8.64310252449729
-4.09436491185969 -3.98258474523371 -8.6180007761175 -10.7669456308538 -2.94352987462824 -5.71627500707453 -10.6713855570013 -11.808609754389 -6.32366827184504 -10.1660926645452 -8.60487821752375 -3.61973455602472 -6.33654668981379 0.0230381185358226 -0.690998822992498 0.575324266607112 -4.30087545568293 0.408293932134455 8.58759328668768
-3.75268102125688 -1.83967900709672 -4.930352453752 -9.38018918470903 -1.96238828138872 -6.05091596083208 -9.92472768263383 -12.4390900178389 -5.98012090162797 -8.23932385878129 -8.79068875746293 -3.77684140638872 -6.32888150648637 -0.0973713441328563 0.580992455915972 0.229494805769487 -5.13722730116411 -0.813565496964888 7.98323607011275
-2.77231803373857 -0.954658655686814 -4.2452203317122 -8.47970214323564 -0.815147547288376 -4.11527839140459 -8.84563842253252 -10.5778371377425 -5.42649856047197 -7.50043693022295 -8.31081977324052 -2.49090018705888 -7.19693961576982 -0.58937468962236 0.354783864454788 0.0767858938737334 -5.49447837309404 -2.28931251005693 7.25372871919112
-3.68457785519687 0.43741616335782 -3.35487738522616 -7.88562003048984 -1.37480917843905 -8.28157225522128 -9.90756789120761 -12.6355475512418 -6.75050726803866 -5.54825392636386 -8.52688399228183 -2.61491003903476 -6.90062132748691 0.0609303387728595 0.00997552004727353 0.660154429349031 -5.64920226010409 -0.534519108858976 8.00628861514005
-1.77943360588767 -0.26441132805564 -4.8951696135781 -8.51532113335349 -0.602748272635719 -4.85796296379783 -10.7221883513711 -11.7713845946572 -7.45796906731345 -9.54593598625877 -6.79401910088279 -1.40591943047263 -5.4209207274697 1.30407202460549 1.75903761603616 2.20525419928811 -4.45594346306541 0.311491610787133 8.20520651557229
-2.00153245058927 -1.68160332766446 -4.93934907046231 -8.06277741518888 -0.509617701443759 -4.66150368777188 -8.73201836672696 -10.4470929059115 -7.4312333020297 -8.71436394778165 -2.98555268374356 -0.773909464749423 -5.88482560244474 1.3907939043912 1.46687422665683 1.79831610592929 -5.47457017031583 -1.06545533266934 6.97811518582431
-5.1499530098655 -6.41114342429421 -9.55153191306374 -11.7765647194602 -3.3750735542991 -5.98371422507546 -12.8088217995384 -10.2686167977073 -9.13455116965554 -10.5778933785178 -4.59072411277078 -2.45883858420632 -5.71535599448464 0.880364296653052 1.50624549172141 1.94693076393821 -4.20545304038308 -0.58528816916726 7.45535266182639
-4.14854803952304 -3.87986174496737 -8.79091063412753 -12.078723820773 -3.417611989108 -6.4234885302457 -12.0659331408414 -9.82928839596835 -9.17677679928866 -11.4707469073209 -6.21114149960605 -2.14380064877597 -6.31878462704745 0.378858652981844 0.515306559475984 1.42782410708341 -4.00903311642734 0.012910929593172 8.69948014346036
-3.33803483789617 -5.13239023035223 -9.00548097437078 -10.4391090566462 -2.59762307947332 -4.28565141504461 -9.95815393274481 -7.56972810571844 -8.28172990625555 -8.92258188074285 -2.75401613062078 -0.674166887456721 -4.68966028040106 1.87472608739679 2.75007322484797 2.74467733556574 -2.55785104578192 1.57208898717707 10.5742585962469
-3.75544845407659 -3.08567916696722 -7.20809661691839 -10.2075186902826 -1.88551818674261 -5.81509887521917 -10.987078779394 -9.93572151010687 -6.94988738840276 -8.92363464182073 -4.67699539011175 -0.123471372777765 -3.14777862375433 3.03270996267145 4.26639354879206 3.97807872945612 -0.908471220189874 3.79108417684382 10.4605301683599
-3.30645091316917 -2.30364138863304 -5.52827555916526 -8.804976532676 -1.00634677193382 -3.65397746346214 -9.09131533882835 -10.8601542212746 -5.51298243782737 -9.41691691658714 -6.35206897042015 -1.93988902352073 -5.72819049141624 0.615450789711691 1.80038349845193 0.180193831703878 -5.92542559883811 -0.46707637093284 7.40367310263894
-3.33279212604869 -0.853807293285023 -7.25137694965709 -10.1055029262196 -1.98079856525768 -7.52090247761119 -10.4084413875233 -10.8936136592518 -6.57899459492076 -10.0404566157948 -6.26635535847057 -1.37968810688366 -3.50264342914928 1.97286239970814 4.26550594676625 3.28597465861927 -2.67484649311412 2.46851745952259 9.94205108989369
-4.17295272133567 -2.81569487831809 -8.18176467201927 -11.1291752555154 -2.90952880165794 -6.10738379738548 -12.5904579856179 -12.1969853141091 -6.4749909140847 -10.8202477195046 -7.51081092140891 -2.17959792397239 -3.11832816384056 0.902870108864523 3.46596329428933 3.04566948630593 -1.80301863930442 -0.0189724662087194 10.3734626076438
-5.24339813752608 -5.17507309480147 -12.407330937819 -14.068973012404 -4.50844521089034 -8.53468651338057 -12.8720755056901 -12.7864965872331 -6.95794434113936 -10.2819666342302 -6.97961945100264 -2.21176666779952 -4.03346962495284 1.56552749113603 2.87785773710771 3.09290748076005 0.649971537156539 1.52306991056962 10.2190299554305
-5.92539914738048 -9.16446813236583 -14.0180848468434 -13.7960236896168 -3.67469724308361 -5.16414197574962 -11.522013985027 -9.479663215984 -4.90479978214611 -9.09662755619396 -6.82025083195079 -2.18082555424083 -3.47044309269298 1.26945940364491 2.16020838130604 0.601153052936901 -3.73361714969982 -0.162825905192982 9.63457743037831
-7.40837326916781 -10.8358024683866 -15.9251903620633 -14.7836498347196 -5.10103264721957 -5.66141549023715 -11.9455246058377 -9.17476311596957 -5.22035637768832 -9.35682907971469 -7.60416260632602 -4.54593506726352 -6.83855477246371 -0.691086205569182 0.575755682858553 0.950269308957186 -3.8320144740018 -2.56733551892367 9.28552016344937
-5.14219596169212 -10.1189606406472 -15.2916023947976 -14.0016243674538 -4.13502242348411 -5.35254790566184 -12.8002350547097 -10.0992462851784 -11.3101074912331 -12.5283425071023 -6.56042792580345 -4.14691092751243 -7.19984557411887 -1.17429473183372 0.744091727516867 0.0580394051291719 -1.44163825295188 -0.624909661032937 10.8225543282249
-4.49528062126853 -12.801856396415 -13.2242120482705 -10.4938329436562 -1.6270917632363 -4.1609338500283 -11.4125951506875 -12.5774835326455 -9.42540490410545 -14.3388093688271 -12.5759958007119 -7.3464692809365 -11.2325528838418 -5.14275872490623 -5.95955025933005 -3.38073098442771 -5.36062752983787 -7.68640839836814 3.54313910224221
-2.59842872619629 -10.5851440429688 -11.2923698425293 -7.74493026733398 0.161106109619141 -2.52790069580078 -9.74161148071289 -6.87655067443848 -6.52792739868164 -11.0688362121582 -8.04724884033203 -4.15349769592285 -7.55874061584473 -0.981058120727539 -2.13309860229492 -2.12899971008301 -5.9348258972168 -4.09687232971191 5.01580333709717
-3.17569277503274 -7.8707763931968 -13.2895405075767 -11.1439258835532 -2.22970698096535 -5.40860293128274 -11.3062031052329 -10.3429634354331 -6.76003000952981 -11.7573177597739 -8.65505144812844 -3.86310885169289 -7.25887606360696 -0.90694353797219 -1.48276064612649 -2.06196139075539 -5.02652476050637 -2.29066775061867 8.80642773888328
-6.33836159272627 -7.41419014497237 -14.7290113882585 -17.0101431326433 -6.59318527741866 -11.7721308188005 -15.0310247854753 -13.5477865652605 -9.38822922273116 -13.055003972487 -8.48700317902998 -5.3205469564958 -6.25250801606612 -1.43571838899092 0.849186090989548 0.277612833543259 -2.56788239045576 -0.503845067457718 9.40132155851884
-5.32728880968961 -7.97071761217984 -14.606921378049 -15.0141136082736 -5.7118389042941 -7.04893416491422 -11.3918258580295 -7.55898207751187 -6.19522971239957 -11.257535162839 -8.41967696276578 -3.95542830553922 -6.24493903246793 -0.490544501217929 0.0721538630398832 0.0607727137478911 -3.72424811449918 -0.711293402585117 10.8046491709622
-7.43880248503251 -8.54350829557939 -15.6463754220442 -17.4805543466048 -6.97111297087236 -10.7719628854231 -15.0260560555892 -13.4769494576888 -9.01022887663408 -12.7904679818587 -9.43013740019365 -5.32834601835771 -7.25951934294267 -1.75313735441728 -0.135080103440718 0.324459310011431 -3.96016669706865 -2.14429450468583 7.27611565156417
-5.98615399273959 -7.9421800700101 -14.5214132395658 -15.9048742381009 -5.86145344647494 -7.44183293255893 -12.6847814646634 -9.86797657879916 -7.45465413006869 -11.8838399973783 -8.75424710187045 -5.58748951825229 -6.8368448344144 -1.37943974408237 -1.00521412762729 -1.88385334881869 -4.77269497784701 -2.96496716412631 7.79429015246305
-5.41528516249223 -7.87429433302446 -14.649261526628 -15.1819382234053 -5.52831273512407 -5.99714093641801 -11.8495388551192 -8.08396916822954 -7.20703511671586 -11.4233341737227 -7.57831197218461 -4.88058858351274 -7.01031690077348 -1.10375600294633 -0.978227667375045 -1.35321622328325 -5.89092069105669 -2.32629208998247 8.51989359422164
-7.33905859860507 -12.2177455035123 -18.1457697955045 -17.5183322039518 -9.32671614560214 -9.43892737301913 -14.012175282565 -9.95086737546054 -7.91971083554355 -8.89149161252109 -3.10311957272616 -3.51383849057284 -3.78315993222323 1.93721703616055 1.58539895144376 1.34668854800137 -1.03103705319491 2.01766137209805 11.6125934514132
-7.85819018970836 -15.8757950175892 -17.5617195476185 -13.6027809489857 -8.59914935718883 -5.82780040394176 -9.66022456776012 -5.01914371143688 -5.7971512187611 -8.63270343433727 -3.75464976917614 -2.90848888050426 -4.70168841968883 1.53073917735707 1.96648060191761 1.11656986583363 -1.84649051319469 0.445310939442027 9.04372345317494
-8.48570511557839 -14.8240935585716 -18.0191008827903 -17.0249869606712 -7.21445534446023 -8.44728539206765 -13.9968879006126 -11.2261950752952 -6.98085854270241 -10.9626204750755 -6.06347534873269 -2.24946282126687 -5.01317856528542 0.418607018210672 2.00098731301048 0.710559151389383 -3.43766281821511 -1.60905716635964 7.28455378792503
-5.63365151665428 -9.21952225945213 -15.4835489012978 -15.1364343383095 -5.32209946892478 -7.88170220635154 -12.3574960448525 -9.75522019646385 -6.28919770500877 -10.0360772826455 -5.89948251030662 -2.75501229546287 -4.48933198235252 0.673660495064475 2.58375952460549 0.877226092598654 -1.76049783013084 0.376089312813498 9.48795721747658
-4.93837982524525 -7.66770416606556 -11.9885659824718 -11.6829248081554 -2.62614876140248 -4.74116569865834 -11.7560678135265 -11.8367372166027 -7.65983063090931 -10.849768222462 -6.83033806193959 -1.62677055705677 -5.50449615825306 0.441375194896352 2.01241439472545 0.911647259105337 -2.35212761272084 0.231749950755727 9.0928205836903
-5.42837303335017 -8.63704651052302 -14.7921921556646 -14.4389626329595 -4.57949989492243 -5.9104077165777 -12.5535599535162 -10.2865521257574 -6.16262024099177 -10.251756364649 -10.0945965593511 -3.76789825612849 -6.8957764452154 -0.903781587427314 0.86799079721624 0.900984113866631 -3.3053280656988 -0.909068757837471 8.13411075418646
-8.01250123110685 -10.5227799328891 -17.9526352795688 -17.8188996228305 -7.69169282046231 -10.0521378430453 -14.2491898449984 -12.121548167142 -6.8405365857211 -8.9852070721713 -8.85431336489591 -3.01807831850919 -6.01797722903165 -0.870676508816807 0.588714131441982 -2.0189099225131 -2.8877892407504 0.93781996640292 8.3528523531827
-8.24614962664517 -11.3657594594088 -17.8624978932467 -17.4736734303561 -8.10065898028287 -8.14604052630338 -14.6319948109713 -12.6445489796725 -10.0969568165866 -13.2304445180026 -7.96139964190396 -4.17274912920865 -7.66459521380338 -2.69354495135221 -0.304878798398104 -4.27170619097623 2.98279705914584 1.93396130475131 8.48407975110141
-3.31498231887817 -9.48820199966431 -11.854710483551 -9.55110826492309 -2.44955530166626 -1.30152215957641 -7.60459032058716 -9.14286699295044 -5.98046197891235 -9.41850175857544 -4.23117151260376 -1.09484376907348 -4.61194887161255 1.46752271652222 3.06490430831909 -1.64133729934692 3.50112543106079 4.51279935836792 12.5583334922791
-1.94146959131414 -6.53758661096746 -10.6112732106989 -10.0495685750788 -0.816700380498713 -1.12779084985906 -7.59862558191473 -9.63619653528387 -8.16441003626043 -10.5890888387507 -5.04472772424871 -2.96160165613348 -5.19464151209051 0.191318113153631 2.65297277623957 -1.02854005640203 4.40453775579279 4.54587515050715 11.2242322748358
-3.48080597790805 -5.28530655774203 -10.3135028925809 -9.57743416699496 0.0650886448946864 -1.45800362500277 -8.34990654858676 -11.2238555994901 -9.81412850293246 -11.3418556300077 -5.09048996838656 -2.9166523066434 -4.57273827466098 0.647798911007968 3.06517447558316 -0.599948510256681 5.41574038592252 6.43011416521939 13.992869273099
-1.72248237783259 -5.00994651967829 -10.7956673448736 -10.2783009355718 -0.621898347681221 -1.60741394216364 -7.58019798452204 -10.9805561845953 -9.71164673024958 -11.7591358965093 -6.37119072133845 -2.6904541795904 -3.84690063649958 0.854831998998467 3.539165800268 0.867641752416436 6.36053973978216 7.2119477445429 13.5848262960261
-2.43212633132935 -9.40443544387817 -12.9461434364319 -12.114106464386 -1.94356279373169 -2.72957544326782 -9.18315057754517 -12.336949634552 -9.83658151626587 -12.2553666114807 -7.10616235733032 -3.04586343765259 -4.47804765701294 -1.26009302139282 3.38566656112671 -0.996959018707276 4.80377645492554 4.96069784164429 12.5539361953735
-2.44659512259743 -5.38497822501443 -10.5437669060447 -11.3148907921531 -1.73828594901345 -2.83692829825661 -8.85970013358376 -12.6054372093894 -10.1330346367576 -12.2666997215965 -7.4520749352195 -3.39077656485818 -5.06390087821267 -0.731438567421652 3.77709300301292 -0.848128249428488 5.71725661537864 4.56684214852073 12.6293311812661
-3.79111477244984 -4.6871375690807 -10.860969508778 -11.1456145893444 -1.81106182445179 -1.37734218944203 -9.6399020801891 -10.2448482166637 -8.73575016368519 -10.955223048817 -5.46186825145375 -1.15258785594594 -4.7276763569225 0.367256199229846 3.01938632618297 0.116231953014026 5.23443797718395 4.84704688679088 14.9288325656544
-1.61417405388572 -4.39665810845115 -9.42315881035545 -10.2585984923623 -0.813785717704079 -2.05496613762595 -7.72358529350974 -11.1637803771279 -10.6185456969521 -11.447258160331 -5.5935022094033 -2.4842435576699 -4.72238747856834 1.04876120307229 1.35475523688577 0.21310980536721 7.2194393418052 4.62775118567727 15.6991120121696
-2.54673215692694 -10.0870325261896 -12.8716528112238 -12.7600500280207 -2.86221525018865 -3.01213094537908 -8.85879728143865 -12.6591970617121 -10.2930357152765 -11.0754587346857 -5.26962301080877 -2.94026395624334 -4.75406286066229 0.902154714410955 0.157249242609197 2.05868509465998 8.03557565862482 5.05213907415217 13.417207032984
-0.531431068073619 -5.12039553035389 -10.3007620464672 -10.8287294994701 -0.303674567829479 -1.51503931392323 -8.19182192195546 -6.48737322200428 -4.90204225886952 -8.45880304683338 -4.03947435725819 -2.44093119014393 -5.22932611812245 1.70520223270763 -0.386375297199596 0.138271461833607 5.44561399113048 4.89286435734142 12.9189297069203
-1.36916981610385 -9.54568730267611 -10.8700300303372 -9.7559324351224 -0.957872971621427 -0.416817292300138 -6.51087056073276 -9.89976559552279 -7.63553868207065 -10.9745985117826 -7.07230244549838 -2.05589543255893 -5.48324833783236 -0.119589432803068 -0.0113893595608801 0.0388673695650965 1.11478175249967 2.82634104815396 12.1027034672824
-2.68672450672496 -9.25058063160289 -11.8065212596547 -9.2493198741566 -2.22646030079235 -2.03399737964977 -8.57313235889782 -10.1732910503041 -4.70127185474743 -7.48878558765758 -7.56162341724743 -1.95349773060192 -4.02655681263317 1.18024174083363 2.49983326305043 1.6699687610973 2.05568996776234 5.21299949992787 11.9631272922863
-1.07506585554643 -8.11710763411088 -11.1661703629927 -10.6755297227339 -0.613952879472212 -1.10871911482377 -7.51306176619096 -10.3533098741011 -8.5231783433394 -11.7991278214888 -9.09371972517534 -3.18365502790971 -6.46366906599565 -2.09430718855424 -0.407100920243696 -0.325186018510298 0.687730546431109 1.63154005570845 9.63685869737105
-2.55540927540172 -11.2125652660023 -12.5590828288685 -10.8899887431752 -2.21550258289684 -1.82660373340953 -7.0073822368275 -11.3703602183949 -7.43926890980114 -10.7555797923695 -7.12000926624645 -2.08861812244762 -6.13816722523082 0.592736400257458 -0.221787296641956 0.697934306751598 2.71573749889027 3.12595478404652 10.8718272816051
-2.77397251996127 -7.01724339398471 -10.608441361514 -11.1534261790189 -1.41731930646029 -0.847823151675136 -7.34579182538119 -7.49643803509799 -4.82917691144076 -8.60692501935092 -3.91281796368686 0.0485048207369729 -4.14774990948764 1.93375109759244 1.04029177752408 3.29172228899869 5.39750289050016 4.99173831072721 12.3660688313571
-4.68440282995051 -11.0905650919134 -15.3281749551946 -14.6896289652044 -5.14320600683039 -4.45029295141047 -9.75556410009211 -12.5962375467474 -7.56697500402277 -11.9404453104193 -9.63127554113215 -3.08864629918879 -6.03150976354426 -2.1315635507757 -1.21423757726496 0.00137483423406337 2.00597345178777 1.49057351892645 9.56005346124822
-2.99487712166526 -8.33691050789573 -13.243501923301 -13.1823752143166 -2.84991290352561 -3.30185916207054 -11.4024203040383 -10.6850722052834 -8.26994159004905 -12.8740637519143 -11.0929548957131 -4.85345484993675 -6.78951289437034 -3.56676318428733 -0.632345459677957 1.31484005667946 1.58979962088845 0.611703612587668 11.2443282387473
-2.08382495533336 -6.3438194621693 -11.6186931956898 -12.5137871135365 -2.99791415821422 -3.65487941395153 -10.8698910106312 -13.4965065349232 -9.28725322376598 -13.1955231059681 -11.2543266643177 -5.34526904713024 -7.72561725269664 -3.75340732227672 -1.73563655506481 0.574656642567028 2.0240890156139 0.47583500255238 10.9532748829235
-2.57783999009566 -8.6620418028398 -13.3932277159257 -14.0046817259355 -5.13546480699019 -4.07651438279585 -8.85509218736128 -13.0509196714921 -7.9409839109941 -11.9095412687822 -9.12944712205367 -3.19458689256148 -4.68254007859663 -1.4467097715898 1.08121762709184 2.15655789808794 3.8776835008101 2.95458875135942 12.8637603326277
-1.33035727414218 -7.90616103085605 -9.90418883236972 -10.5800711718473 -2.12060995968906 -1.62161703976718 -6.88057394894687 -9.97934027585116 -4.87571402463046 -8.81912680539218 -5.57030363949863 0.00593690005215564 -2.23285361203281 2.51466492739591 2.83918122378262 3.80601624575528 7.24745968905362 5.63542870608243 14.1753995808688
-3.53108657490123 -5.28168548237194 -11.308254848827 -10.5544859279286 -2.45845664631237 -1.68467582355846 -8.86745513569225 -9.62600959431041 -5.9810358394276 -9.46593917499889 -5.07925475727428 -1.25258697162975 -3.22724212299694 1.84283195842396 1.92731796611439 2.71841179240834 7.67389332164418 6.65662609447132 13.0745023380626
-3.3590350671248 -8.35080676512285 -5.89604525999589 -6.97523837523027 -1.34232860045 -0.922601275010543 -7.2302508874373 -9.93211894468828 -6.69688945250078 -9.52720981077714 -4.59979396299882 -0.997899584336714 -4.06516223387285 1.54987949891524 2.05863041444258 3.08120960755782 6.21571487946944 5.65766377015547 13.5652036146684
-2.24142528013749 -5.78956103758378 -10.1887080712752 -11.0936210198836 -1.65213656858964 -1.52191043333574 -7.16834140257402 -11.0275409264998 -7.60393596128984 -11.7126071496443 -7.78736567930742 -2.65894580320878 -6.31077647642656 -0.829983477158979 -1.280215029283 1.09791302247481 5.02884888215499 3.93453716798262 10.7831213430925
-2.02040531852029 -6.5889573357322 -10.015388991616 -11.2633614800193 -1.61749699332497 -2.39769795157693 -7.53840115287087 -10.9511380455711 -5.98498394706032 -9.49053623893044 -7.34099438407204 -1.38261273124001 -3.46935322501443 0.939034912802956 1.7795786597512 4.10172602913596 8.45520827553489 6.73525283119895 13.8446469046853
-4.14640599164096 -9.32016163739291 -12.7928083506497 -11.1827924815091 -3.39838772687045 -2.30677586468783 -8.72409993084994 -11.5478895274076 -7.06233387860385 -10.0380266276273 -7.14165478619662 -1.13120060834018 -4.06235676678744 1.38577670184049 -0.0984151926907622 3.30004138079557 8.32080191698941 6.24592131701383 14.3205778035251
-3.8168082410639 -6.51417304819281 -10.4639487439936 -11.4259028608149 -2.15133430307562 -2.20046188181097 -7.84716178720648 -10.9311804944819 -7.0702376539057 -11.7333960706537 -7.87677718942816 -3.14095260446722 -5.4288745099848 -0.387214201146907 -1.33482887094671 2.35897491628473 6.59143970662897 4.62932823354548 14.3671512430364
-2.61745979135687 -4.26728393381292 -9.07208587473089 -9.72838165109808 -0.911319273168392 -1.64033653085882 -7.99222137277777 -11.1736598188227 -6.58270980661566 -9.49884559457952 -8.43494941538031 -2.07357932871038 -4.04637100046331 0.506287080591374 -0.856803434545345 2.31303451711481 6.84297512227839 6.50805233175104 13.7257461374456
-2.86900629563765 -4.99988092942671 -10.2129870848222 -11.3895961241289 -2.43630327744917 -1.81685175462203 -7.21462931199507 -10.0015784697099 -5.87738909287886 -9.01387896104292 -4.1433707670732 -0.0262481169267126 -3.0487719969316 2.7582405610518 -2.05145372910933 3.30040059523149 8.41903100447221 6.50782571272417 12.8428066773848
-6.46078305677934 -7.38254552321001 -10.5891800446944 -12.0484066529707 -4.20437627272172 -2.78110509352251 -9.28485303358598 -8.50197415785356 -3.50617795424028 -8.00059133009477 -4.51966290907426 -0.929504446549849 -3.02925305800004 2.96340746446089 -2.49382024244829 1.84557909532027 7.3754825071855 5.6682128386064 13.3790220694108
-4.19257137992165 -5.7231671593406 -12.0010411522605 -12.1181161186912 -3.87003491141579 -3.67891667105935 -9.77440045096657 -11.543571212075 -6.36192486502907 -10.0646626732566 -8.08454106070779 -4.44226429679177 -4.63472340323708 -0.427091338417746 -1.93352291800759 2.71510150215843 6.82109095833518 4.00213458321311 14.6376583792947
-3.03099942640825 -4.62786603407426 -9.9237377686934 -12.4308483643965 -2.98252416090532 -3.07432675795122 -9.82902646498247 -9.62967420057817 -8.21222424940629 -11.7652885957198 -8.42722440199418 -2.41170812086625 -3.72096181349321 -0.184365515275434 -0.619757895036177 3.57635759873824 6.60258173509078 3.8268554167314 12.6474130110307
-2.27908685857599 -3.39572885686701 -8.25793626958674 -8.60264185125178 -0.962556630914861 -1.03462007695978 -8.29207781011408 -9.53258493596857 -6.54655054265803 -10.919072896784 -8.21970728093928 -1.54153421575373 -2.70505884343928 0.387954919988459 -1.92894724065607 2.33064290826971 6.19637224023992 3.90486642664129 13.3728949720209
0.0795204162597649 -2.27461128234863 -6.32423477172852 -7.85187606811524 0.546696853637695 -1.34782867431641 -8.60937004089356 -9.65778999328613 -3.84956817626953 -8.15445022583008 -5.86168174743652 -1.26761512756348 -2.78608779907227 1.8879940032959 -1.02016716003418 2.95981903076172 7.25259990692139 4.37153167724609 12.9332649230957
1.70981078581377 -1.51251358552413 -6.09492439790206 -8.59851212068038 0.920662455125289 -0.419606633619829 -6.70823044343428 -8.97703117890791 -5.36411995454268 -10.1993364767595 -8.84857887788252 -2.48244614167647 -6.10875076814131 -0.458909459547563 -0.384742207960649 0.247732691331343 3.39048057035966 3.25346045927568 12.2749290986495
0.961406178907914 -5.76654296354814 -7.8733754678206 -9.30155425505205 -0.133652262254195 -1.63156943754716 -8.38565879301591 -9.99729018644853 -5.86256652311845 -10.3142228646712 -6.9461465402083 -2.53779082731767 -5.9715199990706 -0.340513758225875 -2.85913138823076 -0.303124002976851 4.25792736573653 2.03793091340498 10.9139780478044
5.02273351495916 -1.04540365392512 -5.76414411718195 -6.90105360204523 2.67001230066473 0.660139864141289 -7.02804105932062 -8.07198064977473 -5.16116827184504 -9.071589643305 -5.60947721654719 0.389136140996758 -2.65557211095637 1.49174577539617 -0.83887594396418 2.0067966634577 7.04837114160711 4.12477666681463 11.0337179357355
-0.692397802526301 -6.34976169412786 -8.31501170938665 -5.69375964945013 -0.61303111856634 -1.66401264017279 -9.06776019876654 -11.0307614499872 -9.41514369791204 -12.3102795774286 -7.09075137918646 -2.15303394144232 -4.86630794351751 -0.607669561559504 -3.42201968973333 -0.0463959867304027 4.74419239217585 1.86483791524714 8.59162834340876
-2.14071455868808 -7.68247786435214 -10.0413302508267 -7.96453276547519 -1.38705244931308 -1.96923247250644 -8.20024863156405 -10.9778880206021 -9.0932768908414 -11.4315222826871 -6.62689009579745 -1.53832045468417 -4.19550314816562 -1.73328200253573 -1.13486662777987 1.75485047427091 5.40925702181729 1.17067727175626 8.15132435885343
-1.87390759207986 -7.70022824027322 -8.65434124686501 -4.73781254508279 0.273911926963113 -1.78871205069802 -9.57300999381325 -8.62531521537087 -6.75710728385232 -9.85341694571755 -4.91914990165017 -1.31129505851052 -1.97434094168923 0.485124085166238 0.45835826180198 4.27170512459495 8.68407103798606 3.99840781471946 9.57933566353538
-2.29069160114635 -7.60577224384655 -7.86403487812389 -6.74497245441784 -0.40100692402233 -1.07264350544323 -8.41455291401256 -9.90072272907604 -7.25523971210827 -10.5084001887928 -5.96253036152233 -0.50858520161022 -2.50137542377819 -0.485645519603384 -0.531688915599478 2.40050484050404 7.48102547038685 2.88920952190052 10.0044829975475
-3.48524191596291 -6.12058546759866 -8.64526083686135 -5.13929465033791 0.53465745232322 -0.712470080635764 -8.01002600409768 -9.84855368354104 -7.19440748908303 -12.3465738556602 -10.5450029633262 -3.38996031501076 -3.77897932746194 -2.80770781256936 -3.08839705207131 1.81765076897361 5.92688939354636 0.537753079154275 7.16473767540672
-5.66497158570723 -6.28247189088301 -8.49848675294356 -2.74325489564376 0.110605959458784 0.0871474786238231 -7.04679607911543 -4.21496700807051 -8.32226299806075 -9.65247273011641 -8.08010983033614 -1.38040470643477 -1.39859318299727 -0.320775266127153 -1.36795353455977 2.73868823484941 6.91015506224199 3.06818843321367 8.12378859953447
-1.34923553466797 -8.10672569274902 -6.73399925231934 -5.27789878845215 2.14585494995117 1.73457908630371 -5.50415802001953 -2.87536239624023 -5.26330375671387 -8.43326377868652 -8.57844734191895 -4.05923652648926 -3.76617813110352 -1.72185134887695 -1.36669158935547 3.18594741821289 7.34417057037354 2.34688186645508 7.82437705993652
-3.38070085698908 -0.627525121515447 -5.6368520563299 -2.15385606939142 1.04246541803533 0.308500497991389 -7.12878015691584 -7.95194223577326 -4.82681825811213 -10.2537133997137 -7.62848642522638 -2.61201265508478 -5.14541605169123 -1.83545664007013 0.195770471746272 3.1470949346369 6.4011060888117 5.16986104791815 9.03526231592352
-6.39190435409546 -6.56427717208862 -7.88179159164429 -10.7113680839539 -4.00838994979858 -4.20337629318237 -10.9383406639099 -13.2102236747742 -9.90203237533569 -13.6614298820496 -8.94504117965698 -3.81755781173706 -4.46744298934937 -1.12660551071167 1.1706109046936 4.22666597366333 7.21273279190063 5.5617823600769 11.9631900787354
-6.0723295731978 -4.46615891890092 -8.73951631025835 -5.64000230268999 -1.7626371903853 -1.43964868025346 -8.52664285139604 -9.52968507246538 -8.85011773542924 -10.0642729325728 -5.65102868513627 -2.12964349226518 -3.31643777327104 0.26869291825728 -0.00342088179154842 5.03813738389449 9.03702444596724 4.64009470506148 9.84841913743453
-2.23947412317449 -1.21090967004949 -5.89580804651434 -5.94187242334539 -1.03601533716375 -0.804482286626641 -8.59642869775945 -8.8185527974909 -9.61353380029852 -10.2504928762263 -5.84587747400457 -3.2898719960993 -3.63744432275945 2.12840574437922 0.844651395624336 5.18899934942072 9.52492540532893 5.8139688318426 9.34247034246271
-3.44546324123036 -2.23310476649891 -6.71677404750477 -7.52465826381336 -1.28411680568348 -0.723197997700083 -7.70656973231922 -10.4807778011669 -11.8452187191356 -9.29706961024891 -7.96721655238758 -8.5644436489452 -6.58886152614247 -1.32964712489735 0.128812729228628 4.42825406681408 6.42440408359874 2.26737397800792 10.1373624194752
-6.2512262951244 -4.74330507625233 -6.14505564082753 -7.6880053173412 -1.04745279658924 -1.12611376155506 -8.53651987422596 -11.0387362133373 -12.0220793377269 -11.830329764973 -8.04991136897694 -6.6851977001537 -8.1434496532787 -3.03062807429921 -2.51525484431874 2.64854634891857 5.22684014927257 1.07177938114513 8.72067178379406
-4.87340315905484 -6.61206015673551 -10.081498709592 -6.54936942187222 -2.34373053637418 -1.82654151049527 -8.84370764819058 -11.0188156041232 -11.7090145024386 -10.918147650632 -8.93015250292691 -11.3438030156222 -5.73589476672086 -2.5870586308566 -2.6754203709689 3.60506096753207 5.66965332898227 0.770532998171721 10.5649227229032
-3.53220168027011 -8.45236769589511 -5.40852538022128 -5.45732870968905 0.925918665799227 0.309263316067781 -6.8027266589078 -9.62065306576816 -10.1906127062711 -11.2517851916226 -7.02472868832675 -8.21089163693515 -5.78355589779941 -0.48858252438632 -0.899587544527922 3.51626404848966 7.13032158938321 2.24752625552091 10.9379349621859
-2.67805481824008 -9.87886811169711 -7.89109040173617 -6.31857491406527 0.365425101193516 0.482957831296055 -6.67952538403598 -8.91123009595004 -9.8515529719266 -8.33033944043246 -8.37446404370395 -8.08922959241 -5.98756600293246 -1.18966484936801 -0.284566887942226 4.20088290301236 6.78122138110074 2.16764830675992 11.3756246480075
-3.87022347016768 -6.40045303864913 -9.65145821137862 -7.91820282502608 -1.52428383393721 -0.67327637238936 -7.44671959443526 -9.46630425019698 -10.637353368239 -8.82212204499678 -8.23507065339522 -7.19817680879073 -4.36202377839522 -0.322230763868852 0.34463363127275 5.40267615751787 8.10235267118974 3.38139014677568 14.1494007630782
-1.1316181009466 -3.59257658178156 -8.08799703771418 -6.84633215123957 -0.993695813959295 -0.527732450311834 -7.25121648961847 -10.2657390421087 -10.2246661966497 -9.57149656469172 -5.55728300268 -4.19150312597101 -4.50813062841242 -0.257190305536444 1.61651651209051 5.71574918573553 8.30371515100653 3.30703203027899 13.6438907796686
-2.17895010167902 -3.88506963903254 -5.89317968541926 -6.85054472143 -0.20629957372492 -0.399512082880193 -6.69172743017023 -10.1247928445989 -9.83140447789972 -10.3353202646429 -6.12888792211359 -4.12217024022883 -4.68473318273371 -0.223910123651677 2.18494722192938 5.67935010736639 7.67484208887274 4.08121320551092 13.8406321698969
-4.64099953391335 -6.22544930197976 -6.49365112998269 -3.97580216147683 -0.349680640480734 -1.39525864341042 -8.55419800498269 -10.2739341042259 -11.291823127053 -9.12610314109109 -8.06260178305886 -6.77378723838113 -2.19231102683327 0.0639546134255156 0.365388176657937 3.86963012001731 5.25899245522239 4.77211501381614 12.8694093444131
-3.40642234628851 -6.65114280527288 -7.49355003183538 -9.48106071298773 -3.80658408945257 -4.54026862924749 -11.7580802137201 -12.5666815931147 -14.4369551832026 -11.7860438520258 -10.5868899518793 -7.07837554758245 -6.9348990613764 -3.05289146249945 -1.18142387216741 3.07159355336969 4.52406337911432 2.97019699270075 11.7799704378301
-4.75746498974887 -3.07465134533969 -7.32389603528109 -11.2135368433866 -5.86067543896762 -6.05792008313266 -13.1013294306668 -15.1810260859403 -14.0538936701688 -15.4068981257352 -10.7549511042508 -7.47721444043246 -6.93908654126254 -3.43960534009067 -0.72729454907504 3.1230319890109 6.00931109515103 1.04627265063199 9.55658282366666
-5.96244354248047 -4.20025367736816 -8.35622329711914 -10.189953994751 -5.39103240966797 -5.13301582336426 -11.8054515838623 -14.2024108886719 -10.6359264373779 -11.3910781860352 -5.95746726989746 -3.41799850463867 -5.13690681457519 -2.35953254699707 2.52112655639649 4.66105155944824 6.20515804290772 -0.00954742431640554 10.4380290985107
-2.40688680302013 -2.25518964420666 -8.3657357562672 -9.65049146305431 -5.41606496464123 -6.31372998844494 -12.8832471240651 -15.7954022754322 -12.6775891650807 -13.692916618694 -8.02530645023693 -4.82142804752697 -6.64271520267834 -3.82132695804943 -0.481563316692007 2.94654680598866 4.86457754481922 -0.350002037395132 10.1231958996166
-4.76469398845326 -4.39710975993763 -9.41067673076283 -10.5879094730724 -4.86126304973255 -6.54515816081654 -13.0868699680675 -15.6994607578624 -12.2979333530773 -13.2294900547374 -7.54187561381947 -4.2058236729015 -4.85006500590931 -1.58092666972767 0.704693065990103 4.44733642231335 7.76318572651256 1.90998099933971 12.9286701549183
-2.86122282201594 -3.93156965429133 -11.0732265299017 -10.5224185770208 -6.07904775792902 -6.5405536478216 -12.4086280649359 -15.9432197397405 -12.8836608713323 -11.5944629495794 -7.99257047826594 -6.68314130956476 -3.32612569982355 -1.29456670934504 1.69599954431707 5.69374315088445 9.29376260584051 4.72578088586981 11.8494714910334
-7.07630682858554 -5.78811789425936 -10.3920321551236 -11.5388846484098 -4.89890623959628 -6.72903395566073 -12.1764960375699 -15.9887595263394 -11.6372714129361 -12.8255896654996 -7.41527510556308 -3.31792975339022 -3.9211821642789 -0.122712620821865 0.363434306058018 5.74381684389981 8.96741818514737 2.86567162600431 9.68092965212735
-3.40284624966708 -2.20299616726962 -7.46620837124911 -7.76430407437411 -2.69487276944247 -3.97111597928134 -10.645096692172 -12.9825123873624 -13.4451436129483 -11.6797608462247 -8.05728045376864 -3.25759020718661 -5.21871081265536 0.244856921109285 0.875596133145418 5.00194653597745 8.01654633608731 2.38485440340909 10.1242724331942
-2.28677806854248 -1.39708194732666 -7.05193767547608 -7.4593339920044 -1.06867275238037 -3.02277812957764 -9.55661640167236 -13.2151189804077 -13.762615776062 -14.9794469833374 -11.9711233139038 -8.97247753143311 -8.51590976715088 -1.89600238800049 -2.59486827850342 0.825061225891112 3.94195880889892 -0.762856101989748 9.2312816619873
-4.08183263431896 -2.04503034244884 -6.99248860966076 -7.40791486393322 -1.35746167789806 -3.01328633915294 -8.71602605472912 -12.2504956592213 -11.8957440723072 -13.836320625652 -8.92733167301525 -6.48472570072521 -6.85991262089123 -2.35637258182873 0.058147681843149 3.54941202510487 6.02600981105457 1.85370088924061 11.2988541256298
-2.6816839651628 -2.65621895356612 -7.6273569540544 -7.3014234976335 -3.20388550324873 -4.21841377778487 -10.482640691237 -10.6294416861101 -13.9587416128679 -11.6843332724138 -11.2753328756853 -9.62475723786788 -7.50600380464034 -4.09764999909834 -1.89402527375655 2.91202407316728 4.53172069029375 1.36170630888505 13.272917322679
-1.65487306768244 -1.38263338262385 -7.83851259404963 -7.11690347844904 -1.69502084905451 -2.55645197088068 -9.02018564397639 -12.5366575067694 -11.9265024011785 -11.5019952600653 -8.49990862066096 -7.4883901422674 -6.70644014531916 -2.30903452092951 0.334850137883965 4.21084768121893 5.96448118036443 2.02765828912908 13.5327714139765
-2.15269413861362 -1.78709736737338 -7.06903782757846 -4.8310846415433 -1.0729230967435 -2.36678639325229 -8.98780766400424 -10.5701383677396 -12.140485200015 -8.76880780133334 -8.72939625653354 -6.56934109601108 -3.64030209454623 -0.410931977358732 1.09661540118131 5.40250166979703 8.55370291796597 4.56513079729947 13.9468127163974
-4.62065666372126 -2.74993103200739 -8.53918235952204 -8.78597038442438 -0.916377717798408 -2.52242820913142 -9.02489631826228 -11.8849217241461 -12.7413079088384 -10.4701725786383 -9.23878067189997 -8.65706413442438 -7.40812080556696 -2.95206611806696 -1.47990577871149 2.80493957346136 6.2048037702387 1.17183143442327 13.0010259801691
-4.44558613517068 -6.08685581900857 -6.74596302726052 -8.51804058768532 -0.160387923500753 -1.5345010063865 -7.39214604117653 -11.0765160820701 -10.0477666161277 -10.6699151299217 -6.87785427787087 -6.87661450125954 -5.14869778373025 -0.933224608681417 0.927668640830301 4.87693030617454 7.76765353462913 3.55214984200218 14.9949184157632
-18.2933051109314 -13.6352087974548 -9.04402418136597 -11.2390315055847 -2.15391035079956 -3.56223173141479 -9.13236875534058 -12.3799483299255 -7.06005544662476 -11.9370104789734 -7.91727323532104 -9.30254621505737 -4.66271657943726 -0.910778713226318 0.553357410430909 5.16731958389282 7.80964784622192 3.93269281387329 13.8419416427612
-16.8097711823203 -12.1522318146446 -9.42383635260842 -13.5658365509727 -5.69922507025979 -5.09665549018166 -9.84623968817971 -13.9375063202598 -12.3901354096153 -13.1945329926231 -9.04662001349709 -8.15257704474709 -7.27812063910745 -3.43769514777444 -0.463669421456078 3.75288998863914 6.75689351341941 2.00371873162009 11.5868533828042
-16.2647277745334 -9.42215079394254 -12.4968387517062 -10.5797244938937 -3.59365958300504 -3.18823546496305 -9.22297019091519 -12.7239982518283 -13.575801077756 -13.2884590062228 -10.1781207951632 -10.5608741673556 -7.27316779223355 -3.41046256152066 -1.21550292101773 2.79611283215609 5.77350026043979 3.55442028912631 12.7566717234525
-13.7996258909052 -13.4888158017939 -7.39735462015325 -11.1397538358515 -2.62476970499212 -3.28247882669622 -6.75576640909368 -11.1133256131952 -9.56847431009466 -11.8961491758173 -6.87830020731146 -5.10686542337591 -6.6348595792597 -2.40618755167181 -0.685072439367122 3.34240673238581 5.27362869436091 3.08191822225397 14.130080205744
-10.681481664831 -10.7746880704706 -7.3306058103388 -9.07307750528509 -3.32859165018255 -1.41468173807317 -6.05249912088567 -10.4184659177607 -10.0710042173212 -10.4703667814081 -6.54865962808782 -4.05613262003118 -6.50927097147161 -1.94919521158392 -0.342662161046807 3.37402599508112 6.01892536336726 2.81182354146784 15.012158090418
-10.8540102958679 -9.76201314926147 -10.4784628868103 -11.9269263267517 -3.39836759567261 -4.87174100875854 -10.3967425346375 -13.3100077629089 -11.8903777122498 -13.7738749504089 -8.12611837387085 -3.99780721664429 -6.79037160873413 -4.39421529769897 0.226493167877198 3.60532121658325 4.56564836502075 1.94433145523071 12.6524303436279
-3.45959632179954 -8.1632420279763 -10.2504345633767 -8.07332389137962 -0.0917450644753188 -2.61830489418723 -9.46678511879661 -9.64338462136008 -9.11607711098411 -9.98085944435813 -6.00901953957298 -2.4732891776345 -4.33937995217063 -2.32673995278098 2.26885636069558 6.0621226570823 7.62939293601296 5.15614731528542 13.7026069901206
-2.04250010577115 -4.73424777117642 -11.2674547108737 -11.4067560109225 -3.92198237505826 -5.05811366167935 -12.0543008717624 -11.8857293995944 -8.36617716875943 -11.0075708302585 -5.72699030962857 -3.32737979021939 -2.43788203326138 -2.46113833514127 3.28765812787143 6.87345639142123 8.40379467877475 5.67059460553256 13.8106197443875
-2.45525548241355 -4.5486011245034 -10.9124641158364 -9.83195493004539 -2.5081844069741 -4.4329776503823 -10.5335330703042 -12.0480613448403 -8.95803639672019 -9.11887547753074 -6.34269902489402 -4.46367833397605 -4.21797177574851 -1.86070821068504 3.44660189368508 7.16196348883889 8.28676321723244 2.42125132300637 9.67513659217141
-2.95684612447565 -5.07940662557429 -10.9888724153692 -10.9932402437383 -3.66169727498835 -3.32516468221491 -9.77181041890925 -11.4304636781866 -9.14757335836237 -8.77733028585261 -4.54552639180964 -4.91166485006159 -2.39697826558893 0.991874807531183 4.2053881818598 8.53554164713079 11.2308074170893 5.75608932321722 10.7267485791987
-2.765689052235 -5.36222187389027 -11.119204677235 -12.8272105823864 -4.2583533893932 -5.32479015697132 -12.0490543018688 -9.1561690937389 -10.1365005146373 -11.4052001606334 -7.2244235645641 -6.41340748180043 -4.74297443736683 -0.850688136707653 1.29681857715953 5.27441199909557 8.01534064899791 2.80492290150035 9.9066856731068
-3.89518411809748 -6.21261652166193 -12.4384179895574 -14.3818593805487 -6.31770380193537 -5.99583109075373 -11.9527707880194 -8.02567918950861 -5.82674272710627 -6.70227678472346 -3.65875871831721 -5.03668077642267 -1.27834947759455 1.4128851110285 3.49057905023748 7.74797479456121 11.9125994855707 7.48063031976873 12.5170692617243
-2.85175488211892 -5.2645489952781 -11.3708188317039 -12.51767132499 -4.22281239249489 -4.85117504813454 -12.1187054894187 -11.8403050682761 -8.28616879203103 -11.1777474663474 -6.84692738272927 -7.23027394034646 -3.64563343741677 -0.215877272865988 0.251503250815652 4.73538424751975 8.95541217110374 3.6103928305886 10.9741165854714
-2.28180470033125 -3.69694675965743 -9.63371624513106 -9.61410297913985 -1.67387928529219 -2.34226383729414 -7.42508854432539 -11.6856399969621 -11.2194630102678 -7.15849079652266 -5.09401478333907 -5.36349072022871 -5.58396305604414 -0.942504544691605 -0.074494977430863 4.04646239714189 7.11383758024736 3.55976806120439 8.68281588987871
2.01998817270452 -0.0963639085943058 -5.87528503591364 -8.03616417104548 -0.126955873315985 -1.07498825246638 -7.16116607839411 -10.6557778185064 -10.5009354417974 -8.86386001760309 -4.52719009572809 -2.85765350515192 -4.42804992849177 1.14538108652288 0.907893293554132 3.30067359750921 7.38603793924505 6.25769626444036 9.49301921671087
-0.884236595847391 -0.772822640158914 -7.18503882668235 -9.32201697609641 -0.942467949607156 -1.6165020682595 -8.04554679177024 -10.6054127433083 -9.17432334206321 -3.93678977272727 -3.56198813698509 -0.866875908591531 -4.17796256325462 0.0767371437766329 -0.247432015158914 3.27907822348855 7.22466538169167 4.47482941367409 10.4313323281028
-0.52227156379006 -2.13658468940041 -8.56359617926858 -9.61542456366799 -2.00039236762307 -2.85690062262795 -8.69609205939553 -12.5378298065879 -11.7951711914756 -11.4000124237754 -5.90586607672951 -2.83692496039651 -5.36028616645119 -0.640683581612326 -1.05760328986428 2.7836690642617 7.31120831749656 3.27659661553123 9.27315289757469
1.37750280553644 0.131752378290351 -6.64826928919012 -8.10611116235906 -0.333272569829766 -0.674987428838556 -7.36168443506414 -9.30133401697332 -11.0085769826716 -9.32080232446844 -7.11346589868719 -3.87812959497625 -3.93856965845281 0.457615262811835 0.623318082636054 3.91433180028742 9.23388326818293 5.64919126684016 9.87365949804133
0.703495797243985 -1.18727797594937 -7.36345213976773 -9.00600165453824 -1.05351180163297 -2.14223593798551 -7.03326911059293 -11.3514987858859 -11.3303024205295 -7.73857039538297 -4.90297049609098 -4.94234198656949 -4.46992796984586 -0.0234290989962496 1.12255745801059 3.75549393567172 8.37138634595004 3.88106709393588 10.8560178843412
1.8230129068548 -0.606220644170588 -5.63746873682195 -7.5103668386286 0.483918744867498 -0.948435228521173 -6.87659494226629 -10.6075081044977 -10.4470657522028 -7.18106118982488 -3.88586274927313 -3.54736940210516 -4.46575776880438 0.699803907221014 -0.065006654912775 3.58330496007746 8.5851732080633 5.81217630559748 9.83623560125178
-0.338325942646375 -0.870060409199109 -7.64283987392079 -9.04001470912587 -0.280939544330945 -1.09289213527333 -6.26067777980458 -10.3625969539989 -9.42632528651844 -6.51198431361805 -2.44436689723622 -1.78828092921864 -5.19324537624012 0.980416809428821 -0.54642530788075 1.58370927463878 6.53531983982433 3.60658792148937 8.89359334598888
-3.24330065467141 -5.03052447058938 -10.593457438729 -10.5067093155601 -2.84138987281106 -2.81017992713235 -8.3919994614341 -12.4826366684654 -9.22283480384133 -7.36607477881692 -3.1869385025718 -2.46406862952492 -4.94447634436867 0.824200413443826 0.61090543053367 2.89870717308738 7.59247567436912 3.98632123253562 10.8342178084634
-1.55084635994651 -4.66673304817893 -9.39443614266136 -9.71721865914085 -2.06842448494651 -2.47275187752464 -7.13844134590843 -11.5819304206155 -8.58475329659202 -8.39595629952171 -2.93354632637718 -1.12994601509788 -2.13641955635764 1.25189182975075 1.63169071891091 7.09799454428933 8.89017842032693 4.55786488272927 11.2994115135886
0.613293431021951 -2.91546366431496 -7.61028597571633 -8.8521110794761 -1.17767069556496 -2.46715853431008 -7.29128382422707 -11.3206207535484 -7.5642521164634 -9.02105829932473 -3.59681055762551 -2.10714457251809 -3.05206415869973 1.99443890831687 1.38116719506004 5.83908440849998 5.57066705010154 2.60678555748679 10.8942649581216
0.116248676993632 -1.63014261939309 -6.5522331497886 -8.52862208106301 -1.90397303321145 -2.01922648169777 -7.23520701148293 -11.4024853012779 -10.5776867172935 -9.66223757483742 -4.63614695288918 -2.53307574012063 -3.61786883094094 1.79088551781394 4.44079835198142 6.57887513420799 2.9839339949868 1.34552724144676 8.99782616875389
-0.852668137983841 -3.96748861833052 -10.3084100203081 -11.2550691084428 -2.15394911332564 -4.00673422379927 -8.69885191483931 -12.2338498549028 -8.05599722428755 -11.0409139112993 -5.96394476457075 -2.74850592179732 -3.23830732865767 1.43767991499467 2.24580827192827 6.94434419111772 5.79797425703569 1.54388299421831 10.0089766068892
-1.64660126079212 -4.89879280437123 -7.66006714213978 -10.3695111881603 -2.90995842326771 -1.85494285930287 -7.55837875713001 -11.9371247898449 -10.2222142826427 -6.43591362346302 -2.35570389140736 -3.2674317966808 -3.72973686565052 1.26321166645397 1.51521628986706 5.96338885914196 2.7435831416737 1.11364501606334 8.74787181507457
-3.30473505366932 -7.42363726009022 -10.6006582867015 -12.1168898235668 -5.87296282161366 -3.8170336376537 -8.57317148555409 -12.5159205089916 -9.58993898738514 -8.21853624690663 -2.95608698238026 -2.48908220637928 -1.90777765620838 2.0291634906422 4.48037065159191 8.37232411991466 4.19329274784435 2.87923825870861 9.95331872593273
-0.398771008578215 -3.5631291476163 -7.5282399264249 -10.8690983858976 -3.14443560513583 -2.00255175503818 -6.99995776089755 -10.3496186343106 -8.69819231900302 -4.53762598904697 -1.0536076632413 -2.36292620572177 -3.62031908902255 1.87195042696866 0.99426488009366 6.31225709048184 5.14507702914151 3.43446759310635 10.879555979642
-4.42635846571489 -5.5321476502852 -12.6766560121016 -12.5541164918379 -4.9150879426436 -4.75508046583696 -9.5588696046309 -13.1978390260176 -9.81881833509965 -8.05924916700883 -3.43848157362504 -4.48104596571489 -2.38390279249711 0.635702844099566 1.70024942918257 6.22274851365523 6.54836535020308 1.83411097093062 8.99711298509078
-6.42948088212447 -6.8253682570024 -14.6683572248979 -13.0587724165483 -5.27745756669478 -4.05062803788618 -7.40518698258833 -12.5386022047563 -10.4907983259721 -7.09384474320845 -2.81180510087447 -2.18333181901411 -2.03131994767622 2.07933869795366 3.06489243940874 9.92486157850786 7.91563859419389 4.12887921766801 11.7538019700484
-7.12563171386719 -7.30470314025879 -14.8212779998779 -13.9395755767822 -6.06588973999023 -3.95095672607422 -9.54999008178711 -12.628536605835 -9.13323249816894 -6.59360733032226 -2.06970825195312 -2.36698760986328 -1.89444007873535 3.1949649810791 4.76122341156006 10.0567098617554 8.67554721832276 4.67547950744629 13.3731804847717
-0.490193210948597 -3.34977229725231 -9.68491824756969 -11.9613502849232 -3.94860538135875 -3.99755748401989 -8.69207461964 -12.8344543803822 -9.66564448963512 -9.72329028736461 -4.28145679127086 -4.26652797352184 -3.49464114796032 1.37283436168324 2.86458126414906 6.25837913859974 7.78498665202748 2.9104358326305 11.4979015957225
-2.45960019718517 -8.39940427433361 -13.3934438098561 -11.1085622180592 -4.87910245548595 -3.58839009891857 -8.8644044269215 -13.3353612292897 -12.8460347522389 -10.9725701678883 -6.05076764713634 -5.36845372806896 -4.7965333331715 0.300850165974008 -0.519242988933218 4.67269064296375 8.92445303310047 5.13355757106434 11.5029490124096
0.710801662098277 -3.92843478809704 -6.92337649952282 -8.14791148792614 -2.8783954967152 -1.48487895618786 -7.52091449390758 -11.2228302348744 -10.0822395671498 -8.37409633289684 -3.44536250721325 -3.23704188953747 -5.15453952442516 0.646329463611949 0.35505062450062 3.56082397807728 8.56852012981068 4.2387166630138 10.5592513691295
1.16239588477395 -4.35113866112449 -7.03768498680808 -7.58287198326805 -2.59115178368308 -1.18183858177879 -6.83419759056785 -11.3260303237221 -11.5135856368325 -7.70036084435203 -3.65990025780418 -3.53168065331199 -4.83777005455711 0.681242396614767 0.929642131111837 4.83854525306008 8.67922346808693 4.43842356421731 12.5918530724265
1.00277953581377 -3.94422287507491 -9.30152267976241 -9.13548225923018 -2.4969858603044 -1.58136124177413 -6.53036255402998 -11.1286138968034 -8.31144661469893 -7.32810158296065 -3.39938492341475 -2.57357353730635 -4.2380747274919 1.5833478494124 1.0425591988997 5.21194892363115 5.71433310942216 5.43053966002031 12.4150181336836
1.12145560871471 -4.90507179607044 -8.82058578838001 -8.23649841655384 -1.96791893352162 -0.736074985157359 -5.21457916606556 -10.0268960605968 -10.8944974552501 -7.12030464519154 -3.68984466899525 -1.40216499675404 -3.83422523845326 1.65211814533581 0.194617687572133 6.23654025684704 6.15774005543102 5.00444358478893 13.728257595409
2.05517710772428 -3.51245747479526 -9.27275143536654 -6.39903317364779 -1.49477635296908 -1.36110173138705 -7.43543301495639 -10.9635606852445 -10.9744154063138 -9.38189755353061 -4.54522572430697 -3.33421765240756 -4.62627278241244 1.25879611102017 0.184863463315097 5.35703410235318 4.87653197375211 3.44592227068814 12.926926985654
0.231130079789594 -4.81593565507369 -8.97183279557662 -8.53823904557662 -3.25640730424361 -1.20853476090865 -6.13643126054244 -10.793421311812 -8.95238546891646 -10.0855241255327 -4.80306295915084 -2.21547560258345 -5.50245909257369 0.796388105912641 -1.08480314774947 2.86721940474077 3.01932282881303 0.868121580644086 10.8124413056807
-2.98906152898615 -6.26016443425959 -12.822433645075 -10.5966646021063 -5.36987322027033 -4.8622915094549 -10.5835191553289 -13.632793599909 -8.79224413091486 -10.8726999109442 -5.49704187566584 -3.90136736089533 -4.04645937139338 0.755147760564629 -0.934301549738105 4.22269899194891 4.40225774591619 2.7348764592951 12.6812341863459
-3.18323970274492 -4.0568378014998 -11.4213416619734 -11.7945640130477 -4.89015269712968 -4.56971049742265 -11.0547893090682 -12.0825259728865 -8.31665683226152 -9.93544650511308 -4.3528583093123 -3.79503894285722 -3.67344737486406 1.13098072572188 0.600966687635943 3.99585079713301 2.17669033570723 4.66878437562422 13.0758178190752
-2.44381002079357 -4.26880124698986 -11.4412217486988 -11.7058053363453 -4.03400663029064 -1.31459287296642 -6.00558904301036 -9.62719014774669 -10.5691666949879 -12.4611077655445 -8.44376615177501 -4.91902402531017 -7.1032243121754 -0.707912956584583 -2.43820623051036 -0.162855659831653 -0.842140709270129 2.05096193660389 10.6452564846386
0.178959196264092 -0.916112596338447 -8.0282112901861 -7.98985260183161 -2.2770191972906 0.652651136571709 -4.10518997365778 -8.36681335622614 -9.55600517446345 -6.10876434499567 -3.05182426626032 -3.53889625722712 -3.09651725942438 2.0379279310053 2.5343936139887 6.42533141916448 4.30335647409612 5.42346317117864 15.4924123937433
-2.40077096765691 -3.9065654928034 -11.8858593160456 -11.2428577596491 -3.99004823511297 -1.40411073511297 -5.75502473657781 -10.6398513967341 -9.48267251794988 -5.32338029688055 -3.0429237539118 -4.92042619531805 -3.90904886072332 0.294924909418281 0.369584256952461 4.60409658605402 4.45082967931574 5.26391142064875 15.1528593843633
-1.60910655801947 -2.39023830240423 -10.1391720945185 -11.1422219449824 -4.13625385111029 -1.63524104898626 -5.49539043253118 -10.2282586271113 -9.27470065897161 -5.60758830850775 -2.71931888406927 -3.98960925882513 -2.36059619730169 2.07656238729303 3.38094280416315 6.54994819814508 5.77837799245661 7.1366133516485 16.5897309606726
-9.79241934689609 -12.6282767382535 -17.3840636340055 -13.5019835558805 -8.32662001523105 -4.56342497738925 -6.87662497433749 -11.4546546069059 -10.8467806902799 -9.04903975400058 -4.22855559262362 -4.85082426938144 -3.64433661374179 1.0000077160922 1.53999528017911 6.25286587801846 6.32038506594571 5.51552208987149 15.8469556244937
-11.5389725078236 -14.9579140056263 -17.7643066753041 -14.1617218364369 -9.51147807728161 -4.67859805714 -6.85464824329723 -11.5152489055287 -10.0136505473744 -7.21687663685192 -2.9303242076527 -4.10626376758922 -1.90850413929332 2.12757908214222 5.09112488139759 6.1473182331432 3.32180630077015 6.92073570598255 13.8708079944957
-6.42929602536288 -11.5557818499478 -16.0627284136685 -11.4389166918668 -6.96008063229647 -5.54126692685214 -6.37336111935702 -11.459563740817 -10.0355315295133 -8.51310873898593 -3.52916289242831 -4.31471777829257 -1.99398566159335 1.78355645266446 3.87971924868497 6.08190297213468 5.35317563143644 7.30367516604337 15.2952551755038
-6.35154931328513 -5.26408211968162 -12.0606939055703 -12.6039449431679 -4.41257302544334 -3.56336800835349 -7.74017922661521 -11.2791253783486 -9.12528054497459 -6.44137208245017 -1.97843377373435 -3.85545747063377 -1.57792680046775 2.40574820258401 4.72585852362893 8.44529612281106 5.21236212470315 7.21561415412209 17.4654393933036
-7.29604011882435 -4.97184807170521 -11.9442201267589 -13.0848165165294 -4.82092148173939 -4.69352203715931 -9.54195839275013 -12.7432561527599 -9.60971504558216 -7.65210396159779 -3.12182480205189 -4.58345276225697 -1.16294723857533 1.09025901447643 1.82399505268444 6.26345294605602 6.51723998676647 7.33608001362194 14.582571922649
-7.25795926180753 -7.91192235079679 -13.5120333584872 -13.4635447415439 -5.14200963107022 -4.51105488863858 -7.022693529996 -12.2787951382724 -9.36803235140714 -6.71072186556729 -2.20889844027433 -2.88454045382413 -2.21218670931729 2.62789545926181 3.10287295254794 4.4049769488248 3.86320315274325 6.8507491198453 16.0803304758939
-7.85985332835804 -9.7781158100475 -14.5285430561412 -13.8635459553112 -5.59759861339222 -4.83745533336293 -7.55461460460316 -12.5683112751354 -11.4710231434215 -7.56781917918812 -3.47624164928089 -4.85046154369007 -3.92602497447621 1.0014423717152 0.991657673228872 4.30603927265514 2.61016887318004 6.13569778095592 13.401374279369
-8.04439146735452 -12.5513094208457 -17.8561380646446 -13.5767229340293 -8.0217321655967 -7.31874449469827 -8.14253790595315 -12.8638017914512 -8.70017225959084 -10.8811891815879 -5.70251448371194 -5.42939360358498 -2.74107725837014 0.589878247000954 2.82093064568259 5.53490178368308 3.52461640618064 5.83333127281882 14.1282197692178
-6.87949660041116 -10.9087438843467 -16.3348360321739 -13.165131594918 -6.90853789069436 -5.17439367987893 -7.78722479560158 -12.3571977875449 -10.901137377999 -9.47836783149026 -4.2617712280967 -3.81221487738869 -3.71737196662209 0.826634381034157 2.54586503288963 5.61690804741599 5.41702363274314 5.91154763481834 16.4063610770486
-4.4456543749029 -7.21667144948786 -12.9835324114019 -12.2402558153326 -4.84089134389704 -4.74405334646051 -8.37976692373102 -12.3580117052252 -11.6629376238043 -7.86711738759821 -6.76696823293512 -6.65379188710993 -4.37792633230036 -0.695904237573796 2.4674315625971 4.47276641672308 2.41813995187933 4.1397309476679 15.3772826368159
-4.94550078131936 -3.73037665107033 -10.3076261780479 -11.2596258423545 -3.03511374213479 -1.71828024604104 -5.16113798835061 -9.40735953070901 -8.22542326667092 -6.82984488227151 -2.95312254645608 -3.80178778388283 -2.38153975226662 1.85851533196189 4.88304669640281 6.41240174553611 3.51646477959373 5.9849401213906 11.1291251876137
-4.37091970443726 -4.7153468132019 -10.8418841362 -11.6236853599548 -3.59881162643433 -2.99796056747437 -6.48201322555542 -10.6027979850769 -7.94222021102905 -7.19984197616577 -3.84172582626343 -4.51968145370483 -2.6164813041687 1.2370400428772 3.55647230148315 2.94201517105103 2.2049126625061 5.42246103286743 10.071563243866
-8.65322947935624 -7.61962771849199 -10.6414783044295 -13.3981578393416 -5.46167636351152 -2.93987918333574 -6.51560092405839 -11.4017303033309 -9.3623912377791 -5.90653491453691 -3.60054660276933 -4.67167544798417 -3.30330157713457 1.44423412843184 3.81523060365157 3.38078617616133 2.26338123841719 5.60928654237227 10.16985058351
-7.98563039086082 -10.3734687545083 -15.4865440108559 -14.0609534957192 -6.22480809471824 -5.38028180382468 -7.57400357506492 -11.154901859977 -7.97780072472312 -3.39135014794089 -2.42969929955222 -4.0770133712075 -2.68142926476218 1.89682543494485 4.10729563452981 5.77315104224465 3.76443064429543 6.20476210334084 11.1275593064048
-8.59997279427268 -10.8958349921487 -14.2732649543069 -14.5810080268166 -6.47879702828147 -4.03868396065452 -7.00134951851585 -11.7601786353371 -9.06240756294944 -4.484570572593 -3.43272502205589 -5.61258227608421 -4.78477580330589 0.101128508827902 2.80047695853493 2.93759243705056 0.611607482216574 3.9639386437156 10.3300647042014
-8.40939168063077 -9.92746953097257 -16.2965605649081 -15.2791541012851 -8.02910260287198 -6.53336552706632 -6.68768719759854 -11.3351805600253 -11.7535632046786 -13.6044142636386 -8.76684598055753 -4.51023129549893 -5.00992802706632 -0.100290575894441 3.15546008023349 3.686361989108 -0.324053088101472 3.49037333401767 8.43586703213779
-6.9270223530856 -8.28089083758267 -15.9633020314303 -11.8133253010837 -6.58537997332486 -6.50488604632291 -10.6158021840182 -13.910190001401 -8.95333422747525 -12.2373632344333 -6.4859937581149 -4.73386134234342 -4.25667895403775 0.508673295107755 2.50345097455111 4.58199082287875 0.685965165224943 4.14635525616733 9.90117417248813
-10.9303475293246 -13.1518917950717 -17.1274205121127 -15.9553280743686 -8.00702485171231 -6.9965783032504 -8.20062836733731 -13.0084362897006 -9.6662674817172 -10.6988240155307 -5.24992188540372 -2.80981263247403 -3.87748345461759 1.70797911557284 3.46726599606601 3.82624998959628 1.07667914303866 5.45460310849277 10.9845913973722
-9.80714927153154 -14.5129254861311 -17.8199857278304 -14.539262156053 -8.1765664620833 -8.0156720681624 -6.9520734353499 -11.6453813119368 -7.55221305326982 -9.08597503141923 -3.77788100676103 -1.39832053617998 -1.2034162087874 3.87978233857588 6.29239620728926 7.00194134278731 2.57106270356612 6.30955471559004 13.6518079237504
-6.69401913556186 -12.4987714854154 -6.7335374918851 -4.28385716351596 -9.87450390729037 -7.2359560099515 -8.06188183697787 -11.8759935465726 -5.50115948590365 -5.92732411297885 -1.391746338931 0.396747771176425 1.11576861468228 6.61291140643033 8.20419901934537 8.14495104876432 3.90564650622281 7.87731761065396 15.1092378529635
-3.99035831798207 -10.1530875812877 -4.76439091075551 -2.0845985065807 -6.21951671947133 -1.77462765086781 -5.87660023082386 -9.95093532909047 -6.80580898631703 -6.36188694347035 -0.851188624988904 1.36366466175426 -1.82830997813832 4.4084492076527 5.15836909901012 3.52030280720104 0.386867557872424 6.00640586506237 10.4252853740345
-5.94120686270974 -11.9476441643455 -10.6051129601218 -6.88332455374978 -8.17232983329079 -2.78599064566872 -6.76862232901833 -10.2669266960838 -8.82361881949685 -6.58153240897439 -2.41004650809548 1.22424227974632 -1.83346264579079 4.73885161659934 4.69915492317893 4.45762641213157 2.88902003548362 6.81837279579856 14.1652370192788
-7.28568000793457 -15.6919624328613 -15.8770896911621 -9.34299392700195 -10.6797458648682 -6.60099334716797 -12.7400333404541 -9.71142120361328 -5.92520446777344 -8.80414695739746 -3.40275115966797 -1.49953765869141 -4.37768478393555 2.14809875488281 1.45760231018066 5.0675724029541 1.86186294555664 4.50027446746826 13.6096303939819
-7.45687848871404 -14.4528978521174 -17.7722185308283 -12.9601801091974 -11.9084127599543 -6.10260183160955 -10.7086923772638 -10.2788408452814 -4.74408895319158 -9.32926732843572 -5.12940580194647 -4.23361760919744 -4.24809438532049 0.426117116754707 2.68226640874689 5.21181505376643 1.00843446904963 4.2128192728216 11.5847241228277
-6.23055111278187 -11.4861835132946 -15.6960548054088 -14.9623244892467 -17.2407859455455 -6.57069813121449 -12.3396476398815 -8.03791462291371 -4.48665081370961 -7.36332165111195 -2.19956623424183 -3.97731243480336 -3.38915287364613 0.746774326671254 0.360852848399769 5.80483115803112 2.75107730518688 5.21866382252086 15.1263305057179
-6.1006197755987 -10.5650858705694 -16.6802992647344 -12.3473219698126 -10.4225401704962 -6.72960041219538 -12.6477980440313 -12.0649866884405 -6.51616237813776 -10.5098337953741 -6.02540920430964 -3.68151424581354 -3.14603946859186 1.09679462259466 3.78529407327825 5.48299934213812 2.03978587930853 4.31764652078802 13.5822911435908
-6.65395144549283 -14.4871499928561 -12.8805101307956 -8.37566165057095 -10.4186761769381 -5.005128661069 -7.64516238299283 -11.9059827717868 -6.80035761919888 -7.99488429156217 -5.56348017779263 -4.38119105425748 -2.38358096209439 0.710565766421233 4.29948731335727 7.46042271527377 3.89059182080356 4.34578915509311 13.9392454234037
-5.81121303384954 -12.3238225156611 -13.6238713437861 -9.53968097513372 -10.0001740629023 -6.28415920084173 -11.3097310239618 -11.2699971372431 -4.27832652872259 -7.1607556516474 -3.92235614603216 -2.88353206461126 -2.56744052713568 1.74522731954401 3.64266918355768 6.02526615316217 7.65799186879938 6.92284820730036 13.6079635446722
-6.99813587882302 -14.1448167107322 -16.7396615288474 -11.8946107170799 -12.9178384087302 -7.7605279228904 -12.2431748650291 -13.1959565422752 -5.87070210196755 -7.85172398307107 -4.54291470267556 -4.49171192862771 -2.46846897818826 0.890711472251198 5.50770537636497 7.77678935311057 4.91387049935081 5.93285243294456 13.1705915190957
-6.99463539990512 -14.651997384158 -11.3005779353055 -6.87404137524691 -10.200436410037 -7.02961235913363 -12.1993759241971 -13.2571266261014 -6.51091843518344 -8.48577958020297 -6.2840164271268 -4.54491120251742 -2.8650711146268 0.737881842526523 4.07669180956754 6.95101851550016 6.32009619799527 6.07175559130582 14.1954709920016
-4.23415046171709 -11.5771565957503 -9.66756110624834 -5.68852668242021 -8.72597938017412 -5.28374343351884 -12.5711255593733 -10.5848947091536 -5.06328444914384 -8.79289107756181 -4.88748031096025 -3.26539855436845 -2.883513025804 1.63834137483077 4.24108166261153 7.98945469422774 9.56303543611006 7.33341068788008 15.9250893072648
-3.42566376599398 -11.1782043543729 -11.1460502711209 -6.5616100397977 -7.42649155530063 -4.60119515332309 -10.0380695429715 -9.55608254345981 -3.83769303235141 -7.60552102002231 -3.0265644160184 -2.15577584179965 -3.32544594678012 2.15741652575406 3.79485053149137 5.82304209795865 6.92084139910611 7.11038130846891 14.2458865079013
-12.1598197503523 -18.5638934655623 -19.5934344811873 -15.584324984117 -9.68934932188554 -7.1990195794539 -12.2281371636824 -10.3685485406355 -4.35286441282793 -6.94107547239824 -4.78483119444414 -3.62844768003984 -3.20810809568925 1.16549763246016 0.690972180800003 4.90036472840742 7.32101234956221 5.57931408448653 13.5839284376665
-9.05333958539096 -15.4328733530912 -18.5217329111966 -14.9156919566068 -9.44340382489291 -9.39543400677768 -14.3534933176908 -11.002163514224 -6.6488996592435 -9.8659463969144 -4.85653935345736 -3.63695393475619 -4.0641771403226 0.789803877743807 1.52007998553189 4.46952761736783 5.4860109242526 5.56319750872525 12.3442615422336
-7.59519163478505 -12.3522678982128 -17.4538265835155 -12.7521130215038 -8.49621168483387 -6.70624700893055 -12.5854984890331 -12.7523495327343 -6.45161978114735 -7.80201307643544 -6.47726789821278 -2.71431509364735 -2.11031118739735 2.19389184604992 2.30066712986339 6.89204438816417 4.90265020023693 6.59668191562999 12.6074140895497
-7.7118331042203 -7.56508360776034 -15.9095946398648 -13.6551276293668 -6.49771223935214 -9.5920821276578 -12.5052901354703 -7.68465529355136 -6.77678404721347 -8.46102438839999 -3.52253828915683 -5.27614317807284 -4.49307356747714 -0.0622302142056554 -0.433312520113859 4.28884781924161 5.5482233914462 4.62669934359464 12.0398830327121
-6.54598979949951 -9.66871433258057 -16.1826379776001 -11.8787267684937 -7.50027446746826 -8.31517581939697 -13.6874368667603 -10.7373998641968 -6.22199802398682 -7.69088916778565 -2.50923900604248 -2.14754085540772 -3.6205041885376 1.61365528106689 -0.93147258758545 4.63495082855225 6.53400821685791 5.95148868560791 13.3250429153442
-6.58239104531028 -6.84678580544212 -14.607159874656 -12.4709179618142 -5.0252106406472 -7.35777404091575 -12.0229122855447 -7.17074897072532 -7.4916413047097 -10.3273613669656 -5.28449942848899 -7.9784233786843 -4.48820426247337 -2.40989234230735 -1.15261199257591 3.71449825980446 5.83372948386452 3.30886147238991 11.5510442040183
-7.36351723237471 -9.30638069673018 -16.3739122824235 -13.4916605429216 -7.22221893830733 -8.80368752046065 -14.4091562704606 -11.5367273764177 -7.30947823090987 -10.5510897116228 -6.75362152619795 -4.91093010468916 -2.83898682160811 0.604794077439742 1.91491561369462 6.37275844053789 8.31899791197343 5.76853900389238 13.7404666467146
-3.31908547661521 -3.85732972405173 -11.6065705992959 -8.6662820555947 -4.22167908928611 -8.21566331169822 -12.8347314574502 -10.9164479949258 -7.97737824700095 -13.2132791259072 -12.2167848326943 -10.592175839164 -9.98064553520896 -5.66714989922263 -4.15463387749412 -0.0666192748329841 1.15421736457131 -1.02866494438865 8.02292025306008
-4.52032951875167 -8.89523033662276 -14.1212320761247 -10.4292383627458 -4.99454025788741 -4.38169579072432 -9.34790901704268 -7.86808304353194 -4.06136230988936 -8.04363731904463 -5.17339806123213 -3.62217621369795 -2.81485275788741 1.6176080270247 2.92233558134599 7.05643744902177 9.4664439721541 5.85609622435136 14.0476908250289
-9.58538317246871 -11.4699428038164 -18.5037581877275 -15.228058572249 -9.02089762254195 -8.74965929551558 -13.4524695829912 -11.2453429655595 -5.67712091966109 -8.94353746934371 -9.7454230742021 -4.54479479356246 -5.66818499131636 -0.894819970564409 1.37137723402543 5.05718160109086 4.53803563551469 1.99435544447465 13.1080663247542
-6.87754637111317 -11.9539795528759 -17.0020027767528 -12.563364089619 -8.26422315944325 -6.01356893886219 -13.6434860836376 -10.5554257046093 -7.74784094203602 -12.1996594082225 -10.3412094723095 -4.86221891749989 -7.13576704372059 -1.62480360377918 -0.0581093441356302 3.96187394749035 5.05399125706066 1.69013970981945 11.5085472453724
-8.93964945186268 -11.5413378368724 -17.7403677593578 -13.9543646465648 -8.85090624202381 -6.99539743770253 -14.1750754009594 -11.0087298046459 -8.17694650996815 -12.9700525890697 -11.4688624035228 -6.4361742626537 -8.85747515071522 -2.58271967280995 -2.67920671809803 1.53288854252208 3.09483541141857 -0.0349768291820176 7.78013337742199
-5.44664881446145 -10.9502270004966 -13.5732834122398 -7.3842098496177 -6.60030863501809 -9.96289561011574 -15.8988830826499 -13.2654411576011 -11.6147262833335 -14.2112991593101 -8.47189257361672 -5.56053278662942 -8.33605692603371 -2.37245867469094 -3.41958925940774 0.638638279654764 1.88587071678855 0.66632535240867 8.1145227172158
-7.53837151093916 -10.1183313803239 -17.0929693655534 -13.6565947012468 -7.69848007722334 -9.86165184541182 -15.1273130850358 -12.3999227957292 -11.3466333822771 -10.4481367544694 -4.53232903047041 -3.22902054353194 -6.30243248506026 -0.0261759237809613 -1.37107033296065 2.13833480314775 4.93172316984697 3.00773673491044 10.5418353600936
-3.70139655199918 -5.42147215929898 -11.7087264927951 -10.1013275059787 -2.35465773669156 -4.75493392077359 -7.50974997607144 -6.1356483372775 -6.60211905566129 -2.08810767260465 -3.26789244738492 -3.47145041552457 -4.06237181750211 0.597772988406096 -0.270343390378084 4.06268921765414 5.9549163905057 4.72230187329379 12.6142496195706
-3.91817105900158 -7.31208623539318 -13.7736951221119 -9.68155873905529 -4.5914193500172 -6.36222661625255 -10.806892525066 -8.057983528484 -10.2435437549244 -8.32982457767833 -3.25492871891369 -2.06857503544201 -3.17955220829357 2.32584749568592 3.18857370723378 6.96700178493153 6.13669859279286 4.90033518184315 11.8135956417431
-4.32424221905795 -9.81790982159701 -13.2930818644437 -8.33974896344272 -4.47001896771518 -4.05607663067904 -9.1445051279935 -9.59417210492221 -7.53207074078647 -6.25302372845736 -0.2509389964017 0.0392202290621668 -1.89128552350131 3.44331492510709 4.42819441882047 8.26785315600308 10.4215082081881 7.41368426409635 12.6483282002536
-6.22586880597201 -10.312559708682 -15.3030859080228 -10.959173783389 -5.63876591595736 -7.05834637555209 -11.7000852671537 -8.71800290021029 -9.45542775067416 -6.98598538312045 -1.67602215680209 -3.91153393658725 -3.04419384869662 2.0664380940524 5.1022857579318 6.75920332995328 4.92529143420133 5.54309405413541 11.1683868321505
-8.45718441009522 -13.3419958114624 -16.9537893295288 -12.8465734481812 -6.92936954498291 -8.34582767486572 -12.302826499939 -10.5723176956177 -8.66914806365967 -7.72295436859131 -1.56372318267822 -2.42988262176514 0.0653509140014634 3.05584468841553 7.10043468475342 9.33730354309082 8.74477615356445 8.06631507873535 14.0512336730957
-8.36353152881969 -11.6893104900013 -16.8383602489125 -13.4254230846058 -7.25417178760875 -9.2107815135609 -8.97056239734997 -3.9577240337025 -6.47297519337047 -5.64691585193981 -1.26185649525036 -2.62052959095348 -2.70451587330211 1.75423961986195 4.91505771983753 7.04406029094349 8.24153190959584 5.8830962787975 11.7670150410045
-8.0488319830461 -10.5320206121965 -18.2256336645647 -15.0765095190568 -8.31731419129805 -10.1339207129045 -13.4450245337053 -8.91946606202559 -9.35692410035567 -7.94150166078047 -3.41216473145919 -6.03994564576583 -2.96615223451094 0.74338336424394 2.96085734800859 5.64414115385576 7.509831385179 6.05988402800126 12.5786141915755
-5.5299411426891 -8.59297901500355 -15.4786239277233 -12.0961280475963 -5.77284199107777 -7.65088802684437 -11.9467464100231 -8.00976139415394 -8.80869442332875 -5.34680134166371 -2.32450062144886 -5.1970496784557 -1.83805805553089 2.21075671802868 2.70877307545055 5.44935744892467 7.18670886646618 6.59578841816295 12.6886691440235
-8.93970143578269 -9.53454053185203 -17.7109931685708 -15.0367873885415 -8.31351506493308 -7.71135365746238 -13.0805152632973 -9.50200307152488 -9.70470082543113 -7.6669563033364 -2.0037654616616 -3.94063985131003 -2.24191128990867 1.91078150489114 2.07320559241555 6.65111410834573 8.16407168128274 6.05252802588723 15.4568144104698
-6.64846834702925 -9.15404161973433 -16.1506102995439 -14.1637481169267 -6.55052218003706 -5.69595179124312 -11.3651336149736 -8.81430277390913 -8.36944994492964 -3.58708033128218 -1.9466250853105 -5.38638338609175 -0.125515313581985 1.86032262281938 3.04612508253618 7.50804295973344 6.23214784102007 7.04331078962846 16.4293631596999
-7.02344734018499 -7.95272094553167 -15.9983485395258 -15.0294039899653 -6.9920409375971 -7.8943961316889 -13.9958346540278 -11.3608611280268 -10.8091910535639 -10.803663557226 -4.84266311472112 -4.90705138986761 -5.61586601083929 -0.0723727399652638 0.00105446035211898 4.67146557027644 2.77996605092829 3.5211598222906 13.1759416406805
-4.47841210798784 -11.1695456071333 -14.0772661729292 -9.15304322676225 -4.99341149763627 -5.56942315535112 -12.6447634263472 -11.1146750016646 -10.9379686875777 -11.327075438066 -5.38300080732866 -3.62029405073686 -4.56046624617143 0.732292695478961 2.35670523210005 3.94186453385787 2.14032606645064 5.08923868699507 13.2650289969011
-3.77319241437045 -5.73257542523471 -12.163409241763 -9.63808728131381 -3.339642533389 -5.12566281231967 -11.9589872446927 -8.84505177411166 -8.87415791424838 -8.98372174176303 -3.34325886639682 -4.17393780621615 -4.60507870587436 1.31358431902799 0.754202834042637 4.59588812914762 2.47618578997525 4.1342115315524 12.6869163426486
-6.78821711973711 -10.4834514184432 -14.9386249108748 -10.8424468560652 -5.76717143492265 -4.41550784544511 -10.4093490167098 -9.20054774717851 -8.37347369627519 -5.74481158690019 -0.914950899644332 -1.86056285337968 -2.22407870726152 2.63192982240157 2.35773129029707 6.04002136750655 5.0223707632585 6.88925785584883 15.1567184404893
-5.45805436914617 -7.33927232568914 -14.6673992330378 -12.4668281728571 -5.44408685510809 -4.4937294179743 -10.1013992482966 -5.2908256704157 -7.77337724512273 -6.56086999719793 -1.12868768518621 -2.35785371607 -2.03981477564031 2.53658788854426 1.33793180639094 4.5388166254217 4.52259557897395 6.42741697484797 14.6240884607488
-8.28274620229548 -9.19901550466364 -16.4106911485845 -13.4030960863287 -6.71887863332575 -6.22396362478083 -13.6031578844244 -9.52521598989313 -12.5343960588629 -12.4254311388189 -6.26479042226618 -5.08442581350153 -6.00299537832087 -0.852555162256415 -1.30228126699274 1.04510795419866 0.0424338514154599 2.30514251535589 9.47649871652776
-3.8563230601224 -7.91002255353061 -12.4284723368558 -10.7533109751615 -4.37742978009311 -5.189109620181 -12.051227387515 -9.91959553631869 -10.366428193179 -11.4917104807767 -5.16604786786166 -4.00694065960971 -5.40058880719272 -0.465789612856778 -0.383771714297207 1.29045313921842 0.964058104428378 2.8180982503024 11.283365908536
-2.8253549489108 -7.46564425555142 -12.4673742207614 -8.54229106036099 -4.74996317950162 -4.26309527483853 -11.3783849629489 -9.80477847186002 -9.32088412371549 -8.8149675282565 -2.76854838457974 -2.83142603960904 -2.48770083514127 2.73538838299838 3.7798000422391 4.23548661145297 3.00052796277133 5.76233731183139 13.4095584002408
-0.870203763788396 -0.35947111303156 -7.14665296727961 -7.30738905126398 0.0222770864313304 -2.30572012121027 -9.14691808873957 -6.63224104101008 -7.13039091283625 -5.61326292211359 -0.348124296014959 -1.48818662816828 -2.02793386632746 3.0644886190241 1.46663209741766 3.98024293726141 3.53310415094549 6.6832105809992 13.1106087858027
1.6077448758212 -2.52558070096103 -6.66760188016024 -4.37119418057528 1.01023358431729 -1.38229876431552 -8.15708475979892 -5.69179469021884 -7.24773341092196 -7.48539095791903 -1.7797120180997 -2.116853055087 -1.86224871548739 2.56755322543058 3.22429341402921 8.31336754885587 6.01562947359952 8.19600361910733 16.0565199288455
0.0702757488597534 -6.915840660442 -8.17317823063243 -3.44443563114513 -2.32473233829845 -2.16288236271251 -9.46939328800548 -8.43517736088146 -8.28051618229259 -10.2882256854664 -4.62628606449474 -3.29888967167247 -3.93227056156505 1.11355158198964 1.35973497737538 5.33763738978993 4.44701620448719 5.81089159358632 12.3731054912914
-2.21948338421908 -3.93085575970736 -11.6734380808744 -10.2107324686917 -3.91371823224154 -3.86399746808139 -10.2448968974027 -7.4108152476224 -7.77443982037631 -9.87990475567904 -3.898386963931 -4.96788693341342 -4.91944600018588 -0.312541016665371 0.370484343442051 4.27024077502164 2.98010539141568 4.42639254656705 11.8334340962497
-1.64697070555253 -3.2352199120955 -10.3159255547957 -8.18508525328203 -4.40165133909746 -5.56193728880449 -11.4615611596541 -7.31776996092363 -10.242401079698 -10.9006061120467 -4.84354396299882 -5.1204738183455 -5.07925601439042 -0.434829668565229 0.120683713392779 5.3841124014421 3.47906689210372 3.89269737763838 12.6044273809953
-1.02884961908514 -0.82961751764471 -7.9381609136408 -9.92455198114569 -2.36272908991034 -5.70646192377264 -9.64815809076483 -5.05421544855291 -9.43442632501776 -8.55283643549139 -3.31909086054022 -5.7600832158869 -2.51742841547186 -0.387223261052913 0.0895337885076337 6.60999200994318 5.43476961309259 5.28282354528254 15.1525192087347
0.490109322287818 -1.85647118308328 -8.69232475974343 -5.63698303916238 -2.31765473105691 -3.57596314170144 -10.2422839424827 -9.3849555275657 -7.26245033957742 -9.65237915732644 -3.91115486838601 -4.01279175498269 -4.30040085532449 0.407256005027076 1.33349311135032 6.26401126167991 3.40247809670188 4.83990561745383 15.2479170539162
-0.746473295038395 -1.45697973424738 -8.17954824621027 -6.9628753488714 -4.68798254186457 -5.25762365514582 -11.148143750971 -11.1583309000189 -8.79243276769465 -10.933694822138 -4.84764860326593 -4.53887556249445 -3.82041547948664 0.0639667684381671 1.42915345972235 6.85812761133367 4.51341916864569 4.80666639154608 15.8962352449244
-0.559155871651388 -0.573888232491232 -7.48355620124123 -10.2327207825401 -3.52430670478127 -4.84223883368752 -10.2518648407676 -7.73836844184182 -7.95230810858986 -7.42353766181252 -2.04298346259377 -4.50942557074807 -3.40742628791115 0.605322430350565 2.09810311577537 7.79734570763328 6.10661847374656 5.47442967674949 17.0376866557381
-2.23667988343672 -1.28476032777266 -7.80107006593184 -10.565577359633 -5.40661701722578 -7.12146458192305 -13.1185730413957 -9.24453815980391 -11.214560361342 -10.2235477880998 -4.45561680360274 -5.89242252870039 -4.15603718324141 -0.951460690931839 -0.0315311865373076 4.00100245909258 4.82459655241533 5.49443259672685 13.7286545319991
-2.43095987493342 -1.97127550298518 -8.82886522466486 -11.2468396967108 -5.14027994329279 -7.03370302373713 -12.5615865534002 -9.77513139898127 -9.1153547113592 -9.96774690801447 -4.09762018377131 -4.4776536768133 -2.20969980413264 0.723365610296074 3.48879987543279 6.82467824762518 6.23210126703436 6.56595022028143 14.478109663183
-1.78870514956387 -1.65319565859708 -9.46053437319669 -11.0302021893588 -4.1418850812045 -7.35728768435391 -12.3909714612094 -8.5874302777377 -8.19622353640469 -10.0437863263217 -4.18663720217618 -5.61102418032559 -3.57259682742032 -0.543607035550203 0.26060744198886 4.0388428774747 3.62342711361972 5.6765324679288 13.5773393717679
-1.14345189874822 -2.21990415399725 -9.44267675226385 -7.6276743108576 -3.55115911310369 -6.54390546625311 -12.7085382634943 -10.3994657689875 -6.53787633722479 -10.295412271673 -4.74120351617987 -5.08029195612127 -3.36910268610174 -0.201988428289241 2.15331247503107 5.20656660253351 4.80714204961603 3.60658243352717 14.1444299524481
-3.08340260765769 -6.93138882897117 -11.9237594344399 -7.41359708092429 -4.19700810692527 -7.42983815453269 -12.4739036299966 -9.22310826561668 -10.0551166274331 -9.66962048790672 -3.8700122573159 -5.12853810570457 -3.79413983605125 0.272785212776878 3.02364542701028 6.97258188941262 5.54466345526955 4.20862295844338 14.1502080223777
-1.58942259008234 -3.00598562413996 -9.87972295934504 -7.9880260294134 -1.93408430272883 -5.08589971715754 -11.1528476541693 -8.91148603612726 -7.75967825109309 -9.2339748209173 -3.15249860936945 -3.90224874669855 -3.85080373937434 0.74488221948797 2.89158212488348 6.54146730249578 6.77963029688055 4.27657758539373 13.483070009405
-1.98391129753806 -5.31873872063377 -11.6040532805703 -8.42008569023826 -3.52581956169822 -5.01736237786033 -10.3745248534463 -7.63802506706931 -10.1834981658242 -7.08743073723533 -4.45003869316795 -6.59048440239646 -4.67918755791404 -0.232623837210916 0.708469607613303 6.40536997535012 5.2098238251426 2.62973234870217 12.6684677384116
0.844529490037399 -5.58690514131026 -8.2706057028337 -2.20563759370284 -0.781662602858109 -3.43957771821455 -8.9218393759294 -6.40893425507979 -9.15628494782881 -7.07801308198409 -3.87432350678877 -5.579914708571 -2.91094650788741 0.667970041795211 2.9916070504622 6.42208419279619 4.38049827055498 3.5836766763167 12.7744067712264
1.13064642819491 -3.07980660525235 -7.81954888430509 -2.14115456667813 0.347847661105071 -3.18857125368985 -7.97239235964688 -5.76044015017423 -9.04836014834317 -6.44220475283536 -3.16599015322598 -3.27030686465177 -3.06263856020841 1.2236106005582 4.19424219998447 7.10173483761874 4.30097266110507 2.96269865902988 12.4947192278775
-0.71853740865534 -9.03902919942682 -9.53842075521296 -4.88159092122858 -2.87624080831354 -4.80544193441218 -9.51451976949518 -7.58530529195612 -10.0807009523565 -6.24004085714167 -4.48936374837702 -4.36783512288874 -5.42285450155085 -0.512080270593817 0.617234152013605 5.53169814890081 1.92044154947454 0.762038152868097 8.72635928934271
0.825690330158579 -4.27733701359142 -7.42343991886486 -2.24569982181896 -0.526234566081655 -3.53445714603771 -7.64499562870373 -5.37351506840099 -8.80434125553478 -5.74324697147716 -4.25484937321056 -4.42573445927013 -4.87965482365001 0.294318259846079 1.19673258174549 2.86229616511952 2.85006624568592 4.13241869319569 10.2233563076366
-2.33802821419456 -5.9902060248635 -10.9958555915139 -6.43213679573753 -2.03321292183616 -4.48934771797874 -11.4424936988137 -9.376314423301 -11.3599684455178 -11.3122828223489 -5.33717181465843 -4.003267548301 -4.9405348517678 -0.081909439780496 3.51463291861794 4.43258927085183 3.67573902823708 3.14986584403298 11.1399762413718
2.34651419032704 -2.48674539219249 -6.54154924045909 -1.27313951145519 1.51161428798329 -1.92353776584972 -7.22912553440441 -4.94824746738781 -7.49631074558605 -3.7403903354298 -3.09761384617198 -2.08297876011241 -4.99970201145519 0.309898818622937 2.2892670284618 4.37084337581288 3.87604185451161 3.17805715907704 10.9896683346141
1.20752109180797 -2.649620402943 -7.46968304027211 -2.42055355418812 0.988734852183949 -2.35755573619496 -6.78511463512074 -5.21621738780629 -7.95671879161488 -3.10246311534535 -6.1506141315807 -1.81181942332875 -3.97357212413441 1.34299434315075 4.02565253864635 5.8682371486317 3.6146503795277 4.10975516926159 11.6304289210926
1.16384902433916 -4.66728958650069 -8.06581291718916 -1.98961815400557 -0.381017537550491 -2.83627113862471 -6.99743446870283 -3.94737419648604 -6.49391350312666 -1.72561821504073 -2.31326660676436 -1.77443680329756 -2.19529137177901 2.67212691740556 5.122353701158 7.098503260179 4.22598376707597 5.21104350523515 11.8101245446639
-1.7020055770874 -4.8946382522583 -10.3830015182495 -5.23365421295166 -2.30142230987549 -4.46940631866455 -10.3526002883911 -10.6070978164673 -10.9732000350952 -7.1355001449585 -3.20962162017822 -2.61449642181396 -3.90005893707275 1.29534702301025 4.37242965698242 4.94786434173584 2.65301876068115 4.88942604064941 11.5509446144104
0.0923030766573802 -5.03522988232699 -9.47446175488559 -4.00384827527133 -1.8303672877225 -4.23509522351352 -10.4052002039823 -7.42759247693149 -9.48206444653598 -7.11812325390903 -2.07041664990512 -1.87786599072543 -2.81651612195102 2.1194675358859 6.66194037524136 5.95948962298306 3.25121192065152 4.42402438250455 10.9436958226291
-2.8647199977528 -6.41303313862194 -12.0770765651356 -9.1997858394276 -3.55926765095104 -6.42115081440319 -11.4435678828846 -7.67809737812389 -12.1037203181874 -9.29191650043834 -4.63337577473034 -3.6740175593983 -3.99520553242077 0.341761935840953 3.32478653300892 4.45503937114369 2.51333938945423 4.20576511729847 9.3980334888805
-1.25254826112227 -6.11410908265547 -9.43709187074141 -3.55744556947188 -1.87735943360762 -5.32954792542891 -10.0282860235734 -6.97049717469649 -8.19799427552657 -7.45465664430098 -2.14637569947676 -2.37168316407637 -1.76473240418868 2.24897189573808 5.35416503386064 7.49473948912187 4.9884633584456 7.00685496763749 11.9599561257796
-3.12486523714933 -8.39649838534269 -10.9295584591952 -6.1384951504794 -2.81347722140226 -5.03940075961026 -11.4618937405673 -8.98879498568448 -10.7248465451327 -7.68088025179776 -2.53251332369718 -2.37872380343351 -1.5375716122714 3.04579096707431 4.25705271634189 7.04766970547763 5.8509486285123 8.28595190915194 12.1958115664395
-4.99781823591752 -7.77957940535112 -13.7767374558882 -7.00880456404252 -4.51787972883745 -6.52693963484331 -13.1340944810347 -10.348245863481 -7.45363259748979 -8.9583418412642 -2.71130967573686 -2.95213723616166 -1.1109468980269 2.43810247941451 5.45835947556929 8.36175703568892 6.12824797196822 8.64655279679732 13.5104472593828
-1.14672431078824 -5.94427451220426 -10.9320865544406 -6.12745055285367 -2.87768324938687 -5.83062895861539 -12.0895858677951 -9.23158225146207 -7.71821936694058 -9.85092696276578 -4.23345717516812 -4.4696441563693 -3.34577139941129 0.975744637576017 1.93901673230258 4.91814080151645 3.83290520581332 6.2301496592435 10.1346210566434
-1.22194644754583 -6.27556392496282 -10.5722233945673 -6.36554691141302 -2.65371105020697 -5.50071880167181 -11.488126485998 -10.7495686704462 -8.33148166483099 -11.4713246518915 -6.1337926084345 -4.60831424539739 -3.154084890539 0.481317788904363 3.02884319478815 4.9637301271612 4.697628290003 6.01874187642878 12.9331491296942
-0.959029847925361 -6.11619918996638 -10.0187012499029 -5.33089798147028 -1.39881866628474 -3.93501632863825 -10.1586491411383 -6.23927276784724 -6.34382789785212 -6.00557487661188 -0.812333757227119 -4.29116981679743 -2.04750793630427 1.54142600839788 3.60779411142522 7.51708347147161 5.77997905557806 6.96128207987005 14.1927269155329
-1.93755356181752 -2.44280449260365 -9.44147125590931 -6.83062569011341 -1.98691955913197 -4.38612381328236 -10.1464501987804 -8.72809425700795 -7.27967850078236 -9.87594429362904 -4.96586624492299 -3.72629753459584 -2.99006859172474 0.689876400340687 3.09415038715709 6.11007960926403 5.49829467426647 5.68395789753307 11.3566597331654
-1.67273845672607 -4.78027286529541 -8.93770732879639 -5.54780521392822 -4.53601970672607 -4.26168956756592 -11.4331125259399 -11.6051992416382 -9.14767780303955 -10.7232069015503 -4.63421764373779 -6.14566555023193 -3.63505687713623 0.561363792419435 0.596571540832521 3.45934066772461 4.42688236236572 5.29101428985596 10.2224880218506
-1.4830322525718 -5.14522364356301 -9.13947680213235 -6.03819277503274 -3.33615877845071 -2.95886996009133 -9.80078890540383 -6.83000376441262 -6.72636988379739 -7.02411844947121 -1.45908358313821 -4.54586413123391 -2.94118693091653 1.15884778282859 1.78094479820945 5.58620641014793 6.13150021813133 5.54555890343406 11.3281688430093
-1.01138297861273 -7.76122848337347 -10.3037184888666 -5.75241081064398 -2.82225791757757 -2.53888122385198 -9.5338248426264 -7.20186797922308 -6.66990463083441 -8.14807311838323 -2.36041442697698 -6.08554069345648 -0.393049162084406 1.98877342397516 3.95671375448054 6.93972023183649 7.43149288350886 7.96700103933161 12.3705430811102
-2.37671895460649 -11.2500080628829 -9.25845570997758 -4.28816457228227 -5.63990827040239 -3.79568334059282 -10.2739910645918 -8.48442502455278 -5.97411961988969 -7.79037709669633 -1.86945004896684 -5.09297223524614 -1.41541524366899 1.03508333726363 3.84855513139205 7.30640177293257 7.24695448441939 7.23245958848433 12.3701320128007
-0.913128653439607 -7.86605338183316 -9.05956534472379 -4.01701239672574 -3.52196005907926 -3.57603148547086 -10.2319820317355 -6.59748915759 -8.01731566515836 -9.16044119921597 -3.9539230259982 -6.0147140416232 -5.7385909947482 -1.48132590380582 -1.64461592760953 2.97864457043735 2.32808609875766 3.97227497967807 10.2245246973905
-3.8477237961509 -7.76215059973977 -11.9828766129234 -10.6140507004478 -3.91173632361672 -3.47134287574075 -9.76644594886086 -6.130339457772 -7.80073435523293 -7.42113001563332 -1.48363955237649 -2.56945688941262 -2.5514763138511 2.5018741347573 2.79193799278953 6.37976186058738 6.58779923699119 6.44332330010154 13.4171950080178
0.287356073206123 -4.98477680032903 -8.49570590799505 -5.49081165140325 -0.625371282750908 -1.50582820718938 -7.98450404947454 -5.47890788858587 -4.99430400674993 -7.98828250711614 -2.49749500101263 -1.68872768228704 -2.84002048319036 3.13015812093562 2.39613788778132 6.07137268239802 7.20306366140192 7.07742088491267 12.4103919809515
0.295743040605025 -5.01669592423873 -8.73228163285689 -5.02676100297408 0.160361341996627 -1.25429052873091 -6.13453192277388 -3.53671164079146 -6.75806898637251 -5.66107077165083 -0.782011933760209 -0.492743440107866 -1.34879965348677 4.12265592054887 5.59946542219682 7.06523042158647 7.03757005171342 7.88210683302446 14.1377168221907
-3.50977379192005 -8.95070129741322 -12.8891187321056 -9.46011978496205 -4.21351677287709 -4.81079155315052 -9.44732910503041 -8.20348602641712 -6.84691101421009 -2.42594200481068 0.259293972362173 -2.65757423747669 -2.7948918949474 1.97958511005749 -0.122400821338999 5.08645290027965 7.6429333079945 6.99361365925182 13.3108929980885
-2.97721356478604 -12.5391966733066 -10.5665308865634 -5.63036793795499 -5.77501553622159 -3.52512997713956 -9.88536900607022 -7.88488644686612 -9.81348485079679 -8.01651448336515 -4.3122298153964 -2.10376996127042 -0.676954928311435 2.84922533902255 2.49716502102939 7.92444640072909 8.33568507107821 8.58297949704257 14.9265177813443
-3.1938381021673 -8.2929649179632 -11.3479385202581 -8.50340078527277 -3.5012111490423 -4.23258016759699 -9.27899740392511 -7.76457594091242 -9.05009267980402 -4.90569494420832 -2.97613523656672 -3.58681677038019 -0.617164594476872 1.22755243127996 0.674970644170589 5.1287880117243 8.14193250482733 6.89610578363592 14.7725334340876
-3.0083963654258 -3.8153974793174 -10.6572210571983 -8.99502203681252 -3.0081579468467 -7.25892088629983 -12.1743700287559 -7.62311575629494 -12.7815592072227 -10.9635679505088 -7.25789091803811 -6.46730635382912 -5.01970122077248 -1.53015349128029 -2.04254935004494 3.62949158928611 5.68777158043601 3.73200394890525 12.7787902571938
-1.07874825217507 -3.27269509055398 -9.76467850425027 -6.95566323020241 -1.61159470298074 -4.72142937400124 -10.935666587136 -9.69900276877663 -10.6064029000022 -8.37643959738991 -3.59019043662331 -3.41527130820534 -1.69484284140847 1.550510857322 0.310713265158913 6.31470153115012 7.88781497261741 6.74456736824729 18.1319627501748
-3.52752975984053 -7.40269760652022 -12.9721937613054 -9.4160776571794 -4.37771706147628 -4.90408615632491 -8.15873245759444 -11.2672663168474 -10.4838610128923 -5.70314507050948 -4.24187569184737 -3.19896034760909 -3.01180367036299 1.35952277617021 -0.616772695021197 5.31189628080888 7.84259028868242 6.34456534819169 15.6250066323714
-3.02150248614225 -9.16816805926236 -11.3030881795016 -7.76422022906217 -4.22959994402799 -4.38485430804166 -10.2713422688571 -7.74977778521451 -9.84332751360807 -5.35639857378873 -9.34128855791959 -6.82933901873502 -1.81362437334928 0.810597428408535 0.529471406069668 4.56271458539096 8.5156097498807 6.96487141522494 16.7709007349881
-3.14590257297863 -8.47414392124523 -10.9866217960011 -8.03190988193859 -4.29903787266124 -4.21244233738292 -9.7885836948048 -9.06486695896496 -10.1191424716603 -5.92134469639171 -3.98585885654796 -6.0654334415089 1.14531141627918 2.5892296444286 0.053838790546763 4.67860514033924 8.63089472163807 7.65520864833485 16.0864301334728
-2.29847442453558 -6.64401351755316 -11.6114073926752 -7.74478256052191 -2.65408050363714 -4.60310470407659 -9.38366996591741 -6.97138511484319 -10.176303022558 -6.86404144113714 -6.38020622080023 -8.93943511789495 -5.52604591196233 -1.48605071848089 -2.62413894479925 1.60826194936579 5.22699535543268 3.31013572866267 15.1428045099432
-4.2930324641141 -9.56101876172152 -13.6458194819364 -9.61770134839145 -3.84296685132113 -5.58460694226352 -10.9830997553739 -8.50344925793734 -9.24863510998813 -4.26236229809848 -5.64962082776156 -7.17252617749301 -2.40053826245395 0.939362708005039 0.019528571042148 4.62415045824918 8.14149397936734 5.8504697712985 16.5728098782626
-2.87182002501054 -8.11433940367265 -12.1065955682234 -7.49859004454179 -4.1266303582625 -5.13038211302324 -10.3775973840193 -9.65178447203203 -10.311286501451 -6.62510638670488 -2.74112277464433 -4.41447596983476 -2.83186107115312 1.2721962408586 1.62251514955 6.44284672303633 10.7929243521257 6.32535690827803 16.3836366610094
-2.01516277139837 -6.75518352335149 -10.6745980436152 -6.67026264017278 -3.82274562662298 -5.54299289529974 -10.3722947294062 -9.69978076761419 -9.87426502054388 -4.76833469217474 -3.88041812723333 -2.3500207120722 -0.135363882238213 3.18169277364558 2.72662418538874 7.99244945699519 11.3401886766607 7.81431930715388 17.4402081316168
-2.77739950526844 -8.04817053187977 -11.751112426411 -7.18760916103016 -4.0330700527538 -5.77819677699696 -11.7989887844432 -10.0888237606395 -12.3714203487743 -8.23573156703602 -5.10185476649891 -4.56618543971669 -3.90595861781727 0.027778183330188 -1.43483015407216 4.37773278843273 7.64511541019786 5.39929345737804 15.5623760570179
-3.53272859399969 -8.52341882532293 -10.7823757345026 -7.56364099329168 -4.89177743738348 -7.15347902124578 -13.2259220296686 -11.6472515279597 -11.7387680227106 -6.72794572656805 -4.64645997827703 -3.87087289636785 -2.53599397485906 0.843289930170233 -1.12587014978582 5.38019617254084 7.56811388189142 6.43114717656916 17.02341373617
-3.26550458561291 -9.77176259647716 -11.3034894336354 -6.91103719364513 -5.77252553593029 -8.01666234623302 -10.6379945148121 -8.60322545658459 -10.1974065173756 -5.22063230167736 -5.28455518375744 -4.74915097843517 -3.33148740421642 0.071117652546274 -0.303209053386343 5.32180811275135 6.67472959865223 5.92236830104481 12.9759853016246
-4.18031892776489 -9.88272676467896 -12.4412957191467 -7.39004335403443 -6.33494958877564 -5.88520250320435 -11.7602654457092 -12.3341332435608 -12.720424747467 -10.4421139717102 -5.24537477493286 -4.25852975845337 -5.79922113418579 -0.0500298500061049 -0.437820529937746 3.87796773910522 3.60161771774292 5.2453049659729 12.2512763977051
-6.07584292671897 -10.4418841101907 -14.4982519843362 -9.87613398812034 -8.66898257515647 -9.36863238594749 -14.8539496161721 -11.826481888511 -12.8471213080666 -9.92953402779319 -5.662154267051 -4.61421687386253 -4.4490252234719 -0.0405531623146764 -0.104285309531473 5.0437087319114 4.74670689322732 4.60539429404519 10.1155080101707
-2.82749124006791 -8.24254937605424 -12.042048887773 -7.42999215559526 -5.18808694319291 -4.05783219770952 -10.7825369401412 -11.5067820115523 -10.0774168534712 -9.53093476728959 -3.2557825608687 -1.40480943159623 -1.16831727461381 3.19514898820357 1.92845396562056 7.48284678025679 9.64885954423384 8.18925146623091 14.0391478972002
-2.99899368286133 -8.50371437072754 -11.7597663879395 -6.34675674438477 -3.87369041442871 -2.93048362731934 -10.4348609924316 -9.49138145446777 -10.2727668762207 -8.75287132263184 -3.60424880981445 -0.022398757934571 -0.968624877929688 4.01968593597412 1.57037849426269 6.38834781646728 10.6753131866455 9.22197647094726 13.8826181411743
-2.98825773759322 -7.42301687760786 -12.300208421187 -7.56380590959029 -3.07460531754927 -3.78219160600142 -10.8476022200151 -9.46276983781294 -7.536910386519 -6.55366644425825 -0.366460175947708 -0.700087876753372 2.64465966658159 4.21011701063676 3.91440549330278 9.87208714918657 12.1443277879195 9.10570111708208 14.1186634583907
-3.42244682312012 -7.40254745483399 -12.0480800628662 -8.94281539916992 -5.16028747558594 -5.31933746337891 -11.5512825012207 -9.29367027282715 -8.92135772705078 -5.87960586547852 -0.755797958374025 -1.30808219909668 0.326736831665038 3.52210273742676 4.18837966918945 7.22551860809326 10.076365852356 7.22666301727295 13.3818201065063
-3.21026098077947 -9.09140836542303 -11.7188898259943 -7.16898786371404 -4.12443219965154 -3.70844518488104 -10.0364805394953 -7.68600332086736 -10.2649828130549 -7.79081022089178 -3.12649022882635 -3.71920072382147 -4.29986440485174 0.943675405328925 -1.0890756780451 3.71639478856867 6.06854761297053 5.06607664281672 11.7268294161016
-4.44922473213889 -10.2096827246926 -12.7726004340432 -7.99729945442893 -5.58606555245139 -6.28022601387718 -14.0204527594826 -13.0532362677834 -11.5957453467629 -14.3377249457619 -8.78126170418479 -6.90271594307639 -6.03899218819358 0.532199599526145 -3.72251918099143 2.57388470389626 4.51530907370827 3.60246536948464 10.233416297219
-5.31984587582675 -12.320883473483 -15.565174779025 -10.7580363360318 -8.02698203000156 -6.04146262082187 -12.7729575243863 -11.8188750353726 -10.2275931445035 -9.30147810849277 -3.66098471554843 -2.70535536679355 -5.22307845028964 1.22249154177579 -1.2684046831998 3.19862298098477 5.53484658327969 4.65922383395108 10.87185792056
-1.1683930830522 -5.11870092912154 -9.48348326249556 -5.03511328263716 -4.3460111097856 -6.15273375077681 -13.9513406233354 -12.4098615126176 -10.8471078352495 -12.9013032393022 -7.11219687028365 -4.62198156876998 -6.49594206376509 -1.24792570634322 -2.26309294267134 1.34830956892534 2.57027154402299 2.53743844465776 9.27810769514604
-1.51946279352362 -6.36919805353338 -10.315696924383 -5.7244646245783 -3.10875150507147 -2.49039670770819 -8.73739454096014 -6.11785337274725 -9.55617544000799 -10.431965082342 -4.41830083673651 -2.60962316339666 -3.45326825922186 0.567552358453923 1.87282732183283 5.17357710058039 5.49324300939386 5.13765028173273 11.5557887857611
-2.49648106314919 -8.33765804984353 -11.8764268181541 -6.19827854850076 -4.16027844168923 -3.25796902396462 -10.9644604943015 -8.08084500052712 -9.35891735770486 -10.5298844597556 -4.58295643546365 -4.61258900382302 -4.48187458731912 0.59938037178733 -1.04914295890115 4.00008570931174 2.64277255318381 5.27709853432395 11.3351606108926
-4.62366773431951 -12.5679197484797 -13.4530897313898 -8.30549718683416 -7.58181096857244 -4.85655881708319 -12.0229578191584 -12.6711912328547 -11.8082723790949 -10.8589506322687 -4.55403043573553 -2.28551008051092 -3.06058599298651 1.13535021001642 -0.473383920842952 2.0487546747381 4.38835523778742 6.06483839208429 10.4353132074529
-1.25204081968828 -7.82672305540605 -10.136579470201 -5.37091250853105 -2.03229518370195 -3.63691516356035 -8.96877093748613 -8.08035655455156 -10.5754603906111 -8.13587565855546 -3.92664142088456 -5.35625834898515 -6.06609530882402 0.398532910780474 -3.92542643980546 -0.227821306748822 0.173847241835162 3.82409863038497 11.65446619554
-0.806087936054578 -6.20959135402333 -9.13545462001454 -4.44701620448719 -2.08203550685536 -2.62894483913075 -8.3854756008495 -4.67153211940419 -7.80272718776356 -6.4737438808788 -2.56607099879872 -4.15324636806141 -6.8219933163036 -1.80128141749989 -5.34358068812977 -1.28461119044911 1.29707673679698 1.36023286472667 10.6776604999195
-1.20795690363104 -8.39704381769354 -9.98724233453924 -5.30803357904608 -3.84899389093572 -3.6012598211115 -8.97305356805975 -8.8726507360285 -10.6346040899103 -5.74332486932928 -4.54758893793279 -9.81753217523748 -5.50857984369451 -3.00444661920721 -4.73654615228826 -1.59498845880682 -1.00642072504217 1.21177995855158 9.92293584997004
-0.252544775876132 -6.62209548083219 -9.03010024157437 -3.66904868212613 -2.10855330553922 -2.57722701159391 -9.27565230456266 -5.43910445300016 -8.33506049242887 -5.92983664599332 -1.09054221239957 -3.45387877550992 -5.15634192553433 0.227994546023282 -3.01277770129117 0.706620797243986 1.95905266675082 4.27744351300326 13.5434542742642
-2.47748298645019 -9.56155891418457 -11.7559711456299 -6.13842506408691 -3.82602996826172 -4.00760383605957 -10.7120449066162 -9.6637565612793 -9.41759414672851 -7.11671943664551 -1.95719833374023 -4.38304634094238 -4.78677291870117 0.284966278076173 0.743901062011719 1.46383171081543 0.041472244262696 4.31621437072754 13.1333568572998
0.0121838829734102 -5.23843028328636 -9.92877032540061 -8.2055437781594 -4.10038783333518 -2.69707515022971 -9.46603038094261 -10.0599062659524 -9.31460406563499 -8.74490954659202 -3.05828120491721 -3.88629748604514 -4.34064891121604 0.467366912148215 0.0546090386130587 1.95463917472146 2.13811276175759 4.3711802742698 12.7613932869651
0.896186022324997 -4.80432781739668 -6.68483814759688 -3.38833698792891 -2.69545826478438 -2.7565182165666 -10.3003338293596 -9.87365231080489 -8.45109066529707 -9.1466663794084 -3.10423740907149 -2.7062424139543 -1.47777447267012 2.05650248961015 -0.614342542128128 3.78894343809648 5.75530448393388 6.331826357408 13.2515923066573
0.884092833779075 -2.88994357369163 -6.67110965035178 -4.47727534554221 -1.87180468819358 -2.04993006966331 -9.56147906563499 -9.27838847420432 -6.78157374642112 -8.83800647042014 -2.53437754891135 -1.93151805184104 -1.06225535652854 2.59448483207009 1.30111935355447 4.74613430716775 6.34611084677956 7.06693985678933 13.0675397179343
-0.0924715215509586 -5.70635358637029 -9.19014875238592 -4.28222219293768 -1.9653696233576 -0.983315866643732 -6.63227788751776 -2.32604352777654 -4.13985196893865 -2.4802679235285 1.8042722528631 -2.37130109613592 0.248108465021307 2.27435167486017 -0.232268732244318 4.72579439336603 6.93541963750666 7.77967508489435 14.8655439203436
1.05482825365933 -6.35944596203891 -9.21710053357211 -5.63743821057406 -2.64540902051059 -3.06374779614535 -9.88260880383578 -7.69102707776156 -7.51167717846957 -6.58569756421176 -1.44493904980746 -2.52071991833774 -4.17017403515903 0.792619315060701 -2.32345620068637 3.61948641863736 5.41633090105924 5.34018191424283 13.4335795315829
-2.52289072383534 -9.2337214123119 -11.4365660320629 -6.43309084285389 -4.36289087642323 -4.88246599544178 -11.5301119457592 -9.13438860286366 -8.5645319591869 -8.66276995051991 -2.97239176143299 -6.42915407527577 -1.15533892024647 0.0637162555347786 0.294516884196888 4.68230851780284 6.33618959080089 5.82019742618908 13.6764305461537
-0.249950114163486 -7.72528809634122 -9.09345406618985 -4.10337037173185 -3.74589509097013 -4.58287972536954 -10.5114361676303 -5.58319062319669 -8.97050828066739 -7.53118294802579 -3.84216469851407 -5.67270249453458 -1.61160248843106 0.919510182467373 0.409006413546475 5.14779692563144 5.34848051938144 6.07503443631259 11.4980633822354
-0.277028942108153 -6.08948125839233 -9.30547704696655 -4.80025472640991 -2.55225172042847 -3.66188993453979 -11.5362547874451 -8.9063853263855 -6.96763219833374 -9.75934209823608 -3.85845174789429 -4.07511701583862 -3.00357618331909 0.593523120880128 0.513038730621339 6.61902532577515 5.22397718429566 5.45298776626587 12.3382459640503
-0.775232020291416 -7.9306847485629 -9.2293793591586 -5.75811928835782 -4.59527749148282 -7.19234818545255 -13.7260395917025 -9.7638146313754 -11.4775254162875 -10.3550965222445 -6.21610039797696 -7.33395928469571 -6.91542786684903 -2.45072335329923 -3.56854218569669 1.52669745358554 0.142929371920498 1.9368517962369 9.13040572079745
0.186031020771374 -6.02124055515636 -8.30655702244152 -3.01388009678234 -1.63229974399913 -5.29785379062999 -11.2705443729054 -6.84663232456554 -11.5466101993214 -9.32320817600597 -5.94991143833507 -6.91475137363781 -7.94460137974132 -2.13506158481945 -4.47893937717784 1.10387960780751 0.0166317592967644 0.398494399677624 7.19320074428212
1.60314479307695 -4.77786144776778 -7.32111439271407 -2.17141422791914 -1.0514458136125 -3.3244121985002 -9.05942043824629 -5.56596073670821 -6.50785145326094 -10.559437604384 -6.14251217408614 -5.36742863221602 -4.74443516297774 0.597636370225388 -1.39212879701094 2.599311022325 3.45520511107011 5.06485667662187 8.50839724974199
-1.9374792879278 -7.04201725179499 -10.477958947962 -6.22567966634577 -3.26404026204889 -4.14454677755182 -12.1159994905645 -9.02204349691218 -9.50286510640925 -8.91710880452936 -3.11502674276178 -1.67456463033503 -3.12313297445124 2.37424060648138 0.583034246618098 3.40030643289739 3.68254634683782 5.53056022470648 11.8054253751581
-2.3849760835821 -9.01557224447077 -11.8946825807745 -6.95263927633112 -4.07312648946589 -4.03381603414362 -9.93102901632136 -11.0655676668341 -11.2137800996954 -7.07709377462214 -3.95756786519831 -3.06333988363093 -3.59550731832331 1.85876399820501 -0.415165597742256 4.29223853891546 3.25188953226263 4.7137787992304 13.0810259038752
0.872236659310079 -4.44760854027488 -8.59992177269676 -4.79973752281883 -0.616277287223124 -3.19742162010887 -9.38572842858055 -6.48802907250144 -7.94399602196433 -7.56631238243797 -1.61321408531883 -0.787158558585428 -2.16763646385887 3.37450258948586 1.57131808020852 5.6372236511924 4.94783251502297 6.9177469513633 15.0683783791282
0.835360119559549 -3.13919775702736 -7.66639082648537 -5.22694342353127 -0.0903181336142787 -4.17999975898049 -9.25871412970803 -5.45472090461037 -9.01121847846291 -6.74014799811623 -2.33640043952248 -3.62874167182229 -4.11766188361428 0.702360699393534 -3.3752893707969 1.55937058708885 2.58563096306541 4.67727525017478 10.2230525710366
0.429266851598566 -3.71867283040827 -8.72787960225886 -5.91460712606257 -0.899945337122137 -3.323405343836 -8.67394359762018 -5.59598644429987 -7.54237850362604 -4.5342379396612 -1.18768413717097 -2.45751865560358 -3.05317218953913 1.52163020914251 -2.5331278627569 1.55123798196966 3.43845836466009 5.02445785349066 10.2434729749506
1.35208489678123 -5.14351484992287 -7.63144705512307 -5.88599035956643 -2.08737967231057 -4.31953261115334 -10.1295301697471 -6.30925963141701 -9.72243139960549 -8.28009436347268 -3.53384611823342 -4.79167006232522 -5.53796789862893 -0.366319873116232 -3.05707190253518 1.68853165886619 2.51821687004783 3.62702729485252 9.90898015282371
-0.205409128015692 -5.23710926229304 -7.98750217611139 -6.01814373189753 -2.09737499410456 -5.05405529195612 -10.5819922273809 -7.05959613973444 -9.38593586141413 -6.57398327047175 -2.56675441915339 -4.96306141073054 -5.55960758382624 -0.370036203211004 -3.58292301351374 2.13235179727728 0.467280309850519 3.15344898050482 11.6377700979059
-3.71216082139449 -7.01539301438765 -11.862128014998 -8.0391585783525 -4.00101160569625 -5.99086451096968 -9.44771837754683 -6.97881960435347 -7.51280092759566 -2.02570986314253 -3.49748873277144 -8.12827372117476 -3.10792231126265 0.982154135270552 -2.52356218858199 1.56284261183305 2.62293935255571 4.54967427687211 9.83462834791704
-4.62848666797985 -8.62982371937145 -13.8229980815541 -10.378496204723 -4.66102222095836 -3.39259532581676 -8.57559589039196 -5.22974208484996 -8.23118404041637 -4.0827541698109 -2.93247035633434 -7.76566508900035 -1.85057071339 1.76669880260121 -1.1606235850941 3.54381939281117 4.34674545634877 6.7597169529308 11.0110349308361
-3.13316911350597 -8.04427713047374 -11.3416251529347 -6.04644960056652 -2.89079278599132 -5.76924127231945 -8.06591981541027 -3.63089364658703 -7.78087037693371 -3.90912622104992 -4.96058839451183 -9.89137071262707 -5.77847665439953 -1.87221711765636 -3.32336038242687 1.34961515773426 2.00245100368153 2.78680807460438 8.8212271343578
-5.03484979109331 -11.8689886613326 -13.6725603623824 -7.70097604231401 -6.96049752668901 -6.77279534773393 -11.6013800187544 -8.89810243086382 -11.3807798905806 -7.06808915571733 -6.4307638688521 -11.502188353105 -5.81542268232866 -2.33565774397417 -3.1730734391646 1.00887808366255 0.551123948530716 1.8571999983354 8.55840811295943
-3.09134315143932 -11.3395883906971 -11.9949381221424 -6.11516593586315 -3.82257484089245 -5.77551864277233 -10.3913042415272 -6.89461730610241 -9.91794608723034 -5.78755210529674 -5.38477157245983 -9.83937667499889 -6.89251540790905 -2.26501105915417 -4.275011288036 0.190900577198374 0.240537418018686 1.23980690349232 7.92009044994007
-4.91575362465598 -12.3326981284402 -13.4960434653542 -8.38312842629173 -5.73879554054954 -5.83674742958762 -10.6707070090554 -8.25565268776634 -9.902512810447 -5.29123999855735 -4.22422911904075 -5.10697867653587 -4.6156418540261 0.667355277321555 -2.7197735526345 2.20849678733132 2.29028198935769 3.61886284568093 10.3979890129783
-0.423354252901945 -1.53607855710116 -8.32807837399569 -4.71799956235019 0.516938105496493 -3.48308859738437 -7.61998854550448 -6.8599272814664 -9.21053801449862 -5.01253424557773 -2.08917914303866 -5.46181975277987 -2.36051665219394 1.85998238650235 -2.53302679928866 1.79976548281583 3.95459832278165 5.73644723025235 10.8296841534701
-3.53383753516457 -8.2376091263511 -11.8415386460044 -6.75186465003274 -3.20366022803567 -3.8950569412925 -9.90276262976906 -9.60777971961281 -8.96318552710793 -3.905432917855 -3.62575648047707 -7.81213686682961 -1.58259318091653 3.05311276695945 -2.96279261328957 0.919857762076639 1.90214803002097 5.8867395140908 10.1653001525185
-2.52765163941817 -5.49784740968184 -11.179669232802 -7.98791966004805 -2.32384571595625 -4.72017941041426 -9.4701469854875 -4.98447689576582 -6.21317562623457 -2.83924374146895 0.329825548692185 -4.08444485230879 -2.29589542909102 2.21654811338945 -0.92215809388594 2.61526027159258 3.90586390928789 6.26344790892168 11.1062747521834
-3.13421358628706 -3.33686747117476 -10.3459445433183 -8.73043932481245 -1.48668589158492 -5.00877680345015 -8.2623664335771 -4.12007059617476 -7.36255945725874 -4.08557428880171 -1.2665282682939 -6.13400377793745 -3.81492914720015 0.924929480119186 -1.75435175462203 4.19364724592729 4.15354905561967 7.52413449720903 10.979366163774
-2.52195990302346 -2.8309103272178 -10.6642137787559 -8.45276892401955 -1.22245276191018 -4.47299635627053 -8.48169958808205 -4.5938440582969 -6.86602080085061 -3.8339678070762 -0.327627780220727 -3.53610289313577 -1.81968748786233 3.40705239556052 -0.893755557320336 4.64973771355369 4.81817948601462 6.56244122765281 11.5372709014199
-1.41809712323276 -2.50426731976596 -9.77479229840365 -6.1874681559476 -0.349930390444669 -2.33510266217318 -8.69546185406772 -5.01855526837436 -7.7845254984769 -5.98975430401889 -1.20385800274936 -4.65828572186557 -3.37674008282748 2.4283822926608 -1.06543217572299 3.96069659319791 4.20468653765592 6.30750788775357 11.2692808064547
-3.32288679643111 -5.44689878983931 -12.1973069624467 -8.13891920609908 -4.026505799727 -5.79001936479048 -11.9381860212846 -9.4460786299272 -10.3459237532182 -8.68073401017622 -3.44080671830611 -3.37613424821333 -5.03269514604048 0.533722548051315 -2.56090292497115 2.54446664289995 2.57104554609819 3.92297902540727 11.3032290025191
-0.82303143414584 0.809453001889317 -6.14913655194369 -5.98242092999545 -0.520634659853847 -5.48492527875033 -9.843699463931 -5.62991619977084 -8.44199276837436 -5.9022646037015 -1.46127224835482 -3.44700528058139 -4.60458470257846 0.529768935116856 -2.76621342572299 1.30406664935025 4.22847937670621 4.67574595538053 13.320477476987
-1.26847251545299 -0.404895626414906 -7.17206367145885 -7.98898109089244 -2.2576959956776 -6.53675635944713 -10.6346510280262 -6.45736487995494 -7.47237762104381 -5.54379638325084 -0.567432247508656 -3.06567557941784 -2.16302093159069 0.878635562549938 -3.69414123188366 0.193643726002087 4.29689518321644 5.15949932445179 11.1201020847667
1.47589098323475 2.15801607478749 -3.05095685612072 -4.76803029667247 1.51948343623768 -2.73983777653087 -8.15640081058849 -3.83631147037853 -6.1763974536549 -3.72645200382579 1.22713075984608 -0.646019111980092 -0.208080421794545 3.32327257503163 -1.59749807010997 2.89961992610585 6.0893553387035 6.85111700404774 14.0634482990612
-0.00198770869861775 -2.11649729121815 -8.42625833858143 -6.67307878841053 -0.745445502888071 -4.40685488093983 -9.54083467830311 -5.90905596126209 -7.47712923396717 -5.56599642146717 -0.143568290363657 -0.443262351642954 -1.79071833003651 3.4754998553883 -0.277155173908579 3.32628224979748 2.43035482059826 5.08159230839123 12.6634881366383
-1.71797094345093 -0.652533626556398 -8.12943181991577 -7.57350072860718 -0.705443477630617 -5.90243635177612 -10.5614195823669 -6.56592473983765 -7.64902219772339 -5.77907285690308 -0.471354579925539 -2.22290334701538 -3.65339956283569 1.37193765640259 -1.13761053085327 3.51104440689087 4.56605710983276 4.82120122909546 11.4871977806091
2.11295909014615 -0.457431611147793 -5.9763238993558 -2.18665867718783 0.387390318783847 -4.21280842694369 -10.5375936594876 -5.93273526105014 -7.33846455487338 -7.31216984662143 -1.13036137494174 -0.526393708315762 -2.04683667096225 3.05675334063443 1.30653018084439 4.31302088824186 4.74350184527311 5.76917761889371 11.9473072918979
1.69282706867565 -1.29499069560658 -7.42885033000599 -2.43383041728627 1.35947974811901 -3.08020416606556 -8.05095878947865 -3.59124771464955 -5.94003120769154 -6.14750114787709 -0.346086658130993 -0.394426501880993 -2.43240753520619 3.00432571064342 -0.181844867359509 4.20118602405895 5.63673289905895 5.77067073475231 12.0661891330372
3.07282941991633 -0.635220354253594 -5.32971650903875 -0.360897844487969 3.62081640416926 -0.691462343389336 -6.51565820520574 -1.92479211633855 -3.13414460962469 -3.54254991357977 2.31407468969172 1.70099943334406 0.573870832269844 5.19751566106623 1.49672620946711 5.70682256872004 8.10959261113947 8.76813238317316 14.1882206743414
0.478776186162776 -1.71443250829523 -8.16045454198664 -4.09970739538019 0.256766527349299 -3.95438078100031 -9.59021833593195 -5.39811971837824 -7.24893835241144 -7.50893095189875 -1.53660658056086 -0.983088285272771 -1.89518240148371 2.88754960840399 0.245318620855159 4.59263727014715 5.74581643884832 6.25844213312322 12.1873356992548
0.181906578757545 -2.67322647788308 -9.34651291587136 -4.99706375815652 -0.212128760597924 -4.96721565940164 -10.9936400673606 -7.08251488425515 -8.74569046714089 -8.58579170920632 -2.63955414511941 -2.8771373055198 -4.75362503745339 0.68114363930442 -2.62118637778542 2.04736792824485 3.65644442818381 3.85033499977805 10.2156227805398
1.93837698156183 -0.212202470952814 -5.65074006860906 -2.35345498865301 1.94585569555109 -2.81597177332098 -8.99090616052801 -4.9199127370661 -7.83472863977606 -7.68193475549871 -1.96356431787664 -1.73142854517156 -3.43429796045477 1.11232145482844 -2.78430787866766 0.440341550653631 2.7866359537298 4.23174913579767 11.8741727655584
-0.11692578575828 -0.170058796622538 -6.36524350426414 -5.08298451683738 1.33916514136574 -1.59377820275047 -7.59958989403465 -4.48698193810203 -6.6219955184243 -5.58078915856101 0.211481501839376 -0.531993458487772 -2.67247731468894 2.55299990393899 -2.18038327477195 0.336025645516134 3.56765310981057 5.09575312354348 10.737757136605
0.622267619046298 0.0415676983920008 -7.55536375912753 -8.93511877926913 -0.948340519991788 -3.73153029355136 -10.0842047778043 -6.20830069455234 -8.29994879635898 -6.91990004452792 -1.46274100216952 -1.74828253659335 -3.75641928586093 1.38428582278165 -2.61415587338534 -0.679270848360929 3.82343854037198 4.3497198971835 10.265782252225
-0.522774254192004 -2.46134999882091 -9.59543851505626 -6.51886991154064 -0.36445287357677 -2.72999814640392 -8.28469518314708 -3.21993878971447 -6.25316480289806 -5.36568311344493 0.210086310993542 0.213584388386121 -0.70660260807384 3.5916580807079 -1.33979276310314 2.4344782482494 6.1495022426952 7.1330866466869 12.4930095325817
-1.27389278411865 -5.5439905166626 -10.7041887283325 -7.44689502716064 -2.21014537811279 -3.85614528656006 -10.642730140686 -6.26582279205322 -6.58356800079346 -6.08235301971435 -0.53066005706787 -0.846555137634276 -1.7369836807251 3.36183605194092 -1.06859722137451 2.95209941864014 5.18632278442383 6.90783748626709 13.8083621025085
0.438386301560836 -3.34504761262373 -7.6377645926042 -8.84206261201338 -1.72778572602705 -4.49755920930342 -10.0339876608415 -4.81199898286299 -6.5946909384294 -5.13234581513838 -0.164137502150101 -2.31150688691573 -2.72998108430342 1.67353377775713 -1.93836273713545 2.48568664030595 5.25325427488847 6.81279406981035 13.8727549119429
-0.263753578879616 -4.68959395668723 -8.24744002602317 -11.0269467093728 -2.62393157265403 -5.65618102333762 -11.4458500602029 -7.62152640602805 -7.66876189491965 -6.8336407401345 -1.05064742348411 -2.4305474021218 -3.09598510048606 2.07837898947976 -0.92450301430442 3.42682678916238 5.70033772208474 5.99149353720925 12.1174643776634
2.23776024905118 -0.86269789609042 -5.46356612118808 -4.83750563534823 0.314241114529697 -3.11912375363437 -9.80088454159823 -6.54357939633456 -6.10355406674472 -7.38766508969394 -1.48989516171542 0.29842156496915 -2.70697623166171 3.48739785281095 -0.373548802462491 2.37536591616544 5.71424168673429 8.82395238009366 12.9372884663669
1.13906302018599 -2.86721024946733 -6.78732858137651 -5.1597937150435 -0.00688348249955695 -4.07309136824174 -10.5169161363082 -7.11416993574663 -7.24135575727983 -7.97951684431596 -2.04253182844682 -1.11286149458452 -3.20633492903276 2.44982351823286 -1.53539071516557 1.91793455644087 4.39360441728072 5.81983389420943 13.2560531096025
1.6656381780451 -3.66839388067072 -7.80124262029474 -6.66698244268244 -0.0970609491521657 -3.14805391485041 -9.45148065740412 -5.72553423101252 -7.23717096502131 -5.82126978093928 -0.450618535822088 -1.32854631597345 -1.86592844182795 3.22867223566229 -0.560682088678533 3.64961072748358 4.01234552210028 6.15650865381414 13.980181425268
-2.66590311743996 -5.44671442725442 -10.2077961228111 -10.7429523728111 -3.37377169348977 -6.10671236731789 -12.2280197403648 -7.57329371192239 -9.50179102637551 -8.14912607886574 -3.13429453589699 -3.58689882972024 -5.30015757300637 -0.0931263230063699 -2.6332893631675 0.68299672386863 3.64682194969871 4.57040688774802 12.4658236243508
0.72089711969549 -4.84232004339045 -9.97808702642267 -6.13438852483576 -1.98964746648615 -6.48694856817072 -11.7202497308904 -8.29457719976252 -8.28685053045099 -9.82046945745295 -3.65097864324396 -4.19926508123224 -4.41028841192072 1.0284914190119 -2.17868860418146 1.79265348261053 3.35909501856024 4.13163225000555 12.159098070318
-3.5475607438521 -5.42632012800737 -11.9113436265425 -12.7367563767867 -3.90817170576616 -7.41063027815385 -11.7441835923628 -6.64526658491655 -9.20324426130815 -7.38378625349565 -2.7868128343062 -4.25623803572221 -4.55303483442827 -0.406683973832564 -3.35282617048784 0.919991441206498 3.54151339097456 3.80253214402632 9.65615267320113
-2.88725865970958 -4.54017079960216 -11.1736165393483 -7.35602773319591 -2.00936711918224 -6.71239865909923 -11.3337842334401 -6.63809217106212 -8.40468801151622 -8.3283692706715 -2.7595044482838 -4.0136548389088 -4.24109662662853 0.318572868000377 -3.66463674198497 0.660762656818736 3.71594320644032 4.4772251736034 10.9827803264965
0.0786000945351333 -0.544320895455101 -7.76825888373635 -4.73627455451272 -0.173190905831078 -4.92199309088967 -9.67280180670998 -6.10466559150002 -7.93926413275979 -7.28582747199319 -1.89537413337014 -2.39847738959573 -3.43709738471291 1.51136224053123 -1.67454130866311 1.18371598503806 4.23893182060935 4.94140736839988 9.65048043511131
-0.150405684384431 -1.96697215166959 -8.00661448565396 -3.63514308062467 0.0978147593411549 -2.40331248370084 -8.93656710711392 -7.28027896014127 -5.20411089983853 -7.3637655171481 -1.37048701373013 0.75117894085971 -1.90507678118619 3.90129109295932 -0.413011351498689 2.12432690533725 4.5112230387601 6.16564484509555 15.0628277865323
-0.00182683251120963 -1.93831403038719 -7.81588895104148 -4.80330998680808 -0.541040013053202 -4.2709098555825 -9.90354306481101 -6.05298383019187 -8.34989316246726 -7.29309613487937 -1.4767261245034 -1.57774503014305 -2.45543439171531 2.48608820655129 -0.485776493766092 2.9122070572593 5.00623076178811 5.53045122840188 13.8179044029929
-1.49679673801769 -2.79860604893078 -8.5997897494923 -4.08426011692394 -0.915021072734486 -4.88526261936535 -9.9056807864796 -7.30171121250499 -7.94344438206066 -7.82114137302746 -2.35497583042492 -2.95614350925792 -3.42432130466808 1.15254293788563 -0.980368744243275 1.74246488917958 5.4352615963329 6.1326378475536 15.1765988956798
0.245237601887094 -2.00097631107677 -9.52439092289318 -6.80015348087658 -0.774471031535757 -4.88887761722912 -10.3316151965748 -6.7943475116383 -8.54219411503185 -8.00597356449474 -2.73015187870373 -4.71088384281505 -4.98099111210216 -0.650363670695913 -1.1147591937672 2.09540010799061 3.98617769588123 5.04543901790272 14.0977537762035
-0.298983227122914 -4.74309981953014 -10.8389955867421 -7.19514335285534 -2.45860160480846 -4.21358932148327 -10.6426016200672 -7.93626464496959 -8.58097327839245 -8.10244239460338 -2.98102821003307 -4.19713081013073 -4.38440002094616 0.62478004802357 -1.9383055080067 1.27114616740834 3.48885094035755 5.6266358982433 14.0861433636058
-0.363177004727451 -5.80390805331144 -9.36918133822354 -5.08572835055265 -1.09478444186124 -3.48331326571378 -10.70580739108 -8.83461064425382 -8.30521077242765 -9.39510029879483 -3.34407681551847 -2.38200825777921 -4.06432026949796 1.57691698941317 -1.60547322359952 1.08089571866122 3.46305399808017 4.88457327756015 13.1007755366239
-0.0248202584006556 -3.94890015342019 -9.54592697837136 -5.7292384407737 -1.18918411948464 -2.73818199851296 -9.80645172812722 -6.8472861550071 -7.68740265586159 -8.81081001975319 -2.68126290061257 -3.3452052376487 -3.31404106833718 1.36708457253196 0.733352730490946 2.68824012062766 4.54178340218284 6.04596717140891 13.8050261237405
0.416661565954033 -4.87310474569147 -8.30654018575495 -6.43737095052546 -2.29045551473444 -2.30298298055476 -8.97488086873835 -5.36064975911921 -6.47932117635554 -8.5438010042364 -2.92665546590632 -1.96169346029108 -3.59752147847956 2.29671413248235 -0.180004770105537 1.95989734476263 4.55036002939397 4.80564052408392 13.7278245145624
-3.40459345904264 -8.71937846270475 -12.3906087788669 -6.51256083575162 -4.43965243426236 -3.26069163409147 -11.5208196553317 -10.2624463948337 -9.40722369280729 -11.5789804371921 -5.81827830401334 -4.16768931475553 -4.79559611407193 0.21240902813998 -1.18149851885709 1.56601048382846 3.94452477368441 3.93333149823275 13.9492783633145
-1.89247579574585 -7.99809331893921 -10.7534071922302 -4.64438505172729 -2.73428220748901 -3.08425779342651 -9.99767370223999 -6.98339910507202 -7.38414831161499 -6.26965017318726 -0.343701076507568 -2.30337018966675 -3.34850759506226 1.87586145401001 -0.93568296432495 2.14381914138794 4.08986310958862 5.96659021377564 15.5615594863892
-3.89324176961725 -5.81154239827936 -11.1963995760137 -6.55225170308893 -1.92365253621882 -1.8056620424444 -8.71810138875788 -4.76777446920222 -5.93793667012995 -4.70548809224909 0.784858816320245 -3.04472721273249 -0.11594188863581 2.61533748453314 0.0734234983270809 3.16134273355657 8.00337325876409 7.79385387247259 15.0512610608881
-2.55031147003174 -5.45495357513428 -12.0601095199585 -8.4168867111206 -2.55722370147705 -4.06062831878662 -9.07940235137939 -5.91843929290771 -8.54074611663818 -7.97510852813721 -2.69815578460693 -6.33597888946533 -5.38121356964111 -0.325850868225096 -2.46772136688232 1.53227100372315 5.17902812957764 5.08609924316406 13.4437881469727
-3.16369667920199 -5.07340279492465 -11.9132331934842 -8.46265068921176 -1.90047493847934 -3.41021576794711 -7.9748310175809 -3.51626435193149 -7.68081513318149 -8.02297249707309 -2.89408913525668 -4.20995751294223 -6.76010170849887 -0.66678658398715 -3.70071831616488 0.284898367795076 3.7237716588107 2.87203559008512 13.6387716206637
-4.66137990951538 -8.43861303329468 -13.3824091911316 -10.0985384941101 -4.66233167648316 -5.11759099960327 -11.9656497001648 -10.3368788719177 -8.77409086227417 -9.31909666061402 -3.39322767257691 -5.38950071334839 -3.61702451705933 -0.452599620819093 -0.0256358146667495 1.43822755813598 5.40119924545288 4.71254911422729 13.3163756370544
-3.62107618505305 -10.0262542551214 -12.7142539804632 -12.7987724130804 -7.21028669530695 -5.37609441930597 -11.5100169962103 -7.77326925451105 -10.4039245432073 -7.83049734288996 -3.17515905553644 -5.68856580907648 -4.70690305883234 -0.80653150731867 0.116402071172541 2.65088502710516 3.06642381494695 3.85090581720526 13.8461116964167
-2.38692014000632 -10.0144969680093 -7.93349187157371 -2.78859250328757 -2.46057812950828 -2.03046719811179 -8.37152974388816 -4.83139722130515 -8.03247563622214 -6.99526898644187 -1.85108296654441 -3.47885243675925 -3.91286961815574 0.853115870735863 0.955746485970238 3.69237597205422 6.39325220801614 6.38104040839455 14.9367097161033
-4.29209509762851 -9.19159308346835 -11.1315974322232 -5.10513487729159 -4.20544043454257 -3.26697340878573 -10.435506733981 -8.78397169980136 -7.83561697873202 -8.2754115191373 -2.65934935483066 -3.54084196957675 -5.23384848507968 0.626556483182039 -0.359683903780851 2.70865639773282 4.73083027926358 4.92901429263028 14.1867891224948
-2.96869328238747 -5.32280781485818 -10.868265654824 -10.0884347222068 -2.7176080010154 -4.36008312918923 -9.30814793326638 -3.87761547782204 -7.53221371390603 -4.80010464408181 -1.39846661307595 -5.3459210655906 -5.38373234488747 -0.323675658486106 -0.867334868691184 1.74164531014182 3.97784945748069 3.60619399330833 13.0348844268105
1.31214633421465 -2.49057850404219 -8.30452999635176 -6.65333828492598 0.297244219346481 -2.80595478578047 -8.35395512147383 -4.16529736085371 -7.26351818604903 -4.48412785096602 -1.5575493292375 -4.87228855653242 -4.48330006165938 -0.457661481337112 -1.14580997987227 2.78229632811113 3.70773330168291 4.39041438536211 13.3007737679915
-4.0863430630077 -5.07021070827137 -12.2708408962597 -10.2477142940868 -2.58793188441883 -3.86022306789051 -8.75910307277332 -4.88099409450184 -8.24565817226063 -5.91790510524403 -2.15491415370594 -4.87130667079579 -4.36604429591786 -0.837905181537973 -1.55177236903797 3.17988847385753 4.2500941623341 4.69449590336193 13.6428940166127
-1.80548489310525 -5.03793919303201 -9.4254018089988 -7.42145359732888 -1.57251179435037 -2.96046841361306 -8.45442211844705 -4.04124462821267 -6.01404011466287 -4.27336323478005 -0.238088729164819 -4.64430439688943 -3.88132298209451 -0.395868422768334 -2.08580410697244 0.98051821968772 4.4294918753884 4.01141631386497 14.0876129843972
-4.09571718736128 -6.35193705125289 -11.8452727751298 -9.72642969651656 -3.63700937791304 -2.65414690537886 -7.98498796983199 -4.98545145554976 -5.62789606614546 -2.9054858641191 0.495927099748091 -3.81089281602339 -1.81584810777144 0.767359976335005 -0.276545281843706 4.41220307783647 5.27771783308549 5.5275557084517 15.7334628148512
-6.95174571817572 -4.02893802469427 -11.2811200315302 -9.27042362039739 -2.85494968240911 -2.12278529947454 -6.505891531164 -1.891238897497 -5.61309215372259 -4.03414317911322 0.108528405969793 -4.12479373758489 -3.05278751199896 0.511245996301824 -0.624465673620051 2.59260967428034 5.45402458364313 5.00326469594782 12.894191533869
-4.88421389839866 -3.94185397408225 -9.69863841316917 -8.89604136727073 -1.64434764168479 -0.243161652304909 -5.92806765816428 -2.24069735787132 -5.36954066536643 -1.66394946358421 -0.424926254966042 -5.1205210425637 -1.55289790413596 2.93111660697243 1.56434109427712 2.05961468436501 4.52756264426491 6.69653656699441 13.7715540192344
-5.48693250309337 -4.52005933414806 -10.831697212566 -9.74792264591564 -2.01143239628185 -1.62948773990978 -5.1021802295338 -0.587795006145132 -4.1722600330006 -2.878442512859 -0.471103416789663 -5.43065427433361 -4.63652585636486 -0.615382896770132 -1.44368528019298 -0.676343666423453 2.49365640987049 3.44937921870838 12.3885848652233
0.100807623429731 1.58351369337602 -5.73871950669722 -4.81872705979781 2.75045438246293 0.221516089005902 -4.2842212156816 0.112238363786176 -1.67473558946089 -2.44106630845504 1.17262120680375 -0.831210656599566 -2.24591211839156 1.70916028456254 3.02332539991899 0.583311514420942 2.81122823195024 3.18384595350786 12.5517148538069
-3.69977260069414 -3.05450511412187 -10.4714686913924 -11.0460345788435 -2.37378001646562 -3.99192691282792 -9.16976619200273 -5.14182162718339 -4.98303485350175 -5.96951938108964 -1.36886859373613 -3.58812022642656 -2.93658519224687 0.838849301771685 3.15355801148848 1.39230465455489 1.87489819093184 4.17565846009688 13.2450473265214
-2.30678789832375 -8.82665484168313 -11.5222992203452 -6.55929796912453 -5.28349917151711 -3.05128901221535 -9.06641047217629 -4.46578257300637 -8.36938708045266 -10.1291698715904 -9.63206904151223 -5.40647738196633 -7.04822962500832 -1.98980753638527 -0.216137339852072 0.800756046988749 -0.643612315438009 1.62700803063133 11.1702314116738
-0.628546420010654 -6.71045178500089 -10.0212332638827 -7.41290349093351 -3.11741131869229 -2.9959170254794 -6.60028142062101 -2.12456769076261 -6.14416951266202 -4.4782168301669 -1.13714284029874 -5.40616292086515 -4.53862256136808 -0.0803896817294039 0.693990048495206 2.32867937954989 0.211718854037198 1.82925730618564 10.075988110629
0.641140686381949 -6.07037474025379 -8.63070608485829 -4.31867529262196 -2.56222654689442 -2.49018408168446 -9.05410314906727 -4.97019888270985 -4.41022611964832 -8.35998274196278 -3.59961439479481 -5.23516012538563 -3.11645437587391 0.0748679507862455 2.14270852695812 5.04059003483166 2.68589852939953 3.06563638340343 13.3671934474598
2.31047671924938 -3.08873897899281 -6.50285297740589 -4.26961857188832 -1.28446537364613 -0.238153041492808 -6.7470870624889 -2.63629299510609 -2.68742138255726 -6.31596905101429 -2.2688384662975 -3.06575733531605 -1.35791927684437 1.55719035755504 3.31325572620739 5.88623660694469 2.88617366443981 4.39002936970104 13.8250498164784
1.93614736036821 -4.56045183701949 -8.3352855162187 -4.75586924119429 -2.00159105821089 0.384542135758835 -6.73330721421675 -3.22117647691206 -2.72120127244429 -7.43121561570601 -4.1091178373857 -4.59812960191206 -3.71564325852827 0.245040564103562 2.9729191346602 5.47467580275102 1.23788991407915 2.71743550734087 13.3561722321944
-1.99435772462325 -7.62048306031661 -12.3004986242814 -9.18200649781661 -3.7942005590959 -3.64433636231856 -10.7884994940324 -9.47532429261641 -6.52163090272383 -10.0165764288469 -5.39825024171309 -4.66629948182539 -3.21635021729903 0.356127123399215 1.58853183226152 5.44409213499589 2.03040729002519 2.93813548521562 11.5397466226058
1.99263957630504 -4.1474704395641 -8.07570263255726 -5.1114425312389 -1.62413975108754 -1.77621837962758 -8.28998562205922 -6.26542850841176 -3.8137416492809 -6.77071949351918 -1.48747059215199 -2.26567646373402 -2.33425136912953 2.34028628956188 2.51767161976207 4.31815723072399 2.41881755482067 2.98106769214977 14.0024128306996
1.36397910551591 -4.01477264924483 -8.92390465302901 -4.87605118318038 -2.46387886567549 0.0369031472639598 -7.83613991303877 -5.16697716279463 -4.76447891755538 -8.11033272309737 -3.27198814912276 -1.03590225739913 -1.20271706147627 4.13103557066484 4.26803660826249 6.95440173582597 5.89324737028642 5.58205581144853 14.126789335771
0.642739443345505 -4.4209812597795 -9.18220409913496 -5.58728107972578 -2.07778820558028 -0.860911221937698 -6.53245434327559 -2.48214611573653 -2.06480869813399 -1.82679256959395 1.89872279600664 -0.524567456678909 -1.03771290345625 3.87349906401201 3.92599692778154 5.81383052305742 2.58402553038164 4.04778209166093 11.962938932939
1.45190147920088 -4.42654509977861 -7.78123565153642 -3.26484580473466 -2.00500197844072 1.30117325349288 -5.36313529448076 -1.05580039457841 -2.21638198332353 -3.64265151457353 -2.37220473722978 2.30412010713057 2.18874077363448 7.56265644593672 6.30061440034346 8.20445732636885 6.62309650941329 5.93667892976241 13.8374710516496
1.26383797038685 -2.13952430378307 -7.80082496296276 -5.46060737263073 -1.32841857563366 1.30032173503529 -5.60382636677135 -3.4351976741444 -0.837442242015491 -3.3504637111317 1.83840957988392 4.30488792766224 3.48913208354603 8.90277210582386 6.22521225322377 7.45363727916371 8.08544556010853 11.2327005039562 17.4512123237957
3.22936299930919 -2.17574449885975 -6.77164408076893 -2.37008806575428 -6.07195421565663 1.22393849979747 -3.38556238521229 -7.05063005794178 -2.66562219966542 -4.1908259044994 0.480917488444934 4.39323762546886 1.86682180057872 7.52845147739757 6.8482480395924 8.39513257633556 7.79146340977062 9.78473428379406 16.4893517840992
1.14690921956842 -4.55538417642767 -8.11105777567083 -2.37605144327337 -4.20344974344427 0.534884912317448 -4.85503436868841 -6.11773540323431 -1.63361980264837 -4.41535617654974 -0.878984945470638 1.62441394979303 2.8983549898321 7.27350376302546 7.56022976095026 9.53269527608698 9.766449434107 11.5511889284307 17.053171378916
-0.69908439462835 -1.08350478952581 -8.41853057687933 -4.21040832346136 -4.86662780588323 -0.923636549169366 -7.00747215097601 -5.9857836896723 -4.14769660776312 -5.99871551340276 -0.35167228525335 1.04334915334528 0.385437852686103 5.58974636251276 5.64972961599177 9.03420150930231 7.42611587697809 8.64090622121638 15.3601497476751
0.289469718933105 -1.24306011199951 -8.69055271148682 -9.1074686050415 -6.44578456878662 -1.03385448455811 -5.83915424346924 -8.13771152496338 -3.13831996917725 -5.8586950302124 0.00973224639892578 1.2456579208374 2.36724758148193 5.97915840148926 5.88152599334717 9.28469276428223 9.64590740203857 10.788969039917 16.9511814117432
1.83371132937345 -0.506422337618741 -6.91618185910312 -8.73551207455722 -3.1933329668912 0.0746266278353609 -5.38464384945956 -6.52703696164218 -2.76650648984042 -5.6054423418912 -0.82242804440585 1.4109093579379 1.47253960696134 5.63759106722745 5.25871438113126 7.47919816103849 8.18676919070157 9.33986825076017 16.1548816594211
-4.07354687777433 -4.23235463229093 -8.98163937655362 -7.20123051730069 1.2907357302579 0.483749875155361 -4.59942006197843 -7.84107159701261 -7.04782818880948 -4.59938191500577 0.741217145052822 2.35090876492587 -0.346938601407139 5.3955769625577 3.57436419400302 7.19338656338778 6.50130797299472 7.23915530118075 14.688380726901
-2.57084967006336 -3.57837416041981 -7.78727461207997 -4.65802503932606 1.14861558567394 -1.26766516078602 -6.97827078212391 -8.39830328334461 -7.42225767482411 -7.51139952052723 -1.27681661952625 0.431959854472769 -0.449670089374887 4.6384408343922 3.60058663975109 7.57466386448253 5.70150636326183 6.29049657474865 14.1134030688893
-1.37131384069269 -2.88236692601984 -9.34416082555597 -7.01343801671808 1.41336366480047 -0.90532186681574 -6.92896726781672 -9.3070762460882 -10.4971874063665 -10.1523254221136 -3.91339758092707 -1.24186018163508 -3.5758693521673 2.68519899194891 0.652476518804377 3.83946821039373 4.12156030481512 3.8512603933161 11.5626933271235
-0.673730590126731 -2.3554913780906 -8.36622402884743 -6.07215283133767 2.74102618477561 -1.28612683036111 -6.38656208731911 -8.91905186393044 -9.85449574210427 -7.450195052407 -3.38720104911111 -2.43987057425759 -4.55560658194802 1.17816951058128 -1.05139897086404 2.10776355049827 1.25710704109886 3.239595673301 9.9319374778054
-0.421065694635566 -4.15430391485041 -8.60980165654963 -9.52555788213557 -1.47037065679377 -2.55069864446467 -8.00806749517267 -11.5300363367254 -10.0717443292791 -10.702910787409 -4.47650850469416 -2.21984041387385 -3.19306314641779 2.54551755731756 0.188652628118341 1.11522924249822 4.22566472833807 6.16725122278387 11.2932716543024
-2.14902042042126 -7.35378192554821 -7.05407069813122 -7.12749408375133 0.403015864979135 -1.68957828174938 -7.15749286304821 -9.49753879200329 -9.16902087818493 -8.44497226368297 -2.31899951588024 -0.576083408702505 -0.794846760142935 4.18522621501576 2.53622127879749 3.83549476970326 5.46623302806507 8.09405590404164 15.8206491600383
-4.74319452805953 -5.90163416428999 -7.20755762620406 -8.23611635728316 -0.849763818220659 -2.25643152757124 -8.05011934800581 -9.76108736558394 -6.59292597337203 -9.65584559007124 -5.94929308457808 -1.41007990403609 -2.01706308885054 3.66894345716997 2.36871724562211 2.34502988295122 4.80229764418169 6.28582387404008 13.9941397233443
-0.491177454861727 -4.55084694949063 -4.4455155285922 -5.53870286074552 1.39657317074862 -0.143065348538485 -3.7537201794711 -8.22793473330411 -3.85900391665372 -6.86546219912442 -3.52206887331876 0.93900977048007 -1.88086594668302 4.08835516842929 1.46847830685702 4.54891596707431 7.16851912411776 7.83298693570224 13.5130868998441
-6.82527594999834 -8.13689284758134 -11.9269300027327 -10.0981812997298 -3.62005477385087 -4.13190131620927 -9.74003844694658 -12.0253510995345 -6.00510268644853 -9.10616736845537 -6.3470025582747 -1.19048171476884 -2.32887511686845 2.98153061433272 2.97837776704268 6.37794632478194 2.91838783784346 6.11066574616866 12.6669954733415
-1.47964194037698 -5.91063597419045 -9.30287649848244 -9.60594465949319 -4.3059606812217 -4.19588377692483 -6.96839049079201 -12.0442400238731 -9.89062788703225 -11.1766004822471 -4.89816000678323 -2.4437780640342 -4.30660917975686 1.41366097710349 1.49974725029685 4.10555073998191 0.119852993705056 4.22251698754051 11.2756633498452
-3.6931173064492 -8.80007378838279 -13.6007730223916 -11.2972680785439 -4.05504624626853 -8.61532609245994 -5.88004510185935 -10.6459123351357 -8.76165025017478 -10.5900556304238 -5.54810158989646 -1.80902497551658 -2.80984322808006 2.24506170966409 2.41995604254983 6.06299002387307 1.62694914557717 5.90072043158791 14.148631884835
-1.87403476888483 -8.11389148885554 -10.5541781252081 -12.0440481966192 -4.52181614095515 -10.5596064394171 -9.55600345784968 -14.2505434816534 -10.3603552644903 -11.6605261629278 -5.39860523397272 -3.39707172567194 -4.56537998372858 0.862381094152276 0.355074041539972 3.50178634470159 0.198894613439386 4.02963840311224 13.4711381131952
-3.06850866837935 -6.08962301774459 -12.8157792524858 -10.7337308363481 -4.87401823564009 -7.86033873124556 -4.36525587602095 -7.11124090714888 -4.06729368730025 -7.51258329911666 -5.7140660719438 -2.22011999650435 -3.2950330214067 2.25527902082963 0.765511946244672 4.32988782362504 2.0930513902144 5.26371522383256 13.3396687074141
-3.63130160245029 -8.75347491177646 -9.19683237942782 -10.676707944003 -4.32325907620517 -8.27142496975986 -5.40953417691318 -9.78306170376865 -6.83184595975009 -8.99366160306064 -3.06907626065341 -1.10612841519443 -1.36279459866611 3.31887463656339 5.37517193880948 8.09063176241788 3.7298920544711 5.86037758913907 17.6202986630526
-5.67152246128429 -7.18125756870617 -10.1530345309864 -8.96550019871105 -4.66384347568859 -7.26456864963878 -3.5959094394337 -5.61784394871105 -4.95931657444347 -8.84586175571788 -4.46599038730968 -2.03507264744152 -2.30605157505382 2.64290014613758 4.63887087215077 7.06103865016591 3.30572859157216 6.04155413020741 14.7263752590526
0.440353055433793 -3.08773265318437 -10.8683265252547 -11.1942409081893 -4.35219607786699 -8.4351695580916 -3.95598445372148 -7.55264697508379 -6.02134356932207 -6.38208995298906 -0.256616930528121 -0.118122438950973 -1.33606372313066 4.38993324799971 4.36529411836104 4.17484249635176 2.08240665955977 4.96871246858077 15.5886570410295
2.7094462481412 -1.56993073550138 -8.58639878359708 -9.57019585696134 -3.02072877016935 -5.51600998965177 -1.6319844159213 -6.16159028139981 -4.14546937075528 -5.832046214017 -0.107845011624423 2.34373312863437 -0.540427866849033 5.89292555722323 3.58541518124667 6.18334227475253 3.3914645281705 7.02025252255526 17.1552880373868
-1.02055902481079 -5.20988435745239 -11.8418404579163 -11.3138882637024 -5.61273927688599 -7.22979326248169 -6.10232515335083 -10.7335793495178 -9.64765520095825 -9.77354211807251 -3.91497964859009 -1.63071413040161 -2.19694681167602 3.16647367477417 2.47481374740601 5.62476377487183 3.17097120285034 5.30744676589966 14.9061162948608
0.0477763869545669 -4.04273302771828 -8.54945070960305 -9.79129297950051 -3.19547350623391 -7.62880022742532 -4.41787607886575 -8.01766665198586 -9.17180712439797 -6.19216044165871 -2.39346010901711 -6.00588114478371 -2.47494776465676 2.77258412621238 1.20316998741843 4.55490605614402 2.77727811119773 6.23837487480857 16.4292465903542
1.32978741038929 -3.39825328480114 -6.80106052051891 -10.0279358256947 -2.86881335865368 -8.97201427112926 -6.47311099659313 -10.7118767131459 -10.863575779308 -8.50859340320934 -4.23053630482067 -4.48158534656871 -3.44518931995739 2.11537662852894 1.16401592601429 3.95675865520131 3.06382862437855 3.63795009959828 13.197453178059
-2.25151013461026 -7.52647923556241 -9.93744610873136 -13.9960322293368 -7.11907910433683 -13.8077578457919 -9.30807446566495 -13.8852457913485 -13.7821421536532 -10.923905840787 -5.93429707613858 -3.41306065646085 -3.75487851229581 2.19417048367587 1.90808916958895 4.31349230679599 3.86549616726962 4.15907336148349 14.0875201311978
-2.69663622596047 -7.75869181372903 -11.2877960465171 -12.3223819992759 -5.70067026831887 -11.0737343094566 -8.5816765091636 -14.064355876229 -14.0084972641685 -9.7734203598716 -6.12912562110207 -7.06904223181985 -4.81079485633157 1.4908389785073 -0.539005305550315 3.22529217980125 1.14888570091941 2.54611012718894 13.2501659133218
-1.74108376069502 -6.84224190278487 -10.3834482626481 -11.6397329763933 -4.09275879426436 -9.76274742646651 -6.51681198640303 -11.8332449392839 -10.5266004995866 -5.35486664338545 -4.67744698090987 -3.59043755097823 -0.886265416578812 3.56582770781084 0.214263300462203 2.90589843229814 4.09628997282548 4.55777106718584 14.5283325715498
-0.726292410763826 -6.72359541979703 -8.73608283129605 -11.3664329442111 -3.95815733996304 -8.99795798388394 -6.86557654467496 -11.3023269566623 -11.0440776738253 -7.18356970873746 -3.17301825610074 -3.9524467381564 -1.76977614489468 3.31176491650668 -0.0429656895724193 4.28583260449496 3.44321938428012 5.06224652203647 12.3236515131864
-1.45645078312267 -6.32639440189708 -9.6490796435963 -10.0937264789235 -3.28355535160411 -6.85928853641857 -6.44663556705822 -11.0326398242604 -7.74599584232677 -5.12718900333751 0.0861918102611199 -1.03146108280529 3.55652872432362 6.83055082667958 1.66510073054921 5.39713636745106 8.09838358272206 9.93967310298573 15.2442146908153
-0.0759491400285199 -5.5055946783586 -9.13818783326582 -10.0946583227678 -3.34667629762129 -8.69613880677657 -5.85777897401289 -10.0624641851945 -6.50982136292891 -4.3301796392961 0.754949144883589 1.22809939817949 5.95663409666582 7.7956748528914 3.13323741392656 6.42906527952714 8.1833291573958 11.8505182786421 12.9522414727644
-2.26269234743985 -5.77982415285977 -9.92143525210294 -10.098229304227 -3.12044037905606 -7.29332055178556 -5.84766663638028 -10.0325573834506 -8.57297600832852 -4.82603158083829 -1.77025689211759 -4.14257325259122 0.138796910372648 4.54988013180819 -0.176319971951571 3.74368582638827 5.22918806943026 8.35121260556308 14.2461029139432
1.91282231590965 -3.03954737403176 -5.18999903418801 -8.19320528723977 -0.111851146004415 -5.59642832495949 -5.22828142859719 -10.6844906113364 -9.72957461097024 -8.39714663245461 -3.16088335730813 -4.87333529212258 -2.69159739234231 2.26782567284324 -0.390638758919454 3.06760937950828 1.45335919640281 5.68710763237693 14.071538994529
-0.408856972781095 -5.35036049756137 -5.57697640332309 -9.53086243542758 -1.88680039319125 -6.78959427746859 -6.0145355311307 -10.6251674738797 -10.9756198969754 -10.4778801051053 -4.45861206921664 -3.68833504590121 -6.86260186108676 -0.60021935376254 -3.48481713208285 -0.250169381228361 -0.579951867190275 2.96200789538297 12.6783574971286
-2.13103639429266 -4.98784219568426 -9.2297531301325 -8.91089212244207 -1.96038972681219 -1.85041963403875 -5.13106309717352 -9.75314294641668 -10.0532432729548 -8.14535104578191 -2.73160325830633 -3.21124040430242 -3.73599778955633 1.95766676122492 -0.690143221074884 2.46510542089289 3.91710699254816 5.76667345220392 15.1573785608465
-2.08942033594305 -5.67880250757391 -9.50259591882879 -9.45459176843817 -2.74839784448797 -3.47427560632879 -6.90613939111883 -11.4042301351374 -10.3435058767145 -11.4467392141169 -5.39948465173895 -3.04133226221258 -5.15638353174383 0.75470922643488 -0.115100877935237 2.78013799840754 3.12981413060968 4.59648702794855 15.4576735323126
-0.86807778965343 -6.64104417454113 -9.11080506931652 -11.4652800906788 -5.42137292515148 -9.96471360813488 -7.94809297214855 -11.0785651553761 -9.56409219395031 -12.6012893069874 -6.87475732456554 -3.67805818210948 -7.16966203342784 -0.76816323887218 -4.22705224644054 1.62950369228016 -0.676471268046985 3.15362974513661 13.5964493404735
-0.0679236758839004 -4.53838647495617 -7.50796998630871 -9.50059999119152 -3.0327674258839 -8.77436746250499 -5.12479127537121 -10.4993735660206 -11.7370540012013 -11.5979873050343 -5.53099740635265 -4.32348931919445 -8.25135720859874 -1.88960755955089 -4.0772010196339 -1.92238916050304 -2.17252267490734 0.705046523701061 10.9325216900219
2.53952431245284 -1.41225600676103 -5.62368941740556 -6.92012572722001 0.499702687696978 -4.29444098906083 -3.24808669523759 -7.89924788908525 -7.71379447416826 -9.02146697477861 -3.21592307524248 -2.22170043425126 -5.68584227995439 0.467939610914751 -3.78754401640458 0.875261540846392 0.984922643141314 2.72761177583174 13.0038487867876
1.43308169625022 -5.08324139334939 -8.00913708426735 -8.23715870597146 -1.05975430228493 -4.45301335074685 -4.16688816764138 -7.97160237052224 -5.97127430655739 -8.93446629264138 -5.01183979728005 -1.08927815177224 -5.80076115348122 0.706692764975809 -5.61125271537087 0.1570444800637 1.16882045052268 1.92210109017112 14.12306172631
-3.95822721828114 -8.66143232692372 -11.5940609585155 -11.7553311001171 -5.60589033473622 -5.94481092799793 -6.9133148800243 -11.787527145039 -10.0642529140819 -7.97720724452626 -2.8094330440868 -1.99518209804188 -4.77352339137684 1.22602075229992 -2.63609129298817 1.6527022708546 0.543332992900503 2.93658441196789 8.20731252323498
-1.46364887410944 -6.94633968526667 -9.81942279989069 -9.69129093343561 -3.49496944600886 -5.13303669149225 -3.52432163411921 -7.8046294038946 -6.4178934877569 -4.77693851644343 -0.208867151086981 -1.30664356405085 -1.9193640535528 2.91904155557806 -0.121684152429754 2.25298396890814 2.32641498392278 5.75834743326361 10.2962617093867
-1.90833135951649 -7.50897642482411 -9.73347326625477 -10.9377731930126 -4.2635159145702 -8.2104210506786 -4.65434118617665 -8.94197508205067 -6.32780691493641 -10.066053832661 -6.81944509853016 -4.24008795131337 -7.2640213619579 -0.649418319355359 -2.47724386562001 -0.833384002338757 -0.535555328022351 1.93899491917003 9.88913777958263
-3.66217803955078 -9.88381195068359 -11.3859043121338 -12.3837661743164 -5.59628677368164 -7.00342750549316 -5.63689041137695 -9.82761001586914 -9.79643058776855 -10.9977130889893 -5.13504981994629 -3.57525634765625 -7.49896621704102 -1.08932876586914 -4.48608207702637 -2.14293098449707 -2.42842102050781 1.94122123718262 9.81718826293945
-1.52697673277422 -5.80772891478105 -9.81741824583574 -10.9046088738875 -4.51183429197832 -7.60663142637773 -5.98572459654375 -11.3179351373152 -10.8045474572615 -8.37942614988847 -3.1624042077498 -2.43214717344804 -4.5723220391707 1.38283810182051 -0.95165553526445 -0.830830721421677 -1.74549594358965 4.00197681947188 10.7453993277116
3.45668478012085 -1.00123052597046 -5.13615064620972 -8.04679517745972 -1.38014631271362 -6.31978063583374 -6.2163031578064 -11.3437293052673 -9.55672864913941 -11.8068049430847 -5.90982465744019 -2.39767866134644 -5.05445699691773 0.833894443511962 -1.36859159469605 -1.82072668075562 -2.1706374168396 2.79195756912231 10.301815700531
3.25837996222756 -2.03220460198142 -5.42388818047263 -8.54992005608299 -2.07264420769431 -6.45262810967185 -5.14657113335349 -9.27274415276267 -6.26789567253806 -8.77984711907127 -4.28510758660056 -1.29963967583396 -5.19627473137595 1.47531225898049 -0.840954754569314 -0.292412731864236 0.0103388092734598 3.19300940253518 11.1952247879722
1.15826302441684 -3.14795798388394 -9.14551276293668 -10.3782665165988 -4.24596137133512 -7.32685774889859 -7.42964095202359 -12.3317367467013 -10.469470206174 -11.4233981999484 -5.17237967577848 -2.56580657092008 -6.49464339342984 0.199576195803555 -0.52233046618375 -2.1863433751193 0.0263984766873442 1.82952385815707 12.1551330653104
1.63314603458752 -2.99079920161854 -7.53032518733631 -10.6493933330883 -4.55997110713612 -10.8388083111156 -8.08937860835682 -12.8702051769603 -10.668318046223 -11.3764650951732 -5.08637453426014 -3.00384546626698 -5.44862009395252 0.828397499431265 -1.95959116328846 2.6416203845631 1.98051999698986 4.17387651096691 11.9945914615284
2.5502513885498 -2.10578689575195 -6.1617847442627 -7.07037696838379 -0.77101287841797 -3.65118751525879 -5.71113166809082 -10.110082244873 -8.92966423034668 -10.300569152832 -4.75824508666992 -0.431762313842775 -3.61263809204102 2.4216007232666 -1.15393409729004 3.88937892913818 2.59816970825195 4.21395626068115 12.7261499404907
2.31192227276889 -1.61368922320279 -7.0147722157565 -8.15731791582974 -2.62283877459439 -6.36934641924771 -8.02488688555631 -12.4638231190768 -10.7646825703708 -12.7187917622653 -7.10428408709439 -4.32146052447232 -6.48079470721158 -0.412645140561189 -4.42349032488736 1.64074917706576 0.250683030215178 2.12081547650424 10.4644710627469
-2.08296229622581 -5.03236415169456 -9.71853091500022 -9.41540934822776 -3.06369044563987 -4.73001887581565 -9.0831129767678 -12.9163458564065 -12.3965246894143 -10.8052542426369 -5.0334303595803 -4.65647914192893 -5.54261615059593 0.272626616738059 -2.33707072518089 2.5805775902488 2.56175587394021 3.3433949730613 11.0479972145774
-1.38631179115989 -4.11380698464134 -7.83663298866966 -8.05651786110618 -2.20703437111595 -3.24399306557395 -6.98304679177024 -11.1740601279519 -9.37742354653098 -10.1389572837136 -3.8529465415261 -3.27152373573997 -3.64034774086692 2.06664917685769 -2.2136700370095 3.56006310202859 3.05883667685769 4.03815338828347 12.6741597435691
1.21590514616533 -1.87744621797042 -4.68507675691085 -5.20518784089522 1.57834334806962 -1.38436798615889 -5.09958939118819 -8.82617668672042 -8.44363312287764 -8.53648094697432 -2.4843206839128 0.175360636277631 -2.30340485139327 3.32950969175859 0.910279230637983 4.93287654356523 5.65590949492021 6.4591779275374 14.7182697816329
-0.182572876323352 -3.52477220188488 -8.53295091282238 -7.75513414036144 -2.3909030307423 -2.54583123813976 -6.71756127964366 -11.0302024234425 -9.74115327488292 -9.58599618564952 -3.41389993320812 -1.09615853916515 -2.90110353123058 2.78383299220692 2.3241791378368 4.92864652980458 6.45448728908192 6.10124536861073 11.7087683330883
-0.998066954179244 -4.61325936750932 -8.57765870527788 -9.17406564192338 -3.02471261457963 -5.70579247908159 -8.12239556746049 -12.6686792893843 -10.4556227250533 -11.6289969010787 -5.71060471968217 -2.99368577436967 -4.04163270430131 1.30636305375533 1.92251677079634 6.54123014970259 4.42080206437544 4.00400442643599 13.4813632444902
-0.299683475494383 -4.44981279373169 -7.56468286514282 -8.61331453323364 -3.11509027481079 -8.40449228286743 -8.47409715652466 -13.1285180091858 -11.0649823188782 -12.0828446388245 -6.19757165908813 -4.5014199256897 -5.45814218521118 -0.536854648590086 -0.10834970474243 4.84188566207886 1.5236159324646 1.8888674736023 10.8660012245178
1.41624524376609 -2.9947941086509 -6.30910799720071 -7.51451418616555 -1.47199366309426 -3.62890551306985 -7.37451861121438 -11.5457489273765 -11.7503864548423 -9.83497927405617 -4.5315372727134 -4.47464297034524 -4.83467982032082 0.145792744376443 -0.60528109290383 4.41111066124656 1.71700551293113 2.03818394921043 10.6626718261025
-2.56962254264138 -5.09409191825173 -9.6080174706199 -9.88615658499978 -2.99200108268044 -3.10542729117654 -6.26810696341775 -10.675301100991 -11.6894173882224 -11.9549584648826 -6.20795300223611 -5.0701470635154 -6.2111668846824 -1.19486096122048 -1.79536297538064 3.13646266243675 -0.359741713783958 1.9934344031594 9.50121066353538
-0.737034832347522 -3.39979652057994 -7.24802497516979 -8.95749953876842 -1.61696151386608 -3.84555724750865 -8.02279189716686 -12.0739546168934 -11.5312853206288 -13.6011572230946 -8.06227782856334 -5.79275802265514 -7.43152526508678 -1.74318793903698 -2.88516334186901 3.2666692386974 -0.669812237132678 1.31361671794545 10.2386569630016
-1.35961360931396 -4.21300716400146 -8.58495540618896 -9.60064144134521 -3.37019367218018 -4.16530437469482 -9.80927295684814 -12.8830282211304 -14.5025693893433 -12.5722639083862 -7.70202083587646 -6.59770793914795 -8.6921407699585 -2.75548191070557 -4.6519453048706 1.05750255584717 -3.47844905853271 -1.51659984588623 8.89124279022217
1.42133912173184 -1.99396506222812 -6.50530424985019 -8.25224486264316 -0.85024252804843 -3.52750388058749 -7.91361609372226 -11.7268580523404 -10.995456608859 -11.3185690966519 -5.07891646298495 -2.23970404538241 -6.19600096615878 0.555683222683992 -4.05865851315585 1.98637017336759 -3.14772215756503 -1.33014861020175 8.26251324740323
1.71896399584683 -2.39156685742465 -7.88350068005649 -7.11842118176547 -1.53637848767367 -1.94931183728305 -7.85291634472934 -11.548453911868 -11.4160152522 -11.6792331782254 -5.92733345898715 -4.43901596936313 -6.67745743664828 -0.662406548586759 -3.4927135554227 2.78036154833707 -1.58128701123324 0.421551123532382 11.9858545216647
0.569194759022107 -4.66512683521617 -8.89190295826305 -9.18611720692028 -2.84284785877574 -3.78161052357067 -9.21748736988414 -13.1922684062611 -12.3922729838978 -12.0920162547718 -5.8601093639027 -3.29291728626598 -6.14411357532848 -0.08230594288219 -2.40574458729137 3.34273716319691 -1.33200839649547 0.25541492808949 12.248731101643
1.86349111903797 -2.68707460056652 -8.41175073276867 -7.52440255771984 -2.50898164402355 -3.31123918186535 -7.7771090854298 -11.6143454898487 -9.4794844974171 -10.781061111797 -5.02939790378917 -4.41951554905285 -5.08560556064953 0.404411376606333 -2.86174386631359 2.86935812343251 -1.01924699436535 2.26748663295399 12.6043086658825
-0.681029129028321 -3.44530754089356 -9.43273048400879 -10.3942344665527 -3.44328193664551 -4.52477340698242 -7.37549476623535 -11.7587574005127 -11.9424083709717 -13.8461196899414 -7.94749717712402 -6.47135429382324 -7.39869956970215 -2.03832893371582 -2.56609420776367 3.98666496276855 -1.04482536315918 2.4679271697998 13.3457204818726
-0.42557218725031 -5.02534177953547 -9.4021804636175 -11.1080386942083 -3.80173376256769 -3.93086317235773 -8.19326666051691 -12.7508571451361 -12.1127536600286 -12.7675025766546 -6.66456106359308 -6.89043691808527 -7.77197530919855 -2.30795553380793 -2.90871694738215 2.80499765222723 -1.89748266393488 1.29114839380438 11.0844099218195
-2.6927638834173 -5.17842634374445 -9.92309148961847 -9.51598127538508 -3.20670469457453 -3.34320409948176 -6.38801916295832 -10.8900695627386 -11.4401851480657 -12.5445419138128 -6.41906698400324 -5.1154876535589 -6.03503759557551 -1.13265569860285 -1.54081304723566 5.08422319238836 2.48111383264715 4.36722699945623 13.12404720133
-2.42234424244274 -3.54212382923473 -9.52886012684215 -10.79637149464 -3.52548221241344 -3.90232471119274 -9.24861720692028 -13.0961857188832 -11.7419777263295 -13.634729420055 -7.89245036732067 -5.34611323963512 -6.23176959644664 -1.3537674296986 -1.68939021717418 4.10247227061879 2.74656673778187 1.81373783458363 12.454858268391
-2.85739182558927 -6.43821190920743 -9.86033295718106 -9.21949433413419 -2.60177468386564 -1.66627739993009 -7.30623673525724 -10.7468953045932 -12.2940640362826 -10.642149439725 -5.9038967999545 -4.85641335574064 -5.36636780825528 -0.543344965848057 -1.14274071780118 5.01615096005526 2.30975485714999 1.54290533932772 14.9245867815885
-6.34920538122004 -8.5525840585882 -11.7604659860784 -11.875313169306 -4.80896413976496 -3.70374334508723 -9.27981413060969 -12.765241987055 -14.8319724863226 -11.3498672311956 -7.44696653539484 -6.92443884069269 -6.55551183873957 -2.09857977086848 -2.62108457738703 3.48995267694647 -0.669063932245429 3.05586778467352 13.9698039228266
-2.97519575465809 -8.13761793483387 -12.991745818745 -11.3291348110546 -2.87052618373524 -4.06738363612782 -8.25785528529774 -11.9077118526806 -12.6066158901561 -11.6258267055858 -6.19299780238758 -6.95384489406239 -7.43578611720692 -2.43768392909657 -2.42735945094715 3.73504460941662 1.41528047214855 1.48402322422374 14.028942715038
-0.00153369036587847 -5.98157519427213 -10.2078191670504 -10.3229867848483 -4.10811251727018 -4.78627986040982 -7.34446162310514 -11.3661310109225 -12.9611417683688 -11.5939294728366 -5.8245679768649 -5.76933116045865 -5.64734858599576 -1.26762217608365 -2.62684649554166 2.99613171490756 2.3812196818265 3.42223149212924 13.5961392489347
-0.81197910308838 -3.48674373626709 -9.60067157745361 -9.77274684906006 -3.41417675018311 -2.55393962860107 -5.47008876800537 -10.1785257339478 -9.14872531890869 -11.7053449630737 -5.68501644134522 -3.31023197174072 -4.0687349319458 0.727625083923339 0.599765968322753 6.14707584381103 4.18424339294434 4.59711093902588 15.2189542770386
-3.55182500319047 -8.93560452894731 -12.0032543702559 -12.436037497087 -4.97199864821 -4.83717771009965 -8.23846097425981 -12.689434485002 -10.2857880158858 -11.6252998872237 -6.20299001173539 -5.11242719130082 -4.38851590590043 -0.252022223039106 -0.433590368791059 5.83214430375533 4.94013647599654 6.35094217820601 17.0725820498033
-4.0899565523321 -7.80840900594538 -12.3306696718389 -13.2444498842413 -5.53828075582331 -6.73297146016901 -9.11067608053034 -13.4595759218389 -12.2293188875372 -10.5934698885137 -4.62360599691218 -3.80261829549616 -2.21766117269343 1.21491023843939 0.60459491556341 6.61267635172064 5.99038955515081 6.73339053934271 16.4371437722986
-2.46705976832997 -5.85675207484852 -10.4158360134472 -9.57255522121083 -2.70449034083973 -1.23585859645497 -5.1683441768993 -9.71743170131337 -9.02105871547352 -7.86213842738758 -2.23892179835926 -2.90185705531727 -2.99582449306141 1.65712579380382 0.825882278789173 6.52910932194103 4.55930265079845 5.76759751926769 16.263732992519
-4.08311412117698 -8.25903079292991 -10.8830923774026 -12.1969237067483 -4.65509745857932 -4.18785235665061 -8.57339808724143 -11.9648623206399 -10.6640200354836 -5.4779486396096 -3.60697314522483 -5.01921031258323 -2.19946429512718 1.90893604972146 -0.0543875434181906 6.28490498282693 3.86828568198464 4.41644528128884 14.9293837807395
-2.45665505149148 -7.70703461386941 -11.4008460304954 -11.7059550545432 -3.922877814553 -4.25732948996804 -8.22505333640359 -12.2491164467551 -8.47159912802956 -10.567143943093 -4.40519860007546 -5.65754273154519 -1.0866904518821 0.827637169577859 -2.42449524619363 2.29520270607688 2.97193000099876 4.00166842720725 12.6773104407571
-0.609010332280938 -4.59956704919988 -6.96851884668524 -9.38389932459051 -1.4543739492243 -3.28578531091863 -8.33149301355535 -12.2673813039606 -12.2550560170954 -7.07239114587957 -4.9195781881159 -3.90930902307684 -3.1355320150202 0.327648526971991 -4.09038888757879 1.78460729772394 2.1329006021673 2.45672453100031 12.1208080118353
0.144585826180197 -5.9538200118325 -6.7340991713784 -8.93159367821433 -1.38942219994285 -2.34257771752097 -6.78397824547508 -10.3265407302163 -9.98720624230125 -8.00280835411765 -2.65247800133445 -3.29608037255027 -3.95125272057273 1.03819582679055 -1.89031483910301 3.51292059638283 2.83696482398293 4.60922358252785 12.3051244995811
-8.17036266326904 -7.30147571563721 -12.5525667190552 -12.4391901016235 -4.23824520111084 -2.40295429229736 -8.13741321563721 -6.04772205352783 -7.92770595550537 -3.95513935089111 -2.56516857147217 -4.9351655960083 -4.16320247650146 -0.556678962707519 -2.70056934356689 2.00185947418213 3.60187797546387 3.30122356414795 12.0930731773376
-1.45860694538463 -4.62363647114147 -11.0729887355458 -10.5337850917469 -5.12930892597545 -2.43475555073131 -7.80448745380749 -4.58465789448131 -8.07049392353405 -5.28791450153698 -1.73525260578502 -3.14243911396374 -1.81974242817272 1.59631134379994 0.191373599659311 5.83347393382679 6.24371410716664 5.82058597911488 19.0053232516755
-3.03312509710139 -7.62181680852717 -11.7370034998113 -11.9695054834539 -5.16819208318537 -4.02965753728693 -6.689829046076 -11.3528672998602 -10.8906804865057 -9.38988893682307 -3.4936391657049 -2.49306696111506 -2.43838899785822 2.1711385900324 -0.0449621027166209 5.12494546716863 3.88785535638982 5.79026777094061 16.6588249856775
-2.33506536483765 -6.53097295761108 -8.68254232406616 -9.22955846786499 -2.54358434677124 -1.90564870834351 -8.6383490562439 -10.4918131828308 -11.4680209159851 -9.38209676742554 -5.17871618270874 -4.15052938461304 -4.5569052696228 0.20072603225708 -1.45772886276245 4.81937456130981 4.03398466110229 5.67406606674194 15.4542083740234
-3.4618782043457 -6.66327323913574 -9.14848937988281 -7.47895851135254 -2.04210700988769 -2.17506256103515 -5.91995468139648 -9.02430191040039 -8.34435310363769 -6.6216796875 -1.14754524230957 -2.57780876159668 -2.30028762817383 1.96356925964356 -0.339041137695311 5.87750778198242 4.85590038299561 6.09497890472412 15.4667993545532
-5.02273612455888 -6.87400870756669 -9.28600745634599 -8.33365683989091 -2.11807876066728 -2.93290381865068 -5.24664931730791 -9.89536719755693 -8.03138595060869 -10.1395421548323 -4.72819953398271 -3.73803763823076 -2.7223744912581 0.904063649611039 -0.811649851365523 4.85456985993819 4.17004341645674 5.71987289948897 15.8287968115373
-4.94822377291593 -8.59745091524991 -9.7614256772128 -9.09296101656827 -2.91409558382901 -3.59484547701749 -7.47295636263761 -11.9908148678866 -10.9632098111239 -7.36291188326749 -3.22011441317472 -5.54569119540128 -2.2827994259921 0.479586896029385 -0.877386752041904 5.38783579739657 4.52731638821689 5.72346430691806 16.3721480933103
-3.78221067948775 -5.61765417619185 -9.36756453080611 -7.7160924391313 -1.87907156510786 -3.79660543961958 -3.57175001664595 -8.45184645219283 -10.0561574415727 -6.11201033158736 -2.46620497270064 -6.33509001298384 -0.0431512312455595 2.62753739790483 0.776026396317917 6.75602117018266 8.55419412092729 7.76594224409624 19.1750076694922
-1.65777804634788 -3.51557566902854 -7.66237475655296 -6.97018077156761 -0.474367401816629 -2.24488475105979 -4.85733439705589 -8.50869967720725 -9.37004878304221 -6.77865054390647 -1.96868541023948 -1.48658396980979 3.66437790610573 4.23685524680398 1.48844502188943 6.16106484153054 7.05259487845681 9.86727593161843 18.456591703675
-3.03519978089766 -4.25612415833907 -7.98600544496016 -7.44741215272383 -1.1438213781877 -3.40574421449141 -3.91137661500411 -7.45864452882246 -8.89529575868086 -7.95670475526289 -1.72277988954024 -3.38503613038496 2.59950290159746 3.42096171812578 1.3635085626082 6.80781588987871 7.86788688139482 8.46961818174882 18.9554033680396
-2.21263289018111 -5.39584135575728 -9.81602835221724 -8.49450468583541 -2.55898260636763 -2.38839888139205 -5.31402945085005 -9.77058004899459 -10.6280019239946 -8.73932814164595 -2.70780729814009 -2.31991171403365 2.31438088850541 3.4894697709517 0.811491255326704 6.0119421525435 8.19142651991411 9.05294061140581 16.9162426038222
-3.7227573481473 -6.47956086072055 -10.8632526484403 -10.1370678034696 -3.9828949061307 -5.64349556836215 -10.4843044367704 -11.9874305811795 -10.8879776087674 -10.2099266138944 -4.0527362910184 -3.41579438122836 1.7313098820773 1.76092719164762 0.336046210202305 5.84364127245816 6.83964442339811 7.21344851580533 18.0438349160281
-4.66666181737726 -6.44057615453547 -11.7099891489202 -10.8711734598333 -5.26711233312433 -5.66729887182062 -6.43000372106379 -11.5256095712835 -12.6258693521673 -9.50186117345637 -4.86140592748469 -5.49273260289972 -0.687650281732733 1.67801515405828 0.00237314050847814 5.03022424524481 5.68422357385809 6.50719014948065 16.0543266946619
-2.98881959915161 -6.9247670173645 -8.3622784614563 -10.8444752693176 -3.64370012283325 -7.4571385383606 -8.31894159317017 -12.995258808136 -11.8484921455383 -7.09550714492798 -4.28913164138794 -6.03439569473267 -0.796616077423096 1.67780256271362 0.422572612762451 4.74887609481812 5.89812040328979 5.7270941734314 16.6847715377808
-3.16888880296187 -7.07987474961714 -7.15135263963179 -11.0172316984697 -3.58946489854292 -10.2752101378007 -8.03921770616011 -11.4742991880937 -11.35615419908 -10.9252288298173 -4.77430605454878 -5.47275423570113 -4.86595797105269 -0.211750741438433 -1.52322840257125 3.26487374739213 2.43922543959184 4.1163008256392 14.1677758737044
-4.3434834133495 -8.03752561916005 -11.4723171841015 -12.6423096310009 -5.59341284145009 -9.05856748927723 -9.15471502650868 -13.686888183247 -12.3858189236034 -7.62189337123524 -4.58785864223134 -6.52948614467274 -4.12864157069813 -0.284342254291882 -1.73813864101063 3.35426286350597 3.82124475132335 3.66551450382579 13.7609305728566
-3.95929353020408 -6.94765107414939 -9.19965188286521 -10.8234349944375 -3.49810235283591 -5.05473153374412 -6.69279305718162 -11.5769941069863 -10.9089147307656 -5.4949914672158 -4.93570916435935 -7.23907105705955 -1.10971276543357 1.5305212280967 0.683009936592796 6.27740080573342 5.4038236878135 5.96839220740578 16.0748818657615
-0.439287809892136 -4.3639742417769 -7.70172181562944 -10.4603029771285 -2.76551118330522 -6.66745057539507 -7.84527078108354 -12.5894285722212 -12.3930403275923 -8.65659013227983 -4.36585298018022 -5.31891313032671 -4.68401780561967 0.83220037980513 0.537656159834427 3.81664022965865 1.21154722733931 3.51502642198042 13.1164086775346
-0.368525427038019 -5.222586553747 -9.20280734842474 -11.6423920804804 -3.39455882852728 -7.26375476663763 -8.63169185465032 -12.5123948270624 -11.0421837980097 -14.3275918180292 -9.73255245035345 -6.79114429300482 -7.17321101968939 -2.20946399515325 -0.896515768224543 2.4061919038946 -0.0975865537470035 -0.0193871671503238 11.6800361459905
3.03266497525302 -0.755720415982331 -4.87733487215909 -6.4402659329501 1.17468424710361 -1.66890553561124 -3.11977795687589 -6.91462163058194 -6.07446889010343 -10.5317156704989 -8.2671816739169 -3.34333066073331 -6.91023854342374 -0.778782168301667 -3.82267979708585 -0.711599627408113 -3.63817242709073 -0.150579729947175 6.67722578915683
-0.227708461067895 -3.94095576026223 -8.66571581580422 -9.91927492835305 -1.68356478431008 -1.49091494300149 -8.58715212561868 -11.3321987412193 -13.8677231095054 -12.6482254288413 -7.56751406409524 -9.43285143592141 -8.9805103562095 -4.19636309363625 -5.00580179908059 -1.7943359635093 -3.94031679847024 -2.25517428138039 6.03816735527732
0.694770301472058 -5.01754430424083 -8.71742299686779 -6.51317838322032 0.306514228474011 1.11076685298573 -7.05359700809825 -8.21971944462169 -11.0362687457692 -11.2154660571705 -5.98681119572032 -8.31135038029064 -7.03234342228282 -3.51126912723888 -3.95269635807384 -1.85028127323497 -2.24755147587169 -0.469231163371692 7.85665651668202
1.03873150565407 -4.53432376167991 -8.6525107123635 -10.2110453345559 -2.27686602852561 -1.02980143807151 -8.28989131233909 -7.44918734810569 -10.4115629889748 -6.96028239510276 -4.89113528511741 -7.87497622750022 -6.06135661385276 -2.41259677193382 -3.82973773262718 -1.40665728829124 -2.55065448067405 1.41774075248025 8.51142685630105
0.382063345475629 -2.79923204942183 -8.33838800950484 -9.17307428880171 -2.57830767198043 -0.353499932722613 -7.61546091599898 -7.88603930039839 -9.50098185105757 -6.44282297654586 -2.57139162583785 -7.76761011643843 -6.37562708421187 -1.38074450059371 -3.78376917405562 0.676323370500043 0.598104910417035 1.81128545240922 8.84987111525102
3.21185284527865 -1.50668543902311 -6.86652583208951 -7.86766070452603 -2.02953166094693 1.48489170941439 -5.67315310564908 -4.74695223894986 -8.10739153948697 -5.52439326373014 -3.04171389666471 -4.3012525471774 -3.31040019122037 1.22990590008822 -0.739351454648105 2.18596821698275 2.52854329022494 5.41219788464633 11.4281757441434
2.20482350262728 -2.27098177996549 -8.55993365374479 -8.97496508685025 -4.38141726580533 -2.79888056841764 -7.80384348956022 -6.36248683062467 -10.0364618214694 -7.39614581194791 -5.25827693072232 -7.09792994585904 -5.27181147662076 -1.66619586077604 -3.07667063799772 0.560826310244472 1.59228230389682 2.78353405865756 9.29536343487826
2.82677211761474 -1.54931507110596 -7.01926670074463 -9.61512050628662 -3.43648586273194 -4.48463878631592 -8.79202518463135 -10.4632078170776 -12.305906867981 -8.33608684539795 -7.63528499603272 -8.61907634735108 -5.53697643280029 -1.38878688812256 -2.97696170806885 0.957267189025877 1.19779529571533 1.91476573944092 8.5881103515625
3.01316177194769 -2.09861648732966 -6.39018715078181 -10.1828030412847 -2.5022705858404 -2.58219421560114 -8.84503448659724 -6.43392646962946 -10.3814133470709 -7.25942695791071 -6.4419506853277 -8.11651886159724 -3.40513504201716 -1.98868263418024 -3.11124504262751 0.649701231176202 0.381049268895929 0.936423414403741 9.46795856302435
4.5825908054005 0.992979751933706 -4.71290899623524 -8.12374998439442 -5.0283424984325 -2.04885412562977 -8.11915518153797 -8.37565161098133 -12.1803295742382 -10.1214077602733 -6.48545385707508 -8.39347959865223 -4.93205381740223 -0.620621932636606 -3.91337324489247 0.432461487163199 0.635739075053824 2.25365708958019 10.1100118030201
4.41505260467529 -2.18280391693115 -5.84919147491455 -8.56107120513916 -1.72958354949951 -2.97437076568604 -9.76109104156494 -9.26928691864014 -12.1968152999878 -8.9540002822876 -5.1623685836792 -7.91057949066162 -6.10718326568604 -1.74566822052002 -3.20797710418701 0.175668907165527 0.171421241760253 1.36474628448486 12.0151698112488
3.64860741008412 -3.90255149494518 -4.66848167072643 -7.11162742267955 0.658620990406384 -1.43684180866588 -8.13774856220592 -6.7735708583485 -10.6152361262928 -7.45198615681041 -4.66183265339244 -9.78803046833385 -6.20182784687389 -2.09163459431041 -4.12762054096569 -2.23759063373912 -2.8902643550526 -0.275724254954945 12.0602318416942
3.99843380667946 -1.75670363686302 -2.31235244057395 -7.272874138572 -0.305829308249734 -2.64852645180442 -10.4482052542947 -10.7933800437234 -11.3017018058083 -10.3820908286355 -4.78009917519309 -6.38520552895286 -6.26277282021262 -2.68184211037376 -4.77431990883567 -2.70210196755149 -1.76623847267845 0.0857054970481173 10.423583724282
2.79825207970359 -0.713407542488792 -5.69777109839699 -8.70670130469582 -2.87594034888528 -3.20640757300637 -10.4421596787193 -8.91332628943703 -9.69987871863625 -5.1515999100425 -3.19497301795266 -5.77639010169289 -3.57766916968606 -0.426721598885276 -2.86799624182961 0.867528889395974 1.61538312218406 3.08664510033347 13.8791160323403
2.78947050788186 -3.43343560478904 -5.3600980498574 -7.99149720452048 -0.741834805228493 -1.11355798027732 -8.52230279228904 -8.65855614922263 -9.75417153618552 -6.41833512566306 -2.87200562737205 -7.2734166838906 -2.98959939263084 -0.435209439017555 -2.39015404961326 3.20978338935159 2.81928236701272 3.95954973914407 15.2049353859641
0.906464247270065 -6.17860922379927 -9.06419691606001 -11.3914292768999 -4.10906729264693 -2.64860662980513 -10.9716962294145 -8.26167616410689 -11.7193120436235 -9.60997328324751 -7.15415701432661 -8.3131497816606 -6.24779638810591 -2.43321737809615 -3.37358984513716 1.50907006697221 1.06428971724077 2.84118714766069 13.5063048882918
0.10763620896773 -6.64547467665239 -9.5024845643477 -12.1911842866377 -4.37402463392778 -3.9878532929854 -11.4204952760176 -10.3091690583663 -10.4429295106368 -6.99295545057817 -3.14321637587114 -6.91311383680864 -2.51193166212602 -0.166806463761763 -1.71339345411821 3.12501596970992 4.40536856217818 4.98199915452437 15.9895899252458
0.130461796847257 -6.9301346692172 -9.58364762392911 -13.2271584424106 -6.10025300112638 -5.57108582583341 -13.0281227978793 -14.2463539990512 -14.8952149304477 -12.1545952710238 -6.54534234133634 -9.24311532107266 -4.69765175906095 -2.63682831850919 -4.67533005801114 1.27648268612948 0.696360692110929 2.53813467892734 12.8738742915067
-0.169434252652255 -4.93208188143644 -8.65177601900968 -11.3419520291415 -3.60710972872647 -2.49229115572843 -9.54736584750089 -7.46405285921964 -10.1244685086337 -5.80502385226163 -5.65728634920987 -7.67631787386808 -0.49334401217374 0.252656277743252 -2.54065770235929 3.11054163846103 3.88846617611972 4.82063704403964 14.8704979983243
1.55656831914728 -0.924022501165215 -6.91077787225897 -7.86672384088689 -0.23118192499334 -2.69434148615057 -6.74304754083807 -10.9560831243342 -12.0820768529719 -10.1518457586115 -4.44458562677557 -3.51230222528631 -5.28389913385564 1.20351808721369 -2.50145131891424 1.47317712957209 2.63431947881525 3.52593820745295 13.184455091303
-0.0316943255337812 -2.31213942441073 -9.46472731503573 -8.58092680844394 -4.20656195553866 -2.54363051327792 -9.51164999875155 -8.74770918759433 -11.7844943133267 -8.23798552426425 -5.11066237362948 -5.95317068966952 -2.6620139208707 0.0978985699740313 -1.44028845700351 3.06152733889493 3.77627667513761 5.58917340365323 14.0075612935153
1.65390616330233 -2.69036263552579 -7.03161591616544 -8.77605599490079 -2.26275605288419 0.0344107714566313 -7.20310944643888 -6.36678856936368 -6.2439228924838 -1.95297402468595 -6.36875313845548 -2.15999001589688 -4.7995983990756 0.92049818905917 -1.12971467104825 2.73901587399569 1.87905722531405 4.0893929568204 14.2891314593228
0.825145417993721 -1.69803077524358 -7.81098396127874 -8.51296455209905 -2.54086143320257 -0.404196088964287 -6.5634349042719 -6.19911224191839 -6.19241172617132 -3.3630297834223 -8.76264030283147 -6.96232253854925 -4.44742042368108 -0.614872282201592 -0.442837064916436 3.05202263051813 3.0909783189947 5.63855617696589 15.429596120661
-0.287654122439299 -2.07813568982211 -7.95549317273227 -6.8890888300809 -1.96993180188266 1.20133475390347 -6.40663643750278 -7.34990235241977 -9.95176049145785 -8.55669899853793 -5.11402245434848 -3.61375733288852 -4.13257523449985 0.555664816769685 -0.0974819270047291 4.57800654498013 3.97226885882291 6.27666834917935 16.0052652749148
0.491069845719771 -2.60196871324019 -6.27128405137496 -7.69231600327925 -2.50324816270308 -3.37685007615523 -9.37303919358687 -12.4867686705156 -13.7596110777421 -11.2910823301835 -7.39774317307906 -6.88249773545699 -7.29649920030074 -2.95671267075972 -1.38664049668746 2.29074101881547 -0.276008553938432 1.48381238417192 12.2296805901961
-2.76231106844815 -6.44967564669522 -9.52855404940518 -9.79611310091886 -3.37241467562589 -3.21963223544034 -9.01982220736417 -12.8219881924716 -12.5889941128817 -14.4729243191806 -8.77501019564542 -6.79662236300382 -7.27320393649014 -3.0507193478671 -2.09560689059171 -0.704905596646395 -2.23938664523038 0.50771037015048 9.61624709042636
-0.976021853360262 -6.14648160067471 -9.09800824252042 -10.1082068356601 -2.81307133761319 -2.98379620638761 -8.42709836092862 -12.4924269589511 -11.7879343899814 -12.6241675290194 -7.04144581881436 -5.10105046358975 -5.58552464571866 -1.046818819913 -0.187918749722567 2.87147799405185 1.11079302701083 3.78224268826571 12.4694999781522
0.939495840939607 -2.90014954480258 -8.39723320874301 -8.73730774792758 -2.17702790173617 -4.20533867749301 -8.09924431714145 -11.8756820765409 -11.7636043635282 -14.8020336237821 -9.87418671521274 -6.89789124402133 -6.92573090466586 -2.29382820996371 -1.9185192194852 1.03164366808804 0.145947256955232 2.26951293078336 10.3895690831271
-3.45354321219704 -6.55620625235818 -11.7398801110008 -10.8448682091453 -4.19851544120095 -5.57154133536599 -8.20344021537087 -12.61405804374 -13.8136887810447 -14.4661240837791 -8.30182888724587 -7.49607136466286 -7.93106129386208 -2.94737866141579 -3.99319317557595 -0.313391234657981 1.02572390816428 1.18651149056175 9.84066436073997
-0.124245999076148 -3.46575295708396 -8.23291718743064 -8.78010499260642 -1.18435227654197 -2.5216287352822 -7.49645936272361 -10.6650327422402 -10.4586499907754 -12.3644994475625 -6.86641633293845 -5.23314416191795 -8.60034310600974 -1.89849412224509 -4.86217057488181 -1.14330804131248 -0.51070153496482 1.29474127509377 9.33037722327493
2.23356070951982 -1.75535378022627 -5.41367325349287 -4.81628975434737 0.876918940110642 0.428712992234665 -4.30152306123213 -7.3707235769792 -7.95974907441573 -6.39992508454756 -2.31120285554366 -5.17976364655928 -6.13689407868819 -0.314431996779007 -3.89938721223311 0.418460993333298 -0.418176503614944 2.55189338163896 11.7307955308394
-0.781188123876397 -5.0940428907221 -9.59414016550237 -8.39109527414495 -2.5955020124262 -2.92569076364691 -7.16596900766546 -9.62190734689886 -8.60936271494085 -6.53577720468694 -2.12614929025823 -5.47436630075628 -4.54965507333929 0.0475529497320011 -1.07213508432562 3.77259338552302 2.39806640798395 2.7576245134527 12.2949756448919
0.128845943104135 -3.32446597706188 -9.72724460255016 -7.40359996448864 -2.2451565135609 -1.94433711658825 -5.94795344959606 -10.2206680644642 -10.5333988536488 -10.1153099406849 -4.2915546764027 -4.17795871387829 -5.62528728138317 0.416521800648081 -2.70656322132458 2.66860653270374 0.02464176524769 2.46810222972523 11.2204158436168
-1.25576424165206 -4.59655975861983 -9.46160339875655 -10.4440996603532 -3.35068153901534 -3.73574661775069 -6.3249227957292 -10.7901709036394 -10.3237688498064 -9.91167091889815 -3.86137985749678 -3.4063551382585 -5.21878265901045 0.864904169602827 -2.52983879609542 1.953141932054 0.932719950242475 3.37971854643388 12.1662075562911
1.50691433819858 -2.3207033070651 -7.35498026934537 -8.667970457944 -1.18396929827603 -2.47462443438443 -7.37283686724576 -10.8808858784762 -9.16306666460904 -11.8072488698092 -6.69937495318326 -2.36993578997525 -6.15922717181119 0.709440430727874 -2.93859652605924 -0.439090529355134 -1.02652148333463 0.20685406598178 7.8276178446683
3.02611218365756 -0.863156691464511 -5.79336299029264 -7.44816531268033 -0.106391325863925 -3.2291463765231 -7.62592829790982 -10.7506612691012 -9.45831431475553 -11.6235612782565 -6.4789022358981 -1.32919444170865 -5.04692591753873 1.61575947674838 -1.12359942522916 3.34101353558627 1.65079174908725 1.5481859293851 12.6950117197904
2.75391495444558 -1.33722007057883 -6.04474532387473 -7.43600547096946 0.167697074196557 -2.48367392800071 -8.39255225441672 -10.2373112418435 -11.0692642905495 -11.6833294608376 -5.6001461722634 -2.63083731911399 -4.85427939675071 1.1648627541282 -1.50030028603294 2.24461281516335 1.31017792441628 2.70825112082742 12.4248362801292
1.6423717585477 -1.95854415026578 -5.25379027453336 -8.35241164294156 -0.762224570187655 -1.64400137988004 -8.47933997240933 -6.9891208561984 -9.37044753161344 -7.17438162890348 -2.65195311633023 -2.79162253466519 -4.6240142735568 1.03975068005649 -2.29538573351773 2.21495018872348 -0.0406707676974207 2.52818070324984 11.6139393893155
-1.12954377261075 -4.81623314944181 -5.49019288149747 -9.16332291689786 -1.82238434878263 -2.283413401517 -7.66371964541349 -4.95218133059415 -8.88647317019376 -5.77736710635099 -3.28098725405606 -7.0680756482211 -3.69306038943204 0.646680363741787 -0.257967463406651 3.97255469235507 2.10225249203769 3.47728110226718 13.6434965220365
3.34065680070357 -1.73951096968217 -5.13033624128862 -8.2662691636519 -1.6784948869185 -3.57396645979448 -9.52248712019487 -8.34944673018022 -10.2042936845259 -6.45148225264116 -3.20618005232377 -7.05881066755815 -6.19243379072709 -0.511609510941938 -2.54667993025346 0.81346182389693 -2.44867272810502 0.264673753218219 10.6467967466875
-0.142076700383967 -4.04154798334295 -7.05304738825018 -9.78459188287908 -2.42917272394354 -3.73492643182928 -9.42605611627752 -6.99651548212225 -9.14589711969549 -3.93506070917303 -6.29068586176092 -3.02543088739569 -6.38493367975408 0.248695165460759 -1.8433668309992 1.84928301030939 -2.00698110407049 -0.334604471380061 9.63910463506525
0.228626762736926 -3.79096552241932 -8.16488214839589 -10.5852675091137 -3.56350275386464 -6.12264009822499 -8.86708780635487 -6.61777063716542 -9.7857851635326 -5.94439836848866 -8.51046892512928 -2.80238100398671 -6.35693117488514 -0.397170508991589 -2.39488741267811 2.98170903812755 -0.303641761432996 1.84295896183361 11.7080674518238
1.57592163085938 -2.31938972473144 -5.79059257507324 -8.48936309814453 -2.27123680114746 -4.92775001525879 -10.3157581329346 -9.93993606567383 -11.7159160614014 -8.17371788024902 -4.89578094482422 -6.25102081298828 -4.07572975158691 1.51571998596192 -1.18461456298828 3.66584548950195 0.77838478088379 3.19003639221192 12.4444814682007
2.0135330807079 -2.00098184238781 -4.68930581699718 -7.86660340916027 -1.85016206394542 -4.20159486423839 -9.35350564609874 -9.39426187168468 -11.6468673099171 -7.87358049045909 -5.84855989109386 -6.68029168735851 -5.07687142979015 0.19122167934071 -0.984927688945422 4.19647833217274 0.996420348774304 1.96740766872059 12.1759624134411
-0.581746162067759 -4.50801760066639 -10.079402030598 -9.98205095637928 -2.55649286616932 -6.07687670100819 -9.85896021236073 -8.43492227901112 -10.4722147594799 -7.24423128474842 -3.47535425532948 -5.85043627132069 -5.76976496089588 -0.0927820812572122 -1.24894625056874 4.10844606052746 1.36317342411388 2.02508252750744 12.2169703830372
-0.232528972625733 -5.69824819564819 -11.3359969139099 -12.1121218681335 -4.71435766220093 -6.12836103439331 -11.2152407646179 -11.3473380088806 -12.6452868461609 -9.24399213790894 -4.69061307907105 -7.83355550765991 -2.50323514938355 0.202251148223876 0.973947238922118 7.28701372146606 2.94354982376099 2.80840082168579 13.9539839744568
2.29125804901123 -2.87637882232666 -9.23256092071533 -9.76681690216065 -2.50313930511475 -3.08923892974854 -7.52217464447022 -4.98676662445068 -6.76984386444092 -2.32283573150635 -5.43080310821533 -4.37180309295654 -1.42761783599854 2.13647289276123 2.16057415008545 7.01399345397949 4.5204755783081 5.84412689208984 14.2718579292297
1.0471828547391 -4.20344275561246 -10.5591957005587 -9.09539145556363 -2.69360655871305 -5.56191557970914 -8.10247916308316 -10.1626350316134 -10.1284763249484 -4.90669364062223 -7.16162985888394 -3.53304213610562 -1.86104506579312 2.68675499829379 2.14225655469027 6.75273590954867 4.80745201977816 5.20202904614535 13.9719384280118
-0.133464795892888 -5.10938642675226 -10.2791576212103 -10.5685863321478 -2.92627523595636 -5.82482336217707 -7.51617620641535 -10.5660781686956 -11.964477521723 -6.73245046788996 -8.70305631810968 -6.92436979467218 -1.79789732152765 1.08207704370672 0.209602373296566 4.61150171106512 4.75350763147528 5.34434320276434 15.0399761373347
-0.901388307051224 -5.56211485429244 -10.4367028669877 -13.2647363142534 -4.62207998795943 -7.41935553117232 -6.93850531144576 -9.64666380448775 -10.0151177839799 -5.74218000932173 -9.70559134049849 -4.91437544389204 -2.6605130629106 1.24750695662065 1.88282952742143 5.81204781965776 4.59090218977495 3.59882913069292 16.5068403287367
-0.254988132823598 -5.95721858631481 -9.37060588489879 -12.9290985454213 -4.77495425831188 -7.78622859608043 -7.8914570201527 -11.9559826244007 -13.1588692058216 -9.97952121387829 -6.6896633494984 -7.22795718799938 -3.48501247059215 -0.234896122325551 0.211131633411753 3.74558502544056 4.04773575175892 4.96032482494007 14.6584897648204
1.6365404996005 -3.49310770901767 -8.69571391018954 -10.8635377016934 -4.13953867825595 -6.59523096951571 -7.31191721829501 -11.6881398287686 -13.9886597720059 -9.32195177945224 -8.09531680020419 -6.69952097806064 -4.38798418912021 -1.00661555203525 0.548510638150301 4.14694413271817 1.49900158968839 1.71072682467374 12.266871062192
0.0183778762817397 -5.65280666351318 -7.54202785491943 -11.6174768447876 -4.24311962127685 -8.53507556915283 -10.2657579421997 -12.908490562439 -12.9874700546265 -8.15470638275146 -6.36437168121338 -6.57932033538818 -3.63944759368896 0.242815589904787 -0.260426902770995 2.32343349456787 1.71963558197022 3.53476581573486 12.615652179718
0.180225051533093 -7.04307206760753 -4.170017563213 -8.80483850132335 -3.13443978916515 -9.64889558445324 -11.6204589236866 -8.50413735996593 -10.3734057773243 -12.6142981876026 -7.29562982212413 -4.76792749058117 -5.32647355686534 -0.695364319194447 -0.130709015239368 3.71602407802235 1.25119367946278 3.59226385463368 14.2840220104564
-0.274229873310436 -7.68418394435536 -7.8695591579784 -11.512196410786 -4.30401502956044 -8.81815611232411 -12.4960774074901 -8.27648245204579 -7.36093603480946 -11.2177666317333 -7.06536947597157 -4.93857656825672 -4.36163793910633 -0.253544677387584 0.672663818706166 4.3903056491505 3.12473500858654 3.89402974735607 14.0542994845997
0.1430758562955 -6.75480660525235 -5.19352730837735 -9.33851822939786 -2.05801400271329 -9.33118638125333 -11.0069313916293 -7.7028828534213 -8.55955323305997 -10.5307179364291 -4.8177452954379 -3.47368058291348 -5.16225251284513 0.334878834811125 0.224796208468351 4.70230284604159 1.4780253497037 1.45284834775058 13.4512619105252
-0.48019412647594 -5.95017818104137 -6.57075122486461 -11.7892990459095 -4.32172397266735 -6.79666522632946 -12.5138988841664 -8.70314029346813 -8.74394229542125 -8.60810664783824 -2.86478236805309 -2.64643481861461 -3.14773944507946 1.38457104076039 1.49228855479847 6.12870975841176 4.57376476634633 5.93563076366078 13.5067705761303
-1.14590274637396 -8.10135280435735 -9.00130092447454 -10.8608132535761 -3.51651393716985 -4.06451045816595 -9.9372521573847 -6.49624645059759 -8.25156223123724 -6.45550739114935 -0.886177175695245 -0.554533117467706 -1.27721416299993 3.47728622609919 3.27311599904841 5.93463409597224 3.97383869344538 6.90636718923395 12.7667197054083
0.998194399746982 -4.35199671658603 -5.28895884427157 -8.6874325838956 -0.971755322543057 -3.88331919583407 -8.68306284817782 -5.57357149991122 -8.33593302640048 -6.28980952176181 -1.89958125027743 -2.712556180087 -2.83062296780673 1.4649168881503 1.517668429288 5.79022378054532 2.6330305966464 4.76735085574063 13.8606764706698
2.32864953821356 -2.10747717077082 -6.06367490941828 -7.90334509069269 -0.663213712518864 -2.01039884740656 -7.34393881017511 -4.09035871679133 -5.61800764257258 -2.91802595311945 1.48024751489813 -0.719757062738591 -1.66241644079035 3.60547448938543 1.16346933191473 4.21964074915106 2.27867700403387 5.1072511846369 11.652700918371
1.06683685129339 -3.39701507741755 -7.06825111562555 -8.1007885759527 -1.81280563527887 -3.8257698839361 -9.36824272329157 -4.77032707387751 -8.3202881639654 -4.99826858693903 -3.30317352468317 -4.66052482778376 -3.38143203908747 2.36918594186956 -0.222269517725163 3.21259166544134 1.25656081979925 1.01642562692816 11.696308630163
1.67792093103582 -3.30236471349543 -5.99960172826594 -6.59428823644465 -0.763624555414374 -3.2282489603216 -8.31804502660578 -4.9313682382757 -8.01403082067316 -6.92819250280207 -1.85381735021418 -4.30463445836848 -4.11939085180109 1.49360620325262 0.597655885869806 4.31600915735418 3.53628789728338 4.86368619745428 14.9810482198542
1.03106775283813 -5.03569898605347 -7.80928144454956 -9.9784499168396 -3.09677610397339 -5.41413793563843 -10.9111395835876 -6.95684728622437 -10.398369884491 -7.13206396102905 -4.54732427597046 -5.41020879745484 -3.52178106307984 0.940110111236571 -1.30174932479859 3.07108201980591 -0.224566555023195 0.719096088409422 11.541167640686
1.42620837471702 -2.93147862174294 -8.67440998770974 -8.9357835076072 -2.99282086112283 -2.97127354361794 -9.07876026847146 -6.33534634330056 -9.48732578971169 -6.98702633597634 -3.67241680838845 -3.93937313773415 -2.89961636283181 2.26079928658225 1.26860606453635 5.12111556313254 3.34111201546409 2.9267653205178 13.7673610427163
2.28412264043635 -1.72600347345525 -8.46943075006658 -9.58773595636541 -2.12041074579412 -3.50163633173162 -9.92184240167791 -5.76682264154607 -8.32481176202947 -8.68461591547186 -6.15879041498357 -4.03378278558904 -0.570529764348809 2.468393499201 1.17984789068049 4.88756101781672 3.10770815069025 3.60715978795832 14.1291720216925
3.62567332874645 0.00735286365855714 -5.9435958515514 -6.89900776256215 1.39043239246715 -2.52336117137562 -8.84928127635609 -5.23538776744496 -9.22534748424183 -7.07709499705922 -4.22102733958851 -3.70264431346547 -1.46334263194691 4.75815204273571 1.02249721180309 3.35842422138561 2.59925655018199 2.83315852772106 13.7507882465016
1.43335472453724 -2.16174758564342 -8.48399985920299 -10.1839434016835 -2.48695052753795 -3.54356444965709 -10.4707476009022 -9.2400575984608 -9.76070274006237 -8.09623016010631 -2.95902885090221 -4.40359367023815 -0.228691707957875 3.21482788432728 1.91845642436634 6.0335372578014 3.04206215251576 3.95960651744496 14.6910227428783
1.00762218995528 -3.25534778074785 -8.02929645018144 -9.79512744383378 -2.7245307488875 -2.58606486753984 -9.62300258116289 -8.93353610472246 -10.0800014062361 -6.1393256707625 -2.02549701170488 -3.50521426634355 0.270428128675981 4.87766117616133 3.96805710359053 6.0979847387834 4.54546780152754 4.57972378297286 14.9146594481035
1.30295290513472 -4.30826650099321 -8.31477246717973 -9.48757062391801 -2.08023343519731 -3.85082517103715 -9.8938664002852 -7.38256154493852 -8.57242856459184 -8.3484619660811 -2.94400868849321 -3.01795087294145 0.433243890242142 1.83213724656538 2.94152750535445 5.1785155729814 2.79786219163374 4.58169092698531 14.5048705534502
0.714438091624867 -5.01547371257435 -9.59887253154408 -10.0399449955333 -4.61464058269154 -6.96087776530873 -12.6268705021251 -9.00973450053822 -8.61826835979115 -7.24458633769642 -1.41399704326283 -1.26217018474232 -1.62078033794056 3.57994331013073 1.77709258686412 5.12879146229137 3.25366462360729 3.69845069538463 14.0464326251637
0.208250149813566 -4.73995389071378 -8.81613720980558 -8.85101689425382 -2.29853810397061 -2.71084965792569 -9.3813532742587 -7.13534535494718 -8.60364522066983 -8.25854100314054 -2.19013203707608 -2.26321209994229 -1.86993970003995 2.54179011258212 1.62083063992587 5.17950640591708 3.1132756319913 2.59059916409579 13.6322418299588
-0.47216381593184 -5.86923183961348 -7.8514629797502 -10.2596184210344 -2.19701542420821 -9.48892941041426 -8.6496693090959 -5.0912147955461 -9.30638470216231 -10.0786701635881 -4.2641769842668 -4.10747684998946 -3.78520359559493 0.940327028794723 1.71635852293535 5.48176608519121 3.46508822874589 1.43705401854082 9.6890004678206
2.12600560621782 -3.32416872544722 -8.51008371873336 -11.8114085630937 -4.06750826402144 -7.22253946824507 -11.3313403563066 -8.21828226609664 -8.71694521470504 -10.295163674788 -4.36448816819625 -3.74439196153121 -4.28465418382125 0.904713110490277 0.829094366593793 5.25389333204789 2.85135121779008 3.29066510633989 13.5124911828475
-1.5435637994246 -7.38892550901933 -13.4802608056502 -15.0225886865096 -6.71894069151445 -14.0950488610701 -11.78600879149 -7.15404124693437 -10.0908145471053 -7.87725444273515 -3.92048831419511 -3.64298434690996 -2.68258662657304 1.28993992371993 1.67275242371993 5.17084602876143 2.46652798219161 2.80475239320235 12.8872399763627
-1.67461600737138 -7.45489898161455 -10.5174829049544 -13.077621607347 -5.77259078459306 -10.8726331277327 -12.2654573007063 -7.46443763212724 -11.7595273538069 -10.5935594125228 -4.75653663115068 -5.60043921904131 -2.58438888029619 0.959808202223343 1.99441132111983 6.05754646821455 3.68975815339522 3.06617912812666 12.5263498739763
-3.56735481782393 -7.71849121613936 -13.0223680929704 -12.7048098043962 -6.60622086091475 -5.2320200399919 -11.9330679373308 -11.2201963858171 -12.7722116903825 -10.5622698263689 -7.20266975923018 -5.07200874848799 -1.70157875581221 2.07611594633623 -0.342251439528031 4.41951976255937 3.29225860075517 2.0903676553206 11.0813163323836
-1.09983721646396 -5.53139010342685 -10.3915967074308 -12.795897397128 -4.98756304654208 -7.25200358304111 -13.4747914400968 -11.381066235629 -13.3238286105069 -11.4339417544278 -6.1338681307706 -6.19749728116122 -4.51626292142001 -0.911084088412199 -0.749686154452238 3.96394070712003 2.94566639986905 -0.282858761874113 12.3940206441012
-0.176227361505681 -5.5908372705633 -8.02085855657404 -9.68276384527033 -2.65791872197931 -4.68124368840998 -10.8847368066961 -7.46790483648127 -11.3434484308416 -10.1217973535711 -7.97006014043635 -7.92015817815607 -5.78713014776056 -2.19605806524103 -0.697372228449041 3.90405675714666 -0.076722890680486 -1.59377077276056 9.26455137079412
-0.487399959564208 -5.69729032516479 -9.24967565536499 -10.0981921195984 -3.03260984420776 -3.21094121932983 -9.7021674156189 -11.4100913047791 -12.0037001609802 -9.24305906295776 -4.81670560836792 -5.82788457870483 -4.62801351547241 0.489688968658449 -0.0344408988952623 4.43224058151245 2.87526521682739 1.18636522293091 12.1765352249146
-2.32405572371049 -7.72803788618608 -10.8088083787398 -11.6531458421187 -4.19524484114213 -5.40155511335893 -10.4967928452925 -8.53051095442338 -9.89584451155229 -5.79127793745561 -3.82176118330522 -4.82388215498491 -5.06739144758745 -0.469632200761275 0.2312650160356 3.18661970658736 0.197453446821733 -1.10277276472612 10.6016826109453
-1.77704920335249 -6.15846743150191 -11.7563563780351 -13.2558490232988 -5.98600687547163 -5.92110743089156 -10.3932086424394 -11.1023532347246 -9.54332079453902 -4.95250048203902 -2.20992960496382 -4.40804400010542 -4.81299700303511 0.542879919572311 0.0543316407637171 3.5485466523604 2.24251828627153 1.76671109633012 12.372113089128
-1.83978812477805 -6.31185691139915 -10.9063278891824 -12.8753506400368 -4.74970977089622 -6.13933532021262 -10.4283520438454 -9.93579261086204 -9.44774024269798 -6.50908057472923 -2.89865271828391 -2.58675162575462 -2.49198119423606 1.37321884848855 2.65846855857156 6.40079434134744 4.89600022055886 3.44874031760476 13.8293145439842
-1.09830888401378 -5.77567895542492 -10.72092851292 -13.0651343692433 -5.52475579868663 -7.4881499637257 -12.6468757022511 -10.5698188174855 -9.83732637058605 -6.43463548313488 -2.31849511753429 -1.92970307957042 -1.34616883884777 1.79936949123036 3.11512533534657 6.90066496242176 7.09642950404774 4.47292200435292 14.2242766987194
-2.58215819272128 -7.20319853695956 -10.9445334521207 -14.69122801694 -6.61999045285312 -11.1942492571744 -15.196786030856 -11.1946917620572 -13.5262576189908 -9.90904723080722 -7.60722075375644 -5.74799643429843 -6.18521986874667 -2.01621542843905 -0.787789448824796 2.7006138714877 -0.708083256808195 -0.748118504610929 10.1855772885409
-2.07219944000244 -7.72649059295654 -11.5202508926392 -14.3268991470337 -7.77488956451416 -13.8961320877075 -16.3457475662231 -12.4182497024536 -13.1302782058716 -10.9337259292603 -5.57948169708252 -4.94149837493897 -5.90357456207276 -1.28163585662842 -0.37493190765381 3.6457685470581 0.355985069274901 0.766705894470213 11.6928972244263
0.063081073760987 -4.62685461044311 -8.74045629501343 -10.8567530632019 -2.91830320358276 -8.51372785568237 -10.455551815033 -5.38435430526733 -9.32906408309936 -6.38098592758179 -5.01258726119995 -5.34005422592163 -5.33354444503784 -0.307467174530029 0.546572971343995 3.50440340042114 1.04183893203735 1.52202348709107 11.2076294898987
-1.02912362705577 -5.03690751682628 -9.46451791416515 -12.3232119907032 -4.62456735264171 -10.4818366397511 -11.6731227267872 -7.18445619236339 -10.0068438876759 -5.73168595920909 -4.47129663120617 -5.84916528354992 -5.5937350619923 -0.864525162089954 -0.861620270122181 2.89917723048817 -0.501266800273548 0.938262618671764 10.4490553509105
-0.918558146736839 -6.73938181617043 -9.85919954993508 -12.9115925095298 -5.1961727402427 -8.07533457495949 -12.8839893601157 -10.6198597214439 -11.0480251572349 -8.63512232520364 -4.64384844519875 -4.34145930030129 -3.33788111426614 0.62042233727195 1.06094739220359 5.31275937340476 3.08998486778953 3.87308594963767 11.8697652556679
0.11110258102417 -5.19044542312622 -4.20455026626587 -8.73368692398071 -1.01499795913696 -4.39491701126099 -10.1181054115295 -5.79532861709595 -9.16678476333618 -6.85514307022095 -3.59365129470825 -5.234459400177 -2.92704629898071 2.26703977584839 0.963376522064209 5.65503358840942 3.5462794303894 5.04678678512573 12.1798157691956
1.17556699406017 -2.51234308589589 -2.00943628657948 -6.46534410823475 -0.121933616291393 -4.17877069820057 -11.0370451580394 -7.89905229915272 -8.57800165523182 -9.39176241267811 -4.07525698054921 -3.93269792903553 -5.64212862361561 -0.355490363727917 -1.33520571101796 2.78666051517833 0.609614693034779 1.16498502384533 9.34680493961681
-0.43303463675759 -5.71010945060036 -5.01185581900857 -8.65774700858376 -2.62892124869607 -10.0392796776511 -12.0888898155906 -7.65208599784157 -7.78758213736794 -10.1020200035789 -4.60156986930154 -2.90324757315896 -3.23225567557595 1.43122126839378 0.170278809287332 5.05073478005149 2.96861293099143 3.78315188667991 12.5088966109536
3.87506717335094 -2.19034725536 -4.95773464549671 -6.1919170032848 0.175581394542348 -5.89421421397816 -4.66489940990101 -0.89728695262562 -5.53282123912464 -3.03195530284535 -0.173018993030894 -2.32533604015003 -3.77080112804066 1.54848712574352 -1.27385288585316 1.72785419117321 0.0531238902698874 1.3484768260609 8.60625117908825
2.74884350516579 -1.28501765511253 -3.32309596321799 -6.80151049874046 1.38539250113747 -6.7825342871926 -2.43719355843284 -0.933439896323463 -7.6028639533303 -5.93338649056174 -2.68582980416038 -4.37488047859885 -6.25631587288596 -0.643387482383034 -2.3780218817971 1.25917561270974 -1.73033206246116 -0.718266175009987 7.16439278342507
1.95821860053323 -4.0968541838906 -6.11264893791892 -8.64062020561912 -2.25216576836326 -10.5907182433388 -10.958819363334 -6.47000405571677 -10.7529916503213 -9.10006806633689 -5.09188172600486 -5.34314057610252 -6.84248444817283 -1.88406655571677 -2.31692788384177 2.50828650214455 -0.39316460869529 0.658356692574241 9.36157992102883
-1.29138336181641 -3.73405799865723 -5.50497970581055 -6.71759185791016 -1.05453453063965 -9.7840991973877 -7.57121810913086 -4.26045570373535 -10.1178661346436 -8.21155509948731 -4.81018600463867 -8.97700462341309 -4.19264755249024 -0.887021636962892 0.0414794921874986 4.34693470001221 1.16941680908203 1.97710266113281 10.8690294265747
2.43637005199086 -2.12308581959118 -7.49592288624157 -9.0407303203236 -1.02220615040172 -9.78875621448864 -8.25346454273571 -3.49231036793102 -6.82667621265758 -6.48135646473278 -2.78597720753063 -3.32088550220836 -3.78620036732067 1.07359806407582 0.34593883861195 5.60255924571644 3.63706032146107 4.62638775218617 13.9350792538036
1.62997498945757 -2.44429144425825 -5.63852819962935 -7.566939683394 -1.59438070817427 -7.96237501664595 -9.863814683394 -5.49434599442915 -6.68560156388716 -9.96226629777388 -4.23946318192915 -3.23491987748579 -3.54691633744673 1.26633134321733 0.263836531205612 4.78878179029985 1.47508492903276 3.60159173445268 11.0513950868086
-2.41089168895375 -4.14710728038441 -4.61218372691761 -8.05993763316761 -3.0970870624889 -10.5189124714244 -11.0554153095592 -5.81736103404652 -9.71994320262562 -9.86937061656605 -4.36360279430043 -7.00890652049672 -4.81483570445668 -0.803439296375622 -0.00737491954456715 3.42313464771618 0.535981022227894 3.00494845997203 11.1818760265004
-3.04110017256303 -9.18254342512651 -7.7833963914351 -7.97076478437944 -1.40072694258257 -4.19326272444292 -10.7721697373824 -8.87346139387651 -6.91240182356401 -10.4553572221236 -5.08749452070757 -4.6896807237105 -4.31584039167925 0.0239022688432158 0.23191961808638 3.72689184709029 3.04369101090865 4.76859888596968 11.6663912252946
-3.38542744896629 -7.76374814293601 -8.57597920677879 -9.36918637535789 -2.76586720726707 -7.47254941246726 -8.79284856102683 -4.33415791771629 -10.5283221938393 -9.5020751693032 -7.2287769057534 -5.03031918785789 -3.84271809838035 -0.516921971061013 0.602249171517112 4.73565581061623 3.16746142127297 4.31412699439309 11.6608038208701
-3.06083694804799 -8.87966362346302 -8.64546791423451 -9.49002472270619 -2.63579765666615 -8.7304689060558 -10.6084348331798 -7.15945831645619 -8.99945083964955 -12.7520963322033 -8.71675506938588 -7.2333985935558 -7.83572594035756 -3.62726417888295 -2.92758194316517 1.92454131733287 -1.07368484843861 0.543142162669788 9.44050582538951
-3.43392802151767 -7.61623049649325 -8.59911013516513 -9.62711573514071 -1.93849421414462 -7.08359576138583 -11.5892491427335 -7.69364787015048 -9.49005366238681 -11.9023709383878 -7.19516230496493 -7.79395152005282 -7.69660616787997 -3.66285944851962 -1.92654276761142 2.21494626131925 0.0353274258700296 0.809743395718662 10.416394701871
-0.547560535777698 -4.2503078807484 -4.10066493641246 -4.82528575550426 -0.497437321056019 -3.98555072437633 -9.44600185047496 -7.26786121021618 -6.11313899647106 -10.4678982127797 -6.61117633472789 -6.4467361796986 -6.00441630970348 -1.66151507984508 -1.46754344593395 2.2857143055309 -0.501498066295277 1.05452267039906 9.50880447734486
-0.686844158172608 -5.79297857284546 -5.22011404037476 -7.73471670150757 -3.23172979354858 -6.54933767318726 -12.5396998405457 -9.25788526535034 -10.1459486961365 -12.9886401176453 -7.32041959762573 -7.38549451828003 -7.07367353439331 -3.19037847518921 -2.34802083969116 1.04022951126099 -0.654583263397218 0.100013446807861 8.21652383804321
-0.259760284423827 -4.24675979614258 -1.8457950592041 -4.98185768127441 -1.89226760864258 -2.04301681518555 -9.67260589599609 -7.11141624450683 -5.47279777526855 -10.4934505462646 -8.32877388000488 -5.70082130432129 -6.73769416809082 -2.4142593383789 -0.654072189331053 2.13769683837891 -0.882751846313475 0.186355209350587 8.90515956878662
-0.300107149644333 -5.3317271752791 -1.29496493773027 -5.12212481932207 -4.83430591063066 -2.94682994322343 -9.94814982847734 -7.34746661619707 -7.08125224546953 -10.8792487664656 -6.79350009398027 -4.96767726378008 -5.32806315855547 -0.888966707749802 -0.769791750474411 2.87540897889571 0.99938091798262 1.62401279969649 10.4124964193864
0.341353962638163 -3.43474428870461 -6.48464434363625 -9.52944224097512 -3.53573267676613 -5.8810791275718 -12.2567581436851 -10.5580868027427 -8.17223017432473 -12.2883896134116 -8.15507548072121 -5.93817942359231 -7.59426157691262 -2.33559077002785 -1.7548527024009 1.68237263939598 -1.41680758216164 -0.117176463387228 8.9543929793618
0.00366814353249367 -4.32992522499778 -4.66347281716087 -8.64842002175071 -2.7476975180886 -5.37911193154075 -12.2660233237527 -9.26110999367454 -7.30967871926048 -11.0331551291726 -6.85712020180442 -5.67633597634055 -6.97604529640891 -1.66487090370872 -1.09707610390403 2.29702980735085 -1.40737502358176 0.027122809670189 8.94471676566384
-0.156959611719305 -4.69224174672907 -4.44845398122614 -8.71672828847712 -1.79728134328669 -6.40249069387263 -9.61417778188532 -6.12429245168513 -7.76010330373591 -9.96764190847223 -5.36487587148493 -6.65845688039606 -5.94676979238337 -2.44817932302302 -3.43563469106501 0.814237516576593 -1.67234047109431 -0.728918153589422 8.40707294290716
-2.00275737589056 -7.59804279153997 -7.44270068948919 -9.85710841959173 -2.95801669901067 -9.14259845560247 -10.8054230863398 -6.53396159952337 -6.6272195035761 -9.42982417886907 -4.22765476053411 -6.43889743631536 -6.04670268839056 -1.75950176065618 0.742731744592842 2.0127894228155 -0.591609304601494 -0.735305135900322 8.56163376027888
-2.27418877861717 -7.7036397673867 -7.30578591606834 -10.3453233458779 -3.19854905388572 -7.32590653679588 -11.3067910887978 -7.37367608330467 -6.47995545647361 -8.84237458489158 -3.33547379753806 -5.47673012993553 -5.52921654961326 -1.1186788298867 0.961675860665061 3.76959917762063 0.764473178169943 0.445282199166037 10.3011925003745
-1.38679686459628 -7.12733260068027 -6.70200529965487 -9.23659125241366 -1.70991507443515 -6.20126524838534 -10.3757552233609 -7.1867598620328 -6.33471861752597 -9.65860739621249 -6.39953223141757 -6.51751128110019 -6.26679984006015 -2.5733908739957 -2.26321593197909 -0.345199498263273 -2.84987822445956 -2.89438811215487 7.00972661105069
-1.50054179104892 -7.86077891263095 -7.49394808682528 -9.89024363431064 -2.39503680142489 -6.08147059353915 -11.8849087801847 -8.94187937649814 -8.47128115567294 -10.6739827242765 -6.23534403714267 -7.22690211209384 -7.73149119290439 -3.14604197415439 -1.80033312710849 -0.378431424227628 -3.40664111050692 -2.41022692593661 6.86849488345059
-1.77918752323497 -7.65335019718517 -6.52238401066173 -8.72464498173107 -2.11483319889415 -6.11057599674572 -11.7085049976002 -9.52585157047618 -8.69306310306896 -12.4925397266041 -7.27523740421642 -10.0078709949147 -8.56539662968029 -3.59250577579845 -1.15210088383068 1.03710237849842 -2.16800817142833 -1.37400182377208 8.18103376735341
-2.81116581830111 -8.17212963971225 -9.85754872235385 -10.7705774393949 -2.49215031537143 -3.4686765757474 -9.21338559063998 -6.34492207440463 -6.80139447125521 -11.0901041117581 -9.36351300152865 -7.33825207623568 -9.07708836468783 -3.33146572980014 -1.38248539837924 0.0782899769869729 -3.60810185345736 -5.03487873944369 5.35244177904996
-3.29441574270075 -10.250172883814 -10.7685749834234 -9.56838157827204 -3.05179336721247 -3.37805870229548 -10.3202641313726 -6.83558014089411 -5.95619514638727 -9.85086372548884 -5.83302810842341 -2.99867752248591 -6.56873825246637 -0.151839525049382 1.59132835214788 1.28187248056585 -3.71847274953669 -3.68714264089411 7.55969402139837
-0.501947480982 -5.96383865529841 -9.60637863332575 -11.8227558916265 -3.83462341481989 -3.35746582204645 -10.2423878496343 -13.1344204729254 -8.47123153859919 -13.0919323747808 -11.4054146593267 -6.44927032644098 -9.41773994619196 -3.60438926870173 -2.10914619619196 0.859878462011164 -2.09407432729548 -2.8571778124029 8.03641502206976
-0.218644497611304 -7.27146470329978 -8.8340123870156 -12.1976636626504 -6.07567536614158 -4.08313309929587 -11.5007604338906 -10.2349446990273 -7.53958833000877 -12.161755917289 -9.3680928923867 -4.53242432854392 -7.69060647270896 -1.93651902458884 -2.03557908318259 0.992584826729516 -3.65477311394431 0.299080493233422 8.10997069098733
0.0369425080039285 -3.2042875029824 -4.52614114067771 -4.93898103020408 1.70494559027932 0.79963209845803 -5.64089104912498 -2.27822205803611 -4.24403092644431 -8.48877236626365 -5.79260537407615 -3.46827981255271 -7.06357476494529 -0.484572384574196 1.38670256354592 0.493067767403343 -2.75452134392478 -0.690304730155251 9.39598276831887
0.814207120375201 -5.57438846067949 -7.84635158018632 -6.74482913450761 -0.330427126450971 -0.412038759751752 -7.37211986021562 -4.08716197447343 -8.02083964781328 -9.07986827330156 -5.03179164366288 -6.50050731138749 -7.50891681150956 -2.14787097410722 0.333387418226764 -0.53511805967851 -3.21543307737871 -2.16281123594804 8.23797897859053
2.12608287984675 -1.76413013284857 -5.8339619809931 -6.17584087198431 1.2090239351446 1.53160999471491 -6.08111049478704 -3.52486087625677 -4.58430911844427 -8.40634013956243 -4.96504642313177 -2.67274333780462 -3.06234218424017 2.23467395955866 3.6962008302862 1.37669323140925 -1.36677028482611 0.201013070886784 10.7638811891729
3.25290115529841 0.24079139882868 -2.21672431772405 -1.83510391061956 5.04508407766169 3.00434692556208 -4.3178595716303 -3.74963561838323 -2.04708091562444 -6.71834747141058 -3.43861953561956 0.481203157251532 -3.85185424631292 2.84626014882868 3.74340542012995 5.32859810048884 0.194629747217352 -0.67057220285589 12.5684114282781
2.04568458036943 -0.946222539381548 -3.73567604585127 -4.07691025300459 3.20424819426103 2.44402480558916 -5.06902145905928 -2.55151772065596 -1.37919449372725 -4.69103645844893 -2.0297796682878 0.221938852830366 -2.69739365144209 3.47777724699541 3.94319129423662 5.07550502256914 1.81904006437822 2.25319266752763 13.7391336007552
1.41700252186168 0.184670292247425 -4.10835567821156 -3.46229854930531 2.59573062549938 0.224043690074573 -4.86287227977406 -1.85615841258656 -3.83445469249379 -7.09711948741566 -3.23981777537953 -2.52921978343617 -5.95043484080922 0.46741565357555 0.500552021373402 3.06123050342907 -1.2580978046764 -2.84468571056019 8.49811442982067
2.53496324365789 0.56866037195379 -2.34991491491144 -2.43043554479426 3.46704828088934 2.04008828943426 -4.94836652929133 -3.15424764806574 -0.121405011957343 -5.2413104837591 -5.03855550939387 -2.26578176671809 -4.99818266088312 1.09739648645574 2.42810022180731 3.55321561639959 -0.944069272821601 -1.36799085790461 9.5332370931452
2.32083218314431 -0.168210098960184 -3.24895388863304 -3.21338374397972 2.82066433646462 -2.59112269661643 -6.14896685860374 -2.9260874488137 -2.48439128182151 -7.1995421149514 -5.5066538550637 -3.47072703621604 -5.51990229866722 0.296429564736105 2.19438069083474 4.77922051169655 0.629031111977316 -0.595152924277567 10.213502814553
2.25970966165716 -2.44763820821589 -2.91484516317194 -2.46942585164851 2.61775905435735 -2.23722522908991 -7.60935466939753 -4.88924663717097 -5.00853794271296 -9.55014103109187 -6.54335849935358 -6.70466297323054 -7.61047046834772 -2.165499383753 -1.72773998433894 1.45246249979192 -2.32594745809382 -4.06177013570612 6.82542735880071
0.61270423368974 -3.40445236726241 -4.52218346162276 -6.25213341279463 0.465891794724897 -2.59650139375167 -7.78792290254073 -4.11793999238448 -4.16514496369795 -8.03630165620284 -4.29199890656905 -3.43672661347823 -5.38529495759444 0.246985392137006 -0.0572329000993221 3.21277327971025 1.34039016203447 -0.818688435987994 10.8257226510481
3.56755104064941 0.250911140441893 -1.80087909698486 -4.05494747161865 1.12590732574463 -3.43043766021729 -8.09389171600342 -5.51257762908936 -3.62052021026611 -8.95471057891846 -7.30751476287842 -5.08610591888428 -8.16468868255615 -1.95971164703369 -1.29605731964111 1.68169536590576 -3.11568126678467 -4.1129919052124 7.44438877105713
2.22289970571344 -3.97637054269964 -4.2325179273432 -3.06637832468206 1.11815193349665 -5.14141914194281 -6.58721610849554 -2.56354018991644 -3.50235626047308 -8.19389983957464 -6.04238769357855 -3.2987906629389 -4.98633643930609 0.605870515649968 1.60493782216852 4.82764270955866 -0.14042541330511 -0.911947935277766 11.3083212679083
0.0252487876198515 -5.69120857932351 -5.280348517678 -6.21724770285866 -0.243365027687766 -4.13004944541238 -9.44683907248757 -6.35803101279519 -5.84515450217507 -10.1414515755393 -6.5971267006614 -5.07798836447976 -6.36950752951882 -0.469633795998313 -0.262484290383078 3.63341452858665 -1.08898422934792 -2.02214691855691 8.92317511818626
0.707737376473165 -6.85064084313133 -4.40230328819969 -6.55497510216453 -0.544135639884257 -4.15985448143699 -10.3103004195473 -9.09677274010398 -7.12790066979148 -11.917796681144 -9.99393040917137 -5.9272590377114 -9.33913762352683 -3.49885518334129 -2.25158841393211 0.771826197884298 -4.08968312523582 -6.35669286034324 5.87290518500588
0.393912688168612 -6.4488206950101 -4.80050908001986 -5.29649983319369 -0.362160309878263 -4.00578366192904 -9.4280630198392 -8.75811062726108 -5.0588060465726 -9.88600979718295 -7.08819256695834 -3.64521847638217 -6.43955098065463 -0.815825089541349 0.471515074643222 4.29089488116178 -1.4047361460599 -2.54803906354037 9.48492373553189
-0.900047675046054 -7.09452475634488 -5.97651137438687 -8.04854048815641 -1.64218749133023 -4.7930702122775 -10.7133125218478 -8.05542410937223 -6.72509421435269 -11.3740219029513 -8.17854537096891 -5.26708830920133 -6.90321387377652 -1.91758002367887 0.53584061535922 3.58807145032016 -1.15079154101285 -2.85989989367398 8.86189900311557
-0.524864344163376 -6.67470756010576 -6.01431670622392 -4.2619725747542 0.307538838820022 -2.7940541787581 -8.84195723967119 -6.3040811105208 -6.12556281523271 -10.6126519723372 -7.94482055143877 -5.0122109933333 -7.86947837309404 -2.08090987638994 -2.40559401945634 2.0292871908708 -2.57831969694658 -4.192253260179 8.43558868928389
0.9880389213562 -4.29824075698853 -4.69467363357544 -5.59368524551392 0.296981716156004 -0.802166080474855 -6.99734315872193 -4.36397752761841 -3.72222719192505 -8.16399774551392 -5.2420464515686 -2.89535150527954 -5.4509202003479 0.166156673431395 1.10988035202026 3.68658056259155 0.201053524017333 -1.48297128677368 9.07697477340698
1.48110010840676 -4.68207928917625 -4.68611714623191 -3.86491200707176 1.91057398535989 -0.870477650382302 -5.98460576317527 -2.71795842430808 -1.42807576439597 -6.31051442406394 -5.0039233901284 -2.87092587731101 -6.57903287193992 -0.170881245353005 1.12628748633645 0.737552668831565 -2.24228474877097 -2.35111233971336 7.30176737525246
-0.0757252433083266 -6.22731940529563 -8.86954848549583 -7.58993689797141 -1.06367652199485 -4.61866538307883 -9.1516281821511 -5.55015151283958 -6.04627959511497 -9.74959723732688 -6.44903151772239 -4.65358893654563 -5.38062255165794 -0.494430229880592 0.636625602028587 4.32531674124978 0.186537101052025 -1.45718543312766 8.68161041953347
-0.815147209167481 -7.53793315887451 -6.49896221160889 -3.11627559661865 2.12112064361572 -3.93774013519287 -8.19887523651123 -4.57865886688232 -4.78750591278076 -9.72185115814209 -7.07090930938721 -5.816282081604 -7.45443515777588 -1.91756420135498 -2.17738132476807 2.45278568267822 -0.919793891906739 -1.82782535552979 9.40498847961426
0.154727415605024 -4.99704412980513 -2.27139334245162 -2.06277136369185 2.58576150373979 -3.69815306230025 -8.62183241410689 -5.99775175614791 -7.14698462052779 -10.779427094893 -7.21632628007369 -4.62524656815962 -5.94545607133345 -1.07078222794966 -0.892555757002398 3.41567368940873 -0.560892625288531 -2.00541739030318 8.2882189317183
-2.39302675940774 -7.22915499427102 -6.71741526343606 -4.84930460669777 0.231383869864725 -5.49065821387551 -9.53381769873879 -4.88698046424172 -4.23713152625344 -9.36796229102395 -7.37760584571145 -6.64407389380715 -7.57828943946145 -2.66778414466164 -2.39039080359719 3.75270802757957 -0.265684535286642 -4.17965548255227 7.38880212090232
-2.30557297793302 -8.82571457949552 -9.46299218264493 -10.4187149914828 -1.98737000552091 -3.82038735476407 -10.0475048932162 -8.88709496584806 -5.07044266787442 -9.81173180666837 -7.44685219851407 -5.63752411929044 -4.90170334902677 -1.01383828249845 0.701207646456631 5.87348986538974 5.25560618313876 0.18940688046542 9.98944235714999
-2.16826460578225 -9.23382780768654 -7.31351111151955 -10.1350595734336 -2.39464781501076 -4.85916540839455 -10.9716837189414 -10.877338626168 -5.62712691046975 -10.4254495880821 -6.26463530280373 -5.45273421027444 -4.90441153266213 -0.929880358956076 0.269731304862283 5.29018094322898 3.20709016106346 0.220943234183572 10.1459434249184
-1.26777768568559 -8.21206975416704 -7.88971829847856 -10.062848333879 -2.12227178053422 -4.16887975172563 -10.4564926667647 -9.67658162550493 -4.9286491914229 -9.46923757032915 -8.50493550734086 -6.25923085646196 -5.8417351289229 -1.7692253632979 -0.702237371964888 4.2705695585771 3.67778849168257 -1.11571240858598 9.56072401566939
-2.23808286840265 -8.16110609227961 -5.98777006322687 -6.68258665258234 0.350948351079769 -3.32907484227961 -9.39374349767511 -8.59363935643976 -5.77211759740656 -10.8465347116644 -9.1163348978216 -6.61577222997492 -8.19157026464289 -3.18447874242609 -3.14603994542902 2.54142762964422 -0.724870664423161 -4.00833318883722 7.7458362752741
-1.98859123750167 -6.84703163667159 -6.49429420991378 -4.81630043549971 1.11474318937822 -0.832358403639361 -6.67689804597335 -2.7913160757585 -1.86231331391768 -6.3255186514421 -3.50684456391768 -1.67196945710616 -4.19239143891768 1.74456878141923 0.358857111497358 6.19490237669511 4.11133189634843 1.23676772551103 10.9906138940291
0.935604130138049 -3.71998783458363 -4.3685226093639 -4.88840099681508 2.16685107838024 -0.343309367786755 -7.51166340221058 -5.58665272105824 -5.71945759166371 -8.42403217662465 -3.27623936046254 -1.10975262035023 -4.02656551707875 2.12053683887828 0.513193165172229 6.37699702869762 1.40966037403453 0.326845203746448 10.8844986308705
0.0933473153547801 -4.30812286897139 -1.69961189790206 -2.10433029694991 4.24274230436845 1.3758599801497 -5.64199852509932 -4.34445023103194 -2.8218710379167 -7.79522728486495 -4.64032387299971 -2.89600967927413 -7.34317802949385 -0.819910283522173 -2.77926468415694 1.53604293303056 -4.7999212698503 -5.36405396027999 7.65489554838701
0.984534688429399 -3.89941077665849 -4.71238570646806 -4.37626128630205 2.38677353425459 1.18279022736983 -6.72884040312334 -6.69927268461748 -3.9673810525374 -8.65506988005205 -6.21739058928056 -3.34188323454423 -7.05525641874834 -0.420763544602828 -2.09751563505693 1.71931786103682 -2.87132506804033 -4.03897338347002 8.80725903077559
0.901379567926579 -6.20449163263494 -5.18542386835272 -4.69606496637518 1.66051958257502 -1.46288205927069 -7.76016523187811 -6.15605451410467 -3.20492269342596 -7.94653226679022 -5.47549344843084 -3.3432016546076 -6.84586431329901 -0.93027784174139 -2.26850416010076 2.52852152044123 -1.83848478143866 -4.73117544000799 10.4293098276312
1.05843923742121 -3.47908784692938 -4.47013856714422 -4.81926538294012 2.23149679357355 -0.996162431890316 -7.54505540674383 -6.0656719381159 -3.96448900049383 -8.98581315820867 -7.57117273157293 -4.24308397119696 -7.14701272791082 -1.2385463887995 -2.7745456868952 1.89576719457453 -3.75709153955633 -5.27434732263739 9.36016081029718
0.801305424083363 -3.62686573375355 -2.15039287913929 -1.74609600413929 4.4892031062733 -0.185184825550426 -6.39422260631214 -4.25062214244496 -2.48991047252308 -7.52580486644398 -5.29603802074086 -3.0581897388805 -5.3918365131725 0.510993610728871 -2.71480022777211 2.42011035572399 -1.75382839549671 -2.1835731159557 10.3117643703114
-1.05668925372037 -6.18165492144498 -5.57562541094693 -4.77435778704557 2.69735814007846 -1.89886187640104 -7.93227099505338 -4.91288470354947 -3.23889636126432 -8.19134806719693 -7.62585925188932 -3.40407466021451 -6.32288645831022 -0.27459048357877 -2.12848948565397 2.62642575177279 -2.3923959645358 -3.90191554156217 9.40786457928744
0.228487214175139 -4.44102076617154 -4.41850451556119 -4.91875247088345 1.834959229556 -2.28167513934049 -8.13008097735318 -5.0164926442233 -4.87472895708951 -9.54582194415006 -6.92131976214322 -4.9156568440524 -7.51263979998502 -1.44662837115201 -3.57990054217252 1.82833119305698 -2.26887301531705 -2.6486890706149 9.07489796551791
-0.767340373992919 -5.97039289474487 -3.91984243392944 -5.4588324546814 0.383759784698487 -2.55738134384155 -8.64070959091186 -6.2783896446228 -5.39764471054077 -10.4299914360046 -8.65415067672729 -4.26148099899292 -7.89124937057495 -2.02341337203979 -3.29532117843628 0.941897678375245 -4.72441167831421 -5.69202108383179 7.87074117660523
-0.483855550939385 -5.69604999368841 -5.80649310892278 -5.69191867654974 0.767065698450264 -2.26711017435247 -9.29708415811712 -6.93859798258001 -4.53316051309759 -9.63853389566595 -8.43140537088567 -3.89660579508001 -5.7906773740595 -1.53402263467962 -0.572898214513604 3.38716953450983 -1.92882472818548 -4.53819209879095 8.63830059224909
-4.59134390570901 -7.70075705268166 -8.32338240363381 -9.38610174872658 -2.18334105231545 -2.50640394904397 -8.8334265015342 -7.01070883490823 -2.36963179328225 -6.76663687445901 -8.51788809516213 -4.08966543891213 -6.99724676825783 -1.34681990363381 -0.506089236519554 2.30737397454002 -3.63468077399514 -4.44411185004494 9.27014539025047
-3.14896588758989 -7.78936009840532 -12.3972321076827 -10.8522224946456 -2.52935414747758 -2.38941960768266 -9.83829694227739 -6.20585446791215 -3.79098134474321 -8.53423123793169 -7.16842275099321 -2.29543691114946 -6.43054585890336 -0.29645543531938 1.73686403794722 1.87569613023238 -4.24413114027544 -4.75012593702836 8.98661417527632
-5.11649978811091 -8.94151962453669 -9.75012100393122 -10.5281494920904 -2.14419449025934 -3.30774963552302 -9.94476020986384 -7.01562202627009 -4.41622818166559 -9.29513252431696 -6.30665863210505 -3.86635673696345 -8.29698837453669 -1.96030319387263 -0.758820421045478 0.00843726938420986 -4.76945579702204 -4.77488220388239 6.93098842447454
-7.73245537497781 -12.0169993660667 -11.8365870735862 -15.0386039040305 -7.56087982871316 -6.49277985312722 -13.2410155556419 -11.2546664498069 -7.46816170432351 -10.9074775002219 -7.75977432944558 -3.27854454734109 -5.16966927268289 0.911736366965552 1.7481011130593 5.00015246651389 -1.76186478354714 -2.50902474143289 9.9840630271218
-4.28483896255493 -10.5660012245178 -10.8061593055725 -12.0345700263977 -3.37791948318482 -5.15079622268677 -11.8779709815979 -8.83208017349243 -7.82339029312134 -11.5734341621399 -6.76250200271607 -4.94898920059204 -6.292760181427 -1.03558282852173 2.38787527084351 3.65219564437866 -1.83771829605103 -4.00355463027954 9.53088636398315
-2.86413656581532 -6.18069540370594 -8.43466268886219 -7.27571379054676 0.499692093242299 -2.10185324062001 -8.17596327174794 -6.12620245326649 -3.64302908290516 -8.9236420284618 -7.44167219508778 -4.11399160731922 -6.79629598964344 -0.711619247089732 0.424988876689564 1.6998874057423 -3.26034437526356 -3.37733923305165 8.88836778293956
-3.08803234100342 -7.38044605255127 -8.34621868133545 -7.00363597869873 -0.122223472595216 -2.92529544830322 -7.97453174591065 -5.573464012146 -3.62443408966065 -6.84862194061279 -1.84047946929932 -4.95308933258057 -3.19714794158936 3.46092548370361 2.04017391204834 4.78868522644043 -1.28662929534912 -1.40777835845947 11.7230476379395
-4.57507708289407 -8.23408510901711 -9.46005823828957 -8.39495280005715 -0.882024791023948 -4.00614359595559 -9.25477984168313 -5.56670572974465 -5.21315195777199 -9.24288180091164 -5.76886179663918 -6.53305437781594 -4.89127924659035 0.982210133292458 0.532812092520974 4.81862542412498 -1.1444034836509 -1.12479975440285 11.5137629248879
-3.6228516665372 -3.92342120083896 -7.0785172549161 -5.90587168606845 0.718668642911044 -1.11652880581942 -7.74749689969149 -4.47959452542392 -5.88263064297763 -7.17555552395907 -2.18240862759677 -3.39477282437411 -2.9646370974454 3.16480321017179 2.78612774935636 5.57586449709806 -0.235755261507901 0.441082659634677 12.6706978711215
-2.47825367667458 -6.32251866080544 -6.77889187552712 -5.47313816764138 0.121103928305885 -4.06124813773415 -9.26179821707986 -5.88755924918435 -4.82015545584939 -8.29079373099587 -4.39807636954568 -3.36214764334939 -2.52503903128884 2.25731341622092 2.84915034554221 5.63588969490745 0.484162018515846 0.466356919028541 12.1484629370949
-3.42810686284846 -7.3412710016424 -7.97406633550471 -4.06588991338556 0.674960535222834 -4.2099290674383 -7.42080171758478 -2.94239862615412 -3.53926714116877 -6.03208215886896 -0.900703985040838 -1.01262338811701 -1.91287096196955 3.68229333704168 2.06254712885076 4.71146718805486 1.63164274042303 2.09072248285467 11.2301210576838
-3.34815422404896 -8.62931839336049 -8.91387382854115 -6.74329773296009 -0.232652820240368 -3.95979896892201 -8.68628898967396 -5.91828171123158 -4.9365235935558 -7.87926498759877 -2.630115665089 -4.42048088420521 -3.48457733501088 1.70658858906139 1.67954047809948 4.80900462757457 2.52741416584362 0.564250789989124 12.8644173968922
-3.41852695291692 -8.29776698892767 -7.77428752725774 -6.37492687051946 -1.29798442667181 -5.74901515787298 -8.35745364969427 -4.25264865701849 -4.73540622537786 -8.45942813699896 -4.11717540567571 -3.40138370340521 -4.29036456888372 1.00739925557917 1.00885074788874 3.14820354635065 -1.58805591409856 -0.929618185216729 10.8574072664434
-2.52075026252053 -6.38038847663186 -5.68316481330178 -3.97981283881447 1.30368401787498 -3.17846701361916 -6.83498594977639 -3.32965872504494 -4.72931692816994 -6.92213080146096 -1.44900915839455 -3.91171477057717 -3.99819777228615 1.74752023003318 0.68270661614158 2.91892411492088 -2.05038473822854 -1.31649039008401 10.0686013915322
-2.56625639308583 -5.7697113643993 -3.76011549342762 -2.33409963954579 1.08794511448253 -3.97247778285633 -7.54263960231434 -4.28232275355946 -6.22100149501454 -8.14908872951161 -3.63610540736805 -4.5962494503368 -6.07624899257313 0.297482620586049 -0.244032729755748 2.70116342197765 -1.94840704311024 -2.73127256740223 10.0917512286793
-3.21269958669489 -6.21776931936091 -3.99783676320856 -4.58143776113337 -0.320333177393135 -5.96160286123103 -9.5444409197027 -7.36791008169001 -7.28619163686579 -9.59739845449274 -4.35731666738337 -5.9834057634527 -4.77778976613825 0.0397360975092091 -0.260776216333564 2.25737411325628 -2.72195022756403 -2.51797836477106 9.26995689218694
-3.41709914640947 -6.79426398710771 -3.57854667143388 -4.67548194365068 -0.532274393601853 -5.43106284575029 -9.78281226591631 -6.18205657438799 -7.34137931303545 -9.83689895109697 -4.67329612211748 -4.84686866240068 -5.65402045683427 0.0545862631364287 0.52430710359053 3.15700516267256 -1.67918219999834 -1.66461196379228 11.1967113928361
-0.657433015649968 -3.84622810537165 -2.21797798330133 -1.20684860402887 3.3748612577265 -2.38059852773493 -4.60202263051813 -1.14823959523981 -3.99463699514216 -6.35486648732966 -4.37694214040583 -9.10678528005426 -4.79037712270563 0.843884962255306 -2.05820511037653 0.516622083837337 -4.39082382375544 -3.34635589773005 7.83502246683294
0.339760667627509 -4.40885841196233 -3.24632179086858 -1.34170257394964 2.89036453420466 -2.23396217172796 -6.35762702768499 -2.5898867780512 -6.15584480112249 -7.82204925363714 -3.54195510690862 -8.21978294199163 -6.49836074655706 -2.78598129099066 -2.56174384897405 1.66397941762751 -3.70518409555608 -2.35717498605901 9.99502456838434
-2.06656424782493 -5.12242476723411 -3.13316314003684 -2.62495963356712 2.32297165610574 -1.7642819144509 -7.23383681557395 -4.66258399269798 -6.37874572060325 -8.23369567177512 -3.46441809914329 -5.28019110939719 -6.46960036537864 -0.829549477317116 -2.91893546364524 0.77026016928933 -3.14110915444114 -2.71538512490012 10.1836732170799
-0.895694741335781 -5.76324654492465 -6.65253449353305 -6.37824440869418 0.344717017087071 -2.76424981030551 -7.00435067090121 -3.12470627698031 -5.97488213452426 -5.50950814160434 -1.4023571101102 -4.02765274914828 -5.17397881421176 0.122920981320469 -0.192764290896328 1.62172125903043 -1.50308991345492 0.141818991574375 7.75319193926725
-1.16820405613293 -5.48062585483898 -7.22998689304699 -5.95671342502941 -0.324307190288199 -2.73308061252941 -7.93025087009777 -4.48344491611828 -3.61368440281261 -7.4190337527882 -3.00856660496105 -5.12571405063976 -3.82289003025402 1.12447668422352 0.696334136616098 4.31279016841541 1.11741186488758 5.3865835796703 9.03259588588368
-1.17800983949141 -5.38618168397383 -5.33419689698653 -4.22395023866133 1.40350642637773 -0.789696546034378 -5.17451366944746 -1.01500591798262 -0.9378097967668 -4.61244282288985 -0.159931989149612 -2.41523060365157 -2.65806278748946 2.08476558165117 1.77977672056718 5.29784598784013 1.06444850401445 4.33368506865068 11.5735656304793
-2.30686906467784 -7.50886491428722 -7.1941256869923 -5.83158067356456 -0.599595581401477 -4.27531579624523 -8.24714997898448 -4.2921538699757 -4.41512635837902 -5.8575778354298 -0.999816452373157 -1.76990464817394 -1.42634729038585 2.72098966945302 2.78968092311512 4.78220697749745 1.68337675441395 3.32333895076405 11.5179891239513
-1.87683065587824 -7.26611288244074 -7.67990072423762 -6.59869535619562 -0.338054258173162 -3.89048345739191 -7.06719930822199 -3.19647176915949 -4.96254690343683 -7.19590719396418 -2.00256307775324 -4.53378065282648 -3.21127660924738 0.270779054815119 2.38442842310125 5.26292268579656 2.9527439290827 1.51086656397039 11.1492656881159
-1.3314115264199 -5.97931115410545 -8.08642976067283 -7.19421403191306 -0.0422841765663833 -0.6874849059365 -5.73392503044822 -2.18626611016013 -3.33680741570213 -5.39308182976463 -1.08037011406638 -2.32019440911033 -2.6867639281533 2.63109953620217 3.09072859504006 4.8287037155845 2.31652243354104 1.20975859381936 10.5719450257041
-1.87722873687744 -6.06341457366943 -5.54626369476318 -6.44880962371826 -0.528660774230957 -3.7691011428833 -8.75986385345459 -4.74659252166748 -6.37161922454834 -6.84881496429443 -2.00180339813232 -3.77636432647705 -4.66189861297607 0.939101219177246 1.4270715713501 3.21891307830811 1.98734378814697 0.84812068939209 9.81704807281494
1.63752359043468 -2.94433409083973 -6.6130161892284 -8.68867689479481 -0.263471664081919 -0.334713042866099 -7.2380333553661 -6.17128378261219 -6.42163664210926 -6.68953329433094 -1.1148529659618 -1.66078382838856 -4.95478254665028 1.86504357944835 1.45735353123058 2.82547372471203 1.87956231724132 0.117271362651479 9.33504956852306
0.0797608288851634 -3.82271071347323 -7.18870039853183 -8.2510535326871 -0.579401692477141 -2.11135359677402 -7.93840285214511 -7.12989111813632 -3.46819563778964 -7.24248572262851 -4.09194250973788 -3.46393080624667 -4.96249457272616 0.860345164212312 2.19777802554044 3.05611542788419 3.08808068362149 0.299491206082429 9.15643052187833
2.20317549272017 -2.11770348982377 -4.84423928694292 -7.80485444502397 -0.0993357224897906 -1.09167390303178 -7.13522248701616 -4.61019998030229 -4.18600182966752 -8.64574151472612 -4.63115792707963 -3.55387216047807 -5.83320718245073 0.168799348310991 2.13291258378462 3.05234808488326 3.08177465959029 0.817152924971147 8.77337832017378
0.46706269871105 -5.52369810451161 -6.73329855312 -9.30898023952137 -1.83631636012684 -3.92628790248524 -9.83137441981922 -7.87725569118153 -7.73284841884266 -10.6347134243358 -5.01777006496082 -6.32055975307118 -6.13902593959461 -0.97024084437977 1.9276778567921 3.80805753361095 4.38260339390148 -0.0333740841258638 9.04926179539074
1.49152404611761 -3.38853805715388 -5.56396072561091 -10.6400219743902 -3.03668373281306 -3.92400329763239 -9.65924804860895 -9.62140434438532 -8.14618652517145 -10.2766339128668 -4.81520813161677 -6.78341453725642 -7.34017532522028 -1.68857162648981 0.0614932233637013 1.39568168466741 0.644970243627373 -2.15114563161677 7.0835183317011
1.69592790603638 -3.20583600997925 -5.88535947799683 -8.03098173141479 -1.33572835922241 -1.67851324081421 -8.95752210617065 -6.32087965011597 -7.85981435775757 -10.6029650688171 -5.69094915390015 -6.10745878219604 -7.60750074386597 -1.30074758529663 -0.0490233421325676 -0.057860088348388 0.464467334747315 -1.68610067367554 6.06881647109985
0.369045378945092 -3.96014582894065 -7.24495303414085 -9.99672877571799 -1.9088038184426 -1.84926402352073 -9.2303427436135 -7.20071780464866 -6.03643786690452 -9.66073405525901 -4.49720179817893 -6.33172023079612 -4.63941371224143 -0.765863297202369 3.13531697013162 5.49622452475808 4.94540322043679 1.69535839774392 11.0005608818748
1.56561711918224 -3.04091593135487 -5.61606546748768 -8.0742659221996 -0.886895621906628 -1.95581575740468 -8.19595476497303 -4.31332155574452 -6.79990908015858 -7.58891817439686 -2.05420252193104 -3.24372431148182 -2.13730570186268 1.26819852482189 3.45168164860118 4.93028119694103 5.13104680668224 4.05875257145275 12.6003122676503
-0.288763158971612 -4.36278545206243 -8.53882419412786 -11.080207937414 -3.67053806131536 -3.77351199930364 -11.3661462003534 -8.27110111063177 -8.0928860837763 -9.57337581461126 -3.57960140054876 -5.04120456522161 -3.38314449136907 0.876590616052802 3.41362083608454 4.18333137685602 2.99668300802058 2.34933078939265 11.7283815210516
2.50083006945523 -1.35466538342563 -5.09129296216098 -5.82185135754672 0.937544241818514 -0.548524483767423 -8.07723580273715 -7.23111306103793 -5.37516747387973 -7.51917801770297 -1.80981980237094 -2.20148621472445 -2.14233742627231 2.57970656481656 5.45514430132779 5.85935916033658 6.26971758929166 3.78006972399625 12.9339984807101
-0.102688069777056 -3.35435127778487 -5.87482666535811 -7.76086067719893 -0.3725473837419 -2.41045593781905 -9.55484985871749 -9.14036774201827 -7.50207733674483 -10.0852396444841 -4.43294930024581 -5.45066284699874 -4.8497316793962 0.0938127084211864 3.14012122587724 4.12347865538164 4.22668147520585 1.12996459440751 9.94952559904619
-0.552986474470657 -3.91028246446089 -7.64526209397749 -8.64682802720503 -0.297815652327102 1.02503934340044 -6.55152353806929 -6.5893195585771 -8.73520884080366 -8.0845645384355 -4.13168177171187 -5.37551340623335 -4.16416964097456 0.0837589784102022 1.42443814711137 4.42709889845415 3.52294125990434 2.59541287855669 10.8181377931075
1.84954979636452 -0.841705773093484 -5.32615897438743 -6.99157569191673 1.49973633506081 2.05545380332253 -2.80008742592551 -6.78938910744407 -6.73366782448509 -5.16465995094993 -0.691576454856179 -3.61747214577415 -5.47547385475852 0.233197715065696 1.59211113669656 2.86671021201394 2.25962784507058 2.25026848532937 8.72777989127419
0.477652801166879 -1.75367044102062 -5.84577249180187 -6.39231942783703 1.69126631129872 2.50730444301258 -3.67935250889171 -6.5103366244923 -8.48772119175304 -7.82111428867687 -1.95063470493664 -3.8098971713673 -3.61201928745617 1.12519003261219 1.87129713405262 2.54147840846668 3.57785345424305 3.57254530299793 9.98711515773426
0.535625449093907 -2.34393120678988 -5.90661621960727 -6.88930703076449 1.25205802050504 2.78532027331266 -4.38119698437777 -3.96052933606234 -7.75428963574496 -5.93805886181918 -3.89228249463168 -5.01896668347445 -4.78802491101352 0.522108069333164 2.31662749377164 4.23407935229215 3.38457678881559 1.18221663561734 10.8051433476535
-0.276817009665749 -3.52478186867454 -7.00202529213645 -8.39728324196555 0.084810569069603 -0.438413307883522 -5.79191176674583 -8.16920821449973 -6.08676306984641 -9.21295134804465 -3.69782035134055 -4.96149604103782 -5.19397895119407 -0.012754128196022 2.92819626548074 5.04366238333962 2.66636116721413 -0.525703118064186 11.4252770683982
-0.195287314328279 -2.68708571520719 -5.67012557116422 -6.57793768969449 0.971807869997892 0.642267617312346 -5.43306120959195 -8.63964232531461 -6.17904814806851 -8.40474661913785 -2.44378050890836 -3.34815367785367 -4.30123099413785 1.30487099560824 3.19224205884067 4.34090367230502 1.91357079419223 0.333948525515471 11.0869621363553
-0.376024358922784 -3.08110820596868 -7.14093791788275 -7.92924129312689 -0.0488282377069638 -0.644962423497979 -6.08828746622259 -7.00196277445013 -6.21089183633978 -9.00827609842474 -4.27375232523138 -3.9230691129511 -5.6254903013056 0.402894861047919 2.58240497762507 4.16566169912165 3.6438025301153 1.33377636129206 10.958161241358
-1.22645640806718 -3.22580790953203 -5.59305835203691 -5.9102141900496 0.845870252089068 0.85583424134688 -6.42408633665605 -3.30616832212968 -3.86376262144609 -6.78393817381425 -2.61293483213945 -1.91815638975664 -4.11426616148515 1.6693699316545 2.73825764222579 3.41154980225997 4.26873898072676 1.81513714356856 10.3680136160417
0.979881061207163 -5.89470122944225 -7.3220083583485 -8.2081396449696 -1.33903716694225 -3.42793105732311 -10.1971762050282 -8.00542281757702 -6.06252502094616 -9.77957366596569 -5.50847266804088 -3.98116897236217 -5.93989394794811 -0.18130134235729 1.61253334392201 2.81036926616322 4.91402794231068 0.964757693897592 8.93945766795765
-0.0380394242026583 -3.4222843430259 -6.58007357337258 -6.37585375525735 1.01101758263328 -0.233472087166525 -5.94053766944192 -3.04294893958352 -2.77879641272805 -6.3019287369468 -2.24857447364113 -4.4976074478843 -3.83030245520852 0.56772687218406 2.60868909142234 4.95135094902732 7.63963963768699 3.28666760704734 11.4029185988686
0.175055347789417 -3.43759838451039 -7.58652607310902 -7.81117550243031 0.0221279491077766 -0.491665996204723 -5.94304958690297 -1.97045246471058 -2.31761089671742 -6.43493763316761 -3.03980556834828 -4.12723080028187 -5.40989605296742 -0.210814632068981 0.277714573253284 2.28995593677868 3.55265697132457 1.43470271717418 8.33977111469616
0.313509932431309 -5.04085446271029 -8.24278355511752 -7.90771008404818 -0.830332764712246 -1.43479443463412 -6.58288288983432 -3.88917065533725 -3.10037518414584 -7.70832158001986 -5.77422047528353 -4.58766079815951 -5.21594906720248 -0.192589768496426 3.03926180926236 4.71589755144986 4.75386237231168 2.20777606097135 11.1825666340915
0.587399135936391 -3.8530706058849 -6.6262696873058 -8.55543457378041 -1.18974815715443 -4.47893272746693 -9.02768074382435 -7.00031601298939 -5.53951393474232 -10.0731423984874 -5.84749924052845 -7.68312965739857 -5.82344375957142 -2.52814422954213 -0.746796954761852 1.81496299396862 2.50912727009166 0.106426845897328 8.27619899402965
-0.858621302517978 -5.47992104617032 -8.67233437624845 -8.53865593996915 -1.23739785281095 -3.25034493533048 -7.87647217837247 -3.77512520876798 -4.93809670535001 -7.37679261294278 -1.50382012453946 -3.99785584536466 -1.84686822024259 2.01032477292148 3.15338164242831 4.73108607205478 5.79447775754062 4.19096594723788 12.640790757266
-0.723092408613724 -5.28303846879439 -8.53157362504439 -9.10970816178755 -2.21516546769575 -4.77036795182661 -9.72977385087447 -6.14312109513716 -5.95208868546919 -8.29210218949751 -2.68921217484908 -4.64216360612349 -2.17444166703658 0.789398817582565 3.54483762220903 4.19064298109575 4.91842713789507 3.33349862532182 11.8258382363753
1.2959395755421 -3.17609297145497 -7.2804649959911 -9.21611486781727 -1.32608305324208 -2.80741392482411 -7.57577978480946 -5.14724050868641 -4.65220724452626 -8.6771763454784 -4.64576422084462 -4.64972006190907 -5.93321310390126 -0.259806502949107 1.88948548923839 2.3441745151173 3.36516679417003 0.23253549229015 10.3008185733448
2.6986946886236 -2.7225585157221 -5.5793757612055 -6.74682571237738 1.14664314443415 -1.58898879831488 -6.03026153391058 -3.17238380258734 -4.05951263254339 -5.51510764902288 -0.799169080907649 -3.77754165476019 -3.23424865549261 1.93209121877497 3.84780739003962 6.60458706075495 6.59972141439264 2.33713195974176 13.486139756983
2.96626050255515 -2.19033472754738 -5.36641924598 -5.84868853308938 1.08011586449363 -1.28683130957863 -6.43152277686379 -3.32501070716164 -3.9244026444175 -6.89486353614113 -2.0996898911216 -4.31716006018899 -4.39888041236184 0.628894398429178 3.48908002159812 4.28194482109764 4.20759446404197 1.75093228600242 11.4391661383889
-0.372362492301246 -3.90588414452293 -8.01906239769675 -7.26470982811668 0.0852276108481682 -1.72928845665671 -7.35681569359519 -4.17219388268211 -4.11076581261375 -7.17627179405906 -2.01829564354636 -3.80526006005027 -2.77737080834128 1.95453608252786 4.23582995154641 5.98874533393166 5.95917189337991 3.65734064795754 12.5017601273277
0.870634139667857 -2.2488936771046 -6.21933740269054 -6.64101976047863 0.993463576923716 -0.763650833476675 -6.49063867222179 -3.38648027073253 -3.0100135196339 -5.82804483066906 -1.59810060154308 -3.6273173679005 -4.18547242771496 0.638410628925669 2.53693205226551 4.2557974468578 4.45044809688221 1.03789907802235 10.9488945614208
2.21212329864502 -1.36009654998779 -5.10599384307861 -3.75580081939697 3.13666477203369 1.09558048248291 -4.67023525238037 -1.22433910369873 -0.700338935852052 -3.14990100860596 0.802140617370604 -2.3252893447876 -3.6414457321167 1.9778169631958 1.93419208526611 2.42905559539795 4.4881118774414 1.58812465667724 11.1211904525757
0.862316001545299 -3.52219785343517 -7.25984967838634 -7.19972623478283 0.893863547932018 -0.790044914592396 -6.09433187137951 -4.16172422062267 -1.87136090885509 -4.38030446659435 0.937084067951549 0.23627268184315 -0.861038338054311 4.72757803310047 1.87702165950428 3.24441896785389 6.59037672389637 5.62720095027577 11.9964483867992
2.66674930399114 -2.02193515950983 -4.70353954488581 -5.57738369161433 1.74500781839544 0.0576127225702443 -5.17431133443659 -2.09197300130671 -0.616253549402412 -4.09291904622858 0.363627737218682 -0.723393136804756 0.437751119787041 5.16378146951849 4.54987556284124 5.553325956518 7.94589645212347 6.55002528970892 13.7574380094355
1.96722583770752 -0.671858024597167 -2.58067722320557 -3.09161586761475 4.44163970947266 2.19743137359619 -3.36695117950439 -0.417019081115722 -0.0307523727416985 -3.83029956817627 0.406179237365723 -0.533523750305175 -2.06740589141846 3.54166870117188 2.86237316131592 4.97617702484131 6.20369033813477 3.70802574157715 12.2863862991333
0.889028375799004 -2.74558466131037 -4.06585901433771 -3.44956224614924 3.11355382745916 0.443885629827324 -4.43023126775568 -1.23728960210627 -0.699899846857246 -5.16230409795588 -1.83012216741389 -2.50705736333674 -2.52703874761408 2.39429647272283 3.50036031549627 4.84741765802557 6.4783256704157 4.3135250264948 12.4718549901789
0.558216511119497 -1.59513813365589 -4.68833309520375 -5.46932560313832 2.14201778065075 -0.62820965160023 -5.58273083079945 -2.52934795726429 -0.747279704700816 -5.04231411327015 -1.9349418293346 0.0417770732532858 -2.34431606639515 3.92910045276989 3.61534446369518 5.98777812610973 7.39284080158581 3.60930675159801 14.1648582805287
3.62603207501498 -0.149611273678865 -3.49724845019254 -2.37781409350308 4.45289154919711 1.28765221509067 -3.33637885180386 -0.0462100895968334 -0.668316641720857 -4.95819739428433 -1.56376151171597 -0.702330389889802 -3.00952033129605 2.68147011670199 2.67950745495883 4.60576077374545 7.88838406476108 3.92428418072787 12.2340533343228
3.00219422253695 0.103470620242032 -0.74703520861539 -2.12935942736539 4.77154141339389 0.470633324709805 -4.09622496691617 -2.68957060900602 -0.126984778317539 -4.96279639330777 -3.87311286059293 -1.18388098803434 -5.15518111315641 1.38502770337191 0.495455559817227 1.57570725354281 2.00204735669223 -0.559876624020664 9.36039906415072
2.15082745118575 -1.43960948423906 -1.77940555052324 -1.82963748411699 4.0046835379167 -0.638128237290815 -5.2541579766707 -4.59636111692949 -2.27086635069413 -6.99211116270585 -3.30826373533769 -2.93845363096757 -5.03386493162675 1.31052593751387 2.33445171876387 2.03051189942794 -1.77195544676347 -1.20718951658769 9.02894501252608
[truncated: 7,893,768 more chars]
