# Supplementary material for: Conformational ensemble-dependent lipid recognition and segregation by prenylated intrinsically disordered regions in small GTPases
Source: Commun Biol. 2023 Nov 2;6:1111. doi: 10.1038/s42003-023-05487-6 (PMC10622456; doi:10.1038/s42003-023-05487-6)
Supplement: Supplementary file 4 — Supplementary Data 2 [file 42003_2023_5487_MOESM4_ESM.zip › Fig4/Rheb.txt]

-1.70038362849843 -5.07718798030507 -9.05087419856678 -12.5623678814281 -13.4189619671215 -6.92505594600331 -9.24345156062733 -4.45958086360585 0.331137215007434 1.32794812809337 4.47465089451183 10.5798926700245
-1.1125263040716 -4.4561485117132 -8.99560583288019 -12.6448139017279 -12.0774349039251 -5.68279493505305 -7.61417806798762 -5.02627981359309 0.320340746099298 1.85318147485906 4.03449212854559 10.7940040761774
-1.8011961330067 -6.2429685939442 -10.534951244701 -14.1175546992909 -12.3201837886464 -7.04137900959362 -9.81827834736217 -6.05977538715709 -1.08805946003307 0.254786456714978 2.20358559001576 9.23451420177113
-2.97012995806607 -7.84481143084439 -11.7750520619479 -15.2157735737887 -13.6403798970309 -7.76452731219205 -10.0812635335055 -5.58224963274869 -0.752720824154942 0.388489731875332 2.81062413128939 8.47505379590121
-1.27783569856123 -5.62235626740889 -11.1006906942888 -14.0169218496843 -12.2880094961687 -6.58710846467451 -8.79792007966475 -5.45530876679854 -0.44718536897139 1.22698607878252 3.03435149626299 10.1437579675154
-6.07367109818892 -12.061593766646 -15.8284165815874 -19.0121362165971 -15.2706887678667 -10.8915097670122 -10.7486073927446 -6.18962072892623 -0.581189866499468 0.885811094804243 3.46170831160112 9.42599988417192
-4.52595629258589 -10.0277205900712 -13.9679213957353 -17.3803359465166 -14.9253608183427 -9.7584544615312 -9.713544030623 -5.90241541428999 -1.06788744492964 1.29260335402055 2.88903317884965 9.63533673719926
-4.71949193260886 -9.15879056236961 -13.5472221114419 -16.0909690596841 -14.0791015364907 -10.0934009291909 -8.83457371971824 -5.7213077285073 -1.07290265343406 1.21911242224953 2.56331064917824 8.78039744117043
-2.97965878573331 -8.70860737887296 -12.410454455289 -15.4753653439608 -14.6604010495273 -8.80951756564054 -7.94968861666593 -6.22374600497159 -1.63201397982511 1.31995898160067 2.47020846280185 9.21498804959384
-3.9204630244862 -9.28765243183483 -13.099709926952 -15.157327114452 -13.0068106044423 -9.17826217304577 -8.67268508564342 -6.11100524555553 -0.970677791942251 1.58419090617787 2.54928833354603 9.6289344440807
-12.7232118693265 -14.7864442912015 -15.844313248721 -15.9299570170316 -16.4528223124417 -10.8650423136624 -11.8472581950101 -7.58717976483432 -2.09271298321811 -0.0434862223538488 1.56328524676236 7.5218938740817
-11.2599724509499 -14.1339577414773 -14.04459845803 -15.4030579306863 -14.6020020224831 -9.101389763572 -8.58236777565696 -5.74980628273704 -0.194620964743873 0.984856726906518 3.49812996604226 9.81828129508279
-5.52557251670144 -12.1113288185813 -14.6970717690208 -14.4438788674094 -13.7633483193137 -7.55455849387429 -10.4811236641624 -5.52198097922585 0.250531456687234 1.63647773049095 3.80416610024192 10.6247256018899
-11.784895697507 -13.7100704106418 -12.995589056882 -15.8248279484836 -12.7678287419406 -9.06474951830777 -7.87184409228238 -6.1486308964816 -0.725256720456208 1.18272133740512 2.92615624341098 9.58962460431186
-12.728310992501 -15.7551016113975 -17.1492513916709 -14.4735464356162 -10.3603109619834 -7.95883124091408 -8.2428201935508 -4.52023642279885 1.23517853996971 1.72108514092185 3.91802460930564 10.4153114058755
-16.252732294256 -14.7388048345392 -11.2533502752131 -13.8929224187678 -11.9752626592463 -7.20787717645819 -8.26563550775701 -4.82665921991522 0.314793569391423 2.31160066778009 3.92875192815607 11.7681007211859
-15.369184476679 -13.4381236856634 -14.2877292459661 -13.0146579569036 -9.28357313329523 -4.77055929357355 -8.58126829320734 -3.91525266820734 1.27463914697821 2.86331369226629 5.37654878442938 11.1864280874079
-10.6384092504328 -10.9551683599299 -13.2304445440119 -11.6513315374201 -8.02719365900213 -4.99503003900701 -6.44438993280584 -3.24488508051092 1.89535082036799 4.25604570562189 5.97280157262629 12.7570909326727
-12.6609699856151 -14.5927250515331 -11.6241238247264 -12.878354323994 -10.8280060421337 -4.84477354396473 -8.17839170802723 -2.23194052089344 1.94783280979503 3.85504792820324 6.03950189243664 12.7602813113819
-16.2032423626293 -13.056998313557 -12.5148573528637 -9.94526773799549 -6.51851183284413 -3.21980768550526 -7.09033876765858 -2.21020227779042 1.74403089176525 4.77324575077404 6.48834127079357 13.1338447917591
-16.0473952726884 -13.8548980192705 -8.33930353684859 -8.73570208116011 -5.56296877427535 -2.32844881577925 -8.167254968123 -3.07088236375289 1.89081998304887 3.97240682081743 6.30293889479204 12.4861368699507
-16.5341678966175 -14.6673237193714 -8.42714847217907 -10.0253864635121 -7.33131564747204 -3.40771258961071 -8.81769527088512 -3.53237117420543 1.59370266307484 3.62378918040882 5.54589115489613 11.5589660297741
-14.8779555234042 -12.5831976803866 -9.2234488400546 -7.72065266695889 -5.6365347775546 -2.15618619051846 -8.20104321566495 -3.80871113863858 0.69114771756259 3.68756953152743 4.90787306698886 11.5202206698331
-16.2866825884039 -11.4010376756841 -8.54441307241266 -7.02289436513727 -5.30255935842341 -2.71852348501032 -7.66462371999567 -3.79934356862848 1.09095718210394 4.05674125497992 4.98871948068792 11.6181130582636
-19.5387519836426 -15.6240829467773 -9.93589820861816 -10.7073959350586 -10.1496585845947 -4.54737701416015 -9.17457427978515 -4.04921188354492 0.786527252197267 3.09261283874512 4.79550228118897 11.3874698638916
-16.9202147137035 -14.2381163250316 -8.34477716792713 -9.27408319820057 -10.5751925121654 -4.73823458064686 -9.88263231624256 -4.26952082027088 0.70825856815685 2.4490537036549 4.34173959385265 10.2230157245289
-14.6654780734669 -16.0993731845509 -11.1605990756642 -11.1574767459523 -10.5078986514698 -5.05880387913097 -10.1892512668263 -5.58332475315441 -0.539606415141712 1.83106581081044 3.63291136134755 10.0816246639599
-12.2437239213423 -11.9187193437056 -6.3031473679976 -7.22304635481401 -8.3299093766646 -3.36517816023393 -9.16636567549272 -4.73975282148881 0.0250501112504438 3.05786222978072 3.76724714799361 10.7355727629228
-14.5819272128018 -11.4764279452237 -6.82722369107333 -6.28579798611728 -9.45851031216708 -4.20894328030673 -9.42914858731357 -4.4718808260831 1.18412312594327 2.72635182467374 4.94869050112638 10.9383145245639
-20.9934250051325 -16.1299720937555 -12.8209320241755 -11.3997188741511 -9.55389177148992 -5.63080941980535 -10.3083912069147 -5.27457391565496 0.420994169061835 1.8802436655218 3.53914488012141 10.3572925394232
-16.5532543182373 -17.3421184539795 -11.251290512085 -13.7034656524658 -13.6876766204834 -7.42268486022949 -11.2417213439941 -5.72219009399414 -0.535420608520507 0.760836410522462 2.873974609375 9.20073299407959
-15.6142520384355 -14.5678958372636 -10.7533511595293 -5.87262720628218 -4.7262076811357 -5.59002871079878 -9.64897150559859 -5.15709108872847 0.470655493302779 2.35589032606645 3.94495397047563 10.7657375855879
-15.8042521736839 -9.93373444297097 -11.8763156197288 -6.56087830283425 -6.71874954917214 -5.67540123679421 -10.2153830788352 -4.99604943015359 -0.396352317116477 1.92107817909934 4.10960814736106 9.78990123055198
-15.7458875482733 -13.0489385431463 -8.80799654180353 -4.12613847905939 -3.41064623052424 -5.23001840764826 -9.6560113733465 -4.55013826543635 0.456583231145686 1.68719121759588 4.46994993036444 9.88032743280584
-15.642206139998 -18.3167361692949 -13.0978946165605 -9.70244974656539 -10.2229880766435 -5.99896807237105 -8.46116251512007 -4.54559511704878 0.125839285417037 1.62489514784379 4.04589944319292 9.46200948195024
-15.9637258789756 -14.1448171875694 -13.6953237793662 -9.88323195197366 -9.72037298896096 -5.1650369904258 -9.80988104560159 -5.15264494635842 -0.260381533882835 2.14068619988181 3.82283608696677 9.76454369805076
-12.9869082971053 -16.3903773827986 -14.9451030297713 -12.2199252648787 -7.86990962461992 -5.78185878233476 -11.7431758447127 -7.36377749876543 -2.32475886778398 0.300964017347855 1.16833271546797 7.62173141999678
-4.86011056033048 -11.0398953351107 -12.5660851391879 -13.4354241284457 -10.6399834546176 -7.5697358044711 -12.4195855053988 -6.38371972170743 -1.36292771426114 0.804800709811126 3.40102644833652 7.67792483243075
-3.56063824566928 -8.5573957529935 -11.3222635355863 -14.0588567820462 -11.1309450236234 -7.08410435589877 -10.9070070353421 -4.46635418805209 0.66008395281705 2.64860171404752 4.97408503619107 8.37716693011197
-3.15641808943315 -8.6032679124312 -11.2326719804244 -11.4205629868941 -11.9618513627486 -6.66700768904252 -10.6880667252974 -5.59528184370561 -0.254453901811079 2.39783262772994 3.45999693437056 9.77635263963179
-6.64999420859597 -11.247291877053 -11.6196864388206 -10.8851493141868 -12.9142897865989 -8.39695389487527 -12.4934867165305 -6.77344925620339 -1.16155655600808 1.01720778725364 2.5053879477761 8.01845710060813
-7.22721966830167 -11.0066405209628 -12.9314471158114 -12.7048464688388 -12.065072146329 -7.07299908724698 -11.4339037808505 -5.54013928500089 -0.100302782925692 1.84506884488193 2.96658602627841 9.15152445706454
-5.74225450862538 -11.2145922314037 -14.3819353710521 -13.8759119640697 -14.904308570515 -9.5031550060619 -13.8040506969799 -7.21345354426991 -1.53212190974842 0.347282158244742 2.85801480900158 7.1020114291798
-2.4092792077498 -7.08991847471757 -11.3774608178572 -13.0285705132918 -14.6698669000105 -8.76320300535722 -12.4601844354109 -5.94136462645097 -0.685066561265426 1.27271046205 3.63144459290938 7.85833706422286
-5.52685336199674 -7.89397029009732 -13.0275667103854 -16.4619539174167 -17.0341012868014 -13.0717409047213 -12.2224328908053 -6.69206027117642 -1.21555117693814 0.143667420473967 2.5699560252103 6.14102383526889
-4.14062797372991 -9.78960716074163 -12.1755400831049 -15.006926649267 -13.7425032789057 -8.70200263803655 -12.5178595716303 -6.10737525766546 -1.42069923227483 -0.0825053388422177 0.659155732935126 8.2896765535528
-2.62651530179111 -7.56196680935946 -10.8099335757169 -11.2874421206388 -13.6661461916837 -9.4689282503995 -11.6930970278653 -6.31743327054111 -0.254822644320402 -0.0213727084073163 2.73129757967862 6.96421441164884
-7.12872358668934 -13.5289787899364 -13.206133330952 -10.4306320797313 -13.8583092342724 -10.6108002315868 -11.7150692592968 -6.15455480922352 -2.46272131312977 -4.61648794520985 -0.981325591694226 4.4073653567921
-6.95903357592496 -11.3607211979953 -14.5943904790011 -17.5824390324679 -15.951667395505 -12.7977023991671 -11.3836971196261 -7.3597637089816 -1.55503043261441 -0.0666118535128497 0.108869942751799 6.39497509869662
-8.96802629991011 -13.9653693632646 -10.9351245359941 -12.7465697722002 -13.7886840300127 -8.7169562773271 -10.6098681883378 -5.60070147080855 -0.390902657942338 -0.817214150862259 0.734314779801803 6.91780744032426
-4.50718477422541 -10.642856389826 -12.5984552210028 -9.70297220403498 -10.2388150995428 -9.15361002141779 -11.8820379083807 -6.44255998784845 -1.4299543207342 -0.716417104547673 -0.283473760431463 7.26776811426336
-7.91724500656128 -13.3188696861267 -14.0600462913513 -15.0991812705994 -15.3325224876404 -10.1217070579529 -9.55420789718628 -6.98030004501343 -2.06174001693726 -0.491719341278078 -0.433278179168703 8.26256742477417
-16.0198072173379 -16.4618695952676 -16.2161344268105 -13.4837812163613 -11.5084699370644 -10.3832677581094 -7.92389237663962 -4.97692620537498 -0.191899655082008 2.03496802069924 1.29486906745217 9.6185079834678
-14.3462408759377 -13.0126417853615 -12.5866545417092 -7.70277964852073 -6.23186862251975 -5.71554934761741 -7.07428157112815 -2.03281199715354 -1.0533350684426 0.833194854042748 -1.58968913338401 8.89976895072244
-12.6622190822255 -11.5556974757801 -16.1525373805653 -12.7298994411122 -10.8273935664784 -10.853762661327 -6.79272178303112 -5.00209716450084 -1.33067611347545 0.466370547901501 -0.506978069652209 8.87841221202504
-13.7229716300964 -11.1731841087341 -14.5029627799988 -13.1345965385437 -10.0379912376404 -7.99494428634643 -4.15219755172729 -3.95311803817749 0.0429547309875495 2.85764055252075 1.22609643936157 10.4580491065979
-19.5473372632807 -15.1578337842768 -16.0972907239741 -14.2226760083979 -11.363259046728 -8.66161414926702 -4.14404365366156 -3.80902549570257 -0.691845625097102 3.70697715932673 2.37526825124567 12.0039966409857
-18.6564615162936 -13.4485338124362 -16.6162012013522 -14.5323160084811 -10.1402910145846 -8.49296740618619 -4.49169901934537 -1.54490641680631 -2.01242617693814 3.40016194256869 0.354112824526702 10.6686584559354
-19.30350002809 -14.9788387732072 -15.69856152101 -15.4498432592912 -12.1006115393205 -8.51707348390059 -4.59360775514082 -3.98226246400313 -1.04628834290938 3.11031833128496 1.57791247801347 11.3471871896224
-11.6357882152904 -12.1353361736644 -15.8120749126781 -14.5939428936351 -13.3054602276195 -9.16668535579334 -6.67965341914784 -3.51820970882069 -0.436659110676157 3.73215650211681 2.12368940006603 10.6714103091847
-12.1039459315213 -10.3860714045438 -12.6665165034207 -10.5932437983426 -6.97717591199008 -3.28239746960727 -1.11239930066196 -3.72004052075473 -0.42213555249301 3.75672034350308 1.44200781908902 10.0866849812594
-10.9613478920676 -5.37817604758523 -5.84272606589577 -5.64349014975808 -3.73112519004128 -1.41108162619851 -0.379223181984642 -2.99362595298074 0.288003609397194 4.40976683876731 1.90013663552024 8.73104636452415
-6.15508158423684 -5.20251734473489 -10.1843345902183 -10.2650898239829 -6.10726626136086 -2.71786005713723 -0.282120539925316 -4.458952739022 -2.57105143286965 2.20568768761375 0.828726933219215 9.12227742455222
-5.96962253397161 -12.4027508909052 -11.8789986783808 -9.43671886270696 -5.0851411039179 -3.47721378153021 0.997740823572332 -1.47375957315618 0.335658151453192 6.09530170614069 2.84873684102839 10.6634484117681
-6.87264530008489 -11.4557389432734 -8.35716144388372 -5.94130222147161 -3.93056575601751 -4.7371186429804 -0.81312648599798 -3.40203182047064 -1.01272289102728 4.80556019002741 1.35399158651179 9.18652160817927
-6.2798360304399 -5.93414625688033 -4.2164700941606 -7.00386557145552 -3.20972952409224 -3.51067480607466 0.734888701005417 -1.87285742326216 -0.96032652421431 4.9757439179854 1.78466668562456 9.5145565553145
-5.07088084654374 -8.92308803038163 -9.93381686644121 -10.5984859033064 -7.85261340574785 -3.0047568841414 -1.57841105894609 -2.91942210630937 -0.456733660264447 4.80627922578292 2.06875233216719 9.52350334687667
-5.30009870529175 -9.40582494735718 -6.47560911178589 -8.84584455490112 -6.24967031478882 -0.790455150604249 -0.894897747039796 -1.29563932418823 -1.14394788742066 4.77847261428833 1.50294847488403 9.44462080001831
-12.1043415763161 -14.0109539725564 -9.55892379067161 -10.34296614907 -7.02249343178489 -3.13998038552024 -0.318759987571024 -1.70222098610618 -0.473440239646219 4.9501389763572 1.32827370383523 9.88556854941628
-7.55739856199785 -13.4841258569197 -9.79521251158281 -10.395184282823 -6.72366595701738 -5.51032710508867 0.902735944227739 -1.7052581353621 -1.10905719236894 5.06391357942061 2.44782566590743 10.3423101858659
-7.22220968766646 -11.6403558210893 -6.63557028336959 -8.94578527970748 -5.84029364152388 -4.71126532121138 0.551199202104048 -1.54514860673384 -0.235639329390093 5.34889340834184 2.93348145918413 10.8611662431197
-9.932619155537 -14.0799255977977 -9.5502834926952 -8.21840483058583 -5.44783979762684 -6.81215864528309 0.215894638408315 -1.98491293300282 -0.197059692036021 5.11908525120128 2.46492189060558 11.1704816211354
-8.3106503833424 -11.1262975085865 -6.10586599003185 -5.85942128788341 -1.71808293949474 -5.27432492863048 1.86346575130116 -0.808826958049426 2.26764055598866 6.95677324641835 5.0690168987621 12.3479818951
-15.9608227296309 -16.5658833070235 -13.720660833879 -10.9281364961104 -6.92568746046587 -6.69341817335649 0.502178521589798 -1.51183858351274 -0.0813232942061006 5.53072771592574 2.8996451811357 9.96695742173628
-9.17693467573686 -14.6599821610884 -9.92941232161088 -10.4565233750777 -4.91446633772416 -6.63008637861772 -0.343785719438031 -1.72063394026323 -1.92129083113237 3.96977095170455 2.71881346269087 9.32399515672164
-10.9564342325384 -16.5043163126165 -14.4571018045599 -10.4769496744329 -6.76683996373957 -8.62368963414972 -2.46541975194758 -4.08351324254816 -3.34666631872004 2.36048127954657 1.06620981043035 8.12628175562078
-15.7832195975564 -17.8223850943825 -13.3427059867165 -11.401421807029 -6.65575148842552 -7.37604644081809 -2.5850136496804 -4.39521720192649 -3.13415839455345 2.43397019126198 0.727656104347922 7.55628845908425
-19.1709413788535 -17.9204225800254 -14.5640802643516 -9.67262556769631 -7.91450789191506 -9.55235579230569 -4.44156172492287 -4.39879515387795 -3.14258864142678 1.99780556938865 1.37654778740623 7.60675618431785
-17.2967357982289 -16.1573124278675 -14.1150951732289 -9.70248607288707 -6.89800265919078 -7.64742091785778 -2.82473758350719 -3.98957828174938 -3.18960193287242 2.19201847423207 0.816537822376599 8.07755085338246
-16.0517525239424 -15.6914505525069 -12.3615555329756 -8.72220654921098 -4.69749684767289 -8.2494873567061 -3.08861775831743 -3.68761487440629 -2.73674245314164 3.35029749436812 0.47132257981734 8.66961245103316
-15.2771955143322 -12.2763257633556 -10.8463941227306 -6.18267876018177 -6.15731674541126 -8.57506233562123 -3.17828613628041 -2.60060173381459 -1.739832461964 4.13752502094616 1.80638641010631 9.19803184162487
-16.4636417215521 -15.6898685281927 -14.2668224161321 -10.5387340372259 -6.55930669957941 -6.51501234227961 -2.23094328100031 0.622450273687189 -1.15639646703547 5.60405008142645 2.49598924463445 9.9980034047907
-14.3827256376093 -15.9883546048945 -14.7048424894159 -11.9378747159784 -7.39183513467962 -6.33816806619818 -1.51318446939642 -2.35944835489446 -1.75307742899114 3.96716221029108 1.29357250387018 9.08020981008356
-15.1539948983626 -16.4202531381087 -13.9464944405989 -12.1678498788313 -7.44775901274248 -8.29942260222002 -4.16225371794267 -2.18110595182939 -1.04721961454912 4.61531223817305 1.37859978242354 8.69411720796065
-14.9381421002475 -16.4940464886752 -11.5429814251986 -7.1767971905795 -6.30977181521329 -9.56483773318204 -4.32639435854825 -4.8324311169711 -3.89351777163419 1.44875212582675 -1.68825844851407 6.85296317013827
-18.4683372237466 -17.583506748893 -12.6538879134438 -8.14021603844382 -6.16098134300925 -8.75528447411277 -4.10991017601707 -3.40402714989402 -1.6385928847573 3.53052599646828 0.877529933235863 8.75441248633645
-20.4658825787631 -20.8484661969272 -15.725072184476 -11.4744084271518 -9.51111153689298 -12.3256848248568 -8.09119538393887 -6.19039086428555 -4.80035142031583 1.23996992978183 -1.81602028933438 6.20737429532138
-17.5665181073275 -15.0849621686068 -10.8899319562045 -9.45468453493985 -8.27423600283536 -10.5291035565463 -6.94686440554532 -3.43848160830411 -1.66438988772305 3.89505453976718 0.585427006808196 9.37202616604892
-13.2472123839638 -17.677735302665 -13.0506372191689 -8.3854226805947 -5.69286248467185 -10.7266969420693 -7.77504060051658 -3.99793145439842 -2.20719048760154 3.91224005439065 1.81935599066994 9.87013724066994
-12.8089066071944 -15.895542196794 -11.5337105317549 -7.57206731276079 -4.99367337660356 -10.4946938081221 -7.84762769178911 -5.6628304048018 -2.2863770051436 2.74241632981734 1.94206423325972 9.51826853318648
-8.72037498300726 -12.1729201490229 -11.2157248670405 -6.87739555185491 -5.15534011667425 -10.4251898938959 -8.19773666208441 -6.058111112768 -1.67520324533636 2.23689087087458 1.24511345083063 8.27816303426569
-10.7208151557229 -8.64071414253928 -12.1164393164895 -11.7699961402199 -9.42873332283714 -13.1078562476418 -9.97757861397483 -6.13159892342307 -2.74122187874534 1.78907826163552 0.39717152335427 7.60638764121316
-11.4667661840265 -15.1042612249201 -12.6788614446467 -12.9297846013849 -8.51750737970525 -12.6928804570978 -10.6499021703547 -7.63982946222479 -2.82414228265936 -0.148689096624199 -0.156101053411309 6.72403162175959
-9.59068213376132 -15.4199439135465 -13.0305434313687 -9.7131815997037 -10.0216475573453 -13.4673071947965 -10.155963048068 -7.29518233212558 -2.83682166012851 0.497063532742587 0.0664528760043055 7.34522523013028
-14.6950310620395 -14.4812172803012 -14.7372597607699 -10.4485634717074 -6.57053841677579 -8.80530251589688 -7.59009255495938 -7.8070820721713 -3.95104302493009 0.0759364214810461 -0.691262141141024 6.64232550534335
-12.5207191987471 -13.994882254167 -14.7314659638838 -11.2491432710127 -8.21179166273637 -12.0022522492842 -8.22310224012895 -7.52091947035356 -2.81653371290727 0.557352395491165 -0.660943655534226 7.0663646177812
-8.39242026589134 -12.4528584220193 -14.3991894461892 -12.3778347708962 -8.42388579628684 -12.2885937430642 -9.14957663796165 -5.18678138039329 -1.95765921852805 2.24862244345925 2.55505707480691 8.37821819999001
-7.8192083011974 -11.885221637379 -11.9428426395763 -8.16783348430287 -5.15525261272084 -10.8595544468273 -9.31723610271107 -5.49966255534779 -0.577793277393688 2.53794463764537 3.69033988605846 8.84733184467662
-14.2640567779541 -18.1445690155029 -14.8378673553467 -10.8085418701172 -7.29286346435547 -10.1111274719238 -7.8045783996582 -5.63609466552735 -1.35861358642578 2.30668296813965 2.63168563842773 8.7844985961914
-14.3091058470986 -16.6188783385537 -11.6628160216592 -9.95879456780174 -10.1050538756631 -11.4530057647011 -9.35840890190818 -5.89407250664451 -2.49395844719627 1.55419447638772 1.58736517646096 7.88076498725198
-18.0640061985363 -14.9329446445812 -10.8347695957531 -9.29772125590931 -9.4122575413097 -12.9518083225597 -8.16500984538685 -6.08899628032338 -2.33199440349232 1.58068145405162 1.22551787983287 7.10363353382457
-18.3493124181574 -13.4081388646906 -10.2333360845392 -6.73795949762518 -5.6765886480158 -10.8296858007258 -8.75196897333318 -5.48060476129705 -0.278915994817559 2.12534654790705 2.97269952947443 8.48021162206476
-16.2126854549755 -11.539711822163 -6.3733547817577 -5.89328085292469 -5.91747175563465 -10.2164047848095 -7.25680052150379 -3.71849333156239 0.380528580058705 3.98975480686535 4.16994203220714 9.462280403484
-17.1333537361839 -11.4649024269798 -7.16686775901101 -4.99624588706277 -6.68032791831277 -11.3651271126487 -8.4787917397239 -4.57643845298074 -0.546300437233665 2.89675566933372 3.18225333473899 9.02734420082786
-11.7380588011308 -11.9712436155839 -5.80987810655074 -4.3996207670732 -7.1821906523271 -11.5653960661455 -8.89312243028121 -4.27983164353804 -0.0664012388749562 2.77866101698442 3.30551457838579 9.70336461500688
-13.4185069864446 -11.5164512460882 -5.42270506078547 -3.54277837926691 -5.55256498510187 -10.90122831518 -8.75730360204523 -5.02425420934504 -0.00291288549249913 2.95463907068426 3.18893968408758 9.69584237878973
-14.0640482469039 -12.7741083665328 -6.92519517378373 -4.47912354902788 -7.33483071760698 -11.9511065049605 -9.96569009260698 -5.29546494917436 -0.78721185164018 2.50912909074263 2.44176725907759 8.47743086381392
-10.5762162208557 -13.2304253578186 -6.82149934768677 -4.80905199050903 -7.88225030899048 -11.7893528938293 -9.88720750808716 -5.38092088699341 -0.352495670318604 2.12507963180542 2.76758337020874 8.47887277603149
-12.60799444372 -14.0372051065618 -10.9043334787542 -7.67041242772883 -9.76723898107355 -13.2910579508001 -8.62335432226008 -5.74853170568293 -0.684891111200507 1.63097345178777 2.23505746668035 8.86404096429998
-21.4525614391674 -19.40181833614 -13.8569613109935 -9.43479257930409 -8.25829035152088 -12.8170557628978 -9.21431261409413 -4.96581751216542 -0.514594138752329 2.91056150089611 2.31199353824962 8.77963155399669
-18.5017263499173 -15.8788663950833 -15.1999723521146 -10.0114767161283 -7.99435635480014 -11.3042089548978 -6.71016140851108 -4.84161969098178 -0.452816208926116 2.79196337786588 3.08257083025845 9.49320582476529
-14.7348896026611 -15.0942760467529 -14.8649059295654 -10.654573059082 -9.54364929199219 -12.8017993927002 -9.18034706115723 -5.92580757141113 -2.64745101928711 1.22927894592285 1.74587860107422 8.129248046875
-22.4037490237843 -19.279477630962 -16.7810836185109 -11.7289176334034 -10.7954535831105 -13.559751068462 -9.52626947056163 -6.68711808811534 -4.46148065220226 0.471619094501843 0.512979949604382 6.58954283107411
-19.3068940336054 -15.5650155240839 -17.1834008390253 -12.2910515958613 -11.0865475827997 -13.563321798498 -9.85330173319036 -7.55404636209661 -3.46079608743841 0.166492730920965 0.454166681116277 6.41248634511774
-18.0034989963878 -15.0773973118175 -18.0511254917492 -13.7907952915538 -11.1721048008312 -10.9054975162853 -6.83789154399525 -4.9328126560558 -1.90104004253041 1.645323788036 2.54187492023815 8.68428615223278
-18.2248598185453 -15.6945558634671 -15.7593179789456 -11.8120905009183 -9.0801626292142 -7.85010205182162 -4.26992855938998 -4.65002308758822 -1.36040554913608 2.58745516863736 2.64831103411588 8.93576182452115
-18.4988224116239 -15.2443401423368 -9.32068940075961 -5.23426934155551 -6.07620926770297 -9.0132286158475 -5.14614792737094 -3.73732491406528 -0.152194222536956 3.66139105883511 3.55194357958707 9.91716651049527
-16.9349658705971 -15.5938327529214 -10.8180034377358 -5.8852222182534 -4.46343877098777 -6.3277156569741 -3.5185172774575 -3.1121394850991 0.821341731331565 4.82564375617287 4.4794018051841 11.1005470535972
-16.1024392474781 -17.4770043719899 -12.0957787860524 -7.3513444293629 -6.49765142094005 -8.3575757373463 -4.43289693485607 -3.15246328007091 -0.801556908000599 4.53392950404774 3.7193228374828 10.788852370869
-16.8806050820784 -17.20544944243 -14.9720738931136 -9.84277282194658 -7.36745772795244 -8.23935065702959 -6.26069007353349 -6.1445725961165 -1.68078933195634 1.70151772065596 2.95142426057295 8.27553715272383
-13.8411912744695 -14.7879724329168 -11.8648576563055 -6.93724153692072 -5.58542154485529 -10.0328416650945 -5.92603204900568 -5.33785150701349 -1.0603685205633 1.75831128900701 2.88424398248846 8.39688588922674
-10.3178808125583 -14.7745572957126 -10.8039457234469 -6.4843694600192 -5.24037379351529 -10.3188077839938 -6.18834132281217 -5.09067362872037 -0.927461806210605 2.42501622113314 3.21942120465365 9.10430794629184
-5.90251644307917 -12.536898691004 -10.0273161714727 -6.02739246541804 -7.47848423177546 -9.78366382772272 -5.55297954732722 -5.44401462728327 -1.13081463033503 2.52487460916693 2.55530444925482 9.03838531320745
-6.28706489909779 -13.1633275638927 -11.2113069187511 -7.1830094944347 -5.84582077373158 -10.2238496433605 -3.52518783916127 -3.17907844890248 -1.41505371440541 3.39536346088756 2.66626990925182 9.06936133991588
-7.7356499932029 -15.2500390312888 -14.3447732231834 -11.0341729424217 -9.92146198966286 -10.9015054009177 -4.45073979117653 -3.40906040885232 -0.504795958779074 3.67412097237327 3.87364108345725 9.70096118233421
-13.2611305670305 -15.6542427496477 -17.6436302618547 -16.2004578070207 -12.2832901434465 -11.5838653997941 -7.45340084596114 -5.45363163514571 -4.45327496095137 1.11695361570878 0.585276369615034 7.25166488127275
-16.4955558690158 -18.7588157567111 -15.7613716038791 -10.8900566014377 -7.80321311083707 -9.41151045885953 -3.89538573351773 -2.8998947056857 -2.55060195055875 3.0215969172391 3.10408783825961 9.11415482434359
-19.3343633825129 -20.0162138158625 -17.2823995763605 -14.1003317052668 -9.16088620966131 -11.6419843847101 -6.01851598566229 -5.08449498956854 -3.51488439386541 2.29537065679377 2.11652429754084 8.80228479558771
-14.4959527882663 -11.6971132191745 -14.3761751088229 -16.5440370472995 -11.8885614308444 -10.0473386677829 -7.06183642474088 -5.02944392290982 -2.88358515826139 2.78762226971713 2.33304387005893 8.73481350812045
-18.0585668043657 -12.4645802931352 -12.9352605299516 -13.5219228224321 -9.48227476640181 -10.2368504957719 -6.84545301957564 -4.41319441361861 -1.66895079179244 3.28848481611772 2.29533219770952 10.2426989121871
-17.9760272719643 -12.1901881911538 -15.7502773024819 -16.0984981276772 -12.5075366713784 -8.81281354210594 -8.00037076256492 -5.16552045128562 -1.34451939842918 2.89808771827004 2.34464571692727 9.47105334021828
-21.2252721699801 -16.5459203633395 -17.4706182393161 -15.1870603474704 -11.9967870625583 -6.84380244341764 -7.89407443133268 -4.15748309222135 0.0536642161282614 3.65743161114779 3.8404035654935 9.95565892132846
-20.9709122310985 -14.3292915951122 -16.9482109676708 -17.0486900936473 -13.847800506245 -9.09588743556629 -7.83802534450184 -5.19074560512196 -2.20433737147938 2.32696221958507 1.79507135044445 8.47669099460949
-15.1550449544733 -14.9532970601862 -16.9077343160456 -15.1684116536921 -11.5370659047907 -6.96380845850164 -5.39358369653875 -3.26804391687567 -1.03692476099188 3.67727049047297 3.16401823217219 9.92890031987971
-16.6050913203846 -12.9362680781971 -12.341755138744 -12.5241892207753 -8.56584762226452 -10.5111410487782 -4.70287536274303 -4.20259307514538 -2.01675628315319 2.94320274699818 2.55084778178822 8.67515922893177
-25.5439474192533 -18.8337461558255 -19.4606000986966 -18.7003767100247 -14.1628324595365 -13.8463003245267 -9.13579579266635 -6.76336117657748 -3.89687367352573 0.312715330990876 0.228305617245759 7.0627515706149
-24.5260308439081 -18.4311059171503 -18.2009270841425 -15.763434713537 -11.552554433996 -11.5069764310663 -6.99064380472356 -6.13953716104681 -5.30208713358099 0.513138467615303 0.221777612512764 7.01600711995905
-20.5425523237749 -17.594039292769 -20.2601731733842 -17.9823869185014 -13.6655686811967 -12.7932542280717 -8.0620339827104 -5.73760733170943 -6.57822355790572 0.215263990922409 0.24104180769487 6.0219914002852
-20.7117437189276 -16.7016576593572 -18.9903615778143 -15.2699521845037 -11.5342363184149 -12.3226674860174 -7.03843057805842 -5.22791994268244 -6.43656862432307 -0.189290410822089 -1.19139612371271 6.23384248560125
-23.1116078896956 -17.1068013711409 -19.9412206216292 -18.2621434731917 -14.0962995095686 -15.3734525247054 -8.64992270903154 -8.75617156462236 -6.24241958097978 -1.80270324186845 -1.41914496855302 4.66690792603926
-28.313899716464 -22.4729497042569 -19.8952328768643 -20.3395421114835 -14.8445965853604 -13.8784520235929 -12.419139584628 -8.17651339444247 -7.0503232088956 -1.19676371487704 -2.2287785616788 5.2496264371005
-22.0340783119202 -17.372167301178 -22.3416802406311 -20.5182740211487 -16.7837121009827 -15.3884217262268 -10.6171967506409 -9.83582468032837 -6.71200723648071 -1.76072092056274 -4.3438889503479 4.54111700057983
-13.3179240486839 -15.7736430428245 -20.2509875557639 -19.7972827217796 -18.1250758431175 -14.6020846626975 -12.8665156624534 -9.33070519187234 -4.86098435141824 -0.734649207375266 -2.33841469504616 5.25195834419944
-21.5649245608937 -18.4424880374562 -21.9392722476612 -19.0074103702198 -15.2213652957569 -15.4437507022511 -12.1048415530812 -9.60596116672863 -6.22939904819835 -2.05930741917003 -3.90579637180675 4.57460180629383
-23.8095015785911 -18.7954825661399 -20.6209830544212 -17.3353957436301 -13.8204879067161 -12.5963897011497 -14.5134391091087 -10.4756221077659 -8.18116944052956 -2.78654663779519 -4.9974326393821 4.0218373038552
-25.1860454299233 -20.5320155837319 -20.559145710685 -16.1694553115151 -13.3881442763589 -16.3518855788491 -14.7531535842202 -13.4499614455483 -9.56089856407859 -4.53604962609031 -6.38020779869773 1.97640154578469
-21.6978193716569 -15.8686834768815 -18.7208334402605 -16.2954107718034 -13.1851355032487 -11.131786961989 -13.8847242788835 -9.61157669587569 -6.54783882661299 -2.5428167776628 -3.24733604951338 5.69620452360673
-12.2210610649802 -12.8447640679099 -16.5037835381248 -13.2145722649314 -13.9745820305564 -9.83739025809548 -14.40087444999 -9.89969570853494 -6.34809620597146 -2.19901783683083 -2.71708424308083 4.8049484946511
-16.3983816320246 -13.0819868261164 -15.7497724706476 -11.8715624028986 -12.3058561498469 -10.2540678197687 -13.2384580785578 -9.20237485712225 -5.91919462030584 -1.18794576471502 -3.62617055719549 4.74674280340021
-26.7291441657326 -22.0930014350198 -19.214400360801 -16.3265410163186 -11.9351835944436 -10.1453200080178 -13.613211701133 -7.9603720404885 -5.44124324105003 -1.30785472176292 -2.76396472237327 5.10428803183816
-20.0639590089971 -17.855546838587 -13.8717593019659 -10.4691828554327 -11.8566397493536 -9.53316868001765 -12.835168725794 -7.39678943807429 -4.83695972616022 -0.27628124410456 -1.31776607686823 7.45841514414007
-12.7750884142789 -14.8282614794644 -15.3235884753141 -10.1670828905973 -8.39962874325839 -9.24333678158847 -12.8463278857144 -7.96104346188632 -4.97300635251132 -1.02408705624667 -2.09846220883456 5.26120270815763
-10.9220278046348 -14.0142252228477 -13.9414102814414 -10.3761617920615 -10.2438642761924 -8.61921522834084 -13.3269464752891 -7.69657347419045 -4.37269232489846 -1.44158575751565 -2.99498388983987 3.14121415398338
-14.4131225759333 -14.9484199697321 -17.3628219777888 -15.4634498769587 -12.2426857168024 -9.26855508630926 -11.849419038946 -8.00414506738836 -4.66841165369207 -0.974819582158869 -4.54000322168524 3.61141164953058
-15.7582002119585 -14.8864770369096 -15.2460084394975 -11.7815633253618 -9.39381269975142 -8.39913992448287 -12.9742341475053 -7.59031157060103 -4.07968763871627 -0.73960928483443 -3.92851500077681 3.79046960310502
-10.8904773712158 -11.685652923584 -13.8022129058838 -12.7682621002197 -11.2804462432861 -7.54012603759766 -12.8717205047607 -9.43188209533691 -3.81942291259766 -1.26759643554687 -2.00233764648437 4.20721130371094
-17.4217876434326 -14.7439846038818 -13.4858860015869 -8.53146018981933 -7.42729034423828 -8.01483955383301 -11.7058280944824 -6.78395881652832 -3.34412612915039 0.410901641845705 -2.17558517456055 5.17468700408936
-22.5280511162498 -15.8664834282615 -15.8502900383689 -13.2404534599998 -9.59029934623025 -6.33335087516091 -11.0327412865379 -5.255033232949 -2.48403904654763 0.263477585532449 -3.38350842215798 4.22510936043479
-19.8772762905468 -16.2562855373729 -16.5758770595897 -17.2164562832225 -11.8536995540966 -11.5694855343212 -10.9627483974804 -5.80946813930165 -2.39372335780751 -0.672203887592662 -3.2201737057079 4.52389157902111
-18.2739073666659 -15.4107176694003 -18.4008871945468 -15.5705458554355 -13.158989611539 -9.32096165743741 -10.8500277432528 -5.40917080965909 -2.624846163663 -0.00381344881924761 -2.99684399691495 4.78200655850497
-19.7779926733537 -20.3701176123186 -17.7742580847307 -13.4454693274064 -10.0347103552385 -8.69222683473067 -11.795481152968 -7.20622105164961 -2.88544315858321 -0.0492710547013715 -0.824034162001176 5.74081473784013
-15.3130310318687 -17.2307403824546 -13.7071922562339 -11.3712509415366 -10.2965896866538 -7.80479700782082 -12.4164970658042 -8.42981226660989 -4.11815912940286 -1.06860430457375 -2.16940958716653 4.3827335097573
-18.3256941361861 -15.5921049638228 -14.3815565629439 -10.733658842607 -9.57580666975542 -7.75888543562456 -11.4032164140181 -7.83727555708452 -3.41504197554155 0.465985246138139 -0.757662825150923 4.88798708482222
-21.3584603309631 -17.6576127052307 -14.7874688148499 -10.8861588478088 -9.98059549331665 -8.88829126358032 -12.4309014320374 -7.21446504592895 -4.47218790054321 0.352511501312257 -0.147856616973876 4.23313627243042
-19.228138888966 -17.2562989841808 -14.4684114109386 -10.2873201023449 -8.7028264652599 -7.52419563640248 -11.1713075291027 -5.98871704448353 -2.98742386211049 1.26448730121959 0.627610241283069 5.6829042781483
-14.370909092643 -15.8915847518227 -11.0521892287514 -6.0010741927407 -4.9959472396157 -9.56533276818015 -11.3810161330483 -7.52388608238914 -4.35742413780906 0.189378382942895 -0.615370152213355 5.11150801398538
-13.6617522326383 -14.9366393175992 -9.8316989031705 -4.99334479245272 -4.4140734759244 -5.00125838193026 -10.7576441851529 -6.72112990292636 -1.67454291256991 1.68068360415372 -1.2906890002164 5.73575543490323
-13.4187483440746 -11.9847616802562 -11.2399477611889 -8.37459322322499 -7.73255869258534 -5.6378645550121 -11.0783514629711 -6.86506220210682 -2.05787798274647 0.405296837199817 -1.25487276424061 5.81361154209484
-10.4018286271529 -14.3429297013716 -14.3578032060103 -12.1433104081587 -7.94875321821733 -7.49799523787065 -12.1886251969771 -6.82800279097124 -3.15727029280229 0.40110029740767 -2.65636430220171 5.40110125108199
-12.4477741848339 -19.6016018520702 -17.6983349453319 -15.4475720058788 -11.4451439510692 -12.297112716328 -13.9371540676464 -11.0939858089794 -7.31948400844227 -2.5395958553661 -5.11275030482899 3.57017587314953
-10.9044354698875 -17.1269658348777 -17.099137618325 -16.5336621544578 -12.4110387108543 -8.92182667472146 -12.0999539635398 -7.15124638297341 -3.86201412894509 -0.598290755532005 -3.3971532128074 4.78667609474876
-18.2091964808377 -16.0911468592557 -21.0478157130155 -21.593061837283 -20.2746032801541 -15.5433982935819 -16.4402832117948 -10.3473743525418 -7.96416512402621 -3.12551918896762 -5.08099976452914 2.35798033800992
-17.8736912553961 -15.758067781275 -18.5134808366949 -15.9911534135992 -12.5074917619879 -10.3707119768316 -11.3555294817144 -6.13314216787165 -4.9878002947027 -0.818669969385322 -4.6228329485113 4.48665077036077
-17.3148959506642 -13.8280032504689 -13.3434604037892 -13.5912707675587 -13.9846995700489 -9.22893174778331 -11.9548190463673 -6.85930474888195 -4.84215196262706 -1.77619584690441 -4.20813592563976 3.96488539088856
-14.5600787682967 -10.3419791741805 -14.0479785485701 -10.5235625787215 -10.1835147424178 -8.05038752989336 -13.4217731042342 -8.41656222776933 -4.71177592711015 -2.55320659117265 -4.01394763426347 3.75495037599043
-17.5390635837208 -12.8776484836232 -15.301259170879 -12.5400477756153 -11.1555491794239 -6.25822175632824 -11.9667006839405 -7.12751687656749 -2.93583596836437 0.436062682758678 -1.19237817417492 6.54086386073719
-16.6761316646229 -12.3413996089589 -14.3765634883534 -11.7294592250477 -11.5530275691639 -7.64194053303112 -11.0286440242421 -5.74613708149303 -3.76022857319225 1.61120087016712 -1.35930961262096 7.28136879314076
-5.00009502931075 -10.1726929144426 -11.7249905066057 -14.4594513372941 -11.5367161230607 -7.68203320069746 -9.23557247682051 -3.11746944947676 -2.57077755494551 3.42391429380937 0.964464525742965 8.1851113839583
-11.3201893372969 -10.6743191285567 -14.4983891053633 -13.245024542375 -10.9987457795577 -8.46774754957719 -11.4065311952071 -5.33128819899126 -3.29838071302934 1.96779360337691 -0.529578070207076 6.76386751695113
-17.0408075592735 -18.0438707611778 -13.8380182526328 -8.99193747260354 -6.70014746405862 -8.37568266608498 -10.3107584259727 -3.8573091767051 -2.91807348944924 2.08004777214744 -1.62225897528909 7.16999451897361
-19.4355196172541 -21.144919794256 -17.3011392766779 -12.5205721074885 -9.23409978693182 -9.58260289972479 -10.9058012182062 -4.74537221735174 -4.30386678522283 0.0498472040349789 -3.84966604059393 5.11622293645685
-15.7239103143865 -20.3947629755194 -18.0736646478826 -14.6372098749334 -11.4166211908514 -10.871586782282 -9.9658918207342 -5.24544237310236 -2.15882585698908 0.00132467096502253 -1.91446207219904 4.65788366144354
-17.8873870329423 -18.1784903959794 -19.399819131331 -16.4196021513505 -13.0608336882158 -10.0777995543046 -9.0182559446855 -4.61694788499312 -2.02171206040816 1.28279424147172 -0.77064775987105 8.22439408735795
-11.7424971493808 -20.1144854458896 -16.9215838345614 -14.8670527371493 -11.2738406094638 -9.22405881014737 -10.9831320675937 -5.35198849764737 -1.82470959750089 0.959826764193448 -1.71157712069425 7.22389536770907
-15.2746410196478 -16.5890331094915 -17.5559291666204 -14.5950183695013 -13.0397891824896 -11.0813102548773 -9.95380018407648 -4.85363767797297 -2.05632780248468 1.11752130335028 -0.232942563837224 7.37815667932684
-14.4171367818659 -20.7378917867487 -18.3716617757624 -14.2332416707819 -11.2236477071589 -8.78063546961004 -9.20390664880926 -4.91099702661688 -1.09212266748602 3.12353361303156 0.517866498773749 7.91615236455744
-16.7578633395108 -18.3305714693936 -16.0822804537686 -13.0916874972257 -9.18577509793368 -9.58272677334872 -9.51476794156161 -5.63003474148837 -2.7258675661954 1.06063527193936 -0.28224306973544 6.97072857943448
-11.3445704633539 -18.7822516614741 -16.4221442395991 -14.0948355848139 -10.011598890478 -7.30800468271429 -9.98209411447698 -5.42931777780706 -2.46352035349065 1.91098564321345 -0.28542358225042 6.49056881124323
-16.5274735537442 -20.8893319216642 -16.127754315463 -11.9592801180753 -9.08003436001864 -8.62583361538974 -10.0142975893888 -6.56982241543857 -2.18149195584384 1.13789738741788 -0.958097561922941 5.20700444308194
-18.1984345349399 -19.493817988309 -16.7551171216098 -12.563398066434 -8.53556984988126 -8.72524804201993 -10.4323002728549 -6.21657723513517 -2.0057637127963 0.30301886471835 -1.07408875552091 5.89131098660556
-15.7997390833768 -18.2500831690702 -14.8340065089139 -11.1519329157743 -6.91965218457309 -8.85572739514438 -11.2627040949735 -6.51029129895297 -3.6984321680936 0.967795172604646 0.241713324460115 6.31688956347379
-15.4709379976446 -17.5380385225469 -13.0624640291387 -8.30979183370417 -5.93214443380182 -8.08383396322077 -10.4037173097784 -5.05225017721003 -2.61535862142389 1.82941600626165 0.582984655553645 6.54934474771673
-18.936490353671 -19.4969304171475 -14.7809346285733 -9.69513445767489 -7.40810137662021 -9.30994921597567 -11.7397988406095 -6.39000445279208 -3.37257510098544 0.216631594571201 -0.848246869173916 5.40714520541104
-12.6991095542908 -15.4782385826111 -11.5439486503601 -7.41217947006226 -8.65976667404175 -9.39837598800659 -10.7638621330261 -8.99950170516968 -5.53692770004272 -0.417430400848389 -2.54041624069214 3.79901361465454
-14.7749506170099 -20.5233598882502 -19.6774889165705 -14.3854051763361 -11.074583643133 -14.1808077031916 -10.8928877050226 -9.06013547723943 -6.85545408075506 -0.558266275579278 -2.24382650201971 4.93615282232111
-14.9197930942882 -15.6353883396495 -16.5208253513683 -12.4958924900402 -11.5582704197277 -12.3051843296398 -10.2933435093273 -8.41311737407338 -5.38491531718861 0.340186153758655 -0.847376788746228 3.99879268299449
-16.6027206680991 -11.4191784165122 -12.681604792855 -12.420790126107 -13.6482528946616 -9.75853579261086 -11.8141140244224 -7.18204348304055 -5.6834530136802 0.143418858268046 -0.86165087439797 4.12052018425682
-16.4416534077037 -17.6407920490612 -16.2892676960338 -16.9234077106823 -15.0139037739147 -10.4911224018444 -12.4660102497448 -7.29103962291371 -6.33203998912465 0.363491855968128 -0.442641414295544 4.65153297077526
-15.5427147951993 -12.0032631960782 -14.7499672976407 -16.4149491396817 -15.9197747317227 -9.97236605557529 -12.9179169741544 -8.9801442232999 -5.72850962552157 -0.377414425936614 -2.29754801663486 2.46875218478116
-16.3465530742298 -13.1085541118275 -13.8392937053334 -14.8650162089955 -15.0841019023548 -9.70203708301891 -12.6616775859486 -7.09723209034313 -5.33395122181286 0.363917125355112 -1.697694050182 4.57655407298695
-13.2936885140159 -13.2302958748557 -11.4846160195091 -9.6069037697532 -9.03833077170632 -6.69516632773659 -10.7951514504173 -7.35554573752663 -3.56918213584206 1.18088652870872 -0.787752845070578 4.8209059455178
-12.5982506665316 -17.4617684277621 -12.4250138196078 -12.7304909619418 -10.8821671399203 -7.91475609866055 -11.1233418377963 -6.90257958498868 -3.94726876345548 1.2612082568082 -0.44221238222989 4.48890276822177
-16.4858394102617 -20.6952319578691 -17.8746715025468 -14.2665362791582 -10.8979602293535 -8.55608896775679 -10.6652064756914 -6.28388170762496 -3.30938486619429 2.30379529432817 -0.672500176863238 4.6994213624434
-20.4433901006525 -17.3959886724299 -17.1896936590021 -14.0273744756525 -11.5676443273371 -7.72943517511541 -9.9023496801203 -5.67558500116522 -2.6381838018244 2.11316850835627 -0.27158185785467 4.5895355051214
-17.9066862279719 -14.7972196752375 -14.1907362157648 -9.36615888422186 -8.03336088007147 -7.37118093317205 -11.8635935003107 -7.27671758478338 -4.0752329046076 0.691692907159979 -1.32317678278143 2.72916086370295
-17.4823852365667 -14.9486900156195 -11.6012245004827 -6.73422201330012 -7.16220434362238 -6.59687765294855 -11.0374656503851 -7.8553558176214 -3.53819997960871 0.0417350942438297 -1.22260053808039 2.55293313806707
-18.5388294133273 -19.6217418583957 -14.4924922856418 -9.70115622607144 -8.43579253283414 -11.1677757176486 -10.7199645909396 -6.67955741015347 -3.98767050829801 1.23735657605258 0.292759331789885 5.48978558453647
-15.2021504922347 -17.4579450173811 -14.4619008584456 -10.1419183297591 -6.29526343779131 -8.58065238432451 -9.34324469999834 -8.26627936796709 -3.15290656523271 0.325370641188186 0.554710240797561 5.33482155366377
-14.1908285834573 -16.1131689765237 -12.6167166449807 -8.13284137032249 -5.18441607735374 -10.0901358344338 -10.7269499518655 -7.55509784004905 -4.16644694588401 0.678746917031027 -1.10899379036643 7.1560981056907
-12.2062287850813 -13.2335725350813 -7.68395667509599 -3.36172347502275 -3.5716176553206 -8.20965247587724 -8.87000709013505 -5.59966903166337 -2.51756339506669 2.55172676606612 2.21683830781416 7.24504704041914
-16.3577532854947 -12.4730258074674 -9.06628561886874 -8.19681502255526 -3.98343611630526 -10.2479777422818 -11.5408167925748 -6.20049429806796 -3.67687750729647 1.58219384280118 -0.398129948702724 6.64549206820401
-15.420546132868 -11.5552812402899 -6.75860460454767 -4.7884031122381 -3.17568453008478 -9.27383287603205 -10.0096517389471 -4.8919301813299 -1.9069562738592 2.66869680231268 1.11009923761541 7.72322503870184
-17.3836015961387 -14.8881334564903 -9.43501608588479 -6.54930632331154 -3.25653593756936 -8.96190207221291 -9.17418043830178 -5.09135000922463 -2.23943846442483 2.37834412834861 0.791302273490214 8.55883271477439
-16.2316527540034 -11.2806964093989 -12.2585082227534 -9.33309509103949 -5.08244659250433 -9.41034461801702 -8.37815238779242 -5.20064307993109 -2.30156471079046 2.04193161184137 0.342991334741765 8.3354019945318
-10.9976774995977 -8.14648693258112 -7.53699749166315 -5.35693042928522 -2.72942989522761 -8.23331134969538 -8.0937048738653 -5.02012127096003 -1.87004917318171 2.65653163736517 1.32638484781438 9.54112178629095
-19.1054351893338 -14.3693016138944 -10.6943424311551 -6.32994156750766 -3.73930436047641 -8.86420899304477 -8.40981179150668 -6.50082665356723 -2.22680931958285 1.84938544360074 0.655581656369296 8.24129790392789
-16.9468873457475 -11.7738069014116 -8.48390516801314 -4.66914877458052 -2.38775763078169 -6.49458250565962 -10.4004910902543 -6.5052827314897 -2.44343695207075 2.14762559370561 1.0124002976851 8.18883386091753
-15.2269987193021 -13.3095869151029 -7.40340939435092 -4.64664402875033 -2.72730770978061 -8.6770433512601 -8.88391056927768 -6.14652768048373 -2.41334477337924 2.20024737444791 0.911982146176424 8.0632377537814
-13.3490513368086 -11.101864676042 -4.77742658094926 -1.81190000013872 -0.711663107438522 -5.46850667433305 -7.176836828752 -4.79201589064165 -1.00131879286333 3.81941904588179 3.22442736192183 11.1017981962724
-15.2202310648831 -11.7650938120755 -6.85024548443881 -5.11254788312045 -2.75667096051303 -8.08128453168002 -9.08537960919467 -6.61229802044955 -2.58094502362338 1.56328105059537 1.07974909869107 7.96934508410367
-12.7265513680198 -11.5588248512962 -6.85765106894753 -4.72522766806863 -3.24052841880105 -7.91346390464089 -10.5126231453635 -7.10086662986062 -4.1479209206321 1.16843383095481 0.858405754782936 8.60840098641135
-14.3720682924444 -8.69316089803522 -7.55233753377741 -5.00755870992487 -2.70547855550593 -8.14223468953913 -10.8577364748175 -5.83232868367975 -2.72195804769343 2.81391727274114 1.90546237772161 8.76576721018011
-12.4697104367343 -8.67903050509366 -4.72895726290616 -3.35797413912686 -0.724499789151277 -6.64235219088468 -7.76033886996182 -5.49527272311124 -1.25003346529874 3.40840807828036 2.46087351712314 9.6380127993497
-13.4940666458823 -8.85856096961281 -5.75619166114113 -3.18764918067238 -2.64213793494485 -8.1381420395591 -9.06116335608742 -6.38449518897317 -3.30499499060891 2.08908803246238 1.02496869347312 8.27374036095359
-11.5523026032881 -12.0961048646407 -5.75638890699907 -4.5797722382979 -2.39223027662797 -8.31699872450395 -10.8108265443282 -6.29937863783403 -2.29779363112016 1.35027765794234 1.40915751023726 8.93385004563765
-15.1326719804244 -16.0289999528365 -9.6664530320601 -7.4628397508101 -5.85788026289507 -11.006172804399 -12.7651258988814 -7.85745301680132 -2.13978448347612 -0.42679849104448 0.601655335859817 7.97731432481245
-15.4303044579246 -14.1928700707176 -13.134024550698 -9.30914967276833 -7.90871136405251 -12.7311963341453 -8.9547833702781 -6.10838787772439 -1.35799687125466 1.71923739693382 1.25503260872581 8.69109256050804
-22.2157191796736 -16.601739840074 -14.4516963525252 -10.2386493249373 -8.10104747252031 -11.2455787225203 -9.8459548516707 -7.2351035638289 -2.80440707640214 1.07906727357344 0.880306287245318 9.90639404817061
-23.5567886265841 -19.2880927952853 -15.959231558713 -11.341784659299 -9.04241293993863 -11.1259300145236 -9.77016371813687 -7.26692504015836 -2.37178725329312 1.17236596020785 1.19794350537387 8.98345070752231
-24.5446412953463 -19.6533143910495 -17.1844804677096 -13.4046037587253 -9.80278567400845 -12.7144182118503 -10.5552843007174 -6.62375620928677 -1.69989565936002 1.34466191205112 0.959461411562835 8.58627434643832
-22.4859207760204 -18.3990791927684 -16.1903084408153 -12.7953880916942 -8.30277906764637 -12.2074974666942 -8.40433966029774 -6.49570165980946 -1.70695387233387 1.60724366794933 0.932803284038197 10.525341163982
-22.5540988922119 -17.2921398162842 -16.2901866912842 -11.6047161102295 -8.62851982116699 -9.96554832458496 -8.32138328552246 -5.15539817810059 -1.15892868041992 2.48072929382324 2.47856063842773 10.3193780899048
-22.0954445925626 -16.1939553347501 -17.5312089053067 -13.1991356936368 -11.563927563754 -10.7173298922452 -12.1367692080411 -6.24661150845614 -1.70373240384189 0.408558932217684 1.45151623812589 8.37724503603848
-13.9409649502147 -18.7020886074413 -18.8707020412792 -14.8782475124706 -12.1215946804393 -12.0732205044139 -8.26959730495106 -6.73863722194325 -1.90950323451649 0.562805878032339 0.389261947978628 8.58139489780773
-21.05179011605 -16.9702395179055 -12.9068201758645 -16.6864794471047 -14.7560709693215 -10.813098786094 -9.51066005013206 -8.19021785042503 -3.22265994332053 -0.0138262488625251 -0.642934677817603 8.42352783896706
-17.6088694225658 -15.8803919445385 -13.4414499889721 -14.2269114147533 -12.2663324962963 -7.96019159663807 -12.768525947224 -7.30344187129628 -1.90646349300038 -0.335784782062877 -0.182359565388072 8.75289929996837
-12.8792193499478 -14.9508059588346 -19.5056155291471 -18.9090273943814 -15.6678736773404 -10.6245921221646 -13.0557253924283 -7.1249621477994 -1.6411974993619 -0.352550801363858 0.569793406399814 9.86022156802091
-16.981243168224 -19.0212631572377 -16.3512764323841 -12.4257622111927 -11.1993980754505 -8.21443179737438 -13.4364738811146 -7.73322871815074 -2.15763858448375 -0.812189136851917 0.10818477977406 7.94854923595082
-15.0928179134022 -14.842455517162 -13.0743547786366 -8.5788256038319 -8.28081954609264 -5.19347823749889 -11.2190424312245 -6.85413802753795 -1.54646361957897 0.972203601490367 1.39461075175892 9.61348091472279
-13.9619920817288 -15.68841343793 -14.6760957804593 -9.92889386090365 -8.51304989728061 -7.86947232159701 -12.7101953593167 -8.03076344403354 -2.03854351910678 -0.721755799380215 -0.533220109072598 8.33927840319547
-20.361171653054 -18.0720900795676 -17.0349311135032 -15.4707640907981 -13.0810355446555 -9.68889420249245 -13.1670302651145 -7.58995239951394 -1.32400505759499 -1.16118614890359 0.749975273825907 8.15053374550559
-16.9390143827959 -19.4577712492509 -20.1177253202959 -17.1140326933427 -14.6673392729326 -13.1044043974443 -14.9399604277177 -9.84469980760054 -3.05305285020308 -5.36379427476363 -2.37686533494429 6.6903076692061
-10.1276701927185 -16.3565081596374 -14.2561396598816 -11.5727442741394 -11.3512457847595 -10.5156687736511 -15.0766657829285 -9.44953336715698 -3.56565465927124 -3.89832677841186 -1.89619436264038 7.92472181320191
-7.63007116317749 -12.9078497886658 -14.0694365501404 -15.1099829673767 -15.2674612998962 -12.6195540428162 -15.2771391868591 -9.38485097885132 -3.19914770126343 -3.87634801864624 -1.25634908676147 7.87324094772339
-6.2798959385265 -11.1633226047863 -14.2668649326671 -15.5376168857921 -16.8862001072277 -10.9130155216564 -14.6137658726085 -9.94582001079213 -4.10786453593861 -3.60010734904896 -2.90229622233998 7.51561530720104
-8.10131571509621 -8.3810245774009 -13.2002231857993 -17.0088245651939 -16.5991680405357 -11.5269062302329 -15.1941692612388 -9.53873560645363 -3.63618395545266 -4.05549547889016 -2.25135348059914 7.68272473595359
-6.4164851882241 -9.33092725060203 -12.572159168937 -17.1475719191811 -15.8222202040932 -12.3719867446206 -15.3648570754311 -10.1955589034341 -3.90482747338035 -5.09680211327293 -2.84076916954734 6.93437731482766
-18.442839865251 -15.6720917268233 -21.2361061616377 -19.8008339448409 -17.313143972917 -13.5383942170577 -15.6270706696944 -9.82349324659868 -3.67801213697954 -4.26930547194047 -3.96584248976274 6.51869654221968
-21.5115717020902 -18.7688882914456 -19.8673837748441 -15.8823679057035 -15.4168260661038 -12.7940576640042 -15.4106233683499 -9.63001805218783 -3.54883175763217 -2.78889065655795 -3.2807615366849 8.28115576830777
-12.8791399695657 -11.0098810889504 -16.0108004309914 -12.9842348792336 -13.9943857886574 -9.52343280098655 -14.7153483130715 -9.65143306038597 -3.62543208382347 -2.41084964058616 -3.77221019051292 7.66967194297097
-14.3863824757663 -14.3710130604831 -19.0715288075534 -17.597388640317 -17.606349364194 -12.8314699086276 -15.7845109852878 -9.80269373980435 -4.00724925127896 -2.95256175127896 -4.01640452471646 7.35111580761996
-12.718475931341 -13.338234537298 -17.3297086889094 -19.1530119115656 -15.5847364599055 -13.104389780218 -15.7289625341242 -11.1086164647883 -4.17363797968084 -4.62077009027654 -3.80999814813787 6.41047609502619
-13.4277140790766 -19.5758197004145 -18.0656649762934 -14.0502650434321 -10.4477698499506 -11.8711726362055 -12.3543078595942 -8.80481788461859 -2.55379936044866 -2.14016029184515 -2.30273887460882 7.99054172689264
-18.1780345223167 -18.5187556526878 -13.635500647805 -10.1608626625755 -10.1845671913841 -11.7004878304221 -14.0697314522483 -8.85656616904519 -2.25804779746316 -3.24977753379128 -3.66562531211159 7.22442557594993
-18.1193911465732 -18.4146258267489 -16.4811961087314 -13.1033198269931 -12.0913378628817 -9.71983594027433 -13.8738428982821 -9.6685358914462 -2.90649861422452 -3.95136517611417 -4.36986035433683 6.62837344082919
-13.0800679033453 -16.8269818132574 -18.0040829485113 -14.981560975855 -13.3722012346441 -9.78508499318903 -13.5257695024664 -9.4096005266363 -2.28330734426325 -3.63659980947321 -3.69862106496637 7.31752178018743
-26.8283567688682 -26.4761076233604 -22.5539770386436 -18.47729399421 -16.0476446411826 -14.7096319458701 -12.1068144104697 -8.76803877570412 -4.87675383307717 -4.82855131842873 -4.88616850592873 6.41876218102195
-24.0653336958452 -24.1237939314409 -18.3245347456499 -19.1586488203569 -14.6812852339311 -12.4506867842241 -11.509042115645 -6.22008833451704 -4.20555052323775 -4.29255423112349 -3.37745604081587 6.86197152571245
-23.7851020466198 -22.6951591144909 -19.6241981159557 -18.3736678730358 -15.6174041401256 -11.9650909077037 -10.8965503345836 -5.63028828014027 -3.69500271190297 -3.36210361827504 -4.18111912120472 7.30516132007946
-23.974902751229 -21.7341686508872 -22.3224788925864 -20.5455547592857 -17.0931431076743 -14.5831180832603 -11.8972431442954 -7.26297724463723 -3.45394480445168 -3.42459261634133 -3.42933237769387 7.51178109429099
-21.8173311233521 -23.4689691543579 -18.5532548904419 -18.7857378005981 -16.3328989028931 -12.4606340408325 -10.122096824646 -6.52009754180908 -3.58178119659424 -3.18660907745361 -2.2038896560669 8.9615795135498
-27.5923257220875 -22.6087785113942 -22.8755860675465 -19.1045098651539 -15.528353248943 -14.6360383380543 -10.0839085925709 -6.24469236027111 -3.42669538151134 -2.03369763981212 -2.34097150455822 8.30986257899891
-15.5325015848333 -20.4309734171087 -16.0317081278021 -16.5933193033392 -12.0687831705267 -11.4276088541204 -9.07545126134699 -5.29855192357844 -2.15792883092707 -1.38684499913996 -1.75158727819269 10.1996236974543
-15.1396649794145 -21.351758332686 -18.8389676527543 -16.1210111097856 -11.3262685255571 -12.485864015059 -11.6542066053911 -6.54680761857466 -2.85860762162642 -2.33210882707075 -1.98961195512251 9.56395211653276
-12.1791240692139 -17.8221714019775 -17.0047389984131 -13.7136013031006 -12.6036045074463 -11.0337078094482 -8.11387748718262 -4.63394088745117 -3.20931358337402 -0.295842361450195 -0.648745727539062 10.0467517852783
-15.5591498461637 -20.6567793932828 -18.0929366198453 -13.4284468737516 -11.3424349871549 -11.7155295458707 -12.5495864001187 -7.24976836117831 -3.115414723483 -1.24655447873202 -1.22994719418612 9.40715111819181
-14.6503150506453 -18.3749434991316 -16.6123740716414 -11.7199618859725 -8.53005862669511 -10.9533011956648 -12.7629706902937 -7.74304271177812 -3.71579814390703 -1.51613116697832 -1.18705058531328 8.50371670289473
-16.438738935644 -20.3356238538569 -19.0994483167475 -15.0981169874018 -12.3871337110346 -10.7708693677729 -8.36007034128362 -4.59001075571233 -2.66492759531194 -0.961218946630304 -0.439133756810968 9.28749740773981
-16.8347520047968 -17.6302880460566 -13.2164506131952 -10.6411198789423 -9.82129184549505 -10.7509164029902 -12.8144501859492 -7.40525142496282 -3.0995625669306 0.0573836153203793 -0.759451788122004 8.6370793169195
-20.8068011110479 -18.8763506715948 -13.9964754884893 -11.0322630708868 -9.20521953756159 -10.9504473512823 -9.7089751070196 -4.91234806234186 -1.99470165426081 -0.181854516809636 0.854665487462825 11.2030570203608
-19.8147955807773 -19.5423460873691 -14.5623770627108 -10.3713560971347 -9.61154851046475 -9.99758824435147 -8.52585896578702 -4.32472333041104 -2.15400227633389 -1.49049862948331 1.02039233121005 11.1257027712735
-18.7610512733459 -19.1397362709045 -17.3853875160217 -15.0971985816956 -16.8069535255432 -11.4372082710266 -12.8597680091858 -6.70677003860474 -2.413711643219 -0.239332294464113 -0.543192005157472 10.5434168815613
-21.6017648003318 -15.4674874565818 -17.1734963677146 -13.8393136284568 -10.7145863793113 -8.91568386771462 -9.28858578421853 -4.54084599234841 -1.23438656546853 1.24235522530295 0.649350998618385 11.4712942816994
-24.2951093240218 -18.3148580117659 -19.7403264565901 -16.4154439492659 -13.2208867593245 -10.2306161447005 -10.4014325662093 -5.59696631865068 -2.4683518929915 -0.329809717698531 -0.42397933439775 10.7264627890153
-25.3354769099842 -21.16586784016 -19.1245317805897 -19.0294199336659 -14.96957877766 -13.6679430354725 -11.6939592708241 -5.92653182636608 -1.80554870258678 0.497403110157361 -0.77250198017467 10.3314304005016
-25.8355657837608 -22.2423994324424 -19.0379507324912 -17.3655950806358 -13.5714399597862 -11.1341421387412 -8.60692045905373 -3.80025694587014 -2.84459898688576 -0.617916323921897 -0.710239627144553 9.83459260246971
-26.8519147699529 -24.0195707147772 -19.0167402094061 -17.6063474481756 -14.4690297907049 -12.0713590448553 -7.55953539068049 -4.55217302495783 -2.13157976323908 -0.744332677667792 -0.381001836603339 9.96652185266668
-26.7792469458147 -20.7365490393205 -19.5479237036272 -18.1869427160783 -14.13719143434 -12.5903507666154 -7.66125835938887 -5.26169743104414 -2.15422977967696 -0.851564069227738 -0.461942334608597 9.99941192106767
-28.8802329930392 -24.392150107297 -21.2766868504611 -19.9100524815646 -15.7781860264865 -12.7457839879123 -11.2180263432589 -6.83944434252652 -3.12054556933316 -1.20143050280484 -1.03365820971402 9.72039204510775
-22.339399580522 -23.0604460282759 -17.5088293595748 -17.3154470963912 -13.4329855485396 -10.9717123551802 -9.28685403303666 -4.50061250166459 -2.00041413740678 -2.583109144731 -1.21400475935502 9.56145453019576
-21.4353748408231 -22.8792949763211 -17.4252086726102 -17.9997860041532 -14.8468090144071 -11.7658458796414 -10.1212574091825 -5.25516854199496 -2.80749283703891 -0.543565377322111 -1.73664437207309 9.44760455218228
-24.6384459495544 -19.3952475547791 -20.3485136985779 -18.4284125328064 -14.2307272911072 -12.6889639854431 -10.424830532074 -5.49483976364136 -3.02044973373413 -1.27214918136597 -0.68779287338257 9.23315229415893
-23.9854097453031 -17.1759348002347 -20.2668199625882 -17.888356217471 -14.1705751505765 -12.0636262980374 -10.4893884745511 -5.60416127118197 -2.47876645001498 -0.361947068301113 -0.904225358096035 6.68852233019742
-11.949489775571 -17.7230836781588 -14.8273469838229 -14.337558928403 -13.0611116322604 -9.35440463152799 -11.7654325398532 -5.28427714434537 -2.42222804156217 1.52742558392611 -0.336582365902988 6.68971806439486
-7.9721510627053 -12.5394880988381 -16.4741270758889 -17.8546545722268 -14.3944151618264 -8.58428981087425 -11.2579252936623 -4.41497828743675 -1.68819262764671 0.361579634926535 -0.130045197226785 6.82355377890847
-10.9640366987749 -16.0893590406938 -18.1307561354204 -17.9478719191118 -15.3735463575883 -9.29537367387251 -12.1137120680376 -5.69506811662154 -2.59855818314986 0.616091017289595 0.405479673905806 6.88212991194291
-8.82891523187811 -14.1259752446955 -16.1093851262873 -15.5444933111017 -13.373900049383 -8.00635778253729 -11.8597589666193 -5.23241292780096 -1.90666448419744 0.889111882990058 0.223264104669745 8.37960565740412
-24.4963144475763 -21.1885408574885 -16.3995279485529 -15.8907121831721 -11.7786249334162 -10.9871839696711 -11.3267034704035 -5.4693864995783 -2.1343034917658 -0.567387979680841 -0.974698465520685 6.57307584935969
-24.6096327434887 -24.8843863140453 -19.3445227276195 -15.8266813885082 -12.2916529308666 -9.38105608333241 -10.1787169109691 -4.72916437495838 -1.48527170528065 -0.0229399334300631 -0.0911753307689303 7.19652913700451
-18.9228812044317 -19.2747183626348 -18.7040549104864 -15.3567763155157 -14.7401495760137 -10.3610640352423 -10.6440592592413 -5.1197977846319 -1.76160534078425 0.13229266946966 -0.214259225671942 7.08463374918157
-20.81916847229 -17.513790512085 -12.9463008880615 -11.2858432769775 -12.5827411651611 -9.374609375 -9.13423957824707 -3.71314277648926 -0.892752075195311 1.10162506103516 0.417861557006837 6.80678424835205
-14.6272081721913 -21.3389772761952 -20.9546160091053 -18.5129312862049 -15.8165926326405 -12.0922788966786 -11.888736187328 -6.64001983295788 -3.07145637165416 -3.04967063557018 -2.33675712238659 3.70522362102162
-8.93374078924006 -14.7142106836492 -16.3271142786199 -14.155613118952 -11.5232202356512 -9.83446138555353 -8.06187837774103 -3.21671312505549 -0.657678777521308 -0.511413747614082 0.907214945012871 5.54317647760564
-6.70421525781805 -13.0136997396296 -14.587537019903 -14.3421337301081 -12.5586025411432 -8.97523423975164 -8.01332017725164 -3.03092691248114 0.0934646433049977 0.564821988886052 1.59856489354914 6.17377737218683
-11.0060064315796 -12.8239595413208 -14.2290040969849 -15.3312913894653 -13.1225740432739 -8.69610805511475 -6.59614009857178 -2.67010517120361 -0.677797508239745 -0.476219367980956 0.724256324768067 6.31837062835693
-9.25815883116289 -15.3541957421736 -17.9922725244002 -17.5618182702498 -14.7083217187361 -10.0851775689559 -10.8478423638777 -4.83004107908769 -1.18234744505449 -0.222376970811325 1.20125278993086 6.27842030091719
-11.0977095777338 -17.4135092908686 -16.2000350171869 -13.2471732312983 -12.5144080335444 -10.2597407514399 -11.5978755170649 -5.40160934274847 -1.75251762216741 -1.36419288461859 0.0847054308111019 4.6234770601446
-12.7730145801197 -17.5073247302662 -16.9006734241139 -15.4314732898365 -12.0143876422535 -11.1501031268727 -10.0160394061695 -5.62052587162365 -1.95013669620861 -1.27995923649181 -0.564280067790637 5.1189264904369
-15.0977058237249 -17.6454200571234 -15.259944898432 -11.6487769907171 -9.4113673990423 -11.5574798410589 -6.86495207006281 -4.94498441869562 -2.61593053991144 -1.39792059118097 -1.86940000707453 4.55536748712713
-13.3066765438427 -18.3459908138622 -17.0804764400829 -13.0388886104931 -11.6457001339306 -9.75349775661122 -8.34602133144032 -4.96196524013173 -2.03613821376454 -1.4757229458202 -1.26467100490223 5.4626258243214
-23.0452843232588 -24.1418610139327 -19.0709114594893 -15.437648825212 -12.9775009675459 -10.6927681489424 -9.86534696058794 -5.3738956971602 -2.03948407606645 -1.2571964784102 -0.156475119157271 5.64622301621871
-19.7845561721108 -22.1198222853921 -19.3174007155678 -15.33726384423 -12.1297309615395 -12.0419166304848 -8.10427548668601 -5.4444034316323 -3.86981465599754 -2.36520840904929 -2.76794888756492 3.30215952613137
-20.6322095610879 -23.2972486235879 -21.3142011382363 -18.000346920707 -13.9883039214394 -10.9443776824258 -8.84973313591697 -4.64100243828513 -2.56811120293357 -1.14705827019431 -1.57463624260642 4.87138960578225
-22.8705704689026 -21.9760315895081 -17.4756043434143 -16.8170464515686 -14.2951462745667 -10.6981308937073 -8.24401025772095 -4.6597092628479 -2.96650056838989 -1.95245485305786 -2.56557779312134 4.0992018699646
-11.1756213014776 -15.3866713350469 -11.6949503725225 -14.6874373262579 -14.9406836336309 -10.00271061117 -9.22358730489557 -3.83931759054011 -2.28281810933893 -1.61669185811823 -1.29186466390436 5.30276271646673
-16.3082259438255 -13.4094641945579 -10.1168387673118 -7.11501343467019 -8.37116081931374 -12.3828719399192 -8.9063552162864 -4.84537728049538 -3.76448471762917 -2.78146774985574 -3.17374069907449 2.83342330239036
-18.3404205755754 -14.8950432257219 -11.3363159613176 -7.13862309022383 -5.95579800172285 -11.9251812414689 -8.82924160523848 -4.52528652711348 -3.53136333985762 -2.40390858216719 -2.82130703492598 2.61109652952715
-16.750214325298 -17.5962111819874 -13.0529029239308 -8.15530847202648 -7.9197604526173 -13.1023528445851 -9.71137879978527 -5.02383683811535 -3.59043763767589 -1.97183488499035 -3.04186700474132 2.37137342799793
-13.474169809168 -15.1786642854864 -10.6866179292852 -11.2442370241339 -6.7340613191778 -11.9375792329962 -8.6780367677862 -4.50459201986139 -3.42475422078913 -1.56836422139948 -3.54015834981745 2.65706149881536
-7.7782283522866 -15.5398078658364 -13.4905639388345 -15.7420745589516 -10.9315505721352 -11.8930984236977 -8.71770436547019 -4.61893994591453 -2.62141759178855 -2.94135815880515 -2.99480969689109 3.33400767066262
-9.32333595102483 -16.2005160505121 -15.5120013410395 -16.472400968725 -11.2088015729731 -13.655563657934 -11.2371371442621 -5.33604270761663 -3.2330077344721 -1.4782584363764 -2.13841850107366 3.67885368520563
-10.2995322834362 -12.8090098987926 -9.78513752330433 -8.36379085887562 -5.51567875255238 -11.1420558582653 -10.1194728504528 -4.06157146800648 -1.25331531871449 0.0797954906116836 0.367360721934926 6.35154880176891
-9.87169898640026 -12.7888513911854 -9.69563163410534 -7.62035812031139 -5.16612495075573 -11.6351095546376 -11.2223421443592 -4.87149490009655 -1.84602416645397 -1.05889953266491 0.424191821705211 4.64408241618763
-12.5249123399908 -12.4702057665045 -12.8668503587896 -12.8029541795904 -8.97315643483942 -13.5570206468756 -11.2106995409185 -6.23700569326227 -2.11414955312555 -1.15465591604059 -0.399843675440007 4.58509876077825
-10.7094725522128 -12.8453558835116 -8.58147229281339 -5.9113940152255 -4.81674565401944 -10.8290594967929 -10.5841845425692 -4.95437420931729 0.469360455599698 0.35767374905673 1.41317187222567 7.81247912320224
-10.3809592680498 -13.4725387053056 -9.48791765733199 -6.15300249619917 -3.32900499864058 -7.7052619413896 -9.34697603745894 -3.25297045274214 2.11986279921098 1.9586670442061 3.0782845063643 9.6472017808394
-9.87027399756692 -14.0005134842613 -11.7327770493247 -10.5661739609458 -6.68252032019875 -11.7822193405845 -9.03332560279152 -4.24629252173684 1.95485646507957 2.46924741051414 2.95261533043601 9.06739957115867
-13.3726093465632 -14.5166027242487 -10.1793377096003 -9.32456514185125 -9.0603382283991 -10.6751358205622 -9.21749612634832 -5.12739297693426 1.32069280797785 1.45004919225519 2.11711004430597 7.37569883519953
-15.6993492733348 -16.5632179867138 -12.0149658810009 -9.89132391322743 -7.40947996486317 -11.6714523922313 -8.07990537990223 -4.79079138148915 1.19302095066417 1.7922889102589 3.4042273868214 8.33025087009777
-14.4854165684093 -15.2804528843273 -10.8024942051281 -6.92023674358021 -6.89259544719349 -8.84674087871205 -10.2048055302013 -4.95740143169056 1.10344680439342 1.96170409809459 2.5223387111317 8.40895637165416
-17.3759007453918 -13.5570721626282 -9.33913850784302 -9.37227869033813 -7.58230829238892 -11.2339386940002 -8.18984842300415 -4.63543558120728 1.55006170272827 1.55368947982788 3.32696866989136 8.28638124465942
-17.0017493508079 -10.6263888619163 -8.64377815940163 -6.66302712180398 -8.06771118857644 -11.6304496071555 -8.46527703025124 -5.29089768149636 0.961496041037819 1.5083061911843 1.64804808876731 7.33855216286399
-14.5864764733748 -8.68849482969804 -6.06359973387285 -7.03498378233476 -7.28955378965898 -11.5013343377547 -9.0313235803084 -5.1007586999373 0.484930844740433 1.42785534425215 2.34351238770918 8.3713396505876
-19.4262223677202 -12.7721581892534 -9.84235815568404 -10.1690774397417 -8.1094804243608 -11.2668366865678 -7.60222105546431 -5.25568060441451 0.629279570146039 1.86863465742631 2.00503488020463 8.79634900526567
-20.2661355625499 -15.5928147922863 -11.0129483829845 -10.3087648044933 -8.20670448650013 -10.7512048374523 -8.91841446269642 -4.73271309245716 0.790516506541859 2.92027343403209 2.44801963459362 9.06007636677135
-19.386869985407 -13.283281881159 -10.1565843408758 -9.34031351262873 -6.22860773259943 -10.7715879266912 -7.33940561467951 -3.72091158086603 1.78980962579901 3.34309331720526 3.59880964105779 10.3784288579767
-21.8160888585177 -17.0175697239962 -12.192443076047 -11.4531642827121 -7.11496466723355 -11.8159400853244 -8.17769354906949 -4.62481230822477 0.897145089236172 2.81694489392367 2.22691803845492 9.39346486004916
-13.3303153644909 -13.5880515705455 -10.8048102985729 -9.41017414439808 -5.50197674144398 -10.9637591968883 -7.1842696796764 -3.9921252857555 2.03198932300915 2.97533153187145 3.4852974284779 9.24770091663708
-10.7673254793341 -14.514193612879 -13.79587467367 -12.8460837190801 -7.63286121541804 -10.4230700319464 -3.85128505880182 -5.88046749288386 0.722617071325129 1.61111347025091 1.63424197977239 8.05049316232855
-6.29946782372215 -11.8715579726479 -11.7859218337319 -12.1395671584389 -7.51315572045066 -11.4346111037514 -5.99005582115867 -5.54648854515769 0.902941920540549 1.76320765235207 2.61623308875344 7.82693217017434
-11.6443263487382 -12.8717624144121 -13.4901782469316 -11.7675906614824 -7.87640108628706 -12.643059869246 -7.77977671189742 -5.08994402451949 1.13825879530473 1.2039135499434 3.39402089552446 7.10197816328569
-9.52733169902455 -10.6316007267345 -11.0846151005138 -9.98761497844349 -6.97511230815541 -12.2562898289074 -9.75069939006459 -4.81824051250111 0.355124126781117 1.47795165668834 2.09977401386608 7.13480723987926
-6.35358892787587 -14.0133827816356 -12.6178482662548 -13.1114472042431 -8.93827520717274 -12.3031662594188 -10.1213425289501 -5.90027891505848 0.07501710544933 1.26003945957531 2.22132600437511 6.65058148990978
-12.4375518191944 -13.8180449832569 -12.1630118716847 -14.0280173648487 -9.83807977329601 -13.9357474673878 -12.0455535281788 -6.83279260288585 -0.423286758769642 -0.0564311374317512 0.98550764430653 5.40188375819813
-12.7140184575861 -17.6835390264338 -15.2733179265803 -14.6612421209162 -10.4462896520441 -14.8053842717951 -10.8442999059504 -5.58793126886541 0.192534810846503 1.91242349798029 2.36326730901545 8.33790147954767
-24.6837550076571 -18.9423571499911 -17.755616274747 -14.549317446622 -10.2530508908358 -12.8520365628329 -8.56393918124112 -4.37874135104093 0.81715861233798 2.80423632535068 3.68156329068271 8.92692175778476
-16.5217874180187 -15.2488153110851 -13.002275241505 -13.1056115757335 -10.8647039066661 -12.3234117161144 -7.67325569499623 -5.36934257854115 0.136028515208853 3.13627074848522 3.42635940204967 8.94189761768688
-15.5550489599055 -13.0842161351984 -11.5199327642267 -10.7943906957453 -7.12061025446112 -8.37379171198065 -9.57469846552069 -4.17704679315741 0.966269475763493 3.78505609685724 4.22017191106623 9.9220685785467
-19.0080320011486 -14.7349073063244 -13.9713231693615 -11.785368121754 -8.35624519694935 -8.72743622172963 -6.34357467998158 -5.13162247050892 1.19339736591686 1.33082946430553 3.48329528461803 9.40630706440319
-17.0102372429588 -11.7127061150291 -15.3289475701072 -11.1050992272117 -7.99344303824685 -9.60963299491189 -6.29233982779763 -4.79926922538064 1.40839717171409 2.58751628182151 3.9719614722512 10.1981472708962
-12.1839360063726 -9.96954620534724 -10.3619145219976 -11.4025029009039 -8.28952873403376 -10.9310234850103 -7.08055389577692 -5.19561470205134 0.0447531873529599 2.31215011423284 2.95812331979925 9.90726863687689
-10.8012795535001 -8.91910220059481 -13.5738873568448 -13.3457608309659 -8.91734934720126 -12.6393170443448 -8.82036448392001 -5.80114222439853 0.927270403775303 1.0804629239169 2.74434422579679 8.37793873873624
-14.9070899096402 -13.7617842760953 -15.4774062243375 -12.9672400561246 -9.61153670224277 -9.912680348483 -8.76388617428866 -6.03579207333652 0.0295460614291088 1.18530778017911 2.01195839968594 8.73323182192716
-13.010057518699 -13.8297177054665 -15.7063580252908 -13.3125286795876 -8.33353431008079 -11.5402966239236 -8.55206877968528 -5.82423980019309 0.39090531089089 1.93499367453835 2.36543648459694 9.68318932273171
-9.8789362040433 -9.319871338931 -13.9559759226712 -12.2592939463529 -8.94320240887729 -11.1829217997464 -9.04361668500033 -5.23776188763705 0.911568251523104 2.17379054156217 2.68482646075162 8.6432166966525
-12.4017825473439 -12.9524035800587 -15.0705752719532 -12.9447436679493 -9.27038339268077 -12.4451327670704 -8.33042100559581 -6.77729180942882 -0.12789109836925 1.03752943385731 1.41447683681141 9.42266413081776
-13.7002061063593 -10.7523701841181 -13.155581777746 -10.9826138669794 -9.48249370401556 -9.50119144266302 -9.25454074686224 -5.73334247415716 0.340693170374092 1.87415188009089 2.32157009298151 8.90977543050593
-17.0314881584861 -15.8635155937888 -14.2730843804099 -13.7451302788474 -8.74030087210915 -12.5056016228416 -10.5772797844627 -5.28754017569802 0.716129563071512 2.30177714607932 2.9274618842385 8.40073897621848
-21.767596504905 -16.8834641196511 -13.1719811179421 -9.80688788674095 -8.15159156105735 -12.657359383323 -9.44010283730247 -5.74017264626243 0.330460288307883 1.07904694297097 2.33409569480202 6.67137501456521
-15.6308372410861 -9.19246367541226 -8.93236617175015 -9.2730205449191 -6.85641364184293 -11.5227039250461 -8.54054335680875 -5.19661025134 0.29392739209262 0.909089287844573 2.16622467907992 8.40280648144809
-8.85328247763894 -6.59975960471413 -9.12419464804909 -11.7061877510764 -7.90121033408425 -9.59921982505105 -8.35799935080788 -4.74676659323952 0.87620208046653 1.3312782981179 3.55096099159934 8.90404746315696
-8.97413834658536 -5.16369065371427 -8.33889206972989 -8.92579850283536 -7.94743737307462 -11.1514016064731 -9.53268441286954 -4.75215729800138 1.09728613766757 0.715707692233 2.74805823239413 8.03898325833407
-10.366978931427 -5.89181451797485 -10.4314606666565 -9.58025484085083 -5.67403535842896 -11.2106774330139 -9.68714265823364 -4.75201539993286 1.43606061935425 0.948609066009521 3.15789480209351 6.70703382492065
-13.6451162251559 -9.57612170306119 -12.5834478291598 -10.7086728962985 -6.88443507281217 -11.9948514851657 -10.4365590962497 -4.9554933461276 0.700457200137052 0.193844422427091 2.48148213299838 4.75567112835971
-10.5320869532498 -6.1109882441434 -3.99434624585238 -6.71068917187777 -5.52417336377231 -10.0477443781766 -7.60380135449496 -3.30461846264926 2.09298743334683 1.85242690173062 4.0211032780734 6.17679061022672
-6.85423212918368 -4.4353402224454 -7.81776362332431 -9.56728869351474 -7.21512728604403 -9.65776759060946 -9.91917544278231 -5.07898646267978 1.10989064303311 0.858160677823154 2.78818577853116 6.44136971560392
-9.31884128397161 -4.92184955423528 -8.20364314859563 -8.39585811441595 -7.43811923807317 -9.64074451273138 -10.2068074399775 -5.35372287576849 0.847498590295967 1.82489650899714 2.73684566671198 6.4773022478277
-10.3071627790278 -7.63799812143499 -9.81517173593695 -11.0567660505121 -8.89294196909124 -9.94897033518011 -10.7301669294184 -5.92125846689398 -0.0470423871820635 0.581282121484929 1.94181106740778 4.7509522264654
-11.9594717372547 -8.19346145283092 -10.0261869777333 -11.1140890468251 -8.69184211384166 -12.1845617641102 -9.28843406330455 -5.05745605121959 1.19126221049916 0.931668246876111 2.01462265361439 4.976990665089
-16.303194843639 -10.9792736400257 -8.39791568409313 -7.70115932117809 -6.30784305225719 -9.06621822010387 -9.37437137256969 -4.12943156849254 1.6564246784557 0.797084010731091 2.3657580982555 5.18184200633656
-16.1425318284468 -12.8515505357222 -6.96178193525834 -6.48510117964311 -7.63368745283647 -11.7589163346724 -10.2511934800581 -5.23537011580034 -0.0964579148726017 -0.386281446977094 0.819305940107867 3.73986296220259
-10.9365740689364 -8.74930295077237 -7.94582470980557 -10.874476519498 -10.2027998837558 -12.6688662442294 -9.98434170809659 -6.25903805819425 -0.498913851651277 1.30685702237216 1.62134638699618 5.74205962094394
-10.1053076310591 -9.72658830122514 -8.17759232954545 -10.0800314469771 -7.24483399824663 -11.5825777574019 -10.5366888566451 -5.88975053267045 -0.328351072831587 1.84848684831099 1.94963354630904 5.93491930528121
-10.9781316237016 -8.06076941056685 -7.42678770585493 -9.29736837907271 -7.63740095658736 -10.7968076185747 -9.78868994279341 -6.07459196610884 -1.3211892561479 0.733502058549362 0.697966246171433 5.45964017347856
-6.36571435928345 -6.62224893569946 -4.32117013931274 -7.43288164138794 -8.00481729507446 -10.9192650794983 -11.0814259529114 -6.21657686233521 -0.116492557525635 0.876307201385497 1.06631345748901 5.21488733291626
-5.25653599825772 -6.66322278109464 -3.90537785616788 -7.42921399203214 -7.30879735079679 -10.7450423153964 -11.9546122464267 -7.05165623751554 -2.7867903622714 0.163105496493252 0.11789751919833 4.26930094632235
-8.1177023194053 -13.1347597382285 -9.40417654731057 -8.97144873358987 -6.49687559821389 -8.85753615119241 -11.6780546448447 -9.51137716986916 -6.07835562445901 -2.15159590461037 -1.58648092963479 2.94585816643455
-16.157650644129 -15.7324988191778 -9.75641124898737 -7.7996546571905 -7.37973468953913 -10.6980387514288 -11.5375868623907 -7.96122806722468 -4.75311725789851 -0.0376154726201854 0.280965154821221 4.86944705789739
-14.7133642196655 -16.4861799240112 -10.2566915512085 -9.90624294281006 -9.05643901824951 -9.83838329315186 -11.0618101119995 -8.16188297271729 -5.0973783493042 -0.576502418518068 0.352879905700682 5.35578002929687
-9.66624127301303 -10.5891595927152 -4.70329914959994 -7.35722218426791 -5.42032872113315 -8.24755535992709 -9.77198468121615 -6.3101430979642 -2.55500851544467 1.22711505022916 1.1667970570651 5.24499453631314
-9.99241463921287 -10.2975904204629 -4.8297139861367 -7.53177468559959 -5.91208092949607 -9.2673303344033 -10.5643922545693 -7.90429703972556 -4.45529191277244 -0.560518429496071 0.18352110602639 4.93433745124123
-14.0663743192499 -10.7103524381464 -7.04776241129095 -7.61937953775579 -5.99476100748236 -9.48909236734564 -10.2667737180536 -7.99985744302923 -4.10696842020208 -1.03900768106634 0.266158563440495 5.21724460775202
-9.90582514676181 -10.6294446078214 -6.01782275113192 -8.03020335110751 -8.00648737820712 -7.5233903017911 -9.71282816800204 -7.3271012392911 -5.03072214993563 -0.359072217074306 1.00447224703702 5.90423726168546
-10.3524827957153 -10.2062215805054 -6.81783199310303 -10.8765993118286 -10.2622842788696 -9.54457378387451 -11.7391920089722 -8.48252201080322 -5.39647388458252 -1.25509548187256 -0.610207557678223 5.1614990234375
-12.9465030843561 -13.4322475606745 -9.23137132471258 -11.9548038656061 -10.3416408712214 -9.51128808801824 -11.6331810170954 -7.55152360742742 -4.46049539392645 -0.534782808477228 0.098821241205389 4.41643675023859
-18.055484901775 -14.6146775592457 -8.6208268512379 -9.10873426090587 -9.67812360416759 -10.9350320209156 -12.6010171283375 -9.41737760197033 -6.3192025531422 -1.93482602726329 -1.1017896045338 3.51997362483631
-13.3352634950118 -9.2281925721602 -4.46172261671586 -7.57111096815629 -6.90865445570512 -7.27634168104692 -10.2115700288252 -8.05179334120317 -5.63388371901079 -0.386410955949263 0.296511407331987 4.35641264481978
-9.73762435913086 -8.53660697937012 -3.45002670288086 -3.63062782287598 -6.13033409118652 -10.4046127319336 -11.11721534729 -7.85399932861328 -4.28434295654297 -1.92246551513672 0.532818603515626 3.60608367919922
-8.2403508533131 -6.83382810245861 -3.54607404362072 -4.36427320133556 -5.87105382572521 -9.0712720264088 -10.0150643695485 -7.46176160465587 -3.44818700443615 -0.994329582561146 1.16168772090565 4.54949842799794
-5.51766825589267 -5.89685297879306 -2.82641650113192 -4.52585078152743 -5.6436581698331 -8.63669062527743 -9.86456728848544 -8.01813364895907 -3.7251839724454 -1.16860628995028 0.305314532193272 5.65256737795743
-7.65883904370395 -5.55979996594516 -3.71877365979281 -5.45022278699008 -6.31022339734164 -8.09021645459262 -9.26294594678012 -6.61554604443637 -2.70439034375277 0.119651022824375 1.15594405260953 6.77683180895719
-9.38787311207165 -5.32461589466442 -2.99087566028942 -4.70998233448375 -3.87506526600231 -6.89778369556774 -9.21340411793102 -6.39548152576793 -2.21830409656872 0.487189830433238 1.51544338573109 7.98924499858509
-11.2933677239852 -6.8536265893416 -4.01948962645097 -5.24053798155351 -6.24634395079179 -7.36381564573808 -10.0128062768416 -7.30419192747636 -1.89977107481523 -1.29427371458574 0.32531322999434 5.50891365571455
-12.436349920793 -8.00204091505571 -5.42124371962114 -7.34862332777544 -7.3543530030684 -9.46777730421586 -11.8054123444991 -8.82326131300493 -3.90718083815141 -2.47330861525102 -0.0284023805098101 3.97417826219039
-11.8230012806979 -9.23788203326139 -4.40349520769986 -4.3161939534274 -5.78963793841275 -8.86433734026822 -10.06698550311 -7.30954684344205 -2.7585939320651 -0.353696242245761 1.31780873211947 3.87648449811068
-12.0036058079113 -11.2205323826183 -5.20779892314564 -6.04352280009877 -8.22643562663685 -9.57910248149525 -10.9835042606701 -7.80938621867787 -3.87389465678822 -1.08067413676869 0.0878839839588501 3.73271087299694
-17.1656792727384 -12.0110753146085 -6.9642708865079 -7.12012415799228 -5.58299570950595 -7.9734318819913 -9.46430140408603 -7.599030789462 -3.17758875760165 -0.468077954378995 0.665852251919834 5.77183121767911
-14.6435749140653 -15.4979679194364 -8.97155114087192 -10.2658836451444 -9.86976166638461 -10.4112484064969 -12.3485653010282 -7.60633583935824 -3.09185524853793 -0.862242898074065 1.12759284106168 5.88907221880826
-13.1976376360113 -14.891466218775 -9.93204887563532 -8.79159362966364 -7.77457626516169 -11.0166149919683 -11.7315731828863 -7.77933128530329 -3.28024109060114 -0.780096132105047 1.23755637949163 7.01015369241888
-11.2614352312955 -12.358330449191 -9.13110228451816 -7.19910880002109 -6.95917197140781 -9.42476340207187 -10.7525164690885 -8.55724020871249 -3.76514311703769 -3.26968069943515 -0.773905476656829 6.10561207857999
-10.0540631901134 -13.9287522922863 -11.8809522281994 -10.9694875370372 -8.54499756206166 -11.8468431125988 -12.6642907749523 -9.57836853374134 -5.78895508159291 -4.04683433879505 -0.86552940715443 4.1905142177235
-2.61361780166626 -9.90139284133911 -7.58208932876587 -9.40565767288208 -7.27723588943481 -9.86942758560181 -11.4437169075012 -7.66678323745727 -3.28858461380005 -1.68394174575806 0.237101650238039 6.81548223495484
-5.38232656825673 -9.66817518581044 -7.88373419154774 -10.1621594082225 -7.82720610011708 -10.8668732296337 -11.7660221706737 -7.66259046901356 -3.41329428065907 -0.803842986713757 0.543847595561633 7.5654578555714
-11.3558351690119 -16.2584192449396 -12.3395311528986 -11.4462721044367 -8.66581746881658 -13.9744188482111 -12.1050340825861 -7.87700864618475 -4.26240941827947 0.125903875177556 -0.506059854680842 8.67948034459894
-14.7749446435408 -17.5106509728865 -11.1986621423201 -8.99174724058672 -6.94487796263261 -12.1063045068221 -11.1635592980818 -8.11141047911211 -3.51051936583086 -1.01476130919023 -0.677696566148239 7.03065552277998
-10.5278296210549 -14.5794214942239 -9.86710116646507 -10.6084036566994 -7.70467707894065 -11.4700178839944 -12.3002733924172 -7.6558985450051 -3.58605525276878 0.0763116142966531 -0.178977463462136 7.00336601950906
-16.9669916239652 -21.3527071085843 -16.3831216898831 -12.6820833292874 -11.8788244334134 -14.0604593363675 -15.0189134684476 -10.0683500376615 -5.2809869852933 -2.56470318707553 -2.51376553448764 5.97872332659635
-12.8889513796026 -19.7306986635382 -16.0197993105108 -12.5568323915655 -10.8407221620733 -13.6033907716924 -13.4705515688116 -9.53237636739557 -4.45943172628229 -1.97255047017878 -2.33454616720026 5.96202842539007
-11.8090855511752 -17.4042927655307 -16.1280095013705 -14.7988774212924 -11.9156758221713 -12.3798176678744 -13.8030201825229 -9.77366036501798 -5.94402093020352 -1.50570267764005 -2.30612343874845 4.679184254733
-9.79303891442039 -12.7961536147378 -15.7359882094643 -15.3427310683511 -11.1956630446694 -14.4595638015054 -13.3895450331948 -8.62330586693504 -5.11427838585594 -0.123677799918436 -1.08616597435691 7.3045238754966
-14.4799924937162 -6.7319017496976 -10.6175962534818 -10.9108244028958 -7.97709332379428 -13.2768407908353 -13.0018926707181 -7.74554692181674 -4.1713605967435 0.449456587704745 -0.525787934389982 6.61947287646207
-10.689040296728 -6.37074195688421 -4.50142394846136 -7.39416992014105 -7.22021400278265 -10.3955374891108 -13.4216929609125 -8.92127334421331 -4.92511855905706 -0.498225324804132 -0.818720930272882 5.3306864565069
-13.42924489108 -9.088762179288 -7.64693059054288 -11.6497095975009 -11.5279864224521 -12.4934729489413 -13.1563261899081 -8.37651051607999 -3.96064747897061 -0.463237658413973 -0.894882098111239 5.85241518887607
-15.6849864959717 -18.3350147247314 -11.8839553833008 -15.2509006500244 -13.0077823638916 -11.3964237213135 -14.9358829498291 -10.1930717468262 -5.15036811828613 -2.89162292480469 -2.10108413696289 5.13989505767822
-18.0165472204035 -17.9170522863215 -13.93249799555 -15.0184889013117 -11.2852316076105 -12.7198629552668 -14.3724699193781 -8.78961660211737 -5.00207616632635 -1.31999303644354 -1.78524495905096 5.81041143590754
-15.1707548835061 -11.1797899939797 -11.2926878669045 -13.7780966498635 -11.2935232856057 -13.3339094855569 -14.3143706061623 -8.20014903328635 -4.00975367806175 -1.24544474861839 -1.76349398873069 6.35449173667214
-16.0179180405357 -11.77386896827 -8.40676920630715 -11.8186496994712 -9.98184817054055 -9.29348604895852 -11.2902645371177 -5.58704416968606 -2.02869837500832 2.09188039086082 -0.0297817490317591 9.29796368859031
-11.9147752675143 -10.3447050007907 -6.96842326250943 -8.26398028460416 -5.84699381915006 -9.92225207415494 -11.623460188779 -6.68142642107877 -2.60052432146939 1.03201352032748 0.18019925030795 7.44109974774447
-16.595495631478 -12.9224151871421 -7.56795542456887 -9.47418635108254 -7.2929386399009 -11.3502544663169 -11.8069042465904 -5.86289446570656 -2.20428126075051 1.86227185509422 0.988317082144999 8.91924912712791
-17.7153406750072 -18.9505358349193 -14.6026316295971 -10.5454741131176 -8.5264044414867 -13.577714027058 -12.9621592174877 -6.53490549434315 -3.87481218684803 -0.302123130451548 -0.444525779377329 6.4109391559254
-12.6564998193221 -11.7243308587508 -9.78273959593339 -11.2447700067 -8.01607699827714 -12.746156649156 -13.544496492906 -8.37760158018632 -4.21787066893144 0.328867001966998 -1.10588450865312 6.17489628358321
-13.3468611457131 -8.96646716377952 -7.5284426429055 -7.9410288550637 -6.57532527230003 -11.2733366706155 -10.8499148108742 -5.57858302376487 -2.00480487129905 2.78481075980446 1.24398777701638 8.15089104392312
-16.3916144197637 -13.6266341036016 -9.38239238912409 -5.20454548055475 -6.19055126363581 -12.1444029634649 -10.8796286409551 -5.69173763448542 -2.86725567037409 2.30298473184759 1.60524226968939 7.96525813883001
-14.0908780704845 -17.1111074100841 -13.9972196232189 -13.2495084415783 -9.05485206950794 -13.9041143070568 -11.2140527378429 -6.15925842631947 -4.73254829753529 1.37577003132213 -1.5824666630138 7.1261982310902
-14.9464918309992 -14.1561361486262 -12.2463194066828 -12.578510873968 -8.38488447015936 -13.3963476354426 -9.25814115350897 -4.7232423955744 -4.51368581598455 2.21802080327814 0.849439031427558 8.060576803034
-16.2301117810336 -16.8993431958285 -15.6533409985629 -14.5117737683383 -9.66947526064786 -12.2685028943149 -9.89775246706876 -5.73080033389005 -2.87189835635099 1.54485731991855 -0.159963313016025 8.71649580868808
-11.1847080230713 -9.45818367004394 -10.928148651123 -14.8635238647461 -11.4370864868164 -11.9915184020996 -9.62196006774902 -5.34918060302734 -2.79918708801269 2.83812294006348 -0.367798233032225 7.92549953460694
-16.5430570515719 -12.0623556050387 -10.1643854054538 -13.2988058003512 -10.5099073323337 -12.3365026387301 -10.2786413106051 -4.64161357012662 -3.07173213091763 2.70057621869174 -1.01770457354459 8.35014000805942
-17.6146606878801 -15.2141174749895 -12.0904449896379 -13.4278282599016 -9.79517597718672 -13.2646812872453 -10.4594196753068 -5.91725391908125 -3.64431614442305 1.82269626097246 -2.07844013734297 9.04064422087236
-12.9801005970348 -9.75469204295765 -10.9701423298229 -13.0492000233043 -10.6942252766002 -11.7357444416393 -12.1400737415661 -6.61870380748402 -3.52608105052601 1.46068194996227 -1.77073475230824 8.00734046589244
-12.418305830522 -11.6187338395552 -13.5139250321822 -15.6958136125044 -14.0706038041548 -12.2237371964888 -14.9848227067427 -8.73600335554643 -4.53292985395952 -0.680667357011274 -4.63905091719194 7.42532114549117
-7.72431196732954 -12.9970704512163 -15.1590844587846 -16.5660592512651 -13.2805634932085 -12.66302504106 -14.5997392134233 -9.31217588944869 -5.00346960587935 -2.12495436234908 -4.93891539140181 6.90449033216997
-8.97660831104625 -12.4956608165394 -14.8698826182972 -15.6673946727406 -12.0873432506214 -14.2041683543812 -14.6989002574574 -9.27084926258434 -4.38942149769176 -1.68132022510875 -5.39304355274547 6.63891693462025
-10.9514929251237 -9.75109352632002 -10.212238927321 -14.6435400442644 -13.667992253737 -13.2865339712663 -12.673477788405 -8.22302498383955 -3.1486288504167 -0.127350469069047 -3.4373194174333 7.19872031645341
-14.6234073465521 -9.62528036290949 -10.1671829050237 -10.9967269724066 -10.712934476679 -11.4777126138861 -13.8746471231634 -9.10710333043879 -4.09637258703058 -0.523666364496403 -3.36297796422785 7.85249425714666
-16.9250114094127 -15.4834296833385 -12.3427016865123 -12.8619773517955 -10.2655666004528 -10.468436015736 -10.4320628773082 -5.76168323863636 -1.45614315379749 1.60976527820934 -2.39175487865101 8.26629947315563
-17.4854443116622 -17.9206898255782 -13.2290470643477 -8.9557488007979 -6.99985623793168 -11.188237433 -12.6417973084883 -7.66073728041215 -2.49006200270219 0.579615350203081 -2.44902158216997 8.03507399125533
-11.3967142018405 -15.1243905934421 -13.6017198475924 -11.2102708729831 -6.75304125872525 -11.1154680165378 -12.3292512806979 -6.2912111195651 -1.54822444048795 0.610747346011074 -1.23133563128385 8.17120076092807
-8.80277219252153 -13.7388531251387 -12.8233410401778 -10.6279999299483 -6.34381833509966 -10.9155460877852 -11.88808408217 -6.28191533522173 -1.74822583632036 0.0709098295731962 -1.2242847962813 7.81775602860884
-12.3414909536188 -9.37704011743719 -8.6760837728327 -11.2891342336481 -10.4633590871638 -13.5775558645075 -12.7611229116266 -6.90811082666571 -2.27312204187567 -0.68062898462469 -2.50779077356512 7.59314897710627
-11.0689003944397 -11.9507267951965 -9.02841691970825 -12.0121586799622 -11.152041721344 -12.3597157478333 -12.0971043586731 -6.4919960975647 -1.28432588577271 0.073097896575927 -1.80201272964478 8.3930365562439
-7.02181119051847 -12.3879286679355 -12.0211531552401 -15.255482378873 -12.3709380063144 -10.4198805722323 -11.6447626980868 -6.38003033724698 -1.39259785738858 -0.365906420621005 -2.78263157931241 7.49423819455233
-9.29105745662342 -16.8453558575023 -15.9598196636547 -14.8964041363109 -9.42537866939198 -12.4158781658519 -12.8379095684398 -6.4990461956371 -1.85909639705311 -0.582034934650768 -3.80116258968006 6.92353643070568
-9.37010358463634 -15.3213040698658 -17.4151685107838 -16.8247754443776 -12.0182683337819 -12.4954755176197 -13.3329694141041 -7.1070744861256 -2.30426000248302 -1.61138509403576 -3.37635396610607 6.94415117610584
-20.2080120606856 -18.707256750627 -13.0522503419356 -11.72568173842 -11.1674885316329 -12.1708569093184 -12.8933910890059 -6.474102453752 -1.8194336457686 -0.255155996842817 -2.52616353468461 9.16304163499312
-18.1588176467202 -20.0551303603432 -14.9799426772378 -11.5396503188393 -7.76873624108054 -11.9150012709878 -13.4240306594155 -8.96096074364402 -3.64144551537253 -0.996197102286597 -2.58651959679343 7.86150419928811
-16.6528038891879 -17.2867760571567 -12.2686448010531 -7.69315003481778 -5.98724793520841 -8.92045640078458 -12.6135468396274 -9.03105591860685 -4.1601452740756 -1.73652505007657 -2.03078316775235 7.94609404477206
-13.9058367902582 -10.2440993482416 -8.06055328195745 -8.90161201303656 -7.03095504587347 -10.6859271222895 -13.8969561750239 -9.51883575266058 -4.73883506601507 -2.00845596140081 -2.66493484323675 5.77421787435358
-10.6738385547291 -8.67626470219005 -6.98558515201915 -9.37135785709728 -8.28346341740001 -11.6840180743824 -13.9202012408863 -9.25051396976818 -4.93936437260021 -1.11799520145763 -2.57662480961193 7.44443422664295
-13.8820054140958 -7.38649722012607 -7.81159373196689 -10.1414353457364 -7.99461909207431 -12.5347039309415 -14.3491952029142 -8.81866808804599 -5.2566048708829 -1.12084933194247 -2.90601130398837 7.40535096255216
-8.78638179085472 -10.4929114081643 -8.35225016854026 -8.93106562874534 -7.85106189034202 -13.2870684363625 -13.6010294654153 -8.53594310066917 -4.02976710579612 -0.677022049643778 -1.58518702767112 7.32583897330544
-14.5977405461398 -18.5354846867648 -17.3290828618136 -16.1038288029757 -11.7146648320285 -13.3307346257296 -13.6177524479953 -7.85902823534879 -3.08633841601285 -0.303549185666171 -0.553583517941561 8.40289746197787
-15.2776578989896 -18.2701505747708 -14.3583501902494 -9.95429554852572 -7.81083050641147 -13.9914106455716 -12.7554639902982 -6.69725552472201 -3.11203518780795 1.0910287770358 -0.0599721995267011 8.36936339465055
-23.5829508261247 -18.6444017843767 -13.7875406698747 -10.8449804739519 -11.3285543875261 -16.3767054037614 -14.8953363852067 -9.63600945039229 -5.99799370332198 -4.25653481049971 -4.81190514131026 4.75491309599443
-17.6535630312833 -18.7403931704434 -15.1643128481778 -9.92229700955478 -10.2081875887784 -15.6795373049649 -15.1532197085294 -9.61130190762606 -5.41248179349032 -2.86137629422274 -3.15969515713778 5.56314515200528
-16.7541141076521 -18.8958835168318 -13.5267772241072 -8.83572574095292 -8.48640056089921 -12.0620288415389 -13.4179172082381 -7.75121875242753 -4.21899981932206 -0.619001345200971 -2.06309695677324 8.44899467988448
-19.2444877017628 -16.7980269778859 -11.1704902042042 -7.59922975193371 -7.3210486758839 -12.2828292239796 -13.8208464969288 -8.80573838840832 -3.90922921787609 -0.968389450420034 -1.94563859592785 7.52852255214344
-19.0048969788985 -17.5699184937911 -11.8510654969649 -8.05597768263383 -7.1327694459395 -12.7859333558516 -15.649248938127 -10.0157097382979 -5.78462682203813 -3.01515851454301 -4.163897375627 5.4251033262773
-18.518721892617 -16.4859536431052 -11.402812316201 -7.30575306632302 -6.68294460990212 -12.2040169975974 -15.1181100151756 -9.94301541068337 -4.97089894034646 -3.25818569876931 -3.75427181937478 7.0019118048928
-15.6085030815818 -13.1837785027244 -7.64394543387673 -4.48795292594216 -5.90410206534646 -10.8944356224754 -12.8637711785056 -7.86985371329568 -2.99281666495583 -2.77330563285134 -3.30178234793923 7.50797202370384
-15.3022242285989 -13.3909884192727 -8.21354968331077 -6.525923798301 -9.42567355416038 -14.4125681617043 -14.068799088218 -9.23408610604026 -4.08323962471702 -4.07958133003929 -4.64696032784202 5.37216751792214
-14.3138822035356 -11.2490457014604 -6.85745939774947 -4.37777075334029 -6.12981924577193 -11.146550507979 -12.4316190199418 -6.4555829481645 -1.77673849626021 -1.73763021989302 -2.2456391768022 7.99889340834184
-16.9132609107278 -12.5003275611184 -7.46047732613303 -5.0558123328469 -6.77668330452659 -11.7375063636086 -12.9090647437356 -8.01748606941917 -3.33292720101096 -2.45372912667014 -3.08418795845725 6.65094998099587
-15.5836500341242 -12.5448660070246 -8.20495740717108 -4.37218038385565 -4.9005331212824 -10.3717226201838 -12.1551298314875 -6.40609876459295 -1.7916521245783 -1.49986402338201 -2.12190572565252 8.21215398961847
-17.2417083480141 -13.1321769454262 -8.66992146752098 -4.85107571861961 -6.05164487145164 -11.8694320418618 -12.9260154464028 -6.4215331771157 -1.37432820580223 -0.283225605704569 -2.50415379784324 8.03003447272561
-18.468772948872 -14.0288887630809 -8.98304373134266 -5.91179472316395 -8.46958547938954 -13.2142334591259 -12.401592315327 -7.02456289638172 -2.82087713588368 0.0610217441212058 -2.24227148402821 9.32485479008068
-16.0543135209517 -13.3311041398482 -8.77913270430131 -4.5665491624312 -5.28732095198198 -10.9439676804976 -12.4242590470748 -6.04520402388139 -1.37129006819292 0.905645509199662 -1.23564324812456 9.49356379075484
-16.1684750990434 -11.7861394362016 -7.89089102311568 -4.86486334367232 -6.26398176713423 -11.6247930006547 -12.0413541273637 -7.59748358293013 -2.15383047624068 -1.0053071455522 -3.31972784562544 7.28923325972124
-14.8850635788657 -9.10736124732277 -6.05231516577981 -3.70791475989602 -6.15690844275735 -10.7955536148765 -10.1253933212974 -6.38004152991555 -0.94265787818215 1.05684430382469 -1.31586878516457 8.36809022209861
-13.7876319018277 -9.38705626401034 -5.67596999081698 -3.03388396176425 -4.96180525693027 -10.2844561663541 -11.2092761126432 -6.62167731198398 -0.994144352999601 1.17659005251798 -0.868301304903898 10.5010977658358
-16.1779085939581 -12.0663096254522 -9.12009876424616 -5.60488002950495 -5.73735492879694 -11.4386660402471 -13.1703326051885 -7.9225622957403 -2.83441990072077 -0.475920373743232 -2.71520107442683 9.40812331979925
-16.8281414725564 -9.73006942055442 -7.13157393715598 -4.60963942787864 -7.04891326210716 -11.8623669364236 -11.9623425223611 -6.77441336891868 -1.81581237099387 -0.321807167746805 -3.72475173256614 7.80502770163796
-17.9877634742043 -11.9469767310403 -9.00817591927268 -6.0216856696389 -8.30556399605491 -12.8357210852883 -14.3384295203469 -9.83769519112327 -4.56076915047386 -2.07024295113304 -4.67012889168479 6.83251660086892
-18.7261481371793 -15.0953841296109 -11.0895571795377 -7.13429022702304 -8.2602648821744 -14.0647368517789 -13.8733801928433 -8.8874907580289 -4.14302588376132 -2.56913519772616 -3.24527693661776 6.58573197451505
-19.4878326329318 -12.9065566929904 -9.98386916247281 -8.25635489550504 -11.9303985509005 -15.585233298215 -15.0558677586642 -9.89370307055387 -4.56260069933805 -3.67113455859097 -4.95571288195523 5.42321434887973
-18.9302782578902 -13.6244692368941 -11.0201277299361 -8.91942735151811 -11.6402601762251 -16.2270655198531 -14.7297892137007 -9.50659699873491 -4.83241601423784 -3.20730538801713 -3.66498704390092 6.3057113127275
-18.5148476774042 -12.6323289090937 -9.84455386942083 -7.60994617288763 -11.8166474515742 -14.9416894132441 -13.1628274137324 -7.34499828165228 -3.65794078653509 -0.479327123815363 -1.22556201761419 8.65831669027155
-18.1434114802967 -14.0489786494862 -9.87522109638561 -6.40997108112682 -8.11250861774791 -13.5003527034413 -12.9985483516346 -7.26805099140514 -3.52756675373424 0.00201431621204762 -1.16812499653209 8.87167564738881
-21.3301276467063 -18.3231314919212 -14.0877112648704 -10.9258059761741 -13.0070113442161 -16.6578330300071 -14.1707534096458 -8.67806999900124 -5.24041359641335 -1.68671219565651 -3.10350983359597 8.01896102211692
-18.5888852292841 -17.5455159360712 -12.2201718503779 -8.8107384855097 -10.8288201505488 -14.9691571409052 -12.8390950376337 -7.15269176309759 -4.86621372049505 -1.44967929666693 -1.60355655496771 8.3903866594488
-19.5187684232538 -18.2769890958613 -13.7009507352656 -9.22520267313177 -9.00297557657415 -14.8053170377558 -14.5856705838984 -8.1316987211054 -4.51116000955755 -2.26518451517278 -1.84942638223821 7.64687431508845
-21.0959947499362 -16.7512643727389 -14.0053079518405 -12.7935617360202 -12.0306985768405 -15.9250543507663 -13.7432077321139 -8.47727374163541 -4.17169932452115 -2.35504702654752 -0.269836226376619 8.3218862620267
-20.6089559901844 -14.2594343532215 -11.1670328487049 -8.9090086330067 -11.7538343776356 -15.4061476100575 -12.2795645106922 -8.28713668476452 -4.30911124836315 -1.46360648762096 -2.23211158405651 7.29897152293812
-17.1180165550926 -13.2327016136863 -8.73612911917947 -5.27523548819802 -6.36179669120095 -11.6536649010398 -13.4285710594871 -8.7685845635154 -4.86217625357888 -0.230521514198998 -2.65553410269997 8.58465735695579
-17.184640156139 -14.9190227855336 -8.92445491443981 -5.26534961353649 -6.35082362781872 -12.001160847057 -12.822880970348 -7.54962466846813 -3.3818981517445 0.392023814808237 -2.26908038746227 9.47940803874623
-18.0892376466231 -14.0644955201582 -9.5999512238936 -8.25950093702836 -12.3877987428145 -15.5756344361739 -13.8806080384688 -9.12423558668657 -4.33144612745805 -1.12467809156938 -4.07564969496293 6.58162741227584
-19.0705887707797 -14.4658486279574 -10.8424889477816 -9.37828415957364 -12.8326203259555 -16.2362305554477 -15.4424836072055 -10.5267502698031 -5.08394402590665 -4.13498658266935 -4.64822167483243 6.40586501034823
-17.8551203727722 -13.8145625114441 -9.903773021698 -8.60641164779663 -12.3695284843445 -15.36850233078 -11.9569766044617 -8.64600820541382 -4.67167921066284 -0.185446453094482 -2.61982221603393 8.1650689125061
-18.5163058367642 -12.7330226031217 -8.37772932919589 -5.98350897702304 -8.75981512936679 -13.4575709429654 -13.4266604510221 -9.33595457944003 -4.24230376156894 -1.13467207821933 -2.4976729479703 8.15270432558927
-16.0741939111189 -12.3663196130232 -7.90861888365312 -5.16731448607011 -7.53663630919023 -12.2216929955916 -13.5710238976912 -9.26288981871171 -4.50905223326249 -1.70078463987871 -1.87357707457109 8.33389954133467
-16.9661728425459 -12.247365622087 -7.75796857313676 -5.14848866896196 -7.77962270216509 -12.3193756623702 -12.236264853044 -7.17719998793169 -2.73367085890337 -1.40198102430864 -2.2613770051436 8.59918531938033
-16.9854926456105 -12.8952559817921 -7.85272973667492 -5.14260095249523 -7.42395776401867 -12.3095168460499 -12.3436393130909 -7.33738511692394 -2.27663606296886 -2.53584474216808 -1.71837800632824 8.5760460506786
-16.2548124226657 -11.7920286091891 -7.41733759966764 -5.32941264239225 -7.76245898333463 -12.8868696126071 -12.5734426411715 -8.13122958269986 -3.62478846636686 -2.05089968768033 -1.69601267901334 9.34629326733676
-15.000330361453 -13.6014999476346 -8.29839363965121 -4.77685204419223 -6.19613114270297 -11.5805152979764 -12.8940338221463 -8.04183426770297 -3.8602241602811 -0.421001824465666 -1.2242378321561 10.3257995518771
-17.3684698711742 -15.6142889629711 -10.2229506145824 -6.1516787182201 -6.54609171260487 -12.2829901348461 -13.8255278240551 -8.410717643391 -4.11807886470448 -0.953118003498425 -2.72112337459217 9.18520291935314
-17.5168361317028 -13.4176540027965 -8.75821682323109 -5.89571377147328 -8.04248043407094 -13.1745013843883 -12.9689654957164 -9.06534763682972 -3.9383754383434 -1.55383488048207 -2.32445141185414 8.98722938190807
-17.0357850074768 -13.1185524940491 -8.81749467849732 -6.54215364456177 -9.46742944717407 -14.217356967926 -12.8012269020081 -8.51121454238892 -3.83994226455689 -1.97608308792114 -2.73841791152954 8.73998613357544
-16.78379129063 -11.0360190738331 -7.92644380222668 -5.01501535068859 -8.10399697910656 -12.6958930362355 -13.4308097232472 -7.93898080479015 -2.76946138035168 -1.13243173252453 -1.41538118015636 9.9320347439159
-14.4363585385409 -8.88424786654386 -6.99335583773526 -4.8776179226962 -7.32864293185147 -12.1260825070468 -11.5503111752597 -6.64578160372647 -2.44254979220304 -0.0796976956454181 -0.803834048184481 10.5730494585904
-19.6125838366422 -13.8276679125699 -10.1156394091519 -6.57882758053866 -8.06436987790195 -13.6577956286344 -13.2441565600309 -8.27390166195956 -3.75045271786777 -1.25622435483066 -1.89823218258945 8.55334118929776
-16.2561331922358 -12.5998831922358 -8.89305412119085 -5.57827293222601 -6.97720062082464 -12.4986296827143 -13.0757208997553 -7.45547401254827 -2.83189880197698 -0.241494291478936 -0.93812476938421 9.63266170675104
-18.382021262429 -13.7728522560813 -9.80158646323464 -6.61518700339577 -9.14176399924538 -13.639589621804 -13.061106040261 -7.60868103720925 -3.64745934226296 -1.75852997519753 -2.89122803427956 8.51432196877219
-19.4389900294217 -15.7041954127225 -10.8757938471707 -6.6553901759061 -6.7419208613309 -12.9445327845487 -12.8001998988065 -7.04221001538363 -2.80126992138949 -1.44059029492465 -2.27396241101352 8.56456145373258
-18.9901807524941 -13.6149862029336 -9.56047608635642 -7.30597855828025 -9.68137147209861 -14.8161809661172 -13.7924764373086 -7.76228883049705 -4.72640778801658 -2.89195229790428 -3.58956506035545 7.39892409064553
-19.2288635600697 -18.0272339213978 -13.8451355327259 -9.26595195423473 -8.90342219959606 -13.6034401286732 -11.2260807384144 -6.14404758106578 -2.07101138721813 -0.538533054698597 -0.721384846080433 10.3165027271618
-19.9845471122048 -15.6197247245095 -11.197353813865 -7.96593329689719 -9.60893866799094 -13.8902859427712 -11.3948025443337 -6.00549170754173 -2.5720066764138 -2.37812468788841 -3.3902210929177 8.33293774344704
-17.5165043570779 -16.0051480033181 -10.5989266135476 -8.82739264748313 -9.70063979408958 -13.1724072196267 -10.5447388388894 -4.81966025612571 -1.24726302407005 0.189172675392843 -1.89145858071067 9.54549019553444
-19.7135596795516 -15.765309862657 -10.9332919640975 -7.04061084227128 -8.96493487791582 -13.9348083062605 -11.4682212396102 -6.46524577574296 -2.92992358641191 -1.21314387754961 -2.7619948907332 9.10625977082686
-17.9131977948275 -13.7052929791537 -8.97265557375821 -6.2779820355502 -9.34160927859219 -12.8774083050815 -10.5761063489047 -5.9559548291293 -2.20341805544766 0.728281697359954 -2.09544495669278 9.79413672360507
-16.7177283460444 -13.1162192518061 -8.0292708570307 -5.27679321115667 -7.58623191660101 -12.1680686170405 -9.74301978891546 -4.67014381235296 -1.55012389963323 -0.14933654611761 -1.67166396921331 9.46002987081354
-14.2509320952676 -12.6475270964883 -7.59012353203513 -5.91552483818748 -9.33105408928611 -12.5518621184609 -9.69712006829002 -4.71882760308005 -1.02317178032615 0.0727754852988518 0.46073401191018 10.6221185944297
-17.2228272611445 -13.7681229764765 -9.22976810281927 -6.89380771463567 -8.85883075540716 -12.4569009000605 -8.93701488321478 -4.59459049051458 -0.998273199254815 0.885054284876045 -0.0656998807733693 9.76867073232478
-19.3945935509422 -17.2369855187156 -12.7712834618308 -8.75408871390603 -8.39533932425759 -13.1199811241843 -11.8790448448875 -5.65491993644021 -2.48557408072732 -0.57350666739724 -1.34680493094704 9.42482440254905
-19.6159604766152 -18.9060491301797 -14.4193586089394 -10.5393575408242 -11.2983525969765 -14.1721929290078 -11.2267888762734 -6.27240502617576 -2.47632729790427 -0.343869564749976 -1.4092248656533 8.90423834540627
-18.4611798633229 -14.4818745959889 -8.79995931278576 -6.5378476489674 -8.04273999821056 -12.3853207934986 -10.6778909076344 -4.91345037113537 -2.42177404056896 -1.61890996586193 -2.10357679020275 8.88535295833241
-18.5472362605008 -12.6206691828641 -9.22634964856234 -5.202950295535 -5.90165978345004 -11.4221561518582 -10.9631965723905 -4.82155686291781 -1.68778115185824 -0.359099206057461 -1.90403061780063 9.36503428545865
-17.1010048692877 -14.7347634142095 -9.64043167287653 -5.0062630479986 -5.05187729055231 -10.9308560198004 -10.9865143602545 -4.65032699758356 -1.54236534292048 0.136223524267024 -1.04977729970759 10.0137965375727
-16.6677622188221 -14.7840418208729 -9.51108878742565 -6.24638885151256 -6.46471923481334 -11.7348780025135 -10.6844782222401 -4.44671386371959 -2.18394988666881 -0.136285244334829 -2.04375022541393 8.54946380962025
-15.5872178337791 -12.8998246453025 -8.5683160088279 -4.35961010672829 -4.66912129142068 -10.2081227562644 -10.1082597038963 -3.45385411002419 -0.673578765175559 0.905145142295144 -1.06733753897927 9.83260581276634
-15.8315055933866 -11.3009498682889 -6.9256179896268 -3.75910645398227 -5.63383751782504 -10.5713451472196 -8.09646111401645 -2.88198357495395 0.747168723019687 1.07503050890836 -0.128584679690274 9.12275427904996
-15.0653504458341 -11.1040429201993 -6.28309718045321 -2.36728564175693 -4.08464327725497 -9.36676493558017 -7.22433939847079 -2.08346644314853 1.47373875704679 2.11790570345792 1.41140088168057 10.4517994793979
-17.7279251532121 -13.4956177191301 -8.66445812745528 -5.1116550879045 -6.61806377931075 -11.6365555243059 -10.7738617376848 -4.47644886537032 -1.0751217321916 -0.213425488905472 -1.4037464575334 8.99534907774492
-17.7950946287675 -14.3109790281816 -9.38927187486128 -4.99285616441206 -5.32047380967574 -11.0347281889482 -11.4723788694902 -4.39787210984663 -0.863293786482377 -0.240090508894486 -1.50425447984175 9.6258638902144
-16.7729139934887 -14.0895109783519 -10.3781843792308 -6.56712633479725 -7.42786127437245 -12.260611594807 -9.21514040340077 -4.62083917964588 -1.73793131221424 -0.513903678547251 -1.7678766857494 8.9389743198048
-18.9656128449873 -16.2006248994307 -11.0171150727706 -6.53866429762407 -7.27248044447465 -12.9008583589034 -10.6034092469649 -6.09159322218461 -2.770582632585 -2.38868375258012 -3.23340840773149 7.29390196366744
-18.5906704989347 -16.8804730502042 -12.1237362948331 -7.01686373623935 -7.04380503567782 -12.7933377352628 -12.0690831271085 -6.55604449185458 -3.45816508206454 -2.13579646023837 -3.57720843228427 6.76056679812345
-15.5318351658908 -13.2007575902072 -9.02289351550015 -4.93772086230191 -6.36396750536832 -11.8053298863498 -9.61288985339078 -5.74827536669644 -1.14112242785367 -0.872621146115389 -0.844283667477693 9.85853806408969
-15.1478837966919 -10.7200788497925 -6.27262058258056 -2.9681619644165 -5.22919597625732 -10.2868474960327 -9.20346393585205 -4.98352184295654 -0.521438026428221 0.269922828674318 0.609911537170412 10.227293586731
-17.3059644525701 -13.4148397272283 -8.89681718999689 -4.60477541143244 -5.31670091802424 -10.9944753473455 -10.3369378870184 -4.52006052190607 -0.856314641779118 0.425412195379085 0.305064218694515 11.1850605184382
-16.4055806940252 -11.6567594354803 -7.71344583684748 -3.49895113164728 -4.07031839544123 -9.80683725530451 -10.1696893518621 -4.62730234319514 -0.450296575372871 0.579315012151543 -0.0534593408758006 10.8465440923517
-15.4967206174677 -8.60764438455755 -6.29866535013372 -4.6151459867304 -7.59790546243841 -11.6742528135126 -8.22845203226263 -5.48919612711126 -0.937161749059502 -0.615353887731377 -0.986739462072197 9.61067646200007
-15.2135612314398 -9.9941798990423 -6.44235342199152 -3.72350423986262 -5.90041654760187 -10.8633891885931 -10.4991580789739 -4.14452474767512 -0.434214765375312 -0.66675680333918 -0.627637082880195 9.91460878198797
-14.7577678853815 -9.36547777002508 -6.53084108179266 -3.91455575769598 -7.04858133142645 -11.1479007894343 -9.00607225244696 -3.89506837671453 -0.444228380376643 -0.146119325811213 -0.936181276494807 10.3081405466253
-14.5468735261397 -8.38887067274614 -5.73258443312211 -3.99466748671098 -7.07636495070024 -11.2436241670088 -9.38908811049028 -4.7814640565352 -0.177418188615277 -1.00924535231157 -0.529749350114301 10.1421637968584
-14.624978056821 -8.99773310748014 -6.63501261797818 -4.65882968035611 -7.81015109148893 -11.6623124989596 -9.05851649371061 -4.24971484270963 -0.0841874989596292 -1.19949626055631 -1.29422854510221 7.61714077862826
-17.8369603590532 -12.2901769117876 -8.7733922438188 -6.46788076920943 -9.06792883439498 -13.2720952467485 -11.9223523573442 -6.12124495072798 -1.82702307267623 -2.44244818253951 -2.07759527726607 8.29183335737748
-17.8897861654108 -14.0497554952448 -9.30385438745672 -5.69887964075262 -6.95597497766668 -12.2689365560358 -11.6970104390925 -5.15861741846258 -1.67078821008856 -1.70322267358953 -1.80565683191473 9.50485761815851
-18.8737734881314 -13.144777211276 -9.52728262814609 -6.5531272021207 -9.29954520138827 -13.6475657549771 -11.4452418414029 -6.36367026242343 -2.37371626767245 -1.30245009335605 -2.16894522580234 9.09505185213956
-19.5133133021268 -15.2126731959256 -10.9896659937772 -6.87287712964145 -7.65022850903598 -12.975761422244 -12.9714622584256 -6.65870667370883 -2.14658738049594 -1.28313446911898 -1.51715279492465 9.1640024098483
-15.6251923127608 -13.2349793000655 -9.69296422438188 -6.40116849379106 -7.94981732801958 -12.9646736665206 -12.375497488542 -6.71850171522661 -2.83342900709673 -1.77339520887895 -3.01276364759966 8.58026728196577
-14.0414062066512 -13.4532561822371 -8.69288402037187 -5.07624011473222 -5.95237307982011 -11.368810228868 -12.5707335992293 -7.25713305906816 -2.34609942869707 -0.971171907945113 -1.83385425047441 9.15447182221846
-19.0127581076189 -14.6451242880388 -9.96896729035811 -8.06702217622237 -11.2678869680925 -15.1132791952653 -13.7025049643083 -8.09030327363448 -3.99653992219405 -2.2460840658708 -2.84949287934737 8.4217511697249
-16.7856193629178 -14.2407814112577 -10.065995797244 -8.42718468579379 -10.4289127436551 -13.7595954981717 -10.5316921320829 -5.76123581799594 -2.17817459973422 -1.59685669812289 -1.83480606946078 9.61722220507535
-13.6800957332958 -9.62363249171864 -8.40316778529774 -8.12295729030262 -11.7306366573681 -12.7652817379345 -7.09907347072254 -6.06978994716297 -1.37681394923817 -1.00651365626942 -0.626871169697154 10.6071795810353
-15.1241902784868 -13.7985906080766 -10.1939897017045 -8.227730699019 -10.0342740492387 -13.1333722548051 -8.68849653764205 -5.21946043534712 -1.10344786210494 -0.731614060835405 0.370938353105025 10.3083925767378
-18.3550162055276 -15.9938864447854 -10.6722178199074 -7.28327510140159 -9.23924014351585 -13.5664572455666 -10.9734129645608 -5.36533114693382 -2.13729235909202 -1.10659739754417 -1.12765261910178 10.7492833397605
-16.404970775951 -15.4354196895253 -10.4645544398915 -6.53786719929088 -7.24079955707897 -12.7611643184315 -11.7758661616932 -5.76715339313854 -2.33279670368541 -0.750973354686391 -1.24874938618053 10.0119537006725
-17.7394962830977 -15.437067083879 -11.0779972596602 -7.26045232252641 -8.68880277113481 -13.730035833879 -12.5107365174727 -6.63364224867387 -3.88493924574419 -2.32626347975297 -3.30118947462602 7.86071581407027
-17.9485283764926 -15.1305809887973 -9.70894250002774 -5.64524087038907 -7.42000969973477 -12.6651650342074 -12.9955407055941 -7.20597848025235 -2.83885583010587 -1.3507157239047 -1.98424538699063 9.30342760953036
-19.7363028959794 -17.4977508024736 -11.745400948958 -7.6462703184648 -8.27000383897261 -14.0524383024736 -14.9652800993486 -9.04308657212691 -4.34848742051558 -2.74277452989058 -3.5226130919023 7.27972169355913
-18.659006951072 -15.1601437308572 -9.54117285988547 -6.06298339150169 -7.70041739723899 -13.3094586112282 -13.7201222159646 -8.01168715737083 -3.19878661415794 -2.72787749550559 -1.91680991432883 8.36842644431374
-18.0473011797125 -15.008131868189 -8.99086654836481 -6.3036736314947 -8.89600074941462 -13.6803311174566 -12.4843968218023 -7.06336105520075 -2.37038314992731 -1.99261940175837 -0.810103303735907 8.79062091653997
-17.9902137929743 -17.8649887258356 -11.8963379079645 -7.33029786890203 -6.80655137842352 -12.5373939687555 -12.8067917043513 -6.3502048665827 -2.92677537744695 -2.1514801198786 -2.06713525598699 7.85713918859308
-19.0634793975136 -18.2179860808633 -13.5199460723183 -10.7429742553017 -11.5331430175088 -15.0967702605508 -12.9075841643594 -7.41577241204002 -3.32826516411521 -2.05818650505759 -2.19545647881248 7.88997652747414
-16.8270610115745 -17.3807338021018 -12.5806620857932 -9.15016014792702 -9.99650032737038 -13.973236396096 -12.0831912300803 -6.23262245871804 -2.71766503073952 -1.45764954306863 -1.66022141196511 8.23210303566673
-16.4151522549716 -12.752230349454 -9.5356013211337 -7.65516347018155 -10.8618552121249 -14.4511820706454 -11.5036360653964 -6.50986928072843 -2.40896481600675 -0.924256029996005 -2.04392689791593 8.41512423428622
-18.140182651173 -15.3018151890148 -9.80117622722279 -7.6533147465099 -10.8231088291515 -14.3156816135753 -12.5906144749035 -6.95303169597279 -3.24753204692494 -2.51967827190052 -2.18233696330677 8.10958179127086
-20.5272159229625 -12.4799213062633 -10.1429900776256 -8.73585697520863 -10.3904037128795 -13.6078548084606 -11.3295707355846 -6.18872639049183 -2.83439442027699 -1.66061016429554 -1.73858829845082 8.11017230640758
-19.0463444189592 -15.4762684301897 -11.0624424414201 -7.65757717652754 -9.25252499146895 -13.3600536779924 -11.9644504980607 -6.12970890565352 -2.22149052186446 -1.56289066834883 -0.798097272352738 8.46620688871904
-18.7747970234264 -14.8054862629284 -11.2002883564342 -7.8154578815807 -10.8219791065563 -13.9548431049694 -12.5328612934459 -6.49144512523304 -3.11050945628773 -1.23542744029652 -2.31172329295765 8.73221534382213
-17.6852125514637 -12.8435530055653 -8.74131339680065 -6.37451690327038 -9.01362746845592 -13.4007009853016 -13.5295576442372 -7.21325248371471 -2.96567672382702 -2.59007018696178 -2.34950584064831 7.55220657695423
-17.233944233981 -10.9415801134976 -8.26995879086581 -6.28623228940097 -9.22015982541171 -13.9371188250455 -14.0128825274381 -8.32354765805331 -3.79112463864413 -2.59219962033358 -2.96857100400058 7.25297898379239
-15.3458173318343 -12.5412900491194 -8.09188247160478 -5.67964721159501 -8.06451583342119 -12.8648870034651 -13.008525614305 -7.18013740019365 -2.90318847136064 -2.25653624968095 -2.18975234465166 7.70176910920577
-17.3798926180059 -12.6103613680059 -8.26910999471491 -5.71274974996393 -8.42059925252741 -13.0901778047735 -13.0793211763555 -6.88294056112116 -3.58133915120905 -2.25164249593561 -3.29632595235651 7.47524711435491
-15.441007752852 -13.6287633375688 -11.1896802382036 -9.1373025373979 -10.3682671980424 -13.6578427748247 -10.6264211134477 -6.31157125993208 -4.04995359940962 -1.96380056901411 -2.85334600968794 7.31068597273393
-17.1632204142484 -17.5395059672269 -12.8958444682035 -10.2029314127835 -11.7887163248929 -13.7162065592679 -11.4014921275052 -6.23570156964389 -4.81795979413119 -1.13344860943881 -2.36360836896029 6.49044322100553
-18.0719495426525 -11.0008512150158 -10.6502252231945 -11.736321033131 -14.2034154545177 -14.663509906422 -10.7003522526134 -8.40381676067005 -5.54213196147572 -3.00045067180287 -3.9545484196056 5.26363032947887
-15.0965256430886 -11.7196907737038 -11.2394528128884 -10.4038109519265 -12.7084221579812 -13.6281418540261 -9.3878025748513 -7.25288436196067 -3.95065543434837 -2.20714804909446 -2.15088507912376 7.15340759970925
-18.5782016580755 -15.6263316934759 -13.6719325845892 -12.2533191507513 -12.882336026972 -13.3420070474798 -10.8866218393499 -6.43861807042902 -4.61157644445246 -1.86756933385676 -2.75774610692805 6.88114320581609
-17.5426850492304 -12.403173940832 -10.3286309415644 -9.43627788370306 -11.5987725431269 -13.0593133146113 -10.561090963537 -6.21039058511908 -3.96094943826849 -1.26794292276556 -2.11437274759466 7.32016132528132
-18.0216644807295 -17.3914345307784 -13.8827713532881 -11.6723869843916 -11.1267193360762 -13.7543610139327 -11.104061941667 -6.4061840577559 -5.24565015272661 -1.96203504042192 -3.42833028273149 6.53982462449507
-17.8523013981906 -17.4002254399386 -12.9639919194308 -9.09719351855191 -8.90522650805386 -12.6257045659152 -10.9297321232882 -4.96506003466519 -4.53568533984097 -0.906483450802888 -1.65885047045621 8.02668114575473
-18.5326140577143 -14.5929511243647 -11.2324908429926 -8.55566627329046 -9.47754127329046 -11.7172911817377 -10.8683684522455 -4.77626449411565 -4.42740279977972 -0.584549253637139 -2.2275145704096 8.56083076650446
-17.2691053563898 -18.0098509008234 -13.0588125402277 -8.18178502863104 -6.99161664789373 -12.0538000280207 -12.7781156713312 -6.56476919000799 -5.81640569513494 -0.462451379949396 -2.55428830927069 8.37154539281672
-20.8172665249218 -16.9903393398632 -13.0312290798534 -10.1985703121532 -10.2082195888866 -14.03254515041 -12.4663944851268 -6.27845198024403 -7.13261610377918 -0.456478179584849 -4.02419287074696 7.76206391941417
-21.2816577477889 -19.5134196801619 -16.5968967004256 -12.3531947656111 -9.75975566343828 -13.7901149316268 -12.2608333154158 -6.30530314878984 -6.85191302732988 -0.932122759385543 -3.89072375731035 7.36387486024336
-19.0531822984869 -18.637197191065 -14.5398308580572 -10.0088860338384 -9.33933227712458 -13.0808960741217 -13.0203606432134 -6.51382606679743 -7.48767631704157 -1.15324371511286 -3.98461311513728 7.05843478983099
-19.3749855995178 -18.0459069252014 -13.6985787391663 -11.8054093360901 -12.7006691932678 -14.8256272315979 -12.7471779823303 -7.49292268753052 -7.72363367080688 -2.39305391311645 -5.05320253372192 6.54031286239624
-18.6743055863814 -13.4035307450728 -10.2653891129927 -8.16696610884233 -11.2302252335982 -14.3793112321333 -12.9704901261763 -7.98239579634233 -5.87401643232866 -1.13232102827592 -3.92251267866655 7.08559259934859
-19.6768585205078 -15.3696762084961 -12.3246284484863 -9.70781860351563 -12.0275131225586 -14.1825996398926 -11.7065406799316 -6.52077827453613 -5.09301147460938 -0.317966079711915 -3.49319038391113 7.04977741241455
-19.0960060553117 -13.8345390753313 -11.6699234442277 -9.83562244935469 -11.5342003302141 -14.6298538641496 -12.2962280706926 -7.30513157411055 -4.19120373292403 0.297293047471481 -2.76192440553145 8.56007323698564
-21.4472397284074 -16.4176987127824 -12.3742149786516 -9.37519535584883 -11.1443661169572 -15.3237884954973 -13.4505623297258 -8.11351093812422 -5.47436031861739 -0.788033338026565 -2.9858997778459 7.39215674833818
-21.3574437314814 -19.2511929685419 -15.5481442624872 -11.3341130430048 -10.6445130521601 -15.1288251096552 -13.9527119809931 -8.11988727396185 -4.39725391214544 -0.517374914342707 -2.85849468057806 7.61057098562067
-20.6609960122542 -14.3630376382308 -10.5695939584212 -8.4770074410872 -11.7532659097151 -15.1137548013167 -13.2975202126936 -7.48021560148759 -4.4612718148665 -0.804930262132125 -3.18622832731767 7.21706814332442
-15.4174618894404 -10.8225445920771 -8.31249477213079 -7.82374431436712 -11.5745320493525 -12.633549230749 -9.59905864542181 -5.73399974649603 -3.25529147928411 0.996968728845768 -0.587070959264583 10.092693788355
-18.4556267478249 -15.8489678122781 -10.4598305442116 -7.90758635781028 -9.77250029823997 -13.123912117698 -11.8807404258034 -5.70861365578391 -4.01662947914817 1.27907631613991 -0.716431877829812 9.58106205680154
-14.0896886218678 -15.7568677295338 -9.88065656315197 -11.3997109759938 -11.3720219958912 -13.9324315417897 -10.3005441058766 -5.70983251224865 -2.43709500919689 1.44391886104237 -0.131549202312122 9.4253718029369
-19.4392151225697 -16.6734527934681 -11.4758018840443 -10.483408390392 -9.58657497059215 -13.9150947917591 -12.638151584972 -6.97431605945934 -2.68765109669079 0.564471782337534 -0.796862064708364 9.2206149708141
-14.4863462621515 -13.2362432653254 -7.22095586603338 -7.92798330133612 -8.94864942377264 -13.7756986791437 -11.3881349736994 -6.32679273431951 -1.8679762059992 1.00821779424494 -0.226227777654476 9.2562217539007
-14.2842678850347 -14.5226292436773 -8.32690475637262 -10.4501461809332 -10.7319073503668 -13.6518215959722 -10.571754915064 -6.40843437368219 -1.32803390676325 0.43328430002386 -0.0792698686773115 9.46959640329534
-9.41880291158503 -13.0273978059942 -6.89074390584772 -9.43141239339655 -12.0841223543341 -13.6019331758673 -10.5530554598028 -6.49056881124323 -1.31983440572565 0.0346177274530568 0.166905706579033 8.77722770517522
-7.38404161279852 -11.9938133413141 -7.14619905298406 -10.2985046560114 -13.4471939260309 -13.627011125738 -10.2333667928522 -6.66272241419012 -1.57096177881414 -0.713211839849297 -0.504854982549492 9.25917070562189
-7.85636216076938 -11.4811027613553 -7.63390046032992 -12.1225841608914 -12.7995327082547 -13.7259510126981 -9.64432412060824 -6.77664261731234 -2.32925110730258 -0.280237969485196 -1.01501542004672 9.36654395190152
-8.19570590799505 -9.3589749509638 -6.48731281107122 -10.3861680204218 -13.7109093839472 -11.7647652799433 -12.176928060705 -6.06811572855169 -1.83862926309759 0.808679086511784 -0.393164175206966 8.59927890950983
-7.23889143683694 -9.27730543830178 -6.46827872016213 -10.1987188599326 -14.0199602387168 -11.4980581543662 -11.7339761994102 -5.58161719062112 -1.70144446112893 0.427734539725563 0.00860993645407859 9.56855504296043
-9.95610270933672 -12.3559554620223 -8.90498576597734 -13.4952224297957 -15.5173095269637 -11.717336992784 -10.0726131005721 -5.20276294188066 -0.908836702866989 0.404166837172074 0.991298337416215 9.03045715852217
-7.65418126366355 -11.1247565963052 -6.82571294090965 -11.4165427901528 -13.9383971907876 -10.2445209243081 -11.0485370375893 -4.5929572798989 -1.35936238548972 -0.647852680899881 -0.558871052481912 9.28279135443947
-9.79570396596735 -14.370132524317 -9.68564994985407 -13.8354569261724 -17.3581429308111 -12.9786911791021 -13.5672188585455 -6.87420662099665 -2.96623237783259 -3.23169716054743 -1.833246309107 6.66582195108587
-6.57138334621083 -9.96821867335926 -7.69899450648915 -12.4587525020946 -14.9402969967235 -10.3758801113475 -11.3074654232372 -4.61058889735829 -2.82050024379383 -0.44041143764149 -2.0967377315868 7.91488374363292
-4.2014442877336 -8.15383305116133 -7.18896259828047 -11.7413059668107 -13.0556866125627 -12.8666721777482 -10.9671913580461 -5.14283527894453 -2.6739670233293 -0.808526654676957 -1.52367176576094 9.02918372587724
-1.89202518463135 -9.41871280670166 -7.08918972015381 -12.0083257675171 -14.4826261520386 -10.9546663284302 -9.31565113067627 -3.5435468673706 -2.14492244720459 -0.676569175720214 -0.564947319030761 8.62901668548584
-0.564653275229713 -7.27308642647483 -7.27804362557151 -11.7519072272561 -13.8203467108987 -11.9635924079201 -8.25098025582053 -5.3115080573342 -2.9388388373635 -0.87007128975608 -0.857210037925025 8.32545674063943
-1.49533945430409 -9.4054384838451 -6.67406755794178 -11.4024344097484 -14.1333227764476 -10.420767844807 -8.6000357281078 -3.664721549641 -2.59081751216542 0.746699272502553 -1.16426569331776 8.30118840824474
0.63937409140847 -6.8104473807595 -3.61212317726829 -8.78763549111106 -9.9585243918679 -6.46262519142844 -4.96940963051536 -0.163343117453834 0.0531447670676499 1.7828315041282 2.0038893959739 9.75696594931863
-0.434224987030028 -8.53713407516479 -5.40693655014038 -9.90462675094604 -9.3239935874939 -5.64213361740112 -4.34570112228393 -1.08426656723022 -0.0551871299743638 0.341344928741456 2.56587419509888 8.628235912323
-0.0828708735379315 -7.96207466992465 -6.33513871106235 -10.6179355708036 -11.7112812128934 -7.79543343457309 -5.65945664319125 -2.59637680920688 -0.938677224245939 0.598294821652498 3.14240607348355 8.64369639483365
1.04900895898992 -6.36669767553156 -3.95278013402766 -9.57073248082941 -11.222387677973 -7.73754919225519 -5.88220441991633 -1.44311941320246 0.0469642812555477 -0.180536634271796 1.90609132593328 8.26375066583807
1.77940660823475 -4.69071859012951 -3.77458280216564 -8.0955094684254 -11.4081220019947 -8.50597470890392 -5.89030164371837 -1.70909970890392 0.255782188068736 0.879303992878306 3.06935221065174 8.42951303828846
2.36229983243075 -5.40735158053311 -3.07228192416104 -8.19750126925382 -11.0112849148837 -8.41477307406339 -4.95655163851651 -1.01634511080655 0.939000043002043 3.61194888028232 5.4194430437955 10.0058907595548
1.89106946425004 -4.89821428819136 -2.94084734483199 -7.61188883347945 -11.124441094832 -9.03127855821089 -7.1736945585771 -1.8332519011064 0.334287695451216 2.81637578444047 4.1816292329268 10.614162497087
0.875162800875579 -6.04864052859219 -5.39931229678067 -8.65259102908048 -12.4704544934359 -8.28852585879239 -9.77531556216153 -2.98386887637052 -1.03100709048184 1.48803397091952 2.28670760068027 10.84933348569
0.814703707261518 -5.64431118531661 -5.72500919862227 -8.96970104737715 -9.81601070924239 -10.8337833838029 -10.0748684362932 -3.78586315675215 -1.19162296815352 1.74638438658281 2.2483661218123 10.6903512521224
-0.172534075650301 -7.79763516512784 -5.42467602816495 -9.79682263461026 -12.5884085568515 -9.82531651583585 -10.3267680081454 -4.09720143404874 -0.812728014859285 1.7980412569913 1.58973971280185 10.4755324450406
-0.969237813082607 -7.32385207089511 -5.6130538073453 -10.4937319842252 -12.3876586047086 -8.92400504025546 -6.52658415707675 -2.33621359738436 -0.375173100558193 2.34668587771329 2.60405968752774 12.1299352559176
1.68349759361961 -6.47763903357766 -5.24491770484231 -9.41898043372414 -12.0525100968101 -9.82597811438821 -6.44210894324563 -3.78388293006203 -0.897719218514183 1.03383366844871 1.79411427757957 9.77943818352439
1.00304405905984 -6.29203803322532 -5.76957137367942 -10.3011952140115 -12.4658947684548 -10.5137863852761 -6.5346661307595 -3.82707793495872 -1.32566840431907 0.795104911110617 2.1336631081321 10.8357772133567
2.05227857069536 -5.52761072678999 -5.37129206223921 -9.59668726487593 -12.6961802916093 -11.0876864866777 -7.47168345017867 -4.73251719041304 -1.76709742112593 0.536109976335005 1.69037633375688 10.3013678117232
2.48743756034158 -6.00787226937034 -4.77925174019553 -8.07031314156272 -11.9902197577737 -11.5910956122658 -10.6070715644143 -4.35459010384299 -0.638313935019752 1.33496411063454 2.26398403861306 10.252665831826
2.10796992562034 -5.71217282035134 -5.3140004418113 -9.13286717154763 -13.0203336022117 -10.7642281792381 -8.85238964774392 -3.66389210440896 -0.252486541054466 0.661518738486549 2.62668292305686 10.7176748969338
2.32031561244618 -2.63457940708507 -5.71037171970714 -8.74217103611339 -13.0878836978566 -12.2897765506398 -7.9068038333546 -6.01842187534679 -0.962979065288199 0.0103104244578951 1.60535932887684 9.68543554652821
1.27902242487127 -5.44904688054865 -7.41683748418635 -11.0500524347479 -13.240627080744 -11.3884198969061 -6.74663141424006 -5.83005121404474 -1.63846185857599 -1.77379205877131 1.35095998590643 9.09701177423651
3.52901600924405 -2.75731135281649 -4.33730555447665 -8.52795840176669 -12.3407502261075 -11.9414773074063 -8.55201769742099 -5.14150095852938 -1.01730204495517 -0.531071194735439 2.0374998959628 9.96823548403653
2.36413269909945 -5.07009619799527 -4.68734282580289 -8.99362677660855 -12.889521780881 -11.4075958165255 -9.58130377856168 -3.87179488268766 -0.525164786252109 0.237282570925625 2.23083954724398 10.0273292628202
3.30177586295388 -3.28035647652366 -4.05415446541526 -8.42497355721214 -12.2733507849953 -11.9220553138039 -7.9281626441262 -4.36074740669944 -0.396596024253153 0.135617186806417 2.59079067923806 10.4811820290305
1.40129006992687 -3.08816229213368 -3.82494055141102 -7.26008688319813 -11.4894570003856 -11.7216652523388 -6.77955137599598 -4.37480627406727 -0.0221432339061387 2.05994332920421 3.56371987949718 11.6189652789723
2.20278606414795 -3.25690212249756 -4.00755443572998 -8.51340427398681 -12.0276636123657 -11.0800298690796 -6.57916774749756 -3.56676425933838 0.0851312637329116 0.864704704284669 3.25128803253174 11.990380859375
2.52055523612282 -4.26733996651389 -4.17597415230491 -8.71628787300804 -11.9365504004739 -10.5391619422219 -5.14608027718284 -2.78983905098655 0.110490538857199 1.71489498832009 3.7896725914695 11.8173758766868
2.45119470249523 -4.30842214931141 -4.55278211940418 -8.82658773769032 -12.6653366695751 -12.298305572163 -8.19121748317372 -3.98601728786122 -0.0257664333690286 0.28888887058605 3.29179757725109 10.8458585132252
4.65201012004506 -1.43547423969616 -2.93095573078502 -6.87870200764049 -9.84272369037975 -9.88094314228405 -4.74849685322155 -2.22851737629284 1.91652885783802 2.55258003581654 4.82477394450795 11.0331775318493
4.27965706911954 -2.77688055905429 -3.72951155575839 -7.51532393368808 -11.2267459002408 -10.2428629961881 -5.03860693844882 -3.63215094479648 1.05826348391446 2.54757279482755 4.45260686007413 10.5352999600497
3.33901488564231 -2.18576729514382 -3.75739395835183 -7.26294243552468 -10.3099433205344 -10.4579802773216 -5.24169075705789 -3.17966950156472 -0.076407553932885 1.92320143959739 4.90368068001487 11.270633576133
4.87976371591741 -1.0486401384527 -2.50103462392634 -5.69137275869196 -10.1284607713873 -10.8653286760504 -6.30617416555231 -3.43438041860407 1.26398574655706 2.68077003305608 4.53173648660833 12.7549105817621
3.03750312978571 -3.09011375253851 -5.51415740793401 -8.56027328317816 -12.2707434827631 -12.7629080945795 -7.23597251718694 -5.97616111581976 -1.57648002451116 0.666695482080634 1.78612411672419 10.1753443544561
2.92441894357855 -2.9178051775152 -4.75659607106989 -8.18150184804743 -12.1038079088384 -12.0943703478033 -6.72144935781305 -5.04088257009333 -1.10559700185602 1.00118209665472 2.6119570905512 11.0293049985712
0.974035211042924 -5.88197522596879 -6.13325314955278 -10.3885422273116 -13.0391598267989 -12.1376171632247 -6.93972592787309 -4.2432976289229 -1.49479489759965 1.05117601914839 2.42600626512007 9.49349207444624
1.85707020326094 -5.90879512266679 -4.82680774168535 -9.3759295983748 -12.1751163049178 -10.5192630334334 -6.43138385252519 -3.53431201414628 -0.417626146836714 1.48589634461836 3.01342320008711 11.5558540777727
3.25104326768355 -4.13466458754106 -3.26236920790239 -7.93068128065629 -10.9203396363692 -9.23936467604204 -3.38620381788774 -2.33445935682817 0.830005593733354 2.39647478623824 3.72381968064742 11.5949801878496
2.21314004551281 -4.19258543361317 -3.56093450893055 -8.17550131190907 -11.3500942837108 -9.62548109401356 -4.29275938380848 -2.60130545009266 0.461879288066516 3.07210115085948 3.53169206272472 11.962941681255
4.4268421086398 -2.41414795788852 -3.71282158764926 -8.19839440259067 -10.9861084071073 -8.93648110303012 -4.55215989026156 -3.30882416638461 0.733551398190585 2.20141829577359 2.64191092577848 10.5340207966891
1.21926511417736 -4.64283167232167 -5.55083261836659 -9.00664316524159 -12.2228220592846 -10.9134844433178 -5.7608755718578 -4.62707125056874 -1.05304895747792 1.42787374149669 2.52128232609142 10.5712558139454
2.5787356636741 -5.02522246620872 -6.24386565468528 -10.1213413932107 -11.3026386954568 -10.7432781913064 -6.19791571877219 -4.93763510964133 -1.03472106240012 1.2690089485862 2.11509926535867 10.4809516213157
2.06443866382946 -4.84129825938832 -5.75857082713734 -9.74812427867543 -12.8535720478405 -12.5325843464244 -8.04421154369007 -5.65038029063832 -1.49536053050648 1.72036059986461 2.19972308765758 10.6338814128529
3.44297489686446 -3.42805018858476 -4.58201327757402 -8.05430903868242 -12.2150985284285 -12.3413459344344 -7.56079974607988 -5.48181071714922 -1.19612613157793 2.02930531068282 2.28215488954024 10.5494497732683
3.21561554128473 -3.28710433786566 -5.34663268869573 -9.29780456369573 -12.2663485700434 -10.7674700910395 -6.58857223337347 -4.9826113874262 -1.08250877206976 0.851340562647039 2.11776283437555 9.72904518300837
3.28407056981867 -4.3657135183161 -4.77405587976629 -9.00129358118231 -12.4185852224177 -11.1768917257136 -5.35022203272039 -4.58060495203192 -0.610350053960627 0.31153639013117 1.88105543309992 10.0635991876776
3.68494324250655 -4.27772040800615 -4.77350135283037 -7.9615029855208 -11.3617925210433 -11.0504407449202 -5.84859557585283 -4.97415442900224 -0.709603266282514 0.667473836378619 2.46202950044112 10.7092009024187
4.3539814342152 -3.15669304240834 -2.56662231792103 -6.63064438213001 -9.88882309306751 -10.0763917576183 -5.76874214519154 -3.12250381816517 0.712773739207876 2.72527640949596 3.88445609699596 12.6019086230885
4.4226863340898 -3.17686963514848 -4.2428295655684 -6.88696980909868 -10.4528019471602 -10.6565258546309 -6.2453930421309 -4.20908284620805 0.025570626692339 2.05596613450484 3.0959041075273 11.6289098219438
4.12089114622636 -3.13452381654219 -4.09109730287032 -7.93618816895918 -10.5042023138566 -9.22704357667403 -5.44578976197676 -2.10381550355391 0.249118380113082 3.14789348082109 4.20802073912187 12.8725548310713
4.48992672833529 -2.75900038805875 -2.96626433459195 -6.36348113146695 -10.1814399632541 -9.97907981005582 -5.55765875903043 -3.07021483508023 0.735958489504728 2.60330048474399 3.93496743115512 11.9110130396756
3.86478530710394 -3.7085522478277 -4.08821571523493 -7.46532524282282 -11.2089070146734 -10.7455166643316 -7.12929428273981 -4.27177513295954 -0.430033571069892 1.57029258554632 3.1869555646723 10.4894829923456
5.1331954869357 -3.4347280589017 -2.70539608868686 -6.97882405194369 -10.3980859843167 -8.57224217328158 -3.97556439313022 -1.72656765851108 1.85319384661588 2.64985140887174 3.83195551958951 11.2018648060885
4.08949499997226 -2.71760338869962 -2.40884751406583 -6.03126687136563 -10.3524758252231 -10.40755814639 -7.14172524538907 -3.91298646059903 0.336910542574795 3.2431605425748 3.95265799435702 11.2128279772672
6.0603718844327 -1.01419972506437 -2.46665143099698 -4.62466191378507 -9.08712529269132 -10.7185282620517 -6.34882878390226 -4.39024685946378 0.431429394808681 3.14939738186923 3.57299853238192 11.0595116701993
6.52240696820346 -1.46136149493131 -2.62038668719205 -5.04020175066861 -9.37829646197232 -9.17527064410123 -3.29163226214322 -3.56138285723599 0.768317612734709 3.08730832013217 4.3115476694974 10.257109078494
5.59782785935835 -1.28161340193315 -3.89040475325151 -5.0834436936812 -8.89113145308061 -10.1640978379683 -4.71957879499956 -4.73606019453569 -0.24742036299272 1.87907690568404 2.98062986894087 9.78600878282027
6.91923883611506 -0.239691942388362 -2.77531167810614 -3.98139879053289 -7.63393899744207 -9.26852533167059 -4.93031427210028 -3.19652482813055 0.855772764032537 3.34922674352472 4.5237682169134 10.7355296915228
6.14031705856323 -0.525763416290282 -3.18067827224731 -4.53991975784302 -8.90014352798462 -10.1248539924622 -6.32328310012817 -4.96800889968872 -0.238825702667235 1.43750677108765 3.57884893417359 10.1486626625061
6.86614039160989 0.228870417855003 -1.43902203819968 -3.52414128563621 -8.37896344444968 -9.83424947045066 -6.43849179527976 -3.70476147911765 0.61600115515969 2.76597216346047 4.08369639136574 10.802655246041
8.09521920464256 -0.226923396370626 -1.50090449073098 -3.90584414222024 -7.93998949744485 -8.86417048194192 -3.53103678443215 -3.15551417090676 1.23851926110008 2.80992657921531 5.21352631829002 10.8034387328408
8.11182672327215 1.87919599359686 -0.548402959650215 -2.51112192327326 -7.22588937932795 -7.6284276788885 -4.6094838922674 -2.19952600652521 2.26836950128729 4.15231115167791 5.25352174585516 11.3025825673884
6.44349951310591 0.981849618391557 -1.23304753737016 -2.83884435133501 -7.00639920668169 -8.60617070631547 -4.22600369886919 -3.49314313368364 1.09909815354781 4.05088610215621 4.38336939378218 11.266850419478
6.54637856049971 0.503569074110551 -1.22482829527421 -3.58862071470781 -7.75210528807207 -9.15255313353105 -4.19332652525468 -3.26990848021074 1.88850063844161 4.02814526124434 4.59850735230879 11.1516680197282
4.1618294282393 -1.29184870286421 -3.47541956468062 -5.6325984434648 -9.36473040147261 -9.65602640672164 -4.14219049973921 -4.08378366990523 0.306681112809613 2.43410535292192 3.47333951429887 10.5487646623091
4.45952947789972 -0.761639040166681 -2.61688653772528 -5.12875406091863 -8.71020166223699 -9.7316631490534 -4.19638864343817 -4.99197046106512 0.449971753900702 1.82964666539972 3.22130163366144 9.75318773443049
5.84295753132213 -0.379351581226697 -0.648591006885876 -2.93247124065052 -7.31904121745717 -9.37743469585072 -5.48593040813099 -2.89376732219349 1.75294784199108 4.27021888386119 5.99378875385631 11.810061489452
6.3724384394559 -0.283720961484043 -1.27629946795377 -3.76144503680143 -8.509966841611 -9.74404620257291 -6.1309327992526 -3.23057650652799 0.997708329287441 4.35477543744174 6.3766527262601 12.7283773508939
4.53473606976596 -1.64378222552213 -2.68306025591763 -5.80531176653775 -10.3324705037204 -9.85067614642056 -7.24067744341763 -3.40908679095181 0.422618302431975 3.97128811749545 4.77621403607455 11.4328483668241
4.8301042730158 -1.53934534246271 -1.89844949895685 -4.81612070257014 -9.55810602361506 -8.83367975408381 -6.56276186162775 -2.70771082097834 0.990384500676935 4.85452596491033 5.3743633443659 11.4916805440729
6.28791998949918 -0.0137863245877341 -1.02729416760531 -3.91918755444613 -8.39867974194613 -9.08442116650668 -2.74227906140414 -2.15475464734164 1.24994849291715 6.24685477343473 6.75196646777066 13.762314787778
5.93129926161333 0.105958990617232 -1.32601351304488 -3.62055201096968 -8.09882540269331 -9.02107042832808 -2.42661661668257 -2.75145144029097 1.02280812696977 5.29137425856157 6.44567399458452 13.0859032197432
5.06485670263117 -1.33937532251531 -1.89751703088934 -5.5185039693659 -9.16041261499578 -8.63876420801336 -2.71369630640203 -1.56497079675848 2.41010397130793 6.18457906896418 7.19902914220637 13.4710647409612
4.04951823841442 -3.26641689647328 -3.70159946788441 -7.18827091563832 -10.6098788868297 -9.285362590443 -4.03208195079457 -2.39770923961293 0.822366367686879 5.26583350788463 6.27734626423229 12.5726190913807
3.63425486304543 -1.80400044701316 -3.60857732079246 -7.39899976036765 -11.2627483107827 -9.23284680626609 -3.53917271874168 -2.86092145226219 0.815746714852072 4.96519510962746 4.78638117530129 11.9711984894492
1.02675394578414 -3.99479909376664 -5.67846150831743 -8.01593442396684 -12.3533520265059 -10.1761116548018 -4.90195508436723 -3.67767377333207 -1.56802792982621 1.83987001939254 2.79793505235152 9.80165915055709
2.41430802778764 -3.89640860124068 -4.16540960832076 -8.29578451676802 -12.0554624037309 -9.75677542252974 -5.98294310136275 -4.04270414872603 -1.13401274247603 3.17778726057573 3.2485632462935 10.3897871537642
4.50499799034812 -1.84168932654641 -3.54406283118508 -7.17578051306985 -11.4509117386558 -10.1453449509361 -7.57230684973977 -4.38553736426613 -1.33255503394387 2.05402447960594 2.70924641869285 9.66692521355369
1.99994929053567 -4.74355428002097 -5.28148953697898 -8.96164624474265 -12.9393836715005 -10.8983375289223 -9.55931775353172 -6.29255215904929 -2.96988217613914 1.62570460059426 1.13493807532571 9.6355188629844
2.61519236131148 -3.02827458815141 -4.12848096327348 -7.61624722914262 -11.9919300599532 -11.2525406403975 -6.94967084364458 -7.0828857942061 -2.35881619886919 1.0536994413896 1.54369921250777 10.4713134245439
0.163434167341752 -7.27122579054399 -5.62384877638383 -10.2318504853682 -13.8590401215987 -12.3100250764327 -9.46704183058305 -6.19928822950883 -2.96904073195024 0.950141091780228 1.31294550462203 11.2330266432329
1.69075965881348 -3.81323051452637 -3.85414695739746 -7.18014526367188 -11.621919631958 -12.4905109405518 -8.48784828186035 -6.67971611022949 -2.47015190124512 1.2079029083252 1.13536643981934 11.1202955245972
2.39631778543646 -2.47704952413386 -3.19901722127741 -5.86271351033991 -10.6197287386114 -11.9712073152716 -8.07169788533991 -6.75053280050104 -2.33964603597468 1.27932674234563 1.66221362894231 12.0349343473261
1.72050264531916 -5.45487233942205 -5.34786626642401 -9.46653768366033 -13.4395315343683 -10.8096773320978 -9.61302205866033 -5.48958036249334 -1.82852956598455 0.520210058038884 0.937305242365056 11.5832746332342
1.90355404940518 -6.62093630704013 -6.14095965298739 -10.1524952975186 -13.9892911044034 -12.1663464632901 -8.53869715603915 -7.14553728970614 -2.93685427579013 0.709843722256746 0.274684039029207 11.1269436749545
1.46614602695812 -6.8931774746288 -7.59408613551747 -10.6866650234569 -13.6981892238964 -11.9972004543651 -8.21556326259266 -5.72617575038563 -2.52794882167469 0.440328155864368 0.875758682597766 10.60660794865
1.85761483799327 -6.5032116543163 -6.07119146693837 -10.2467438351024 -13.4851280819286 -12.2485939632763 -8.6660477291454 -6.22477499354969 -2.54387823451649 0.979366623271595 0.626774155009876 10.6005299914967
2.34861831665039 -5.84580154418945 -6.51608772277832 -10.1298763275146 -13.265034866333 -12.8104869842529 -9.00307197570801 -7.88835639953613 -3.44149322509766 0.310831832885743 -0.521546554565429 9.97658424377441
3.88104428378018 -4.81498156460849 -5.11588488492099 -8.6712761965665 -12.9737473574552 -11.9376603213224 -7.72761546048251 -7.03760538968173 -2.27580462369052 1.39055813876065 0.99994458285245 11.3358954342929
0.433614384044301 -7.10699879039418 -8.58499752391468 -9.79390369762074 -13.8019870411266 -14.0041621815075 -8.73336826671254 -8.70594822276722 -4.3692363392223 -1.05231319774281 -1.64992176402699 8.60946906696666
0.815893572027033 -7.89800604039972 -7.27964361364191 -11.326304990595 -13.9222541635687 -13.2631774728948 -8.53899534398859 -6.88726576024836 -3.63161619359797 -0.985179502313787 -0.568353254144842 10.2617315465754
1.67250279513272 -7.02527399930087 -6.9107853976163 -10.9160058108243 -13.8383328524503 -11.405467709628 -7.75094958218661 -5.07694788846103 -2.18050356778232 0.360012331875886 0.436039248379792 10.3765137585727
0.309965523806486 -7.89714011279019 -7.1345611485568 -10.0314670476046 -12.6808391484347 -10.7462840947238 -6.5822978886691 -5.33049353686246 -2.76724967089566 0.83292427929965 -0.775865164670076 10.3890575495633
0.39876758402044 -8.17342365438288 -9.09705341512507 -11.8461741274053 -14.1328524416143 -13.6207369630987 -8.42756069356745 -8.31504429036921 -4.69095600301569 -1.29795826131647 -1.9420374696905 9.07802402322942
0.683112023093482 -7.19307625510476 -8.59438050009988 -10.7199832222678 -11.9171496651389 -13.1464968941428 -6.76550209738992 -7.63108360984109 -3.15117562033914 -0.405066611550073 -1.3601809761741 9.15984904549338
1.81691284179687 -6.32372169494629 -6.77496604919434 -10.9995334625244 -13.1510131835938 -12.713402557373 -7.07805900573731 -7.17954521179199 -2.24939994812012 0.121487808227538 0.365399551391601 10.052105140686
2.71955761475996 -5.56222644285722 -5.9026328607039 -8.91969790892168 -11.3483745141463 -11.5663081689314 -5.48273196653886 -6.40601077513261 -1.85876956419511 0.179131360487503 0.622322888807815 10.4448889212175
2.64954814043912 -6.09162465008822 -6.95180073651401 -9.77418461712924 -11.8322538462552 -10.8561681834134 -5.74717274579135 -5.44774952801791 -1.16500988873569 1.21408900347623 1.64831980791959 10.9686914357272
3.12714684226296 -4.8029106833718 -5.9371994712136 -8.52475249550559 -11.4469860770486 -10.9680355765603 -5.75623595497825 -4.17335784218528 -0.919293282248756 -1.09249388954856 0.0961543343283928 9.79159081198953
4.72466787858443 -1.87929025129839 -2.21419015364214 -6.48045411543413 -8.60443559126421 -9.39299073652788 -3.44804254011675 -2.2663351579146 0.612017960981888 0.943564744429153 1.14220938249068 10.0761922316118
5.44599553021518 -1.95265750018033 -2.3050725850192 -6.65745905962857 -8.83996943560513 -10.0225599202243 -4.23677043047818 -2.74880198565396 0.049738129702483 1.01967640790073 1.03926106366244 9.71887322339145
3.75062765641646 -3.61946092085405 -4.24797044233842 -7.86239228682085 -10.295284132524 -11.1752699418501 -5.85417542891069 -4.61374268965288 -1.50842271284624 1.18479742570357 -0.10471139387651 9.33669104142622
3.1277308030562 -4.98522619767623 -5.88394026322798 -7.99210600419478 -10.2042241529985 -12.1949220137163 -6.27910093827681 -5.71654371781783 -2.0574498610063 -0.220972581343219 -1.4604096846147 7.3506025834517
4.95030661496249 -2.73066071597012 -2.81028489199552 -7.26035431948575 -9.25635460940274 -10.3836949261752 -4.19728020754727 -3.33356026736173 -0.904790202054109 1.07210608395663 -0.0885193738070384 8.85207816037265
6.01762970144098 -2.08390037363226 -2.76175300424749 -7.00432960336859 -9.42086211984808 -10.6474589521235 -4.86181442087347 -4.31780807321722 -0.360793989354914 1.1901913469488 0.611839372461493 9.89156063253229
5.3083382693204 -2.56582249728116 -3.76342572298917 -7.62982548800382 -10.0383299740878 -10.999593630704 -5.77316845980558 -4.11403454867276 -0.715988055142489 -0.0596083554354578 -0.650493517788973 8.00180445584384
3.29494617635553 -3.63470126932318 -3.0367093259638 -7.454573171789 -9.95487453287298 -10.6488499814814 -5.93460513895208 -3.8657002622431 -0.485971944982357 2.22897861654108 0.608872873132878 9.84037826711481
3.45137313495983 -3.56363579143177 -6.86476608623158 -10.7023629795421 -9.97940346110951 -9.12460228313099 -2.93583771098744 -4.07299324382435 -1.17612167705189 1.5248403895985 1.62678435932506 8.95122722278942
4.70739877874201 -2.53855096643621 -4.41175615137274 -8.42732011621649 -8.52620279138738 -7.95842897241766 -1.64571153467352 -3.25871240442449 -0.00865518396550868 0.720898038690741 1.42234266454523 8.6218789880926
1.49829449220137 -4.72673449949785 -7.49590335325761 -10.8112243218855 -10.4169791741805 -10.8593715234236 -4.082363466783 -4.46833644346757 -2.23478923277422 -1.63640437559648 -1.09202228025957 6.8391977743669
2.05036336725408 -4.89790170842951 -6.91520708257502 -9.41945856267756 -9.80033128911799 -10.7084466760809 -3.74298685247248 -6.54458254033869 -1.74693124944514 0.521192377263848 -1.34641092473811 7.21612054651434
-0.865840643102473 -5.88452884500677 -8.6320893461054 -11.519584386999 -10.8401429349726 -12.4358555967158 -5.04999133890325 -7.87178966348822 -4.09987041299993 -3.25975391214544 -4.3624474698847 4.55038479024714
0.013620116493918 -5.48187472603538 -7.92013575813987 -9.79166819832542 -9.66086985848167 -12.1442930915139 -4.57845523140647 -7.75230052254417 -2.8367693640969 -2.15545489571311 -3.24782779000022 6.07353279807351
-2.11794800324873 -5.32687515778975 -7.93001884980635 -11.0442232565446 -11.3147406057878 -11.182477422194 -4.571809239821 -5.91218895478682 -3.56047195954756 -2.99777740998702 -4.28483528657393 5.47331099943681
-1.98374081524936 -4.71212864789096 -8.49177456769076 -11.4106569376859 -11.175637253848 -10.1090726939115 -4.69528294476596 -6.01222134503451 -3.11074543866244 -2.32019329938021 -2.1305475321683 6.48221396532926
0.273437942158093 -4.19100907932628 -7.68074182163585 -10.0477004397999 -8.33019975315441 -8.8662333835255 -2.74880365024913 -4.57747987400402 -2.12374070774425 -1.37326768528331 -0.70970491062511 6.51011129726063
1.384971965443 -3.97007144581188 -8.58615268360485 -10.802283893932 -9.02405322681774 -9.92110980640758 -4.0125938762318 -5.50536311756481 -2.382455479015 -1.60556567798961 -1.46263087879528 6.32136665691029
1.78937739458951 -3.0722826090726 -8.20530301007357 -9.06285267743197 -7.84524708661166 -9.3883226481351 -3.40114956769076 -4.22832661542025 -2.44031506451693 -2.27523976239291 -2.33271962079135 5.74111670580777
2.2333758874373 -2.53812374635176 -6.76383556886153 -9.02145161195235 -7.24529614015059 -8.45307125611739 -2.08667912049727 -4.17972530885176 -0.760495801405472 -0.807632108168168 -0.652463574842972 7.41874442534013
2.01271128220992 -3.02507520155473 -7.15581822828813 -9.21332478956743 -6.87070393995805 -7.52930570082231 -1.36941838697954 -4.47556233839555 -1.6476089997725 -1.6153824372725 -0.163108114762739 6.76447367234664
1.3215145111084 -3.01497230529785 -7.6440731048584 -8.79648933410645 -6.60249862670899 -8.34398612976074 -1.58844528198242 -4.99652633666992 -1.71474990844727 -1.74198112487793 -0.933301544189455 5.6401008605957
0.68000741438432 -4.0097432570024 -7.68660978837447 -10.8777547316118 -9.92435888810591 -10.0232720808549 -3.4098840193315 -5.14592222733931 -2.07432608170943 -2.23407225175337 -1.28490309281783 6.06503625349565
1.20635701959784 -5.03996370488947 -9.1474046533758 -12.8224878137762 -13.0657586877996 -10.713482839411 -5.1287107294256 -7.5748891657049 -3.18320940191095 -2.56984422857111 -1.87241457158869 5.71044923608953
1.06464976397428 -4.60051136883822 -7.99664860638705 -12.1755254832181 -12.7341878977689 -12.0155141917142 -7.26859837445346 -6.28556614789096 -3.79795628460971 -1.84881382855502 -2.1980093089017 6.42589110461148
-0.954980468750001 -6.77166328430176 -9.30046806335449 -13.748021697998 -12.7033554077148 -9.8488021850586 -10.2347007751465 -10.7361122131348 -5.1970401763916 -4.07612571716309 -3.35754737854004 4.74911727905273
-2.66523491252552 -7.8958009373058 -10.5269387852062 -11.5705979954113 -8.64232002605091 -9.12548385966908 -6.21487175334584 -8.43321167338978 -5.4182618748058 -3.05782448161732 -1.82458053935658 5.6394773830067
-2.51730909347534 -7.16889371871948 -9.75925626754761 -13.7417048454285 -11.0371493339539 -11.0826682090759 -12.2979640007019 -9.75296773910522 -6.44206228256225 -5.04955282211304 -4.46784963607788 3.94806108474732
-1.86547927856445 -6.64421539306641 -9.27358894348145 -14.2111022949219 -12.6907012939453 -10.9954345703125 -14.4771049499512 -9.86625556945801 -6.48057250976563 -5.21596984863281 -3.36097030639649 3.3368465423584
-1.51359257264571 -5.19963154359297 -10.0554588751359 -13.8835438208147 -12.9179943518205 -11.68484768434 -14.5314129309221 -9.68985447450117 -6.89836773438887 -4.67408833070235 -2.85556873841719 3.50469127134843
-2.68945982672951 -7.46859457709573 -11.4051618836143 -14.5654039643028 -12.3015146515586 -11.2656145355918 -15.9900026581504 -12.3680429718711 -7.84475043036721 -5.11508276679299 -3.91344931342385 3.31455514214256
-2.5492637720975 -7.63692932995883 -9.54405861767856 -13.0119560328397 -12.0144394007596 -10.5979736414823 -17.0653083887967 -14.2658393946561 -9.09860878857699 -7.67153435620395 -6.19483261975375 0.0943862828341402
-0.0867952953685425 -3.58527323115956 -6.15849825252186 -10.3176703106273 -9.40402170528065 -7.60994287837635 -14.7787241588939 -12.4197878490795 -6.8282713543285 -4.65682169307362 -3.98288294185292 3.04931501041759
-0.638805978948419 -3.8698373967951 -5.49420224970037 -9.92369520013983 -9.10212385004217 -11.0312334234064 -14.0940328771418 -11.2829176122492 -6.76246511285955 -5.70356427972967 -4.50379049127752 2.43592012578791
0.334406635978006 -4.30360911109231 -7.68892405249856 -10.9041950485923 -8.48819658973 -10.6762897751548 -14.2854625961997 -9.1396915695884 -6.19510958411477 -5.06402323462746 -5.08482859351418 2.70870091698387
-0.607720505107533 -5.00045884739269 -7.23146928440441 -9.99128450046886 -8.10697854648937 -8.33569825779308 -13.9071341861378 -11.1312972415577 -6.53604234348644 -6.97661317478527 -5.31503785740246 2.30166326869618
0.236453437805174 -4.41242656707764 -7.65801868438721 -9.99214611053467 -7.78868350982666 -9.09973011016846 -13.7107797622681 -10.0681749343872 -5.79265079498291 -4.58120403289795 -2.89628658294678 4.12944831848144
0.0708229064941399 -4.32851676940918 -7.43113594055176 -10.593815612793 -7.70917587280274 -9.91271095275879 -13.8749912261963 -9.74233322143555 -6.00893669128418 -5.11635284423828 -4.00386123657227 3.21467514038086
-0.627540995857931 -4.1383976242759 -8.2237362168052 -10.4375767014243 -7.87579386451027 -9.68971674659035 -14.4575256607749 -12.1933883927085 -6.84058993079445 -6.12782900550149 -4.62961619117043 3.83550412438133
0.33114021474665 -3.45910102670843 -6.52429611032659 -10.6586535627192 -10.8318808728998 -8.31555396860296 -13.241371458227 -11.5536368543451 -6.71180183237249 -5.56517631357366 -4.7149584943598 2.7396656816656
1.3290432063016 -2.30452651110562 -6.38330763903531 -10.7454082402316 -11.0123798283664 -7.59314650622281 -14.2055828007785 -11.036006155881 -6.62163085070523 -3.97185820666227 -3.36492842760953 3.91325646313754
1.78176493211226 -1.88665776686235 -6.5579777284102 -10.6937828584151 -9.38266759352251 -6.62781720594926 -12.3124599976973 -9.79223256544633 -5.51880650953813 -3.27439122633501 -2.63698201612993 5.82902044816451
2.52895579771562 -4.11876453919844 -5.78625072999434 -11.2365395025773 -12.322494168715 -8.60528339906172 -14.7213932470842 -11.1909748510881 -6.34313358827071 -4.25176777406172 -3.50119938416914 4.77624927000566
1.36967601776123 -3.94994983673096 -7.07024631500244 -11.021555519104 -8.98695240020752 -8.22415027618408 -12.4263635635376 -7.73464832305908 -4.11015949249268 -3.08077869415283 -2.57502422332764 6.01155414581299
2.403592413122 -3.22611110860651 -6.95651691610163 -11.8709246462042 -10.9559523409063 -6.94002025777644 -12.2932192629034 -7.70297878438776 -4.80169170553034 -0.935692483728584 -1.8174597566778 7.23147231882269
0.799226396734063 -3.11437643224543 -6.63449514562434 -11.6688598459417 -11.6340221231634 -7.25027883703059 -13.1575378244573 -9.24589002782648 -5.7980617349798 -1.25810659581965 -2.68964613134211 6.74554120844061
0.312665011666038 -4.59168717644431 -8.72489831230857 -11.8507413604043 -10.0971460082314 -7.15045068047263 -12.7021474578164 -8.59867760918357 -4.62513825676658 -3.06136033318259 -2.52116677544334 6.21201613166116
-0.65152779492465 -6.13748017224399 -8.10151329907504 -11.8172935572538 -8.71282807263461 -10.0325416651639 -13.9531044093045 -9.54009476574985 -4.8306774226102 -4.48069992932406 -3.25130120190707 5.78171691027555
-1.24541860927235 -7.12234693874012 -10.6669483791698 -12.7031937252391 -9.69840628017079 -7.97227674831043 -13.1354714046825 -9.34171110499989 -4.30218702663075 -3.68664556850086 -2.30505949367176 5.42253965031017
1.64329079714688 -3.5176665392789 -7.12289305600253 -11.0396239367398 -10.0565898028287 -6.0616175738248 -11.5640990343961 -8.58213492306796 -4.51804037961093 -1.47567244443027 -1.09032317074863 6.69037655917081
1.67285972942005 -4.46662467609752 -6.76148933063854 -9.25221198688854 -9.12752669941295 -6.00090545307506 -11.4241556514393 -7.40738624225963 -2.71873801838268 -1.86444991718639 0.0902982365001321 7.26267773021351
3.39796579534357 -0.682802789861505 -4.7686525518244 -9.40748273676092 -9.33267080133611 -4.50212537592108 -10.6424127752131 -6.90979253595525 -2.7682577306574 -0.334673517400567 1.2107461755926 7.27849615270441
2.10271103598855 -3.26699225685813 -6.64588897011497 -10.5755879142068 -9.83666007302024 -8.97967879555442 -12.8316437461159 -8.42796675942161 -3.87212722084739 -3.0875298239968 -1.20710341713645 6.62952931144021
3.13578010038896 -1.97396683259444 -5.34001373811202 -9.81846832795577 -10.0323088125749 -9.31806969209151 -12.0091249899431 -7.44864677949385 -4.4995005087419 -2.52680038972334 -0.474827046827837 5.72468066649003
4.14698454249989 -2.21251634250988 -4.04714921604503 -6.90412095676769 -6.21881250034679 -6.43987611423839 -12.0132747043263 -8.69389871250499 -4.07476380955089 -2.66270974766124 -0.581092392314563 6.00516935695302
4.72037356116555 -2.52678448937156 -4.46610982201316 -7.94829137108543 -5.42775113365867 -7.01249654076316 -11.4997001387856 -7.33941228172996 -3.23408467552879 -0.887651036002421 -1.02781064293601 7.49833338477395
5.3883002801375 -2.28359283967452 -4.70921196504073 -7.2771974997087 -6.05964340730147 -4.81448235078291 -10.9956556753679 -6.83055367036299 -2.43322243257002 -1.43402161164717 -0.613110204176468 7.11632380919023
2.94728030291471 -3.43289433392611 -6.37676487835971 -8.73440228375522 -6.68198262127963 -4.94171009930697 -11.3825327006253 -7.48444424542514 -2.89637051495639 -1.17206440838901 -0.505585297671232 5.90006293383512
6.17892416173762 -1.35681764429266 -3.97181550806219 -7.09508554285223 -5.80765764063055 -4.43557779138738 -10.9084152395075 -7.6878284627741 -2.88370172327215 -0.654173296148127 -0.540382784063166 6.33518083745783
4.62335935072466 -3.57739862962202 -3.14330896897749 -6.93988260789351 -5.99920687241988 -4.4364875273271 -11.952118249373 -7.71028170152144 -3.07422480149702 -1.08956751389937 0.590589193864304 8.04465737776323
3.89896535873413 -4.04770135879517 -4.65524530410767 -6.18738794326782 -5.75502252578735 -7.79124879837036 -11.7176766395569 -6.95271158218384 -3.0544285774231 -1.78006601333618 -1.61528825759888 6.29541063308716
5.40931993831288 -2.40333264957775 -2.31718152653087 -6.39581578861583 -6.20704358707775 -6.13335317264904 -10.0693005908619 -5.42478841434826 -1.65528958927501 0.295529426227915 0.215888084064829 6.95838743556629
4.23664861158891 -3.60086054368453 -4.86340517564253 -6.93973154588179 -4.03964418931441 -4.68195910020308 -9.14560503526167 -5.63894648118453 -1.18839258714156 0.592058233781295 -0.538330026106401 6.9028902574019
5.21595592498779 -2.24554615020752 -4.49649791717529 -7.64942722320557 -6.19863109588623 -3.86466197967529 -8.84237461090088 -6.13361911773682 -1.82408504486084 0.779150199890136 -0.30903606414795 7.12397117614746
6.39848900708285 -1.12683390704068 -4.21085452166471 -7.36382388201627 -5.31485461321744 -3.59079073992643 -8.49657725420865 -3.61043452349576 0.161711701479824 2.76019383343783 1.14341641339389 8.65804959210482
5.30730751210993 -2.23944827860052 -4.69384738748724 -7.41288348978216 -6.05747386758978 -4.67387935465032 -9.23080989664251 -6.14315006082708 -1.84922763651068 1.90405872518366 -0.17024776285345 7.90593937093561
4.14373090050437 -3.60245249488137 -4.89212534644387 -8.5137264511802 -7.32413790442727 -4.85755655982278 -9.45047877051613 -5.81844256140969 -2.4298698685386 1.34022786400535 -0.223332621834494 8.4085376479409
3.92377253445712 -3.3704417142001 -5.84547642794522 -8.93923787203702 -6.58543423739346 -4.67462567416104 -9.39201191988858 -4.97316960421475 -1.99393681612882 2.20685549649325 0.408664425936614 9.60500021847812
4.4382641358809 -3.02053808732466 -5.13118338151412 -8.67023634477095 -6.52027487321334 -5.67560362382369 -10.6434037642045 -6.4182279066606 -3.25535940690474 0.855652098222212 -0.386003251509234 8.39393544630571
3.18790311813354 -4.20361261367798 -6.668248462677 -7.91703538894653 -6.2317193031311 -5.0633843421936 -11.2191842079163 -7.18459253311157 -3.53440408706665 -0.545254993438721 -1.08901529312134 8.49322290420532
5.56400370164351 -1.90314317183061 -4.53414178328081 -6.83778596357866 -3.92684960798784 -3.99903512434526 -9.45280671553178 -7.2238504929976 -2.55247903303666 0.905879731611773 -1.31148553328081 8.41912722154097
6.11555932651867 -1.04256273616444 -3.56123758662831 -6.05122019160877 -3.6157038341869 -4.78777338374745 -9.04070497859608 -6.07498384822498 -1.56333185542713 0.643506752360953 -1.3221190105785 8.67018293033947
5.92421363483776 -1.28237034190785 -4.40275646556507 -6.83107830394398 -4.62228466380726 -6.2432410847057 -10.1562068592418 -6.21913410533558 -2.94638897288929 0.813525425304068 -1.21277881969105 7.98374198566784
7.15085091157393 1.22290291352705 -1.9960187478499 -5.23568854765459 -4.91002212004228 -4.33310447172685 -8.96116958097978 -8.13428054289384 -3.59710822538896 -0.169375757737594 -0.776185373826461 7.92718090577559
4.48290751197121 -2.00220944664695 -4.67423703453758 -7.34305264733054 -7.14116360924461 -5.46470143578269 -10.9114101149819 -8.94951321861961 -4.38504864952781 -1.24869038841941 -1.96064641258933 7.55488989569924
6.92507444728504 1.32576834071766 -1.75566972385753 -5.11822618137706 -5.18095124851574 -5.8529521335255 -11.1258651126515 -7.23367227207531 -2.89388383518566 -1.32770265232433 -0.778662811626088 7.66396223415028
6.11766552491622 -0.444179300828413 -1.34866881804033 -5.6886270089583 -6.38467956022783 -5.37087417082353 -9.9038369698958 -8.47893310026689 -4.07709289030595 -1.5711839242415 -0.883514170213179 6.79938244386153
6.26104393005371 -0.93382034301758 -3.1249080657959 -5.07353935241699 -4.11254653930664 -5.61995468139649 -10.4441734313965 -6.99426803588867 -2.70520362854004 -0.690808868408205 -0.701268768310548 7.02529182434082
6.90940975709395 -0.396927599473432 -2.67691874937578 -5.1511809869246 -4.69820285276933 -4.97760081724687 -9.96335673765703 -6.69625926451249 -2.10792422728105 -0.314547304673628 -1.02649379210039 8.09891914887862
6.94963330355558 0.192194643887607 -2.09015017422763 -5.55670100125399 -5.5383561221036 -4.70869189175692 -9.56230288418856 -7.52626353177157 -2.95506029996005 -1.92218905362216 -1.31623965176669 6.9696719082919
3.2681901845065 -1.73596211346713 -4.44629689129916 -8.20536251935092 -8.76955815228549 -6.18062611493198 -11.9452573862943 -8.51938649090854 -4.77868100079623 -1.08825322064487 -2.18357678326694 7.37427405444058
4.96286903728138 -1.3989406932484 -3.04462779651989 -6.95978320728649 -6.19592631946911 -5.25739635120739 -10.9397121776234 -7.76887286793102 -3.49833644520153 -0.452705036510121 -0.919492374766957 7.30229412425648
4.01835674806075 -1.26739650206132 -3.55833964781328 -7.86887507872148 -7.98936801390214 -6.59534030394121 -11.8395057244734 -8.26671367125078 -3.35971789793535 -1.36393313841386 -1.82194858030839 6.88314861817793
2.81349563598633 -0.675909042358398 -3.62258911132812 -8.22830009460449 -9.11785316467285 -6.7625789642334 -12.0082302093506 -8.56387901306152 -4.43112373352051 -2.02346229553223 -2.2033634185791 5.00083351135254
3.61242631565441 -0.173092330585828 -2.48704000819813 -5.06897207606923 -4.05661627162587 -6.77006574977528 -10.2158207546581 -6.04111715663563 -2.65006300319325 -1.13030096400868 -0.657593215595593 6.19786504398693
4.68606449473988 1.68623901713978 -1.87415336262096 -5.36321090351452 -3.81897185932506 -3.72984908710827 -10.0212843288075 -7.00405334125866 -2.17208884846081 -0.568166958202017 0.0162065159190767 6.20898224223744
3.95515808625655 0.421745152906936 -3.2275201363997 -7.13181319670244 -7.89921775297685 -8.16294875578447 -12.4834023995833 -8.41089072660967 -4.84589209990068 -2.52182021574541 -1.56637778715654 4.87236103578047
5.57598698355935 1.29862511374734 -2.6579083182595 -6.91316115639426 -7.47828757546165 -4.94630706093528 -11.0763920523904 -7.68161856911399 -3.72308623573997 0.423224570534448 -0.427746651389381 5.71942913749001
4.60386538939042 -0.5840313391252 -4.34947323365645 -8.37787556214766 -8.57688831849532 -6.99331593080001 -12.6507732824846 -8.62608456178145 -5.82084011598067 -1.84823345704512 -1.82281994386153 5.23220229582353
3.08273562518033 -2.23970929059115 -5.0134805766019 -9.40257397564975 -10.2742494669828 -7.33582440289584 -12.8623403635892 -10.0507940379056 -5.8197321024808 -2.27880040082065 -3.55838910016147 5.29102191058072
4.00046811537309 -0.0737201170487829 -3.20963587327437 -7.8371955351396 -8.88855852647261 -5.23602404160933 -11.6684199766679 -9.37426867051558 -5.49570192857222 -0.642863412336869 -1.98773493333296 7.45651994185014
3.60601285587657 -1.02377458919178 -4.22945543635975 -8.43750902522694 -9.33031221736561 -5.10149904597889 -11.1819758068432 -8.91317125667225 -5.08018442500721 -0.156840766559949 -1.64458605159413 7.91887525211681
3.57122507095337 -0.860358333587648 -3.93686208724976 -8.18227682113648 -9.0595160484314 -4.63754568099976 -10.290459728241 -9.37651739120484 -5.66235837936402 -0.380374050140382 -2.0238600730896 7.07752313613891
2.52623378580267 -2.71372020894831 -5.61422908956354 -10.0303763216192 -9.60929287130183 -4.49689281637018 -9.50315082723444 -9.64729488546198 -5.82550609762018 -0.224407083337958 -1.76394451314753 8.07671748941595
2.72672553495927 -1.72330383820967 -5.54617981477217 -9.75823311372237 -10.0782175497575 -5.83487419648604 -12.0749979452653 -8.74658684297042 -5.86906532807784 -0.0240984396501034 -2.25176720185713 7.85845752195878
3.47834697203203 -1.91547283692793 -4.36653599305586 -9.08556255860762 -8.4358509497209 -6.13517651124434 -10.209698529677 -8.1355465368791 -5.02294430299239 0.721861986680466 -0.653551907972854 10.4016572518782
3.31103669946844 -1.68317640477961 -4.20771063024348 -7.88113248998469 -8.39595258886164 -4.95926893407648 -10.3510898416693 -9.91204870397394 -5.01546323949641 -0.852795011346991 -1.61111486608332 8.36740266626531
3.92220156409524 -1.75871808312156 -3.63522107384422 -8.38215596459129 -8.83571584007957 -4.70198018334129 -10.3977695204995 -8.64790875694969 -4.05535847923973 -0.105851719596171 -1.69917065880515 7.84417002417824
3.07719526290894 -1.58194818496704 -3.91438188552856 -8.03047075271606 -7.73103609085083 -4.44987955093384 -10.6574372291565 -8.96340265274048 -4.69712724685669 0.20572385787964 -1.2670220375061 8.13127145767212
2.7427224852822 -1.57187941291116 -4.16352560736916 -7.8121862671592 -8.74178030707619 -5.40038969733498 -11.655438449166 -8.58865072943948 -4.80540182807229 -0.297888781807639 -1.56389906623147 7.25815293572166
1.64214051853527 -3.73359381068837 -4.91698156703602 -8.44488607753407 -8.42094122279774 -5.54571615565907 -12.6609429012645 -8.26248060573231 -4.44374739040028 -0.358996261249889 -1.7262543331493 8.15907491337169
2.20435934933749 -3.29187172976407 -4.37959260073575 -8.91828888979825 -8.43570489016446 -5.51294488039884 -10.664638224515 -9.05534333315763 -5.42993134585294 -0.378038111600009 -1.81941575137052 9.13213950070468
3.32798815640536 -2.31466626253995 -2.98221158114347 -4.90644024935636 -7.69737958041105 -4.6665282162753 -10.6762099179355 -9.41963719454679 -5.08422421542081 -0.85325955477628 -0.862594118985264 8.84841776761142
4.31104149384932 -1.01573310331865 -2.13862357573076 -5.39107833342119 -5.19545684294267 -3.86024795012041 -10.149936060472 -7.9740518136458 -3.29280219511552 0.0853754477067419 -0.799292902512985 8.90641941590743
3.55326845862649 -1.70018765709617 -3.76239964745261 -6.45192906639793 -7.41644665978172 -4.55141446373679 -10.2987022139809 -8.39821812889793 -4.31166646263816 -0.0954513289711691 -1.26931378624656 8.14572146155617
1.99370534203269 -2.87588732459328 -4.13279764868996 -7.00543825843117 -8.04131548621438 -4.58828585364602 -9.50276415564797 -9.3356632492759 -4.35939066626809 -1.20520823218606 -1.74727099158547 7.6216064193032
3.17274275693027 -2.33587655154141 -3.96709641543302 -8.32290848818692 -7.5308857831088 -4.82389268008145 -10.263088313016 -8.65349778262052 -4.97014245119962 -0.523622599515047 -1.19269570437345 8.24274149808017
2.8462761705572 -2.91210662668401 -4.62850486581976 -8.50073158090765 -8.35962211435491 -5.09257423227483 -10.0894442731684 -9.5332633191889 -5.42778693979437 -0.254490965062921 -1.99817573373968 7.95455063039606
1.87626828280362 -3.33714495572177 -6.16705904873935 -10.7251111117276 -12.1591359225186 -10.8175030795011 -13.681631192294 -10.51043139371 -6.11336146267978 -2.00168810757724 -3.15888033780185 6.25053490725431
1.2628286188299 -3.63338491266424 -6.5571119481867 -10.3478548223322 -10.006370752508 -8.35590383356268 -11.5987741643732 -7.82515928095037 -4.69560071771795 -0.0275690252130687 -2.33004400079901 7.45934942418879
2.08781779896129 -3.33967434276234 -5.32485805858265 -9.24433361400257 -7.78700100291859 -9.71734844554554 -12.9226516376842 -8.68740879405629 -4.63585506786 -0.556711543690074 -1.66894184459339 8.48180259357799
0.0907424233176499 -5.83159415505149 -7.76994483254173 -11.8753430106423 -10.0586086966775 -9.55277411720969 -13.2470280387185 -9.94638411782005 -6.38668792031028 -1.97932402870872 -3.75191085121848 6.75450928427956
0.450015397505325 -5.18920197920366 -8.96325364546342 -12.1734987779097 -9.80759683088823 -7.77753510908647 -11.6766954942183 -6.91412797407671 -3.77486100630327 -0.340489058061081 -2.87866654829546 7.44032606645064
0.172585244612261 -5.16765332655473 -8.33969998793168 -12.1727917237715 -9.95761990980668 -6.82514691786333 -11.78300595717 -7.91286206678911 -4.37617230848833 -0.718755011125044 -2.7549259705977 7.47807764573531
0.0873235182328642 -5.16453614668413 -8.74127831892534 -12.4192244096236 -11.7206045670943 -8.80252519087358 -11.2504660172896 -6.77976670698686 -4.56373277143999 -0.391102461381394 -2.52076974348589 7.26050409837202
2.47020026120273 -3.71935395327481 -7.07104615298184 -10.2442772778598 -8.50186661806973 -9.10342911806973 -11.0767624768344 -6.29785851565274 -4.193764964017 -0.883567133816804 -2.39813927737149 6.547033032504
2.10422410964966 -4.63087759017944 -6.83653745651245 -10.3729754447937 -7.98256406784058 -6.49044713973999 -10.5147658348084 -6.88400564193726 -3.28539571762085 0.304434680938719 -1.55972776412964 6.9744833946228
2.3886663870378 -3.90526938871904 -7.44124389128251 -10.2886750741438 -7.32047820524736 -5.155778650804 -10.5779054208235 -7.15624404387041 -3.29082084135576 0.924534078077837 -0.687513117356733 7.98585915132002
2.49280855872414 -3.76177289269187 -6.91014172814109 -11.0247657515786 -10.586682102897 -5.19815709374168 -12.0807311751626 -7.94288518212058 -5.18632008812644 0.451544978401877 -1.46974255821922 6.12429259040139
3.20751151171597 -2.61044732007113 -6.72715989026156 -9.72762528332797 -8.40762940320102 -4.06248513135043 -8.99175301465121 -4.97049942883578 -1.7833198634061 2.4946685704318 -0.259052666750822 9.24673518267545
2.34508910612627 -2.85416779084639 -6.43806824250655 -10.3842009024187 -9.06657776399092 -3.42219910188155 -9.66496071382002 -4.76275810761885 -1.30443176789717 2.7393895669417 0.114729074998337 9.62224688963457
4.20421099229292 -1.59435773329301 -5.4174072785811 -9.12197041945024 -7.1958324952559 -4.86026311354204 -8.94677472548051 -3.74414182142778 -0.203667883439497 3.90790247483687 0.935217614607378 10.6706025557085
2.78830092170022 -4.89938409111717 -7.21719987175682 -8.31992013237693 -6.95335633537986 -2.91240556023338 -7.17937905571678 -2.65578133843162 -0.0764070250771276 5.14626734473488 1.61207907416604 11.3421797058799
4.70493249026212 -2.69597979458896 -5.52354594143954 -7.34193964871493 -4.55710192593661 -1.01569910916415 -4.49394961270419 0.626940050992097 1.99735097018155 7.59153584566983 3.81216839877042 14.3854563626376
3.78459724946455 -3.00770774321123 -5.51109710173174 -8.12364211515947 -6.81425490812822 -1.62205520109697 -5.04422202543779 0.676914067701858 0.959846349195999 7.21606430573897 3.28915390534834 12.9790719465776
3.41850435083563 -4.26484907323664 -6.71795881444758 -8.72543752843684 -6.73512304479426 -2.44549596959894 -4.45674169713801 -0.841329938715155 1.79835283106024 5.92356454675848 1.76821481531316 12.6629058057612
3.01027343056419 -4.12954476096413 -7.28465798117898 -10.5023856423118 -8.30909493186257 -3.49458458640359 -6.68297341086648 -1.58036949851296 0.73242995522239 5.19766852638938 1.93915602944114 12.1330237128518
3.45030859166926 -4.24087831323797 -6.84074327295477 -9.24595376794989 -6.49327966516668 -3.30227395837957 -7.37088319605047 -1.68345567529852 0.058020383661443 4.67723062688654 1.58569982702082 12.3560073679144
4.93402749841863 -1.92235391790217 -4.56539362127131 -8.16959589177912 -7.73424738103693 -4.66180627996271 -6.56702440435236 -2.21299570257014 0.316776102239434 4.88816148584539 1.97805768793279 13.7945545369929
3.96067753705112 -2.28583392229947 -5.41585406390103 -9.50346430865201 -8.41620501604947 -3.16163882342252 -8.07327136126431 -3.56560763445767 -0.257618513974275 3.16352978619662 2.08125248822299 12.5807384577664
4.73112149672075 -2.73836187882857 -4.66170744462447 -8.3923001722856 -7.19522909684615 -4.7763219313188 -6.77434401078658 -3.38468031449752 0.341638044877485 3.62006898359819 2.11121888594194 12.2536177201705
2.69764820445668 -4.27195628773082 -6.4351108897816 -10.5245922435414 -9.14553912769664 -3.02633365284313 -7.8562763560902 -2.78583415638317 0.0159789692271843 3.76180950511586 2.52863041270863 11.8568212162365
1.97600999311967 -5.06513151689009 -6.70548567338423 -8.4465554670854 -6.8634370283647 -4.66043028397993 -6.31508383317427 -1.30762800736861 0.0183111710981905 3.81842294172807 2.72499909834428 12.0650164170699
4.15109466205944 -3.38810516704212 -5.73391319621693 -8.40563179362904 -6.31777168620716 -2.34847809184681 -5.02310348857533 -1.31233002055775 1.4389402736317 4.36976646076549 3.7695124019276 12.900463329662
3.36855275414207 -3.79260485389016 -6.7206615708091 -9.23716585852883 -8.14613192298195 -3.25240748145363 -8.09953158118508 -2.95717852332375 -0.0478843949057826 3.34681851647117 2.99582440636375 12.7117706038735
4.45216481468894 -3.41104872443459 -5.28477652289651 -9.28528387763284 -7.61726172187112 -2.46057303168557 -7.98239882209084 -3.23456175544045 0.66066949150779 3.59059731743552 3.22103898308494 12.4861294486306
4.30728342749856 -3.70613763115623 -5.05134293816306 -7.73400590203025 -4.55270859978416 -2.95662019036033 -7.18537995598533 -1.34579369805076 1.34842970587991 3.63314154364846 3.7500467560508 12.2577610275962
2.49826916781339 -4.5794133273038 -6.31997958096591 -7.64287272366611 -3.87337389859286 -4.83185282620517 -9.22883120450107 -3.56758204373446 -0.0397175875577069 3.64734944430264 3.06150731173429 12.3908658894626
4.02468497536399 -2.86090653159401 -4.83379357077859 -6.34357826926491 -2.45911209800026 -1.65504067160866 -7.68260376670144 -1.38658516623757 2.16828925392845 5.5310679175637 4.69613940499046 14.2014079787514
4.89826970533891 -2.15073294206099 -4.48399824662642 -6.20092100663619 -2.76221746964888 -3.52123159928755 -7.53667158647017 -3.61041731400923 1.12491136030717 4.18968491987749 2.84224801497026 11.765059523149
4.55880362770774 -2.87747090079568 -4.90635769583962 -6.43045895316384 -2.85019963004372 -1.72627918936989 -6.39046185233376 -2.51792805411599 1.29170710823753 5.2390232779763 3.68748385689475 13.396381447532
3.56881154667247 -3.69613443721424 -6.09709726680409 -8.44215952266346 -5.93795191157948 -3.73570810664784 -7.02316080440174 -3.61638056148182 -0.516050208698619 4.76548207889904 3.29857648502697 12.3442703593861
3.38311227451671 -2.52436415065419 -5.73635069240223 -8.62187544215809 -6.06980482448231 -3.85258451808583 -7.46770063747059 -3.48363462794911 -0.0478226314891472 4.31470807682384 2.61014207493175 11.9283631671559
3.45617517991499 -2.94445767836137 -5.88216367201372 -9.064727453752 -5.89460912184282 -4.08990636305376 -7.64370885328813 -4.63044705824419 -0.201965002580124 4.06066164536909 3.37395319505171 11.8949101881547
4.88632891394875 -2.0313756682656 -4.90679719231346 -8.40472771904685 -7.95816399834373 -2.71520592949607 -7.57580544731834 -3.48849465630271 0.0639860413291231 4.39606878974221 3.91166708686135 11.461735942147
3.99201205860485 -3.3588962208141 -5.45140453685414 -8.41844745982777 -4.96706386912953 -3.4127292286266 -7.27429195750844 -4.10560413707386 -0.397104228626599 4.05642512928356 3.50887683521617 10.9773273814808
4.51028796109286 -2.97480801669034 -4.95902279940518 -7.87113026705655 -4.28057316866788 -2.38829449740323 -5.93200520602139 -2.6612131985751 0.90009661587802 5.45847865017978 5.07705756100741 12.707445344058
3.90187163786455 -3.02082733674483 -5.94816689057784 -8.76698402924971 -6.15610603852706 -3.01008514924483 -6.87671188874678 -3.03138641877608 0.395659403367475 4.73502154783769 3.73958678679033 12.3202318711714
4.7014101895419 -1.9752665606412 -4.66577063473788 -7.88925276669589 -6.32055960568515 -2.86522971066562 -8.79007063778964 -3.90567313107577 0.252928629788485 3.54875649538907 2.44508065310391 11.7626599225131
3.94110571254383 -2.96987451206554 -5.70301736484874 -8.0783053744923 -6.03477204929699 -3.43794740330089 -8.61788476597179 -2.92158807407726 -0.205445419658314 3.98440824855458 3.24680219997059 11.5301064144481
5.25001270987771 -3.28405253670432 -5.03983371041038 -6.83422724983909 -4.08702914498069 -1.33182780525901 -5.47865741036155 -3.28824107430198 1.47462589957497 4.93822891928933 4.52895195700906 12.305358245156
4.05095148086548 -3.82003355026245 -5.25499677658081 -6.81605863571167 -4.51342535018921 -3.27443838119507 -7.93687009811401 -4.45124959945679 0.124779224395752 3.06704759597778 2.83473443984985 11.0265145301819
1.80710329575972 -4.94267545179887 -6.97745976881547 -9.77599034742876 -8.42445073561235 -5.34486279921098 -9.71547589735551 -6.25613866285844 -2.18251882032915 1.38563646836714 1.78160204453902 9.36709894700484
3.88496801202947 -3.95171335393732 -5.30792024785822 -7.76207330877131 -5.5540998285467 -3.77486208135431 -8.15328958684748 -4.92793062383478 -0.674945623224431 2.73124524896795 2.41391012018377 10.9084274465388
3.58627307198264 -3.56468022086404 -5.44684612967751 -8.42340100028298 -7.22815716483376 -3.96559345938943 -9.26055729605935 -5.5353928826072 -1.16164982535622 2.50722300789573 2.33012187264182 9.76863372109153
4.98760877956044 -3.11299337040294 -3.5590878833424 -6.99321187626232 -5.38481343876232 -3.83544553409923 -8.46653951298107 -5.68258107792247 -0.740413795817982 2.36706911433827 2.071899284016 10.0157326351513
5.38991094936024 -2.48324750553478 -3.19350408207287 -6.05480550419201 -5.76243756901134 -3.02523015629162 -8.39034818302502 -4.8703973163258 -0.408185707439078 2.87091661800038 2.66746546138416 11.5104019771923
4.65486893220381 -2.95710387663408 -3.68851867155595 -7.44212356047197 -6.41209998564287 -3.84143081144853 -9.18632903532549 -5.08911719755693 -1.11071219877763 1.81826195283369 1.67825111909346 10.0802582220598
4.88534818996083 -2.19575322758068 -3.1673356403004 -7.55594457279552 -6.87254918705333 -4.33333219181408 -10.1637269366871 -7.25026334415783 -2.2263184894215 1.14157472957264 0.878164161335338 9.3966587673534
5.89812841415405 -1.47335062026978 -2.05718050003052 -6.28931245803833 -5.31254968643189 -6.18636331558228 -8.88075838088989 -4.27299699783325 -0.987423038482667 1.66323461532593 2.20479764938354 10.4409379005432
4.80442854274403 -0.95653108250011 -2.32040361057628 -6.42659524570812 -5.72570947300304 -5.65643075596202 -9.03808549534191 -6.19184449802745 -1.88449052463878 0.408277953754773 0.941179717670789 9.86142488826405
5.49779314561324 -1.67474561171098 -2.13459783033891 -6.03773503737016 -3.66732793287797 -5.43889623121782 -7.30401044325395 -4.04868512587114 -0.0438786073164508 2.67489809556441 2.41353983445601 11.9452800230546
6.36009401841597 -0.559732489152388 -2.03371434645219 -4.77011304335161 -1.29510121779008 -3.80885320143266 -6.16522031263872 -2.03539090590044 1.36776155991988 5.74524397416548 4.28811926408248 12.3885654882951
6.17923237193714 -0.0906250346790678 -2.25776790272106 -4.97386859547008 -3.07356761585583 -4.52816508900036 -6.20399211536754 -3.09500812183727 0.717205775867807 5.15780426372181 3.76356388438832 12.7515919338573
5.52879076004028 -1.24952955245972 -2.26621122360229 -6.13333578109741 -3.95373220443726 -2.57175893783569 -6.24460477828979 -2.91656370162964 1.04055337905884 5.49650220870972 3.52861909866333 12.6349556922913
6.2065729227933 -0.315774527463045 -1.45787009325894 -5.46216734972867 -3.66559752550992 -3.82376059618863 -6.52230033007535 -2.97488936510953 1.01837006482211 4.90589848431674 3.7983345118436 13.2452777949247
7.38703117370606 -0.438923263549803 -0.500744247436522 -5.13336410522461 -4.02831115722656 -4.15906372070312 -7.18123664855957 -2.08222427368164 1.41571006774902 5.22967491149902 4.33658180236817 13.8826118469238
6.27472547184337 -1.46266409267079 -2.98361250270497 -4.93425413478505 -2.0591644893993 -4.8588528286327 -6.90214773524891 -1.9203705440868 1.28454164158214 5.69481423984874 4.60704091678966 13.8572445262562
5.69026726809415 -1.93452578457919 -3.09678011807528 -6.67013483914462 -3.78368693265048 -6.34511118802157 -8.1334717837247 -3.88679438504306 0.42094296542081 4.31479996767911 3.02213162508878 12.7736570271579
5.3414116859436 -1.93099012374878 -4.07425680160522 -6.51858892440796 -3.46062841415405 -4.19186773300171 -7.74069967269897 -2.79847898483276 0.194669818878175 4.65818796157837 3.04314432144165 12.9098754882813
6.25277861681851 -1.12989464673129 -2.44005623730746 -5.99479332837192 -4.11031952771274 -4.6348766413602 -8.00485840710727 -3.40687981518832 0.933091727170076 4.68796309557828 4.10184249010953 13.2868328961459
5.84089470776645 -2.35605715838346 -3.14411830035123 -6.1372804555026 -4.3661451253024 -1.88063143816861 -6.37849520769986 -2.67262362566861 0.769410142031582 5.33492661389437 3.46526242169467 13.1510052767667
5.60226050290195 -2.19991692629727 -2.86060151186856 -6.33078774538907 -6.26387032595548 -1.99810799685391 -7.06436547366055 -2.68235596743497 0.771623524752531 5.15283099087802 3.07322684201327 12.4812893000516
5.51035079956055 -2.53640594482422 -3.76070442199707 -6.84120979309082 -4.18155899047851 -4.13957633972168 -6.53419342041015 -2.96411361694336 0.505269622802736 5.05693588256836 2.12862548828125 13.3294859886169
5.62491798400879 -2.66291236877441 -3.84158706665039 -6.48035430908203 -2.95789337158203 -3.69276428222656 -7.56904792785645 -4.78475570678711 0.0778636932373047 3.61875152587891 2.73076248168945 12.9725556373596
5.13755147240379 -2.45027811743996 -3.40307696082375 -6.56317599036477 -3.70254023291848 -4.46672709204934 -6.22453387000344 -3.93269808509133 0.353419468619606 4.66287152550437 2.39713399193504 12.801967308738
5.65087768381292 -1.81095245534723 -3.01435783559626 -6.79416778737848 -5.35750320607966 -3.31618049794977 -7.79355934316462 -5.25591018850153 -0.61128357106989 3.32019683664495 2.39244338815863 11.8050267392939
5.97285592339255 -0.0415436051108635 -1.12812197425149 -5.93555414893411 -5.1169677994468 -1.77316820838235 -6.07380831458352 -5.2566105149009 -0.0925422928550041 3.02236211083152 3.7113841750405 11.9348853804848
7.43062913201072 -0.103953959725121 -1.85767519690774 -6.27832567908547 -4.412517192147 -4.26570856787942 -7.63795054175637 -3.35534441687844 0.0211833693764412 3.84092175743796 2.97933804772117 12.985495445945
5.70425678599964 -1.16139052997936 -3.96801208149303 -5.92152618061413 -5.18155311237682 -5.44430564533581 -8.65549491535534 -4.53352759968151 -0.275863872874869 3.53485084880482 2.9388330112804 12.8612201343883
6.23988683873957 -0.383000772649591 -3.02962629144842 -6.41760007684881 -3.43844549005682 -4.67556516473944 -8.10962621515447 -4.89008085077459 -0.592206400090998 4.15429552251642 1.89379938299006 12.2923169916326
5.25746739994396 0.463385712016713 -3.41980253566395 -7.24098478664051 -7.01624952663075 -2.51355062831532 -7.02175222743641 -4.24639974940907 0.376864563335072 4.2595912326466 4.03999246250499 12.3288403857838
6.41762513247403 1.10627907839688 -2.91396170529452 -7.09083777340976 -6.78892737301913 -1.81483870419589 -6.983871754733 -5.07219916256991 -0.255548771944913 2.95050973025235 4.04346245852384 12.7936446103183
7.0108868598938 1.33152456283569 -1.07797746658325 -6.39404611587524 -6.45197229385376 -1.39943437576294 -7.18665819168091 -3.8441517829895 1.32044095993042 3.70452947616577 4.43993062973022 13.3814079284668
5.21564073562622 -0.508913326263428 -3.1279242515564 -7.8129656791687 -8.31670408248901 -3.14226179122925 -8.38632612228394 -5.26420812606812 0.0681302070617669 3.25835962295532 3.58465356826782 12.4170758247375
4.26904002969915 -0.237187463586981 -2.97597606832331 -7.25475032979792 -6.77913578206843 -2.60144909078425 -5.72889240438288 -4.24582584554499 0.936804693395441 4.04477397745306 3.90472499674017 12.3362521344965
6.41199312210083 -0.247698688507079 -2.60631837844848 -6.29090585708618 -5.72752656936645 -1.71134271621704 -7.94534387588501 -3.65183725357056 1.18301496505737 3.84249029159546 4.189515209198 11.896323299408
4.42972023703835 -1.28344886086204 -3.40406005165794 -7.3065411307595 -6.23430030129173 -0.588575051047584 -5.3930947043679 -1.7594048239968 2.45478470542214 5.16100056388161 5.46147186972878 13.6721943161704
5.28558859391646 -2.45740952925249 -3.72199693159624 -7.40552010969682 -5.30818429426714 -2.12462106184526 -6.55205789045854 -2.82725205854936 1.37681326432661 4.94437155290083 3.65139326615767 13.243733735518
4.27338059165261 -3.44749800942161 -6.01240889809348 -8.53646628639915 -6.18402449867942 -4.45941893837669 -7.78903167031028 -4.54573790810325 -0.326841042258522 3.60346062400124 1.77940399863503 12.1731141350486
4.59384860125455 -0.504088028994474 -3.56041775616733 -6.78863964947787 -5.14704953106967 -6.98090611371127 -8.19228421124545 -3.35743199261752 0.684909239682284 3.64180316058072 1.83260287371549 11.7886947545138
3.36360252553767 -1.13245307748968 -4.19902526682073 -8.00168525522405 -6.66915809457952 -2.63472663705999 -7.22806655710394 -3.90336524789983 1.43566978627985 4.5257662599737 3.63830459768122 12.9436219995672
3.13782649473711 -2.1062855200334 -3.85878223939375 -7.82707638307051 -6.19716877503829 -2.62979740663008 -7.61437840028243 -4.55619282288985 0.470527224107222 4.19443469481035 2.03730349974199 12.0581384225325
2.98476696881381 -4.15407084551725 -4.35644435015592 -7.37685870257291 -3.92891596880826 -1.62731837359342 -4.94069575396451 -0.94987010088834 2.3253717509183 6.1224794474515 6.67914582165805 15.5842223254117
3.88376757014882 -4.00738767277111 -4.53863004337657 -7.38106397281993 -4.94278386722911 -2.57507756840099 -7.62717107426036 -2.15921643864025 0.903846229206433 4.73806043971669 4.25561472285878 12.8321041714061
3.53243435079401 -3.8027077848261 -3.72776042764837 -7.02589618509466 -4.12411701028997 -1.67078029459173 -5.44947444742376 -1.12710201090032 2.32081783468073 6.44766224080866 6.10929859334772 15.2635763948614
3.6464881550182 -2.7952843059193 -3.51953509937633 -6.81973460804332 -4.17258456837047 -1.79398540150035 -6.7898025859486 -3.30739596973766 2.05551525462758 4.98902794231068 5.4415788303722 13.3604707371105
3.23892281272195 -3.58048941872337 -4.21535231850364 -8.0128586509011 -5.00745703957298 -2.64465262673118 -7.59790923378684 -2.99637534401634 2.09237549521706 3.9424750588157 5.00138352134011 11.1314551613548
1.70399971008301 -5.73639373779297 -6.75461273193359 -7.77330284118652 -4.55724983215332 -3.67738227844238 -7.32806854248047 -2.61233787536621 0.628907394409179 3.94962425231934 3.28611488342285 10.7821914672852
1.21324681368741 -5.63176966580478 -5.62478114041415 -7.41645861538974 -4.54863406094638 -3.98282862576571 -7.1528019991788 -2.51344347867099 0.742316714200108 4.08592938509855 4.49274396029386 10.5458569439975
1.32607804211703 -6.27742041674527 -6.3249420079318 -8.53962172594937 -5.41391791430387 -3.63479842272672 -6.67958106127652 -1.88449324694547 0.406722649660978 4.14208184155551 5.15641079815951 11.8918405619535
1.00806586525657 -6.53790695884011 -5.56331665732644 -6.98493607260964 -3.9251654885032 -2.73164208152077 -5.60599358298562 0.201362297751686 1.8161904074929 4.72593848488548 5.28682772896506 10.8028465964577
-0.957977199554442 -5.47818555831909 -5.47942724227905 -8.1549090385437 -4.28733243942261 -3.04849805831909 -4.65114011764526 0.800666904449464 2.66979417800903 5.06251630783081 6.3337441444397 11.7523280143738
-1.06791178096424 -6.32623163570057 -5.54549852718007 -6.32767740596424 -4.32832208980214 -2.31798235286366 -5.63675562251698 0.0973370898853645 2.87858136783947 4.9900391925465 7.44799741398204 11.7099164355885
0.120116259834983 -5.85149476311424 -6.39060876152732 -6.34379479668357 -3.95330712578513 -1.32769677422263 -4.52126595757224 -0.0208997466347434 3.85595038153908 6.69247439124367 7.6489725373008 12.8779111168601
1.88860086961226 -4.76420255140825 -4.14714665846391 -6.86091847853227 -4.2378963990645 -0.69261784987016 -4.8982853455977 -1.04676289991899 2.50231127305464 5.78870157762007 6.31217817826705 12.5755420164628
2.42491353641857 -4.2539232860912 -5.39273058284413 -7.27555834163319 -5.18367754329335 -2.00151811946522 -5.95785509456288 -2.60756479610096 1.73099912296642 5.64962113987316 5.15869344364513 11.529346596111
2.09082114479758 -4.60819542624734 -6.07747948386453 -8.2598391792991 -6.21780312278054 -2.81888306357644 -4.32701218344949 -3.53969300009988 1.02165305397727 5.13689124367454 4.9369553305886 11.7451914527199
3.1583346193487 -3.05760967081243 -3.79336940591985 -6.79475604837591 -4.86402522867376 -1.99317371195013 -5.90965473001653 -2.9174767667597 2.05247295553034 5.79224765950983 5.59226120168513 11.9483860796148
1.00616375316273 -5.51180347095836 -4.74160464893688 -4.8500622142445 -3.62587627064098 -1.81268199573864 -5.17264064442028 -1.11326488148082 2.7926723133434 6.67815224040638 6.24868217815052 12.5976378094066
3.38271768743342 -3.25253431146795 -2.49167196100408 -5.68231908624822 -4.38249341791326 -1.26074353998358 -3.65044919794256 -1.78113309686834 2.27385767156428 6.15097292119806 6.60413320714777 11.638862211054
4.00229346535422 -3.52443993308328 -1.10655701377175 -3.57397377707742 -2.46734535910867 0.124312279441138 -1.69395554282449 -0.825486304543237 4.01805770180442 7.14705741188743 7.16266238472678 13.1329516150735
3.90672353397716 -4.35920473445546 -3.15510317195546 -5.35767313350331 -3.24806352962147 -1.62171884883534 -2.82344385493885 -1.38255831111561 2.82276776920665 6.68794778477062 6.52123216282238 11.9415707934986
0.59343855597756 -5.87871606133201 -6.71804482720115 -9.01636941216209 -6.7709623076699 -3.14846856377342 -5.861044476249 -4.61307961724021 0.233228137276388 4.25859778144143 2.94994681098244 9.97490256049416
-0.800860812447286 -7.32852690436623 -5.63795225837014 -6.35995238044045 -3.94535963752053 -2.71298163153908 -5.85181563117287 -0.990405490181661 2.28119141838767 6.21807343743064 6.30074937126853 10.8663955428384
0.347317764975809 -6.46242802359841 -3.98568623282693 -6.37136929251931 -4.42725651480935 -3.0109185478904 -5.68154804923318 -2.56054585196755 0.70200068733909 5.32926089546897 5.28678519509056 10.9744902350686
1.20313868089156 -4.26376119093462 -3.69946637587114 -6.22113004164262 -4.13959088758989 -1.91946187452837 -3.91234937147661 -1.39725461439653 1.88269266648726 6.86720690293745 6.05363783402876 11.1036675886674
0.59848968332464 -4.04949958974665 -6.8482666795904 -8.01840217763727 -6.43749626333063 -5.81551941091364 -6.23983200246638 -1.96328361684626 0.217624586278742 5.88688747232611 4.33065501993353 10.551501196081
3.2452409397472 -1.79359458576549 -5.50471328388561 -7.92536567341198 -4.68914245258678 -5.65653060566295 -6.47329352985729 -1.90807555805553 0.81094719279896 6.34105373729359 5.99122787822376 11.1620566974987
-0.361738907207144 -5.13455270420421 -6.72612641941418 -7.99980233799328 -3.79864762913097 -5.5531947482716 -5.19213937412609 -0.618910538066519 0.373362792621958 6.68509985316883 5.59521890987049 10.8042824398388
2.94842558774081 -3.61150330630216 -4.75457543459806 -9.8894421490756 -9.15331811037931 -6.45712823000821 -8.57491273013028 -5.0294281872836 -2.37753838625821 2.8215125170621 2.4119608965787 8.52215128811923
1.54957036105069 -3.73826952847568 -3.72360201748935 -8.30798121365634 -7.85957308682529 -6.53065081509677 -9.52098246487704 -4.72312518033115 -1.68098040494052 1.80920247164639 2.23110226717862 9.07087544527921
4.31181140379472 -0.92251305146651 -0.55807213349776 -5.86011986298995 -6.66112045808272 -6.86378960175948 -8.86838058991866 -4.13167671723799 -1.23655418916182 3.40846152739091 3.15825553373857 10.5248755975203
4.04564002643932 -1.05906006206166 -2.75152489055287 -7.0044507633556 -5.86814590800892 -8.14156242717396 -6.67717071879994 -2.89047905315052 -0.765561069141736 4.89355376850475 3.35278037678112 10.4736805308949
5.16727057370273 -1.77778729525479 -1.83201703158292 -6.57745465365323 -8.45060643282804 -6.79948910799893 -8.82119282809171 -3.37595852938565 -2.40540989962491 4.18007746609775 2.75765505704013 10.4028977480802
5.17456750869751 -2.52648515701294 -0.761079502105712 -5.41307802200317 -7.57936067581177 -5.24289865493774 -9.07486314773559 -5.568736743927 -2.7140061378479 3.09806852340698 2.16382627487183 9.15741281509399
4.05308926322244 -1.60973346016624 -1.6951750495217 -5.59238803169944 -8.64120280525901 -4.10107981941917 -8.34714305184104 -7.05103480599143 -3.63846957466819 1.61853802420876 1.19526875235818 8.62317669608376
5.27589846524325 -1.13758229342374 -3.28711079684171 -6.82029675570401 -9.1224608334628 -4.94978665438565 -8.89182232943448 -7.77152966586026 -4.54878186312589 1.07862139615145 -0.181697359952061 8.81427431973544
5.11305480436845 -1.01427406831221 -1.71427483125166 -6.26981110139327 -9.08943123383956 -6.63239426179366 -10.4162668661638 -7.58089966340498 -3.02003426118331 0.736994318528609 0.529717020554976 9.74449687437578
7.2673506823453 0.680318364230068 -0.996756068142979 -4.25614594546231 -7.45361565676603 -3.67868088808927 -8.9086804303256 -7.61389206972989 -3.36578225222501 1.17160941037265 -0.0171303662386819 8.9283614245328
3.64400472640991 -2.06467447280884 -4.41159257888794 -8.28079233169556 -7.56075296401978 -8.26448068618775 -9.06536493301392 -4.21223268508911 -2.26615152359009 3.26111402511597 0.594468975067137 9.6676215171814
3.98688078793612 -2.24038170901212 -4.21744011965665 -7.62141846743497 -5.47812890139493 -9.15666054812345 -9.33080338564786 -3.15457390871915 -2.25063561526212 3.1715254870328 0.530498036471279 9.36096049222079
0.949770043113016 -4.42068283774636 -8.05513947226784 -11.4917735359885 -8.94202797629616 -10.1843013069846 -11.4091300270774 -7.65703194358132 -4.6024016640403 0.714294502951883 -1.59956352927468 7.64466006539085
1.64306703914296 -3.80758794437755 -6.47003301273693 -10.4617551196705 -9.90943082462658 -9.71859868656505 -12.2775567401539 -6.89466031681408 -4.4180062640797 -0.361468635905872 -0.978188835490833 8.13879934657704
2.35215663909912 -2.38768291473389 -6.20652866363525 -10.1427965164185 -9.20838451385498 -11.0220327377319 -11.8446035385132 -6.53651332855225 -4.63620090484619 0.961421012878418 -1.05494022369385 8.22045707702637
3.11393517580899 -1.23230009945956 -5.83450728329745 -9.23024397763339 -8.45526724728671 -5.70587187680331 -7.57440405758944 -6.67064124020663 -2.72853690060702 2.12486809817227 0.281068507107822 10.6113516720858
5.15603543194857 -1.79490279284391 -4.11592673388395 -8.44322775927457 -7.97315024462613 -7.05331610766324 -10.2000141057101 -7.78967856493863 -3.87572669115934 0.469083794680508 0.817722329226406 8.89898110303012
3.81926218379628 -2.19293340336193 -4.46153958927501 -8.20100148807872 -8.14604314457286 -4.25652822147716 -9.60865720402111 -7.69932874332775 -3.35090955387462 0.90676180232655 0.149395621906628 9.133862174641
4.36555080413818 -1.12477703094482 -3.79375476837158 -8.45210475921631 -8.03888339996338 -5.51115627288818 -9.98929996490478 -7.57132167816162 -3.00554485321045 0.615688133239747 -0.254266929626464 8.32990341186524
1.76770787672563 -3.5599536375566 -5.55088228745894 -10.0558280424638 -10.272390313582 -8.55632204575972 -10.0838641600175 -7.43211931748824 -3.63247866197066 1.01177411512895 0.266204886002974 8.41987138227983
3.16450682553378 -0.911771860989656 -4.86299332705411 -7.84729012576016 -8.52349289980802 -6.42268380251798 -7.61263093081388 -7.98507126894864 -3.84586724368009 1.13006201657382 0.964097889986906 8.73139849576083
4.45977501435713 -1.64431662992997 -4.18692489103837 -8.18566604094072 -8.28923125700517 -7.66197486357255 -8.39896102385087 -7.19302268461747 -2.48569579557939 0.768755956129596 1.76745514436202 9.60373405976729
3.03933025706898 -2.45990489612926 -4.20350574146618 -8.38920138965954 -7.93504069935192 -7.49450420032848 -6.78611110340465 -6.86757777820934 -1.71045230518688 -0.502061115611685 -0.161828266490591 7.59887768138539
5.0403940894387 -0.112158515236594 -4.04477570273659 -7.82334778525613 -7.13895485617898 -5.03469155051491 -7.31825325705788 -7.73380921103738 -1.9783637306907 -0.630669333718039 -0.757834174416281 8.25766398689964
2.70225382718173 -2.62086629000577 -6.58900212374601 -10.5177435788241 -8.77748822298917 -6.60573338595304 -8.64051007357511 -7.27441548434171 -2.35841511813077 0.667904385653408 0.124697217074306 8.11667967709628
1.95705758875066 -2.63808286840266 -7.1069282358343 -11.3053764169866 -10.969229108637 -8.31174314672297 -8.89479673559016 -8.5194972818548 -3.71126211339777 -1.15127981359309 -1.20031774694269 7.23327886408025
3.20850980065086 -1.29673922278664 -5.84676516272805 -10.5324989578941 -10.6716495774009 -5.6014534256675 -11.1478363297202 -6.8563534043052 -2.18160593726418 0.278978703238746 0.390755055167457 8.67999684593894
3.85782090967352 -1.3591628854925 -5.6617694681341 -10.475308973139 -10.4876743143255 -7.04715307409113 -8.94530256444758 -7.5087982004339 -2.76287992650812 0.269764345342463 0.992659013921564 8.15964643304998
2.90103241313588 -2.1821833003651 -6.24716094623912 -10.5567312587391 -10.0368833888661 -6.79382995258678 -7.92783263813365 -4.7992658961903 -1.71277145038951 1.18258186687123 0.615794147144666 10.4138888965953
1.67368097305298 -2.61797361373901 -7.32550458908081 -11.2370245933533 -9.47549467086792 -8.16419248580933 -7.26581220626831 -5.76608114242554 -1.40369253158569 1.02882356643677 0.966367435455322 9.87088079452515
-0.320728735490277 -4.76918073133989 -7.33082051710649 -11.6804031892256 -10.2992863221602 -9.22975202040239 -8.4601807160811 -6.26991887526079 -2.55261655287309 -1.40695996717973 -0.779171423478559 8.20798830552535
2.46434286290949 -1.70815202539617 -6.64696428125555 -9.54941675012762 -8.88690683191473 -10.0323230916804 -10.1815960103815 -8.86255189722235 -4.1923019582575 -2.26013109033758 -2.21494218652899 7.34011247808283
1.93053268085827 -3.44257522929798 -6.61790253032337 -9.24583221782337 -7.34447456706654 -8.8026025425304 -10.3997419010509 -11.394889606129 -5.32548881877552 -3.80780769694935 -3.48721100200306 6.89328406940807
2.76517522118308 -1.99288332679055 -6.47810328223489 -10.9752117417075 -10.7087875626304 -6.16800654151223 -12.1972538254478 -9.12107813575051 -4.18440592505715 -1.70859873511575 -1.70201838233254 7.86177193901755
4.32475571198897 -1.10047812895341 -5.00710387663408 -9.69711204008622 -8.13480468229814 -5.46610351042314 -9.90905471281572 -9.07898421721025 -3.86611648039384 -1.19300742582841 -1.434880213304 7.33235554261641
4.57844311107289 -2.14532512318004 -5.32278674732555 -9.69490283619274 -11.5392422069203 -5.41994708668102 -10.2187485088002 -7.53141444813122 -3.40096896778454 -0.167093693126333 -0.662290989268911 8.12068897594105
0.173067040876909 -4.2681828065352 -8.91620259718461 -11.811536840959 -9.44208150343461 -7.29304128126665 -8.9453011079268 -6.82016568617387 -2.84258084730669 1.87863916917281 0.775236077742143 8.85981268449263
1.85585913224654 -3.49688401655717 -7.5356108231978 -11.6998392625289 -9.96803155378862 -6.07484307722612 -10.7792212052779 -5.09693589643999 -4.30895295576616 1.05099806352095 0.68810972733931 9.95380434556441
2.35984163284302 -1.86768598556518 -6.33200521469116 -9.87879247665405 -7.84861631393433 -4.46449918746948 -9.4317156791687 -4.8557936668396 -3.27007932662964 2.86166124343872 1.91508417129517 11.0900910377502
-0.215776330774482 -4.78659046346491 -7.72101772481745 -10.6178034609014 -8.44664562398737 -6.74951732808893 -8.58742702657526 -3.8095797365362 -2.63584697896784 2.81651508157903 2.32765781229192 8.35759174173528
-0.589138785275544 -5.33755568591031 -7.09150008288297 -10.1990325841037 -6.74683074084195 -7.29761580553922 -9.77745322314176 -6.07804564562711 -2.32908324328336 1.12753983410922 1.05028077038852 8.08583851727573
1.81614495190707 -3.59304045763883 -5.71208952990445 -8.33291052904996 -6.31579016772184 -4.77669715014371 -8.61626051989469 -3.76847457018766 -2.22916602221402 3.7473163691434 2.8881969538602 9.88117695721713
2.35526465502652 -3.80672074231234 -6.63516236218539 -9.94384194287387 -7.56832505139437 -4.14251137646762 -9.05620575818148 -5.16637802991 -2.61803627881137 3.09016799059781 1.68176459399137 9.70073031512174
0.0131543939763858 -5.89334356134588 -9.13322316950018 -12.474995248968 -9.75841962640936 -6.3235670263117 -9.43795453851873 -5.23218786066229 -2.78963529413397 3.09797609502619 1.30442369634455 9.26337278539484
1.5812084718184 -3.78212618394332 -7.18634867234664 -9.29365038438277 -6.00449823899703 -4.0860278563066 -7.40506434007125 -3.2052619413896 -0.916405435041948 4.59176755384965 3.57587552504106 11.1739609284834
1.98354830308394 -3.55554089979692 -6.78464589552446 -8.69765935377641 -5.17784390883012 -2.97937093214555 -5.79645619825883 -0.471505026383834 0.453198571638627 6.75547518296675 5.47136416001753 11.3369599775835
0.764642438021575 -5.73997906771573 -8.20545033541593 -10.496538439664 -7.36358861056241 -3.76701001253995 -8.25048855868253 -3.43676976290616 0.244535168734465 4.92729445370761 3.88504191311923 10.8427941409024
-0.964485662633724 -8.7487454587763 -10.207783239538 -11.8862595731562 -8.54192592447454 -4.71170284097845 -7.78354503458197 -1.80884410684759 -0.0274968320673175 4.52690265828913 3.39995525533503 10.9487557237799
-3.52203872854059 -10.0665276354009 -11.7959492510015 -11.5404961412603 -7.97585991079157 -4.00159195119684 -7.05683830434626 -2.33207824880427 0.425390928441828 6.10567828958685 4.80040523355657 11.2617060834711
-1.31579629724676 -8.54942552393133 -8.93570939844305 -9.4036430532282 -6.6015247518366 -2.74336854761297 -6.03011171167547 -0.718098085576838 0.246137220209295 7.27370317632502 4.56271322423762 11.9152465646917
-9.59103437770497 -9.79522940028798 -5.56599851955067 -3.93963285792958 -2.69873854030262 -4.26529737819325 -5.23486944545399 -1.64589163173329 1.55619767795909 7.13857034336437 5.61338857303966 11.4368119586598
-0.0937651547518641 -6.86323918429288 -6.39753903475675 -6.33089055148038 -2.9961165341464 -2.886463061246 -5.35796155062589 -1.59905041781339 1.85671435269442 7.18631277951327 6.52070532712069 11.9321747866544
-2.40668173703281 -6.45456000241366 -6.5713660326871 -4.49908324154941 -1.66193266781894 -0.525171956149016 -4.77165289792148 -1.63004370602695 2.91056946841153 7.56114129153165 6.59235219088468 13.2591264638034
-2.45383390946822 -7.93367514176802 -6.98546919389204 -8.97808584733443 -8.27113279862837 -2.08764967484908 -6.4981912092729 -2.01667151017622 1.61352792219682 6.67973199324175 6.07161393599077 13.1071306748824
-4.35823010531339 -10.2996783169833 -10.1816344174472 -10.9726004513827 -7.66310071078214 -1.64480351534757 -5.96900128451261 -1.60186146822843 1.67814494046298 7.11565543088046 6.23858691128817 13.0200476733121
-3.63798651261763 -8.2799352125688 -9.34991774125533 -7.1959565596147 -6.25071844621138 -1.56478247209029 -5.27111944718794 -2.89286932511763 1.33122506575151 6.49502435164018 5.10405602888628 12.5586139245467
-6.14993805451827 -11.1824125723405 -10.719291158156 -7.81073517365889 -6.01094574494795 -1.74088997407393 -6.19553131623702 -1.73666901154952 1.79174857573076 7.32816749052568 5.7626748605208 12.9157844109969
-6.61570008884777 -11.2996619571339 -12.4223216403614 -11.7024939883839 -8.45753129612316 -4.3594649661671 -6.37040170322765 -3.53865083347667 -0.681791626323353 5.69232527125966 3.31981626857411 10.8114344250072
-6.69544951698997 -10.6005436637185 -11.4698044516824 -8.63906447670676 -7.04544036171653 -4.12637488625266 -6.470725701072 -4.24141852638938 -0.574811623313209 5.02853329398415 3.20982392051003 11.3317454598167
-7.61150889830156 -10.4824767632918 -11.1840224786238 -7.06301837400957 -5.41210132078691 -5.66652064756914 -7.59082751707597 -4.7579551263289 -1.24550204710527 4.43533653779463 2.10228390260176 10.1970753149553
-6.12279574654319 -9.8407789923928 -12.5362154700539 -13.5329691626809 -10.7810732581399 -5.24333064339378 -6.92263667366721 -2.75739543221214 -0.628513977744362 6.10755093314431 3.21342404105447 11.6223805687644
-4.60227702747692 -8.18054317127575 -10.9364616740834 -11.8862545360218 -8.54616473804821 -3.05721019398083 -5.35728000294079 -1.37666057239879 0.629595531116831 7.26568390239369 4.30881668437611 12.747401488911
-4.13479502417825 -6.42699129798196 -11.1822002670982 -12.4784019730308 -9.15659983374856 -3.2091854355552 -5.68114359595559 -1.93863947608254 0.673453495719215 6.81835667870261 4.55677335045554 10.8560134627602
-2.89885679591786 -4.09229818690907 -9.55366865504872 -10.9507996212352 -7.65120855678212 -2.27707067836415 -4.31302801478993 -0.0381561886180535 1.26135667454113 7.85790952335704 5.75231393467296 12.2073100436818
-5.04371299743652 -6.96928253173828 -10.6471656799316 -10.4715751647949 -7.0031322479248 -1.75180473327637 -3.78081741333008 0.439729309082033 2.07175407409668 8.71875629425049 6.50996837615967 13.477562046051
-7.21625310724432 -9.89266759699041 -10.6557386571711 -8.65354139154607 -5.67969877069647 -0.778905695134942 -2.58808118646795 1.75679605657404 3.28412836248225 10.0866939371282 7.00434988195246 13.7019326036627
-9.95592275099321 -12.9241825623946 -11.977080969377 -8.37766614393755 -5.78498998121782 -2.28795590834184 -4.6625172181563 0.110744805769485 1.55920824571089 8.68814692063765 5.49801764054732 13.1708444075151
-10.1047469312494 -12.5072833234614 -12.5556346113032 -10.5317774946039 -6.93086921518499 -2.02619277780706 -4.37366592233831 0.820143586939032 2.2926815813238 9.27965915853327 6.50454986745661 13.4758776491339
-9.44406277049671 -11.6553874622692 -11.3974280964244 -7.52153545726429 -5.751231731068 -2.33636814464222 -4.59669453014027 -0.5942607532848 1.59742206226696 8.11860221516002 5.33716052662243 12.9781517375599
-6.28941026167436 -8.05457559065385 -9.12731423811479 -8.28028169111772 -7.5598970933394 -4.31467690901323 -6.18389955000444 -1.78484216169878 -0.480822233720261 6.38774141831831 4.1341947035356 12.2044375853105
-8.44665014960549 -6.46225607611916 -10.7704550049522 -9.2893835327842 -10.6005369446494 -6.33782065131448 -6.66352522589944 -1.79212439276955 -0.363196017525414 6.41530930779197 4.03637063286521 12.0628856398843
-12.0802318746393 -11.781140535528 -13.4020244771784 -12.212723940069 -10.1234218770807 -5.72548982446844 -6.94563409631903 -2.66255685632879 -0.800542085820979 5.86069086248224 3.15819433385676 12.7522471254522
-9.16823563142256 -14.895149083571 -13.8283880667253 -12.2819937185808 -9.5576132254167 -5.63285812898116 -7.87973389192061 -3.84585365815596 -1.73607239289717 4.70001044706865 2.67626967863603 12.4665891213851
-6.83120162270286 -11.9459744193337 -14.1767369010232 -14.8551426627419 -11.1675720908425 -5.48679740212181 -6.99879653237083 -2.34762389443138 -1.05937392494895 6.04030602195046 2.78284256675026 12.5720652840354
-5.91774709874933 -10.3657356088812 -11.4005561655218 -13.0303569620306 -8.84556348974055 -3.84548910314387 -5.89246328527277 -1.15171774083918 0.334303301030939 7.14165441339666 3.98664895837957 13.2700819188898
-6.21153765591708 -7.72067576321689 -11.3573353854093 -9.40234690579501 -8.30798655423251 -3.39328509244052 -4.62190562161532 -1.46855288418856 0.750063601407138 7.13289422121915 4.31018132296476 13.4926568898288
-10.5638370340521 -6.4840164011175 -10.1057815378362 -11.2839584177191 -8.82988165075129 -4.63935659581965 -5.7562274759466 -0.848913175409489 -0.355806333368474 6.88078595941717 4.00069047754461 13.4361186200922
-9.69099389856512 -6.90937387293035 -11.576648348028 -10.8238941366022 -7.11384736841375 -2.50482332056219 -5.19695627039129 -1.61142885034734 1.18500364476984 7.64380872899836 4.39268148595637 14.0970872705633
-12.7812916148793 -8.74051440845836 -11.3720318187367 -8.41521037708629 -5.75950778614391 -2.65230144153942 -5.63293613087047 -1.87157024036754 1.18874203075062 7.37371288646351 5.19838081706654 14.0423906933178
-7.30551449168812 -9.66965786327015 -11.0376674305309 -8.90072742808949 -5.70905224193226 -4.07359806407582 -4.31005588878285 -2.19707790721547 1.13822444568981 6.61002715717662 5.41427310596813 13.7588570941578
-8.71960988478227 -14.1111313386397 -15.5495850129561 -11.8106018586592 -8.39048543409868 -4.50608220533891 -4.66199651197954 -3.47813191847368 -0.925653128190476 5.59035334153609 2.89866671128706 11.608313889937
-6.32877678437666 -11.7601904348894 -11.3102545218034 -13.5636991934343 -8.74868721528487 -7.15757889314131 -5.89928192658858 -4.32311768098311 -2.49951881928877 4.65391688780351 2.67609076933427 10.8284564538436
-10.2088930736889 -16.7774241100658 -14.3924105297435 -10.9095385204662 -7.2563288341869 -6.71512819636952 -6.82136370051991 -3.75376154292713 -2.36819483150135 4.9996411670338 2.71652005802502 10.6619918216359
-11.7976877212524 -15.2845880508423 -11.6789514541626 -8.94128437042236 -8.10340900421143 -6.86733074188232 -5.55113048553467 -3.16829128265381 -1.9693338394165 5.68252353668213 2.75607852935791 10.84856300354
-12.6046662677418 -16.31656888615 -10.7072625507008 -11.668547188152 -7.56441548954357 -5.00687459598888 -6.67678311954845 -3.44890836368907 -2.648262535442 5.12781473506581 2.79025598872792 10.6375889431347
-8.69633183912797 -15.4989651246504 -12.148272375627 -8.27787480787797 -4.44223485426469 -5.43437657789751 -6.60281835035844 -4.12705502943559 -2.22294888929887 4.69371904893355 1.8903132872148 10.3328525023027
-10.6355994311246 -17.5379527178678 -14.19400435361 -10.4369223681363 -6.27536612423983 -6.55043631466952 -5.51359206112948 -3.53030997189608 -2.35611372860995 4.77092618075284 2.40257424441251 12.3853775891391
-14.6124918417497 -20.14650368257 -14.7459185080095 -12.2210428671403 -8.9451849417253 -7.35624527497725 -6.25299286408858 -4.37984299226241 -2.90830635590987 4.26463675932451 1.56372428373857 10.7734792275862
-7.97308222163807 -13.7966219555248 -11.764872230183 -8.24280992854725 -6.15003649104725 -6.86983171809803 -7.06985155452382 -4.47537294734608 -3.51876512874257 3.46730931888927 2.0033505786549 10.0268777240406
-11.3150680541992 -17.0383441925049 -13.0869319915771 -8.78951721191406 -6.3179500579834 -8.80998306274414 -7.07354240417481 -3.63654022216797 -2.91036682128906 4.28664703369141 2.70990104675293 11.2198469161987
-11.1511089585044 -16.224431254647 -12.6556293747642 -8.30701372840188 -5.58448527076028 -6.61827395179055 -6.79458544471047 -5.88317606665871 -3.06395457007668 2.97612836144187 1.31852414391258 10.1814315535805
-12.000629494407 -16.7414208152077 -15.5073776938699 -9.80428511879661 -7.51502043984153 -8.99557692787864 -7.67554862282493 -5.26372344277122 -2.89196975014427 2.6665000221946 1.42461579062722 11.0144290230491
-13.4260903011669 -16.4908028255809 -11.5336952816356 -9.20430380214344 -5.86363607753407 -5.0203819881786 -5.11069876063954 -3.15774542201649 -0.879657806049693 5.09667581211437 2.81765741001476 11.9045056689869
-11.5113608100198 -15.3859068610451 -12.648743317344 -10.2868162848733 -6.3742205359719 -4.61363856575706 -6.16905848763206 -3.36440722725608 -0.950848267295143 5.00644047477029 2.9540093682029 12.618479087136
-11.4204615072771 -13.6764391378923 -10.293472142653 -5.5687445120378 -2.83414635224776 -4.05493721528487 -5.04989227815108 -1.94355186982588 -0.369775624708694 6.38121524290605 3.68971839384599 13.3895374818282
-12.7236156116832 -12.66238972057 -11.3359126697887 -7.90136143077504 -7.08327671397816 -2.90260120738636 -5.75699612010609 -3.06974216807972 -0.493432963978162 5.66506675373424 2.47369578968395 12.6214666713368
-20.519988007979 -19.4390248732133 -15.1157597975297 -10.365727372603 -7.43327803178267 -6.3498124556108 -5.83849615617232 -2.9928445295854 -1.60397047563033 4.84235387281938 2.02217774824663 11.8487320466475
-13.4129265351729 -16.050881247087 -11.5996140046553 -8.25622067884965 -6.33815274672075 -6.61926351027055 -5.37788472609087 -1.44366727308794 -2.5518139405684 4.64855303330855 1.31088938279585 12.3779698805376
-6.6930252161893 -13.8296238032254 -13.5152088251981 -11.5075412836942 -7.53697548779574 -4.40118943127719 -4.68304978283969 -0.333181008425626 -0.430392846194181 6.45346106615933 4.33632697192105 14.3158320340243
-8.90923112522472 -13.331167160381 -13.7014560092579 -10.7863425601612 -7.01992601047863 -4.9857386935841 -4.12448876987804 -0.124608932841909 -1.42301171909679 5.80714231837879 2.9883995663036 13.577114165913
-8.16360773606734 -13.9615413145585 -12.5359431700273 -7.80729593797163 -4.92190470262007 -4.6360522703691 -4.11710657639937 0.407700399918991 -1.31777109666304 5.80064473585649 1.58372769789262 13.0550201936202
-15.224070150202 -16.3031793420965 -11.4747796838934 -6.69940241033381 -5.33452089483088 -4.40099962407892 -3.53257806951349 -0.173410970514471 -0.768383580988104 6.86779634302313 3.37786619013006 13.9062866384333
-12.8608257640492 -11.6234447826039 -10.6721260417591 -8.92611621509899 -6.3569958079945 -4.16508029590954 -5.50906299244274 -0.741524921764029 -0.933518635142935 6.15495945323597 3.10437847484242 14.2165820728649
-16.2046457810835 -15.9663530869917 -11.7987581773238 -7.28046479658647 -5.70733895735307 -5.0352446122603 -7.38076272444292 -3.38831201033159 -3.55337586836382 4.43407568498091 0.325538011030716 11.2655261473222
-13.9972810918635 -15.9974680120295 -15.0608606511896 -12.0539369756525 -9.8314714605158 -7.50534536188299 -7.40944768732244 -4.07595540826971 -3.46582319086248 3.59688852483576 -0.23721029108221 11.0959071939642
-10.2948085438121 -10.2390452991832 -11.1254665027965 -12.5840884815563 -7.80160824168812 -6.04751888621937 -4.3001014362682 -0.560788310657848 -1.27843014110218 6.11227782856334 2.45582088123668 11.7997158397328
-12.5246937404979 -12.372494948994 -12.4007198940624 -11.4979221950878 -9.47255064357411 -4.95677687038075 -6.61624838222157 -1.44226576198231 -1.7440521847118 5.32253144871105 1.39785455356945 11.2482163776051
-6.12584396709095 -9.47553917277943 -11.8125085483898 -12.0336694370617 -9.27356430400502 -4.47436996806752 -6.87182136882435 -1.77174087871205 -1.30305000651967 5.90911391865123 2.40793136249889 12.4236736644398
-8.81629333496094 -9.01813468933106 -8.76323661804199 -9.75705490112305 -8.33063659667969 -4.75561103820801 -5.76851425170899 -3.41534004211426 -1.35760269165039 5.58994140625 3.21144905090332 12.5927947998047
-1.02782353487882 -5.22610768404874 -8.9462157162753 -10.9182845028964 -8.28292759982022 -3.68448933688077 -5.93607052889737 -1.39813908663663 -0.266034212979402 6.48282996090976 4.28183451565829 13.691350850192
1.90827732086182 -5.20135898590088 -7.00295276641846 -7.73067684173584 -5.54945964813232 -1.96370143890381 -5.67829151153564 -1.66402072906494 0.726169395446778 6.77364711761475 5.24449806213379 14.7078221321106
-0.0732716820456751 -5.44089977957985 -7.01092617728493 -7.7183217308738 -5.90076534964821 -4.23354237296364 -5.70142262198708 -2.90211956717751 -0.385155608437277 5.27727134011009 4.0575571753762 13.5736499526284
0.637510871887208 -5.35752048492431 -8.08814945220947 -9.84449329376221 -7.88100566864014 -4.77558078765869 -4.8778528213501 -2.95524921417236 -0.510934257507323 5.58754596710205 4.24989376068115 14.590749835968
-1.09625316966664 -5.95898891795765 -8.07432056773792 -9.27010799754749 -7.94450832713734 -2.32035709727894 -5.20634914744984 -3.87462116588246 -2.11630894054066 4.85288547169079 3.28678058277477 12.9559328426014
-0.559886290810326 -5.07150013663552 -5.55364544608376 -6.84704144217751 -7.72480709769509 -2.50642903067849 -7.22963650443337 -4.82320912101052 -1.7116006157615 3.95641391060569 3.73317210457542 13.6692530371926
0.855334672060881 -6.0342718037692 -8.22304782000455 -10.5128274830905 -8.91593035784635 -5.32817324725064 -7.88083132830533 -2.70615061846646 -0.742823210629549 4.97884026440707 4.20231953534213 14.435985955325
0.0235232006419785 -5.12508023868908 -8.93038190494884 -11.5438710559498 -9.2837907184254 -5.57179082523693 -7.7614690173756 -4.1462403644215 -2.52607358585704 4.36445795405995 2.56961428035389 12.7063215862621
2.13287709843029 -3.16762567866932 -6.59490801204334 -9.97546984065663 -9.52281595576893 -6.61128832210194 -9.85112215388905 -4.43550135005604 -2.92606378902088 3.38084577213634 1.59567617069591 12.2400681842457
1.92973390059038 -3.72490820451216 -5.53218588395552 -9.81445440812544 -10.8459962324663 -6.66258368058638 -9.635392518477 -5.43428167863325 -3.14984831376509 2.60209718184038 0.773611692948776 12.083282141252
1.57082868055864 -2.89387011094527 -5.35753511949019 -9.01881861253218 -10.1656959013505 -6.55418276353316 -9.03110575242476 -3.60788797898726 -2.39765810533003 3.7447826905684 1.79970670179887 11.7092993302779
4.54376552755182 -1.21527339761908 -2.56540347879583 -7.03028346841986 -9.25938083475286 -4.55907871072943 -7.95409251993353 -2.28837253397161 -0.374285238439388 4.92683170491999 3.43189380819147 14.0605563944036
3.51385609886863 -1.72618372657082 -4.47624476172707 -7.54242212989114 -8.73309214331887 -4.57361872412942 -7.11541254737161 -3.69077761389993 -1.50104601599953 4.01292912743308 1.73845975182273 12.6302415587685
3.28436282764781 -1.01720043529164 -2.97358318675648 -7.67199894298207 -8.91427990306508 -6.47221561778676 -8.80258365977894 -3.60039898265492 -1.79713245738636 3.95385745655406 0.742004429210315 10.9177599300038
3.68961688821966 -1.41340091878718 -4.18584469014948 -8.39854267293757 -7.90018871480768 -5.48975971395319 -6.09920337850397 -2.14390781575983 -0.970411569421941 5.92586871927435 2.51466533487493 13.3571393186396
3.34561042785645 -1.20532722473144 -5.19085426330566 -8.49986381530762 -8.56242294311523 -5.92949409484863 -6.66697425842285 -2.93828887939453 -1.60167617797851 5.3518856048584 1.89939193725586 12.8905160903931
3.07461526177146 -1.68519995429299 -3.74339506842873 -7.74502203681252 -8.33657667853615 -5.27774069525979 -6.52242300727151 -2.04559157111428 -1.25472090461037 5.25419213555076 1.84678056023338 13.1331365325234
5.01003329537131 -0.644687964699486 -3.10171158530495 -6.84684784629128 -7.63282807090066 -2.88579399802468 -4.85099251487038 -1.90224487998269 -0.27343399741433 6.52205245278098 3.36828200600364 14.1884433486245
6.5625677022067 1.64653586474332 -1.60006905469027 -5.19780541333285 -6.45389557751742 -1.85482216748324 -3.9453144160184 -0.0288925257596091 1.13713454333219 7.9703988942233 4.62087821093473 15.0497231396762
6.76262311935425 2.10102014541626 -0.778935146331786 -5.24464101791382 -5.9507472038269 -2.5801703453064 -4.59080381393433 -1.14688558578491 1.3638222694397 7.35840253829956 4.72365789413452 14.5700095176697
4.75334565422752 0.44667737267234 -2.75799830176614 -6.99698717810891 -6.94373400428078 -5.71128351905129 -5.7393368027427 -2.6865967056968 -0.743166758797386 5.92351357720115 2.80481450340964 13.0869161345742
2.80363519841974 -1.99510900324041 -3.91354314630682 -8.71917669122869 -8.00411168878729 -6.72838155573065 -7.0409425908869 -3.09586660211736 -1.2472185308283 5.2798057382757 1.77584894353693 13.0466600244695
3.34427834424105 -0.731458655270664 -4.41214560595426 -8.77518653002652 -8.41571425524625 -5.61938666430387 -7.68331908312711 -3.5906848820773 -1.82918166247281 4.30771637829867 1.44093323620883 12.5258560267362
3.88022740970958 -2.41332689632069 -5.36252466548573 -8.6918455730785 -8.94311968196522 -6.46408907283436 -7.0242544781078 -3.72929636348378 -1.8317381512035 5.12418206821788 2.30988248478283 13.2196482051503
4.82835132425481 -1.03106659108942 -3.46969192678278 -7.90170257741755 -6.54965561086481 -4.54359977895563 -6.02611320669001 -3.23420875722712 -0.718091661279853 5.29879695718938 2.0894644910639 13.6151240522211
4.54820176904852 -0.944239408319646 -3.76608160192316 -8.36199834997004 -7.25328901464289 -5.7134425943548 -5.42960432226008 -2.6167629068548 -0.956675321405584 5.8044435674494 2.26707765405828 13.8824450666254
5.61446365876631 -0.349365381761032 -3.59578719572588 -6.83497825102373 -7.14148536161943 -5.15186133818193 -7.05134597258134 -3.00176063017412 -1.26406302885576 4.88970074220137 2.1958197073503 13.6743930296464
5.34180643775246 -0.221808407523415 -3.12428948662498 -6.34743783257224 -6.61195275566795 -4.20569512627342 -5.36349770806052 -1.97200486443259 -0.126856777884743 6.15353205420754 3.37543204047463 14.4337945244529
4.32644750421698 -2.13303659612482 -4.46823976690119 -7.93582056218927 -5.91468523198908 -2.45357416326349 -5.86095522100275 -2.10067461187189 -0.0883226221257978 6.27742864435369 4.50457765405828 13.3115501577204
5.17722616195679 -1.38793268203735 -4.3947304725647 -6.30090608596802 -3.45825471878052 -3.8113278388977 -3.43134393692016 -0.0289029121398912 1.87621221542359 8.14815340042114 6.10913858413696 14.5188718795776
4.69174699783325 -1.03638525009155 -4.57171316146851 -6.53392477035522 -3.85485334396362 -4.75672979354858 -4.75496549606323 -1.26555700302124 1.11646966934204 7.18429212570191 5.19958620071411 14.4862668991089
2.68825855255127 -2.87355480194092 -5.8776460647583 -6.92842922210694 -4.00267467498779 -6.49990901947022 -6.49968013763428 -2.02505931854248 0.516257667541502 5.63806381225586 4.11431255340576 12.9696973800659
5.26339553486217 -1.02480293620716 -3.42533089030873 -6.13169266093861 -3.96782661784779 -5.44813705791126 -5.21508194316517 -1.47993828166615 1.34488128315319 6.27803920399059 5.12617324482311 14.1587312091481
5.42735807245428 -0.177380163019354 -3.06207903081721 -6.05871065313166 -4.5835920160467 -3.05059107000178 -5.00123270208185 -1.40405710393732 2.04460851495916 6.83836023157293 6.43643037622625 14.3715662175959
3.92498106522994 -1.24510674910112 -3.94990258650346 -7.31985764936967 -6.24333482222124 -7.67551331953569 -8.35488229231401 -3.25871568159624 -1.02930169539018 4.40012068314986 3.48070616288619 12.307754464583
4.29218013069847 -0.729836394570089 -2.3999795220115 -6.78648464896462 -5.71288578727028 -6.73856060721657 -6.23923008658669 -3.73572056510232 -0.0241154930808314 4.80795771858909 4.1204176642678 12.7093744971535
4.69334369139238 -0.942241139845414 -3.42596954865889 -6.4540285543962 -4.28001732392745 -5.77030319734053 -6.57103485627608 -2.58811325593428 0.413256220384078 5.0388389153914 4.86846213774248 12.2175784631209
4.08769969073209 -1.1817495432767 -3.89491101178256 -8.28706379803744 -8.1341535654935 -7.10624524029819 -8.05403157147494 -4.64349957379428 -1.2461969462308 2.47199229327115 2.72800997820767 10.2706687840548
2.88230997432362 -2.82327550541271 -3.92982572208751 -8.65565961490978 -7.86859029423107 -8.14768308292736 -9.68377011906017 -5.59500211368908 -2.28206914554943 2.15457254756581 1.54829317439686 9.06845957149159
4.36071141849865 -2.00313154567372 -3.46936384547841 -6.53372541774403 -7.52568594325673 -8.82432714809071 -8.50359121669423 -4.44450537074696 -1.36988989223133 4.05301889072765 2.9208720554005 10.5427363742482
3.57233689048073 -1.66005637428977 -3.58902671120384 -7.54047896645286 -7.47238280556419 -7.34640624306419 -8.66040541908958 -4.96762969277122 -1.70325019142845 1.86774704673073 2.80874703147195 9.94584439017556
3.63552082235163 -1.68882381265814 -3.43536197488958 -6.09240733926946 -7.07852756326849 -7.60344707315618 -7.69604884927923 -5.31002246683294 -1.26167499368841 3.28229511434382 2.33405674154108 9.87842548543757
3.072239112854 -0.558463859558106 -1.89486293792725 -4.75704936981201 -7.04289035797119 -7.82853298187256 -9.21353893280029 -6.27397518157959 -2.34154491424561 1.1485559463501 0.756702613830566 8.90607757568359
1.85265089381825 -1.62939332615246 -2.78894303928722 -5.37882112156261 -7.32120202671398 -8.68418763767589 -8.8420188296925 -4.24705766331066 -1.82459519993175 2.95804334987293 2.22484709132801 9.66293550838123
2.23792520869862 -1.73742421757091 -2.30109342228283 -5.67656453739513 -6.72564252506603 -9.38339360844005 -10.2023671496998 -5.54530080448497 -2.07129415165294 2.23765436519276 1.25122705806385 9.69428221095692
4.50908795270053 0.382105263796721 -2.14337882128629 -4.80291327563199 -4.40222319689664 -8.43326529589566 -8.66435393420133 -4.51722487536344 -0.883105841549959 3.30579033764926 3.26978531750766 9.54351750287143
6.51177474802191 3.23476859872991 0.227696149999446 -3.14747741872614 -4.99836090261286 -7.16277054006403 -9.28783538991755 -4.75376442128962 -1.28426292592829 2.39741012399847 1.81337425058538 8.23593780344183
4.27288585142656 1.31208949522539 -1.11545414491133 -4.41514820619063 -5.73945278687911 -7.44255489869551 -9.13546413941817 -3.87243122621016 -1.14913029237227 1.56981997923418 2.01769404844804 8.04168563322587
4.4246170130643 1.12121506604282 -0.195877829464997 -2.40975646105679 -4.35462454882535 -5.90150908556851 -7.97538260546597 -2.05885771838101 0.21603318127719 4.33002205761996 3.57907792004672 9.18481655987826
5.37098009803078 0.869902446053246 -0.862931416251442 -5.18063084862449 -5.57138936302879 -5.96381680748679 -6.73671834252097 -2.87485043785789 0.230961634896019 3.92834170081399 4.06411822058938 9.65615732886575
6.74604506926103 2.18952556089921 -0.183235211805865 -5.10017017884688 -5.6744251684709 -3.2590370611711 -6.07221035523848 -4.28815846009688 1.28844447569413 4.12573047117753 4.43541903929277 10.3064288659529
6.59317851500078 2.23731208281083 0.312364344163374 -4.14297318025069 -4.56633972688155 -5.38519119782881 -5.77313637299971 -1.76522659821944 1.35049033598466 5.59540534452958 5.3149993462996 11.9745452447371
5.87327997034246 2.19041959589178 -0.734465200250799 -3.20973642522639 -4.49905832464045 -5.3922906702215 -7.68936212713068 -3.53736551458185 0.543801706487482 4.34178678339178 3.56484739130194 10.7620748693293
5.03106524727561 0.196510575034402 -1.74759266593239 -4.55148480155251 -5.31839916922829 -6.80252239920876 -7.83172772147439 -3.20640347220681 -0.191219069740988 4.11149241707542 3.20268656990745 10.1152003028176
5.8626331502741 1.61975042169744 -0.579594213312323 -4.12631471807306 -4.9707990472967 -5.88065012151545 -7.17306574041193 -3.56204660589045 0.0947241002863102 3.83705846613104 3.12526075189764 9.33119241541082
5.76346680034291 1.95028110850941 0.0641860615123413 -4.35872272144664 -4.85450366627086 -7.40524867664684 -7.60391429554332 -4.34429935108531 -0.346105610240588 3.40883633006703 3.34907146800648 8.78901096690785
5.80189926841042 1.57031662680886 -0.220863030173561 -4.79178778908469 -4.83604781410911 -4.85120360634544 -7.19284789345481 -3.64108054421165 -0.15718238136985 3.9954551003196 3.32422478415749 8.01789410331033
6.27428179654208 0.992221173373135 -0.756323519620029 -4.0608870419589 -4.58137578097257 -5.91767186251554 -8.32314175692472 -2.79236096468839 -0.398222628506748 3.54681521329013 2.64704829129306 7.95576411160556
7.75486066124656 0.373944065787576 -0.236609675667502 -3.96511767127297 -2.96325991370461 -5.2713939926841 -7.46880266883156 -4.2942325852134 0.0330856063149199 4.19777371666648 2.53348805687644 8.59289338371971
4.21285317160866 -0.375890038230203 -1.49373938820579 -6.06765486977317 -5.3332874991677 -6.09447982094505 -8.85974242470481 -5.42490317604759 -1.00200392983177 3.1377646706321 2.52372429587624 7.87980053641579
4.23457712693648 0.57413668199019 -0.253557257218795 -4.75731091932817 -4.89311795668169 -6.71906285719438 -7.90472798780961 -2.62790875868364 -0.210575155778365 4.31529802842574 3.56979937119917 8.4791726545854
2.10059162486683 -2.84037021290172 -4.15360644947399 -6.59032062183727 -4.91981891285289 -7.83978274952281 -8.54870036732067 -3.09028438221324 -2.00183490406383 3.12731930125844 1.4791183124889 7.70545097697865
2.24546164599332 -1.67924385937777 -2.21785050305453 -6.23972588452426 -6.7478836146268 -7.71756440075961 -9.38152962597934 -5.03572922619906 -2.88708191784945 1.84693450060758 0.827498618039218 6.65924471941861
0.927801886471833 -1.77954979809848 -2.47467347058383 -6.12786026867953 -6.18033905896274 -7.88341065320102 -9.32438774975864 -5.10500260266391 -2.53578301343051 2.12517241564664 1.06866721239957 6.66365222063931
2.26669200550426 -2.02852169383656 -3.83413425792347 -8.01587787974965 -6.95743671764027 -7.45415035594593 -10.166510738026 -6.41256634105336 -3.30432621348988 1.28243335377086 0.819260441173206 5.93027099262584
2.77196048389782 -1.02903629649769 -2.38094784129749 -6.74498058665882 -7.21367145885121 -7.01889301646839 -9.3286674152721 -4.703184856068 -2.35884357799183 1.52260516773571 0.871379124034537 5.64537452350963
1.77423158125444 -1.38764318986372 -4.19044241471724 -7.91832289262251 -7.79632696671919 -9.24025854630904 -10.6829579786821 -4.36210188432173 -3.28474745316939 1.31068482832475 0.201820997758347 5.57371011213823
0.71028858531605 -3.16023486744274 -4.31830447803844 -7.13530009876598 -6.24145358692516 -9.1463512767445 -9.47364085804332 -3.73374026905407 -3.16448634754528 2.05401760448109 -0.238972126353872 6.72162968028675
1.35028207085349 -3.36570418097756 -4.16994154670022 -7.99782240607522 -7.30057585456155 -8.35182249762795 -9.1938082001426 -3.72225439765237 -1.05974257209084 3.6045144774697 1.8235257842324 9.15313756249168
1.49463023272428 -1.91748295697299 -4.00022755536166 -7.98467503460971 -6.56732808026401 -8.97705517682162 -9.03826962384311 -3.69168721112338 -1.78749333294955 3.95127047625455 1.86314524737271 9.39468230334195
1.35594236200506 -3.44593179876154 -3.84777391607111 -6.66625536138361 -5.53936899358576 -8.2251218622381 -8.35165918523615 -4.52081812078303 -1.40866220647639 3.95580541437322 3.13497793024236 9.70044004266912
-0.141278422962536 -3.53336826671254 -4.03917805064808 -4.98288456309925 -7.04463688243519 -8.25706402171742 -10.2727519642223 -5.18238178599965 -2.91368786204945 2.16063579212535 0.727871738780628 7.10366710316051
0.173318914933638 -3.49988741441206 -3.7308463530107 -6.01943964524703 -6.89935488267378 -8.94446177049117 -10.8363971190019 -5.47482485337691 -3.11807436509566 2.31192975477739 -0.0249461607499555 6.25809388594194
0.196891836686568 -2.90932650132613 -3.42498583360152 -6.70292658372359 -8.27541918321089 -9.18178362412886 -10.8393954710527 -7.5678595976396 -4.14312738938765 0.301055960221724 -1.15652079148726 4.89712815718217
-0.500787882371384 -3.14553847746416 -3.77216163115068 -5.29846778349443 -6.06609740690752 -8.84074988798662 -9.94005217985674 -4.69769492582842 -2.88937392668291 3.10544380708174 0.811374516920608 9.89836868806319
0.942344431443647 -2.41594719453292 -1.53578590913252 -3.23775124116377 -3.49715256257491 -7.29922699494795 -7.00104355378584 -2.73389267487959 -0.762977834181353 5.24316859678789 2.97174430326982 9.75141406492753
2.46688656373458 -2.73476787046953 -2.93287082151933 -5.0412730737166 -3.38113017515703 -7.85699458555742 -7.92336650328203 -2.94644351439042 -1.62431140379472 4.22225384278731 1.83283428712325 9.36689571900801
2.42406744523482 -2.6093054337935 -2.70385842756792 -4.2349386735396 -5.65005975203081 -7.17821793989702 -8.38821893171831 -4.44604783491655 -1.74803834394975 3.28563017411665 1.55486387772994 8.56809134049849
1.4944617098028 -3.56531078165228 -2.59048969095403 -6.52022296732122 -6.35355693643743 -7.53270656412298 -8.16124851053411 -4.46503383463079 -1.91936046426946 3.66910427266901 2.59768169576472 10.0799147432501
3.47642149491744 -2.69701562361284 -2.62902055220171 -4.83523927168413 -3.35621438459917 -6.65069756941362 -8.63143144087358 -4.81967149214311 -1.3858622117476 3.22736563249068 1.95053305192427 9.53587641282515
2.16493274515325 -3.82006405050104 -4.68254993612116 -5.02079342061823 -3.42589901143854 -7.9338831728155 -10.2617850130255 -4.87676761800592 -2.52775333577936 2.67294360941107 0.521154897863216 7.81202937906439
2.75599049654874 -2.57996035489169 -3.25028849515048 -5.82293558987704 -4.082722195712 -8.73878718289462 -10.8762993899259 -5.27504588040438 -2.76085329922763 2.26422070589933 0.582492342862217 6.96048783389005
3.41882769844749 -1.99493534781716 -3.43615277030251 -4.46813137748025 -2.82310803153298 -6.60009701468728 -10.1379731438377 -5.70802052237771 -2.13752110221169 2.16595523140647 0.220591232993385 6.59988467476585
3.32282514572143 -1.4624321937561 -2.33362321853638 -4.58042650222778 -3.10765199661255 -6.66969995498657 -9.4104302406311 -4.63808183670044 -1.75714426040649 2.52345724105835 1.661829662323 7.10375566482544
4.28697495027022 1.1333513693376 -0.570919947190717 -3.21785827116533 -1.09524054960771 -5.77513022856279 -5.36798949675126 -1.55580611662431 -0.0545682473616154 5.80618862672286 3.2724008993669 10.1763668493791
5.2796069578691 0.519011636213822 -1.15701184706255 -3.9374683900313 -1.68065152601762 -5.48306928114458 -5.36625562147661 -1.89106069044633 0.484328408674759 6.01009382768111 3.85571779771285 10.2663833097978
3.94342777078802 -0.404964715784246 -1.41052272970026 -3.24711826497858 -0.583055764978582 -5.236202508753 -6.17268970662897 -0.712162286585027 0.650418966466731 6.42543765848333 3.60313960855657 10.3537337476557
4.20105446902188 0.0679272564974696 -2.92144690426913 -4.33469115170566 -1.61067686947909 -5.31332121762362 -5.38638983639804 -1.46067915829745 1.17763222781095 7.05897797671231 4.69484509554776 11.1849583539096
4.15187031139027 -0.221481739390981 -0.340851246226919 -3.92191356312145 -2.21581691395153 -4.89870875965465 -6.63682025562633 -3.23986667286266 0.43958431590687 5.07771259654652 3.0362601887096 10.2372680317272
1.50216063586148 -1.78033104809848 -1.46517411145297 -4.21657029065219 -4.96361962231723 -8.10256043347445 -9.39198532971469 -4.92190590771762 -2.86697045239535 2.4044414433566 -0.18034974011508 8.04421099749478
1.49107855016535 -1.26838952844793 -1.06373483484441 -1.86758310144598 -3.81859475916082 -7.00376397913152 -7.48565179651434 -3.63465387170965 -1.46349031274969 3.99061887914484 2.18509596044367 11.1391498392279
0.598883542147551 -2.38737019625577 -3.06517514315518 -5.01373013583096 -6.74079045382413 -8.88778218356046 -10.0857458981601 -5.82630070773038 -3.12017926302823 2.19145480069247 0.230790051546965 8.72726050290195
0.506221277063542 -2.10160114114935 -2.20457698648626 -5.37414600198919 -6.37851955240423 -9.30932475870306 -9.84118320291693 -4.52833988016302 -2.30543376749212 3.01044033223932 1.70012996846979 7.55134628469294
0.0309665940024644 -3.64809911034324 -3.21565549156882 -6.48310773155906 -6.03155057213523 -9.13580624840476 -8.58788029930808 -4.17005650780418 -1.62141339562156 3.49036104895852 1.30703814246438 9.13813574530862
0.90533793189309 -3.05368268273093 -4.77054059288718 -8.15493619225242 -7.58633839867332 -8.50592076561668 -10.8607314803384 -6.31760632775046 -2.45950734398582 2.60443461158059 1.75241244056008 8.01050627448342
0.543485286019067 -3.87718808434226 -6.06080853722312 -8.77583348534324 -7.00305592797019 -7.35461842797019 -9.02738034508445 -5.54797017357566 -2.61292874596336 3.03480494239114 2.19840777137063 9.85113775946877
-2.14508073980158 -4.79853647405451 -5.82659357244318 -7.60539835149592 -7.40784853154963 -7.591196233576 -9.43313043767756 -6.71457880193537 -2.79160516912287 2.31472188776189 1.14756185358221 9.02488118951971
-2.91890171224421 -4.29903820211237 -5.37447574788874 -6.13122776204889 -6.68164280111139 -9.16561344320124 -10.0897257631475 -6.14637973958796 -3.00708797628229 2.13436099832708 0.730703085119075 8.17430850809271
-3.06926129081032 -5.76780483939431 -6.94903538443825 -9.08353398062966 -7.80897877433083 -9.20780537345193 -10.9489323876121 -5.57514355399392 -3.18591473319314 2.17609240792014 1.14575984261253 8.17553450844505
-3.64088726043701 -5.85924625396729 -7.03238201141357 -7.75573444366455 -5.01900959014893 -8.1677827835083 -8.72204494476318 -4.67742443084717 -2.15991878509521 3.53085041046143 1.90077114105225 9.22543716430664
-3.98555899533358 -4.99410773190585 -6.14863921078769 -11.0995211687955 -9.09621764096347 -9.15569830807772 -9.27521086606112 -5.40740157040683 -2.61066580685702 3.16763161745939 1.17866372195157 9.26713227358731
-4.65473679629239 -5.22162751284512 -6.24389580813321 -8.19952324953946 -5.89800957766446 -9.449868479642 -7.4647667798129 -4.63757256594571 -1.82507256594571 3.55297537716952 3.31679602536288 9.61953612240878
-4.04317449222912 -5.97310422550548 -5.25292562137951 -5.92651151310314 -4.00950978885998 -8.06946729313244 -7.14390920292248 -3.81635831486095 -1.4249627460133 4.54621721614491 3.81998468745838 10.1188995968212
-3.70080569874156 -6.19390872608531 -4.81884006153453 -5.76095965992321 -4.54902461658824 -7.44555667530406 -6.92908290516246 -3.38252833973278 -0.740205799449573 4.83560654033314 4.66943546641957 11.1071977268566
-1.62721496061845 -2.58034949736162 -2.80467086271806 -5.30645614103837 -4.80167441801591 -3.06424193815752 -5.35545211271806 -1.60163360075517 2.37452835603194 6.75109333558516 6.88900322480635 11.2973293737932
-4.20442229184237 -2.77084380063144 -4.53824263485995 -7.05754691037265 -5.54139929684726 -6.71106177243319 -4.2728179064664 -2.22757559689608 1.77013558474454 5.83750409212979 5.40195054140958 10.2418791684237
-4.24317504709417 -3.68633415048773 -4.42585517709906 -8.41625930612738 -7.22069694345648 -7.74397041147406 -5.55342056101019 -3.60888435190374 0.626951677148991 3.75149200612848 3.32036636525934 9.52099273855036
-3.11636740944602 -4.12297827980735 -5.41190535805442 -8.55278022072532 -6.10798079750755 -6.42824942848899 -4.23084838173606 -4.00828940651634 1.0766619942405 4.46887581565163 4.03594582297585 8.82300083853982
-2.46398225264116 -6.44216409163042 -9.28653397993608 -11.8059088273482 -8.20061173872514 -8.12838044600053 -5.80581918196245 -4.84840455488725 0.312428803877395 3.50314459367232 2.81979307694868 7.44080385728316
-2.72919798764315 -6.2942290392789 -7.47751570614901 -9.71077490719882 -6.90699530514804 -8.47976828488436 -6.66848898800936 -5.16161871823397 -0.794660100069912 2.97933816042814 1.20982407656583 7.31080006686124
-3.5315183466131 -9.55624139959162 -7.9172948663885 -10.1257299249822 -5.84359491521662 -8.25325143987482 -7.75408876592463 -5.50137651616877 -0.209531194513495 2.0990682775324 2.22649823969061 7.30026685541326
-4.52530264420943 -10.2713429884477 -6.42246412797408 -8.22492193742232 -6.38812422318892 -7.69559073014693 -5.09947752519087 -3.62297796769576 1.43176293806596 4.2631514115767 2.6402437730269 9.28473973707719
-5.43735599517822 -9.74726963043213 -9.87589359283447 -11.6769647598267 -7.87760448455811 -8.25113201141357 -5.47282695770264 -5.14076709747314 0.176548957824707 2.52277088165283 2.90881443023682 7.17557048797607
-5.50638276013461 -9.34344941052523 -9.06401520642367 -11.0765255061063 -7.10242920788852 -8.30102234753695 -6.9948204127225 -4.30700760754672 -0.427836236086758 3.32263869372281 4.56236189928922 7.55179137316617
-4.71536112698642 -9.14309168728915 -8.42023898037997 -8.37894678982821 -5.7563290682706 -8.46211481961337 -6.65477610501376 -3.49222803982821 0.138026705655186 4.02659367648038 3.52309941378507 8.33482693758878
-7.6478647925637 -11.4794935920022 -10.8783030249856 -13.1436190345071 -9.24890849373557 -7.45514628670432 -5.94155642769553 -2.868794892051 0.690111663124778 4.68750622489236 3.98765804984353 8.61851265647195
-14.1181672096252 -10.1456616401672 -14.3597901344299 -13.2316124916077 -10.351769733429 -8.03119783401489 -5.00233201980591 -2.73402528762817 0.2818133354187 4.34762449264526 4.17059965133667 9.88196630477905
-8.20046343369917 -14.0789004759355 -15.005723138289 -12.9587298826738 -10.995993752913 -8.34372820420699 -10.0928222136064 -4.01854052110152 0.328884939713912 4.51332745985551 4.0080250306563 8.59472642378374
-4.99036572196267 -5.9122540734031 -11.2214448235252 -11.9111230156638 -10.2215153954246 -5.93343517997048 -6.09014103629372 -3.20424816825173 -0.0566632530905977 5.18422724983909 4.8557427146218 9.06429507515647
-12.2062752290206 -15.3674538178877 -11.5579941316084 -9.9473030610518 -10.8291332765059 -6.24401212172075 -6.15630269484086 -3.47930455641313 0.26434778733687 4.74633669419722 4.64285349412398 9.52328466935591
-14.7898595289751 -9.54270147843794 -12.1439092115922 -11.2702786879106 -8.97825598283248 -4.23954748673873 -6.03355764909224 -4.51029181046919 -0.530997987227007 3.88476396040483 3.48244691328569 7.71137834028764
-7.59731357747858 -3.31741779500788 -8.1514555757696 -8.30869739705866 -5.04435222799128 -0.842749292200264 -4.2474085634405 -2.78442447835749 1.12956935709173 5.18160945718938 3.93589336221868 8.92799026315862
-6.11377904198386 -5.81951710961082 -9.06119916222312 -8.85280606529929 -4.51353070519187 -1.21674535057761 -7.87368771813133 -4.74730107567527 0.0742931626059793 4.02714541175149 3.7479305527427 7.83659746863625
-11.5699634898793 -7.34836009632457 -8.48824885975231 -5.57561496387828 -1.14790729175914 0.0315303455699585 -6.64979365955699 -3.80265430103649 0.449130977283826 5.11594959605824 4.46676727641713 9.015564883839
-15.816179188815 -10.4631117907437 -8.58655348691073 -4.25720206173984 -0.52895346554843 0.0633011731234454 -6.53866568478671 -1.85210028561679 1.77532776919278 6.55157002535733 4.83614930239591 10.2315874966708
-11.6332815256986 -11.5040243235501 -8.3911188212308 -3.73306446942416 -0.433311280337247 -1.67455082806674 -6.17361622723666 -0.410268601504239 1.90506762591275 7.58718508807096 5.95856398669156 11.6600801381198
-14.8374925613403 -13.0487504959106 -10.2608552932739 -6.51141796112061 -4.9376054763794 -2.64430675506592 -6.171608543396 0.256753349304198 1.76394786834717 7.23579921722412 5.82308807373047 11.8166965484619
-8.84087788841941 -13.8857711531899 -10.6427654006264 -7.10813748619773 -5.22073781273582 -4.34474026940086 -8.13745724938132 -1.47347104332664 0.975213649056176 5.80219423987649 5.96724665381692 11.1852604172447
-6.95762314362959 -12.5643679098649 -10.7831560568376 -7.59552063508467 -4.77621140046553 -2.61813225312666 -6.85314049287276 -0.557901997999711 2.05376182035966 7.09822211699052 6.77750907377763 12.5462535424666
-11.7474676825783 -14.7382170417092 -9.58073680184104 -7.87738482735374 -3.43460528633811 -1.11303775093772 -6.7654673316262 -0.403536484458229 2.31801922538064 7.69804413535378 6.55219013907693 12.1548407814719
-16.4731043468822 -13.9942225109447 -8.885619987141 -8.65523706782948 -5.58197962154042 -2.69767938960682 -6.45877825130116 -1.84797655452381 1.29729283939708 6.42261232029308 5.31437696110119 11.3926297534596
-11.0488507877697 -13.7139375339855 -10.6224610935558 -8.75704742778431 -4.73420502055775 -1.58791138042103 -5.90149475444447 -1.21858002055775 2.37378715168346 7.19299815784801 5.83469985615124 11.6198294032704
-11.7468343908137 -14.6079908544367 -10.9838033849543 -8.63983594721014 -5.39441739862615 -2.27733480280096 -6.93964826410467 -2.31506406610662 1.11957681829279 6.01772535497492 5.72070921117609 11.3177360361273
-18.0781468304721 -14.1155308636752 -9.57419098940763 -9.50944222536954 -4.95905579653653 -2.11685456362638 -6.45107926455411 -1.76837815371427 1.72974692257968 6.50376044186679 5.9022627917203 11.074227437106
-20.6593382922086 -15.5254386034879 -12.5569708910855 -10.7067988482389 -6.20070677670565 -2.92259436520663 -7.27635031613437 -2.77762442502108 0.264009180935947 5.34624833193692 4.11912697878751 10.6185976895419
-14.7514948411421 -10.6593355699019 -8.37578530745073 -4.64891572432084 -2.74602075056596 -1.61992402510209 -6.23648782209916 -1.42844148115678 0.754307313398883 6.40875200791793 5.26818899674849 10.5394664244218
-16.2585947556929 -10.057625059648 -7.15123200850053 -5.25565934614702 -1.48393845991655 -1.50182557539506 -6.49840569929643 -1.94512391523881 0.85369276566939 6.06128763719039 4.2066800550981 11.4807822660966
-14.7473073439165 -10.2363095716997 -10.9766126112504 -7.37208609147505 -2.95425657792525 -2.42665915055709 -5.28472761674361 -2.80616430802779 -0.353447480635211 4.95798631147905 3.71034760908647 11.1382107301192
-13.6834692694924 -9.56789920113303 -11.9591192939065 -7.24673411629417 -3.27644107125022 -1.72709033272483 -7.42722842476585 -2.44488284371116 0.312204863808372 5.33972695090554 4.36403324820779 10.9864611885764
-14.0260595841841 -11.745942549272 -13.0175184770064 -8.84366555647416 -5.62074609236284 -3.95761247114702 -9.25583405928178 -4.09690041975541 -1.62072129683061 3.38095144792037 2.38536886735396 9.82269815965132
-15.2769349705089 -10.2452653538097 -8.26471649516713 -5.24578987468373 -3.95505272258412 -2.71591888774525 -7.74603973735463 -2.99725090373646 0.255396496165883 5.15503276478161 4.15219176899303 11.004827152599
-15.6192181153731 -11.6596348329024 -10.2447388215498 -7.03778386549516 -5.15963483290239 -3.31767964796586 -8.03409314589067 -2.0913631959395 1.48414110703902 5.95404028459029 2.91903185410933 10.7382924513383
-13.5888580322266 -14.2491897583008 -9.34664192199707 -7.45069923400879 -5.01121940612793 -2.49705924987793 -6.41758766174316 -1.59994354248047 1.35891494750977 6.58086166381836 4.06134376525879 11.0745807647705
-14.63625831604 -9.4745475769043 -6.56419677734375 -5.77392692565918 -5.95121116638184 -2.72764129638672 -7.62903327941894 -1.66912574768066 1.11914138793945 6.13242607116699 5.02695350646973 11.7319906234741
-17.9649753483859 -12.5758075627414 -8.79306983080777 -5.77108573046598 -5.62289237109098 -2.94729804125699 -8.93368338671598 -2.50136565295133 -0.418930045041172 4.94377709302035 2.53696061047641 10.2816095438871
-15.0242958242243 -14.6235809499567 -9.75507356470282 -7.83630563562567 -6.58256151025946 -4.00944139307196 -7.38250352686102 -3.25463105982 0.137880307977849 4.97749422246759 2.69260214025324 10.0962734049017
-19.648328148235 -15.7701352466236 -13.3800557483326 -9.50454648624767 -7.15584119449962 -4.92402967106212 -8.56405957828868 -2.54259236942638 0.658064521442761 5.36596170772206 3.20693460811268 9.06548277248036
-19.7885946447199 -13.0933965856379 -11.6481985265558 -7.76856176202947 -5.51390401666815 -3.47307721918279 -8.55930845087225 -2.74231664484197 0.695459920709784 5.39360006505793 3.26376398259943 9.52892931157892
-15.46766946966 -16.4476041620428 -10.6725663965399 -9.58789346868341 -9.02634714299982 -4.7347841089422 -9.45150468999689 -3.4418325250799 0.373240488225765 4.61618997400457 2.35616781061346 9.17299749200994
-18.7046021201394 -17.7537621238015 -12.8327797629616 -11.2676552512429 -10.6967724540017 -6.12870490334251 -10.4330338217995 -4.55911338112571 0.0747061989524163 4.06595719077371 1.99594795920632 9.00326740958474
-15.0040300195867 -13.9824731653387 -8.48477914983576 -6.94057062322443 -7.78536775762385 -6.56906488591974 -7.8184926813299 -3.71841028386896 0.656673639470881 4.86965486353094 2.47805806940252 9.72620412653143
-16.2252556020563 -14.1997123891657 -15.6167045766657 -12.4591461355036 -7.93498193567449 -6.26239740198309 -7.4648719960993 -3.56183015649969 0.317528135126288 5.0147651498968 3.11772001439875 9.24868047887629
-14.1272057013078 -15.5911491827531 -13.951584668593 -12.1015060858293 -9.13804897828535 -6.98250851197676 -7.50185474915938 -4.26104435487227 -0.126404614882034 4.59898677305742 2.43774714903398 8.9359695001082
-16.8073705846613 -16.9651655370539 -12.5802473241633 -11.431733530218 -8.09742681329901 -6.37928907221014 -8.48990194147283 -4.09156171625311 0.212467748468573 4.7106672113592 2.27643831426447 8.94982965642756
-21.7979608882557 -16.132193218578 -16.4837519038807 -12.8445879329335 -8.00917113911022 -7.42047561298717 -7.32426131855358 -4.54458106647838 -0.146755825389516 4.25140510905873 2.554236758839 9.28756176341664
-19.4410091920332 -14.6896320863204 -15.005214361711 -10.4903732819991 -6.49372449354692 -5.26996961073442 -7.65285840467973 -4.1301399751143 1.18699678941206 3.76353869004683 2.99404558701949 8.60393938584761
-18.7063237970526 -13.0263883417303 -10.9509507959539 -7.15592020208186 -5.48290079290217 -3.93464105779475 -7.56989496404475 -3.59437578374689 1.40491086786443 4.46438009088689 3.46481878107244 8.76161653345281
-23.2471158981323 -17.4290807723999 -16.8378065109253 -13.0860174179077 -8.46415309906006 -7.55311374664307 -8.71474628448486 -4.48016910552979 0.489282798767089 4.38185710906982 2.57735271453857 8.63129062652588
-16.6211482828314 -13.4338466470892 -13.8408023660833 -8.7748367136175 -6.66947668248957 -6.43779867345637 -7.5083629434759 -3.76898687536066 0.113724535161797 4.72155649011785 1.77068025415594 8.47373372858221
-7.24099978533658 -13.7799402150241 -13.6805253895846 -9.95432337847623 -7.84358462420377 -6.03253802386197 -7.69271143999967 -3.71129664507779 0.428378495303068 4.61532154950229 2.52109089764682 9.6175836649808
-12.5242705345154 -15.1664099693298 -12.3187766075134 -9.16281652450562 -8.07469892501831 -6.81736516952515 -10.039035320282 -5.17545461654663 -1.48051023483276 3.6636528968811 0.273029804229736 8.65580224990845
-11.7913477984342 -14.9785883990201 -12.7502444353971 -11.0348017779264 -9.69594603451815 -7.4065898028287 -10.3940680590543 -4.51204138669101 -0.767364796725186 3.68505257693204 2.23809403506192 9.32306069460782
-9.44184535633434 -12.1544422496449 -10.8273529399525 -11.3397602428089 -11.1000027049672 -6.6457352031361 -10.4459728587757 -4.17847102772106 -0.770126758922231 3.66027027476918 2.22612339366566 7.59654480327259
-10.1017654765736 -11.7644794810902 -12.1212795604359 -12.8123272288929 -10.9571846355091 -6.80471881519664 -11.1781185496937 -4.71814235340465 -1.89002116810192 2.99458614696156 1.25182072032582 7.26618496287953
-9.45049871097912 -14.2469388354908 -10.899328361858 -10.6938077319752 -9.10568822513927 -5.79202283512462 -9.85561956058849 -3.53802121769298 -0.747623573650014 3.99498545039784 2.4195612560619 8.58938013423573
-12.5909848473289 -15.9939465782859 -11.7238469383933 -13.5402074120261 -10.8480458519676 -5.95656063773415 -9.92714741446755 -4.02026989676736 -1.19516804435036 3.97130152962425 1.2473463752053 9.54176184914329
-16.0499744068493 -11.2757167469371 -8.98324772227894 -11.6753902088512 -11.880365337025 -6.47126385081898 -10.1022491108287 -4.69709965098988 -1.32950970042836 3.83783153187145 1.62215236317028 10.0131492961537
-12.475314357064 -15.6988212845542 -13.0566322586753 -10.299834468148 -8.08037302710793 -6.71705935218117 -8.38391993262551 -3.69212649085305 -0.160344340584494 4.88479497215965 2.21701123497703 9.73619534752586
-12.4681877916509 -15.6570877855474 -11.8817887132818 -9.61984489614313 -8.48644874746149 -5.12373398000544 -7.98889969045466 -2.71982238942926 0.67522765939886 5.65953208749945 3.19687988107855 10.2498421842402
-18.6389058719982 -13.9170201908458 -9.28206573833119 -13.538762439381 -12.2250035892833 -6.45952545512806 -9.36983047832142 -4.0614331852306 -0.321206439625133 4.57006896625866 2.13881553303112 9.32025588642467
-18.4535202893344 -19.081415644559 -12.9108948620883 -14.2068581494418 -10.7068924817172 -6.74473046389493 -9.01691292849454 -3.65187691775235 -0.898794642361729 4.41467905911532 2.03294516476718 9.53474570187655
-14.5794819138267 -16.7025593064048 -12.7841442368247 -11.1623180649497 -9.80620463111184 -6.40194971778176 -8.85175974585793 -3.40275843360207 -0.835560633919457 4.81299607537009 1.46962659142234 11.0013972975991
-13.3716203342785 -18.7581407200206 -15.0819894443859 -11.6647435795177 -10.7641793857921 -6.86938682902943 -9.87821403850209 -4.35759369243275 -1.03973213542591 3.79601081501354 1.36918815266002 9.74083503376354
-17.8770923094316 -18.4956912474199 -13.8456630186601 -12.2483005003496 -10.0552901701494 -7.20071978135542 -10.9923839048906 -5.49261087937789 -3.07459253831343 2.25788884596391 -0.747396417097612 8.38632111982866
-14.854863019423 -12.3786209539934 -12.2525375799699 -13.1408050970598 -13.7083290533586 -7.62119946046309 -11.2782219366594 -5.40922627015547 -1.89075550599532 2.83878817991777 0.00159755186601274 8.61004367308183
-15.2347084565596 -17.846673636003 -12.1246735139327 -13.7333847566084 -10.4605080171065 -6.91662373976274 -8.92912068800493 -5.74198308424516 -1.7584644837813 2.98817667527632 0.590627999739212 9.27245173020796
-14.7304983312433 -16.2274007970637 -13.8439665014094 -13.6592931920832 -10.6354303533381 -6.28414060419256 -9.35719205682928 -4.12753965204412 -0.795107858831233 4.45386980230158 1.4500226801092 10.3404559915716
-11.3968185511502 -12.5730594721707 -9.71291199597445 -10.4838241663846 -11.5521415797147 -6.49088898572055 -9.20085755261508 -3.54191437634555 -1.20629158886996 4.34030398455533 1.26922949877652 9.51525363055142
-7.97653838937933 -14.8740679914301 -14.6158854657953 -10.8902213270014 -9.96446105783636 -6.05540534799749 -10.8370997602289 -3.95157882517034 -1.97149535959417 3.76629379445856 0.143447191065007 9.22652939016169
-13.2655522433194 -16.7193867770108 -15.8110463229093 -13.5547558871183 -11.6262757388028 -7.68476839932529 -11.5660645571622 -6.08426066311923 -3.34237261685458 1.66709736910733 -1.78209467801181 6.95146206942471
-18.1628508394415 -19.152848703211 -15.2972845857794 -12.4975714510137 -9.88920162374323 -7.33702991658991 -12.1674475496465 -6.23638294393366 -3.82779071981257 1.305403249914 -2.29648349935358 6.15606452768499
-14.406560568376 -11.5060574098067 -7.21887937025591 -9.2906681580977 -11.2966057343916 -7.40284123854204 -9.70931973890825 -6.0957275910811 -3.23072972731157 1.67857393784956 -1.86457601027055 6.42362627549605
-17.4584422458302 -11.6786647189747 -12.6541438449513 -9.89768556248058 -6.96334985386241 -5.63323930393566 -10.4181609500538 -4.52088311802257 -2.27506974827159 3.00521131862294 -0.659518753398547 8.16158052791249
-16.4020113251426 -11.1283239624717 -13.3298258087852 -9.30978529670022 -7.49561064460061 -6.67752592780373 -10.2726606629112 -6.07024901129983 -3.29467146613381 1.74686677239158 -2.16038267829201 7.26280362389305
-14.3894461284984 -9.36842905391346 -13.6532286297191 -9.94217668880116 -9.2269400249828 -7.03770052302967 -11.9859770428051 -5.41235720027577 -3.21965776790272 2.00944341312755 -2.45845209468495 6.1700326312672
-15.8107159961354 -12.1595662463795 -11.5454190601002 -8.71986516605724 -7.35528501163829 -6.01924642216076 -10.0982640613209 -4.88463910709728 -2.00239499698986 2.98436037410389 -0.954215370525013 7.70021215785633
-12.3750131867149 -10.9413088104942 -6.78317244269631 -10.4859693787315 -8.76299841620705 -4.97241385199807 -10.0557955048301 -3.13830740668557 -2.16773588874123 3.27459351799705 -1.64349348761819 7.27452389977195
-11.9225570158525 -7.15846361680464 -11.4745589689775 -6.57963671250777 -5.55966867967085 -4.5597526030107 -10.7331229643388 -3.73314394517378 -3.11583246751265 2.67095838026567 -1.94096865220503 7.25404630140825
-14.0215398008173 -8.04727756326849 -12.2961178952997 -8.40161525552923 -7.83181011026556 -4.7488976651972 -10.9369965726679 -3.91802036112005 -3.2810021573847 2.2586878603155 -2.14297878091985 7.72366893941706
-9.05997662977739 -9.82579236464067 -10.0779858155684 -8.08247571425004 -7.22036939100786 -4.30318646864458 -9.52051549391313 -3.88548856215044 -2.99554257826372 2.63233751817183 -1.67314153151079 7.34736437364058
-8.01169874017889 -8.03031255548651 -8.89475347345526 -9.08602239435369 -10.139414804632 -5.19379522150213 -9.25027753656561 -4.56041623895819 -1.96803190057928 2.42584512883966 -0.902041452581233 7.62733839208429
-10.6471629229459 -11.4522414294156 -8.82237006100741 -6.63300085934726 -9.45610953244296 -5.4275012102994 -11.1006426897916 -4.42484236630526 -2.74518347653476 2.44497155276212 -1.62828398617831 7.54707478609952
-9.31492032137784 -13.7034377011386 -11.5589865597812 -7.67887295809659 -7.42353810397061 -6.88137616244229 -8.27696789828214 -6.42510212984952 -2.08124150362882 1.62686358365146 -1.35966099825772 7.60390864285556
-14.3610685175115 -15.0365674799139 -11.0156915491278 -7.71010759527033 -5.68891313726252 -5.28522661382502 -5.45487764531916 -4.79069498235529 -0.965142995660955 2.25158902948553 0.772104471380061 8.44895955866033
-16.9744759126143 -13.6535034699873 -14.9673309846358 -10.0280495210127 -7.33869557814165 -6.60106473402544 -6.5318432374434 -5.32846074537797 -0.814516119523482 1.89429659409956 0.972984261946245 8.87402433915572
-16.7135034387762 -11.7917619531805 -11.7656503503973 -7.55358751470392 -8.66906603032892 -7.18022211248224 -8.89813669378107 -6.14152010137385 -1.2806020563299 1.07320539301092 -0.336346227472479 7.95231477564031
-19.2359372225675 -16.1487027254972 -12.2973424044522 -8.49584208401767 -8.30313883694735 -8.30777750882235 -7.99549303921786 -6.0774918642911 -0.628318890658292 1.60568989840421 0.893009081753817 8.19604004946622
-24.0467585997148 -21.1820201353593 -17.1285190062089 -13.07182116075 -10.3298739866777 -9.453485436873 -8.96641344590621 -6.54182428880171 -0.671709008650346 1.03652005629106 0.981443457169966 7.96077733473344
-19.5419227686795 -14.3480598536405 -11.1490661707791 -8.59436913403598 -4.24676819714633 -7.87206765088168 -6.09043618115512 -5.29966088208285 -0.195536812868987 1.99802664843472 0.53201369372281 9.21346263018521
-23.380590802973 -17.7481902902777 -15.0564254587347 -11.730631238764 -7.11005056554621 -9.09968221837824 -7.41066778356379 -7.00303304845637 -3.98131406957453 -0.282266980951484 -1.34626234227961 7.7729660207575
-21.5320434743708 -16.6562347585505 -15.2626609975641 -12.2526855642145 -7.54749681299383 -8.34561158960516 -7.16795160120184 -7.1747913533991 -3.18179323023016 0.186313611810856 0.0280246561223798 8.36435125524347
-21.6080517595465 -17.2220234697515 -14.3043141191656 -9.70203445607966 -7.85862205678766 -10.0918068712408 -6.68457840139216 -7.75049064809626 -4.16315315419977 -0.708967668359929 -3.15568588430231 6.29307891672308
-24.0172276670283 -17.1430478269404 -17.623497503454 -13.8946423703974 -9.70991947000677 -11.4573579007929 -8.42299320047552 -9.05603076761419 -4.78422977274115 -1.85760165994818 -3.16676379984075 5.2193999117071
-14.7895414092324 -11.7904512145303 -15.1916372039101 -19.5027486541054 -16.5569936492226 -12.8493673064492 -8.79009454033591 -9.34547631523826 -7.34231774590232 -1.15305917046287 -2.2016450621865 6.47612745978616
-12.981490577351 -9.80166193355214 -15.1736178051342 -17.1006388317455 -12.2437853466381 -13.8493113170971 -10.696370566975 -8.32817980159413 -5.5117373119701 -1.0259260784496 0.677124534953723 7.3112378467213
-20.6989130193537 -15.2012552434748 -15.7839960271662 -15.4690126592463 -11.4349874669855 -15.697696130926 -10.6714357549494 -9.24266378229315 -4.91467038934881 -2.90460531061346 -0.182206552678888 6.66616018468683
-17.2884884487499 -12.7077580105175 -12.238283218037 -9.48618704188954 -6.77769667018543 -13.0924893032421 -9.32868772853504 -8.20788389552723 -3.45397383082997 -2.49675375331532 0.239786087382925 9.2382439960133
-18.1060114773837 -15.1282702359286 -11.7003107937899 -7.21870144930753 -6.8723631772128 -10.6501131924716 -9.34929570284757 -7.57275303927335 -1.22025593844327 -2.49780949679288 0.447594555941496 8.845026883212
-12.7695642297918 -13.0603853052313 -8.34617860967463 -7.04174478704279 -5.29667528325861 -11.1602617090399 -11.6218267267401 -8.22973497564142 -2.61282785589045 -2.43076189214533 1.31364385431463 9.24768678491766
-13.4272908037359 -10.423399812525 -7.72804344350642 -7.30756462270563 -8.73672760183161 -14.3160466020758 -13.7076176469976 -8.873968965357 -3.05666816884821 -2.70666588002985 0.542700880224054 7.71789275949651
-13.5573555859652 -13.2971398266879 -10.4616600903598 -10.5672509106723 -10.5808026227084 -15.8089081677524 -12.0316635998813 -8.92633599368009 -2.54256791201505 -2.66348809328946 0.401478108492764 7.61699992093173
-14.4952330589294 -16.9935011863708 -11.3117384910583 -10.1255679130554 -9.79107809066772 -14.9761557579041 -11.744321346283 -8.51917219161987 -2.90815305709839 -3.07914113998413 1.6422963142395 8.81141042709351
-14.4982323039662 -12.6311668742787 -6.93942683826793 -4.53325122486461 -4.22195094715465 -10.11629336964 -8.9335712779652 -7.1935695994984 -1.38865321766247 -2.27496951710094 2.67966419566761 8.04968220103871
-16.2305354118347 -14.0104121208191 -8.02148809432983 -4.69139280319214 -6.27207365036011 -12.490808391571 -9.24430837631225 -8.31822576522827 -2.40291013717651 -3.31984891891479 0.744136905670167 6.518692111969
-15.135927399722 -11.4443952647122 -8.81325550946323 -4.86457272442905 -3.77153035077182 -9.08321782025424 -6.39483090313998 -7.57316609295932 -1.52509518536655 -3.01493473919955 0.79648951617154 6.68992308703336
-16.6457604321566 -16.3380555066195 -10.4761551770297 -8.92683495608243 -5.35625542727384 -10.6320847424594 -7.25293435183438 -5.81186951723966 -0.16074837771329 -2.45528306094083 2.76417838009921 7.51270495328036
-16.0431698105552 -17.6493976853111 -11.3632400772788 -11.4749267838218 -8.86033900000832 -11.9343632004478 -8.07188685157082 -5.59836466529153 0.18544690392234 -1.61385042884133 2.38261525414207 8.30729214928367
-15.2308409257369 -14.8907148881392 -9.30596948103471 -8.8351728959517 -8.62234902815385 -13.63443589644 -10.4885809464888 -5.39878488020463 -0.988693480058149 -2.45073533491655 1.01995062394576 7.86465334458785
-13.102939414978 -11.6006753921509 -9.86787586212158 -8.25299243927002 -6.10239582061768 -11.6537302017212 -7.46031551361084 -4.81744365692139 0.268419456481933 0.17141933441162 2.96429843902588 9.23542900085449
-18.5967055927623 -12.3194877277721 -10.6268912922252 -8.5792934070934 -5.79250255931507 -11.4972716938366 -7.49437824596058 -4.8051063190807 0.0211532939564094 1.8296478618275 2.44514545093883 10.275986515392
-18.2514939308167 -16.4341607093811 -12.4553360939026 -10.3905663490295 -6.4432225227356 -12.2126793861389 -6.78842210769653 -4.52054643630981 -0.020958423614502 3.38591909408569 3.28970670700073 10.3282752037048
-18.9068158236417 -17.3813794222745 -13.7908909884366 -11.2486088839444 -8.85526019009677 -13.5987370577725 -8.46991473111239 -5.00524454983798 -1.01149302395907 1.82015103426847 2.596769991788 10.4123160275546
-18.6908081228083 -17.4748123342341 -13.118279283697 -9.99421960657293 -7.86147958582098 -12.8220070058649 -8.82985193079168 -6.47688562219793 -1.43932039087469 -1.17306596582586 1.21776121312922 9.36813467199152
-16.6156804778359 -13.1026151397012 -11.923499844291 -9.86005189202049 -6.81038071892478 -12.5597074248574 -8.99553277275779 -5.53807618401267 -0.947383663871072 -1.02990319512107 1.52961943366311 10.0855934403159
-10.2419952045787 -6.39363132823597 -7.60197292674671 -8.77158199657093 -7.5044845234264 -12.4258655201305 -9.31619106639515 -6.08017574657093 -0.98939358104359 0.99766696583141 1.57559169422496 10.7317139018666
-8.04730366793546 -6.66225384798917 -7.49126195040616 -10.5780081662265 -8.93382023898038 -12.5796561154452 -8.84676694003019 -4.49089573946866 -0.596034518155186 0.11118365201083 3.06214190396395 10.4500641909513
-11.9781474980441 -13.8092822941867 -9.40419196215543 -6.91950415697965 -7.78403853503141 -12.6003856572238 -8.1933746251193 -4.49587821093473 -0.702861777218907 1.73411942395297 3.64845848950473 9.79497147473422
-12.9032522288236 -14.5582281199369 -10.5344549265775 -10.1418634501371 -7.35723553570834 -12.989899262515 -8.98065815838901 -5.95878468426791 -2.50063763531772 -0.118868455019864 2.72620524493131 7.84865511980924
-13.6450804190202 -12.3594969229265 -7.39161667390303 -4.49185165925459 -4.54023727937178 -9.55765327973799 -9.12656006379561 -8.13884911103682 -3.34139618440108 -0.642968984083694 -0.301605077223343 8.09820857481523
-8.89632029966874 -8.50588984922929 -4.80865474180742 -3.10630603270097 -3.54711337523027 -8.01515384153886 -9.17274470762773 -7.41713710264726 -2.64457126097246 -1.61987681822343 1.56177906556563 7.77357010407881
-13.6978876807473 -14.0256693579934 -7.68966128609397 -5.39261843941429 -6.40762355110862 -9.22862460396507 -8.59493090889671 -7.5521128394387 -3.07024409554221 0.612434127114035 1.671386458657 9.12890980460427
-12.380529013547 -10.0088249119845 -5.96153029528531 -4.38002547350797 -6.90595587817105 -12.110982504758 -12.6881996068087 -8.9322849186984 -3.9095626744357 -1.51729735461148 -0.637693015011873 6.45779457959262
-14.3022549109025 -13.0223782019182 -7.36357616944747 -4.06049465699629 -4.58809017701583 -10.5381901220842 -10.4600594000383 -7.66230320496993 -3.87224888368086 -1.23401379151778 1.05938792662187 6.37836432890458
-13.6234159296209 -9.38465212041681 -5.00254152471369 -3.22483156377619 -5.98633859807795 -12.0041494196111 -12.3647298639471 -7.70579813176935 -4.03783891851252 -0.95277879888361 0.706980722600765 6.66527845209295
-11.6454723271457 -7.75114134875211 -3.80396918383511 -3.20992354479703 -5.35169867602261 -10.8865764531222 -11.04009512988 -8.09407500353726 -3.7625053319064 -3.02421454516324 0.313973626223479 6.22271653088657
-12.4218454881148 -7.22851090864702 -3.86624436811967 -3.11594300703569 -6.25606637434526 -11.8556376023726 -12.1478243394331 -6.73974900679155 -3.4452600999312 -0.573027662797408 1.82069868607955 7.17372412248091
-12.710676427321 -8.09029602570967 -3.29875397248702 -2.04264664216475 -5.74649261994795 -11.7247946219011 -10.5033171133562 -6.78687881989913 -3.07738899751143 0.650432352586225 2.0046670480208 8.60032630400224
-11.8499955697493 -7.66453071074052 -4.07005401091142 -3.31406112150712 -6.2581166787581 -12.2635240121321 -9.09797568754716 -8.70093818144365 -4.3844537301497 -0.713543848557904 0.0597792105241268 7.28039173646407
-12.9490410284563 -6.34638180299239 -3.46578182740645 -2.12182583375411 -4.63641514344649 -11.0338627295061 -8.62776150269942 -8.66332783265547 -4.70981373353438 -0.567821164564652 -0.136699338392777 7.76634822325273
-14.1056731310758 -7.88644057187167 -4.69447546872226 -3.71415167721835 -5.40468626889315 -10.662151631442 -7.2711089220914 -8.09045630368319 -3.43994933041659 0.810407343777744 0.423150721463291 7.97917336550626
-11.9874354622581 -7.04933846213601 -3.92590821006081 -2.25434220053933 -4.5524245522239 -9.78984177329324 -9.53425705649636 -6.42406571128152 -1.97928345420144 1.89517676613547 1.60744559548118 9.38697707436301
-14.3660516218706 -7.72537703080611 -5.80841726823287 -4.14431662126021 -6.73755354447798 -12.1951722578569 -11.7337007002397 -8.76404661698775 -4.54139608903365 -2.31524176164107 -0.355982728437944 7.994024328752
-14.9099197647788 -8.73867800452492 -6.46785166480324 -6.15774347998879 -7.87905123450539 -13.704757716439 -13.6040840409019 -8.58760645606301 -5.10555651404641 -1.69731714942239 0.384382221915505 5.90931699059226
-11.0129222783175 -6.91073989001188 -5.29482649889859 -7.08061026659879 -6.28010367480191 -12.0188960942355 -12.0912532719699 -7.88113211718473 -4.07149695483121 -1.45266532030973 0.469318398562343 6.79347134503451
-12.8062583749945 -6.42427366430109 -5.18420141393488 -5.94593351537531 -6.40386884862727 -11.3873645609075 -11.309024030512 -9.28960531408137 -5.13466756994074 -1.75659101659602 -0.0511371439153514 7.19896871393377
-13.3408572023565 -6.50817745382136 -5.88093441182917 -8.60667293721979 -9.20781963521784 -12.5407702272589 -12.4055964296514 -9.70611255819147 -5.31870144063776 -2.76606052572077 -0.841978723352607 4.33820850198919
-12.2360080805692 -6.48987236889926 -5.75349083813754 -8.05402985486117 -8.57811203869906 -13.4530529108914 -13.9719013300809 -11.2962364283475 -6.91933861645785 -3.71263161572543 -1.79249421032992 3.36269530383023
-9.27546319961548 -6.18862543106079 -6.00457773208618 -8.70382699966431 -8.35552988052368 -11.6602250099182 -13.7669106483459 -8.51687822341919 -6.06660852432251 -1.90358934402466 -0.899965381622316 5.89644804000854
-10.9607961914756 -7.87931425788186 -6.56386549689553 -6.9683874390342 -8.78390104987405 -11.7149160645225 -13.5643423340537 -8.57688124396584 -5.52605612494729 -2.59989531256936 -0.27630789496682 6.49492566368797
-12.197178476507 -7.47080480402166 -7.00309812372381 -10.2276445562189 -11.2134729558771 -15.318401926214 -14.544819467718 -9.02434980219061 -5.88928090875799 -4.02981817072088 -0.572949045354669 6.04430902654475
-10.3508090279319 -7.33435051657937 -7.44815628745339 -8.44318382956765 -11.8044356606223 -13.2468756935813 -14.48245232322 -8.86877243735573 -5.69076340415261 -3.46576111533425 0.0363236167214147 3.93947989723899
-10.7463009314104 -6.63595890565352 -7.0338776068254 -8.72950863404708 -11.2388031439348 -12.1036293463273 -12.7421677069231 -8.28261684937911 -4.88834881349043 -0.857527966932818 0.0736568017439403 7.57316947416826
-11.6698033766313 -6.77758383317427 -7.04355978532271 -9.99125837846236 -11.7908875898881 -14.2621972517534 -13.5872361616655 -9.25672506852584 -5.79729628129439 -3.97185492082076 -1.58060431046919 6.42781854109331
-12.8015715252269 -8.55190340388905 -5.96219126094471 -9.10574785579335 -8.55717340816151 -12.7978598247875 -12.6970717083324 -9.00554338801991 -4.9528376232494 -1.83291689265858 -0.495970405231823 6.8324406970631
-12.2565673914823 -11.3949417200955 -8.24736252698031 -9.85562172803012 -10.6909336176786 -12.9326080408963 -12.15671006116 -6.69073334607211 -4.28528443249789 0.372680273923006 0.86907538500699 9.06170233813199
-13.5417341058904 -11.6860097711737 -10.6298230951483 -11.4048265283758 -10.676787740534 -10.934485799616 -11.6421293085272 -7.49495256597346 -3.57244241887873 0.265728586370294 0.746445291692559 8.21859132593328
-14.924918903004 -14.4125211368908 -9.05282188762318 -13.5248639713634 -11.9842031132091 -13.2030789982189 -10.5741860996593 -7.03514267314564 -3.07601715434681 -0.733512653004038 1.59906982075085 9.22174953113903
-16.5618888161399 -15.2939330361106 -10.3901492378928 -15.6732817909934 -15.5500670693137 -9.83211243369363 -10.0738650582053 -7.32017624594949 -3.38704788901589 -0.214158179543237 1.57019507668235 8.69710719368674
-16.2160218152133 -14.5274536999789 -12.5509713086215 -16.3334725293246 -16.3469765576449 -11.3128731640902 -10.5282185467807 -6.12779358950528 -3.03742722597989 0.316193303194915 1.83962889584628 8.60703249844638
-14.9405881534923 -15.4099523197521 -12.7312070499767 -15.4071447025646 -12.7050115238536 -9.25465599406849 -7.50286117900502 -4.11551109660756 -0.948463595997204 3.22624763141979 3.66918166767467 10.3107956279408
-14.3775651584972 -12.9881227146495 -10.3543164860119 -15.6341188083995 -14.8713853489269 -10.4015443455089 -9.25669838298451 -5.10797287334095 -1.95461822856556 2.29287551533092 2.27442573200573 9.85587619434704
-18.4804217165167 -14.8152796571905 -14.2439753359014 -18.4052988832647 -14.1278788393194 -11.1151873415167 -9.07343929464167 -5.25621669942683 -3.36802356893366 1.1955960447138 1.73134357278997 8.82024223154241
-15.0507426521995 -14.8901362679221 -18.6232409737327 -19.5372920296409 -14.8503375313499 -10.413823630593 -10.0645823738792 -5.79662468650124 -3.50104859092019 1.4368633963845 1.22144934914329 8.76388118050315
-11.8289469979026 -12.2963008187034 -16.3654994271018 -18.9170130989768 -14.4859942696311 -10.1568717262962 -11.4978255532005 -7.6223162911155 -2.79892342307351 -0.283767630837179 0.154012749411844 9.05275161049583
-16.4924570777199 -14.262678787925 -17.4174601294778 -20.0550181128762 -15.3107516028664 -11.1080137946389 -10.6528403022073 -6.92759578011253 -3.09598796150901 -0.221758530356666 0.937833144448021 8.96685059287331
-18.5592113321478 -13.3655811136419 -16.4657893961126 -16.7444682901556 -12.5783077066595 -9.42285307103937 -7.60605962926691 -5.34199102575129 -2.68817289525812 1.27758447473699 2.25056878870184 8.92149011438543
-15.3599108782682 -13.536378773776 -16.2339152422818 -18.791204365817 -13.9740275469693 -9.85523596676913 -8.71585837277499 -4.96011153134433 -1.92382422360507 1.86693772402677 1.50281151858243 9.43195733157071
-15.8620804699984 -13.1787918957797 -12.8028725537387 -17.0560311230746 -13.9462021741 -9.71636475649747 -5.89962662783536 -5.54942406741056 -4.03749932375821 1.09454451474276 1.15011893185702 8.98132811459628
-16.8261698115956 -13.6129129756581 -13.7510431636464 -15.8919618953358 -13.404516064037 -10.5302980769764 -7.13557609211315 -5.35200484882701 -2.36015685688366 1.62139908183705 2.69757477153431 8.87797466624867
-13.8902397502552 -13.0699348796498 -15.1273956645619 -19.0880890239369 -15.3194733012806 -10.1409321178089 -10.1639824260365 -6.57943729053844 -3.57485965381969 0.0760841022838257 0.561462367664685 7.09754463542592
-14.538236357949 -14.6941888115623 -12.6191003105857 -15.944860198281 -15.4961907646873 -10.5150105736472 -7.90822956778786 -6.14567539908669 -2.54315350272439 1.57105090401389 1.47637202522971 8.18183352730491
-13.962019963698 -13.3528089956804 -11.5427923636003 -15.1118574575944 -15.3966017202898 -9.53115372224288 -11.3603620962663 -6.60366730256514 -3.6023626761003 0.914624170823529 1.18698401884599 7.14700503782792
-14.7223294691606 -14.6963895277543 -14.4571393446489 -16.6360639051958 -15.1287625746293 -10.4326146559282 -11.7626622633501 -7.13386282487349 -3.83504423661665 0.0599695725874483 0.844099669022995 8.00946393446489
-12.2965711593628 -13.9963926315308 -13.6130002975464 -18.1418928146362 -14.5948919296265 -10.3205675125122 -10.950482749939 -7.51144733428955 -3.64824810028076 -1.03926982879639 0.468964195251466 7.35452613830567
-7.31018243269487 -10.8527735276656 -15.4297865434126 -16.2633436723189 -13.0138853593306 -8.51057420210405 -9.73564515547319 -5.81492600874467 -2.06281266645952 1.75396360917525 1.71088232560591 8.36020388169722
-13.1717509183017 -12.6271456631747 -16.2255267056552 -18.4832819851962 -13.5716875943271 -9.32239140597257 -8.98690976229581 -5.69328679171475 -3.4901122006503 1.19192515286532 1.42397890957919 8.38494120511142
-19.2782007737593 -17.0892855210738 -18.189371733232 -20.6986567063765 -16.4502283616499 -13.346296934648 -10.9206720872359 -6.50494447187944 -3.83884110884233 0.282052369551224 0.643617005781692 7.46594748063521
-19.2992555965077 -13.7142183650624 -15.8155519832264 -14.7362062801014 -11.0793878902089 -10.1545755733143 -5.01252387653698 -3.67998908649792 -1.86782477985729 3.45164276469837 1.97061706889759 8.7764442097057
-20.7211608019742 -14.428375157443 -18.6359213915738 -15.609485539523 -11.6258963671598 -11.1997222033414 -6.7968672839078 -4.80550757321445 -2.61996451291171 1.9151631268588 2.27668770876798 9.37486561861905
-21.621862524206 -17.130178564245 -17.1007901365107 -18.0518704587763 -14.5908986265009 -12.3002186948603 -9.13873111551458 -6.9767914945429 -4.10454952066595 0.529424554651435 0.0474890535528019 8.2923792665655
-18.5400376406583 -19.3833375063809 -15.4814820376309 -15.459826001254 -11.1448807803067 -11.4176774111661 -6.0651669588956 -5.02436304959384 -3.75711108121005 0.3834586056796 1.56222867098722 8.6063647183505
-17.0308422262018 -18.6499103719538 -17.8150333577936 -14.5192989522761 -10.7917026693171 -11.7560695821589 -6.09853975122625 -5.6123832876032 -3.1429008657282 1.08086546117609 0.972009260004217 8.22562177831476
-12.9964265389876 -17.0411119027571 -17.7433328195052 -15.969792322679 -13.0815553231673 -12.1072663827376 -6.88733764128251 -4.94491477446122 -1.87375922636552 1.37850288911299 2.40111259980635 10.0561514334245
-10.0457517277111 -12.6021291385997 -17.2942678104747 -16.358049548756 -13.0993520389904 -9.63705841411244 -6.39594475139271 -5.27781120647084 -2.97694984782826 2.12740882526744 1.30413612018932 9.39500888477672
-13.3003714908253 -12.6473449100148 -14.4142783511769 -15.9304831851612 -12.6578849185597 -9.73005517612804 -7.56358750950206 -3.51685365330089 -0.611410461772572 3.72213903773915 4.4456993709911 10.8193413387645
-10.5076109539379 -13.0615355144848 -12.3881689678539 -16.4931036602367 -11.9758803020824 -8.8189436565746 -7.92908922542225 -3.74917284358632 -1.18538919795643 3.50220426212658 3.9232438434254 10.0169690478932
-13.6872703725641 -13.8563682729548 -12.5621788198298 -16.6777260000055 -13.1391479665583 -12.0828277761286 -8.00969240015203 -5.10758134668524 -2.9985935384577 1.30371740514582 1.19432905370539 8.25752618963068
-23.108803879131 -16.3233081210743 -16.2287417758595 -17.9912463534962 -12.8848811496388 -13.0194140781056 -9.46845925937999 -6.91255677830089 -3.81266130100597 0.319504607807506 1.3209866176952 7.46465860713612
-22.1606316219677 -17.2218918453563 -15.0528778683056 -13.920057738911 -8.83536573756825 -10.2914013515819 -5.99845739711415 -5.41748472560536 -3.67219396937977 0.743863617290149 0.999402557719836 6.79554418217052
-20.7353443059054 -17.0181468876925 -13.7712444218722 -10.5179618748752 -10.6286510380832 -11.3811286839572 -6.18673934069547 -5.92289961901578 -4.61227072802457 0.134967431155118 -0.4091533574191 5.42397747906772
-24.676393847032 -17.4688399835066 -18.8085845513777 -16.5738051934676 -12.3231872125105 -13.2912925286727 -7.68133578733964 -7.66332278685136 -4.81351314024492 -0.988794664903121 -1.32673488096757 6.2566553549333
-19.9515382333235 -16.035514978929 -20.7677766366438 -19.1362992806868 -15.0851365609603 -12.9612199349837 -8.22512641386552 -7.93533149199052 -6.10495200590654 -1.26239600615068 -1.26054015593095 5.96157917542891
-16.5500038146973 -19.1673248291016 -19.5104606628418 -15.8725517272949 -12.6236427307129 -14.0954139709473 -8.76430778503418 -7.0982349395752 -4.60611610412598 -0.067921447753907 -0.57773666381836 7.80153198242187
-19.4758045456626 -20.2555248520591 -21.1545727036216 -18.1511776230552 -14.7298366806724 -13.4290020249107 -9.60741541602395 -7.34949801184914 -5.06896898963235 0.135144016959451 -0.964711406014182 5.94228245995262
-16.5893590406938 -14.842708344893 -17.8424718336626 -15.2755658583208 -11.8540914015336 -10.0435445265336 -4.68073820634322 -5.38946127458052 -3.95122694535689 1.48619866804643 1.50465226606889 7.76162648634477
-15.151522731781 -16.4158850669861 -15.405299282074 -13.205851650238 -11.953208065033 -11.0132037162781 -7.75118169784546 -4.59689054489136 -4.36049566268921 1.96106424331665 0.310797595977782 7.39811220169067
-7.41135014620694 -10.8650282773105 -15.3420466336337 -15.5079783352939 -12.1681765469638 -8.80562199679288 -6.40227688876065 -6.60274304476651 -4.35935200777921 0.300560101595792 0.41253100308505 7.19372664364901
-9.96278294649991 -11.5442133816806 -15.1639986905185 -15.3623171719638 -10.8885355862704 -9.29477032748136 -7.11188611117276 -6.08536252108487 -2.97629460421475 1.57654086026279 0.858527096835051 7.98181143673984
-10.7721649343317 -15.0241256887263 -16.5369621450251 -13.2271820241755 -9.0363823110407 -9.92658197229559 -5.1045204335993 -6.77547227686102 -3.78660356348211 -0.0957943136041806 0.0881389444524601 8.16763437444514
-10.9794997475364 -13.419370581887 -15.5595988533714 -12.342595984719 -8.28741257407448 -9.96218674399636 -5.41828148581765 -5.1640700600364 -2.20058624961159 1.3184853293679 2.19892127297141 9.39779956124046
-13.678969261863 -9.62523543617942 -12.7140988089822 -14.3837498404763 -11.4418972708962 -8.4647930838845 -5.85188758156516 -3.2659348227761 -0.992953179099342 1.74171364524148 3.97397148825906 11.5001918099143
-17.2879907261242 -14.9457055698742 -16.9398233066906 -14.8911172520031 -12.6312982212413 -10.7093621860851 -5.58527199138295 -4.54819313396107 -2.44387260783802 0.868324123729359 1.04518493305553 9.24477847706188
-15.9140716986223 -16.8362747625871 -18.4610687689348 -15.1894279913469 -11.6559807257219 -9.08402409120039 -10.4275986151262 -5.88631023927168 -1.93574490113692 1.11316905455156 2.03529200987382 10.5021031899886
-13.0463001598011 -12.8638889659535 -15.2606670726429 -12.1392948497425 -10.6839039195668 -6.53481410633434 -10.0340797771107 -5.29295467029918 -2.59420131336559 1.09337116588246 1.95373035777699 9.43206383098255
-12.4176286870783 -16.4899629766291 -12.1703752691096 -9.78693143671209 -10.4953283483332 -7.54847661798651 -8.30432645624334 -4.26625005548651 -1.17599813287908 2.78130586797541 3.05006273443049 10.1968465631658
-11.4523136399009 -13.7117321274497 -9.91530344702981 -7.39362261512063 -8.61909983374856 -5.53973887183449 -7.54795572974465 -2.9277775070884 0.428889057853006 3.23099972985008 4.7723710753701 10.1615970351479
-13.9256955580278 -13.7223950819536 -9.10256590409712 -7.74924482865767 -9.83088507218794 -6.87887205644087 -9.34907545609908 -4.26068319840865 -1.64060797257857 1.59467683271928 2.97936425642534 7.25546536879106
-19.0564619931308 -14.5453192624179 -13.5496489438144 -8.61160153475675 -5.75351780978116 -6.49696034518155 -9.44402379122647 -3.69558972445401 -2.05792302218351 1.35584574612704 3.53699618252841 8.67118674191562
-20.3535680077293 -14.3382901451804 -11.572070052407 -7.12606137015603 -6.31787579276345 -5.59767239310525 -8.06395428397439 -2.33524601676247 -1.05272381522439 3.61645419380882 3.55871493599632 8.54991538307884
-14.5896094582298 -13.3095458290794 -16.6710723183372 -13.0189917824485 -10.036167456887 -6.72514374472878 -8.81841690757058 -4.58751137473367 -1.34868462302468 2.40912787697532 2.77358977577903 7.16679351113059
-13.2416041720997 -11.0921958316456 -11.8414729465138 -7.0936072696339 -5.69361909519542 -4.74504502903331 -7.20743592869152 -5.08321031223644 -1.9579928744923 2.10709539760243 1.75860945094716 6.98898283351551
-13.0967947873202 -13.2915274533358 -10.7082182797519 -5.66471547213468 -4.16089314547452 -4.73296803561124 -9.53027218905362 -4.00030011263761 -2.2635008725253 2.76670390042392 2.77751665982333 8.33307772549716
-13.4205216407776 -8.06069841384888 -9.82480707168579 -5.43963136672973 -3.55074205398559 -5.23228921890259 -9.0523118019104 -4.81933298110962 -1.76850595474243 0.887179470062257 1.86447248458862 7.03312120437622
-8.02173005884344 -8.53376924341375 -8.43999826257879 -4.79854356592352 -1.45694886987859 -4.56478463953191 -6.95793687647039 -5.18952714746649 -3.87100946252996 1.23063505346125 1.42054975683039 7.33051336461848
-7.59375078027898 -9.92780954187566 -8.04627687280828 -2.72018701379949 -2.32260209863836 -4.92089731043035 -8.11286813562566 -5.04370958154852 -3.4622409993952 1.42102544957941 1.06973760778254 6.11311643773859
-8.51968815543435 -8.52842953421853 -7.54686405875466 -2.83715298392556 -1.71305706717751 -4.58626797415993 -6.94450428702615 -4.38453915335915 -2.7323956749656 2.57343432686546 1.36371943733909 6.73940131447532
-9.27645516829057 -7.70821023420854 -6.2368071122603 -1.20782304243608 -0.977501158280806 -3.22785783247514 -5.07302499250932 -3.79102158979936 -2.71299958662553 2.23433088822798 1.4470536665483 7.65736269517378
-9.9487194147977 -7.75725785168735 -7.36390725049106 -2.6109394160184 -0.29544869336215 -3.56434098157016 -4.74563065442172 -3.44554749402133 -2.99250641736117 2.40778884020719 1.92847403613004 7.24581297961148
-10.4277493823658 -7.25296949039806 -6.19359372745861 -0.737405525554312 -0.0881821979175932 -3.04182218204845 -6.42716382633556 -3.88213323246349 -3.00146649967541 2.43964220393788 2.00750948299061 8.3774111400951
-12.0000255324624 -7.41681935570457 -5.88604619286277 -1.08810689232566 0.125893809578635 -2.74488522789695 -5.93885304711082 -3.26351048729637 -2.16717030785301 3.20215532996438 3.00914881446145 8.89198134162209
-12.7482961134477 -6.97577604814009 -6.27094397111372 -1.03442129655318 0.122624067826706 -2.16727385087447 -5.886613221602 -2.90251860185103 -1.5334981398149 3.641068129106 2.94044557051225 8.33840432600542
-13.118625831604 -7.50365657806396 -6.79224605560303 -2.64258403778076 0.170749473571778 -2.88862628936768 -5.15875835418701 -3.72340412139893 -2.4918176651001 2.78056125640869 2.28309993743897 7.7031457901001
-11.196140202609 -7.21689024838534 -6.49489203366366 -3.62471381100741 -0.632255467501555 -3.18852415951816 -5.21477881344882 -3.83057204159823 -2.74785796078769 2.5594273480502 1.28648003664884 7.65236577120694
-12.4648887374184 -7.55992619774558 -7.1441966750405 -3.83574597618797 -0.713910267569801 -3.33035580895164 -4.62664334557273 -3.59756772301414 -2.03533093712547 2.32614405371926 2.30120737769387 7.99340708472512
-14.9310484972867 -8.60696707638827 -5.98117171200839 -3.6521693316373 0.499043360623446 -2.62547598752109 -3.2909403887662 -2.5487757769498 -1.36123953732577 3.80140389529141 3.0203446301547 9.17184247103604
-17.7217737197876 -11.3204103469849 -8.03927669525147 -5.95852146148682 -1.08683643341065 -3.36152133941651 -6.55712375640869 -3.4787260055542 -2.20207843780518 2.30846347808838 2.9394811630249 6.58549251556396
-15.6940083070235 -11.8022808595137 -8.45732350782914 -4.39416356520219 -1.57855077223344 -4.43719525770707 -6.64190144972368 -3.73004193739457 -3.14077229933305 1.84636454148726 2.32207445664839 7.69739679856734
-15.1056592941284 -12.1340368270874 -9.06505756378174 -4.36474018096924 -1.33585147857666 -4.79557781219482 -5.87680606842041 -4.45735912322998 -3.00218372344971 2.17709369659424 1.54256649017334 7.37407608032226
-15.7697861758145 -12.2068093386563 -8.82482081326571 -4.06747561368075 -1.75363665494052 -4.56201678189364 -6.43690424832431 -4.81478243741122 -4.05235606106845 1.32839650240811 0.826162997159091 6.58000535097989
-16.4802381082015 -11.0982972665267 -8.36102118925615 -3.44699874357744 -1.45010009245439 -3.8199330850081 -5.33505263762041 -3.90695777372881 -2.50393691496416 2.65545258088545 1.90378937287764 8.09849056764082
-15.991054205461 -14.1343571229415 -8.54521909193559 -5.69497838453813 -1.34984746412798 -4.90044370131059 -5.14195599989458 -5.27747312025591 -3.67555203871294 1.40091929002241 0.743803353743118 6.65559896989302
-10.556410555406 -6.33809733824296 -7.8114707513289 -3.14494586424394 -0.844916109605268 -4.98130870298906 -4.84327578978105 -4.24382472471757 -3.22053027586503 2.12144970460372 1.17909931703047 6.80196976228194
-9.44639703577215 -6.54012414758856 -1.94545099085028 0.647982389276677 -0.166428774053401 -4.37507745569403 -7.19566842859442 -4.14436456506903 -3.06207391565496 2.75182035619562 1.39184835607355 7.43629148656672
-9.92455626401034 -7.43883849057284 -2.27301550778476 0.851660242947666 -0.0118403521451071 -3.45834875973788 -5.66687155636874 -1.77671194943515 -1.59107924374667 4.51346825686368 3.08737610903653 7.93641232577237
-7.24650255550038 -8.39017168391835 -2.1443773876537 0.718266807902943 -0.545132316242565 -3.54987970698964 -8.3728872906078 -3.46324602473866 -2.8396841656078 3.53601773868908 1.33483251224865 8.4422925342213
-9.19554319381714 -10.1674059867859 -3.84096899032593 -0.433524990081786 -0.436487102508544 -4.44379606246948 -8.15031995773315 -4.16848363876343 -2.63585653305054 2.88038835525513 1.68659791946411 9.14090356826782
-12.2519689559937 -8.43193302154541 -5.11048564910889 -0.695795631408693 0.817534828186034 -4.80464420318604 -5.88207111358643 -2.59236011505127 -2.62772617340088 2.64954319000244 2.33982028961181 8.32535877227783
-11.476109790802 -8.8659966468811 -3.68122415542603 -0.468903827667237 1.73326177597046 -3.24782686233521 -5.17897539138794 -2.41485719680786 -0.948193836212159 4.0573203086853 2.64921064376831 7.97416753768921
-8.92816694433039 -6.84872778112238 -4.28096159154719 0.390020769292658 0.63267747705633 -5.19921072179621 -7.97129209691828 -3.60372694188898 -2.07990797216242 3.10279695337469 1.80643693750555 7.29625646417791
-10.6578293973749 -6.61409007852728 -2.03207027261907 -0.880510442907159 1.21561229879206 -4.97247516458685 -6.51801502054388 -2.88593875711614 -1.16484081094915 4.11587322408503 2.61118877584284 9.02776134664362
-8.82184392755682 -5.80198461359197 -1.02960759943182 1.08603685552424 1.9410383051092 -4.10231191461736 -5.01620466058904 -0.990653818303887 0.0756437128240428 5.25149744207209 5.28681963140314 11.2506105249578
-10.1065142024647 -6.43862365375866 -2.55933974872936 0.744972003589975 2.29446770061146 -3.75527213703502 -5.07980178486217 -1.88937209736217 -1.0928709376942 3.34687401164662 3.21013428081165 8.4537599216808
-7.63293246355924 -6.79614810076627 -2.97342280474576 -0.0675580891695873 3.03304310711948 -1.78783015337857 -2.7770898732272 -0.0068471821871654 0.60547467145053 4.93424244793979 5.90772076520053 10.7258808222684
-10.8809944846413 -7.39250342629173 -3.12983863136985 1.1885703346946 2.70216400840066 -2.70972983620383 -3.78302733681419 -1.64568679115989 -1.02719084999778 3.84012634970925 3.66883881308816 9.9288800499656
-10.9537586212158 -8.70951881408691 -4.51579322814941 -0.188175582885741 1.52606735229492 -3.8384593963623 -4.61072769165039 -3.18751945495605 -2.10257568359375 1.77009925842285 2.54504928588867 9.47346458435059
-9.34135444814509 -7.73517044240778 -3.84826858693903 0.828842085058039 2.33873550241644 -3.06666763479059 -3.81942566091364 -2.24499328786677 -0.719711381738836 3.44732086008245 3.58959190195257 10.6890658551996
-12.2388068372553 -6.29807197397405 -5.26028358286077 -1.19843780344183 0.762852556055243 -4.84026061838323 -4.69758712595159 -2.46267043893987 -1.474663847143 2.55433357412165 3.57794655019587 10.1281441515142
-9.61648064526645 -7.22400742444125 -4.42518883618441 -0.226897057619961 1.20433730212125 -5.48031311902133 -5.55994683178988 -3.48448258313266 -2.39437180432406 2.44423026171598 2.59179610339078 8.41632575121793
-5.04695149334994 -9.45697041424838 -6.61227818402377 -2.85311146649448 -1.02832241925326 -7.29631062420932 -7.69139500531283 -4.00163670453158 -3.05646725567905 1.06015376177701 1.33280352679166 9.42254046526822
-9.42569003538652 -8.53590426878496 -4.69110713438554 -1.77313075499101 0.438710828260941 -5.86897693113847 -7.34688029722734 -3.88472972349687 -2.4103663964705 2.00316013856368 2.43517651124434 10.4989334539934
-12.7443849997087 -9.41705154939131 -4.23942780061202 -2.38264870210127 -0.33774399323897 -6.59782433076338 -7.4659197287126 -4.1895639853044 -2.01169991059737 1.94127440886064 2.34316039518876 10.4445674462752
-14.3465608250011 -9.0067456852306 -4.6527532230724 -3.65074669231068 0.174013744701039 -4.55706344951283 -6.98631798137318 -4.9059156071056 -3.06268059123646 1.84616912495006 1.66478599201549 10.1537987102162
-15.0512611735951 -10.9507801402699 -6.07315753589977 -3.65100978504528 -0.283419834483755 -5.96885036121715 -7.8804390300404 -3.99934123646129 -2.0902607310902 2.54154659618031 2.5826022755016 10.0043075214733
-13.8658858906139 -9.6160136829723 -7.28811756480824 -4.76685062755238 -1.12559620250355 -5.99563709605824 -9.11263767589222 -5.24635998119007 -3.29110638011586 1.04468616138805 1.2985485423695 9.53297217975963
-12.4550262624567 -7.43566858118231 -2.71177064722234 -0.609094255620782 1.97557104284113 -2.56520425623113 -7.02636682336981 -3.43467294519598 -2.19333803003484 2.91326749975031 2.6303600137884 12.0036882227117
-13.2545454285362 -6.19306395270608 -5.47265646674416 -1.33667967536233 2.61200501702049 -1.13354323127053 -4.45468352057717 -1.61587546088479 -0.318041064522482 5.74557854912498 4.56849839470603 13.8331849791787
-9.56434567191384 -5.4757493279197 -4.10727627494119 -1.15631039359353 2.97236315987327 -0.625468566200951 -5.43091900565408 -3.31257374503396 -0.938031508705834 3.70502726814964 3.88188807747581 13.169522450187
-6.76871209578081 -1.48230081038042 -1.9542818589644 1.16500181718306 4.59158987565474 1.61999983354048 -3.10574632124467 -1.05058770613237 -0.0720606370405719 5.8553523497148 5.50960344834761 14.705709882216
-9.42577121041038 -2.81297824166038 -3.25410411141135 0.153936888954856 4.11102345206521 -0.257527802207253 -3.2667727210305 -3.05565783760764 -2.34935519478538 4.2669415734031 2.24221089103005 11.7645964882591
-10.0320814306086 -4.1286695653742 -3.25897199457342 1.19605844671076 4.40858858281916 0.329084569757637 -2.42685109918768 -1.57466108148748 -1.06140691583807 5.29362028295344 3.90367143804377 12.5863396471197
-12.825325497714 -7.14603281888095 -4.31020975979892 0.120418063077061 3.37007092562589 -0.642164715853603 -3.28826189908114 -1.49487162503329 -0.70017290982333 5.0631928357211 4.77389096346769 12.5391564282504
-10.8300597797741 -4.51479030955921 -4.00135113109242 -1.07260395396839 3.03642390858043 0.675467716563833 -4.67747951854359 -3.04405285228382 -1.80320621837269 3.75181697498668 3.12150310169567 11.6051342357289
-9.69222184961492 -3.61788865869696 -4.31161042993719 -0.833590715581721 3.56457403356379 1.17348554784601 -4.00502893274481 -2.79539796655828 -1.8035022908991 4.2853534525091 3.17570570165461 11.70725515539
-10.707712060755 -5.88597286397761 -3.48962581807917 -0.161580926721747 3.78249942606146 1.27928935831243 -3.66740978414362 -2.14316166097468 -0.911746866052802 4.98291122263128 3.51312076395208 11.9853907758539
-5.10487025000832 -8.48895495154641 -4.62198870398781 -0.998281886360861 2.72575337670066 -0.394600322029806 -4.65912859656594 -3.60292666175149 -2.1005615494468 3.42429883263328 2.65570027611473 9.97426278374412
-7.21385486776179 -5.25323017293757 -2.75623233968561 1.79716197794134 4.53621951883489 0.538607519323175 -2.73454578573054 -1.6117640321905 -0.4522066896612 4.95193950479681 3.36460582559759 11.2484559232538
-9.92192261435769 -4.80032723166726 -2.10452835776589 2.16873557350852 4.93858344338157 1.27750785134056 -2.449342658303 -1.77654259421609 -0.616317679665304 5.02721221230247 2.86520392678001 12.1006832816384
-6.70046203786677 -3.17637031728571 -1.68130844289606 1.60174209421331 5.20014983957464 1.84647971933538 -2.67211311513728 -2.73749511892145 -1.58611457998103 4.66228992288763 2.28753120248968 12.1896155530756
-6.2161750273271 -7.28709597154097 -2.35660929246382 2.1938419862227 4.9010534806685 2.22616391615434 -2.92642969651656 -1.75905222459273 0.181213430924849 5.5241232438521 3.5928783936934 11.6582546754317
-6.62701461098411 -7.73644873879173 -3.57549330971458 0.875470664284446 4.06894257285378 0.88878586509011 -3.10465094826438 -2.66755149147727 -0.813150856711648 4.82955315329812 2.77716973044656 10.8112283013084
-8.40558212453669 -7.50340622121638 -3.73759430105036 0.672720258886162 2.68892127817327 -0.443931276148017 -4.5622860735113 -3.18880241567438 -1.69882934743708 3.77846557443792 1.5796816999262 10.7792189771479
-4.47986658269709 -6.80801828557795 -0.884947377985174 3.70603124445135 5.50298730676824 2.29466955011541 -2.23595483953303 -2.39733751470392 -0.787121373956854 4.66683141534979 3.03874151056463 12.2612137014216
-1.79822384227406 -8.1402381550182 -1.72424160350453 2.92663539539684 5.09695781360973 2.16630519520153 -2.43021046031605 -2.11289059032093 -0.574209560047496 4.88114417682995 3.1439415324818 11.072827946056
-2.4737345088612 -6.99853385578502 -0.979714046825062 3.70108925212513 5.81281696666371 2.86398445476185 -2.0532900203358 -2.28690017353405 -1.08900893818248 4.94839989055287 2.50054108012806 11.6050466190685
-1.0637058951638 -5.33574340126731 0.309848334572532 5.04032852866433 6.49807694175027 3.30192711570046 -1.40669867775657 -1.47570464394309 -0.831554863669655 5.28958370902322 2.58832314231179 11.0527205727317
-1.95768246217207 -6.00864491029219 -0.470640988783401 4.08142581419511 5.53594031767412 2.08028140501543 -0.953125806288284 -0.80606922669844 -0.472185941175979 5.31622519926592 2.71065822081133 9.50202765898271
0.0776758367365069 -5.72042177373713 -0.392041189020329 4.6769476110285 7.25343515222723 4.74467756097967 -0.191679937189274 -0.311820012872868 -0.0360460107976728 6.14312555139715 3.61327268427069 11.6485710317438
-3.06249082738703 -4.43785322362726 0.309550874883477 5.05982648676092 6.07890664880926 3.32362710779363 0.0627552205866024 -0.341291791742499 -0.188295728510077 5.92894326990301 2.75770532434637 11.4476829702204
-3.75309566151012 -5.24560359608043 -1.76322177540172 2.80290218700062 5.50248905528676 4.73130031932484 -1.02656367908824 0.838296855579724 0.838420833240857 7.18048569072377 3.75666805614125 12.7405395161022
-0.0812835086475729 -2.78359597812999 0.0816860805858255 4.15555578578602 6.80570989955555 6.53594595302235 0.249530852924693 4.35476499904286 1.79438024867665 9.60884577144276 4.99715334285389 15.1452437054027
-0.444448072260077 -4.20406683141535 -0.895007688348944 3.50762216394598 6.85493127649481 6.3813966924494 0.293697755986994 3.34575883691961 1.8947376424616 8.78420774286444 4.54613916223699 13.9422382528132
0.128184908086602 -4.05474889928644 0.713288896734063 5.32881414240057 8.64190351312811 6.89869367426092 1.4088188344782 3.65153276270086 3.00994073694402 10.0249878103083 5.84975206201727 14.9810095960444
1.2418345451355 -4.40328226089478 0.497878932952879 4.65085592269897 7.27943506240845 3.74368276596069 -0.368539905548097 2.12083806991577 1.81415929794311 8.77084722518921 4.48235120773315 15.3183216094971
-2.23753270235929 -3.87963017550382 -0.593833056363192 3.19064799222079 7.05727091702548 3.00785342129794 0.581311139193449 4.96518984707919 3.63831797513095 10.7753008929166 6.55499163540927 16.3185557452115
2.12063995708119 -2.78648933063854 -0.575662456859241 3.23682991374623 7.53529754985463 4.65192238200795 0.419134296070446 3.90098015178334 4.16556946147572 11.1200257908214 6.93119636882435 16.0531231533397
1.35600930994207 -3.65700834447687 0.77759248560125 5.26880151575262 8.36591798608953 5.938588922674 1.39218217676336 4.09210855310613 3.17936784570867 9.81858426874334 6.07281095331365 15.5168841535395
1.8266228242354 -1.3253489927812 1.89930043654008 6.23109803633256 9.61582932905717 7.42961774305864 1.53835187391801 3.61086736158891 2.22123036818071 9.32591042952104 5.12762246565385 14.5122836633162
-2.30924475409768 -4.25093519904397 -0.066334368965844 4.58985459587791 6.93279969475486 7.03789078972556 0.891383526541969 2.16315018913962 1.22657716057517 8.02050626061179 4.72907387993552 12.2436546065591
-4.18510691035878 -5.28219095576893 -1.19595018733632 3.42774709354747 6.08344110142101 7.05656274448742 0.624871574748646 2.0816911090504 1.38023694645275 8.31870587955822 4.20151837955822 12.0603516925465
-5.37367509495128 -5.24027894626964 -1.92781327854503 2.64424063075672 5.50892187465321 4.17756964076649 -0.865612732280386 0.0204308163035982 0.398118270527231 7.21731497157704 3.50694967616688 11.2206823955883
-5.33853223974054 -5.68109777623957 -2.08082845861261 2.59813234155828 5.86874791925604 5.38837072199041 -0.873917371576482 -0.845505506342107 -1.19991949254816 5.47517225092108 2.70772668665106 11.221286981756
-5.92908981496637 -5.58709839040583 -1.852093965357 2.63438865488226 6.08063098734075 5.51029273813421 -1.11371353322809 -0.494723588770086 -0.374533922022039 6.73259326761419 3.37013885324652 10.9337956601923
-5.88183271234686 -3.58461057489568 -1.93386327570135 2.28985727483576 5.98751199895685 5.56199777776545 -0.992430322820489 -0.325731867009942 -0.557802789861505 6.74845731908625 3.41131914312189 10.7301210230047
-3.9449256029996 -6.56140738400546 -3.47493201169101 1.27479142275724 4.43065995303067 4.0522553357211 -2.69938689145175 -2.06472426327792 -1.6215441790494 5.1691634091464 1.79520196047696 9.77142876711759
-3.60811781449751 -4.98311972184615 -0.701312776045366 3.69829392866655 6.61808133558793 6.3814432664351 -0.150193925337359 0.293054823441938 -0.197028871016069 7.42717957930131 2.98967194990678 10.5537989182906
-6.32229080200195 -5.11008682250976 -0.217861557006835 4.44421730041504 6.66582260131836 5.84265575408936 0.326530075073244 0.251470184326173 -0.591591262817381 6.50344715118408 2.04384956359863 9.57876739501953
-3.59075482108376 -5.00361569144509 -0.536584212563255 4.0505015113137 6.83433596871116 6.90295665047385 0.280447647788307 1.4558798529885 1.46807734749534 8.81943576119163 4.00882022164085 11.6925055243752
-3.99272212115201 -6.23692378130826 -1.01348933306607 3.69848957928744 6.38662568005649 5.90708580884067 -1.03702410784635 -1.16517314043912 -2.23582324114713 5.38272324475375 0.230071457949553 8.26728382977572
-4.54314524910667 -4.71859843514182 -1.10203082344749 3.29344265677712 6.62788956382058 6.3697938225486 -0.725846359946512 -0.186652252890848 -1.67041308663108 5.84077255942605 0.755476882240988 8.79725544669411
-3.4767635605552 -3.43125231482766 0.287621662833473 4.74133984825828 7.2240535475991 6.28021638176658 -0.0478065750815659 1.14194409630515 -1.25795061805032 6.33534352562644 1.12572400353172 8.82376687309959
-6.67952335531061 -5.52750194722956 -1.70308864766901 2.3492337400263 5.31935035532171 4.83022701090032 -1.2014254396612 -0.164174920862372 -2.00652111226862 5.50389396494085 0.667144888097589 8.69400035684759
-5.43316354751587 -4.35883226394653 -1.46778192520141 2.36757192611694 5.88445100784302 4.88454542160034 -1.44474115371704 -1.40180292129516 -1.21992387771606 5.82519731521607 1.64861211776734 10.4936991691589
-2.41411974646828 -4.93132975318215 -0.529006984017112 3.67053410790183 6.96783826134422 5.46031949303367 -0.563438441536643 -0.20370867469094 -1.42010882117532 5.93773362419822 1.78440663597801 10.3936576583169
-5.88681340651079 -6.37221074537797 -2.79089093641801 1.44680285020308 5.21625685258345 4.15575480027632 -2.06502843336625 -1.54803967909379 -2.04678273634477 5.14575743241744 0.984532113508745 7.98058771653609
-5.61696261492643 -5.95187014666471 -2.20363444415006 1.80722599896518 5.75660019787875 4.54866009625522 -0.649788084897128 0.507352646914395 -1.02898043719205 6.56428318890658 1.95611935528842 9.32310372265902
-4.77581556493586 -4.8379283731634 -2.31701429540461 1.94910089319403 5.78958360498602 5.53289834802801 -0.93045957738703 0.858675401861017 0.465467851812189 7.54691545313055 4.03249017542059 9.6699127370661
-2.11585791327737 -3.78812582709573 0.109819576957008 4.50587289116599 8.27381245873191 6.40801160118797 1.2927095153115 1.47821252129295 0.42702691338279 7.81297127983787 3.98589150688865 10.4357187011025
-1.79188163063743 -4.00407035134056 0.771196295998312 4.76631157614968 8.10543244101784 5.26182835318825 0.810100486061788 0.310672690651632 -1.00711066506126 6.5207423470237 2.04681008078835 9.66583531119607
-4.38297256122936 -6.48601707111705 -0.055667721141468 3.07821289409291 6.78474727977406 3.63119140971791 -1.76451095234264 -0.400941692699085 -1.07979568134655 5.93559757579457 2.245838321339 9.1565934788097
-4.8428375417536 -5.23501321619207 -2.1100494558161 2.47886732274836 5.83514002019709 3.33690336400812 -1.88042756860906 -0.198291032964534 0.0432365244085133 6.82581403905695 3.5007903879339 9.82844236547297
-4.80790749463168 -8.21704712781039 -1.65889016064731 2.42496832934293 3.56624754992398 2.63278349963101 -3.2312950220975 -2.40832940014926 -1.76550522717563 4.94162520495328 1.65296324816617 8.87419375506314
-6.06451370932839 -7.51746323325417 -2.05000260092995 2.56766173622825 4.09380385658958 3.16608283303001 -2.18427422263406 -2.08416130759499 -1.63031342246316 5.23142382881858 2.26534697792747 9.21954772255637
-6.52939889214256 -6.20379159233787 -1.07112405083396 2.95445921637795 3.34529211737893 0.315297152779319 -3.05319497368552 -3.55811402580955 -2.78226372978904 3.89083769538186 0.0373525879599832 7.16866877295754
-8.94087831323797 -9.55730859583074 -4.76563684290106 0.119002897089178 2.3603893106634 -0.303778093511408 -4.40027467554266 -2.43630067651922 -1.82201425378973 4.4273944681341 1.55786474401301 7.89354189092463
-9.31758901422674 -9.40619108026678 -4.20892545526678 -0.411661356145686 2.86835840398615 -0.14633771722967 -4.86183568781072 -3.37307760065252 -3.31906148737127 3.41894891912287 0.577590734308416 7.06445577794855
-9.9609599980441 -9.09918746081265 -4.11948355761441 0.196621331301603 2.83210411938754 0.42594185742465 -4.51824721423062 -2.59355887499722 -0.997678366574373 4.98386708172885 2.74783173474399 8.15601864728061
-8.52692556381226 -6.86009931564331 -1.8653883934021 2.45312166213989 4.188560962677 3.43749094009399 -1.50432729721069 -0.966542720794678 -1.33599042892456 5.81699991226196 3.23099565505981 9.54989576339722
-5.66994108720259 -5.5190278486772 -1.80316366715865 2.43504891829057 4.62873635725542 3.83316216902299 -1.23854651017622 0.363599638505416 0.579261641068893 7.21259484724565 4.27135072187944 10.9233377976851
-10.3203029285778 -6.93192669261586 -2.93490215648304 2.12925914417614 3.29216197620739 2.68760875355114 -3.68020435680043 -1.34920307506215 -0.753185237537732 5.46254733692516 2.63473704944957 10.263958011974
-8.2475904117931 -8.13334595073353 -3.44876610149037 1.38391936909069 3.4020563472401 4.4362360347401 -1.70595489848744 -1.71089111674916 -1.44757210124623 5.24205936085094 2.54195655475963 9.99447215687145
-8.46323195370761 -7.91026869687167 -3.71170416745273 1.03878792849454 3.08662041750821 3.76173981753263 -2.71526328000155 -1.8880538073453 -0.269592198458586 5.30613240328702 3.0624791058627 9.29146203127774
-10.642965481498 -8.58852784416892 -7.18075768730857 -3.21212403557517 0.0921819946982652 2.21943838813088 -3.89892976067283 -1.97098939202048 -0.782972500540993 5.35070879676125 3.67649443366311 9.6961935303428
-10.6550140380859 -9.35305213928223 -8.66409873962402 -4.84400939941406 -3.04413223266602 0.296262741088867 -6.15770149230957 -3.03701782226562 -1.33783912658691 4.12294960021973 3.26921653747559 9.19230175018311
-8.24850941571322 -9.41641140851107 -6.24937916668978 -9.84399701031771 -5.31578350934115 -1.13461972149936 -6.670603760806 -4.03488446148959 -2.09800625714389 3.10151194659147 2.36656664935025 8.95567797747525
-7.44186424775557 -12.7166254477067 -10.9888040976091 -8.03570007844405 -3.83238243623213 -0.710678334669634 -6.65025352998213 -3.98534798188643 -1.91987061067061 3.52865958647294 2.30690932707353 9.31488204435869
-8.12687348452481 -12.8478970440951 -9.70650719729337 -6.76958130923185 -3.02650879946622 -1.06934212771329 -6.80384492007169 -3.01858376589689 -1.57982873049649 4.35746336850253 2.75201750668612 11.0154061404142
-8.146320698478 -11.2386497237466 -9.57851445458152 -11.743753788688 -9.41925847313621 -4.03820264122703 -9.56059109947898 -4.57593953392722 -2.6137450911782 1.53116190650247 2.58487856604836 8.85815298774026
-6.37026749524203 -9.46179924878207 -8.27094422253695 -9.99444733532992 -8.01341782483188 -5.36637841137973 -8.36168633374301 -2.95983849438754 -1.40722237500277 3.96623076525601 3.05777968493375 8.44480551806363
-10.5999652429061 -8.69126429991289 -7.36395564512773 -8.79590335325761 -6.04410281614824 -5.93700137571855 -8.86741557554765 -4.23690524534746 -1.98299899534746 3.35094151063399 2.40255054994063 7.96223339600996
-11.9441156994213 -10.1861715923656 -5.51258570064198 -9.69789415706288 -6.8816633831371 -6.78234201778065 -8.84642893184315 -4.28777796138417 -2.70814234126698 3.52005284916271 2.0429314960133 8.48830312382091
-12.9264296011491 -11.4857786612077 -6.83577522798018 -7.96042809052901 -3.91186890168623 -6.96910843415694 -8.66207680268721 -3.86357101960616 -1.81508049531416 4.26639380888506 3.03906455473467 8.59542003111406
-12.5349103927612 -11.8210203170776 -6.56718273162842 -8.20040149688721 -4.50069255828857 -5.4772626876831 -8.63798542022705 -3.05784816741943 -1.80841464996338 4.40809230804443 2.94036655426025 9.71455459594727
-10.018805399808 -8.6290863904086 -4.1135777386752 -7.92434968081388 -4.83214081850919 -4.4817704114047 -7.63366211977872 -4.11345757571134 -1.13294877139005 4.25738440426913 3.37876997860995 9.72250281247226
-15.2994642691179 -9.35922531648116 -6.0845461325212 -8.01504997773604 -4.71726898713545 -5.87437729402022 -8.89981560273604 -4.31750969453292 -2.03556541963057 3.69678397612138 2.41025062040849 9.32905765013261
-12.9133319161155 -10.6988715431907 -6.23350899436257 -8.91367523886941 -5.18251602866433 -5.87282936789773 -8.93427269675515 -3.97610466696999 -1.71464150168679 3.70968062660911 2.64495856545188 8.42602069161155
-13.828857681968 -14.8599970557473 -10.2687113501809 -10.4671213843606 -6.39187075875022 -6.5469858863137 -9.61977984688499 -4.53091075203636 -1.97369792244651 3.38951847769997 2.11080525138161 8.45961258628152
-10.8703753211282 -10.0177199103615 -4.31082598946311 -7.76618449471214 -4.67111460945823 -3.86497561714866 -7.31426684639671 -4.20605342171409 -1.05574672005393 4.3280385277488 2.98920185782693 9.67208607413552
-7.39522474462336 -9.6497089212591 -5.71699636632746 -5.24851148778742 -4.42346876317805 -3.30203169042414 -7.45643537694758 -3.95151251012629 -1.26918142492121 4.43080407922918 2.86848146265203 9.51782018488104
-5.741624398665 -7.69049791856246 -5.86835245652632 -7.97850184007125 -5.42119936509566 -3.79499964280562 -6.91800074143843 -3.54451517625289 -1.56223635240035 4.19713254408403 2.20081181959672 9.36199517683549
-8.91180392178622 -6.94200678738681 -2.97025271329013 -4.62623186978427 -4.41587420376865 -3.11888476285068 -7.16339083584872 -2.41459437283603 -1.27203341397372 5.46005944338712 2.46188572970303 9.49323777285489
-10.4518248037858 -5.28053917451338 -1.9638315634294 -3.63512291474776 -2.12574829621748 -2.11441864533858 -5.6713453726335 -1.22057785554366 0.692805628343063 6.77155337767168 4.30136428312822 10.9902404351668
-9.18409120386297 -9.91913759058172 -4.76233064478094 -4.47339021509344 -4.73082887476141 -2.86819993799383 -7.27254640405828 -2.97846185510809 -0.89390336816961 5.2790187662298 2.67900503331965 10.059226400202
-15.160988183455 -10.2331145720048 -5.83101496262984 -5.26871714158491 -4.8584788755937 -2.64399561448531 -6.34110292954878 -3.39217409654097 -0.471395822004837 5.19992127852007 3.12189259962602 10.8859030290083
-11.2118509205905 -9.84563044634732 -6.16567973223599 -6.30746058550748 -4.72517756548795 -3.85777453509244 -7.65204981890592 -3.09120158282193 -0.775081435116853 4.35356923016635 3.24569531354037 9.40109082135287
-12.4524848417802 -8.85946726365523 -5.54344629807906 -6.08349298997359 -5.40261530442671 -3.787420983748 -7.18247103257613 -3.03114962144332 -0.152271981672808 5.11585927443071 3.32799649672075 10.4214413209395
-10.6584670500322 -10.1367480711503 -6.50344156785445 -7.89465784593062 -6.42527269883589 -3.65591883225875 -7.77622866197066 -3.09471773667769 -0.858029122786089 3.27460790113969 3.43701482252641 11.2759373231368
-7.24891507408836 -7.70992123863914 -8.60421025536277 -9.06818997643211 -6.24317776940086 -2.39973103783347 -5.71621358177878 -2.98581731102683 -0.584461567618629 4.39270937659524 3.25307238318704 10.1751076004722
-7.76522046869451 -9.52163297479803 -6.9914682561701 -8.53910238092596 -7.07961255853826 -4.26634198969061 -7.25511533563787 -2.90690404718572 0.561613256281074 4.39611833745783 4.29986589605158 10.6598741357977
-8.97635120912032 -10.5188984350725 -8.237167783217 -7.14271778626875 -5.56181950135664 -5.81358570619063 -8.24514431519942 -3.22181362672286 -0.935438580946489 3.1691051049666 3.0719371362166 9.39603190855546
-6.53728038614446 -9.82636005228216 -6.69141895120794 -6.6429780179804 -4.37001544778997 -5.85863811319524 -7.05474407022649 -2.67156535928899 0.00590198690241195 4.46440571004694 4.10130756551569 10.299924547022
-4.93038116801869 -8.57811294902455 -7.7534440647472 -6.63383613933216 -4.88318573344838 -5.88299309123646 -7.26944862712513 -1.80410515178334 0.399542461742055 5.01360095630993 4.10175002704967 10.5327936519276
-3.96869029131803 -8.81262148943814 -6.05938853350553 -3.82761515704068 -2.6445802601901 -5.85358943072232 -6.93043459978971 -1.58204020586881 0.232634171572599 5.66306363019076 4.23335324200717 11.4406887141141
-3.50354807593606 -8.71594279029152 -7.6513370774009 -4.53631632544777 -2.62541811682961 -6.24709551551125 -7.59514849402688 -1.82985918738625 -0.628286769173361 4.8497787215493 3.18120915672996 10.8735757567666
-3.53462119535966 -7.71535582975908 -7.09229369597001 -3.51622863249345 -2.79922957853837 -7.06667800383134 -7.54865165190263 -1.1544675393538 -0.546036676927045 5.31157021089034 3.34401039643721 10.9784460501237
-3.2786868095398 -10.1292860984802 -8.16418867111206 -6.15539960861206 -4.42879896163941 -7.92575101852417 -9.72543745040894 -3.99974851608276 -1.42303113937378 3.77155084609985 2.10438890457153 9.55224771499634
-3.87106466293335 -8.72970724105835 -5.93157911300659 -5.88913869857788 -5.64740896224976 -7.28156995773315 -9.21263647079468 -4.02967023849487 -2.0683741569519 3.4699273109436 1.69009447097778 10.0470328330994
-3.35755926478993 -7.85979658473622 -6.36683851588856 -6.14589697230946 -4.48676306117665 -5.82405668605458 -8.97374349940907 -3.5278225551952 -2.24796110499989 3.32175439487804 1.26338571201671 9.2887753833424
-5.93106307983398 -6.19729652404785 -7.67883148193359 -6.26311531066894 -3.64036407470703 -7.35481872558594 -9.38941612243652 -4.21375122070312 -2.43068733215332 2.82820091247559 1.57748565673828 9.6689058303833
-5.10211487683383 -8.1641018000516 -6.73982926282016 -4.6096756068143 -2.31195946606723 -8.46204872998324 -7.08544846448032 -1.81343956860629 -1.76699944409457 4.31712226000699 2.59491042223843 10.6816299351779
-5.2071926463734 -7.89216159473766 -6.65353320728649 -6.23759578358043 -4.07257007252086 -9.84287761341442 -9.44210551868786 -3.67936824451793 -2.14615176807751 3.48464657176624 1.92490269054066 9.51746155131947
-6.35571232709018 -6.66196003827182 -7.25485745343295 -6.75539914044467 -4.43455830487338 -5.73882809552279 -8.5432542887601 -2.98594990643588 -1.47860279950229 3.92024859515103 2.48954829302701 10.0720449360934
-3.98199857365001 -6.57940686832775 -6.38408864628185 -5.63497747074474 -4.29543126713146 -5.69304097782482 -7.98695577274669 -1.63809026371349 -1.34138692509044 4.38984285701405 2.63300882686268 9.41310201991688
-4.17299681576815 -7.03871756466952 -7.2275298205289 -6.76025610837069 -2.48646384152499 -5.25569754513827 -8.03847723874179 -2.3959582415494 -1.46703558835116 4.55499238100919 2.55344933596524 9.88691586581144
-6.5178314815868 -7.61332098353993 -6.239650405537 -5.97722975124012 -5.45003095973622 -5.12587705958973 -6.5555740963329 -1.94523779262196 -0.233089126240124 5.17527326237072 3.90576013218273 10.2585328448902
-7.15547395185991 -7.68568635420366 -4.93898797468706 -4.57519746260209 -3.09627175764604 -3.00238061384721 -5.37714410261674 0.0171945051713429 0.38151144547896 6.20157503648238 4.2403886274858 11.6193702177568
-7.42369448921897 -7.23820483467795 -4.95041644356467 -4.27936351082542 -0.894222138144752 -4.27961146614768 -6.46880709908225 -1.66755664131858 0.652095916054467 5.49084770896218 4.56376469352029 11.4855405113914
-5.53426218032837 -7.04475259780884 -3.41716814041138 -3.59775590896606 -2.29019403457642 -3.90013551712036 -4.8468861579895 -1.72953653335571 0.0796523094177246 5.09348726272583 3.7296462059021 10.8152222633362
-4.7355410489169 -7.33701199618253 -4.70889729586515 -2.55580586520108 -1.97995633212003 -4.39695042696866 -5.63103550997647 -1.29598111239347 0.674681958285245 5.27410822781649 4.96396761807528 12.1361878481778
-4.66592287583785 -8.29688143296675 -5.19661974473433 -2.41280817552046 -1.17664217515425 -4.88927149339156 -4.90447687669234 -0.715456719831987 0.170308355851606 4.87158322767778 5.00032067732377 11.2787554307417
-5.91814951463179 -7.89239077134566 -4.835711999373 -4.58736567063765 -1.71375994248824 -6.47672419114546 -6.13002543015914 -3.21807055039839 -0.624558968977496 3.55495114759965 3.05110211805864 10.2374453111128
-3.9333984895186 -4.61089635328813 -2.89339375929399 -5.37938619093461 -3.060328726335 -5.21643758253618 -6.14487958387895 -1.35896993116899 -0.188143972917036 4.38073420091109 3.97649836106734 10.8216445402666
-3.01582102342086 -5.07787661118941 -2.74414972825484 -3.63621477647261 -0.936059518293902 -5.06995729966597 -5.96007494492964 -1.82287935777144 0.418898062272504 5.34481378035112 4.37763448195024 11.1475796266036
-2.63376976359974 -5.65675903667103 -3.59763695109974 -2.50739456523548 -0.0990102421153658 -4.52861191142689 -5.03665520061146 -1.56176735271107 -0.160737765919077 4.98868774067272 3.69624160419811 11.6112272609364
-3.85760172930631 -5.46909388628873 -2.51521929827603 -2.15978869524869 0.0575594035061933 -4.76291712847623 -5.48415621844205 -0.777401533993807 -0.373478499325838 5.14421502026645 3.82045308026401 10.3638929453763
-3.47585040872747 -4.69393283670599 -2.18440372293646 -3.689481084997 -2.07026607340032 -5.36832172220403 -7.49216777628118 -2.78321201151067 -0.956654852086846 4.53459804708308 2.30478923971003 9.99590652639216
-3.24020078832453 -5.47832372838801 -2.85874441320246 -3.01741674596613 -1.3671348398382 -4.76708486730402 -7.69050672704523 -4.47453191930597 -2.14238622838801 3.23087236231024 0.964402406865901 9.72543737238104
-4.80805820118297 -6.80045932422985 -3.06984561573375 -2.65983050953258 -0.293383060802114 -5.91825908314098 -5.45526736866344 -4.66233867298473 -2.76174396168102 3.63766437877308 0.721820415150034 9.05491978038441
-4.88411508906971 -4.64112840999256 -1.88237177241932 -2.58885370601307 -0.0902289043773301 -6.03511415828358 -2.69909273494374 -3.38090692866932 -1.6812971721996 4.40083325992931 1.22365010868419 10.10824025761
-3.90049219998446 -3.72574473294345 -1.70566035183993 -2.53738451871005 -0.860384472933681 -5.01612330350009 -3.04147196683017 -5.20160532864657 -2.89749766263095 3.13676976290616 -0.214735516634853 8.69627331820401
-6.86423538381403 -6.0246395891363 -1.86062477285212 -2.60440300161188 -1.47159622365778 -5.9327034776861 -3.89846084768122 -4.97231720144098 -3.17328308278864 3.3901553327387 -0.0177254503423505 8.87309600656683
-7.25296486941251 -6.65774048891934 -2.24059952822599 -1.35372246828946 -0.30723275271329 -5.83058442202481 -5.83502663699063 -5.30541314211759 -2.55092133608731 3.3861609545621 0.0172949877652258 7.84901343258944
-5.71472829471935 -8.56274884830822 -3.00382894169201 -2.3788518298756 -0.225523887981069 -6.12012380253185 -3.76866429935802 -3.84372037540783 -1.41630262028087 3.74277597774159 2.13131433833729 9.87905508388172
-6.26934052380648 -8.67986107739535 -3.18188286694613 -0.606046685305508 1.55349539843473 -4.4003753748807 -1.67458153637973 -2.84884072217074 -1.07097054394809 4.69011878100309 3.98661421862516 10.6201219472018
-4.17060120322488 -7.38187058188699 -1.95916779258035 0.763835594870827 2.08915107033469 -3.2453330300071 0.396337197043678 -1.86144860007546 -0.0806277535178452 5.74888579628684 3.71012465737083 11.2769076087258
-5.97147541913119 -8.07071667584506 -4.35857945355502 -2.53503209027377 -0.100974854555997 -5.72567921551791 -3.08887654217807 -4.22458439740268 -2.47613507184115 3.82649058428678 1.43567675677213 9.74773425188932
-8.34736610759388 -10.3611390720714 -4.29894234050404 -2.55356956828724 -0.561940921436655 -6.5425927769054 -5.75569511760365 -5.43918968547474 -3.28037620891224 2.53377174030651 0.40444587360729 8.86926482807506
-5.74325323104858 -8.95606565475464 -4.4329047203064 -3.04527616500854 -0.603837490081787 -6.44079160690308 -4.69432783126831 -2.92992544174194 -1.05389738082886 4.65613794326782 2.62082529067993 10.9720187187195
-5.33859710693359 -9.31625633239746 -6.18919639587402 -3.73933868408203 -1.28075294494629 -7.06497077941895 -4.27669219970703 -2.84986953735352 -0.451727676391602 4.92201728820801 3.06246681213379 11.8975202560425
-6.69142814983021 -9.89338203776967 -5.07820793498646 -3.4345216404308 -0.680340732227673 -6.2438249241222 -3.05685325969349 -2.24077507365834 0.215777431834827 5.40966514240612 3.96174720417369 11.6886806834828
-5.87030404697765 -10.513950287212 -4.63115495334972 -2.25284188877453 -0.68988984714855 -6.06828683506359 -2.90785974155773 -3.04511064182628 -1.24814599644054 4.68363386500965 2.75844580043446 11.3157625805248
-8.39519810243086 -9.62137531800704 -5.65025639100508 -2.4337685064836 -0.0592472509904347 -5.86415791078047 -3.77649044557051 -1.84912418885665 -0.0518715338273488 5.27798724607988 4.23247790770097 11.4120805306868
-6.97625637054443 -9.44101428985596 -6.15711498260498 -4.97919940948486 -2.10524272918701 -8.13679027557373 -2.38615322113037 -2.94547557830811 -1.1077241897583 4.69493389129639 3.56236362457275 11.0603609085083
-6.92706063010476 -8.2315879128196 -3.66427376487038 -2.31873848655007 0.558849785544655 -4.53795387961648 -1.95306160666726 0.160660240866921 1.0329212882302 7.08302542946555 5.19697520516135 13.2460989691994
-6.32593471353704 -8.46802264993841 -3.8944314176386 -4.67833263223821 -1.14302379434759 -6.43990833109075 -4.10159808939153 -2.18278629129583 -0.263589208776299 5.02245300466364 4.11941974813288 11.3060995882208
-6.54686124108055 -9.19477422020652 -5.99758679650047 -5.05698926232078 -1.50003201744773 -7.21334416649558 -2.49265057823875 -3.03474576256492 -1.30233151695945 5.07772009589455 4.24617808081887 11.4553770325401
-10.3088679140264 -12.0588736360723 -7.98725460225885 -5.04120968038385 -1.43040607625788 -7.18282077962702 -5.2556547945196 -2.20620105916803 -1.64574764425104 5.76128532236273 3.43413020914251 11.3522505933588
-10.4562673568726 -10.9576063156128 -6.21622562408447 -4.86514568328857 0.180191993713379 -5.03176975250244 -1.44046306610107 -0.51651668548584 -0.376261711120605 7.55514144897461 3.55034160614014 10.2016153335571
-11.3720494183627 -11.7533131512729 -7.31287774172696 -2.29788025942716 -0.552524653348055 -6.0485917004672 -2.91649064150723 -1.98439606753263 -2.54587563601407 4.6483830538663 1.72267905148593 10.1769732561978
-8.9281943321228 -10.710222530365 -6.55757741928101 -2.06417112350464 0.0685975074768059 -5.10705213546753 -4.07472257614136 -1.71913366317749 -0.72057752609253 4.85577459335327 1.58956308364868 10.1698233604431
-10.5623845187101 -7.77941790494052 -5.84866419705478 -3.13100520047275 0.976950732144442 -3.99015704068271 -1.64441767605868 -1.40219584378329 -0.261742505160246 5.88455971804532 2.59801587191495 11.1693497571078
-13.6621557755904 -10.7241293473677 -6.44558015303178 -2.44718614058061 -0.226408628983933 -5.01693597273393 -3.16382089094682 -4.03526368574663 -1.57513299421831 3.99665007157759 1.60805067582564 9.53974852128462
-7.80406936298717 -13.189672314037 -8.40164931904186 -3.58989318500866 -1.5923021663319 -4.35341819416393 -1.02115996967662 -3.4035814632069 -1.58414443622936 4.96819130290638 2.46690956462513 8.87837520946156
-8.02479739622636 -7.29281993345781 -6.93456263975663 -3.74437137083574 -0.280006365342572 -4.26180644468828 -2.96012683348222 -3.77925296263261 -0.997404055161908 4.62855438752608 2.78794674439864 10.3072720007463
-7.17912143360485 -7.59396785389293 -3.41223758350719 -0.584051548350942 2.37507969249378 -2.60211032520641 -2.00674861561168 -3.13718646656383 -0.877937733043325 5.4017501484264 3.30117946971546 9.65559917796742
-6.70936160521074 -8.87472873167558 -5.56011348204179 -2.92058139280839 1.06386799378829 -2.39322429136796 -0.723374895616011 -3.4310737176375 -1.72232966856523 4.99685329957442 2.09332317872481 9.28617710633711
-8.81749541542747 -10.4190998770974 -6.64020354531028 -2.19572646401145 0.0620974800803431 -2.88415152809837 1.00409310080788 -2.76103408119895 -1.12999923012474 5.15724556662819 3.02077477195046 9.02152531363747
-14.7532690568404 -13.3293760819869 -9.49047074751421 -5.04767785505815 -2.36627183393999 -6.25655541853471 -0.345846037431198 -0.920774321122604 -0.280099730058151 6.51912130876021 4.04338278336958 10.649314065413
-12.8321308135986 -15.8319019317627 -11.9695285797119 -7.68353118896484 -4.79258003234863 -8.9094985961914 -2.70225372314453 -0.88113441467285 -1.64519348144531 5.01182899475098 2.4627815246582 9.54245910644531
-13.9390362566168 -16.093882448023 -12.4089115923101 -7.76869476491755 -5.98770797902888 -6.82576454335993 -3.50815475637263 -4.16110504323786 -3.15121544057673 2.86571227853948 0.61762916391546 7.22373115366155
-15.5743305639787 -17.1361362890764 -14.8810131506486 -9.53653835816817 -7.11493992371993 -11.2528450445695 -5.91379665894942 -4.23707508607344 -2.69130062623458 3.61747432188554 0.687641863389448 7.82695460753007
-12.7135467876088 -18.9207382548939 -15.3765259135853 -11.0860119212757 -8.32542232166637 -10.4321976054798 -5.41311648975719 -1.55111697803844 -1.71110919605602 5.18386932719838 1.37283130992543 8.94526668895375
-17.3758805535056 -21.3154481194236 -17.8403886101463 -13.7314561150291 -9.65614063956521 -12.9002450249412 -8.13370640494607 -3.86475880362771 -3.28807385184548 3.41533534310081 0.56919352791526 7.37249533913352
-12.6362354191867 -14.7002078923312 -12.560872260007 -7.98987502184781 -6.49700278368863 -8.79623717394742 -3.51550406542691 -3.82554930773648 -2.8502551945773 3.28955155285922 0.0255058375271879 7.47058754834262
-11.349932124398 -17.6744007370689 -16.7371334336021 -13.3444866440513 -8.9503921768882 -9.55188982703469 -5.40781443335793 -5.13488619544289 -3.21392672278664 2.24180753014305 -0.261249949715353 6.82123906395652
-15.5256992946972 -15.9678112636913 -13.7748219143261 -11.8246266018261 -7.1496903072704 -7.5273701320995 -2.48572508205067 -3.37896696437489 -3.761623061787 3.15638955723156 -0.280238784443249 6.29724153171886
-19.8713764624162 -11.0749744848772 -12.3769077734514 -7.94306988282637 -5.04553646607832 -8.65134853883223 -3.37480968995528 -2.69021267457442 -1.90107388062911 4.53946452574296 1.35362582640214 8.45551162199541
-20.1850706360557 -13.2633177063682 -12.1069608948448 -9.63261282660745 -4.88816321112893 -7.90597594001077 -3.10659659125588 -2.71391546942971 -0.528879763863305 4.43415963433005 2.62145173332908 8.99779164574363
-23.6537921472029 -18.8068721337752 -16.2035014672713 -15.2585055871443 -11.0762107415633 -10.7269656701521 -6.61399722532792 -3.51089740232988 -2.68481135801835 3.42601704163985 -0.120621447129682 7.70546745820479
-23.7061620018699 -18.249390151284 -14.7200627587058 -13.8862881920554 -11.5322480461814 -10.8799958489158 -5.15033962943337 -3.62980892874978 -1.46825840689919 3.91307017586448 0.708796951987527 7.69916674874046
-10.5551386919889 -6.20143233212558 -9.08959875973788 -12.1600104418668 -8.56801710995761 -5.9529505816373 -3.04169188412753 -2.53858290585605 -0.195332631197843 4.90303410616788 2.62598122683438 9.83757390108975
-10.2150059873408 -5.86107074564153 -7.54897128885442 -8.39932262247259 -4.28323375528509 -4.94480144327337 0.369556314294989 1.06127918416804 1.36082256490534 7.631537324732 4.07506740743464 11.416413194483
-6.72876710024747 -4.43368310061368 -7.3822400006381 -8.85316819277677 -4.87504738894376 -6.80558747378263 -0.410453501614658 -1.72833985415372 0.0686476794156157 5.7972319689664 2.30479079159823 9.4891903963956
-12.7571974927729 -6.74894248789007 -8.09495651071722 -8.73647605722601 -4.16917716806585 -6.07814704721624 -0.952735059911554 -3.83762084787542 -2.19363700693304 3.50858009511774 0.556670076196845 7.72013652974909
-15.1760539228266 -10.8390216047114 -9.59104148691351 -6.75320236032659 -2.47028533762152 -7.29516212289984 -0.548799436742609 -1.41671172922308 -1.70762245004827 4.87286766225641 1.43215759450739 8.53127105886286
-20.7727469877763 -14.8622092680498 -13.9814643339677 -9.83408159776167 -8.13364405198531 -9.31209940476851 -3.2107047514482 -1.89661593003706 -2.22714037461714 5.04027944044633 1.77650647596879 8.6699162049727
-18.5811933777549 -16.5432333252647 -11.9007162354209 -7.13474028327248 -5.44464247443459 -9.0381197235801 -2.87277739264748 -3.13522665717385 -1.72960036017678 4.64917619011619 1.18789918205955 8.63740403435447
-14.429832276431 -14.1353529063138 -9.18522816571322 -4.94970494183627 -2.59841328534213 -7.62740689190951 -1.63140278729525 -3.37254124554721 -1.5371149149808 4.62968081561002 1.61762446490201 8.30501193133268
-13.1120317979292 -14.2730272813277 -13.1014307542281 -11.1627234025435 -7.21829019026323 -7.14620767073198 -2.32292542891069 -2.26291451887651 -2.92070374922319 4.47933592362837 0.20588316483931 7.6712609724565
-11.8067786823619 -16.2559211384166 -13.1155440937389 -15.0557563434948 -11.2391345630993 -7.83461643565785 -4.45830990184437 -3.45084263194691 -1.46287227977406 5.0222036708485 1.35021136890758 8.82465861927379
-15.9682715676048 -16.9615348122337 -12.8757003090598 -8.98213989951394 -7.88142235495827 -9.48099549033425 -3.88551933982156 -4.01921303488992 -2.40672333457253 4.45927970192649 0.392879173972389 7.87726943276145
-16.2979485338384 -17.7760178392584 -14.4699227159674 -10.4368416612799 -6.715717012232 -7.25077026540583 -2.24329727346247 -3.25648468190974 -1.96048134023493 5.60358077829534 1.45133239572698 9.34393150156194
-16.6179058768532 -13.3973477103493 -12.6784184195779 -12.4824993827126 -7.82699515602805 -9.05717208168723 -3.34655883095481 -2.93106391213157 -0.753989479758523 5.07442639090798 1.1372992775657 8.28233502127907
-23.308217421445 -17.1120733174411 -15.5782789143649 -12.8690847310153 -9.18179072466764 -8.51075686541471 -2.82642687884244 -3.16983927813443 -1.6517652424899 4.93770752820102 0.630217179385099 7.95959721478549
-18.1378934253346 -15.3528554309498 -13.9263722766529 -8.91407941471447 -7.4249570239674 -10.9427068103444 -3.41658567081798 -4.55023358951916 -2.96830533634533 3.50852228511463 -0.626399742473257 7.28715635646473
-20.4087476383556 -12.6188993107189 -10.9532289158214 -6.40418144572865 -4.50396057475697 -8.97928711284291 -2.06017204631459 -3.78540130962025 -2.47655960429799 3.99050048481334 0.630433117259631 8.55758098255504
-19.5161321293224 -16.2227513920177 -14.0591504703869 -9.90848518718373 -5.74833084453236 -8.83085800517689 -2.18305183757435 -3.27317024577748 -2.29306961406361 4.24330352436413 1.20478652607311 8.79905818592418
-16.3626011154868 -14.2572582504966 -12.7141636154868 -10.1257618210532 -6.10192568518899 -6.183167292855 -1.55313952185891 -2.41030962683938 -2.41355593421243 4.87160317681052 0.907050297477028 9.52434937737205
-13.3756730773232 -12.1862542845986 -14.5782792784951 -12.052182934501 -8.12893464348533 -6.7584378936074 -1.13816048882224 -3.55995919487693 -2.98417832634666 3.95535299994729 0.0440256378867403 7.26585314490578
-15.9970379656011 -12.1231861894781 -15.1845913713629 -12.3425198381597 -8.37956245595759 -6.47732170278376 -1.00116546804255 -2.80735023671931 -2.88042076284235 3.99716560190374 0.41930381601507 7.78868572061712
-18.9765738834034 -13.6794661868702 -11.0079287875782 -7.7506141055714 -3.69285195957531 -7.85823434482921 -1.09661286960949 -3.23624604832042 -4.36039155613292 3.48384481776844 -1.39870065342296 6.00452619899403
-20.2293143965981 -14.6168037154458 -14.9732261397622 -11.2117191054604 -8.59418065331199 -6.02119595787742 -1.54844243309715 -3.38707120201805 -5.05803639672019 2.62329523780129 -1.95965535423973 5.05558245398781
-16.8271901564165 -14.2393033461137 -10.7592885450883 -6.04636549516158 -4.05342268510298 -7.68847250504927 -1.53209852738814 -3.86707663102584 -4.26476072831587 3.45931649641557 -2.17416739030318 6.89086938337846
-19.3764013810591 -13.7580313249068 -11.5963758988814 -9.84955354170366 -4.97469277815385 -8.75741906599565 -2.37092919783159 -3.5473913712935 -4.62910027937455 3.06155447526412 -0.912711576981977 6.79564623399214
-18.9623047395186 -14.2425781770186 -10.3367859406905 -10.0256363435225 -4.80831685499712 -8.78581395582719 -2.18588414625688 -2.39217153029009 -3.7063347382979 4.44333967729048 0.35772356553511 7.73162016435103
-18.8111344164068 -14.9953995531256 -11.7526932542974 -10.1155606096441 -4.75512512380427 -8.93872268850153 -1.98463447744196 -3.16255386525934 -4.07243164235895 3.22097579782659 0.1302546674555 6.71289817636663
-20.9657164313576 -16.7882757880471 -14.7505140998147 -10.7157469489358 -7.67303759834983 -10.7425318457864 -3.42798526070335 -4.67668254158714 -4.14244181893089 3.05863468863747 0.0561570427634486 6.32973854758523
-16.0642121748491 -15.8816636518999 -10.1314195112749 -6.19211897416548 -5.94683393998579 -9.94423422379927 -2.63024649186568 -3.17167410417036 -3.14991125626997 3.77292314009233 0.931679396195847 7.9917761369185
-16.4547224651683 -17.8457480083812 -13.7526693951 -10.9245863567699 -6.13016802180897 -9.62216478694569 -2.58689981807362 -2.47424417842518 -2.9258356701244 4.27049535404552 1.88492673527111 8.77439302097667
-16.9628131346269 -15.9597957090898 -10.1881892637773 -6.85957788987593 -4.10837816758589 -8.93296694322066 -1.64553713365035 -3.8042724089189 -3.30819201035933 3.89597249464555 0.969010595841841 8.20839524702592
-16.8486837387085 -14.9873289108276 -12.9193166732788 -11.1339487075806 -5.93822231292724 -9.26277675628662 -2.02246036529541 -3.75728168487549 -2.08993663787842 3.98624858856201 0.686106300354005 7.99391326904297
-16.8378398461775 -15.8276889367537 -10.0987422509627 -8.53085589842363 -4.48381305174394 -9.55723071531816 -3.51348758177324 -3.28844905333085 -1.69093585447832 3.7164890722795 2.63523220582442 8.35963463349776
-18.9604501377453 -16.6988801609386 -12.3393830906261 -8.20750137675892 -6.44834610332142 -9.37725540507924 -3.48154922832142 -3.52917953838002 -0.967007602344861 4.18477538715709 2.69662383686412 8.49660113941539
-14.1532921877774 -16.2773614016446 -11.4321122256192 -7.24385119351474 -7.16771937283603 -9.6636719790372 -3.21578265103427 -2.03885889920321 -1.19314433011142 4.86649941531095 3.38111447420987 9.09110402193937
-13.9812267130071 -19.0891597574407 -15.8625209634954 -12.4741199320013 -8.16024473363703 -10.1179492777044 -6.8075645273382 -2.58806493932551 -1.328816205805 4.43130609338934 3.11576196497137 9.01678582971746
-16.7425800670277 -16.9640690196644 -14.2642856944691 -9.81978572498668 -6.37764705311168 -9.96276630054821 -4.86799396168102 -3.64116634022106 -2.15373958240856 3.5713904987682 2.35940014232289 9.20876346934925
-10.6799519192089 -17.709918273579 -14.767894042622 -11.3329804073681 -6.92557836879383 -9.99863745082508 -3.15731741298329 -2.83876539577137 -1.8635704647411 4.68639825474132 2.88889764438976 9.82096265446056
-11.3236882990057 -18.9790532892401 -15.6357572382147 -12.8240735834295 -8.13190439397638 -10.2728936975653 -3.3559511011297 -3.99475839788263 -1.07277277166193 3.96495076959783 2.18441602533514 9.95139238184149
-17.1066434860229 -22.3869817733765 -19.0676725387573 -14.9388998031616 -12.1971738815308 -12.317466545105 -6.07805233001709 -4.67831211090088 -3.74159412384033 1.97622318267822 0.613247108459472 7.96590538024902
-18.3049470554699 -17.9553300510753 -16.5928651462902 -12.7274896274913 -9.90947548259388 -12.3906175266613 -4.86232582439076 -5.39602867473256 -2.58363548625599 1.93242248188366 0.886283718455921 8.67913993488659
-18.8363457853144 -17.6477547818964 -16.4100190336054 -11.7793275052851 -8.74551402872259 -12.1669312650507 -4.02919017618353 -4.62639438455755 -2.63879978006536 2.79881656820124 0.817739373987372 9.25173271352595
-17.5760012713346 -15.1652804461392 -13.3962374773892 -8.44668112668124 -6.85649405392734 -8.98617468747226 -2.85499678525058 -4.0818339434537 -1.4154521075162 3.75252427187833 1.52672089663419 9.46591176119718
-16.9629287719727 -18.3798027038574 -15.9740715026855 -11.3309631347656 -8.22511100769043 -9.90677261352539 -3.49603652954102 -3.49593353271484 -2.38934707641602 3.59737586975098 1.33745002746582 9.07174873352051
-19.254242030057 -12.9277497204867 -14.1318360241977 -9.14137086001309 -7.46731194582852 -9.64380463686856 -3.74317559328946 -3.11612900820645 -0.111499873074617 4.76867667111484 2.58338156613437 9.51862135800448
-17.2024769522927 -11.7765774466775 -11.7131886222146 -8.10215613625266 -4.82336089394309 -7.67999312660911 -4.06354186318137 -3.71938941261985 -2.04066512367942 3.53808548667214 1.86852791526101 9.1810040734031
-19.912032734264 -17.2346340526234 -15.3135677684437 -11.7542148936879 -7.33843387256969 -9.50683368336071 -4.08126414905895 -3.47452129017223 -0.357940327037465 4.39088093150746 3.11477695811879 10.0939248691906
-17.7565037553961 -12.8589207475836 -12.1734921281988 -9.96144073659724 -5.60034340078181 -4.62149971181696 -0.353892976587471 -2.47593277150935 0.00704986398870133 4.82135803049261 2.49539977853948 10.5762122327631
-20.2939535834573 -15.1590582587502 -12.6754919745705 -10.5798250891946 -5.40286509773948 -8.36089007637717 -2.36901728890159 -2.52687709114768 -0.287562058188698 5.25079472281716 2.90069897391579 10.9059813759544
-16.987616408955 -12.1173733364452 -11.1937531124462 -8.40574156154286 -6.11548124660145 -8.98519598353993 -3.88440023769032 -2.0309418331493 0.19775880466808 5.41555322300304 4.01870645176281 11.0697604526173
-11.1871198914268 -17.7707151673057 -15.4043020508506 -10.4678434632041 -8.39466231086037 -10.049542834542 -4.83752196051858 -2.9881757996299 -0.223401477120138 3.80939538262107 3.5573278167031 10.2997489669106
-7.97202648683028 -14.584893842177 -11.7569405035539 -8.21809925599532 -7.7723671392961 -9.40081562562422 -5.09086765809493 -2.293124814467 0.440286974473434 4.13348041014238 3.87440524534746 11.3006957574324
-7.15867417075417 -14.372308661721 -11.9978846810081 -8.59416191794655 -7.24838249900124 -9.45142548301003 -5.46585839011452 -3.40139572837136 0.0913525321266881 3.32731444618919 3.41916091225364 9.47076136849143
-11.7661773855036 -14.8974220449274 -8.56040689294989 -6.46314737146551 -8.36265489404852 -9.38236924951727 -4.99278375452215 -3.31752511804754 -1.20306321924383 3.60389211828058 2.15337446386164 9.05137327367609
-8.05708285245029 -14.4568116274747 -13.3951737490567 -9.70042963894931 -9.96846934231845 -10.5040967074308 -6.39115687283603 -6.1677548495206 -2.07065936001865 1.98721150484952 0.393793383511628 8.48902539339932
-11.5065147833391 -18.7258484320207 -17.6828339056535 -12.6298057989641 -11.374684567885 -12.2756912664934 -7.32994389100508 -5.36841320558028 -1.98078465028243 2.56812549070878 1.30875277952714 7.7898814721541
-10.5718307841908 -17.3147354472767 -16.6765327800404 -14.6906471599232 -12.6653061259877 -12.1670189250599 -7.93882373463024 -4.99412349354137 -2.34028628956188 2.53992267955433 0.160268748890271 7.2489165912975
-16.8819585886869 -18.6212354746732 -18.3445325938138 -15.5281225291165 -11.1338201609525 -11.300518616763 -4.92201672467318 -4.98895131024447 -2.55261670025912 2.35075511065396 1.17948474017057 8.30071581927213
-10.8082015904513 -17.1554344090548 -16.557637015256 -13.2510192784396 -9.64194945422086 -10.0795581730929 -4.83285407153043 -2.78066901293668 -1.58964804736051 4.45453759106723 1.79470177563754 9.47671242627231
-7.64822059111162 -14.0003972573714 -14.8399320168929 -13.2714086099104 -9.0758786721663 -6.85333114103837 -4.86891227201982 -0.965330652757125 0.159863896803422 5.87416405244307 3.78858894868331 11.2309822516008
-11.1865239836953 -15.4555154540322 -16.7975068785928 -14.5751901366494 -10.6583963134072 -8.11521966240623 -6.58879525444724 -2.25597817681053 0.372945239327169 4.7440580628135 3.49256842353127 9.88781969764016
-15.2016296993602 -10.3400440822948 -15.0616493831981 -14.596702636372 -11.9771347652782 -7.71394926417958 -6.80941778529774 -2.08056646693836 -0.348556579243052 5.42342656742443 2.43326371799816 10.3030108798634
-16.1088217041709 -11.9399679444053 -14.7223318360069 -13.2105177185752 -9.5852258942344 -7.77964956977151 -5.53811819770119 -0.582843615792015 0.115886852957985 5.685653851249 2.54910485527732 10.134667561271
-15.0154592600736 -12.2056486216458 -15.8330022898587 -14.7691671458158 -12.5298139658841 -8.17957325848666 -10.1125623789701 -5.11206074627963 -2.64914151105014 2.95345286456021 0.891038695248689 8.2496354970065
-11.9434001489119 -10.0313270135359 -14.2813365502791 -14.5787646813826 -11.4887435479598 -8.35717463926835 -5.86927867369218 -2.85884356932207 -1.45095706419511 4.5308554129167 3.47327351136641 10.2121565298601
-18.7809413042935 -15.6937907305631 -15.4748232928189 -13.2273257342252 -12.4604647723111 -8.83220892819491 -7.61066084775058 -3.31238585385409 -1.91653853329745 4.51094979372892 1.45551461306485 9.69035882082852
-16.1079971746965 -10.271205182509 -9.35769962830977 -9.37928509278731 -11.7078354315324 -5.40363621278243 -6.2644398169084 -2.26863598390059 -0.61475872559981 5.91326880888505 3.024111513658 11.5825374169783
-15.0437139771201 -10.7713026306846 -10.8486646912315 -10.0207113526084 -11.8951620362022 -6.55798666693947 -7.46179526068947 -3.54778235175393 -1.49134199836037 4.57015473625877 1.81084878227928 9.97049481652
-11.4675474340265 -4.58242513483221 -10.636448877508 -9.81558133905584 -8.29618932550604 -6.67397214716131 -5.64919759576971 -0.287234323674983 0.0756635492498212 6.49943063909357 3.79504678899591 12.4052076166326
-12.2266747734763 -7.8283860466697 -14.1729256890037 -13.6654717705467 -11.7614457390525 -8.14531491019509 -6.68158886649392 -2.4832818291404 -0.35160038687966 5.32923438332298 2.86468913338401 11.187500260093
-11.37542775761 -7.76741078983654 -12.6269135821949 -13.7648187030445 -11.8657784808766 -6.49218228947032 -5.15945485721935 -1.9217057574879 0.0375876079906128 5.32763525355946 3.41025873530995 11.5385632168163
-6.98064980940385 -11.1879595323042 -13.4345339341597 -12.1767443223433 -9.99718461470171 -5.87622819380327 -3.63223252729936 0.241682191328568 1.31441702409224 7.27116980119185 4.02695478959517 12.3763925032182
-9.45190503380515 -14.0858791091225 -16.1188419081948 -14.6758716323159 -12.1932437636636 -8.18325116417625 -6.40286900780418 -2.06838490746238 -0.0721843459389433 5.42359564521096 2.84190485694192 10.9907076142051
-11.2808873089877 -12.2165905865756 -15.2771679791537 -12.6743962201205 -8.74626320925626 -6.57832879153165 -1.56082696047696 -0.677648249539462 -0.298614207181064 5.84144812497226 3.53546172055331 11.662112530795
-19.21755844463 -15.37820297588 -15.7480455051769 -12.6630273472179 -8.88279014934193 -8.04361397136341 -4.46773392070423 -0.669430316578257 -0.0111528049815774 6.32962936054577 3.91292899738659 12.1828760493885
-14.9535739898682 -11.9738185882568 -13.7095363616943 -9.74968605041504 -6.20056419372559 -5.18604736328125 -4.59306793212891 0.697159957885741 -0.344462203979493 6.72108192443848 3.22844429016113 11.8771745681763
-9.38663840727373 -12.3034570260481 -10.4836556954817 -7.34210372404619 -7.86652923063798 -6.72208381132646 -5.25570273832841 -0.225127939744429 -0.603639368577436 5.66675209565596 2.04662346406417 11.7003691153093
-7.97873725891113 -7.19420471191406 -12.0271896362305 -10.9607643127441 -10.5577014923096 -8.00160255432129 -3.69749870300293 -0.892435455322264 0.028003311157228 6.46775588989258 3.18714103698731 11.3323560714722
-7.40786004499956 -8.10467362837358 -14.3855040116744 -15.6774008317427 -12.3526823564009 -9.13496041731401 -5.36979318098588 -2.78788018660112 -1.81971192793413 4.53556322617964 1.05151342912154 9.74741911454634
-10.6144928151911 -8.63129274194891 -14.2017616445368 -12.7781929189509 -9.89240495508367 -8.02034036462957 -4.04038087671453 -0.878239076787775 -1.31357042139227 5.8207574670965 1.47748335058039 10.5020728891546
-5.86907966787165 -8.66545494252985 -12.5590744798834 -11.1492863481695 -11.4851437395269 -8.21701248342341 -4.70882232839411 -1.24619301015681 -1.04835518056696 5.80064193552191 1.74250785654241 10.6689166242426
-11.6734978242354 -7.1938664002852 -13.047658590837 -12.12121739821 -12.257375387712 -8.33812680677934 -6.03235593275591 -2.00110021071001 -2.04718938307329 5.17862448258833 0.624313683943313 10.503086419539
-10.5042576703158 -4.85094307986173 -11.7194313916293 -11.3634781750766 -11.2051548871127 -6.78715180483731 -5.1226467999545 0.216241368380459 0.36122084530917 7.31855727109042 3.4321570483121 12.93395615491
-8.86192460493608 -7.15784974531694 -13.5094427628951 -13.4239134355025 -12.8379606767134 -8.42999215559526 -6.08103318647905 -3.13452287153764 -1.83017297224565 4.63418631120162 1.66148047013716 10.0935235456987
-6.62985394217751 -7.15484211661599 -12.8299596092918 -16.2136189720847 -13.5819852135398 -8.18635533072732 -7.04844258048318 -4.11272022940896 -2.12429783561013 4.09983470223167 0.925358078696512 10.2982800223611
-5.29068170027299 -6.51256165937944 -12.2845629258589 -14.4491785569624 -13.896020750566 -8.24954591230913 -7.53538499311967 -3.60146890120073 -2.13535867170854 4.11954702897505 1.18940748734908 10.7028962568803
-9.50032235058871 -6.74304009350863 -11.4726829615506 -14.8714847651395 -13.5666942683133 -8.4475116816434 -7.21373749646273 -3.83379746350375 -1.82867813977328 4.06021117297086 1.48024367419156 10.5283689412204
-10.5220575679432 -6.82698730121959 -12.9709024776112 -12.5411272395741 -11.2724676478993 -7.60853294025768 -3.39298347126354 -3.38160995136608 -1.61339286457408 4.62297054637562 2.19058891643177 10.6130113254894
-8.54854150251909 -5.94810433821245 -12.5250849290328 -14.3376841111617 -11.3062567277388 -6.67630525068803 -7.17377801374955 -3.19477982954545 -0.706624464555219 4.4785924391313 2.73211531205611 10.1005969481035
-6.73812706687234 -5.82694466330788 -11.9842494271018 -12.677769019387 -10.3569854042747 -6.21148522116921 -5.21012337424538 -2.99218590476296 -0.695684745094994 4.9718300559304 2.78734175942161 10.5620094992898
-4.2985049941323 -4.89598767540672 -11.3369609572671 -13.125785038688 -11.0635043837807 -5.25551526329734 -5.67318837425925 -2.03357426903464 -0.0436107375405044 4.83291990973733 3.47614367224953 11.4085777542808
-5.73060352152044 -6.40430957620794 -12.5686257535761 -14.2392266446894 -10.757560079748 -5.33644992654974 -5.71456271951849 -2.96266109293157 -1.31206065958196 3.75950878316706 2.25388973409479 10.3371989076788
-6.86641263094815 -5.12831830111417 -11.5554346951571 -14.8436922940341 -12.580005160245 -6.08976697054776 -6.47994565096769 -3.08839940157804 -1.09091519442472 4.88140536221591 3.06161929043856 11.0313315478238
-6.44327762777155 -5.7222807710821 -11.9137842958624 -12.6222079103643 -10.4316771333868 -5.95184734517878 -6.17702701741999 -1.95339039022272 -1.17919758016413 4.63029643839056 2.76561710184271 10.9215800458735
-8.91500251076438 -5.56599967262962 -11.8626744010232 -13.47230498574 -10.3250347831032 -5.8785454489968 -5.82432715676048 -2.01964347145774 -1.2888294913552 4.55688889243386 2.45213921286843 10.9679454109885
-13.0483420892195 -9.16425738768144 -13.8411124749617 -12.5024474664168 -8.65576968626543 -3.96471248106523 -5.26887355284257 -1.69403109983964 -0.674249987168746 6.03468098206953 2.47732700868086 11.9699779943986
-12.32776259509 -9.06171034899625 -12.3385467442599 -10.0469779881564 -6.57431601611051 -6.88791274157438 -3.29770087328824 -1.80599593249234 -0.290147772702305 6.00189495953646 2.56193543347445 11.8700361338529
-5.16000641042536 -9.70530212575739 -11.976300126856 -12.3651284044439 -10.1141651933843 -7.44031608754938 -4.2676342790777 -2.04279602224177 -0.997334367578681 5.22520744150335 1.58554183786566 10.7694588834589
-4.21231358268044 -10.1976384422996 -12.4940995476463 -13.3323907158592 -10.7094792626121 -8.44309895255349 -2.87674610831521 -3.71742718436501 -2.2589711449363 3.5608416297219 1.12184245369651 9.97707087776878
-0.942250442504882 -4.25104446411133 -6.66018218994141 -9.21888465881348 -9.83814735412598 -7.25255317687988 -1.48306007385254 -1.73805160522461 -1.54517860412598 4.46939353942871 1.24888496398926 10.8362939834595
-1.37439825751565 -5.00608923651955 -6.19655516364358 -10.4719038269737 -12.0276174805381 -6.40202810981057 -2.73401358344338 -3.66528418280862 -2.35554602362893 4.32522103569724 1.04135606072166 10.4514798857949
-8.73190477544611 -7.5732419794256 -8.97746256048029 -13.9918954675848 -13.5319574182684 -8.01096132451838 -3.98047235662287 -5.59718874151056 -3.76514414007013 1.90540715997869 -0.387935430353338 8.47635003870184
-8.18830096504905 -11.6546610572121 -10.8941267707131 -14.2554835059426 -11.7807062842629 -7.50836932442405 -3.65581118843772 -4.4417570807717 -2.04978549263694 2.91419232108376 1.10479557730935 9.88581860282205
-11.5839894641529 -12.8040097583424 -9.25686391483654 -9.34887441288341 -5.69647725712169 -1.84820874821056 -3.5341122974049 -3.52584775577892 -2.30733808170665 3.84580294002186 0.638655341755261 9.99977938045155
-10.1944813901728 -10.9131207639521 -8.83324481790716 -8.41858913248236 -4.58803798502142 -1.54777004068548 -3.54151393716986 -3.4847016507929 -2.82766010111029 3.83731220418757 0.23321674520319 9.55196998769587
-12.3548658717762 -12.2502821315419 -9.76119979511608 -8.69322188984264 -4.27743896137584 -1.61825164448131 -4.70963653217662 -4.50358756672252 -2.15436347614635 3.63719383586537 0.919159091602673 9.74077621806752
-14.8887891335921 -13.643843607469 -7.58741088347001 -7.71786780790849 -2.50550551847978 -0.0563478036360294 -3.72628493742509 -3.88818831877275 -1.89032836393876 3.70563034577803 1.33650879426436 9.44802860780196
-13.8606599200856 -10.2497361529957 -7.29220899235118 -6.95954831730236 -2.44613584171642 0.243628181110729 -3.86169370304454 -4.1520150531422 -2.29394467960704 3.80739847530018 0.56769815791737 9.2158581386913
-9.45098072398793 -8.43597942699085 -7.1340556751598 -6.2835860859264 -1.37368923534046 0.527372776378286 -4.34819370616566 -4.14709431041371 -2.8773360859264 2.84303706776012 0.20720523487438 9.02142470966686
-12.3898813334378 -9.55126591595737 -9.13138409527865 -7.13808842572299 -2.65202160748569 -0.617979249087249 -4.36237164410678 -5.6079198923978 -3.71085186871615 1.53509120074185 -0.748987397280608 7.88215331164273
-11.0446766679937 -8.06300628835505 -8.34535110647028 -8.52682960683649 -3.77357757741755 -0.752900010889228 -4.85334289724177 -4.86067665273493 -2.39344871694392 2.79895889108831 0.423602216893975 9.16761886423284
-10.5062193957242 -5.20159102353183 -8.27601958188144 -6.65565443905917 -2.38561201962558 0.0874867352572366 -3.26603651913729 -3.97222853573886 -2.13514090451327 3.77054261294278 1.74488686648282 11.5696263226596
-9.90893025831743 -4.13742871717973 -7.29457898573442 -5.71734853224321 -1.04138226942582 1.25438646836714 -3.11208196119829 -2.86574597792192 -0.578590826554731 5.00632910294966 3.41704515977339 11.9979644255205
-10.1920536127957 -5.4222000208768 -8.98471718701449 -7.37551003369418 -2.51194268139926 -0.463625725832852 -4.8680008021268 -4.75466805371371 -3.35741501721469 2.53688544360074 0.289431754025546 9.57356280413541
-9.02326734716242 -4.45951421911066 -8.17902334386652 -6.27015455419367 -1.83592947179621 -0.176499921625311 -5.48645742589777 -3.38502653295344 -1.06212766820734 4.12670747583563 2.70574800317938 11.6581548864191
-7.41553422754461 -4.34909936731512 -7.38153573816473 -6.69526025598699 -2.48484727686102 -0.0837204152887523 -5.48230287378485 -2.83142968958074 -0.937422960454768 5.62068918401545 2.95847013646906 11.646482259577
-9.76591105027632 -6.70607943101363 -7.22424501939253 -6.35648531480269 -1.37320131822066 0.395784430070357 -4.71824068589644 -3.93015284104781 -2.24732203050093 4.03321271376176 1.39731030897661 12.3001938386397
-8.85056467923251 -4.0450856295499 -7.91585131558505 -6.0422551241788 -2.12545748623935 0.381096163662995 -5.21177454861728 -3.96659632596103 -1.85700961026279 3.6320383938876 1.82602719393643 11.5454495343295
-10.4247014305808 -5.1217095635154 -7.87178204276345 -5.77671025016091 -0.807794310829856 -0.110297896645285 -6.35953686454079 -4.87187359549782 -3.2251031182029 2.7579348304055 0.466175339438699 11.1496660926125
-9.62449514215643 -4.28839742487127 -8.75777875726873 -7.16351377313787 -2.68800794428045 -0.605850809270684 -5.68252240961248 -3.4324423009699 -3.04351674860174 3.61481416875666 1.95387399846857 12.3214830225164
-10.6177059346979 -5.97350847070867 -9.66168748682195 -7.62202607935125 -3.12640535181219 -0.936780565435235 -6.56258928125555 -4.88300477808172 -3.86302148645574 3.07294119054621 0.647520429437812 10.8776620691473
-10.1808852109042 -6.60412968722257 -7.35232533541593 -7.05460537997159 -2.50373257723722 -0.587396517666903 -5.30066098299893 -3.61911954012784 -3.61944760409268 3.28301821621982 1.04702769192782 11.0474063006314
-10.1667942047119 -6.48978652954101 -8.50803604125976 -7.46991577148437 -2.82800712585449 -1.170263671875 -6.08430709838867 -4.39440765380859 -2.79499473571777 4.06255111694336 1.03156433105469 10.5169664382935
-7.59318775697188 -4.52385944886641 -8.75434345765547 -6.16850513978438 -1.2792820410295 0.294587664170699 -4.45238918824629 -3.62623257203536 -2.32479519410567 4.8164964242415 1.35907893614336 10.7708383126692
-7.5520768252286 -4.0994687167081 -7.81163454922763 -5.60033274563876 -0.923244961825283 0.429517260464756 -3.95416308316317 -3.84974528225985 -1.97729540738192 4.55734395113858 2.15334080782804 11.5810189160434
-6.51978216171265 -7.59584722518921 -9.18702039718628 -6.21487150192261 -2.10390768051148 0.509484195709227 -3.66054258346558 -3.38936719894409 -1.85208806991577 4.85479440689087 2.18468561172485 11.6941393852234
-7.87938254963268 -8.86997169147838 -6.01805823932995 -8.0275129665028 -4.36016601215709 -0.594359814036977 -3.01844924579967 -2.33006232868541 -0.0520452846180319 6.01500088084828 3.52783638347279 12.471482814442
-8.05423336029053 -8.7160737991333 -8.88817195892334 -8.8726957321167 -6.1405351638794 -1.21614246368408 -2.24737720489502 -2.13188724517822 -0.561956214904786 6.06390399932861 3.91591281890869 13.2278973579407
-11.7389994187789 -10.4850702805953 -6.36301522688432 -8.47900300459428 -5.7280970139937 -1.56423860029741 -1.20470719770952 -3.3497839494185 -1.30685716108842 4.98814100785689 1.55003065629439 11.9390687422319
-10.657013537667 -7.40733778693459 -5.42147886969827 -6.38172972419045 -1.88440001227639 1.22115266106345 -2.17861616828225 -1.74480116584084 -0.658768298409203 6.02999150536277 2.47470605156638 12.5436567046426
-7.37070924585516 -6.92714006250555 -7.06468469446355 -6.02747041528875 -2.7309063131159 1.07253568822687 -1.4326828176325 -2.77419168298895 -1.3988521749323 5.04895895177668 1.81746404821223 12.5978385751898
-6.38571066422896 -4.76122755570845 -5.97289938493208 -5.73334784074263 -4.01281256242232 0.252114347978072 0.248408369584517 -1.96614737077193 -0.717856355146928 5.82114510969682 1.9210672898726 12.9655228181319
-6.64613661332564 -4.47556242509322 -5.21594748063521 -3.8841947035356 -1.2475808577104 2.41108575300737 0.106138853593308 -1.33095297379927 -0.83898863358931 5.49334016279741 1.31672540144487 12.5165049119429
-8.10170247338035 -4.19563748619773 -6.04149892113426 -5.11358144066551 -2.55983426354148 1.71862528540871 -0.670319340445779 -1.63389851830222 0.0581104538657442 6.39024470069192 3.18218538977883 13.6335465691306
-7.17553510665893 -4.28708829879761 -4.96541585922241 -5.03241338729858 -1.53961553573608 1.63727197647095 0.367416477203371 -1.44892492294311 0.23481378555298 6.30882749557495 2.94561586380005 12.5835457801819
-6.9412110155279 -4.13923957998102 -4.15877845937555 -4.27340629751032 -1.02094581777399 2.77578613107855 1.02342483347113 -0.375903398340398 1.28655502145941 7.36324283426458 3.99438354318792 14.9450137311762
-5.56559724807739 -4.70562143325806 -4.87915964126587 -4.59809274673462 -1.79742021560669 2.32174139022827 1.38334875106812 -1.45871133804321 -0.0296761512756341 6.33166151046753 2.36623792648316 13.2217839241028
-6.38000009710138 -4.25731943303888 -4.84395692998713 -5.19480226690119 -2.41372011358088 2.02089597528631 0.722264307195491 -0.971297246759587 0.453515070134944 6.57132055109198 3.37099935358221 14.3207831556147
-7.41843696074052 -3.67325683073564 -4.51940436796708 -3.1024655862288 -0.084662394090131 3.17306618257003 0.971119924025103 -1.4268121285872 -0.252299265428022 6.21180920167403 3.26161293549971 14.2517195181413
-8.18766998811202 -4.30075668855147 -4.81538795991377 -5.38888382478194 -0.716905827955767 2.64782119230791 0.181030039353804 -1.17738747163252 0.192361597581343 6.31833434538408 3.34657264189287 14.5710523171858
-4.95392012162642 -4.73932814164595 -4.22386145158248 -3.93494200272994 -0.677663560347124 2.93833184675737 1.56104684309526 -0.855560059980913 0.408426527543501 6.505303625627 2.68658662275834 14.2522609277205
-4.29783075506037 -4.44217317754572 -5.575908834284 -5.75078027898615 -2.1773492639715 0.565637415105645 -0.844131643121894 -0.698656255548652 0.00474721735173844 6.9313286001032 3.33624440973455 14.4275444204157
-6.09568266435103 -4.12241224809127 -7.54898886247115 -5.41087393327193 -2.74723867936568 -1.56873945756392 -0.722740693525836 -2.07889799638228 -0.472252412275836 5.84036775068803 3.08779283003373 12.9996285005049
-5.28065154335716 -4.58429572365501 -5.52932212136009 -4.41631552956321 -3.62914702675559 -1.25313422463157 -0.279303047873757 -0.682922814109109 0.976661231301048 7.19830563285134 4.60027840354226 14.702868010781
-4.36061566092751 -4.73164265372536 -7.21905224540017 -6.40116970755837 -5.40606777884743 -5.27779476859353 -2.18330853202126 -1.18581288077614 1.19746882698753 7.02122981331565 4.69311625740745 14.930820534446
-5.01230246803977 -8.26679618141868 -8.90761763832786 -6.11109740517356 -4.1436691977761 -4.86717040322044 0.578699042580343 -0.0719910361550085 1.23989098288796 7.31562988974831 3.92486756064675 15.3529676697471
-8.75905689759688 -4.03867992921309 -8.89827808900313 -7.94462284608321 -4.93130764527754 -1.35543903871016 2.2538348718123 0.587990908189255 1.41347232298418 8.61724200682207 4.6023627801375 15.2632805390791
-6.44059431769631 -4.93543875434182 -5.73134672858498 -4.60916769721291 -1.6116663239219 1.95531594536521 2.8011697509072 1.6783727385781 2.1213773467324 9.13812005303123 5.090074894645 15.61295783303
-8.81280761198564 -4.28915076689287 -5.37024741606279 -5.76629882292314 -1.89187102751298 0.557975240187211 1.43263573213057 0.155150838331743 0.722276158766313 7.65372318788008 3.29911942048506 13.8056945280595
-8.28409430763938 -1.74214789650657 -4.63075682900169 -5.2598499991677 -1.97858474037864 0.633904959938743 3.02526428916238 0.92759087302468 1.03299477317116 7.79692032553933 3.63852074363015 13.7156090996482
-7.06774487061934 -2.87140430970625 -8.17059101624922 -9.69526829286055 -5.91708721681075 -3.05620922608809 0.959375719590621 1.36730800108476 1.55412135557695 8.3216851754622 4.2266791863875 13.4937718911604
-7.04108910994096 -1.70983033613725 -6.69279389814897 -10.504410795732 -7.32136826948686 -3.37910943464799 -0.0719557328657672 1.94291395707564 2.44715017838912 9.06725782914595 5.87183851762251 15.1612638906999
-8.22967635068026 -2.78264151486484 -6.62124358090487 -9.84329520138827 -6.31479369076816 -3.50881491574374 0.761580363186923 1.14148987856778 1.27614296999845 7.83031453219327 4.32561768618497 12.2510155591098
-7.09535167867487 -3.05329845601862 -6.15869472677057 -9.28713367635553 -8.11003254110163 -3.54368351156061 -0.594628793543034 0.585003393346614 1.20073558633978 7.41455222910101 4.22907687967474 13.7024383718317
-2.68012935465032 -2.73339206522161 -7.04110271280462 -9.62572795694524 -7.84128696268255 -2.40965778177435 -0.165200536901299 0.823616678064521 1.83871334249323 7.92197387868708 4.80645054036921 13.7477461641485
-11.9655511942777 -6.39038449200717 -11.5680597391996 -11.3930757609281 -8.67569523724643 -3.97445088299838 -2.52889233502475 0.651987257870761 2.2565690907565 8.47425765124234 4.92098349657926 12.5032226475802
-14.880953355269 -9.10806135697798 -13.2521424727006 -11.3937859968706 -7.70702223344283 -4.16054586930709 -1.44701628251509 0.442651228471235 1.7509989304976 7.74443669752641 4.44620461897416 12.8289055390791
-18.2997461492365 -14.0520960027521 -8.71563779657537 -9.92336904352361 -6.74914228265936 -1.84475957697088 -0.956760996038263 0.167790777033026 1.26681841070002 7.43534124547785 3.88536775762385 11.8010982340032
-16.4305131652138 -11.693971417167 -10.0699975707314 -9.76770188591697 -7.44821526787498 -3.17170312187888 -2.50063493035056 -0.85592438957908 1.27073500373147 7.02423498847268 4.74322149970315 11.6738102219322
-13.0205319317904 -7.72881440249356 -9.48358849612149 -9.58485726443204 -6.28232697573575 -2.08150796023282 -1.35925416079434 0.227041920748626 1.71805067929355 7.76979895505038 5.25170775326816 12.7148568240079
-17.1888370860707 -13.3716259349476 -8.65760425220836 -11.1559849132191 -8.69026378284801 -3.84017947803844 -2.20656779896129 -0.0975056041370728 1.54849239696156 7.33073040355336 5.39954277385365 12.2993926655162
-15.8822770032016 -9.95651291933927 -7.07497262087735 -10.3526673230258 -9.70909737673673 -6.1291108044711 -2.07052086916837 -0.603172770413487 0.104400166598232 6.44146490964022 2.64561987790194 12.4055743304166
-18.4070195458152 -17.4724683068015 -12.2274083397605 -12.1522435448386 -9.20938008048318 -6.02066891410134 -1.68002789237282 -0.665095259926535 -0.474583556435324 5.77545554421165 1.7429762580178 10.315136978843
-15.6718330123208 -17.6577415206216 -13.2054862715981 -12.261535618522 -9.45825955651023 -7.1275806166909 -1.17933461449363 -2.35742947838523 -0.356107685782693 5.30083468177102 2.16182711341164 11.243705775521
-14.4985489845276 -11.6178154945374 -10.7258591651917 -8.97535753250122 -8.40957117080688 -4.36755037307739 -0.0627942085266113 -0.0081181526184082 0.490020275115967 6.46663999557495 2.63540983200073 12.2410674095154
-14.3114036993547 -16.1350082830949 -12.697409100966 -11.6980385260148 -8.35750813050704 -4.26582378907637 -1.67178005738692 -0.39908260865645 -0.236298032240434 5.81722217039628 1.3936973138289 11.0454364343123
-18.531864044883 -14.2401922919533 -9.6133002021096 -10.8902376868508 -8.20075785896995 -3.64040362618186 -1.51958834908225 -0.784667847373267 0.835397841713647 6.36027252890847 3.38248455741189 10.6114531777122
-17.4519606850364 -15.8291121742942 -10.6801787636497 -12.013133170388 -10.1401644966819 -5.66160118796609 -2.88791001059792 -1.58228409507058 0.706021187522193 5.82832228920676 2.4713848807595 11.1749390342019
-11.410974407196 -11.0632323265076 -5.51580038070679 -9.25644292831421 -8.88700284957886 -4.02650442123413 -1.72114553451538 -0.501874828338622 1.43359575271607 6.50956735610962 3.75956163406372 12.9651781082153
-16.0971734480424 -10.3556230024858 -12.5937859968706 -11.520105119185 -7.90485930009322 -6.52851080460982 -1.62824034257369 -1.08858847184615 0.0386297746138133 6.325465445085 2.21356416182084 11.5645582719283
-14.4421219132163 -10.2644123337486 -12.3969787857749 -11.3083881638267 -7.51231234290383 -4.31506197669289 -0.138063838265158 0.999272892691874 1.49017865441062 7.15231854698875 3.87414319298484 12.4922486045144
-13.0499536774375 -8.37251112677834 -12.2645380280235 -10.82156012275 -7.59477255561135 -6.10248778083108 -1.36204741217873 0.444370053031228 0.640798351981424 7.42991425774314 2.97795655510642 11.9804828383706
-7.12948614467274 -5.69037252772938 -11.9116478573192 -12.2201271664013 -8.52833372462879 -5.10903745998036 -1.07665258754383 -0.541273177753794 0.67294305454601 6.25160401951183 2.28589433323253 10.407414375652
-3.08893235813488 -7.09708436619152 -11.236761413921 -9.77613671909679 -7.72861322056163 -5.64981874119152 -0.772560440410267 0.0790783535350457 1.23007933009755 7.09242407191883 2.69959036220204 11.3668247829784
-1.00614867643877 -4.73042617277666 -9.57187591032548 -9.3573583169417 -6.85694632963701 -4.10352263884111 1.36327805085616 1.59373726411299 2.3798529104753 8.57779469056563 4.4016748861833 13.345072408156
-5.3123349536549 -4.78965467106212 -8.84105199467052 -8.52557271610607 -3.69168752323498 -4.83695500980724 2.28405863155018 -0.363369881023061 0.505503715168345 6.5081806789745 1.98991304744374 10.5842562328685
-3.13413141424006 -4.9988450830633 -7.57242868596857 -4.97516725713556 -0.34500406438654 -2.64103792363947 3.04771711176092 1.29415799921209 1.64191533868963 7.66715051477606 3.02185155695135 11.3999080831354
-2.13530576012351 -2.77529942772605 -7.62994611046531 -6.9617561080239 -2.98415982506492 -3.06351697228171 2.18516695716164 2.04503023841164 1.34865343787454 7.06369459845803 2.65508616187356 11.8882833740928
-3.26932841214267 -2.7467473116788 -7.24740534695712 -6.60581904324618 -2.26778536709872 -1.19355517300692 2.14532345858487 0.68441838351163 1.22880620089444 7.2667557629672 2.51540440646085 11.5572697552768
-3.15766286849976 -2.12964200973511 -6.43351316452026 -5.4242148399353 -4.20097684860229 -1.01473188400269 2.67231798171997 2.66891717910767 2.7358078956604 8.60504102706909 4.17222452163696 13.7519755363464
-5.24438840692693 -4.8332479650324 -6.26375943964178 -3.77948743646795 -1.56516248529607 -0.720769708806817 2.94399851018732 1.48074548894709 2.21518152410334 8.05532186681574 3.74052828008478 14.6659437959844
-8.98043889132413 -5.94260853854093 -7.73868245211515 -6.40383595553311 -3.61610097018155 -1.44204396334561 3.34016352566806 2.02392321499911 1.30551844510165 8.22392493161288 3.90734606656161 13.1337736216458
-6.62389853217385 -3.71985342719338 -9.25423720099709 -8.50173666693948 -4.26454832770608 -2.31496527411721 1.61431405327537 1.38701722405174 1.3817662932656 8.06238839409568 3.57742402336814 13.1885318496011
-6.2252515706149 -3.40442790118131 -7.76126612749967 -5.85020007220182 -3.69797457781705 -1.32575167742642 4.0323110667142 3.66825161847201 2.36082707318393 9.19108067425815 4.39883385571567 13.0737305727872
-5.68457778583873 -1.39629920612682 -6.05682357441295 -5.94119247089733 -3.98496039997448 -1.32365974079479 4.61035362590443 3.46233383525502 2.13274971355091 8.74781910289418 4.05246178020131 13.8364426266063
-6.83742539665916 -4.19288651726463 -7.81605164787986 -6.95002572319724 -3.67190568230369 -2.05553643486716 2.6131571076133 1.62613470771096 0.421865298531273 7.55297835089944 2.4627664826133 13.2416852257468
-13.2879409356551 -9.99725909666581 -8.98503108458085 -4.51327510313554 -0.606323198838666 -3.88959689573808 3.03458218141036 2.08880047364669 2.49433521790938 9.36268524690108 4.86756710572676 13.9574075178667
-13.3202723329717 -7.9317778413946 -9.7685698335821 -5.68137920553034 -2.84849727804011 -3.25670421773737 1.74456035440618 1.04408466165716 1.03452884500677 8.18567001169378 3.4727631742304 12.7197366887873
-11.8816609816118 -9.76261953874068 -6.22348455949263 -4.9831204847856 -1.76422361894087 -3.04177336259322 2.97038789228959 1.3919786973433 0.510461287064985 7.26914163069291 2.74670930342241 12.0535387559371
-8.43248746178367 -6.75193021080711 -1.72057912132957 -3.76930043480613 -1.14138028404929 -4.75325963280418 2.2486400864341 0.727272059700706 -0.586414311148904 7.25228312232278 2.70149424292824 11.4897976181724
-3.47213702635332 -8.49324946836992 -5.07509761290117 -3.72347979979082 0.987902112440629 -2.87650065855546 2.86228031678633 1.0595325903459 0.193758435682817 7.80499786897139 2.97206158204512 12.5742611364885
-3.71582287008112 -7.70814006978815 -5.01154392415827 -4.98129718953913 -0.217152292078193 -4.23616855794733 2.20768863504583 0.733952825719658 -0.118220025842842 6.92744476144964 2.52913791483099 11.9157183820551
-2.48487266193737 -7.23219665180553 -3.68290122639049 -4.98125823627819 -0.32909949909557 -4.10205253254284 2.72623649943959 1.29669967998158 1.63177505839955 7.78581825603138 4.12999550212513 12.5875865589489
0.419547367095948 -5.59193677902222 -4.49355955123901 -7.56510419845581 -4.15875883102417 -4.73012609481811 1.23395090103149 0.959473896026612 1.6564133644104 7.6410267829895 3.79837923049927 12.9208343505859
-5.16982795541937 -4.68752052133734 -3.14772750681097 -6.78718520944769 -3.67020942514593 -4.78623344247992 1.88423965627497 0.560005647485905 0.567207795923405 6.89837787801569 2.78814933950251 12.1534018343145
-2.44591982581399 -6.82932932593606 -7.24773867347024 -7.2504280350425 -2.3685920975425 -3.96195109107278 2.35769002220847 0.904791996695778 2.41464535973289 7.53823582909324 3.47616879723289 13.3836151816628
-5.53343302986839 -6.34297282479026 -6.7634955146096 -8.18113810799339 -3.56676585457542 -6.09295375130393 0.576861312172628 -0.580700943686747 0.881819655678488 6.56076805808327 2.60460560538552 12.5892767212608
-3.00620710199529 -6.13833486383611 -4.89051114862615 -6.84627019708807 -2.95763074701483 -5.0126367742365 1.86907327825373 0.806086904352362 1.54779565984553 7.42347658330744 3.78637827092951 13.3295921152288
-2.46911191940308 -4.21973180770874 -4.39563131332397 -7.63392400741577 -3.89495229721069 -5.38743543624878 1.15483903884888 0.049715518951416 0.903448581695557 7.04749727249146 3.72423601150513 12.5273575782776
-4.11013539054177 -7.34773571707986 -7.22420437552712 -9.55795223929665 -5.14795811393044 -6.33341915824197 -0.518273665688255 -1.13446171500466 0.0889345862648696 5.72281901619651 2.48301188729026 12.1165873267434
-3.92626160708341 -6.33824891177091 -8.60524148074063 -11.1530129345981 -6.43822640505704 -7.29593438235196 -0.992641154202548 -1.02755135622892 -0.711881342801181 5.86379176053134 1.78456526669589 11.3119185534391
-4.46461366306652 -6.20398019443859 -6.13948892246593 -8.034128891338 -4.88750718723644 -7.18200753818859 -1.18553613315929 -1.69923661838878 -1.83376191746105 5.06500173915516 0.300425780903208 10.3668205868114
-1.49714918136597 -5.96539373397827 -6.72569913864136 -7.36279363632202 -2.80120916366577 -4.96609182357788 1.32737092971802 0.242821979522706 -0.158886623382568 6.98302011489868 2.44751672744751 12.6697557449341
-4.06629135825417 -7.46425774314187 -7.61466362693093 -9.76198532798074 -5.81304886557839 -6.65570023276589 0.419256661155007 -1.42920639731667 -1.92822983481667 5.08408496163108 0.933092568137429 11.318785164573
-3.44599951830777 -6.93141211596402 -9.79456748095426 -10.1343006047336 -4.86861647692594 -6.23149146166715 -0.4513896855441 -0.619366064938632 -0.129682913693514 6.23689804944125 2.63655625256625 12.4536448565396
-1.7924727266485 -5.97985256368464 -8.89689434224909 -9.36727512533015 -6.85268581563776 -4.6790751283819 0.927272909337823 -0.153421289270575 -0.44026935750788 6.49148666208441 2.24025928323919 11.7393199140375
-1.67918343110518 -3.61372704072432 -6.72254318757491 -9.91911263032393 -7.31602234406905 -5.55829948945479 -1.5979494528337 0.0863862557844683 0.11842399076982 6.62469821409746 2.13458877043291 12.2681432290511
-3.61552598259666 -8.18416192314842 -11.4281900145791 -12.1512124755166 -8.44700028679588 -7.01192071221092 -2.86700608513572 -1.69146897576072 -1.23383118889549 5.5366699478843 1.0931303284385 11.2674476883628
-5.03242372166027 -12.06624101292 -12.3782451022755 -10.302719818462 -7.26248620640148 -5.91496537815441 -0.290180908549917 -1.04942392002453 -1.49298356663097 5.57507826198231 0.0664723049510592 10.6585695873607
-4.30229968157682 -8.63907260027799 -9.6974927815524 -10.2007638844577 -5.79627627459439 -5.29766863909635 0.389131363955411 -0.361694518002597 -0.620002928647128 6.17216092022982 1.39045697125522 11.5416648951444
-3.77306527224454 -7.64406174746427 -10.4193283948031 -9.1647107037631 -5.00958222475919 -5.05455369082364 0.463430699435147 -1.9039456280795 -1.17070740786466 5.03139143857089 1.01104193600741 11.0737231341275
-2.53868937058882 -7.74379419846968 -9.28145479722457 -9.11467241807417 -5.08708071275191 -4.79829477830367 0.909312490983442 -0.665934319929644 0.0591347260908641 5.85307431654497 2.45902562574907 10.6184685273604
-2.50941107489846 -8.20123312690041 -10.8869650147178 -10.969301440499 -6.96866438605569 -5.41753218390725 0.080625317313455 -1.47893164374612 -1.1136381409385 4.83689095757224 0.89411904595115 9.57507111809471
-2.8397800098766 -8.89417568553578 -8.66956058848988 -11.5178710590709 -6.63728824962269 -5.35863224376332 0.0202511180530891 -1.06952968944203 0.56910022388805 6.67137035023082 2.25484355579723 11.3461168635975
-6.32168084057895 -11.5829074946317 -10.7109459010038 -9.33131295117465 -4.0950286951932 -6.13183480176059 0.885249319943515 -0.18857270154086 0.580937567624179 6.45541304675016 2.62859076586637 11.1105758580295
-5.60796595486728 -13.4260754671964 -11.8709340182218 -11.2023892489347 -8.19579363736239 -6.49901629361239 -1.32110072049228 -0.501724728670986 -0.129625805941494 6.6178975018588 2.47574566927823 10.6711783322421
-4.68784274187955 -10.3617490681735 -10.3289350422946 -9.01299227801236 -4.48328532305631 -5.03567256060514 0.674463852969083 0.371311768618497 0.0498777476224035 7.26423703106967 3.01622639569369 11.7691894617948
-4.65327369516546 -10.4546767408198 -10.8653536969965 -9.44717704599554 -6.25057899301702 -5.02532684152776 0.434878236597235 -0.327494733983819 0.326981431787665 7.02985180074518 4.00395858938044 11.9671896761114
-4.48077585913918 -7.47134783484719 -9.53912546851418 -10.8489265701988 -6.46418383338235 -5.11969950415871 -0.566816355965354 -2.35980990149758 -1.10856249549172 5.07347390434959 2.98301121971824 10.0441064574502
-3.97055907682939 -10.1901979012923 -11.2190122170882 -11.3444032235579 -8.16611571745439 -4.40046592192216 -0.938759760423139 -1.40642447905107 0.181399388746783 6.04357246919112 3.39021400971846 10.8749084906145
-4.83226048729636 -10.727432606437 -9.42183720848777 -10.5579742171548 -8.64266049645164 -5.19718014977195 -2.19633710167625 -3.01897847435691 -1.19825017235496 4.78729307868264 3.22939646460793 9.9241777680137
-6.56693593805486 -13.85029928034 -11.8185075933283 -10.1836828405207 -7.62756292169744 -7.55380956476385 -1.80863897150213 -4.11830083673651 -2.043134134466 4.15150507146662 1.73286493474787 9.44468744451349
-4.71964525742964 -12.9818828062578 -11.0198829130693 -10.2070224241777 -6.9889647917314 -5.92001032395796 -0.992016549543902 -2.40390085740523 -0.297575707869097 5.18565297560258 2.8254826112227 10.2595322175459
-1.7697212305936 -9.37371750744907 -10.1147224512967 -10.8302375880155 -8.20827790173617 -3.19694252881137 -1.98282357129184 -2.08944626721469 -0.516682824221526 5.83110312548551 2.65707663622769 10.7994068059054
-4.17488618330522 -12.5792212052779 -12.488561110063 -12.5267500443892 -9.75219293074174 -5.24664636091752 -2.13892312483354 -2.6958231492476 -1.0822863145308 4.62818960710005 2.486910386519 9.98783926530318
-4.57294734608043 -8.35572894703258 -9.69510348926891 -12.3453491557728 -10.0381821025502 -5.98122104297985 -3.50338824879039 -2.9235485423695 -1.51790126453746 4.29325214732777 2.465245402943 10.3143645893444
-6.66339041969993 -13.36230208657 -13.6122219779275 -16.1788342215798 -11.1242897727273 -9.69962432167747 -5.26885344765403 -3.47670104286887 -1.46060874245384 4.02653763510964 1.73773071982644 10.0922381661155
-8.19826293425126 -11.391202692552 -13.3471944375472 -16.0996816201644 -11.4240453286604 -9.07393432097001 -4.89512229399248 -3.10717559294267 -2.30914473967119 3.35039543672042 0.826658482985064 9.40773224397139
-7.07549033598466 -13.5354970498519 -11.7741063638167 -14.057931284471 -11.8266690774397 -8.5317739053206 -3.84250197844072 -3.78746543364091 -2.37472854094072 3.97538437409834 0.720472951368851 10.2872187094255
-13.6123670404608 -17.8477033441717 -12.6180929010565 -14.3768705194647 -10.1680291956121 -9.695830709284 -5.19705522710627 -4.82523859197443 -3.09538591558283 2.81302511041815 -0.401461965387519 8.51816617792303
-9.88190750642256 -17.0850725607439 -11.872155232863 -13.0208521322771 -9.40332512422042 -6.58752541108565 -4.47665123506026 -4.44077209992842 -2.83510307832198 3.16529365019365 -0.683381123976275 9.5485972924666
-12.2971853342923 -17.8817380991849 -13.6519941416654 -10.2794145670804 -6.38329831036654 -8.22504750165072 -3.79562512311069 -3.10968533429233 0.0616022023287677 4.88376959887418 2.06627329913053 12.0333496007052
-20.4005371180448 -14.3188530054959 -13.6878868189725 -11.5630966273221 -9.14670525464145 -8.86419449719516 -4.24054680737582 -3.64876137646762 -1.13145981701938 4.26743926134976 1.21393622485074 9.59017504778775
-17.2302383509549 -19.8055099574002 -13.9124054041776 -13.9892181483182 -10.2358039942655 -8.60475197705356 -4.09296265515414 -3.89862862500278 -1.5141433802518 4.39446601000699 0.331548300656404 9.29119547930631
-20.0223548629067 -17.2728431441567 -14.8103530623696 -11.9859855391762 -7.59388615868308 -8.95546796105125 -3.43110730431297 -4.02366521141746 -1.3953254439614 4.1737491867759 0.442488887093283 9.88960097052834
-13.9706958684054 -15.6077922734347 -14.1592143925754 -10.4192642125216 -6.60499228564176 -7.83588255968961 -2.55389250842008 -2.11522139635953 -0.774641409787264 5.68105183514682 0.82788048657504 11.4221111384305
-13.9514328176325 -16.9837585622614 -11.0816188985651 -11.6699806386774 -9.34500657861883 -5.9632621938532 -2.58723031824285 -1.64380800073797 0.320297605341132 5.95968950445002 1.7249416177923 11.4538501566107
-10.7096102974632 -17.4680236122825 -13.6824095986106 -11.7845900795676 -9.54000885703347 -7.57832367636941 -3.24826653220437 -2.52715141989968 0.865285561301491 5.50749652168967 2.67492263100364 12.4612499930642
-16.0930373798717 -22.117642177235 -17.3247687946666 -13.9476325641979 -10.5063617359508 -7.62343670238148 -4.26732136119496 -2.16491581309925 0.642085300792349 5.78369830738415 2.22961734424938 12.1337568629872
-12.2824887275696 -15.8174427986145 -12.3380230903625 -8.38017740249634 -7.9190167427063 -8.42187776565552 -2.83421411514282 -1.77301111221313 0.943736171722414 6.34327993392944 2.78206930160523 12.4145127296448
-12.3923395070163 -18.1124437245456 -15.1469133290378 -10.5784299763766 -7.66228465166959 -7.48522357073697 -3.35397891131314 -2.5581300648776 -0.42438487139615 5.20620652112094 1.45759030255405 11.371450623599
-15.4462370092219 -17.6696600133722 -16.6202177221125 -13.3199056798762 -9.88486997430975 -7.59729902094061 -4.06253568475897 -2.95202009027654 -0.0675768071954899 5.13277204686945 1.66832979375666 10.9072051828558
-12.8698476097801 -17.1055043480613 -16.7565701744773 -14.3322652123191 -10.9038880608299 -6.72723896720193 -3.43534023978494 -3.52714474417947 -1.32471211173318 4.60931556008079 0.950466797568581 11.3811852195046
-7.2967381737449 -10.9654679558494 -11.8582577965476 -12.5401120445945 -11.4331841728904 -5.97859051444314 -2.77344372489236 -3.88320210196755 -2.29105046012185 4.00148913643577 -0.0114064476706766 10.7749685981057
-11.7733347285878 -6.28725646625866 -12.5713808406483 -14.0110666621815 -11.3967478145253 -7.80302261005749 -3.98691199909557 -4.8637735713612 -2.37544463764538 3.1792180668224 -0.0493128169666655 11.9517762791027
-6.38069370443171 -6.65396526510065 -13.0329935854132 -14.4720080202276 -11.9774248903448 -8.00370052511042 -5.12157085592096 -4.05397442037409 -1.36115101033991 4.15834972208197 1.04414531534368 12.8217518026179
-7.595359360088 -7.66361573826183 -14.2253489841114 -15.3587909091603 -13.7999072421681 -9.40047792087902 -7.29880097996105 -4.68328241001476 -0.945113693584094 3.64666601527821 0.873796905170789 12.725459540974
-7.82707463177768 -7.76470623883334 -9.82317028912631 -14.2944608775052 -11.8189741221341 -9.35328732403842 -6.57485257062045 -4.31789837750522 -2.05244313153354 3.7358774098483 1.3771242055026 12.4197486790744
-10.2167681000449 -7.05725271918557 -10.9518373749473 -15.0438726685264 -11.8512304566123 -9.2701681397178 -6.9196871063926 -4.39106734015725 -1.36009772040627 3.9987642028115 2.33231942436912 12.9166995742104
-9.65385668494485 -16.355432917855 -16.3145698807456 -16.5327133438804 -12.5897087357261 -10.8939823410728 -6.04591982581399 -5.14971964576027 -1.9280533097007 3.09013325951316 1.57752949974754 12.1859374739907
-9.97862193367698 -17.4016260840676 -17.5629267432473 -16.2481875159524 -12.6016192176125 -9.73994395516135 -6.24126193306663 -4.55525157234885 -1.28333232186057 3.36766293265603 1.2946629784324 11.9661393425681
-14.8816571235657 -18.935200214386 -15.4490208625793 -12.9399495124817 -9.60049295425415 -11.6955761909485 -7.82369661331177 -4.02941179275513 -1.59784936904907 3.5964617729187 2.01665830612183 11.791196346283
-12.6471194440668 -15.6105746442621 -17.0084551984614 -15.8379115278071 -12.4124468976801 -8.7049616987055 -5.60636894052679 -4.56870071237737 -0.637994688207453 4.05022438222712 2.80063446218317 12.3023777788336
-11.3806139685891 -16.1459261634133 -15.5762507178567 -14.9465357520364 -10.9435488440774 -7.15621821663596 -6.08846156380393 -4.09668223641135 -0.784578964926979 4.25766880728982 2.37543232657693 12.1199181816795
-8.5653621673584 -15.6758377075195 -14.3244506835937 -14.6074783325195 -11.6501495361328 -7.27630920410156 -5.60509033203125 -3.76330680847168 -1.5115234375 3.93908767700195 2.90457611083984 10.5146997451782
-11.3281939246438 -16.945858261802 -17.6114351966164 -15.213695786216 -11.3968832709573 -10.8154795386574 -7.31787516854026 -4.43209292671897 -1.70476176521995 3.52535984732888 1.73649189688943 12.2548606178977
-15.235310753909 -12.9085895625028 -15.1994678584012 -13.502213677493 -12.2958347407254 -7.42783280285922 -6.05641861828891 -1.62677307995883 0.687306204709138 5.45707778063687 4.04405097094449 13.2670047673312
-9.42271309765902 -11.3285225001248 -13.0133808222684 -12.4904163447293 -11.6012828913602 -6.68433648022738 -6.25836831006137 -2.12408524426547 2.22860449877652 6.57976264086637 4.72426528063687 13.3768984707919
-8.1624453718012 -12.9116194898432 -13.1610892469233 -11.8382056409662 -9.94129592722112 -5.98981696909124 -4.02315360849554 -0.0719092542474904 2.84912460500544 7.998263055628 5.20238845998591 13.0975968187506
-12.6807944124395 -17.7233130281622 -15.8921324556524 -12.6081206148321 -8.84002941304987 -7.08952396566218 -3.84073894674128 -1.86515682393854 1.60191661661321 6.7701924497431 4.39296085184271 12.4371140653437
-14.8909923640164 -19.5361454096707 -17.2987110224637 -14.0270626154813 -10.5213882532987 -6.78124733838168 -5.58991547497836 -2.69381829175082 1.45542983141812 5.91648654070767 3.67588690844449 11.7900855931369
-15.568079289523 -18.8362944689664 -12.7356093493375 -12.0706885424527 -7.75496130856601 -5.56313353451815 -2.73474913510409 -1.04580908688632 2.89775628176602 7.1717039975253 4.96377915469083 13.0322162541476
-14.825371204723 -18.2865452159535 -12.1772808421742 -12.9307560313832 -9.45211070667614 -5.20667499195446 -3.61091273914684 -0.518209873546255 3.31176334727894 7.75318104137074 5.25838333476673 13.0819659839977
-9.9902660629966 -12.4342643997886 -7.18433306433938 -11.0460655472495 -9.20760843970559 -4.97448656775735 -3.46873400428078 -0.719489314339377 3.30608250878074 7.40406014702537 5.40945794365623 12.5741508223794
-10.2297429691661 -9.26582237590443 -5.5563306461681 -9.98981758464467 -9.92926308025013 -4.20907875407826 -4.78202911723744 -3.35302826274525 1.58685973774303 4.87501720081676 3.12318709980358 10.355733906139
-6.9381518277255 -13.4248766812411 -7.4015421780673 -8.72850369540128 -5.35390996066007 0.371000775423916 -1.07518719759855 0.759380826083095 4.47652483853427 8.92500639828769 5.27783537777987 13.5961461153897
-10.1396892894398 -12.455595814098 -12.1036976207386 -12.2896259654652 -10.4602077830922 -4.84590228687633 -5.38062175403942 -2.70417865406383 1.04919926036488 6.06813923228871 3.56365314830433 11.9163047443737
-12.0432930859652 -9.21856507388028 -9.60207566347989 -10.7208386334506 -8.21192368594083 -7.43684777346524 -5.77566727724942 -2.68420800295743 1.0958174792203 6.29796496304599 4.01209822568027 11.955869587985
-11.1380644971674 -5.64841186350042 -3.68475448435003 -8.778863065893 -7.86003028696233 -6.60714828317816 -4.61524688547308 -2.57400428598577 0.745354539697821 5.4749964540655 2.9483097856695 11.8190878694708
-11.4295103333213 -6.18037245490334 -5.11796210028908 -9.35756895758889 -9.18943045356057 -3.43177817084572 -4.43750593879006 -1.49267790534279 2.01039864800193 6.7956111647866 4.69250657341697 14.360137722709
-15.8877913128246 -12.6033293377269 -13.8159758221019 -10.6096960674633 -5.77135721553456 -8.82372537959706 -5.67286745418202 -3.76493326533924 -0.935885108600964 4.48527177463878 2.16212018619884 14.0409811366688
-17.3077833349055 -11.80339643305 -8.21104451959783 -11.6591741735285 -9.68257161920721 -4.98705121820623 -4.18731710260565 -1.11533185785467 3.66655138189142 6.75241258794611 5.62536886388605 15.7532685106451
-18.2515672683716 -13.9765161514282 -10.101319694519 -12.293723487854 -9.24885501861572 -5.21602954864502 -4.60532131195068 -2.60049953460693 2.08757457733154 4.8490463256836 3.96977291107178 13.6708103179932
-15.4212822047147 -15.5251640406522 -10.9283622828397 -10.7257885065946 -6.01603928479281 -5.97015229138461 -2.3169883814725 -2.1211990443143 1.87701567736539 5.15690859881314 4.35352572527799 13.9769340428439
-17.3119368293069 -18.9582190253518 -15.4323973395608 -13.5403647162698 -9.76047465584495 -7.14846179268577 -3.94107386849143 -1.75143954537132 0.534800078652122 6.45572712638161 3.85696652152322 13.3323931954124
-17.8414756254716 -18.5781928495927 -14.2843505339189 -12.8494521574541 -9.31311335130171 -5.53747858567671 -3.47212328477339 -1.17270388169722 0.184138159318405 6.86546693281694 4.45005879835649 14.0778478188948
-15.20274551565 -15.2202969377691 -10.5199986284429 -11.6312371080572 -9.36748893911188 -5.0191708391363 -3.78433807546442 -0.989650804346258 1.66138450449163 6.89999000375921 5.34592525308782 13.6161035711115
-18.703317416798 -15.9705636631359 -11.5499951969494 -13.0081536899913 -10.3299710880626 -5.16892029155384 -3.22418381084095 -1.51736427653919 1.00710509907116 6.07325290333141 4.39422629963268 13.1877925265919
-17.6448730555448 -14.7044090357694 -10.4946407404813 -10.4952491846952 -7.45542946728793 -5.06096497449008 -2.05503502759067 -0.547630700198088 2.12849768725308 7.55925520983609 5.39020117846402 14.0702854069796
-15.7361929546703 -15.9331305157055 -12.1169531475414 -10.9061567913402 -7.38140894282948 -4.01446367610584 -2.48335481990467 -0.828266395222055 0.537318931926382 7.10902093540539 4.2307202685963 14.2700021136891
-17.5769862608476 -16.5770167784257 -11.9070224241777 -11.292539544539 -8.70802874131636 -3.68091196580367 -1.90996164842085 -0.812406487898393 -0.130317635969682 6.62273984388872 4.32211690382524 13.5776653809981
-15.8157622510737 -18.2617499524897 -13.6123740369623 -10.7985598737543 -7.18220016306097 -3.0695540601557 -2.33822891061956 -0.235861509496516 2.32170608693903 7.61985710317438 4.76180961782282 14.2590892618353
-13.4005666039207 -12.5930447838523 -7.05743077018044 -10.1784043572166 -8.31014111258767 -3.35614445426247 -1.26757862784646 -0.748720671913841 1.90208575508811 7.42701861641624 4.77507254860618 13.3446292617104
-13.1656546766108 -12.7841277295893 -7.3684382612055 -11.1327681714838 -9.48838378732855 -3.89500953500921 -5.02012397592718 -3.16657401865179 0.71214912587946 5.29250095540827 3.74672172719782 12.8315977876837
-12.8383394761519 -6.96515336470171 -4.14605203108354 -8.76093926863237 -8.08685174421831 -2.04252496199175 -4.74663415388628 -2.13729730085893 1.43722662492232 6.59524569077925 4.26640066667036 13.6987627462907
-14.2695918429982 -11.393434082378 -6.35420564304698 -8.46418145786632 -10.77741578709 -4.3403716434132 -6.70324281345714 -3.81032136570323 -0.684976135600696 4.34569593776356 2.37293859828602 13.1889514576305
-13.972307361256 -12.2447988163341 -7.75565735210072 -12.0084554325451 -11.4588204990734 -5.61514679301869 -6.55408874858509 -2.95347038615834 -1.53094307292591 5.14245399128307 3.21749290119518 14.4941390384327
-13.3057317647067 -13.625819197568 -10.5699281605807 -15.1998014363376 -15.6313657673922 -9.54825495806607 -11.2442426594821 -6.2841310414401 -3.87496089068326 1.67069531354037 1.02939129742709 12.9791927424344
-14.7804587017406 -18.2930815349926 -15.1950705181469 -14.3859961162914 -14.1563284527172 -11.9468786846508 -10.6667387615551 -6.16772676814686 -2.25149179805409 1.81737302433361 0.258689628947867 11.8965051044117
-14.6801541588523 -13.896085097573 -11.2932580254295 -13.7660992882468 -14.1507619164207 -8.5607159874656 -7.74343235709451 -6.71235974051736 -1.22334225394509 0.398216889121315 -0.25316746451638 10.597847626426
-20.0766006469727 -15.809888458252 -10.753018951416 -14.6617713928223 -11.5504432678223 -9.06578979492188 -8.41495475769043 -4.31269607543945 0.205891036987303 2.66991462707519 1.52915802001953 13.0857380867004
-19.4440770496022 -14.0297170032154 -10.5311475146901 -14.1088872302662 -14.4494519580494 -8.43948987614025 -8.20943502079357 -6.89980176578868 -2.82878354679454 1.4133829723705 -0.215002571452747 11.6179813991893
-22.9082273049788 -18.998303751512 -14.7977040811019 -16.8531735940413 -14.5848477883772 -8.65915427641435 -9.33485351042314 -6.40221724943681 -2.21186576323076 1.63054718537764 0.0191847281022497 11.8476683096452
-23.5258309104226 -17.8467156150124 -15.641603157737 -19.5200821616433 -19.2951218344949 -13.3962113120339 -11.7873741843484 -8.856467888572 -3.73070304177024 -0.824824974753639 -2.44678466103294 9.92549545981667
-23.113959312439 -18.2898435592651 -16.5189962387085 -19.3747053146362 -16.8232488632202 -12.0717153549194 -9.97093677520752 -8.42331027984619 -3.64235782623291 -0.381224632263184 -0.675801277160645 9.76882076263428
-17.7408447959206 -16.0212288596413 -10.3863697745583 -13.4538689353249 -10.7779217459939 -6.30181128761985 -4.90744597695091 -6.29794699928977 -0.59016043923118 0.352188040993429 1.48763077475808 12.0372170708396
-20.7288180958141 -20.6015292774547 -14.3386623035778 -15.4695178638805 -11.1748019825328 -8.43189922679554 -7.74125591624867 -8.65098110545765 -3.47970310557972 -2.19906345714222 -1.30189052928578 9.78548511158336
-19.164952026714 -20.7178695071827 -14.085491882671 -16.9009101260792 -14.4878280032765 -10.5081870425831 -10.5806319583546 -8.28985856663097 -2.4253642429005 -1.28934548984875 -0.207215057719839 10.7087080608715
-22.7116091814908 -23.5584796038541 -17.6135142413053 -17.5621569720182 -16.6123889056119 -13.1730044451627 -11.2856696215543 -7.38081961545077 -1.63018256100741 -2.35833578976718 -0.197376545992764 9.96039837923917
-25.4624145854603 -25.9256904948841 -19.7859733928334 -18.6786812175404 -14.9570892680775 -11.7527435649525 -9.29642566334118 -5.25448688160289 0.970822490345348 0.156159556995739 1.26986042369496 11.1019775043834
-19.9204696308483 -18.245100368153 -12.4060424457897 -13.9860213886608 -12.3330329548229 -8.03820263255726 -7.16424023021351 -3.93596683848988 1.82135165821422 -0.469601024280895 2.0924278606068 11.0231567729603
-23.8604638706554 -19.8472230564464 -14.5601441990245 -16.6425683628429 -12.6163880955089 -7.13782287944447 -9.89898468364369 -5.12563301433216 0.481369243968619 -1.27119804729115 1.80727409016002 10.2968199123036
-23.0321586608887 -23.1222007751465 -17.100838470459 -17.0197914123535 -13.7058837890625 -9.62333374023438 -9.85948829650879 -3.68116836547852 2.16089744567871 -1.58475952148438 2.17393226623535 11.0988065719604
-16.0014592777599 -15.0494901310314 -15.7629148136486 -13.1651364933361 -11.0631467472423 -11.4784776340831 -8.89274231303822 -3.44990555156361 1.64322837482799 -1.7210466038097 1.13969596516002 9.87161048542369
-9.72423502315175 -17.2543959270824 -12.8758024822582 -11.8271841656078 -10.8166422497142 -9.13127466548573 -8.68765016902577 -4.25166078914296 2.49519971500743 0.458872352946887 3.37301305424083 10.537311111797
-9.65532257773659 -13.9857592842796 -14.5290446541526 -15.2355723641135 -12.2959513924339 -6.95061447837136 -7.80689385154031 -3.2037730477073 2.29446456215598 0.285793755271218 3.32304236672141 11.0207771994851
-11.7332633278587 -15.5309394142844 -16.8947280190208 -17.4716590187766 -15.1344245217063 -11.0365279457786 -9.50459130027077 -6.52449829795144 -0.554544760964134 -1.09595711447976 1.10949485085227 10.160215065696
-10.2105610847473 -14.1339295387268 -14.7142098426819 -15.6408074378967 -11.686782169342 -6.5268967628479 -6.28165369033814 -3.49838762283325 2.58855504989624 3.19311780929565 2.94062871932983 11.7483231544495
-9.57480609200217 -10.6794069983742 -13.9303835608742 -15.4401568152688 -10.9684199073098 -6.23381602547385 -7.90987765572288 -4.50030696175315 1.21636402823708 1.04552853324197 2.15812123038552 12.1640054009177
-10.1341681220315 -10.9068293311379 -13.4541601874612 -11.6992621161721 -9.8845419623635 -5.40990397713401 -6.30457255623557 -2.39279696724632 3.02862789847634 1.50301029898904 3.94126179435036 11.9605765602805
-10.6469076156616 -6.91568737030029 -11.5595453262329 -11.2426259994507 -11.0650632858276 -5.34051113128662 -5.62934284210205 -3.63569622039795 2.5256254196167 0.997165870666503 3.85189075469971 11.5283414840698
-8.64379971244118 -8.34658901908181 -12.939444472573 -13.2290334007957 -11.03824894645 -4.93494885184548 -5.55434887625954 -3.35366528250954 2.56100184700706 1.62445361397483 4.32211787483909 12.1749468543313
-15.6615011908791 -11.4466688849709 -13.2542517401955 -10.0315535285256 -8.57127406380393 -4.51058795235374 -5.35032107613304 -3.31285311959007 1.76131603934548 2.60538075186989 4.49513027884743 12.4216592095115
-13.4548452897505 -16.0177382035689 -16.2601660294966 -14.3530043168501 -10.9481237931685 -7.12446771101518 -6.37806878523393 -3.53964791731401 1.79329504533247 1.08955206437544 3.77139677567915 12.2626544432207
-13.7267373431813 -15.0737374652516 -14.8543160785328 -10.636796318401 -7.97060521732677 -5.63156255375255 -7.66437467228283 -3.25203832279552 1.23699251521717 0.768728889118542 3.35295359004628 12.3198620449413
-12.4658367677168 -13.5342762513594 -11.0973293824629 -8.18587422804399 -7.3849136872725 -4.63580632643266 -7.42377973036333 -4.84012914137407 1.11078142686324 0.793289895491167 2.68953394456343 11.1301791624589
-12.4267921100963 -9.62693783153187 -11.7187194477428 -10.3373279224743 -7.44174190868031 -5.44631573070179 -7.34493633617054 -4.09011074412953 1.49902919422496 0.228971516002307 2.18230441700328 11.6703358043324
-8.20180146477439 -8.68401543877341 -10.875953839042 -8.69832246086814 -7.99784867546775 -4.72785584709861 -7.16848389885642 -2.36945168755271 1.36214049079202 0.652389361641625 2.32840712287209 11.536740138314
-7.77044051777233 -8.20912688862194 -9.932286678661 -7.33528083454479 -6.23976272236217 -7.26463073383678 -6.48094314228405 -2.20554298054088 1.88610702861439 1.24882561076771 3.23843246806751 12.3857589374889
-12.1433395559138 -7.51742593591863 -9.41841737573797 -8.63341752832586 -7.12095491235906 -3.75104181116278 -7.44163362329656 -3.27965585535223 1.4785419290716 1.08974416906183 2.91204412633722 11.4292407816107
-11.8968865047802 -7.34761778224598 -11.2813717495311 -7.73308721889149 -7.80035749782216 -3.32620207179676 -6.51906172145497 -3.6347977291454 1.81675943027843 0.367712341655384 2.2442420352589 9.69892533909191
-13.4722288131714 -7.71668796539307 -9.92109470367432 -10.2227952957153 -11.6479528427124 -6.25094013214111 -7.32772998809815 -2.89425449371338 2.04385967254639 1.17375202178955 3.11414165496826 10.1273319244385
-13.8089631774209 -10.212199566581 -10.361842510917 -9.31404626152732 -8.95885026238181 -3.94493806145408 -6.04454743645408 -4.24766289971091 1.44322645880959 0.657156588814477 1.97350180365823 9.43218863227151
-11.2135949655013 -6.46331458525224 -10.7027783914046 -9.48433928923173 -8.47038321928544 -3.66689925627275 -8.15018706755205 -4.26748900847002 1.56432289643721 0.432727284864946 2.49568314118819 9.65701813264327
-8.92979784011841 -7.77990121841431 -11.044286441803 -11.3881680488586 -9.46881837844849 -3.69454736709595 -6.92703599929809 -3.62388772964477 3.22954397201538 1.06076078414917 3.92361288070679 11.0865462303162
-9.5041765386408 -8.78731481378729 -12.3502897435969 -13.2527555639094 -9.84143964594061 -4.63135473077947 -4.79770795648748 -3.32062856500799 3.2363076990301 1.51572855169123 4.09313257390803 12.3872371500189
-10.591858031533 -8.89990818717263 -12.3324204704978 -12.9111710808494 -9.89817631461404 -4.3358250878074 -5.92985165335915 -2.9832917473533 3.4101580359719 1.66911303780295 3.9011248328469 13.5195630767129
-6.1405160817233 -10.1780469807711 -9.96150378313931 -11.877328673276 -8.84471873370084 -3.86836032000455 -4.61313418475064 -2.52873591509732 3.87864704999057 3.6786977854642 4.24226780804721 13.9893128481778
-6.97125603935935 -9.36344506523826 -13.0765264251015 -14.1837194182656 -10.1477048613808 -5.50115372917869 -5.13389565727928 -3.51937463066795 2.20400641181252 3.12224600531838 4.61927721717141 12.8711697838523
-7.97473199150779 -9.5307164885781 -13.0005346038125 -14.5311208464883 -12.0943647124551 -7.85319764397361 -7.83005387566307 -4.2308068969033 2.14160864569924 2.18370764472268 2.83065169074318 12.1941561005332
-17.1874869520014 -9.86081916635687 -11.7084716016596 -12.1248915845698 -12.801466291601 -8.05410224741155 -7.62160140817815 -2.83717758005315 3.04496734792536 1.72741859609431 3.96877830678767 11.5288063829595
-18.1453647960316 -14.3895359386097 -17.6447010387074 -15.8768673289906 -12.1144314159047 -8.90582660328258 -8.55524829517711 -4.72194675098766 1.06127544749867 -0.479518925059924 2.32274433482777 9.53929993022572
-15.8503318699923 -11.9504905613986 -16.3719230565158 -15.306295004758 -12.1212783726779 -8.43601187792691 -9.76344832507047 -3.69817694750699 -0.517840948971834 -0.489032355221834 2.46242943677035 10.890539559451
-22.1183650797064 -16.8096340006048 -16.275141507929 -18.3585231607611 -13.660998136347 -12.2676799600775 -9.95515516454523 -5.38912084752863 -2.43900564367121 -2.48239210302179 1.16348954981024 8.8572132283991
-23.8033576965332 -17.4443870544434 -20.508805847168 -18.0953994750977 -14.080224609375 -10.7242084503174 -9.82437858581543 -5.35016403198242 -1.30827674865723 -0.79472122192383 1.68577995300293 9.77285137176514
-17.953699762171 -16.6014582460577 -16.0229975526983 -11.4843928163702 -7.93227451497858 -9.18516414815729 -6.87732570821589 -1.73294704610651 1.89020664041692 1.16939670389349 4.24469501321966 12.7219532186335
-18.189354575764 -16.6229025493969 -16.3305174480785 -12.3104712139476 -8.42367617000233 -7.23124758113514 -8.38695207942616 -2.38515535701405 1.40387662540783 0.19419034611095 3.93611081730236 12.0951226581227
-14.5164481249723 -13.5944586840543 -10.5718089190396 -9.26682578000155 -7.8440638628873 -5.57882223996249 -7.23757277402011 -0.933161839571866 2.49392785159024 0.460034266385165 4.00441826907071 12.0322045239535
-10.4781325513666 -11.6109603101557 -8.61538535898382 -9.78212577646429 -6.67265731638128 -5.26719695871526 -9.59416610544378 -3.1303580457514 0.951814348047431 -1.40821868723089 2.66721122915095 11.406954461878
-14.3337639375166 -15.1414993806319 -13.1825798554854 -15.0656746430831 -12.0653351350264 -8.32963452772661 -9.84913335279985 -3.8446720643477 -0.680895666642623 -3.12549481825395 1.47956575913863 9.3705846266313
-14.7017011208968 -17.1402196450667 -16.2839726968245 -19.2045011086897 -15.426314310594 -11.6836843057112 -12.3941945596175 -6.6143064065413 -2.01619620756669 -2.93960090117021 0.913390202955767 9.18859486146407
-13.7077049168673 -16.7089256199923 -18.2449897679416 -19.5357498082248 -16.2198432835666 -12.6080573948947 -10.7737392338839 -6.2330001744357 -2.90782584277066 -3.25346411791715 1.58175049695102 8.05159722241488
-12.392127011039 -13.9987210967324 -13.5193624236367 -16.9983319976113 -14.678000424125 -9.92429063103416 -8.90176675102927 -5.19237611077049 -0.693770382621071 -1.09946915886619 1.94466307379983 8.99033167578957
-19.8743987516923 -20.9916663603349 -19.6233077482744 -17.8015380339189 -15.7570968107744 -12.2637916044755 -11.8152862028642 -6.13066629929976 -2.78283075852828 -3.57639841599898 0.177586035294965 6.98949761824174
-12.7285828677091 -15.0041184512052 -18.4027199831876 -19.342222699252 -15.4310708132657 -12.7377762881192 -11.152374753085 -5.90358210476962 -1.45749712857333 -2.40977908047763 0.386659136685459 6.06729840365323
-19.0728006969799 -14.9790545116771 -15.0090342174877 -12.7880106579174 -8.82556253780018 -12.3779039989818 -9.42110735286366 -6.74684053767811 -0.992371619831431 -1.41796785701405 0.353381096233022 7.86894792209972
-20.1527176596902 -17.9870796897195 -19.0314675071023 -15.0008507468484 -11.6836472251199 -12.1484261252663 -8.42427260658958 -6.21881301186302 -0.51618582985618 -2.98506171486595 0.289798667214132 8.31316178061745
[truncated: 15,285,361 more chars]
