# Supplementary material for: Conformational ensemble-dependent lipid recognition and segregation by prenylated intrinsically disordered regions in small GTPases
Source: Commun Biol. 2023 Nov 2;6:1111. doi: 10.1038/s42003-023-05487-6 (PMC10622456; doi:10.1038/s42003-023-05487-6)
Supplement: Supplementary file 4 — Supplementary Data 2 [file 42003_2023_5487_MOESM4_ESM.zip › Fig4/RhoA.txt]

6.95164089202881 4.9198902130127 4.36668281555176 -1.41795082092285 2.02129058837891 -6.1058723449707 -0.33553237915039 1.73739128112793 0.814717102050782 11.3928821563721
7.20187299034812 6.07022301933982 4.33951012871482 -1.51729948737405 2.38615433953025 -6.14629729010842 -0.649949862740257 1.77841775200584 1.46323792717673 11.7362944342873
6.38770545612682 3.49826587330211 3.80515349995006 -2.2966102253307 1.64289058338512 -6.80684887279164 -2.05408130992543 0.184751163829457 1.26023257862438 11.5847803462635
4.57523800243031 3.0742089878429 2.89973427165638 -2.83042358051647 1.04135872233998 -7.89849113117565 -2.49720405231823 1.24280907024037 0.366269839893686 9.02034832347523
4.91109093752774 3.10247239199552 3.46217354861173 -2.74676981839267 0.794528094204988 -6.99805727871982 -2.53363886746493 0.60975560274991 -0.57387247952548 8.37162980166348
5.67062376195734 3.47671793157404 4.67094896489924 -1.37092782800848 1.96706293279474 -7.24609567468817 -1.61054994409735 1.66438959295099 -0.463132875615901 8.08450315648859
4.27659403194081 3.21689592708241 3.15007959712635 -2.80484021793712 0.989707816730846 -7.64316953312267 -2.56168569218029 0.775094855915416 -0.684837471355092 8.06568991054188
4.83668857921253 2.64101749766957 2.86902195323597 -3.18456596027721 0.350063861500132 -7.75350135456432 -3.19602531086315 0.389532626758921 -1.02620834003795 8.09851890910755
4.80632770711725 2.98287952596491 3.36011875325983 -2.63439094370062 0.631680375879462 -7.08689414804632 -2.46926032846624 0.669884568994696 -0.584569090062921 8.23499668294733
3.76029371781783 2.86630224748091 3.10220884843306 -3.26069760756059 0.258696313337847 -7.25950360731645 -2.26416135267778 1.25969767137007 -0.582312826676802 7.79188704057173
4.12145705656572 2.49387355284257 3.5914325280623 -2.72294430299239 0.308105425401166 -7.77451710267501 -1.59030918641524 0.387868837876752 -1.35178761048751 8.2567624612288
4.96095316626809 3.73742048957131 4.29632799842141 -1.75620801232078 1.24526255347512 -5.48107106468894 -0.957116673209452 1.22301905371926 -0.0799270369789831 9.21486323096535
4.54667693918401 3.46152431314642 2.70240432565862 -3.37274711782282 0.109970396215264 -7.66781967336481 -2.49050682241267 0.360803907567803 -0.0360504930669627 8.8469460660761
4.13943901062012 3.82954635620117 3.58019390106201 -2.59492740631104 1.15725841522217 -7.11253795623779 -2.86720333099365 0.955602073669432 -0.811005210876466 9.41858234405517
4.96259570555253 3.47252822355791 3.21473765806718 -2.68712353272872 0.0309512658552684 -7.68201374574141 -3.08236431642012 0.661976580186323 -0.888484235243364 8.46458697752519
3.40946408185092 2.83414479168979 1.84222718152133 -4.19225768175992 -1.39025954333218 -8.67220763293179 -4.41561965075406 -0.828610220822419 -2.21852568713101 6.79210396679965
4.46264919801192 3.26052746339278 2.87380966706709 -3.22082438902422 -0.209946779771286 -6.41477122740312 -3.47548404173418 -0.0373794122175752 -1.25931849913164 7.75718864961104
4.50349401127209 2.30412934910168 2.45064138065685 -3.74850584376942 0.00206826816905803 -5.47895742763172 -3.46411444057118 -0.045090926777231 0.076897369731558 10.8464138377797
3.07058270194314 1.95832092978738 1.68598206259988 -4.62796752236106 -1.65659301064231 -7.91757743141868 -5.5129448630593 -2.00695388100364 -0.655481026389381 9.67102654196999
3.25637091723355 1.73000945177945 1.16178931322965 -4.75322876843539 -1.0607067194852 -8.18466149243442 -5.06120644482699 -1.33666764172641 -0.803758248415861 10.1322473439303
3.75769845789129 2.56092874353582 2.76462117975408 -3.27238329107111 -0.50257929021662 -7.68065698797053 -5.25709970647639 -2.71022852117365 -2.11571558172053 8.44795076196844
4.93233385953036 3.31402007016269 2.9503382769498 -3.21633061495694 0.0267685976895429 -7.4161749753085 -3.53285702792081 -0.209277239712801 1.06041041287509 12.0147217837247
5.51322799162431 4.07933001951738 2.55647044615312 -3.16549057527022 0.377975992722945 -7.93362373872237 -4.3844255880876 -1.74082893891768 -1.66974968476729 8.70818000273271
5.20857627175071 3.8001805045388 2.76368529579856 -2.90357487418435 1.17422778389671 -7.07363026358864 -3.35839359977028 0.245331833579325 0.800915787436747 11.5410166480324
5.6353101383556 3.62200542796742 3.49303718913685 -2.26090434681285 1.5724029194225 -7.63921931873668 -2.79215434681285 0.487874950062146 1.58907886851918 10.9886893879284
4.40711010152643 3.03993881398981 1.03021515065974 -4.44450294321233 0.0151985948736026 -7.65132247751409 -4.73598586862737 -0.580805891210382 0.398264772241767 10.8893235986883
5.03399599248713 3.29403722936457 2.5820897882635 -2.94222127741033 1.51548517400568 -6.5180193120783 -2.75179349725897 0.148871785944159 1.23022592717951 10.8074621027166
6.42296593405984 4.51101200797341 3.18972866751931 -2.27870661995628 1.51103108145974 -6.79269892952659 -2.34666926644065 1.24738972403786 2.05311672904275 11.9326981804588
5.45648046840321 3.68328615535389 4.34135671962391 -1.70838025699962 1.35125299800526 -4.65020993839611 -2.45289281498302 0.239457572590222 2.08151289332997 10.7595843922008
6.58885951475663 3.93088431791826 2.94911284880205 -2.28006557984786 2.06460090117021 -5.5441818670793 -1.73120693726973 0.97299762205644 2.73914428190751 10.4583782716231
6.56602733785456 4.4631592577154 3.52253502065485 -2.24446422403509 1.94288891012019 -4.47295314615423 -2.01943523233587 1.15578716451472 2.40772503072565 10.1177360361273
7.05019532116977 4.56712113293734 3.47241936596957 -1.34516371813687 3.07638226422397 -5.07825316515836 -2.49420775500211 3.12096272381869 3.54402504834262 10.6828051653775
5.22204287268899 2.96545965888284 2.1865270874717 -2.98873345635154 0.724008395455101 -7.5450345732949 -2.56393639824607 0.552625491402367 2.19424803473733 10.5645406983115
6.69838328794999 4.13782687620683 4.25407023863359 -1.64796738191085 2.30523677305742 -4.36332230134444 -1.20493988557295 1.70967956022783 2.32159610228105 10.8740658326582
8.21951612125743 5.84089788090099 5.30368360172618 0.103718124736439 3.71302159916271 -3.38246885646473 -0.827491439472546 3.03818925510753 2.76730664860118 11.909462295879
8.13190924037587 5.79775987971913 5.20113359798085 -0.535873543132436 3.56437765468251 -3.53288854252208 -1.37224019657482 1.66658865321766 2.69346987117421 10.1476238857616
9.66621207323941 7.06109904375943 5.62656020251188 0.424925795468418 4.17212008562955 -3.44058705243197 -1.69309330853549 1.83667849627408 1.66681479540738 10.5262374791232
8.33821671225808 6.82948200919411 5.14686005332253 -0.432401726462626 3.21443932273171 -3.98076827309349 -1.26477057717063 2.54439728476784 2.40033238150857 11.3824548027732
7.64529144980691 6.20527184226296 4.10070717551492 -1.64557540199973 2.19797337271951 -5.29420554421165 -1.28478896401145 2.22171318747781 1.64915287711404 11.5964251778343
6.46366366473111 5.32429656115445 3.92982539263638 -1.62428322705356 2.04238280383023 -5.4934963313016 -2.01779213818637 2.07076796618375 1.33272894946012 11.6123133572665
6.26238320090554 5.07427380301736 3.56885788657448 -2.339844010093 1.70966122367165 -6.89747836373069 -1.60526683113792 1.50760147788308 1.36926148154519 11.4462086937644
7.33923551386053 5.9955475026911 4.17774316614324 -1.3673208063299 2.13496515100653 -5.75966242009943 -2.46027734929865 1.55963727777655 1.33939954584295 11.4694583112543
5.66990879232233 4.503874093836 2.70660808736628 -2.92413112466986 0.455478936975652 -4.09564563577825 -1.57450839822943 0.813072473352605 0.707187921350652 9.92501571828669
6.13587558919733 4.19050110036677 4.41146362478083 -1.62271415537054 0.962447053735907 -3.29380904977972 -1.4320670301264 0.794705278223212 0.6229981249029 10.9144405191595
6.72326445146041 4.92531179948287 5.21969961686568 -0.918024305863813 1.92562269731001 -2.89203668074174 -2.09130120710893 1.10621809525923 1.39814352555709 11.3294594244523
6.33961707895452 5.15593940561468 5.29251510446722 -0.959881479089912 1.83259517496282 -2.01763027364558 -0.527102166956123 1.43571597879583 1.26807147806341 11.9092276746576
6.75149458971891 4.69258517352018 4.89013976183805 -0.995586213198575 1.29918116656217 -2.78433400067416 -0.588868912783536 1.11203402605924 1.86464900103482 12.1725437077609
8.05135739933361 5.26615537296642 4.79134763370861 -1.2061356197704 2.66198838840831 -2.97756086696278 0.278847824443471 3.04500878940929 2.92654622684826 12.5667640079152
7.25565375414762 4.75177420702848 4.37053717699918 -1.35273610028354 2.51711215105924 -3.5601602641019 0.00929965105923714 3.24691809740933 4.15503062334928 13.8254004868594
8.28765287399292 5.13388433456421 5.75371923446655 0.152791881561278 3.71291913986206 -3.08489618301392 0.640975856781004 3.12186708450317 3.77451791763306 13.8354367256165
8.2411905375394 4.67329941662875 6.04769001874057 -0.089175597104159 3.61613331708041 -2.29445780840787 0.679176911440763 3.13898812207309 4.0525165644559 13.5358115282926
8.48421065590598 5.64741866371848 5.60877387306907 -0.184240653298119 3.36098544380881 -3.9612811348655 0.723899529196999 4.38914840004661 4.78444163582542 14.0585512377999
8.74673641378229 4.99115265065974 5.5273360078985 -0.283063047582452 4.1715353792364 -2.66734992807562 0.49801910573786 3.65307892019099 4.23557842428034 15.3419536417181
9.03040435097434 6.19133307717063 5.43613841316917 -0.201277472756125 4.23164107582786 -0.735048987648703 -0.637219168923117 3.25017955086448 4.65627505562522 15.1565888144753
7.66657037734985 4.88500471115112 5.06603403091431 -0.729012775421143 3.4272686958313 -3.64139680862427 -1.75862054824829 4.14923830032349 4.53763456344604 14.4492690086365
9.03855044625022 5.42843348763206 5.63613230965354 0.0044928290627233 3.96262080452659 -3.58423512198708 -1.41078465201638 3.86625010750511 4.47285849831321 14.3107224204324
7.98398134058172 4.70154020136053 5.67635080164129 -0.271433622186834 3.11352083032781 -3.07653883153742 -1.56527021581476 2.21477624719793 2.66133615320379 14.1002905065363
6.62147688432173 4.23320269151167 5.38602423234419 -0.37722707228227 3.4566276030107 -3.04872060255571 -1.03648114637895 3.2010648207231 4.5798957304521 15.1741554693742
7.56490114385431 5.62187650853937 5.86862066442316 -0.142335146123713 3.62030103856867 -4.51549836939031 -2.7789833242243 3.37477949315851 3.96191290075129 14.1638789480383
7.8668738191778 4.69874771291559 5.4221192186529 0.117900926416571 3.71559818441218 -4.82196609323675 -1.13680831735784 4.48393543416804 4.8919506853277 15.2431155031378
7.44853858080777 4.43003729906949 6.12369040575894 0.72251776781949 3.29317454424771 -5.43077774914828 -2.81596108349887 2.24083212939176 2.01405314532193 12.4454434308139
6.77425726110285 4.70120008642023 5.63050325567072 0.0492626016790219 3.68293531591242 -2.19031755273992 -0.331951540166681 3.75828130895441 3.90125902349299 14.1073480432684
7.40882830186324 4.54862265153365 6.38405947251754 -0.311808065934613 3.41787867112593 -3.4651741548018 -0.856785254044965 3.78644709153609 3.52865557237105 12.8807268576189
6.6523402300748 5.14263754757968 7.08446627530185 0.487757977572354 4.8563664523038 -3.26911419955167 -1.38383740511808 4.66152888211337 4.42320662411776 11.0649788943204
6.90059556961059 3.95872106552124 5.13748636245727 -0.595611667633058 3.6738938331604 -3.64254579544068 -1.20683488845825 3.28345193862915 2.76830377578735 12.1358660697937
7.78161642768166 4.72134230353615 5.77755758979104 0.0870582840659395 3.76596758582375 -4.98558690331199 -1.71227910301902 2.74813292243264 2.92539904334328 11.1327311775901
8.20083488984541 4.74854816956953 5.1705080465837 -0.620067934556442 3.71300472779707 -3.95722804503007 -0.61805949644609 4.19018902345137 3.55574669404463 13.5234142736955
9.15881168192083 5.6080170804804 5.34159290140325 0.115849607641046 4.07473861520941 -2.94988907033747 0.112036817724054 5.65889941995794 4.79407893961126 12.8801838094538
8.7135403026234 4.73386977802624 4.64127849232067 -0.793840182911264 3.02790664326061 -4.67562462199818 1.14056037556042 5.36262248646129 3.64457534443249 12.9188172687184
9.56792294762351 5.60084283135154 4.19604623100974 -0.946067454598168 4.00914990685203 -3.70000231482766 1.64074933312156 6.01857793114402 5.67057645104148 14.2252734877846
6.92979398207231 4.60080399946733 3.68127122358842 -2.01255259080366 2.40088620619341 -5.20516047044234 0.494378714127976 3.76195493177934 3.57475438551469 11.8932978196578
7.49465064135465 4.18806914416226 3.05486563769254 -2.2962629404935 1.79521540728482 -5.15226384076205 0.537484923276033 4.26159361925992 4.49705103960904 13.4192607792941
7.59192382639105 3.27750503366644 3.04603874033148 -2.3281925981695 2.72436916177923 -5.160834199732 -0.226151353662665 4.15322696512396 4.37967883890325 13.4457985097712
7.01324303366921 3.35827763297341 3.67758496024392 -2.15244166634299 1.67066128470681 -3.42223231575706 1.72489865042947 5.49794705130837 5.43537647940896 15.3990276596763
7.45043793591586 3.22161332043735 1.96313420209018 -2.6869874867526 1.73138180646029 -3.94896754351529 0.120814713564787 3.74665966900912 3.87768593701449 13.3711361018094
8.42265038923784 4.46473699049516 3.91516786055131 -0.613707490400834 3.09335618452592 -2.90222258134322 1.97502999739213 4.7954798264937 3.07433610395952 14.2290661855177
8.37187248576771 4.07020527232777 4.18278461803089 -0.222653805125844 3.58622986186634 -2.15524619709362 1.24088150371205 3.30268055308949 2.09603554118763 13.8519621502269
7.95772814317183 4.08671736283736 3.25168108506636 -1.21464467482133 2.95303701920943 -2.49186826185747 3.15658831162886 4.72855639024214 3.78161787553267 14.9370326952501
7.44832156788219 3.49433826099743 4.31828616749157 -0.40813900340687 3.46079944263805 -0.541041148792612 2.12488483082165 4.8010179866444 3.67212604175915 14.2865533698689
6.94460711045699 3.49105581803755 3.76815638108687 -1.43694463209673 3.34183725877241 -1.43126454786821 3.19813379807906 3.47235807939009 3.24719652696089 15.7688344435258
6.58587854558771 3.56006162816828 3.13499849492853 -1.97047311609441 2.477031881159 -1.62713319605047 2.40782468969172 3.76279657537287 4.80393045598811 17.139612252062
5.21652524254539 2.45286385796287 3.76086537621238 -1.8834265015342 1.97035615227439 -4.06204779364846 -0.100063159249046 3.31056992790916 3.70322339318015 16.176501677253
5.81262547753074 2.67888886711814 4.62602193138816 -0.895819117806173 1.88230473778465 -2.68181460120461 2.44534356377342 4.31210763237693 3.93841416619041 15.4098649718545
4.65825035788796 1.94791176535866 4.32203057029031 -1.6535267569802 2.07149079062722 -4.60109565041282 0.684892203591087 3.28259136893532 3.32150032737038 14.7433841488578
6.90754869634455 3.16079977208918 4.26280668432062 -1.65127298181707 2.8792312448675 -4.63167115991766 0.753121167963201 2.89292410070246 3.33981493169611 14.9411545103247
5.99909381866455 2.15625076293945 3.4634407043457 -2.07289619445801 1.105908203125 -4.36895294189453 -0.241563034057616 1.18317680358887 2.91619281768799 13.9540756225586
4.464392748746 1.06713017550382 3.3034745129672 -2.73502055081454 1.1527529629794 -5.96776286038486 0.309390154751863 2.04896935549649 2.26061734286221 14.3134110840884
5.42362656159834 1.47657455964522 2.91676773591475 -3.2986424966292 1.07348122163252 -6.21283088163896 -0.353841166062789 2.65216507478194 3.044514317946 15.2627803282304
5.60445228056474 1.90244403318925 2.87077918486162 -2.50775990052657 1.47599521116777 -5.5720814184709 0.983103899522263 2.25352015928789 3.24506106810136 15.0491072221236
7.41844831813465 4.03653704036366 4.10079370845448 -1.58736814152111 1.51190554011952 -5.42395414005626 1.25117861140858 4.41095148433338 3.54723059047352 13.5048869739879
4.78370526920665 1.60258344303478 3.34424832950939 -2.59319826472889 1.55510762821544 -4.71851297725331 2.2524056781422 4.96616033207286 4.19790605198253 13.724753891338
5.0126614223827 1.89060160030018 2.74128862727772 -2.81146482120861 1.13569971431385 -5.14655736576427 1.55348917354237 5.50226923335682 3.38518568385731 13.2556638370861
5.45496447303078 2.45063383795998 2.94610388495705 -2.90506188652732 1.51743109442971 -5.29092423699119 1.02669890143655 4.86936171271584 4.23302347876809 14.2124782345512
5.36001017310403 2.96559813239358 4.22489168860696 -1.49386021874168 2.45177271582864 -4.17020795128562 2.10500910498879 5.50470545508645 4.85999396064065 15.5282409451225
3.96595654054121 0.753752561049026 3.3239820913835 -2.80692019896074 1.40496334596114 -4.84723773436113 1.91002544923262 4.61451229615645 3.62456402345137 14.8551875071092
7.21821301200173 2.56584828116677 4.11602776267312 -1.27907664559104 3.64419548728249 -3.73925311348655 2.62293522574685 6.2234658501365 5.36908238150857 16.0321642658927
4.89126006039706 3.52280035885898 3.89891520413486 -2.07302579012784 1.67834368619052 -5.07657345858487 1.4882325259122 4.28368655118075 3.3713416186246 15.1873838034543
6.24819523204457 3.16368728984486 3.47025925029408 -2.11354583393444 1.58922630656849 -6.53778213154186 0.099525989185679 4.21526581157337 3.05904346812855 12.9047904621471
4.385096133839 3.00335365642201 3.37603813518177 -2.65651363026012 0.662671626697886 -5.498524128307 -0.341551243175161 4.43579155315052 2.12044102061878 11.5711413036693
4.34860343066129 2.32645243731412 3.43751448717984 -2.70564824017611 0.771047774228183 -6.27956753644076 -1.89649754437533 2.67335337725553 1.30978411761197 11.6034976872531
4.89669570055875 2.03322085467252 3.1371770772067 -2.7525352564725 0.582387534054842 -6.27142182263461 -0.85205498608676 3.91419085589322 2.05595645037564 12.7364760312167
5.14785060882569 1.77890548706055 3.46032104492188 -2.47345390319824 0.547946548461915 -5.79162826538086 -0.460674667358397 3.5482479095459 2.90234336853027 12.8409467697144
4.38634059212425 2.66759345314719 3.66180655739524 -2.23847725608132 0.38878867409446 -5.32036736228249 -1.45361664511941 3.21611830971458 1.95196387551048 9.91500613472678
6.25235321738503 3.38482048728249 5.2551007530906 -1.19503352425315 1.7852463982322 -5.85215708992698 -0.743964646079323 4.26837685324929 2.90502979972146 11.4177031777122
6.7745040026578 4.61765604886142 5.26646071347323 -0.864403429898349 2.17591696652499 -4.95451230135831 -0.412375155362216 4.01081496152011 2.47072249325839 10.421371754733
6.59901735999367 3.5840742371299 4.94211313941262 -1.34774853966453 1.76207087256692 -4.59174039147117 -0.2288387038491 4.34242842414162 2.35985205390237 10.075918414376
3.92032494111495 1.4023548559709 3.23753418488936 -3.13413463072343 -0.192215303941207 -6.03645549253984 -1.70828090147539 2.0412069754167 1.75573887391524 8.40955032868819
6.55035628405484 2.58881701556119 5.07724513140592 -1.21031914624301 1.80136908617887 -3.71394692334262 -0.481538399783048 3.3959058674899 2.11312045184049 10.3333372029391
5.90438661575318 2.74774751663208 4.41020975112915 -2.04122152328491 1.26974878311157 -4.44833936691284 -1.12201681137085 2.96182641983032 2.29954061508179 9.75476226806641
7.01953826384111 3.04602466063066 4.64005122618242 -0.790870328383011 3.04135261015459 -3.85492672486739 0.82806811766191 4.97226272062822 4.28173575834795 11.2474320931868
7.87602128115567 3.53505982485684 4.22954358187589 -1.14735709103671 2.88214005556974 -3.61356459530917 -1.11011801632968 3.38878716555509 2.75305260744962 11.4086836728183
6.1595458464189 1.7186164335771 2.53751368089156 -2.23470311598344 1.6666316465898 -5.76025777296586 -3.07807164625688 1.42720789475874 2.14475817246871 9.95734972520308
5.25672149658203 2.62788963317871 2.90102195739746 -2.64479160308838 1.1702299118042 -4.77888774871826 -3.7457971572876 1.56998538970947 1.92128944396973 9.44298362731934
5.27448211149736 2.63592849211259 3.59624610380693 -2.27343334718184 1.35377345518632 -4.00251545472578 -3.1283127264543 3.02463183836504 2.8433726830916 11.253713945909
5.28850507736206 1.49930238723755 2.65735197067261 -2.74035596847534 0.49608850479126 -5.15506315231323 -4.22683477401733 2.16010427474976 2.09768438339233 10.2477822303772
4.27135846398093 1.39559170983054 2.05707452080467 -3.75411226966164 0.0728206374428488 -4.9561596176841 -3.62272074439309 1.25561711571433 1.19906613610008 11.8161620833657
5.4338302005421 1.06027597080578 2.24484342228283 -2.93912702907215 1.08942407261242 -5.79560667384754 -2.77508169520985 2.47990697513927 3.18773358951915 13.4636115420948
5.2707990472967 1.77708471471613 2.74708307439631 -2.68562089746649 1.17908323461359 -6.82792817896063 -3.10380327051336 2.51088274175471 2.2691596811468 12.0163797205145
5.21813808787953 2.30078636516224 2.60074173320423 -3.00803340565075 0.934002269398082 -6.95089687000621 -3.44873202930797 2.82479320872914 2.39700828899037 11.691051829945
5.4892595984719 2.57187068245628 2.81745707771995 -2.20887959220193 0.529464600302955 -6.74430096366189 -3.49467098929665 1.43205821297385 0.965051529624244 10.1704500891946
6.76970683011142 3.68707953366366 3.9535609331998 -1.0656327160922 2.17517958554355 -5.88455475893888 -3.06200875368985 2.55013953122226 3.1393815127286 11.8382965174588
7.41552953720093 5.09009294509888 4.22355108261108 -0.865862560272216 2.04364137649536 -6.18691320419311 -6.99807806015015 1.53609972000122 -0.424414348602294 8.70253782272339
5.21010520241477 2.79114463112571 2.90438964150169 -2.27354023673318 0.818651459433816 -7.22398922660134 -5.50814984061501 1.27036120674827 -0.365178801796652 9.65954806587913
7.64313670071689 4.52645750912753 5.02498408230868 -0.376797953518953 2.5308329668912 -3.51489190188321 -4.08120087710294 1.74927969845859 0.660402974215422 10.5366427508268
5.9206598628651 2.59196456562389 2.59914764057506 -2.84594265330922 1.46452792774547 -5.56942478526722 -6.25944439281117 0.956070743907581 1.04091914783825 10.8169797290455
6.81893931302157 3.40561781796542 3.33342181119052 -1.95327080813321 1.7242957201871 -5.05718506899747 -4.8415059002963 0.767302617159757 1.39059744748202 10.6457511034879
5.01198622963645 1.95194289467551 3.20596358559348 -2.36077168204568 0.542148087241433 -7.45779659964822 -4.65191128470681 -1.31201794364236 -1.9248776695945 9.55102154991843
5.87424600774592 2.932402974909 4.16164243871516 -0.980313890630548 1.97368753606623 -5.39830743616277 -3.603898637945 -0.916114442998712 0.445989972894843 9.80024517232722
7.19878425598144 3.06862773895264 4.30482711791992 -1.10654125213623 2.54340305328369 -5.03889904022217 -3.5008264541626 1.83350982666015 1.98529567718506 10.3489002227783
6.49128442244096 2.92974477247758 3.34299283461137 -1.84696096940474 2.22719388441606 -4.90320295854048 -2.23893637223677 2.53914361433549 2.37892060713335 12.6469793839888
7.1346811207858 4.57182921496305 4.77378787127408 -0.4819599238309 2.90004099932584 -4.18550454053012 -2.28698502453891 1.63717307177457 2.65548361864957 13.8171054276553
6.82152269536799 4.41210840398615 4.76081751043146 -0.984045999700374 2.5660304849798 -6.31641485040838 -2.24362470453436 1.82296178991144 0.883082372492009 12.2134289568121
6.09540636756203 2.73592074134133 3.70130236365578 -1.79873864433982 1.43383963324807 -6.3752290465615 -3.10239808342673 1.90901549079202 0.71251280524514 12.3730409882285
6.88835388530384 4.59831959117543 5.10699230540882 -0.471884189952505 2.34541469920765 -4.20533031116832 -2.5382961619984 2.37067848552357 1.44529301036488 11.8097301136364
7.01838392777876 4.9373139814897 4.9382323698564 -1.03665643171831 2.35895151658492 -5.07046037153764 -3.74362092451616 3.28019995255904 1.91932196183638 12.7424282507463
7.92500997023149 5.0192549272017 4.97732377485795 -0.866539712385698 2.31650376753374 -5.49918627305464 -4.21685480637984 2.51746869520708 2.02104688124223 12.1705048127608
5.66757740540938 3.78863110108809 1.91640533967452 -2.97443137602373 1.10869278474287 -4.95508704618974 -6.21078811125322 0.944479604200883 0.190474172071976 11.3836847738786
7.95087022781372 5.24769659042358 3.81100721359253 -1.32774858474732 3.16367406845093 -4.67953805923462 -2.34225778579712 4.79029722213745 5.04233617782593 13.4718226909637
9.41447669809515 5.77505714243108 5.56877357309515 0.404544180089776 4.81194717233831 -3.42960994893854 -0.991881067102607 6.20277149027044 6.50544769113714 13.0607441121882
7.30790772004561 4.60396637483077 3.37079300446944 -1.7517331643538 1.99613537354903 -5.84049735502763 -4.14446578459306 3.5520245031877 3.82511868043379 12.2102724508806
7.49157081950795 5.89413677562367 4.11552368510853 -0.978109012950551 2.38043152202259 -4.66722835193981 -3.25644649158825 3.94137226451527 2.12835346568714 12.5464957844127
6.6189976345409 4.51089006770741 3.2233381878246 -2.3215484012257 0.488714278828013 -6.62355798374523 -4.29936402927746 2.21609217036854 0.231578887592661 9.91786247600209
5.71609366156838 4.62638628699563 3.45835554816506 -2.15657746575095 0.530842425606469 -7.70915925286033 -5.30031907341697 2.14313185431741 0.263136508248071 10.6494170448997
4.33168460672552 3.05026771372015 1.57851363962347 -3.95550201589411 -0.647196275537663 -9.24015281850641 -5.34875724965876 1.63501216715033 0.683301466161556 8.5557694608515
5.2226865161549 4.214135872234 3.23077939640392 -2.79268289912831 -0.241195930134165 -7.7095816265453 -5.38100458491932 2.20876954685558 -0.371345771442758 8.06031488071789
3.68097924319181 2.41699360934171 2.39569996920499 -3.18745661648837 -0.754721173373134 -9.59807063016024 -5.2291951266202 1.05598782626065 -0.515751370516689 6.84292649355802
5.32886238098144 3.55555934906006 3.41699905395508 -2.60591011047363 0.0452930450439446 -7.91470603942871 -6.73038368225098 0.818778228759765 0.0426494598388665 8.89680118560791
3.73885654102672 3.48781512867321 2.64925883900036 -3.31952740062367 -1.24582554210316 -8.26521755565296 -7.64346004832874 -0.425368083607065 -0.925160182606088 6.22482226978649
5.00942488583652 5.24606295498935 4.56459017666904 -1.3326170834628 0.56579371365634 -7.15338925448331 -6.64116124239835 1.49653311642734 0.242616376009856 6.79056616696445
5.37266697450118 4.21002544923262 3.72389854951338 -2.14820132689043 -0.393322329087692 -7.0394118829207 -5.57244143919511 2.07714046998457 -0.673006395860153 6.92008556886153
7.21441577564586 5.20010779987682 3.8850490916859 -1.43834377635609 1.17399142872204 -6.50089336742054 -5.34471203197132 2.06532024036754 2.08152030598034 8.04875491749157
6.3242132360285 4.65769597833807 4.05833551233465 -1.36511305028742 0.495488374883479 -7.05271413976496 -5.99792364293879 0.804581850225276 0.810635774785823 8.49272081201727
8.81558299498124 6.74690890745683 5.48232150511308 0.329807047410444 3.28966498808427 -4.20085167451338 -4.16826653047042 3.16004252867265 2.29073501066728 9.43229079680009
4.88006552782926 4.71293601122769 3.90961608019742 -1.92972222241488 1.07240256396207 -6.12069550427524 -4.36331025036899 1.68604525652799 1.96442946520719 9.44366225329312
5.43173185695301 5.21045652736317 4.00222460139882 -1.68653424869884 1.17078081477772 -6.18967183719982 -4.54478772770275 2.66370931972157 2.28796450008046 9.37356344569813
6.39307902076028 6.16690275885842 4.71127245642922 -0.895252964713357 1.65575525977395 -5.69167401573875 -3.64955975792625 3.07723353125832 0.832123973152854 9.80569431998513
6.06718111905185 5.66670370968905 4.16033030423251 -1.62229680148038 0.268841275301845 -7.41507863131437 -6.56082295504483 0.402769574252041 -0.8768668088046 9.89876509579745
6.64824114712802 6.39982329281894 4.51801119717685 -0.913281336697665 1.31918440732089 -6.95430649844083 -5.69163216677579 1.89380656155673 1.16326247128573 10.4371834841642
6.40156473679976 5.22756113572554 3.87997164292769 -1.90298448042436 1.70028318925337 -5.80206284956499 -5.12175927595659 1.6958667234941 1.05941023393111 10.1298223928972
6.38345563194968 5.85634267113425 4.6690314986489 -1.01039946295998 2.03036820671775 -4.97274077155373 -3.56803763129495 2.92880952141502 2.36796414635398 12.2028425910256
5.08610706329346 4.58648185729981 3.63288383483887 -1.90198535919189 1.29784851074219 -5.71289844512939 -4.61503620147705 2.50899486541748 1.67097263336182 10.1442730903625
6.86250238418579 5.70920400619507 4.5930121421814 -0.640891742706298 2.54075937271118 -5.45043344497681 -1.61032075881958 3.23733930587769 3.14720277786255 11.463097858429
7.76575298309326 6.47033233642578 5.44851131439209 0.391763877868652 2.97739334106445 -5.30981616973877 -3.88847141265869 4.14972610473633 3.7903844833374 12.4754302024841
6.1842434016141 6.3711444941434 5.4019004908475 -0.1523511799899 3.02312489422885 -5.27547244158658 -3.26333788958463 4.20888348492709 3.92113610180942 13.6230160799893
7.06022910204801 5.89737681475552 5.08657149401578 -0.42307778271762 2.66350726214322 -6.06160088452426 -3.97177811535922 3.97401122179898 3.71644572344693 12.4600856694308
6.77049055099487 5.89374437332153 5.1237639427185 0.185336971282958 2.8815993309021 -5.53464326858521 -3.61518678665161 4.19891061782837 4.93253698348999 13.9856559276581
6.29776297482577 5.53525172146884 3.35340701016513 -1.34492768374356 2.38461028012362 -5.49311532107266 -4.34565438357266 2.83760176571933 3.11385546597567 11.8021231738004
6.90705432891846 5.25756111145019 5.59817924499512 -0.223110771179201 2.39437522888183 -5.25781116485596 -3.30927906036377 3.88635482788086 3.6301664352417 12.1024412155151
7.4899580261924 5.36583731391213 3.80930731513283 -1.35430409691551 2.25953791358254 -6.39215543053367 -3.06107976219871 3.79711458899758 3.9189941666343 13.1763226769187
8.38094883832064 6.42593747052279 4.52146321209994 -0.779942694577304 2.7124832240018 -4.5090801152316 -0.633538428219882 5.20203572186557 3.75135880383578 11.1745107737454
7.04340083382347 6.18271930000999 4.87640197060325 -0.510411193154074 1.89572055123069 -4.929736068032 -1.73842900016091 4.07847697518089 2.50204474709251 10.3672357299111
9.25743726383556 7.7989201892506 6.92546704899181 1.25849488865245 3.73610261570323 -3.42384382594716 0.0840697635303833 6.57129243503917 4.7687163699757 13.0323109973561
6.72832704890858 6.86415125239979 4.8057787548412 -0.653730141032828 2.16753412593495 -4.85337422977794 -2.72210858951916 4.72897268642079 2.79359461177479 10.7571742664684
8.6823206988248 8.0971509066495 6.65414915951816 1.44540511044589 3.56936274441806 -3.83577241030606 -1.64115418520841 5.43876562985507 3.02061568173495 10.8608895388517
6.06731103550304 5.85745595585216 5.74749730717052 -0.291508926044809 2.25771974216808 -4.00605894435536 -1.18146253932606 4.76837514530529 2.5938966144215 10.2051107753407
8.90885373895819 8.18978616541082 6.09505388086492 0.630064218694514 3.55773279016668 -4.19397333318537 -1.62642839605158 5.65978738611395 3.14209482019598 10.7050988370722
8.88387863852761 7.30135719992898 7.1546477577903 1.69847862937234 3.54644482352517 -3.73922164223411 -1.36032111428001 5.77914898612282 3.9410361550071 10.1750063202598
9.12150067416104 7.91533059206876 6.9835240277377 0.919437113675205 3.59659833041104 -4.22851019772616 -1.46420317563144 5.64386433688077 3.15735024538907 11.3542825612155
7.34228818199851 6.1396447875283 7.03506772301414 0.924941227652809 3.07158105156638 -4.31803019263528 -1.41059382178567 5.82468716881492 3.47657029412009 11.9603645064614
8.39455797889016 6.40407660224221 5.91939642646096 -0.196507427909157 2.75435164191506 -3.77582452080467 -0.2150296904824 5.37909605719826 2.56431486823342 11.4567375443198
7.76755609512329 6.05079832077026 5.31439771652222 -0.949257946014406 3.21156492233276 -4.17155752182007 -0.485104656219484 5.39912595748901 3.14265909194946 12.0191177368164
7.31476287841797 5.85810356140137 4.94975261688232 -0.78377456665039 2.61228065490723 -4.31348915100098 -1.02313919067383 5.48077754974365 2.92297534942627 11.1740510940552
6.67849948189475 5.01978232643821 5.27577712319114 -0.701482512734152 2.75689914009788 -4.67760441519997 -0.422195174477316 5.96863677284934 3.71166636727073 12.1161987998269
7.62397817264904 5.51485971104015 6.14801648746837 0.167769943584094 3.34192327152599 -3.54310461391102 -0.793302978168835 6.32445672642101 3.86333993564952 13.787115131725
7.16725544496016 5.72791294618087 6.26700214906172 0.0269060568376034 2.83740143342452 -3.61845870451494 -1.39649482206865 5.69979099793868 3.47829918427901 12.6294460730119
9.12047028975053 7.32458615736528 6.36115479902788 0.419556860490278 3.14964127974077 -3.04392122788863 -0.300280328230425 6.17172742323442 3.22704053358598 10.7917368455367
7.19235024885698 5.59754071669145 5.34941087202592 -0.287741799788041 2.75186524824663 -2.87591661973433 -0.278657098249955 5.50987229780717 2.44373975233598 10.6111348672347
8.02390406348488 6.17661402442238 5.37225649573586 -0.479547283866189 3.35497019507668 -2.80460526726463 -0.0448758818886503 5.86467478492043 3.26632330634377 11.8155057213523
7.89584134708752 6.19536851536144 5.58470224033703 -0.186051620136606 2.70809720646252 -2.98023344386707 -0.289401305805551 5.60890077244152 3.65413735996593 11.6259806026112
7.80571036772294 5.71195273832841 5.64305262999101 -0.688637204603715 3.35688548521562 -4.38419003053145 -0.658205457167192 5.98567824797197 3.60459571318193 12.2387772126631
7.38647745305841 5.41545007879084 4.42652795965021 -1.1656418020075 2.29426572973078 -3.90999605005438 -0.598556535894222 6.81283662969416 4.21164224798029 11.8220896547491
8.39267484491522 6.28375570123846 4.02678529565985 -0.808008748834784 2.82598344629461 -6.42086275274103 -3.15708215886896 4.83033220117742 3.32081643884832 12.3942794019526
8.15820978338068 6.33972833806818 4.3544711893255 -1.19941617792303 1.99212644750422 -6.22884847467596 -2.57520009821112 4.78347109014338 3.48821542913263 12.4715986078436
8.04778712879528 6.72617190967907 4.82700866352428 -0.337013782154429 2.07400649677624 -5.62492233623158 -1.47919708598744 4.98978847156872 2.65751689564098 11.7027615893971
7.73589119477705 5.76934227509932 5.35801682038741 -0.588333277268845 3.36394867463545 -4.80178275541826 -0.743129877610642 6.32443413300948 4.56299767060713 13.2659204916521
6.59535699324174 5.61785130934282 3.81843095259233 -1.63051409287886 2.58772283033891 -2.31086916490035 -1.88766474290328 5.29554467634721 3.60523133711381 14.4180586858229
8.00922782204368 5.67565352699974 4.63052184365013 -0.71635525443337 3.55364138863304 -3.56263630606911 -2.05020992972634 5.07009227059104 3.33636863014915 13.4380470015786
8.54640905206854 5.88045827692205 4.38832799738104 -0.250990468805487 3.85202066248113 -3.52369554693049 -1.72394807988947 5.81384126489813 3.27742521112615 12.5977834874933
7.40036246559837 5.28441951058128 4.65053794167259 -0.469124343178489 2.60104605934837 -5.1778416893699 -2.42310955741189 4.36632392189719 1.26610324166038 11.6829309203408
9.01117223392833 6.45391648899425 6.2149581302296 0.837922035564077 4.63441079746593 -2.98841577876698 -1.4575682293285 5.33876508365978 3.33149617802013 13.2060322154652
7.44660693081942 5.94466906460849 5.17283278378573 -0.572899523648349 3.10092383298007 -5.5722281369296 -2.93183964816007 4.85064917477694 2.67163020047274 11.8335145083341
9.32791540839455 7.76824019171975 5.96504614569924 0.386931636116721 3.90738795020363 -3.87958791039207 -1.3426196791909 4.96808264472268 3.87125227668069 10.902530410073
6.35537534193559 5.6765890641646 5.33941846327348 -0.87291712327437 2.8804350419478 -4.77461428208785 -1.85386271043257 4.53719716505571 3.10655408339067 11.2319965882735
5.20006251768632 5.25524306730791 5.08755183653398 -1.02573322816329 1.92905879454179 -4.85306667848067 -4.17519688172774 3.64816260771318 1.53186107115312 10.41444421248
6.61078616922552 6.01560184305364 5.33929130380804 -0.710607797449285 2.87596675699407 -3.80317905599421 -3.41681316549128 4.61759826486761 2.72973605936224 12.3574473554438
9.03575817454945 7.18955055583607 6.04442516673695 0.41071049083363 4.20772472728382 -3.88448413502086 -1.39926227222789 5.73442570079457 4.0391208301891 12.5141092907299
9.3340914552862 7.4490816896612 6.46363666707819 0.790048868005925 4.29693344289606 -1.7019250089472 -0.0532357389276683 7.31485584432428 5.06911590749567 14.8647549455816
8.76448650360107 7.02389163970947 6.68918056488037 0.722895812988281 4.53833789825439 -3.12060623168945 -0.462010192871094 6.22872467041016 4.59622020721435 14.7444648265839
7.47143900611184 6.10663187720559 5.24047053077004 -0.460401890494605 3.5900427124717 -4.28855168602683 -0.0984920241615974 6.15189039923928 4.27125609137795 14.1069220326164
8.75614527789029 7.09860781756314 5.99958399859342 0.802784720334138 4.20880202380093 -3.07775231274692 -1.30772705945102 6.36600760546597 5.02163294878873 14.5903776082126
6.55084044716575 4.51555068276145 3.47503001473167 -2.09195702292702 3.15784270546653 -4.85194962241433 1.82753379128196 6.77463252327659 5.12472541115501 15.3141127326272
6.42588545192372 4.69300676692616 3.56452776301991 -2.08993981968273 1.98072935451161 -6.52566026340832 -0.484455810893667 5.27380777705799 4.66390348781239 14.8426346908916
6.61939162341031 4.82153433886441 3.36481494036588 -1.82606488141147 2.10777873125943 -6.68531208905307 -2.33884793194857 4.50986785021695 4.51925486651334 13.2374255093661
6.39910893006758 4.29635338349776 3.0685606436296 -2.26855273680253 2.04638771577315 -6.30072780088945 -1.29031367735429 5.72547153993087 4.42552189393477 12.9125614599748
5.41842775344849 4.93139772415161 2.59108285903931 -2.8986346244812 0.795134830474854 -6.89761800765991 -1.31561727523804 4.68885450363159 2.90063219070435 13.4781959533691
5.38778799230402 5.79870622808283 4.08586900884455 -1.29578859155828 2.62091463262385 -4.85556680505926 -1.59373552148992 5.24289339238947 4.04162614995783 14.2855009382421
7.84171107899059 7.37586597095836 4.50062564503063 -0.57174679149281 2.88601020466198 -5.97720714915883 -0.953838313709607 5.50052074085582 5.37842849384655 14.8969934333454
5.57425747784701 4.27266846570102 2.3634878245267 -3.19239367571744 0.619442566958341 -7.99913157549771 -2.5536321553317 4.1214862910184 3.4565807429227 14.4047034827146
5.31943247535012 4.03432581641457 2.15666887976906 -3.31041028282859 0.197127558968283 -7.50339200279929 -3.39299084923484 3.40376494147561 2.3639871857383 14.1962907097556
4.2602745923129 3.42195099917325 2.11858243075284 -3.59012823971835 0.187150660428134 -7.43415480527011 -3.06870299252597 3.37557190981778 2.45885438052091 13.8908287915316
3.59394662163474 2.71160714409568 1.33125512383201 -4.24196608283303 -0.671617343209007 -8.64539892890237 -3.99983389594338 2.4369327285073 1.41469971916892 14.0646039702676
6.462614848397 4.20156653144143 4.73153383948586 -1.3205301024697 1.5153959534385 -5.18266885063865 -1.86500756523826 4.28178389289162 4.34696562506936 15.1541915676811
7.06076981804588 4.69914700768211 3.92908360741355 -1.67920611121438 1.24507024071433 -5.90381548621438 -1.69043276526711 4.92895676872947 3.39621617577293 13.7200496413491
7.1571382782676 4.34447233893654 4.30805533149026 -1.56518132469871 1.50633280493996 -6.31831128380515 -1.98028905174949 5.28108256079934 4.04826395728371 14.065767695687
7.41361869465221 5.35163177143444 4.30159915577282 -1.50427662242543 1.49711002003063 -6.35900913585316 -1.70193897594105 5.21457446705211 3.55589545856823 15.0243021358143
5.29168112494729 3.33322222449563 2.92667563178323 -2.78590218804099 1.13153059699319 -6.70959489128806 -2.867050335624 3.71127398230813 3.52169497229836 13.8890341065147
4.33931940252131 2.85039632970637 2.63887994939631 -3.54926282709295 0.65121668035334 -6.73126394098455 -1.72610456293279 4.13988702947443 3.32844942266291 15.4625632112676
6.62231127132069 4.6557127605785 4.30713049281727 -1.43303998600353 2.40801206935536 -5.2776196826588 -0.496920906413685 5.22382131923329 4.91072622645985 14.5612260471691
5.8437275539745 4.60678144801747 4.30900522578846 -1.6890569080006 1.95678469051014 -5.17420438419689 0.29126116145741 5.36104151118885 5.05347772945057 13.3517679821361
5.41569647355513 4.4931395964189 3.92212233109908 -1.82591214613481 1.4823859648271 -6.79265180067583 -2.62251248793169 4.99293169541792 4.0964110807939 11.0204442457719
4.58075938658281 2.65901885466142 3.39235339598222 -2.48272385163741 1.23872504667802 -6.31221642060713 -2.18233551545577 5.29447112516923 4.01752505735918 11.2697332902388
5.9157600662925 4.49428370215676 3.76695540168069 -2.18154046318748 1.79686644294045 -6.89456269524314 -2.25960442803123 5.17345431067727 5.14032652594826 13.0018086693504
6.28352872675115 4.10860673731024 3.65012494867498 -2.10879858190363 2.6412090474909 -5.75320394689387 -0.379325467889959 5.80163518732244 6.41537801569158 14.5598534757441
5.86895814375444 3.70983758406206 4.62914910749956 -1.09552130265669 2.91678586439653 -4.34712347550825 -0.33697447343306 6.20973935560747 5.82101979689165 14.0990857167677
7.22091664400968 3.07871998873624 3.97002114382657 -1.25597296628085 2.39745034304532 -4.42249213131991 2.13967599001798 6.31484879580411 6.82461632815274 14.5175134095279
7.42250734676014 4.19810205806385 3.76169496883045 -1.67489522587169 2.0791617046703 -4.14453405033458 1.14692026485096 5.57838159907948 6.80339819301258 14.8354178081859
7.90549815784801 5.06482471119274 5.00790370594371 -0.59877907146107 2.89189780842174 -3.74502312053334 1.65536178242077 6.21016276966442 5.42078078876842 15.3997377265583
7.49466285705567 4.5846715927124 4.99126586914063 -0.716253662109374 2.7278076171875 -3.60111656188965 1.20986328125 6.83369884490967 6.32128486633301 15.5399662017822
6.7139761577953 4.9806473385204 6.71863867152821 0.544883025776254 2.62947775233875 -2.41906999241222 1.01422239650379 5.95400263179432 7.09599138606678 15.851626886021
7.8184890833768 5.08683873089877 5.2463398066434 -0.406720152768223 2.41343785199252 -3.13290881243619 1.36351109418002 5.82206536206332 7.22035313519564 15.6289069739255
7.5982500076294 3.59306011199951 5.5861364364624 -0.316110992431639 2.97329769134522 -2.45422973632812 1.82478294372559 6.60159072875977 8.61812362670899 16.4895877599716
6.01788112466986 2.88902541940863 5.36413261240179 0.0991694623773753 1.24145576303656 -2.41465118581598 1.87852737253363 5.08288547342474 7.19267722910101 14.8408412629908
5.46870714534413 1.96926790584217 3.54603773463856 -2.04560273777355 1.46115499843251 -2.23449128757824 1.79726797450672 5.15825849879872 7.09802633632313 15.2366309772838
5.3181902625344 2.38544051430442 3.39450900337913 -2.43760426261208 0.821072266318581 -4.23444302298806 1.2290961005471 3.86747138283469 7.75864283821799 17.1545868971131
5.92916688052091 2.51956757632169 4.03838929263028 -1.29208460721103 1.69203480807218 -4.84588519009677 0.977704134854402 5.12174233523282 6.49367817965421 16.1109226616946
4.00118090022694 2.20765615810047 3.47765566218983 -2.5812766421925 0.0251858364451998 -5.04796861301769 0.432198775898325 4.14526964534413 6.90249086726795 15.8518576752056
6.74221400347623 3.35589865771207 4.82011107531461 -0.981035431948577 1.76297358599576 -4.90763111981479 1.48761157122525 5.57980612841519 6.49627188769254 16.9381095561114
5.39461912675337 3.34083857102828 3.90214170976119 -1.63021836714311 0.501457353071732 -5.45993028120561 -0.517165998979049 4.21035399003462 7.04320063157515 14.5027564959093
5.83400282426314 3.53351625962691 4.72053656144575 -1.63472714857622 0.886215539412063 -5.23601308302446 0.252312035994095 4.35993513627486 6.63669523759322 13.8452075438066
4.7934571873058 2.48208919871937 3.00774208415638 -2.85712417255748 -0.457511745799671 -4.87490447651256 -0.420110546458851 3.23581806529652 5.80255428661 11.4841219555248
5.30511889024214 3.06050619645552 2.45883497758345 -3.44634023146196 -0.221406607194382 -6.2054573579268 -1.93405118422075 3.11008963151411 4.44013723893599 12.8726099447771
6.58693290190263 3.39745402769609 2.47400641874833 -2.54623150392012 0.512629274888472 -5.75984501405196 -0.579041715101763 4.06348109678789 5.54003310637041 13.186136488481
4.70637583299117 1.78879046006636 1.75144266648726 -3.90479207472368 -0.801652197404341 -6.05160260633989 -0.823304419084028 2.91462873979048 5.65439676804976 12.1179592566057
5.18890828219327 2.87095040408048 2.63686246004972 -3.07876902493564 0.923447314175693 -3.34694415005771 0.923123064908115 4.36507958498868 7.27466267672452 12.7284500035373
4.79211618250067 1.93523980920965 2.6822605306452 -2.85201070958918 0.121696489507503 -3.15965459997004 0.117683427984066 3.77357675378973 6.54836179559881 13.5288701230829
6.06791672273116 2.2837103323503 2.73185524507002 -2.37740340666338 1.31826958222823 -4.16845717863603 0.514806600050491 4.57842716737227 7.03226551576094 13.1281693892045
5.88791810815984 2.32759820764715 4.1601034337824 -1.68923605138605 1.15908204858953 -3.83521307164973 0.0296932393854306 4.64422666376287 6.53259622400457 12.2754956418818
5.62284859743985 2.8525935086337 2.94139393893155 -2.49740210446445 0.817146387967195 -3.08905211361972 0.87712678042325 4.33761319247159 7.15803155032071 12.1386524113742
4.05206459218806 1.9472901170904 2.6109110658819 -2.79392463510687 0.209567720239814 -3.84602577036077 -0.908344572240654 3.53082817251032 5.0413014238531 11.9646784609014
3.37282963666049 1.47186585339633 3.60871907147494 -2.1984413060275 -0.721152106198396 -3.33456496325406 -1.71270445910367 2.77698536786166 5.15545578869907 10.5058581438932
5.34646686207164 3.0681846965443 2.18078883777965 -2.88241688121449 0.446621738780628 -2.53737560619007 0.250279270518909 4.13490089069713 7.02377017628063 11.3878563274037
6.14121457013217 3.56437512311069 3.28526993664828 -1.60648898211392 1.44425602826205 -2.6048486622897 0.612194260683928 4.89514943036166 7.0776121226224 12.8083645907315
5.01995886022394 3.27864206487482 4.05811060125178 -2.02057992761785 0.248791105096991 -2.99796258752996 -1.07697450464422 3.50331438237971 5.25090635473078 12.700740701502
5.8030181537975 4.27825409282337 4.55799633372914 -1.1645111430775 1.27461964000355 -2.01423114429821 0.786273540150034 4.83117920268666 6.78669220317494 14.1497443329204
4.75992747220126 2.88536425503818 2.72507258328525 -3.02101162997159 -0.593574801358308 -4.75248173800382 -1.77294377413663 2.89966174038974 4.85974951657382 13.5745584574613
4.22115681388161 1.06673596122048 1.35481808402321 -4.00809695503929 -0.581251404502176 -4.81502177498557 -1.18960025093772 2.54683659293435 5.00814984061501 13.2841841957786
6.23032706867565 2.78044551502575 2.02050346027721 -3.12040668834339 0.858639179576528 -4.13969379771839 -0.504762233387339 4.34837669025768 6.1023830760609 15.9271702159535
4.60439412377097 0.56685559532859 1.44304387352683 -3.88519747473977 -0.0402992508628159 -3.65307314612649 1.10306660912254 3.75855462334373 7.38906876824119 14.8586715914986
5.8078649000688 3.01365923448042 2.57175421281294 -3.01593423323198 0.235381837324663 -3.11541200117631 0.924016709761187 3.72811865373091 6.30424379868941 15.2470912890001
6.45110836029053 2.84949531555176 3.1232666015625 -2.51027927398682 1.09143390655517 -4.13773212432861 0.581260108947752 4.3061975479126 5.98605098724365 15.6217466831207
7.82356660149314 4.61961571953513 3.31714265129783 -2.08313162543557 2.45948331139304 -2.47596533515237 1.68855302117088 5.44850461266257 8.17477433464744 15.1508928992532
5.65661723396995 2.7493181922219 2.54004676125266 -3.10793011405251 0.6243296363137 -5.04903118827126 -0.0411404869773158 3.95692260048606 6.84950549385765 13.5502238967202
4.70430158268322 2.5065467227589 2.87968610416759 -3.00488973964344 0.733649002421988 -3.72104383815418 1.64930032383312 4.79003881107677 7.56865666996349 16.0071784127842
4.3049483385953 2.44762087735263 2.93269492062655 -3.22739171114835 -0.349460116299717 -5.11658619967374 -0.935439577969639 3.21376276883212 5.45630408200351 13.6078467455777
4.43828723213889 3.01096961281516 4.60266730568626 -1.54791691519997 0.459006760337136 -3.68820240714333 -0.00169422843239531 4.28227278969505 6.37253997109153 14.7046885230324
5.26622839840976 2.95643587979404 3.59278937253085 -2.19820431795987 0.965280255404387 -4.08844784823331 0.544295987215911 4.42513819607822 5.93264933499423 14.4845485297116
4.3570707061074 2.23531224510887 2.87774922631004 -3.32801649787209 -0.530971743843772 -6.03262732245705 -1.06689665534279 3.11618306420066 4.67433430931785 14.0428905703805
4.26444146416404 1.66919419548728 2.55906293175437 -3.47822096564553 0.0772828795693137 -3.42719557502053 0.994139645316384 3.97436043999412 5.86236474297263 15.1822762229226
5.5082893371582 1.69507694244385 3.31657791137695 -2.43204784393311 0.40714168548584 -3.76687145233154 -0.420441627502441 3.92526626586914 5.3757848739624 13.8952808380127
4.80000415281816 1.46190467314287 2.77222934202715 -3.2657602743669 -0.0964563803239287 -4.33628449006514 -0.786720128492874 3.49050441221758 5.18360057310625 12.0802580399947
3.42084575999867 1.41737629283558 1.64024044383656 -4.66625713001598 -1.0880520213734 -5.2186786998402 -0.938824879039419 2.5679366718639 4.30276275981556 11.9045541416515
4.99382994391701 1.69635222174904 2.48776362159035 -3.34173943779685 0.287407138130881 -5.27583482048728 -0.243392727591775 3.68894217231057 5.97468779303811 12.4119698784568
5.23038060448387 1.03949219963767 2.05955750725486 -3.57978003241799 0.831762860038065 -4.17274992682717 1.05092484734275 4.35671479485252 6.87676484368064 14.3132875659249
7.0082370931452 2.60873815363104 4.07525464838201 -1.72209337407892 2.36415120905096 -2.15461328679865 2.39033624475653 5.90162774866278 7.62474176233465 14.3465671235865
6.57891343723644 2.56362031589855 3.68931268345226 -1.88256861079823 1.91734670292248 -3.10674311030995 2.3339507449757 5.56351541172375 7.62766431461681 14.6856522430073
7.40932844335383 3.69919012243097 4.58605287725275 -0.82972623651678 1.96458910161799 -4.1061411077326 1.40817926580256 5.23457811528986 6.58911894018 13.4859804933721
6.42224573655562 2.6105639891191 4.05629133744673 -1.95654607252641 1.65435289903121 -3.01158643202348 1.25963091416792 5.17103457017378 6.93068098588423 13.405163045363
6.92074304060502 3.21038918928667 3.89047437147661 -2.00595278306441 1.71221547560258 -3.4190787748857 0.990921072526412 5.27144151167436 6.40966897444292 12.8646512551741
5.15730281309648 2.12388320402665 2.54443927244706 -3.60838322205977 0.0413150353865177 -4.59002499146895 0.048656420274213 3.8247031732039 5.97808547453447 11.7027682824568
6.36303880864924 2.91990736181086 4.34387376958674 -1.54471990411932 1.5556581323797 -3.87078878229315 1.0548379724676 5.2916953867132 6.88107374364679 13.6387427156622
5.91416867863048 2.5724776614796 2.84255155216564 -3.20711103786122 1.08924897800792 -4.65794149745594 0.226963363994251 4.31489785801281 6.35799153934826 13.3106115687977
6.70748447071422 2.70551036487926 2.92639182697643 -2.57284714091908 1.00096534382213 -4.9720647465099 -0.592090381275522 4.16297935139049 5.35398982654918 12.0745227206837
5.66999088634144 1.17575680125843 2.79262100566517 -3.0903526652943 0.909250606190074 -4.07290424000133 1.4096530567516 4.64488159526478 6.89466511119496 14.7269247661937
6.40302363308993 2.13808527859775 4.63083449277011 -1.43306264010343 1.3373421755704 -2.5319033536044 1.4030217257413 5.14290991696445 6.21974078091708 13.8924950686368
7.06617931886153 4.136728330092 5.62995438142256 -0.658886866136029 2.0943642096086 -1.82920928434892 0.463139577345416 5.49930576844649 6.58889870210128 12.4087238745256
9.11460861726241 5.79290756745772 5.36559376283125 -0.364494471116501 3.30837902589278 -3.21868148283525 1.36680588288741 6.41721329255537 6.90695080323653 14.8014300779863
9.19785693775524 4.6169224132191 5.01822951923717 -0.750610316883435 2.93034366260875 -4.12587925304066 2.29830173145641 6.04976657520641 7.44347003589977 16.9746842731129
8.4776593988592 4.9201528375799 4.67109125310725 -0.860933130437676 2.80033605748957 -3.47200757806951 1.48271768743342 6.0507270639593 7.85573881322687 16.4069899862463
8.58398511193015 5.33281876824119 6.56973244927146 0.117944500663064 3.66660859368064 -1.71200583197854 3.77331616661765 7.17935540459373 9.41910912773826 16.5465536334298
6.86546452262185 3.35849030234597 5.04218514182351 -0.80564372322776 3.02032597281716 -2.87160937569358 3.01223976828835 6.46449501731179 8.83537132956765 17.2736439845779
8.52564599297263 4.19563653252342 4.70278908989646 -0.67248079993508 3.58530118248679 -1.302893855355 3.93478181145408 7.42503049156883 8.95812585137107 16.8188104846261
7.77614982778376 4.51619251424616 4.72512062246149 -0.760424535924738 3.38002975637263 -0.202393453771418 3.22818859273737 6.781807977503 8.81565292531794 16.9362433736975
7.3465932672674 3.41786897832697 5.01198995763605 -1.04481946771795 2.67575205022639 -2.96135007684881 2.36705148870295 5.84182203466242 7.68903673345392 15.0580669706518
7.98657312393188 3.82440843582153 4.45601644515991 -1.07663450241089 3.13165082931518 -0.792290782928468 3.09967603683472 6.69236555099487 8.76890459060669 15.7162398338318
6.84623465104536 3.26887831254439 5.39200911088423 -0.736407904191452 2.04899344010786 -1.6640869660811 3.48199114366011 5.78567060990767 8.53626570268111 15.4886706785722
6.68225318735296 2.94060928171331 4.91865283792669 -0.890428239648994 2.59639102762396 -1.50165718252009 3.74833423441106 6.35108787363226 9.14863044565374 16.4887270385569
6.36336183547974 2.00885152816772 4.56889390945435 -1.39992952346802 1.70085477828979 -1.8959584236145 3.61643743515015 5.5942006111145 8.46815824508667 16.0338053703308
6.78415966033936 2.07171726226807 4.54034805297852 -1.30309295654297 2.09805965423584 -1.34814453125 4.13562297821045 6.0086841583252 9.308762550354 16.4720485210419
6.61898027766835 1.78812300075184 4.516967643391 -1.0384990085255 3.64729868281971 1.08001791347157 5.47828756679188 7.43889795650135 11.5713289867748 16.9163313995708
6.66503188393333 1.63562152168968 3.72067591927268 -1.8887563011863 2.03022906563499 -0.736063506386497 4.18166396401145 6.10037848732688 8.43044516823509 15.6405994632027
5.82311738621105 1.63533033024181 3.94921506534923 -1.68708978999745 1.99865354191173 -1.49411379207264 3.78844751011242 5.97948468815197 8.13788427006115 15.0930057872425
4.62154649387707 0.686321007121695 3.59266351353039 -2.13574243892323 1.25597928654064 -0.288898719440805 4.71063493381847 5.48559640537609 8.50437902103771 15.025552259792
4.6865176634355 0.490757890181108 3.36161512895064 -1.92389588789506 1.41784567399458 -1.48532777266069 3.56208509965376 5.51681036515669 8.31343073411421 15.9189660028978
5.77023807005449 1.70671668486162 5.40230765776201 -0.92045197053389 1.65260138945146 -1.2120378927751 3.77290645079179 5.9728814645247 8.2940770669417 15.2633804364638
4.75373712019487 0.556645063920456 3.83306470350786 -2.09393057389693 0.694794325395065 -2.28520521684126 2.55241551832719 4.97209039167925 7.60958066420122 15.3789831681685
6.31672550548207 1.24082161296498 4.42770935405384 -1.60013793598522 2.04836822856556 -1.47052215229381 2.14361072887074 5.54137684215199 8.76670051921498 15.8663993011821
5.74267161109231 1.84857237555764 4.11540281989358 -1.74581563256003 1.19627344825051 -3.59827649376609 1.80962717749856 5.1551643631675 7.51617014624856 15.0788666031577
6.34890931736339 2.06364148746837 4.3911170352589 -1.47732168544422 1.28359216343273 -3.98970610011708 -0.787546218525279 4.46582692753185 5.23606771122326 14.3535184253346
5.61983780427413 0.918897672133014 3.3122482733293 -2.48418040709062 0.394022031263873 -5.75878329710527 -0.41938205198808 3.48703865571456 5.57370380921797 14.0609572367235
2.71209582415494 -1.10332909497348 2.7469068440524 -3.05418625744906 -0.904907616701994 -5.0855545130643 -0.295124444094572 2.44214114275846 5.0624700459567 12.346114245328
3.55026238181374 -0.774200508811258 2.09880058982155 -3.86319739601829 -1.34974868080833 -4.50101477883079 -0.20253951332786 2.39890759207985 4.73197834708474 12.2390226624229
3.17870759963989 1.23870515823364 3.0882248878479 -2.60043287277222 -0.506425380706787 -3.40090322494507 1.66800737380981 3.25985479354858 6.28355264663696 12.5793738365173
5.09783565347845 1.91950237100775 4.60653030222112 -1.17233551198786 0.363560789281671 -2.64989174062556 -0.039996034448798 4.1884728605097 4.5375415021723 13.3642631704157
5.30571910684759 2.39245673959906 5.09553596323187 -1.29459598714655 0.861684530431575 -4.34672763997858 -1.2097132509405 4.06750270670111 5.60545799081976 13.838159530813
6.06251076785001 3.27155427065762 5.62714318362149 -0.624602994051848 1.55608586398038 -2.13019534024325 -0.233121594515715 5.13832120028409 6.53846768465909 15.9842772873965
5.2953648740595 2.90323688333685 4.82228519266302 -1.3573279207403 1.16375781839544 -0.919484597986393 1.1181531125849 4.96207954233343 6.67577220743353 14.1517775232142
6.09017069556496 3.21490080573342 4.48641092993996 -1.58168618462302 1.29889662482522 -1.38302247307517 1.90422995307229 5.28144247748635 6.66584189154885 15.2255650303581
5.8848029830239 3.45952527306297 5.03040902397849 -0.885439708016136 1.57519643089988 -1.56347544410012 1.57850186608054 5.16315190575339 6.38075463555076 15.8392339207909
6.00630402998491 3.43268895582719 6.25860906080766 0.0361444993452587 2.09636426405473 -0.787599320845171 2.03679299788041 5.91388917402788 7.16790986494584 15.3477504296736
6.67940525575118 4.97636513276534 5.82229046388106 -0.343359903855756 1.64821915193038 -2.79379935698076 1.07877640290694 5.05881504579024 7.0919342474504 15.3017478422685
6.16608127247203 3.09457858692516 4.64480479847301 -1.25477615703236 0.288598858226429 -4.35222069133412 -0.401041186939587 4.09300788532604 5.15329440723766 15.0399988521229
5.02567480260675 2.03430746251886 3.57547376806086 -2.76178933923895 -0.0907917196100421 -5.43905069177801 -0.854675310308284 3.68730257207697 4.99712179357355 14.1369235342199
4.82397782585837 2.0089391448281 4.48698460839011 -1.89429152228616 0.857312557914039 -4.34374487616799 -0.0921446106650627 4.42491948387839 6.41441094658591 16.1399757840417
2.21360017603094 0.144899385625667 3.41268064325506 -3.01236341649836 -0.304107648676091 -2.64785383397883 -1.00880621129816 3.64206888025457 5.07946302240545 15.0521350080317
4.47365626421842 2.3506256016818 5.15091666308316 -1.59509316357699 0.406911459836092 -1.60096970471469 -0.658955010500822 3.6564584645358 5.34815272417935 14.3969961079684
5.94206857681274 2.68831396102905 4.91334199905396 -1.11568117141724 0.968358516693115 -0.939039707183838 -0.249651432037354 4.80431890487671 6.96068906784058 14.7940919399261
6.54383572665128 2.53774079409513 4.74620827761563 -1.27764216336337 1.87960251894864 -1.39178172024814 0.684311953457918 5.58863743868741 6.5080357464877 15.7701495560733
6.75273746143688 3.63275188099254 4.97812217365612 -0.97753769267689 2.17340701710094 -1.23219734538685 0.710795818675649 6.21835654865612 8.17689841877331 16.1327295888554
6.17350321683017 2.52434855374423 4.11205416592685 -2.19443482485685 1.00189429196444 -1.64061707583341 0.903345402804288 4.89204817685214 7.1470215884122 14.6639164057645
6.67760248184204 3.0747239112854 4.93757791519165 -1.17207555770874 1.94505567550659 -2.85324125289917 3.07256860733032 5.94669504165649 8.25250692367554 14.8697423458099
5.81125945177945 2.92594069567594 4.73338622179898 -1.56087380322543 1.20601576891812 -1.83833390149203 1.00334853259 5.26066607561978 7.49030608263883 14.1205291184512
6.23732685609297 3.86235641999678 5.20911430879073 -0.929036860032515 1.54294800324874 -2.78069091276689 1.83680748506026 5.03122448487715 6.87738537354903 14.087359900908
4.82935694781217 2.26467875567349 3.80298308459195 -2.63278981122104 -0.172962388125335 -4.41903897198764 -0.557831009951506 3.50637320605191 5.56887702074918 11.9462993535128
6.01707005934282 2.76108575300737 4.75345349745317 -1.18692469163375 1.07812047438188 -3.82112574143843 0.86968541578813 4.86232495741411 7.16232419447465 13.3003323121504
5.661288876967 1.66520275636153 3.91734947724776 -2.36317668394609 0.489045758680863 -4.77199016050859 -1.37014995054765 4.07568611665205 5.61907448335127 11.8960639433427
5.64842523228038 2.59761251102794 3.89310849796642 -1.73294817317616 0.285617958415639 -5.16794000972401 -0.948808539997447 4.01693833958019 5.90246976505626 12.7922216762196
4.96418172662908 2.68498975580389 3.64618474786932 -2.45204370672053 0.232400720769707 -5.09861772710627 -2.80844896489924 3.4551380330866 4.92322332208807 11.5033910924738
4.15445517626676 1.23612307635221 3.75943183031949 -2.29467297467318 -0.0576849070462302 -2.6705980387601 -1.48680020245639 3.69590758410367 6.02071475115689 14.2340369137851
6.98945890773426 3.85063158382069 4.79385076869618 -0.565334450114857 1.97487245906483 -2.3243466724049 1.19825731624256 5.757934440266 8.47339140285145 17.1790003072132
6.87878437042236 3.72777290344238 4.46162147521973 -1.12204818725586 2.13558502197266 -2.04112319946289 2.08178634643555 6.03247375488281 8.82365245819092 17.0705087900162
6.12458823810924 3.72705863605846 5.55130694996227 -0.586313975941049 2.2950365413319 0.10939143787731 3.12826369892467 6.66136668812145 8.71169875751842 16.3371270764958
7.69301386746493 3.98361655148593 6.26060458096591 0.740069111910735 3.86206026944247 1.99896117123691 4.44359942349521 7.86653300198642 11.7195794192227 18.024834906784
6.93208425695246 4.55176466161555 6.83034246618098 0.951895887201484 2.72397630864924 0.462332898920234 2.83588426763361 6.70211237127131 9.91592806035822 16.9741401022131
5.93152647018433 2.82656888961792 4.9972508430481 -0.430923175811767 1.79017858505249 -0.7457444190979 2.19901399612427 6.22218351364136 8.44428758621216 14.4892440319061
6.90263487208973 3.51853872645985 6.26533819545399 0.0402758251536959 2.83782411922108 0.930427802692758 2.58671404231678 6.80787206996571 8.83355928767811 15.4768135677684
6.02584789449518 3.25657985860651 5.71587894613092 0.284298402612858 3.03996322805231 0.514778596704655 3.16129635030573 7.09350727254694 10.5950813120062 14.6239895647222
6.79984559145841 3.51712788668546 5.59688557711515 -0.740592106905851 2.66962708559903 0.398581400784579 4.11838425722989 6.66677559939298 9.90317048159513 13.50048865405
8.52098934000189 3.90192691629583 6.86120883768255 1.63736430948431 4.23455135172064 0.571803014928644 5.81283466165716 8.21676437204534 11.1617964917963 14.2908193284815
6.95414318604903 3.02637161775069 4.91889633698897 -0.792814592881637 2.97478355927901 0.359073300795121 4.29518665833907 6.9768701986833 10.5236746267839 14.8131343321367
8.56933755007657 4.91029996004972 5.31225747195157 -0.393602665987881 3.77307576266202 -0.11166029843417 4.62229794588956 7.43262833681974 11.0674273404208 14.009002867612
8.22683994986794 5.14245407798073 5.97437470176003 0.315859725258566 3.86645310141823 0.708302428505636 6.84058754660866 8.25914375998757 11.4816154740073 15.8234709999778
10.2016167207198 5.4611138863997 6.70350165800615 1.26883216337724 5.24527163939042 0.251578287644818 6.90903563932939 9.13833232359453 11.5126599832015 15.9733101888136
10.4457699082114 5.88302338340066 6.82432949759744 1.38537895896218 5.09032643058083 0.0628806374289788 5.19802105643533 8.77564633109353 11.6485592148521 15.5564011357047
9.89883649999445 5.33173359090632 6.5162504976446 0.683630830591376 4.05924213582819 -1.62770187204534 4.08982456380671 7.24046219045466 10.2883399789984 16.3963435953314
8.61274150501598 4.8040790904652 6.23998263965953 -0.0948428760875366 3.3588018764149 -1.88645168651234 2.45658115040172 6.68758872639049 9.12867358814586 16.0541905511509
8.22720197330822 4.48997834812511 5.39816430698741 -0.676375831257214 2.19475415836681 -3.25589891780507 1.15467504154552 4.98070577274669 7.8885894168507 15.7913241733204
7.351220703125 3.83212718963623 4.91052970886231 -1.50580444335937 1.37049064636231 -3.3841365814209 1.98061428070069 5.17466697692871 8.11668739318848 15.62208340168
7.57374594428322 4.10511515357278 4.44154665686867 -1.31157090447166 2.07150862433694 -3.26128175041892 2.71614573218606 5.89013693549416 8.09527609565041 15.7120605490424
7.88176162026145 4.85585887215354 5.3602915503762 -0.428119590065695 2.19812495491722 -3.48589890219948 2.43170459053733 6.07100779793479 8.83345420143821 18.1346783437512
8.63879827152599 5.43154195438732 5.74208119999279 0.316913162578235 3.73788980137218 -1.77610250819813 4.81815198551525 7.38140443455089 10.4486799586903 19.8147893298756
6.50326751362194 2.33317969929088 4.4462063182484 -1.20018173564564 2.4169266093861 -0.944740069996225 4.81830142628063 6.21333049427379 9.78288386951793 19.1228045095097
7.19225432656028 3.90201499245384 3.65087821266868 -1.74169037558816 2.49426009438255 -2.5412070534446 3.84764792702415 6.43888308785179 10.4368574836037 17.6152181246064
8.69436692324552 5.54116295901212 4.1133637341586 -0.49024630459872 3.61921071139249 -3.01067973050204 4.1122240933505 6.78970192995939 9.39076088992032 15.9527180108157
6.85332267934626 3.41656940633601 4.39665096456354 -1.44655734842474 1.97358959371394 -4.31614238565618 2.19333618337458 6.09317176992243 8.41877525502985 15.5978445356542
6.56720149300315 2.66415774605491 3.88470065376975 -1.82188809134744 1.55276667855003 -4.72102368094705 1.21003901741721 5.55493247292258 8.66233145973899 14.9232972838662
5.7521296674555 2.41614448373968 4.00685703104192 -2.15389049703425 1.42165767496282 -2.50224865133112 0.478298299962823 5.52526294534857 8.87629806345159 15.0008381540125
7.77371447303078 3.89360087134621 5.20934431769631 -0.388505528189921 2.74067156531594 -1.92314107201316 2.29607336737893 6.68547194220803 10.1369838021018 14.8169042370536
7.30106384970925 3.05375607230447 4.10476525046609 -1.15070693276145 2.87536366202615 -1.97305838844993 2.37468846061013 6.81658013083718 10.2971575997093 14.8814328453758
6.98489427566528 2.59663152694702 3.39319372177124 -1.52499723434448 2.16877889633179 -3.54693746566772 3.3578896522522 6.0189003944397 9.48723745346069 16.1877443790436
7.42490795308893 2.9896500414068 3.96897438222712 -1.5500580961054 2.77280739003962 -3.61329814737493 2.7211878603155 6.26098087484186 9.2339880769903 15.4455328291113
7.05792202516036 3.07620873017745 4.05294575257735 -1.61243186430498 2.09651531739668 -3.75485549406572 3.69167770905928 5.9516827063127 8.68516792817549 15.0415505365892
6.77111415863037 3.08166007995606 3.69330959320068 -2.06417770385742 2.23473052978516 -3.65857429504394 3.48326187133789 6.10883693695068 9.29663162231445 16.2977996349335
7.72882877696644 3.83209644664418 4.27584873546254 -1.11672652851452 3.16187511790882 -2.58908141743053 4.04186283458363 7.00695453990589 9.8167928348888 16.2216566692699
7.67513970461759 4.40111283389005 4.04521397677335 -1.384923657504 3.03598908511075 -3.74497004422275 4.09677533236417 6.61470822420987 9.09342221346768 15.3715470227328
7.64052118821578 4.71598639054732 3.9217902617021 -1.16739068464799 2.59602655930953 -3.96507630781694 3.87279619737105 6.38478483720259 8.83118166490035 13.7591473059221
6.75367346676913 3.17537394436923 3.00468817624179 -2.29928406802091 1.84684840115634 -4.55537232485684 2.98839369687167 5.42660323056308 8.11785784634677 14.6738614169034
7.61887076117776 3.88089087226174 3.44804003455422 -2.04331395409324 2.24020102240823 -5.02214047692039 3.02908423163674 5.48694327094338 7.69438746192239 15.0135307572105
7.75532501394099 4.27031582052058 5.02152317220515 -0.796172445470635 2.63569229299372 -3.74468929117376 2.97408931905573 6.29713981801813 8.58075683767145 14.8704380338842
7.05787071748213 2.9251144842668 3.05158409638838 -2.35976043180986 1.83179649873213 -4.45353904203935 3.82395538850264 5.68371281190352 8.80329784913496 15.1872473673387
6.3280631238764 2.5981522733515 2.42120467966253 -2.92918575460261 1.69288265054876 -4.8818396394903 3.74279701059515 5.34795200174505 7.77231132333929 15.7702749902552
5.78743376298384 1.88869585557417 1.53162493272261 -3.47541127638383 1.21957506699995 -4.97519383863969 4.06570353074507 4.69206156297163 8.05344500108199 15.7441765265031
6.85175828066739 3.23684624758634 2.26310376253995 -2.19802161130038 2.30841950503262 -2.74343748959628 4.75343541232022 5.93161324587735 9.31242493716153 16.069844880971
5.51801116249778 2.67977053902366 1.13488681099632 -3.32515423514626 0.443442414023661 -5.76582234122536 1.47709185860374 4.10060031197288 6.79487616799095 14.5621169307015
7.18175471912731 2.73682845722545 3.43408168445934 -1.6144870411266 2.17077602039684 -3.69758449901234 3.63391650806774 5.88669742237438 8.86936534534801 16.1523546088826
6.7510877089067 3.05356936021285 1.88345484300093 -2.87747235731645 1.68465761704879 -4.75857778029008 2.28348211808638 5.01855425401168 7.82518152757125 16.8550094799562
6.81623890616677 2.99377205588601 1.90004875876687 -3.20632216713645 1.12187149741433 -5.79354903481223 1.65633728720925 4.57437088706277 6.8417535088279 15.8797724507072
8.34399591792713 4.98362242091786 2.77371107448231 -1.55162919651378 3.72427736629139 -2.50886262546886 5.1737173687328 7.28118978847157 9.97355829585682 16.1175964962352
9.47344364686446 5.90741886659102 3.76174225373702 -0.561016420884567 4.04382767243819 -3.07860408262773 5.7342058615251 7.35331787629561 10.535013814406 16.5218737320466
10.9532503908331 6.84167621785944 4.32341716939753 0.575487596338444 5.50515220815485 -1.38585426157171 6.27245376760309 8.55185745412653 11.6462302034551 14.7461869543249
10.258737486059 5.87240306680853 3.91656677072698 0.0846718961542301 5.42217819040472 -0.226515847986395 7.59252445047552 9.06553546732122 11.6383818799799 16.4112080747431
10.2561875950206 5.98227278102528 5.22298208583485 0.670813239704479 5.59338823665272 -0.794312797893177 6.97738424647938 8.77492109645497 11.2821656833995 17.1424740325321
9.51122056787664 5.39367067163641 3.53702031915838 -0.73122919256037 4.4588266546076 -2.02263200933283 5.86775457208807 7.85155736749822 11.1705552274531 15.7186416322535
10.2455946662209 6.40436522743919 4.4862810828469 -0.209937407753685 4.72309844277122 -1.05930836417458 5.37057368538596 7.52847926399924 9.83953254006126 15.2012078025124
10.2466175946322 6.52793673602017 3.8537729176608 -0.310151299563323 5.12263659563931 -0.714131554690276 6.61258868304166 8.00111083117398 10.3905475529757 15.7227456959811
8.94054539420388 4.97861035086892 3.42012818076394 -0.799694702842018 4.72541554190896 -0.588200257041237 6.19306309439919 8.44428379752419 10.7501815102317 16.2356947205283
8.4392689444802 4.57705867073753 3.59876620552756 -1.1371938011863 3.79041087410667 -0.922771575234155 5.55273234627463 7.71723735115745 9.91732775948264 15.4480849482796
8.16952012668957 4.48585103641857 1.98260282169689 -2.25088716853748 3.43610452305187 -1.36427332271229 5.60195802341808 7.00116132389416 9.17028211246837 14.5994799007069
8.75561930049549 5.20340753902088 3.79431272853504 -0.647859321941031 4.38447119105946 -0.573980079997671 5.64530969966541 8.14796091426502 10.3572123180736 15.4617605339397
8.80592660036954 5.04164723482999 3.23792866793546 -1.27973338040439 3.74910573092374 -0.176747998324309 6.33517960635098 8.14998368349942 10.2121761235324 16.0465065630999
8.68748028495095 5.23354275443337 3.49487240531228 -1.05663268349387 3.84030182578347 -0.823959038474342 6.46565945365212 8.61337120749734 10.5640280983665 16.3308076403358
8.97335661107844 5.41989839727228 3.02835882360285 -1.3511663610285 3.745786077326 -2.63370382135565 5.33227766210383 7.35762060338801 8.92213953191584 15.4695400064642
8.57010701786388 5.23052171360363 3.08256295811046 -1.82928987849843 3.09613660465587 -3.84946390498768 4.15406182896007 6.67207578312267 9.17933515201915 15.174349342693
8.48596276369962 5.16340912905606 3.03471459475431 -1.51339159878817 3.06313408938321 -2.03915224942294 5.85922898379239 7.00689591494474 9.99524010744962 15.9098125847903
8.37322244644165 4.60461912155152 3.44637689590454 -1.54394426345825 2.86059293746948 -3.12449731826782 4.03200254440308 7.08344945907593 9.429261302948 15.5991915225983
7.97491916309703 4.18575748096813 2.84280570637096 -2.08116833079945 2.71890243183483 -3.34456745494496 3.9293211330067 6.10945113788951 9.14931853901256 15.0333939422261
7.93063545227051 4.07337474822998 3.38320064544678 -1.6800012588501 3.39162540435791 -1.64655208587646 5.137282371521 7.86176776885986 10.7632412910461 16.4478499889374
8.68658432527022 4.75192246003584 4.08903297944502 -1.10239329771562 3.67371449037032 -2.3005935235457 4.1484449820085 7.20532497926192 10.6531341986223 15.5211170630022
8.33540413596413 4.95629666068337 3.41100094535134 -1.24915530464866 3.85812256552956 -2.29309870980003 4.8689887306907 7.06101677634499 10.311212756417 15.5508243820884
7.59682227048007 4.34611655148593 3.10653448971835 -1.75333928194913 3.06470442685214 -3.18807553378019 4.06132079037753 6.49924612912265 9.78272200497714 15.9151638832959
8.76426699378274 5.11209871985696 4.17235949256203 -1.08488271019676 3.8924675247886 -2.89650342247703 4.74324705817483 6.94931795813821 10.6931610367515 16.379580523751
8.72073838494041 5.02052590630271 4.68245026848533 -0.568512942574241 3.28288647911765 -3.33952810981057 4.80362221977927 6.721981976249 9.77089211724021 14.7189848162911
8.73087425231934 4.7051097869873 4.25050468444824 -1.10513668060303 3.21928901672363 -2.69940738677979 4.1144401550293 6.68920726776123 9.62807674407959 16.157134604454
8.99709241173484 5.86647622368552 4.94469945214011 -0.049093081734398 3.17012421868064 -3.03394301154397 4.3069860198281 6.72809617302634 9.06065575859763 14.2865633227608
8.15587823174216 4.76178567192771 3.88879124901511 -1.10586054541848 2.71241204521873 -3.19641192176125 3.92701070091941 6.5332576491616 9.25747124932029 15.6853024222634
8.04772109985351 5.43659038543701 4.35654563903809 -0.994066047668458 2.12274665832519 -3.96650676727295 2.45794887542725 5.7144739151001 8.39950294494629 15.3177532672882
7.79909293434837 4.62339942238548 3.70618407509544 -1.67729790427468 2.4153000571511 -3.00053818442605 2.52714125893333 6.23956362984397 9.12730948708274 17.2748545267365
8.57226136814464 4.40034726749767 4.21840814243663 -0.463327849995007 3.5701604236256 -2.49201437343251 4.00608590732921 7.0604062427174 10.2825117457997 18.0239795793187
8.21918810064142 5.56325948888605 5.26031912023371 -0.636573427373712 2.72115266973322 -3.28823816126043 1.73122633153742 6.56274641210383 8.6379636591131 17.1257939403707
6.89881685430353 4.28780344182795 3.37069490606135 -1.91588899439031 2.0449502771551 -4.07555696314031 1.44051244909113 5.51376226598566 8.09371545965021 15.8131472175772
8.22458604465831 4.91160730015148 4.83749726902355 -0.244830573688855 3.71559766422618 -1.80489488948475 3.87572148929943 7.66967824589122 10.7572651256214 16.2982826579701
10.29656049555 6.51220628565008 6.47044965570623 1.00564596002752 5.08677789514715 -1.43688562566584 4.503534525091 8.66050264185125 11.5665204221552 16.431200950796
9.07897229628129 5.40301080183549 6.04104848341508 0.683902220292524 4.12384934858842 -1.53681616349654 3.50920243696733 7.90777154402299 11.7064485116438 16.2392508550124
8.94566560225053 5.37613320784135 5.10547376112504 -0.101784463362261 3.90588784651323 -2.6338622526689 3.39873719648881 7.40622163252397 10.575739626451 13.9678609414534
7.91608846837824 4.86388910466975 4.24671018773859 -1.24494516199285 2.77264726812189 -4.0029407674616 2.04957903081721 6.540313131159 8.83361662084406 14.5887998407537
7.98290121772073 3.38590109565041 4.97128832556985 -0.297852871634742 3.27178156592629 -2.86933457634666 2.59710562445901 7.01831686713479 9.98492777564309 15.4069784901359
6.18096656799316 3.5723030090332 2.87234516143799 -2.2421968460083 1.73464794158935 -3.85811595916748 1.21328372955322 6.02524967193603 8.49320049285889 14.644616317749
7.77131205472079 4.4415190783414 3.75546770962802 -1.51228207674894 2.69301825436679 -2.84588879671964 1.8703291979703 6.92326193722812 9.43148260983554 14.9884749022397
9.49691457748413 5.64779634475708 4.67676801681518 -0.375632572174073 4.09324712753296 -0.488143253326417 3.81628580093384 8.11552305221558 11.057367515564 16.8014893054962
8.85024376782504 4.7553808298978 5.24618264111606 0.347070893374358 4.64728089245883 -0.73496607867154 3.98736592206088 8.24399109753696 11.1593663302335 14.8894841280851
9.72983762567694 6.01793357675726 4.9624697858637 0.15245982950384 4.49729034250433 -2.20948818380182 3.76880904977972 8.20239421671087 10.1156737500971 14.4980733091181
10.4234676707875 5.9853797305714 5.5750842441212 0.583714043010364 5.53502515446056 -1.75713106502186 3.95126870762218 8.51236203800548 10.2744756091725 14.9714615691792
8.79471547386863 5.6772237517617 5.13601453087547 -0.749658038399435 3.53950841210105 -2.02033369757912 3.36768967888572 7.44151074669578 10.1222696997903 14.0565415122292
8.59571831443093 5.21380226828835 4.65212528922341 -0.831783364035868 3.68515007712624 -2.61944014809349 3.51976864554665 7.01773636557839 10.2574705383994 12.988649298928
8.30678106654774 4.78473307002674 3.90852094997059 -1.38178800236095 3.806203139912 -3.4459473956715 3.29917456020008 6.71901155818592 9.62697912562977 12.6591222416271
7.74638244455511 4.68308517282659 4.04464217966253 -1.22346714193171 3.31533023660833 -2.6744177644903 2.98560592477972 6.32672664468939 9.31254073923284 12.8949572736567
7.60061877857555 4.47764629017223 4.26186603199352 -1.27485042918812 3.51488917957653 -3.73537784923207 3.08854144703258 6.52926486622204 9.06523746143688 13.1270584453236
7.60364932146939 3.89087695208463 3.14307421770963 -1.67441349896518 3.75202769366178 -2.44608288678256 3.890875044736 7.46543616381559 10.0332381161776 14.3798937234012
7.74434941898693 4.21804422031749 2.29560845981945 -2.30498701442372 3.02799790989269 -3.60869032252918 3.13736051212658 6.19840711246837 9.41501134525646 13.4877347339283
9.29475349946456 5.58308357758956 4.99897808595137 -0.331646494431929 3.79474110169844 -2.64017348722978 3.6608566717668 7.60054153962569 10.4873980955644 13.832290835814
7.82471845800226 5.34663484746759 5.19883917028254 -0.654656427556819 2.75713060552424 -2.02198888605291 2.43064401799982 6.78910921270197 9.73168228322809 11.9687146967108
8.89951977296309 5.00733456178145 4.92752346559004 -0.541876940293747 2.89785561128096 -2.30557361082597 3.57507690949873 7.20007404847578 10.9275687651201 12.7894772009416
8.31406413858587 5.80952941721136 4.96622478311712 -0.515871888940985 3.14781104868108 -2.43861091787165 3.50136291330511 6.99098598306829 10.4361587697809 14.7528403932398
8.16101680235429 5.05390487150713 4.33257422880693 -1.29911484284834 3.11646113829179 -2.44777359528975 3.35495887236162 7.08999095396562 10.1883491082625 14.0960486932234
10.2930490840565 7.62238715778698 6.20098327289928 0.663551555980337 5.06260703693737 -1.56131912578236 5.23329948078502 8.70046447407116 11.5190155376088 17.3774931598793
9.11088254235008 6.12910535118797 5.48688485405662 -0.471811511299826 2.98135354302146 -3.75604078986428 2.45735718987205 6.94127728722312 8.89776303551414 15.5259554602883
7.85077303106135 4.52630632573908 3.25133913213557 -1.83094102686102 3.12576788122004 -3.52905923669988 3.00211828405207 5.81819360906428 9.40192430669611 15.6318775957281
7.42491726441817 5.1773663000627 2.76065449281172 -2.31076522306962 1.88905243440108 -3.29408164457841 1.46706108613448 4.50945763154463 7.8722715811296 14.7392530874773
7.4720646424727 4.75108018354936 3.43381181196733 -2.02531847520308 2.2059628053145 -4.90812334580855 1.97274747328325 4.79521336988969 7.54434361891313 14.0478583856062
7.14520072937012 5.1163387298584 3.13445281982422 -2.01627922058105 1.50932502746582 -3.55768394470215 0.904548645019531 4.86061477661133 8.21392917633057 13.3830337524414
9.32807703885165 6.79956694516269 4.2635914889249 -0.590468684109773 3.706456860629 -3.71305970278653 3.03898116025058 6.69869395169345 9.0607106295499 15.0166232195768
7.94919387643987 5.29087535684759 3.58734695261175 -1.74973114187067 3.39174262827093 -4.64718635732477 2.40159313028509 5.74176589792425 6.06617061441595 12.6773022825068
8.32517726204612 6.07253749153831 3.79011637947776 -1.32128899314187 2.76007373116233 -5.42878525473855 1.82719046852806 5.52565295479515 5.78441149971702 12.1364484526894
9.34955348101529 5.7657960805026 5.12464179125699 0.0690511616793543 5.17809619036588 -2.84922085675326 3.45353926745328 8.52095641222867 8.30649890032682 12.5887130650607
8.92995940988714 6.06640159433538 4.1871129209345 -0.728383905237372 4.36080848520452 -3.07147777730768 2.65332996195013 7.48627387827093 8.12876426523382 12.1920643979853
9.130369385806 5.71039696606723 4.90847607525912 -0.28959540453824 4.64970703991977 -3.79870108691129 3.07534905346957 7.04951401623813 7.7169000712308 13.1719467249784
9.64201117428866 6.75189734372226 5.5626387682828 0.320623883334072 5.05374670895663 -2.47852276888761 4.08702898892489 7.89825011166659 8.80910063656894 14.0213234511289
7.97880370400169 4.7581072547219 3.65690047524192 -1.16189854361794 3.54078013680198 -3.13276379325173 3.5745306708596 7.31495864174583 8.29270465157249 14.1560314395211
7.40406816655939 3.80124109441584 3.87673013860529 -1.58015710657293 3.07200163060969 -4.62088472192938 1.40101545507258 6.14238947088068 4.81614034826105 10.9245130365545
6.81961656917225 2.85188509334217 2.52964521754872 -2.78669999729503 2.721335662495 -5.39027093540539 1.56128527034413 4.0824892650951 5.44254518855702 11.1914632450451
6.99209267009388 3.35047680247914 3.26812988628041 -2.26073974262584 2.69728046764027 -5.52091163288463 0.945225299488413 3.67824322093617 6.14854484904896 11.2749634395946
6.64395996440541 3.109314883839 3.38322540629994 -1.86883166920055 2.88924213756215 -4.1502476085316 1.79391094554554 4.20520874370228 6.69043728221547 12.9432344089855
8.39624104066328 3.60618004365401 3.15474781556563 -1.65844741301103 3.60919365449385 -4.32714858488603 2.35616955323653 5.01423916383223 6.95825180573897 13.5347393469377
7.22988966161554 2.73921373540705 2.99439790899103 -1.89995977228338 3.36962011510676 -5.03191587274725 2.42825678045099 4.23817518407648 7.10176065618342 14.8191318815405
7.04122092507102 3.42218997261741 2.66789748451927 -2.5247161171653 2.78345420143821 -4.43863938071511 1.05749633095481 4.24832751534202 6.86996104500511 13.2144806601784
7.30616580789739 3.76810085123235 2.54744540994817 -2.31880272085017 2.70450984781439 -5.20692527944392 0.286795728856866 4.67533981149847 5.66475688760931 13.2927800351923
7.53894740017978 3.33693819912997 2.96885424527255 -1.98389309969815 3.29736834439364 -4.1575667294589 1.61866885098544 4.79362517270175 7.12545805844394 13.8194115725431
7.39678451364691 4.52476951425726 3.44646713083441 -2.00425556356257 2.2380406553095 -5.67682293111628 -0.508350641077215 4.04207774942572 6.73157474344427 13.2434146100825
8.20400570089167 4.39733551198786 2.47505996877497 -1.93910838907415 3.79316662008112 -4.96840335672552 0.947642785852604 3.8553051775152 6.82728622609919 12.7995838945562
8.456686037237 3.43968011682684 2.91212941950018 -0.841003400629216 5.29257776086981 -0.993829709833317 4.63821698969061 7.52578069513494 10.5294928724116 14.0016901666468
9.82712758671154 4.60643304478038 4.31899846683849 0.651042114604603 6.35532487522472 -0.402207244526256 4.96472848545421 7.96448529850353 11.2349702228199 15.0617774833332
10.2342832131819 5.74318528608842 5.01497769789262 0.910060171647505 6.91277814344926 0.495364431901411 5.63428426222368 9.00777459578081 11.7759063287215 16.5610890431838
9.04973453174938 4.2799486507069 3.19824069630016 -0.910604060779917 4.89291137348522 -2.36174732555043 2.34069007526745 7.2353119243275 9.63330882679332 14.24391263615
8.83951902389526 4.8091835975647 2.73721742630005 -0.693511486053467 5.61836099624634 -0.748359203338623 4.69355535507202 7.56850385665894 10.3201208114624 15.434229850769
7.39472378817472 3.10096253481778 1.38849820223722 -2.42657481106845 3.97943295565518 -3.10482035550204 2.03444184389981 4.71357239809903 8.5310868176547 13.5817216786471
7.67262543764981 3.14668835726651 1.8669546994296 -1.65753279599276 4.19097985354337 -2.00623236569491 3.10650815096768 5.49279107180509 8.51137627688321 13.2285937222567
6.83179145292802 3.48400454954668 0.976324610276656 -3.03306335969405 3.3822227044539 -3.7396501974626 1.18862967924638 4.67098098234697 6.36078601316972 12.6720114274458
9.04343523545699 5.33031763596968 3.22460665269331 -0.536605696244674 4.98580278916792 -2.66054139570756 2.26105036302046 6.59887232346968 7.76241316361861 13.6174584822221
9.36617677861994 5.97855203801936 3.44857137853449 -0.801955049688164 4.48732298070734 -2.85240823572332 2.3012563532049 7.392070943659 6.09666460210627 12.9674813097174
7.77144347104159 4.27556429776278 1.10752497586337 -2.13264454928311 3.01202307614413 -4.49608410921964 -0.683519259366122 4.83003912839023 5.8764649477872 12.856013878909
7.94971190365878 4.29047785672275 2.8818999377164 -1.50130356875333 3.36302958401767 -3.07093705264005 2.03689108761874 6.26550208005038 6.31844149502841 13.7908712473783
9.77149966846813 5.43211177479137 4.36503795276989 -0.376997913013806 4.49235347401012 -0.73683639873158 3.99658874164928 8.18612960468639 10.0400681842457 15.5050772775303
9.48303558176214 5.64599229639227 3.1067981893366 -0.290408117120915 5.02714444940741 -1.37833498174494 3.62274362390692 8.02469064539129 8.61101915186102 15.7635150129145
9.73635500127619 5.76458519155329 3.37680786306208 -0.350579565221611 4.97719829732722 -3.05345088785345 2.44796817952937 6.87920253927058 8.0713888948614 14.7245067899877
6.81664511073719 5.31115003932606 2.9089188228954 -1.99437097202648 2.6040568004955 -3.07054856907238 2.02589937556874 5.75681253780018 7.10244985927235 14.2471718441356
8.95967730608853 5.76087912646207 2.97372588244351 -1.26494351300326 3.83096179095181 -2.30926266583529 3.43013056841763 6.66904505816373 8.36814269152555 15.1754153641787
7.99431215633046 4.78170954097401 2.83148943294178 -1.63742650638927 3.35304151881825 -4.00922025333751 2.91567789424549 5.80767141688954 8.54957472194325 14.4404653202404
8.35180916352705 4.73304619355635 3.49985088868575 -1.50296054319902 3.27687134309248 -3.46788630919023 3.52761330171065 6.45289387269453 8.45960869355635 15.9008532957597
9.38495960235596 5.56870164871216 5.21493711471557 0.113157176971434 4.24526491165161 -3.60326013565064 2.61021890640259 6.89844408035278 8.63449277877807 15.5061502695084
7.46443151994185 4.18451189561324 3.56900095506148 -1.33585000471635 3.49952196641402 -3.78206658796831 3.7088944868608 6.68882059617476 8.73984598679976 15.7479054884477
7.3255990115079 3.72672968777743 3.4388688174161 -1.84386891451749 2.42387991818515 -4.35847348299894 2.4641430941495 5.98390227231112 7.57559710415927 15.1820738879117
7.62680694406683 4.16557285135443 3.83874580209906 -1.58305862600153 3.46869155710394 -4.03811386281794 3.09744808023626 6.81179878061468 7.96464511697943 15.2226504976099
6.59228863282637 3.50429214997725 4.08132996125655 -1.35202918486162 3.39956059022383 -2.23912368254228 5.16055264039473 7.72212471528487 9.66265644593672 16.598350604014
6.79898675571788 3.28818639408458 3.47258123051036 -1.79009882320057 2.97273191105236 -3.2193171154369 4.32214769016613 7.09382852207531 9.16363175999034 16.2105797160756
7.29740837270563 4.19326427633112 4.24337032491511 -1.02030727213079 3.65928009206598 -2.82991191690618 4.21693542653864 7.66624668294733 8.97153404409235 16.3868015115911
7.2304350939664 4.24412032040683 4.06799670132724 -1.20239953127774 3.36881228360263 -2.66400078860196 3.6459624377164 6.76034994992343 9.65649434002963 16.7391869035634
7.32430983456698 3.78193426999179 3.10353041562167 -2.03050278750333 3.28427554043856 -3.28431176272306 3.39994097622958 5.74269343289462 8.75497580441561 15.8574353543195
6.69443415728482 3.15595339861783 3.37991141405973 -1.59637165936557 3.3838453206149 -2.99137974652377 4.54465197649869 7.34088038531217 9.91318177309903 17.1971170517531
6.23370830362493 2.59569541757757 3.18007652109319 -2.17015369588679 2.20521251505071 -2.34726436788386 3.7770585233515 6.4285363370722 9.38984195535833 16.6606619769877
6.27659869627519 3.01109099821611 3.56364417509599 -1.48701118989424 3.69816661314531 -2.81056618257002 4.17468333677812 7.33818221525712 10.4424488587813 17.0406215830283
6.56752396496859 2.99282456311312 3.71066761883822 -1.73824500170621 2.68890095624057 -3.05431174364957 4.01053334149447 7.25304318341342 9.75767947110263 15.9581246462735
6.98945486762307 3.25446951606057 3.85094797827981 -1.31648194573142 3.50220549323342 -1.5023359038613 5.02718889930032 7.71434462287209 10.5857421181419 18.3787146232345
7.5710147857666 3.44108715057373 4.19335021972656 -0.792336082458498 3.5467342376709 -2.93069705963135 3.51781024932861 6.65512313842773 9.55556812286377 17.6229998707771
7.3392633784901 3.50458186756481 3.81954806934704 -1.48262077678334 3.30516570698131 -2.09804779399525 3.89966815601696 6.57734435688366 10.1270160068165 17.1123524893414
7.6559212251143 4.01112199263139 4.82285809950395 -0.648206468061968 4.0446684403853 -2.06645369096236 3.92675519423051 6.98878789381547 10.4637973351912 16.8215323133902
7.67095110633156 3.6991283676841 5.41129610755227 -0.351294300772928 4.57452795722268 -1.75270154259422 4.61457846381447 7.40999434211037 10.9043857834556 16.2630188248374
8.30770160501654 4.46645595377142 6.5714469129389 0.792027967626399 4.61288596933538 -0.420731050317936 5.16541435068304 9.01908828561956 11.0638814145868 18.0086360449141
7.20080041018399 3.37585019198331 4.8669791134921 -0.726171025362881 3.31436585513028 -2.41462851437655 4.64435052004728 7.65832089510831 10.4599285039035 16.2646452101794
6.81047928550027 2.47541153647683 2.38281834342263 -2.06096255562522 3.10130417563699 -1.60639750740745 4.7686635277488 6.49650299765847 9.82661068656228 16.2490799448707
6.86782624504783 1.72506215355613 3.69833829186179 -1.06670973517678 2.34706189415672 -3.31691191413186 3.98561742089012 6.71409489891746 9.65507390282371 16.0931021191857
4.87824941114946 0.544451956315473 3.27496171431108 -2.70228647752242 1.749293570085 -4.89702105088667 2.15843129591508 5.19091630415483 7.97700906233354 14.6207623525099
4.50466266978871 0.362646258961071 3.47818771709095 -1.75325568806041 2.2283298145641 -2.76704772602428 3.93972698558461 6.71084419597279 9.9480678211559 15.3955368172039
6.33939468210394 1.78670703714544 4.14029323404485 -1.30300319845026 3.04543411081487 -2.0714148348028 4.91681491678411 6.85284435098821 10.6611376935785 17.0618806714361
6.69562549591064 2.70089740753174 4.85561485290527 -0.713867950439454 2.86795635223389 -2.11969261169434 4.19405193328857 7.39847583770752 10.3318154335022 17.0314425945282
4.19400997161865 1.03406639099121 3.85558910369873 -1.69986991882324 1.79968852996826 -3.29033927917481 3.12621231079101 6.16438026428223 8.45601387023926 17.9579616904259
5.47687916322188 1.76287464662032 2.34226135774092 -3.21131225065751 1.29839996858077 -5.03009887175126 2.05890755219893 5.49981312318282 6.94410805268721 17.8234824226661
6.74623157327825 3.1835131818598 3.69017936533148 -1.80548618490046 2.18487979715521 -3.11559055501764 3.04217387979681 6.24529697244818 9.33072616403753 19.3862544471567
8.3327695499767 4.73104587901722 4.40153519023549 -0.812887035716663 3.79042450297963 -2.55887397419323 5.10005108226429 7.78694454539906 9.671131290089 20.8258690010418
7.87749911221591 5.47503901394931 4.50445509823886 -0.950977793606846 2.86385107907382 -3.99777840701017 1.90042353543368 6.52385092648593 7.5784611788663 19.5504238692197
7.78029701926491 4.81679318167946 4.28890774466775 -0.739384911277078 3.6714093468406 -2.85232093117454 4.34354374625466 6.95195839621804 9.65997860648415 19.2291209480979
6.67788760445335 3.22220103523948 2.83753745339133 -1.93734295584939 2.51493708870628 -4.68322499015115 2.362083122947 5.35433165810325 8.47185199043967 16.7322687365792
6.76076097488403 4.22371168136597 3.65059537887573 -1.81881361007691 2.44319887161255 -4.49257116317749 1.97764177322388 5.60034341812134 8.01104516983032 16.8712360978127
6.12092507102273 3.35590470053933 1.27931702353738 -3.11250197670676 2.22918713309548 -4.35424124977805 1.70088398673318 5.49971306540749 8.12584412314675 14.091298939965
8.18113093809648 4.36974196867509 3.56161647276445 -1.33433384461836 3.30425124601884 -4.13267750306563 1.74508433775468 5.7718711419539 8.02466922239824 15.1293955369429
7.73746446262706 4.28930333744396 3.9058013309132 -1.59808203090321 2.29515699039806 -4.67839475978505 1.87197259556163 5.83999494205822 8.28411058079113 15.7666582215916
7.62645983262496 4.47692274613814 4.21517633958296 -1.17803502516313 2.44918989701705 -3.97731137709184 0.949082131819292 6.41991304917769 7.79026579423384 14.6230902628465
6.29637381813743 3.0555567481301 3.86115882179954 -2.01191570975564 2.69381186745384 -4.88207485892556 1.87049052498557 5.53827616951682 8.28958461067893 15.032765600898
6.78020347248424 3.45342601429332 3.17117560993541 -2.4769548069347 1.87828315388073 -5.35572944987904 0.981356273997914 5.16655887256969 7.13860953937877 16.109049688686
5.99722321250222 2.12011273124001 2.62619717337869 -2.42568080208518 1.61416371085427 -4.98516337654807 1.39536411978982 5.14506275870583 7.28933365561745 15.5955241463401
6.27102080258456 2.56844607266513 3.50254431637851 -2.27929696169766 2.03163615140048 -4.91065606203946 1.49153891476718 5.39608946713534 7.5409611788663 16.7757987109098
5.84391865296797 1.59074577851729 1.68571648164229 -3.37530150847002 1.51407227082686 -3.77268042997881 3.08082661195235 5.57904419465498 8.77422890229658 17.2077195958658
4.93654864051125 2.01131575324318 0.880512645027853 -3.90012700340965 1.1054214737632 -4.80795438072898 1.93094866492531 4.9150203964927 7.99135630347512 17.1483281157233
6.63760567578402 2.48360253247348 1.07184601697055 -2.77498435107145 2.90458107861605 -4.14092253771695 2.22988892468539 5.0407037821683 8.61336232098666 17.6805189934644
5.78007998033003 1.47719873948531 -0.0632046266035609 -4.42782102064653 1.31316866441206 -6.16428647474809 0.303387780623002 2.92024435563521 6.12093653245406 16.1303193764253
5.45820489363237 1.50979390577837 0.487018255753952 -4.09429392381148 0.93017926649614 -5.30734095139937 1.02610745863481 4.28444161848589 7.52851643995805 16.2002017779784
6.62695691368797 2.55446812889793 1.89841935417869 -2.72170832373879 2.36547658226707 -4.46676638343117 2.12568852684715 4.54101655266502 8.15196416161277 16.999616179683
6.24366834813898 2.33217218572443 0.681903631036931 -3.28352376764471 1.90578344518488 -5.162958353216 2.05938795263117 5.04515436345881 7.92394903356379 16.8881806438619
6.11217617555098 1.72513412995772 0.686197514967485 -3.42822623686357 2.63737797303633 -3.67750907377763 2.4937632040544 5.44216370149092 8.12476467652754 16.862697000937
6.23002824783325 3.17130002975464 0.744713878631593 -3.17152109146118 2.52803907394409 -5.07778635025024 2.44199476242066 4.46566781997681 7.86464223861694 17.0752817153931
5.34062810377641 0.447738127274945 0.44089837507768 -3.63880781693892 2.42870374159379 -3.97608236833052 2.84195466475053 5.53088231520219 8.71231599287553 17.1980335278945
5.74792122407393 1.80462193055586 1.67176746888594 -2.65363574461503 3.05079674287276 -4.06016421751542 3.96459793611006 5.62789272828536 9.50393700166182 18.4569323615594
5.51265843131326 1.91144402243874 0.399955107948998 -3.74549548409202 1.08858235099099 -4.81084697029807 1.28918202140115 4.05558998801492 7.53535111167214 17.2730939529159
7.17595202706077 3.36065966866233 0.632804939963602 -2.50911896445534 3.04540545723655 -4.17240326621316 2.71384913704612 4.56249148628929 8.12237937233665 18.5280472137711
5.72525862780484 2.15875319567593 -0.530184945193206 -3.79653283032504 2.22628382769498 -5.05091401013461 3.33687094775113 4.01530436602506 7.58422354784879 18.9577349814502
5.34628757996992 2.36002144380049 0.604012341932815 -3.55404773191972 1.69682392640547 -4.73813739256425 1.6512583212419 4.92621502442793 7.60259804292158 18.7038477377458
3.97831924611872 1.1206465547735 0.641703683679754 -4.37089053934271 0.121914941614325 -3.57819835489446 0.693871576135809 4.25695903951472 7.84865673238581 17.3831041937525
6.50831076882102 2.41920230171897 0.896088097312234 -3.29858925559304 1.76902625344016 -4.97271301963113 1.68969104073264 5.25914904854514 8.1978382804177 17.4766425081275
6.20178283344616 2.66782153736461 -0.439360011707652 -4.27551494945179 0.0942818034778945 -6.73226581920277 0.471606861461293 3.84012092243541 6.58521808277477 18.418949555267
5.46033121455799 1.49267794002186 -0.635303245891226 -4.32401250492443 0.620104087482797 -6.13972638737072 0.712730659138071 3.89151407588612 6.92185808528553 17.5291357468475
4.86286126917059 1.39264261072332 -0.768190748041327 -5.25068319494074 -0.0244296854192569 -6.24100721532648 1.77325593774969 3.15141927545721 7.03669702356512 17.8049074979668
5.58555173873901 1.42455625534058 0.0569853782653809 -4.38024377822876 0.100677013397217 -6.00115823745728 0.462573528289795 3.96173524856567 6.68170785903931 17.3881784379482
5.42957739396529 1.02488951249556 0.17584852738814 -4.33712907270952 0.624296708540484 -5.9730391068892 0.285152955488726 3.90239481492476 7.07488302751021 18.5863615111871
5.49708476500078 0.992262987657028 0.223317293687302 -4.77262196107344 -0.617884488539261 -6.74650082154707 -0.075289578871292 3.59606948332353 6.91119208769365 17.8454188925722
5.64424456683072 0.810416594418612 0.717616454037753 -3.96183072003451 0.394757643612948 -5.78774701031772 1.08898486224088 4.27460993853482 7.87640418139371 17.3043706568805
4.48111306103793 0.446798905459318 -0.687629118832675 -5.14104212847623 -0.370091811093417 -5.61228312579068 1.44743023785678 3.54975281628695 7.46805821332065 16.7451457825574
4.53493981794877 0.961039595170455 -0.854304261641069 -4.73256392045455 0.153040937943892 -3.91758055253462 2.500784925981 4.39203553633256 7.78235345320268 18.2038788421588
5.9227517301386 1.92926723306829 0.402381246740166 -3.97525852376765 1.2860501462763 -3.78017109090632 2.67126590555364 4.39748126810247 8.05842143839056 18.3916378969496
4.99207163724032 1.36533308896151 0.649686345187099 -4.25315903750333 0.699193486300381 -4.40887116518888 2.03357458981601 4.29461241635409 7.29774714383212 18.5533691731366
5.42962497364391 2.40185969959606 0.00862067829478974 -3.92963272441517 0.823234020579946 -2.7937932621349 2.37103599201549 4.473133503307 8.24732535969127 20.1592375625264
5.77898597717285 1.49634075164795 0.535252571105957 -3.440354347229 1.18567180633545 -0.959986686706543 4.60531330108643 5.56386375427246 9.85496425628662 21.1986179351807
5.21693690906871 1.07552322040905 0.590883098949085 -3.55004135478627 1.41942962299694 -1.84314171184193 3.26751502643932 5.49859985004772 8.81509002338756 20.342248283733
4.12650770707564 0.603639550642534 -1.01164441542192 -4.14724355177446 1.22446627183394 -2.06846814589067 2.37309641404585 5.11535257859664 8.93755144639449 20.3827750162645
4.75984732887962 0.670380280234596 -0.484855010292748 -4.06624157645486 0.919472382285377 -2.3585675499656 2.09446017525413 5.48270289681174 9.02442900917747 19.1964128472588
5.57272324995561 1.55919537977739 0.743126730485397 -3.52751650376753 1.48511586622758 -2.28498186631636 3.63885102705522 6.0231331391768 9.66513524488969 17.8215799732642
4.88485462015325 1.19519359415228 0.874631231481377 -3.93236988241022 0.685872381383721 -2.12377803975886 1.64344150369817 5.3360465223139 8.89192897623235 16.6978586370295
3.64781899885698 0.154345945878461 0.945115522904828 -4.19988684220748 -0.0711484388871639 -4.3453145460649 2.14526410536332 4.41721005873246 7.82939572767778 14.9717218442397
2.71593249927868 -0.0323623310435899 0.156705509532582 -5.04709659923207 -0.704304088245738 -5.12579761851918 0.0958076823841445 4.67482436786998 7.65266574512829 15.4638482440602
4.43358759446578 1.61981920762496 2.26244120164351 -3.34725804762407 0.588086648420855 -3.89930005507036 0.917626901106402 5.28357271714644 8.05706076188521 17.3987884954973
3.75969945734197 0.804255121404474 1.5979696447199 -4.25863588506525 -0.269608861749823 -4.59194696599787 0.722023599798028 4.48136770075018 6.64987718408758 16.5287080938166
5.38481173948808 1.68935618834062 1.55994258360429 -3.48906101746993 1.17524943785234 -3.34667171998457 2.46859870390459 5.34511981443925 8.29590545134111 18.3502442939715
4.59960491007024 1.19236213510687 0.505003278905694 -4.40094726735895 0.15546638315374 -3.82138794118708 2.78800803964788 4.34600002115423 7.0406420881098 18.5820249969309
5.26759524778886 1.80014033751054 1.44580073790117 -3.52316860719161 1.23475642637773 -1.83962254090743 3.61424060301347 5.56086535887285 8.47239203886552 19.6108340783553
4.94537666494196 1.16324260885065 0.604122430627996 -4.14909526651556 0.659214288538152 -3.30828258341009 2.46770313436335 4.45294597799128 7.84512355977839 18.1938861911947
4.97047360160134 2.41562588431619 1.06140740134499 -3.62879721901633 1.22512085654519 -3.54073683998801 2.13478119590066 5.51637680747292 7.91812737204812 18.2267494640567
5.56899257139726 2.00676150755449 1.17939372496171 -3.42973713441329 0.738895372910932 -4.08391575379805 1.43020053343339 5.60389705137773 7.60236449675126 17.9195181740956
6.09277365424416 2.6712438843467 1.10242769934914 -3.24268033287742 1.91305277564309 -2.24259831688621 3.42352698066018 5.94942019202492 9.07594225623391 17.9801463193514
5.15873726931485 2.03166684237393 -0.738627347079191 -4.84064188870517 0.688365069302645 -3.80952540310946 1.66089734164151 4.45032700625333 8.41814908114346 17.9348687800494
5.17744665145874 1.89194040298462 -0.318342876434325 -4.15966100692749 0.885991382598878 -2.58970518112183 2.48086957931519 5.36066465377808 9.02130250930786 18.7478031992912
5.58658080534502 2.07937865690752 -0.315492101149125 -3.99508423371748 1.47163253263994 -2.50313324494795 3.22794585661455 5.31317477659746 8.63387065367265 18.9935426040129
4.95566153959794 1.01570296721025 0.372022394700483 -3.96498703523116 1.15741706327958 -3.31062149568038 2.83349776701494 5.36307120756669 8.50868010954423 17.8799701264636
4.75061021284624 1.16497979597612 -0.878040452436966 -4.7090856031938 0.26158509687944 -3.54385008378462 1.30934319929643 4.56504807905717 8.07256303267046 18.2600326343016
4.15680286234075 0.378163068944758 -0.40464523488825 -5.25999572927302 -0.719531328027898 -3.64094474965876 1.21645232980902 4.83880016153509 8.1837889844721 19.3093077833002
3.66877337369052 0.529194554415618 -1.85781792727384 -5.6245396527377 0.623064717379485 -2.18837098208341 2.22638007077304 4.27456446560947 7.88430376919833 18.9637286272916
4.71342806382613 1.54469160600142 -0.318242506547406 -4.59552331404252 1.17472128434615 -1.81628175215288 3.2658238844438 5.13016943498091 8.11837915940718 19.4258425669237
4.36206352060491 0.743827932531183 0.264631384069268 -4.49721515828913 0.00123416727239345 -2.68618763143366 2.94371997659857 5.13722240274603 7.01339923685247 19.4415976936167
4.95158149545843 0.646894949132747 0.587893026525325 -4.29584263021296 0.567820089513607 -2.72155140096491 2.68654014414007 5.46097518747503 7.74484779184515 19.2096446925944
4.14143956791271 0.131599556316029 0.440147529948842 -4.36754022945057 0.729259621013295 -2.14094339717518 3.30512250553478 5.95719922672619 7.99675382267345 20.1226865161549
6.73218753121116 2.73134925148704 3.08353068611839 -2.44390461661599 2.6122353293679 -1.15495274283669 4.30958297035911 7.581956169822 8.68669535896995 20.9530651786111
5.28027266589078 1.80688304034146 1.35812491503629 -3.77044564160434 1.4849044713107 -1.6698692408475 4.41587466326627 6.18915862170133 7.85206145373258 19.5070567759601
4.7810677615079 1.18635073575107 0.386828335848723 -4.54212292757901 0.437815579501066 -3.11010274020108 1.88474455746737 5.14999190243808 7.32014933499423 17.6228641596707
4.64152931733565 1.29987835450606 0.698540921644732 -4.57938647703691 0.309872861341997 -2.85589099363847 2.50928329987959 5.3553993658586 7.49414848847823 19.5424135880037
5.24755307110873 2.22471733960239 2.34871598157016 -2.8721244725314 1.27237625989047 -1.40454939928922 4.17458172711459 6.46711274060336 8.49850006970492 18.8536829558286
5.35648288726806 2.16995372772217 1.75174369812012 -3.46446666717529 1.26628818511963 -3.67368564605713 2.5033992767334 5.07389583587646 6.20016899108887 17.7123907148838
4.99412026838823 1.47245088057085 1.02306905226274 -3.54349360032515 1.41511693434282 -2.33410296006636 3.30002179579301 5.20498242811723 7.40799394087358 18.3768568320708
4.89313409111717 1.36170861504295 1.27408501885154 -3.57058623053811 1.55753037712791 -2.61299612738869 3.2457971312783 5.06919476769187 6.82466218254783 17.2526019253514
4.83937292098999 1.04624395370483 0.912632274627686 -3.79087038040161 1.11443357467651 -2.83636827468872 2.82650213241577 4.97999792098999 7.36460618972778 16.8270874500275
6.66482712138783 3.1439225803722 1.3386771808971 -2.99062274586071 2.30867267955433 -1.76465724598278 3.38212849010121 5.80924679149281 7.43918873180042 16.4509022365917
5.76897708719427 2.02486030405218 0.55630389993841 -3.3511324709112 1.95523254221136 -2.76602466756647 2.32324401682073 4.62449065988714 7.67078868692571 17.0306516999548
5.73730404593728 1.47965653159402 0.315605475685814 -4.00326506874778 1.59845383384011 -3.48216216347434 2.73309262015603 4.83545239188454 6.53669483878396 16.8164945981719
5.28391004909168 2.2356932293285 -0.239643799174917 -4.62000917087902 0.32907987941395 -5.32047723423351 0.834201110493051 3.28521658290516 6.43830896724354 15.9183040987362
6.25601611570879 3.02941165403886 0.271099428697067 -3.42853512330489 1.73004279570146 -5.21039928956465 1.89613185362382 3.93590484098955 7.97707400755449 15.9199511809783
5.57821490547874 1.73674227974632 -1.06234142997048 -4.47355816581032 1.19887568733909 -5.34272167899392 1.89949824593284 3.67936446449973 7.48663546822288 17.0644201853059
4.7455135865645 1.11586633162065 -1.14382490678267 -5.10467848344283 0.146849302812058 -7.05298742814497 0.302567152543503 2.15990510420366 5.90196767286821 15.5335283561186
5.59555139541626 1.25686349868774 -0.112111186981203 -4.31216917037964 0.94501962661743 -6.53754529953003 0.978569889068602 3.5730580329895 6.75618162155151 16.0898232698441
5.34118074070324 1.42220872532238 -1.07255560268055 -4.45614630092274 0.758670746196401 -6.34787374843251 1.44730943333019 3.48398774753917 6.28958219181408 16.6761239756237
5.70337147279219 1.86456150575118 -0.479980043931441 -4.70773654417558 0.390263028578325 -6.2516246362166 0.513855405287309 3.33423466248946 5.68328041596846 16.0265039877458
5.08363587639549 1.54634053490379 0.149276325919413 -4.46841662146828 0.693944523551249 -6.89962046363137 1.05578572533348 3.81184346459129 6.17955834648826 16.1035401322625
6.7993973125111 1.98369582783092 0.598150097240101 -3.06839386333119 1.97564586292614 -4.86944977153431 2.1465481151234 5.21105655323375 8.46068175922741 17.3255266774784
5.73552441163497 2.00134014649825 0.885247464613482 -3.36556315855546 1.23911976380782 -5.72828937010332 1.37102055116133 4.21013283296065 7.78638004823165 16.8199607686563
5.89940431768244 2.29727628881281 1.44478395635431 -3.52203199213201 0.997548848932439 -5.06680318659002 0.951848775690252 4.98681524450129 7.65203264409845 17.3710827832872
5.16233009858565 1.65489334626631 1.39789909882979 -3.26497321562334 1.84607452912764 -4.31930213408037 2.94233078523116 4.94013351960616 8.67965836091475 16.4992395119234
5.00280344702981 1.61363661505959 0.327381732247094 -4.06942116997459 0.737429263375024 -6.1051305510781 0.848669650337914 4.73772204139016 7.09811365821145 15.2253376267173
4.92317213578658 1.47319426103072 -0.258447508378463 -4.47267899946733 0.609180589155716 -6.28162179426714 1.05367292924361 3.8550759748979 7.09744753404097 15.7184351877733
5.8757683320479 2.17646756605669 0.316826490922409 -3.83807882829146 1.42157807783647 -5.40063223405318 1.50190415815874 4.17844071821733 7.62705674604936 15.9237206263976
5.47732791900635 2.33672580718994 0.514366722106935 -3.91305484771728 1.38982448577881 -5.74700107574463 1.28439197540283 4.73833904266358 7.63040313720703 15.7379914283752
5.44188232421875 2.13520355224609 -0.285840797424317 -3.92553310394287 1.34229679107666 -6.00003604888916 0.707374763488769 3.77560539245605 6.08698577880859 15.3688916683197
4.18253513682972 0.637880290638318 0.0871829639781616 -4.61296847950328 -0.437679325450549 -7.06550220142711 -0.750364338267932 3.37068935741078 5.95481106151234 14.9784407268871
4.74590318853205 1.61371820623225 0.326422864740547 -4.69543535059148 0.355849439447578 -7.1870659047907 -0.61890107935125 3.29382818395441 5.6164533441717 14.3867174928839
5.25024434002963 1.7761795130643 0.229757508364592 -4.52971438494595 0.289932450381194 -5.81298045245084 -0.591361800107087 3.04232426556674 5.72460003766147 14.6372475233945
3.87799079201438 0.362320015647196 -0.0667018196799525 -5.28000061728737 -0.436927726052023 -6.74919884421609 -1.64389412619851 2.20484263680198 5.39470298073509 13.8342817523263
3.9829888863997 0.622944407029586 -1.40234703584151 -5.43152374787764 -0.830544896559282 -7.32184738679366 -0.804463811354204 2.75515132383867 5.35503249601884 14.8236508889632
5.67579816471447 1.60616086613048 0.433376060832632 -3.97252489436756 1.27852986942638 -5.76877046931873 0.681426750529898 4.11693452488293 7.44482015262951 15.2090895045887
4.61744517413053 1.15149897662076 -0.511991318789395 -5.45573979291049 -0.375652131167325 -7.67080288800326 -1.47299176129428 2.62320632067594 4.89867228594693 14.1842951211062
3.79030175642534 1.13544698195024 -0.371804757551715 -5.57907061143355 -1.15486483140425 -8.06148676438765 -2.40064577622847 2.13304086164995 4.51972432570024 12.9293050332503
4.05788520466198 0.954707180369983 -0.363705600391736 -5.6293401371349 -0.368897403370251 -7.13941856731068 -1.57141205180775 2.70830348621715 4.98235133777965 14.2640178550373
3.69530348344283 0.528044267134234 -0.222428755326703 -5.40948625044389 -1.05502648787065 -7.29943604902788 -1.49523873762651 2.98283152146773 4.65169100327925 15.0705690817399
3.46864733262495 -0.350395826859909 -0.76325860456987 -6.31252541975542 -1.70158830122514 -8.47193780378862 -2.40263047651811 1.27003798051314 4.35040411515669 14.6107483820482
4.99553534767844 1.66150138161399 -0.104633834145286 -4.99184468009255 -0.18086292960427 -8.03265431144021 -1.13934757926247 2.7025408484719 5.34235713265159 14.7780875899575
4.71582936373624 0.89837502566251 -0.52788115414706 -5.2601599779996 -0.723170765963467 -8.59847784909335 -1.71087790402499 1.91798066225919 3.97300767031583 14.1498324784366
4.71537698398937 0.695039879192006 -1.16068636287342 -5.32138239253651 -0.182359565388072 -7.14449869502674 0.405525337566029 2.68141854893078 5.79348672520031 16.1132522929798
3.01365382454612 -0.519374778053976 -2.4797267220237 -6.65371315696023 -1.10871498801491 -7.89933197715066 -0.633422782204367 1.82456214211204 5.32345397255638 15.0601993300698
3.39606076153842 0.548789795962247 -0.82574671831998 -6.09050768938932 -1.1952897938815 -8.05132502642545 -0.909469786557285 1.99764424237338 4.98275452527133 13.760865983096
5.4250336560336 1.48281773653897 0.186646548184481 -4.439171704379 0.835026827725496 -6.77614870938388 1.03901204195889 3.49690255251798 6.12435540285977 15.944289651784
5.46680694059892 1.39875941710039 0.56620173887773 -4.18181271119551 1.03844600157304 -6.08579678101973 2.0354962869124 3.92290645079179 6.79796176390214 16.1467178388075
4.74514135013927 1.43964131962169 -0.191231406818737 -4.79821077693592 0.423213325847279 -6.79806200374257 0.770222984660755 3.47709115635265 6.28485234867443 15.8469757665287
4.93557055213235 0.872587992928246 -0.968350575186989 -5.08415715477683 -0.152430699088356 -7.04564778588035 0.720429255745628 2.64585478522561 6.11244471289895 16.9560153625228
5.5713362867182 2.00607635324652 1.21432067697699 -4.31036232168024 -0.140131456201726 -5.77510307485407 1.47503616159613 3.40627052133734 6.3172440702265 16.3978594714945
5.87519555525346 2.50832372145219 0.553452543778853 -4.29428190751509 0.253026060624556 -6.58865446610884 2.22164159254594 3.36384683088823 6.21353345350786 16.4293431563811
5.22887599251487 2.00635230324485 0.970241425254127 -3.97485554435037 -0.219154479286889 -6.13425648429177 1.32271945259788 2.87999713204124 6.60246073982932 16.8309109189294
4.8218616398898 1.5247424992648 0.726471320065585 -4.48454819592563 -0.107019051638517 -6.94527207287875 0.694143668088046 2.68966616717252 4.97548808184537 15.4711834343997
5.1742936741222 1.88124958385121 -0.744708858836781 -4.92688163410534 -0.357713543285023 -7.29659827839244 0.603538669239391 1.95510403026234 4.78099171031605 15.4687000881542
5.72239389419556 1.79485502243042 1.27772798538208 -3.73030576705933 0.876093769073485 -7.22327909469605 0.372984790802001 3.25986375808716 5.10171976089477 15.6960246801376
6.44210613424128 3.08082950765436 1.64707077199763 -2.90032684152776 1.73283088857477 -6.00580894296819 1.08428085500544 3.37057007009333 5.07643306905573 15.3582311933691
4.2476016218012 0.965111845189874 0.849150770360772 -4.60584533864802 -0.366783983057196 -6.99975860769099 -0.0639942949468448 2.55213748758489 5.14891444986517 15.3230882818049
4.78275426517833 0.71727498661388 0.898209892619739 -4.83759943355214 -0.058745063434948 -7.56197801936757 -0.981775916706432 2.55866845737804 5.8475774158131 14.5737355579029
6.08704905076461 2.79759459062056 2.41687445207076 -3.36890550093217 0.683188004927203 -6.24315400557084 -1.41981263594194 3.68210176988082 4.24456934495406 15.2399027781053
4.71806931929155 1.88055634932084 0.549252752824263 -5.04052423997359 -0.21338343186812 -7.12278818650679 -0.738985772566362 2.74169660048051 5.59351182417436 14.8487806363539
5.75842646685513 2.76246337023648 1.80679587450894 -3.42690297040073 0.687030592831697 -5.97219487103549 -0.356741150942717 4.0471322926608 6.26878146258267 15.5287427100268
6.69848021593961 3.26682814684781 2.28855380144986 -2.73284760388461 0.917829123410311 -5.67524567517367 -0.322542580691252 3.53938922015103 6.25353488055142 16.7973131212321
7.11519036726518 2.97084508375688 2.80979428724809 -2.31064428849654 2.06668649153276 -4.96529974503951 -0.350797791914506 4.25869737104936 5.50611958937212 16.1713871760802
5.67144082676281 2.49803899418224 1.19073461185802 -3.68987680781971 1.08641027103771 -6.71525408137928 -1.46945597041737 2.90673516880382 5.77382062565197 16.1879732478749
5.39689268632369 2.31440748734908 1.76496805711226 -3.81258664564653 0.365372796492142 -6.74853787855669 -2.14561543898149 2.93986906571822 4.4336368040605 16.1425860123201
5.35615917552601 2.71254631389271 2.08290859569203 -3.88825324665416 -0.094761883128772 -6.15295890461315 -3.59768012653698 2.48969551433217 3.16142078746449 13.9627759109844
5.93250875473023 2.90546731948853 1.99680452346802 -3.36076040267944 1.52875833511353 -6.32799978256226 -0.688297939300536 3.91316347122192 4.33015947341919 15.6727593421936
5.37234656594016 2.16438834450462 1.74112860939719 -4.60290272452615 -0.0492871544577866 -7.40582211234353 -1.32332356192849 2.89992110512473 3.54202811501243 15.1353515841744
6.73244060169567 3.66915286671032 1.24754966389049 -3.58368240703236 1.45930350910534 -5.9712175022472 0.630491863597523 4.08558334003795 6.09801448475231 15.9900463927876
7.81240723349831 4.82157109000466 2.31000111319802 -2.28315284035423 2.99339649894021 -4.95834090492942 2.77138874747536 5.15301010825417 8.13095829703591 17.3619984767654
6.76910573785955 4.6153057271784 0.859045808965508 -2.91440504247492 2.47120744531805 -4.13326185399836 2.8706882650202 5.22037488763982 7.55944902246648 17.6893438937312
7.34507519115101 5.11443573344837 1.09353691447865 -2.84560912739147 2.64498669017445 -5.85225814472545 1.07447487224232 3.78948551524769 6.21679169047962 15.9847572456707
6.77827034863559 3.31776200207797 0.72856579693881 -2.85413302508267 2.7975755778226 -4.53223933306607 2.88460312756625 4.67608605298129 6.7047906962308 16.6111975756559
8.62070231871171 4.57776599363847 2.67437892393632 -1.43929810090498 3.92344718412919 -3.59351486726241 3.75971084074541 6.20462279753252 8.10116534666582 19.0338488145308
6.4317455551841 2.92984392859719 0.721208598396995 -3.24189374230125 2.14594176032326 -5.6730899550698 1.63794138648293 4.45793726660989 5.18716910102151 17.0304907820442
6.88634421608665 3.05957820198753 0.891372940757059 -3.18129513480446 2.08093383095481 -5.87092755057595 0.517647049643777 3.48901202461936 4.89188411019065 15.5552962043069
5.89436156532981 2.59651000282981 0.305640290000223 -4.10072605826638 1.73562056801536 -5.99399273612282 0.885497162558817 4.05029303810813 4.24892146370628 16.5266733863137
7.18736207268455 3.00117432854392 1.44605099938132 -3.42295992591164 1.98530900261619 -6.07524454810403 1.03812825463035 4.04523980400779 4.88996064446189 16.3968189933083
7.20130658583208 3.53094602064653 1.26720452742143 -3.58443998856978 1.59659600691362 -6.44364141984419 -0.356427903608843 4.26615357832475 3.80480504469438 14.258822445436
6.52614374160767 3.25540227890015 1.84660024642944 -3.70662336349487 1.42759294509888 -5.73840932846069 0.184547138214111 4.26092500686645 4.52947301864624 13.5454437255859
8.83092040148648 5.29029578295621 3.85444945422086 -1.38203793438998 3.41155165759 -4.89111119183627 0.178964796933261 4.54357451525602 4.42910307970914 13.5646945866671
6.44491901397705 3.68257083892822 0.546072387695311 -3.87227210998535 0.920002365112303 -6.6108871459961 -1.37406692504883 3.15825023651123 3.19604625701904 14.1262201309204
7.33060524680398 4.59401772238991 1.38706562735818 -2.91240718147971 1.65423748709939 -6.58262851021507 0.0472695610739962 3.98052475669167 4.55360195853493 13.9191038391807
8.25701943310824 5.55008736523715 1.80206147107211 -2.3369308384982 2.72623387250033 -6.24867209521207 0.462095650759611 4.58869496258822 3.82615223797885 13.7851442423734
7.14470058787953 4.63635403026234 0.913872302662242 -2.571935116161 1.14209610332142 -6.75540298115124 -1.35200256000866 3.82526832927357 3.29864746440541 15.3427041183818
6.47297726544467 4.25824891003695 0.0103927699002355 -4.11762656298551 0.449540719118986 -7.98637808886441 -1.75956954089078 2.3663650599393 3.3816648569974 13.8876734820279
6.0658166885376 3.76158504486084 0.920707511901856 -3.86359996795654 0.912704277038575 -7.34709758758545 -0.413234901428222 3.07571105957031 5.56437950134277 14.7020569324493
7.14441221410578 4.52354448491877 1.08554666692561 -3.08026868646795 1.22196214849299 -6.76043874567205 0.00879495794123031 3.23781030828303 5.05244844610041 16.3613535707647
7.50723035118797 5.66236932060935 1.81139714501121 -2.51660959937356 1.72419316551902 -7.54470293738625 -0.642639567635275 3.55894429466941 4.1287389495156 15.9410849311135
5.76910574652932 4.4079044602134 -0.169265911795875 -4.30773942253806 0.764070346138695 -7.34789864800193 -1.01178185723045 2.65601332404397 3.58517916419289 14.2995863697746
7.5282491163774 5.43853697343306 3.09217390580611 -2.14452519850298 1.75328573747115 -6.26084104017778 -2.41027608351274 3.21885714097456 3.91020617051558 14.3009262995286
7.38583357550881 5.59607393958352 1.82680208899758 -2.39682595513084 1.33804495551369 -7.56419579766013 -1.97487275383689 2.79065973975442 2.33308775641702 11.9615886948325
6.25678943287243 3.71023105274547 0.990549312938345 -3.92474914897572 0.539110409129751 -7.41434074748646 -2.13966537822376 2.95271133076061 4.53326438557018 13.5672004092823
5.46875231482766 2.94969694831154 0.523145129463888 -4.39920861504295 -0.213280270316385 -8.50898988030174 -4.11196763298728 1.48090498664162 2.74598925330422 11.0409545204856
5.57555583607067 2.91707709919323 0.539448772777209 -4.14111038554799 0.685462032664905 -7.48178764690052 -2.6121110569347 3.4198541988026 4.73365501057018 12.4862995494496
6.26645666469227 3.83192449916493 1.44057661403309 -4.17995065342296 0.895616592060435 -7.67244714390148 -3.25109475742687 2.40074545253407 2.71694189418446 12.3415442119945
5.41990526372736 3.54245908910578 0.886803228204901 -4.10028211420233 0.824265081232245 -7.28995076959783 -3.96974508112127 2.87922819310969 3.31237371618097 13.2444096391851
5.98226500424472 3.3015885439786 1.84647990140048 -4.03307389346036 0.888371953097256 -7.53230332461271 -2.47964142886075 2.94919157895175 3.35734320553866 13.8464450922879
6.01732182936235 3.0355713410811 2.04926419691606 -4.15185331864791 0.407821898026899 -6.52787756486373 -3.48813414140181 3.18345570997758 4.09718060926958 11.1990892930464
5.71459682637995 3.79067238027399 1.30064590627497 -4.02961913889105 0.654851991480047 -7.66793052499944 -4.66682807748968 1.56078155690973 2.37638576680964 11.5514078920538
6.08346983302723 3.21711870540272 1.77530046809803 -3.38043359409679 1.24810644496571 -5.91854241978038 -4.71259072910656 2.00485941280018 3.5070690761913 12.8633885036815
6.17849301424894 3.75477360812101 2.54837655154142 -3.53207732113925 1.27029656496915 -6.95208502682772 -3.19608260068026 3.026164523038 4.19437073794278 13.3843207272616
7.28319992585616 4.09331192536787 2.5446535543962 -2.70990119413896 2.3975941137834 -5.90952811674638 -0.879548410935836 4.66815819306807 6.31045498414473 15.1590696768327
5.21172446337613 2.35851973620328 0.481656256589023 -4.78600006970492 1.08072012988004 -6.72608643445102 -2.90132218274203 3.00685233202848 5.33706301775846 16.8127478393641
6.39519433108243 2.47355870333585 1.70398358431729 -2.7489258852872 2.63026265231046 -2.05976076993075 -0.16566058072177 6.09400204745206 8.4733584317294 18.7453034314242
7.32164147983898 3.39799550663341 3.08060887943615 -2.35617777217518 3.43632272373546 -1.9212832104076 -0.705714667927136 5.50284436832775 6.85654023777355 18.5147094477307
7.64784537228671 3.96222601803866 1.30674277218905 -1.55657471743497 3.76677332791415 -1.44032754031095 -0.318734064969149 5.86069880398837 7.5160609331998 18.5962899771604
6.1387505531311 2.70771932601929 1.08355855941772 -3.77050828933716 1.69193696975708 -2.93565034866333 -1.63479471206665 4.3176646232605 5.77369737625122 17.4548617452383
6.47094767310402 2.8998722336509 0.852846553108908 -3.38856656334617 1.70274965979836 -2.89319951317527 -1.79529912255027 4.31098978736184 5.62842314460061 17.3198372624137
5.39686624353582 2.16860143488104 -0.130845624750311 -4.03981168920344 1.25164071863348 -5.82021291906183 -2.9892841165716 3.04791871851141 3.79005472009832 16.1873593742197
5.38970080288974 1.12857619198886 -0.752393809231844 -4.64663323489102 0.301956090060148 -5.6899205121127 -4.3911095532504 2.29435149106112 1.3445090380582 15.0034348097715
4.31949475028298 0.572065856240012 0.0643849632956766 -5.15683123848655 -0.533856842734597 -4.19634578011253 -4.92596003792503 2.32092812278054 1.21253063895486 13.8423314354636
5.1908635746349 1.65541836131703 -0.15458491932262 -4.9797325481068 -0.14412120472301 -5.73409274708141 -5.07694247852672 1.74869819987904 0.86665531505238 14.0577733169902
4.30376964048906 2.33133559660478 -1.03949970765547 -5.61382908387618 -1.19098133607344 -7.30343288941817 -4.99250072999434 2.09564738707109 -0.0845703558488324 12.0088377519087
3.59908367503773 0.573549998890268 -2.44883655201305 -6.48628924976696 -1.95198367725719 -8.10084270130504 -5.65072559009899 0.553732646595346 1.31713749278675 11.5999562870372
3.56367704218084 1.72431203668768 -2.7597768610174 -6.56315591985529 -1.5788743799383 -10.2461870020086 -6.12693575078791 0.473493784124202 -0.318652898615056 11.5991494352167
5.15210158608177 2.41030699990013 -1.87713902213357 -5.27890293814919 -0.370806624672628 -9.15046971061013 -4.85603993155739 1.81703860542991 0.575255463340067 12.2844839789651
5.89871601624922 3.71313099427657 -0.634262041612104 -4.23062510923906 -0.176502184434369 -8.14377780394121 -4.39968295530839 1.5552902655168 -0.540405230088666 11.9009452299638
5.70171826969494 3.18595880161632 -1.05140406001698 -4.74536234248768 0.0974492419849753 -7.3387823711742 -2.58803087581288 2.3255767215382 1.85372537266124 13.4873923648487
5.05122065977617 1.78924441771074 -1.50482105775313 -4.89927601380782 0.577595476670698 -8.37981152100997 -2.45621037049727 3.04310584501787 3.37815547422929 14.02865839438
2.57559335882014 -0.399316423589532 -1.47959863489324 -6.9356743032282 -2.74136316126043 -10.6486660177057 -4.46753274744207 0.0846046274358585 0.168066388910468 11.7777146166021
3.01054035533558 -0.0641037334095351 -0.690404545177113 -6.57863772999157 -2.62669528614391 -9.97249568592418 -4.45199931751598 0.871174205433238 0.797993053089488 12.6391032825817
3.22299385070801 0.166363716125488 -0.237277030944824 -6.21807193756104 -1.81091785430908 -9.82946872711182 -4.19870662689209 1.37768459320068 1.1870756149292 13.0471482276917
3.25353662317449 -0.0416589563543148 -0.886080343073065 -5.69301851445978 -0.860857564752752 -9.7361570184881 -3.80269869024103 1.4089559728449 1.01216070001776 13.9052945787256
3.71862658587369 -0.0214761820706464 -0.902390870180998 -6.30361119183627 -1.97107830914584 -10.2109388438138 -3.15938893231479 0.719229308041658 0.965836134823885 13.6435678872195
3.52842753150246 -0.479516575553202 -0.451129505851053 -6.53876263878562 -1.31758649132469 -8.98031193993308 -2.18597752831199 1.20900194861672 1.13762705542824 14.331073214791
2.07998294830322 -2.74544982910156 -2.82134513854981 -8.26503448486328 -3.40990142822266 -11.8459117889404 -4.63489799499512 -0.552479553222657 -0.829621124267579 12.5191857337952
2.60109460137107 -1.29651606299661 -1.92460024573586 -7.4766975662925 -3.03976023413918 -10.4257541916587 -3.66978609778664 0.483547566153785 1.16332471153953 14.9226490237496
2.80568320534446 -0.109658171913839 -2.54519360282204 -7.50479023673318 -2.34703724601052 -10.1459588310935 -2.92893307425759 1.00268084786155 1.0519476630471 13.8862410285256
2.41583295301957 -0.398625894026324 -2.89192156358199 -7.54847292466597 -2.50109819932418 -10.5022883848711 -2.78598551316695 1.43789143995805 0.996153311295942 13.9350533051924
4.8188625422391 2.15288124951449 -0.644246474179354 -4.81405390826139 -0.628940001401034 -8.38990725603971 -1.16234339800748 2.57286511334506 2.83427010449496 16.1771265116605
4.11557518352162 1.12120472301136 -3.00643886219371 -5.67609370838512 -0.0708481181751601 -8.1352802623402 -1.32858050953258 1.85648380626332 2.66552101482045 15.9163769375194
3.25248360200362 0.163850064711138 -4.36333537535234 -6.58390117125078 -0.996044878526167 -8.95876765684648 -3.21061587767167 1.11558270020918 1.55268215699629 14.3538937525316
3.36898340745406 -0.297777990861373 -4.19127545790239 -6.3732365174727 -1.1513298554854 -8.75705800489946 -2.38278851942583 2.21799864335494 2.84236731095747 15.990355868773
2.79012326327237 0.246279993924226 -3.41947050961581 -7.34902640256015 -1.62358733090488 -10.4144713488492 -2.40285178097812 0.653277674588288 1.2279389294711 13.4754927548495
3.46306770498103 0.209696466272529 -3.02903873270208 -6.19018680399114 -1.10337383096868 -9.00509960001165 -2.64734584634954 1.5398890321905 2.28273552114313 14.6252500360662
3.44621764096347 0.395891293612394 -2.97491826144132 -6.45218075838956 -0.676565066250888 -8.28910435763272 -2.53369511691007 2.27727709683505 2.45594321164218 14.4606090632352
4.53772120909257 1.34347777800127 -1.03288788361983 -5.43530983491377 0.158043436570601 -7.63571304841475 -2.50546211762862 2.57392459349199 3.97423129515214 14.8228552861647
3.15584743673151 0.450964814966376 -2.45273505991155 -6.61100303476507 -0.870076292211358 -8.99414359872991 -3.03843986337835 2.28295028859919 2.50070942098444 13.5501321619207
5.05562421625311 1.24072572534735 -0.53393629247492 -5.49029043371027 0.68421670740301 -7.26280096227472 -1.97884443456476 2.90258619135076 2.61724969690496 13.8495251828974
4.37429631840099 0.899006973613393 -0.949705947529186 -5.60587774623524 -0.101397384296764 -8.32641111720692 -2.50206076015126 2.46360124241222 2.23819841038097 13.464296947826
4.68866103779186 1.93961852680553 -1.25892883647572 -4.84280258525501 0.64851325641979 -7.30065590251576 -1.58935982097279 3.62470096241344 4.26091617237438 15.4179608214985
3.30536622134122 0.0187088879671968 -2.42074805173007 -6.45370703610507 -0.48461180600253 -8.47675352963534 -2.6975997057828 2.37243146029386 2.83818978396329 15.4887477788058
3.66626793254505 0.986506045948374 -0.819442211497915 -5.69942611347545 -0.698600231517446 -8.02496093403209 -2.83645385395397 1.83204513896595 2.21974617351185 14.0401082645763
3.24598718123002 0.116828207536177 -3.14040636582808 -6.27320551438765 -0.519346948103472 -8.15440630479292 -2.89011072679 2.00132680372758 3.13294911818071 14.9270076795058
3.26722051447088 0.304678934270687 -2.72570703679865 -6.44712351018732 -0.714152318781071 -8.64147089177912 -3.17863939458674 1.90357305353338 3.00453092401678 14.6649222547358
3.63990067568692 0.431372157010166 -1.0705676165494 -6.49666930111972 -1.58150435360995 -9.43432379635897 -3.15763426694003 0.711382380398838 1.72749566164884 13.5818781766025
3.37670083479448 0.299177603288129 -2.50129274888472 -7.23456911607222 -1.4616942839189 -9.11327318711714 -4.04713205857711 -1.6158748106523 1.47625585035844 14.1941613717513
2.37467622756958 -0.715330600738525 -3.32953310012817 -8.11683320999146 -2.67565965652466 -9.51816606521606 -4.74579858779907 -1.36001253128052 1.0080943107605 12.3311042785645
3.49041772322221 -0.147917504744097 -1.45560144944625 -7.09204744859175 -1.71081423325972 -9.58192514939742 -4.44217371507125 -1.35150980515914 1.29235959486528 14.1392283482985
2.5081940130754 -0.870673136277631 -2.94098754362626 -8.11860557035966 -2.7947492165999 -10.4824399514632 -6.21440597013994 -2.55907912687822 -0.0513619943098576 11.366576238112
2.25230562903664 -0.943641064383765 -3.0479902007363 -7.7668908812783 -2.66988312981345 -10.1191552855752 -4.65770852349021 -1.68504273674705 0.551943423531274 11.1983705780723
2.55582479997115 -1.00134988264604 -2.99365182356401 -8.13862557844682 -2.48132653669877 -10.4589647813277 -3.79784722761674 -1.176663832231 1.08312468095259 12.6920872168107
2.68688834797252 -0.937450755726207 -4.25046573985707 -7.55455433238636 -2.32268368114125 -9.72608028758656 -3.09288631786 -1.04074894298207 1.5169826854359 12.150877605785
2.60704056132924 -0.61643966328014 -3.83395560871471 -7.23390182148326 -1.59433349262584 -9.39384635578502 -3.33574279438366 -0.746738277782093 1.78219620097767 12.5138556133617
3.20561014522206 -0.045069824565541 -2.56350625645031 -6.6755896915089 -1.16188920627941 -7.95488465916027 -1.36648286472667 0.188511718403209 3.79856764186512 14.5168801437725
2.48294595371593 -0.520223106037488 -3.24598070491444 -7.49596544612538 -1.41778131831776 -8.9904970775951 -1.72022005427968 -0.676873649250378 1.98582318912853 13.8725767482411
2.03877671848644 -1.83873335231434 -3.6506497036327 -7.99742857326161 -2.1222244869579 -9.28514448512684 -2.3545071255077 -0.890819228779186 2.24047788273204 12.529422603954
2.13710402575406 -1.7116489497098 -4.42769242199984 -7.73351479443637 -1.05582047375766 -8.95220948132602 -2.25711060437289 -1.05742646130648 2.44538210955533 13.227251997861
1.86182014291937 -1.73899181539362 -4.16397579366511 -8.01183612996882 -0.949664193933661 -8.48646839315241 -1.74165638143366 0.604241293126886 3.51474181955511 13.7766746694391
1.94109570763328 -1.35860693671487 -3.64022124030373 -7.42899573066018 -1.49147856452248 -9.42935240485452 -2.3589864990928 -1.00096762397073 2.15157258293845 12.8078907706521
1.20388166254217 -2.72812517339533 -4.70006998235529 -8.22415598089045 -1.34847696477717 -8.41495569402521 -2.05812128240412 -0.839247304742987 2.7059177572077 13.2281665021723
0.686784648895262 -2.72493562698364 -3.63924417495728 -8.16176424026489 -1.53511629104614 -9.13648233413696 -3.2134934425354 -0.693159198760988 2.97621335983276 13.6739105224609
0.914302825927734 -2.76371383666992 -5.76243209838867 -9.34252166748047 -2.62170791625977 -9.22432708740234 -3.06867027282715 -2.61448097229004 1.1130542755127 12.323721408844
1.73363050981001 -2.26677480177446 -4.48706975416704 -8.10152402357622 -1.45265927748247 -8.32527890638872 -1.75003972487016 -0.349549917741257 3.11402163072066 13.6438382582231
1.3981105891141 -2.33004454699429 -4.46167639819058 -8.03880004015836 -1.52397612658414 -8.97163848009976 -2.80568389025601 -0.813051978024568 2.31573410901157 13.5380079356107
2.27766495617953 -1.19952029314908 -5.29470652666959 -6.98173922625455 -1.10305041399869 -9.24264353838834 -3.78524035540494 -1.67319315997037 1.3242300120267 12.6635821429166
1.66929122751409 -1.89781120473688 -4.14696052724665 -7.85142639333552 -1.62361076528376 -8.24603393728083 -1.98877647573298 -0.447133333032781 2.05758926218206 13.1870081121271
2.31720516031439 -1.6501257723028 -4.19936588460749 -7.9936487978155 -1.27143505269831 -8.36869648153132 -2.62451008016413 -0.887953073328191 1.18869945352728 12.4947659665888
2.31713907935402 -1.85234124443748 -3.77556664726951 -7.58972031853416 -1.30725724480369 -8.44750840447166 -3.47911889336326 -0.78957040093162 1.93495695807717 13.3580621979453
1.66059411655773 -2.59660803187977 -3.4542816768993 -7.75975118983876 -1.16637121547352 -8.53741346706044 -3.46205412257801 -0.519114364277232 1.87926400791515 13.3593732226979
2.18355510885065 -1.8094668561762 -3.66714050119574 -7.65799094980413 -1.25494148080999 -7.91231681650335 -2.83650352304632 0.551372987573796 2.76201294118708 13.62294290716
0.741676963459362 -3.12250074039806 -4.07183011661876 -8.79615148197521 -2.63010343204845 -9.50320943485607 -4.13802274357189 -1.38363774906505 1.65799013484608 12.3170763622631
2.30131934772838 -1.82807518352162 -2.85734344829212 -7.34046341289173 -1.22000671733509 -8.89092804301869 -2.69138313640248 -0.467103732715952 2.31069778095592 13.7801325191151
4.65691304640336 0.64919972853227 -2.60536837144332 -6.15671228929 0.0157368226484813 -7.8947150663896 -1.61748194261031 1.21536755995317 2.75236726240678 12.6593248887496
2.95947478901256 -1.15146519054066 -2.68180157054554 -7.19174648631703 -1.52843929637562 -9.1142127643932 -2.51603771556507 -0.546581996570932 2.65221522938122 11.1441256869923
2.15565520199862 -1.96982831087979 -3.26311368075284 -7.5677229794589 -1.3928896817294 -10.0559393796054 -3.45008343783292 -0.631170931729404 2.25970297726718 11.9512274828824
3.10947203202681 -0.66188455061479 -2.42217278914018 -6.76054406599565 -1.26941132978959 -8.23740983442827 -2.83064103560014 0.964647050337359 3.18901419206099 12.4484312490983
2.6287093075839 -1.18343115719882 -2.76033926877108 -6.71220732602206 -1.04670477780429 -9.04988814267245 -4.02926207455722 0.724911204251377 2.64569329348478 11.341220370206
4.84403593756936 0.87723334052346 -0.760988400199196 -6.21299950859763 -0.626180813529274 -7.6882344939492 -2.68218056938865 1.31201346137307 3.46831019141457 11.3505037567832
5.92422414259477 1.83521581129594 0.260656599564985 -4.66148924394087 0.452203993363813 -7.42399382157759 -3.25689100785689 2.20336080030961 3.57251573042436 11.160809282823
6.40718919580633 2.46238595789129 0.760300462896172 -3.78031461889094 1.45457155054266 -7.22935789281672 -2.44061201268977 2.48102742975408 4.25648004358465 11.8352411443537
4.08323550657792 0.149333719773725 -0.0252745108170949 -5.1257212118669 -0.800110097364946 -8.15962814851241 -3.74444031281905 1.78106856779619 3.38832068876787 10.9574596925215
5.71864997690374 2.48336231058294 0.400881879979913 -4.85214698964899 0.634101026708429 -7.67411316091364 -3.99074447805231 1.54047977274114 2.86899959390814 12.3671075040644
5.57561378479004 1.85614948272705 0.0773084640502937 -4.49693508148193 1.25645427703857 -7.1192304611206 -2.655641746521 2.36902503967285 4.06084995269775 12.6157553672791
5.12566721656106 1.72608244635842 -0.624195454337379 -4.91618573448875 0.544557215950707 -7.19957005760886 -3.137531635978 1.76553404547952 3.48910582282327 12.2338148377158
3.32852181521329 -0.386096867648039 -1.71772185238925 -6.40801802548495 -1.19936934384433 -9.44211378964511 -4.3485373583707 0.207653132351961 1.50804051485929 10.4781042012301
4.35866420919245 1.70667999440974 0.542949373071846 -5.38821632211858 -0.468998258764092 -7.58295089548284 -4.92689735239202 1.09774177724665 2.27332561666315 11.0581900423223
4.4910197171298 0.82419346896085 1.12780903902921 -4.77860499295321 0.477651110562412 -6.45760775479403 -2.3651814547452 3.47927521792325 4.65673493472013 12.1454653653232
3.23659097498113 0.298212640935724 0.163883798772638 -6.183623678034 -1.81111276799982 -8.91784799749201 -4.66157854253596 0.73224508112127 2.59911214655096 11.4530926877802
4.34273736260154 0.793626950003883 0.132240460135719 -5.84333403327248 -1.15488608100198 -9.52194578864358 -6.16232474066994 -0.129590823433617 1.46668259880759 11.6344672896645
3.86989027370106 -0.0737990726124167 0.602127135883677 -5.16234773289074 0.587940276752818 -7.6911658633839 -4.58430665623058 0.909029067646372 2.0420990597118 10.9493628155101
3.57926115556197 0.497713418440384 -0.548103003068405 -6.24190106825395 -1.86234250502153 -10.221185354753 -6.21794095472856 -0.727668432755905 0.590288491682571 10.5679934935136
5.29941915165294 2.05515454899181 1.09885572086681 -5.07373644221913 -0.229528678547251 -8.25603700984608 -6.15551401485096 0.518834816325796 1.27453588138927 11.8776657451283
4.63119209462946 1.65231025869196 0.807085878198798 -5.1788760358637 -0.751683347875421 -7.63684951608831 -6.97908317392523 0.545882112329657 1.48474968129938 10.9083560770208
5.82639649131081 1.95196011283181 1.67641689994118 -3.92080065987327 0.784571196816184 -8.02111193917014 -4.49218890450218 1.74601700522683 2.34858849265359 12.5685086510398
5.98547687530517 2.52555980682373 2.10860958099365 -3.85912952423096 0.810069465637206 -6.45155773162842 -3.93175373077393 1.92787685394287 2.8666633605957 13.6947351932526
5.63148671930486 2.42900544946844 1.45037252252752 -4.3016750162298 0.903832262212578 -6.51921766454523 -3.92111700231379 1.87325269525701 2.66198713129217 15.0349848920649
5.90740779529918 2.67266086231578 1.73891070972789 -3.9119853626598 1.08421519886364 -7.67750355113636 -5.01659008372914 1.18252376209606 0.785884891856799 12.9383893359791
6.81622565009377 2.87802660681985 2.35998976447366 -3.41975438378074 1.53652823188088 -7.16284978172996 -5.3335937239907 1.78706705786965 1.30277407386086 12.9711061737754
6.96639927083796 3.57306965047663 1.80177314931696 -3.52014438455755 1.56594856435602 -7.00369159525091 -4.83355609720403 1.99079139882868 1.55650242025202 13.1201654260809
8.09690330678766 4.98484085256403 3.3500675981695 -2.26056434457952 2.51174305135553 -5.48343040292913 -4.4628100568598 2.86948726827448 2.35351513082331 14.2443835561926
7.22716668735851 4.18715242039073 2.93827966343273 -3.03799482692372 1.87227586399425 -6.28835150111805 -5.26487776149403 2.19121888767589 1.4457650531422 14.0288317550312
7.06581955823031 3.46386223706332 2.345115479556 -3.32978552904996 1.91761094006625 -5.94019431200894 -4.86723059740934 2.13495331677523 1.88856202038852 14.087400969592
7.74195585250855 3.68175134658814 2.59673795700073 -2.84491529464722 2.53416738510132 -5.56290807723999 -3.97682371139526 3.158189868927 2.21411142349243 14.8758874893188
7.00352493632924 2.96688190806996 2.4477540623058 -2.70679553638805 2.66157928813588 -6.39683231006969 -4.18586810718883 2.76132694591175 2.49660030711781 14.9347163807262
7.345329432054 4.03692260222002 2.21140113310381 -2.61792072816328 2.64456859068437 -5.641318173842 -2.74264225526289 3.34796061949297 3.34319224791093 14.5699159188704
8.97270716753873 4.93873633471402 3.64373721209439 -1.60687790783969 3.76647986498746 -4.7920070734891 -2.47753106030551 3.83922041979703 4.7411788853732 15.0159527215091
8.73491779674183 5.92721954692494 4.38444534648549 -1.16305526386608 3.886707461964 -4.38724502216686 -2.22520049702037 5.17401615489613 4.56480995525013 15.6508541475643
8.65760687047785 4.68942716771906 4.78105047399347 -1.1575758153742 4.09608915502375 -4.9456617528742 -3.52419683283026 3.48943021947687 4.89016130620783 15.72894087488
10.2333305012096 6.03127981532704 6.46415735591541 0.396034492145883 5.08539701808582 -3.53721784244884 -2.67410634647716 4.47175432551991 4.58459593166004 17.5845155166123
8.45122485594316 4.79381614164873 4.83948569731279 -1.54722256226973 3.06015830473466 -4.49098820252852 -3.66326183839278 2.05102782682939 3.03905539946123 15.9643382354216
8.73332260305231 4.96157406026667 5.01316116506403 -1.1154332334345 2.7762207811529 -5.20878650491888 -3.60677005594427 1.5718521898443 1.51795719320124 13.8528086965734
8.19228382977573 4.4485427943143 4.55654831799594 -1.87794665423306 2.65341683301059 -6.01716403094205 -4.83040598956021 1.54844590100375 1.7464582529935 13.6394807902249
9.30733823776245 5.20344018936157 5.7790379524231 -1.03099870681763 3.00108098983765 -5.21928262710571 -5.78788423538208 1.12689542770386 2.39371728897095 14.2726819515228
7.51836796673862 3.00093575390903 4.00491352948276 -2.69987658587369 1.71003933819858 -6.43784884539517 -5.39929560748013 1.71943779858676 2.94542809399692 12.9931194392118
7.39883780045943 2.95615362687544 4.06577848954634 -2.39113450483842 1.28747725053267 -6.21859002546831 -5.50621819929643 1.81133627458052 2.75808596177535 11.9586045698686
6.647652313926 2.21911399147727 3.15189425728538 -3.26075775840066 1.64408557198264 -6.2309516213157 -4.90586502768777 2.11248080513694 3.70748202584006 12.8521348693154
7.13381294770674 1.69692043824629 3.04837517304854 -3.65956588224931 1.41370491548018 -6.54344840483232 -4.79796500639482 1.4795599417253 2.90500454469161 13.514605327086
6.42379204143177 1.82947555888783 2.78158298839222 -4.1645506251942 0.147564090381969 -7.70098479877819 -7.40604575764049 0.0905820499766961 0.863207019459118 11.5246507297863
4.58603010177612 1.15663919448853 2.5258017539978 -4.47291173934936 -0.290517711639403 -7.87418546676636 -7.12538137435913 0.224102115631105 1.98259935379028 11.7084170341492
4.81254177093506 0.0994060516357429 2.238551902771 -4.5974552154541 0.910408782958985 -6.90696830749512 -4.47104949951172 0.932217407226563 2.36180000305176 12.3355181694031
4.56419106396762 0.206874093142424 1.11623116406528 -4.88305548754605 0.463484963503753 -9.09220580187711 -4.11573676196011 -1.80431059924039 1.78726693066684 11.3858072367581
5.27728660756891 1.75113113576716 2.10166366750544 -4.56125823801214 0.606535035913641 -7.45241729562933 -2.63295738046819 -2.78132812326605 1.67877777273005 11.7078462427313
6.37645382447676 2.32474083466963 2.02135986848311 -4.23373752073808 1.322954602675 -6.4075084252791 -2.00418620543046 -2.33573489622636 2.0255970434709 12.0234064535661
4.8746767130765 0.419078835574062 -0.0154247197237893 -5.66480254259977 0.155241021243008 -7.86030577746305 -0.756294241818516 -2.7420520695773 1.60275460156527 12.0581598368558
4.75873903794722 0.885735078291461 0.459551377729937 -5.32846398787065 -0.0911383195356876 -8.1560167832808 0.174757523970172 -3.0568022294478 0.855377717451617 11.2632542089982
5.96406097412109 2.46672172546387 1.7504207611084 -4.1699312210083 0.504490089416503 -7.68884830474854 0.0690042495727532 -2.54266529083252 1.62092704772949 10.9088646888733
4.8716456413269 1.83073015213013 1.14412565231323 -4.58037881851196 0.85312910079956 -6.66403512954712 0.756590557098388 -2.2806923866272 2.45709772109985 11.8793413162231
4.99891379096291 1.27738192298196 0.547596003792503 -4.4000186660073 1.5115967056968 -4.8018741347573 1.84599592902444 -1.34970280907371 3.10800459601662 13.0981283447959
6.33575637123802 2.96755225441673 1.09002597115257 -4.02830975272439 1.36130625984886 -5.58369152762673 0.757769654013895 -1.92154591300271 2.59687049172141 11.7818413474343
5.89843067689375 3.6559551672502 2.31867203278975 -3.47518554167314 2.60967716737227 -5.37738624052568 -0.507393030686814 -0.125316767259079 3.84484371705489 12.4152372793718
4.83497139323842 2.01758381236683 0.811947787891736 -4.77074531208385 0.756470645557751 -6.17248824726451 -2.38356307636608 -3.05754760395397 0.93098923076283 9.57685896266591
4.85829326456243 1.06009742563421 0.541186063939875 -5.03915718252009 1.08321067636663 -6.60193756276911 -0.481229097192937 -1.577191621607 2.50588485544378 11.4562427694147
3.97522071491588 0.648522411693225 -0.134371722828259 -5.75727173198353 -0.0264939915050171 -7.63070389140736 -1.91363998759877 -3.20162483562123 0.800179516185413 10.6338620532643
4.45677894245495 0.577863155711782 -0.101772845875132 -6.04911095012318 -0.384413303028452 -8.02172714580189 -2.38487678874623 -2.95189911235462 1.57228129993786 9.46493333469738
5.3649545582858 0.364700880917635 -0.0669778910550214 -5.02413502606479 0.672161665829744 -8.64267292889682 -1.6410383311185 -1.20825901898471 3.44272097674283 11.988806811246
4.78750989220359 0.7935790755532 0.870704624869607 -4.95549204566262 0.539676640250466 -8.22805025794289 -2.5171013138511 -0.0043792984702371 3.82814500115134 12.1957773902199
4.30414273522117 -0.0650179169394747 0.539867184378885 -5.86231444098733 -0.418089129708029 -9.53636572577737 -4.22605536200783 -1.93784353949807 2.43867947838523 11.6015365340493
4.54872139150446 0.0211430376226254 1.86713703328913 -4.69083968942816 0.889865953272039 -7.91124145334417 -2.69312278574163 -0.144180219823664 3.96166141683405 12.4337044542486
4.9665563583374 0.681157875061036 2.11732368469238 -4.21248645782471 1.52651672363281 -7.28360576629639 -2.08789653778076 0.570400047302247 4.95209007263184 12.9207551956177
4.06741580096158 0.191316214474764 0.168483343991365 -5.50331345471469 -0.231758507815275 -9.67581978711215 -4.34931984814731 -2.93810120495883 1.42519530383023 9.56002816286954
3.80797269994562 -0.352088182622737 -0.139540880376643 -6.05980989282781 -0.242987840825862 -9.05653878992254 -1.57966539209539 -1.31819650476629 3.39500597173517 10.9961779421026
4.31167093623768 -0.0159676898609504 -0.552415214885364 -6.22089704166759 0.191441215168346 -7.07760366093029 -1.04821904789318 -1.39988645206798 3.34835211146962 12.3983813892711
3.38943686918779 -0.539505811171097 -0.702589841322464 -6.3528488592668 -0.66343006654219 -9.02979931397871 -1.93293461366133 -1.21685108705 3.47488894896074 12.192928461595
4.14291002100164 -0.422700864618474 -0.601564390009099 -6.18510435277765 -0.0848197763616376 -7.6361217325384 -2.75189207250422 -0.863561612909489 3.7473240072077 12.5360870534723
4.41362243999134 0.561623157154429 0.00181824077259307 -5.48333686481823 0.437555850635874 -8.16392844807018 -3.68471473347057 -1.02534431110729 3.19161278117787 11.4397259365429
3.70656527605924 -0.593844994631681 -0.392129525271329 -6.12602578076449 -0.102279290285978 -9.60468254956332 -4.40266190442172 -1.47721825512973 2.7811769398776 11.1208900364962
4.8547154079784 1.05817324031483 0.107657493244517 -5.36350148807873 0.46696001399647 -6.89449781071056 -2.18972486149181 -3.06748670231212 1.61492639888417 10.7282772671093
2.42871339104392 -2.25557272650979 -2.64794867255471 -7.2132906220176 -1.22381155707619 -7.52984564521096 -3.48123305060647 -2.03776304938576 2.59479100487449 12.8857923247597
4.88874014941129 0.990710822018709 -0.267849358645353 -5.57589760693637 0.25830992785367 -7.77091446789828 -3.78232804211703 -1.45218125256625 2.98679598894986 12.7942787083712
4.75165413943204 1.26622246828946 0.372761240872471 -5.76987601193515 -0.431972035494717 -8.8897986498746 -3.91687727841464 -2.26591063412753 1.79591034975919 12.7434816273776
4.88772874311967 1.25190740065141 -0.455881066755815 -5.44373507066206 0.10126500563188 -8.10808176560835 -2.69393915696578 -0.636306710676713 3.17495160536333 12.3888626618819
4.17415709929033 0.298905329270795 0.358771280808881 -5.59438232942061 0.243384317918256 -8.28574280305342 -3.57899193330245 -1.06019882722335 3.51573081450029 12.2358507676558
5.07558701255105 1.33430836417458 0.526715972206809 -4.992920181968 0.541951873085715 -8.02190615914085 -2.99476840279319 -1.16734339974143 2.81238529898904 11.9420940659263
4.65086301456798 1.03783448826183 -0.172582305561413 -5.9078747402538 -0.417205489765514 -8.76410452235829 -4.23507467616688 -2.91334692348133 1.03359254490245 11.449926220287
4.62264563820579 1.80950953743675 -0.723160483620383 -6.23507378318093 -0.520193793556906 -9.05917046286843 -2.94376061179421 -2.50337860801003 1.4232065894387 11.9133727767251
3.20325405814431 -0.185413048484108 -2.05599944374778 -7.72660414955833 -2.02199141762473 -9.65547911904075 -4.58546798012473 -3.87732665322044 0.584888770363548 10.2649539253928
4.51396643898704 0.655347702719947 -0.135671736977319 -6.06086170890115 -1.01631367423318 -9.28338253714822 -4.58455097892068 -2.93148052909158 1.45752894661643 11.4403823592446
4.16434800408103 0.114663479544898 -1.23286688544534 -6.6873499176719 -1.61835348822854 -10.5393663666465 -4.52325690009377 -3.35780203559182 0.84480798027732 11.5104812361977
4.56448840227994 1.21806906786832 0.0105266484347268 -6.18677140149203 -0.651191720095547 -9.67972184094516 -4.16899681958285 -3.52922631177035 0.622060767087071 12.2348832997409
4.66147602254694 1.25135124379938 0.0821884935552433 -5.94945251291448 -0.699980848485772 -9.21870529001409 -3.25219070261175 -2.4393912488764 2.0178202455694 12.4073075121099
3.79522833390669 0.0475038008256377 -0.344839720292526 -6.89946999983354 -1.49768319563432 -9.34444489912553 -5.08829179243608 -3.21744409040971 0.841044755415481 11.3267940001054
5.02118318731135 1.95004480535334 1.18390196019953 -5.03723031824285 0.572592908685859 -8.71768647974188 -4.47598344629461 -1.12371331995184 3.21251409704035 12.6028177087957
6.36931694204157 2.92827213460749 0.379453546350653 -4.28699695413763 1.17942989522761 -5.70043765848333 -4.60155116861517 -2.19951640909368 2.0367001360113 12.4233058756048
7.20598064769398 3.08821331370961 1.76107155192982 -3.39336169849743 2.30238472331654 -4.65537036548961 -3.15097201954235 -0.613172184337269 3.64283977855336 12.2845467220653
5.38249765742909 2.09907327998768 -0.448880325664174 -4.57652581821788 0.427824844013561 -7.98920167576183 -2.06869233738292 -1.58225930820812 2.65690981258046 12.2438038479198
4.49195552305742 1.59059691862626 -0.630976911024614 -5.84967731996016 -0.38952564759688 -9.22470402284102 -2.44599842591719 -2.45405506654219 1.91298556761308 11.7924959702925
5.24129650809548 1.18809197165749 -0.323035500266336 -5.333909294822 -0.309647820212625 -8.83563926003196 -3.83049895546653 -3.20896651528098 0.992972113869406 10.9674813530662
5.29777121977373 2.25691581205888 -1.29670929475264 -4.86818337007002 0.0639417214827098 -8.38721298737959 -4.17556213899092 -1.70716118379073 2.36255526976152 12.9210426850752
4.33522308523005 0.850894815271552 -0.444835775548761 -6.26414119547064 -0.869220846349542 -9.67593967264349 -5.11670886820013 -2.91511928384954 0.986455804651435 12.3929613893682
6.49306671836159 3.08635132529519 0.0400323174216517 -3.66599375984886 1.2177171013572 -7.74482257149436 -5.9880991675637 -1.96232707283714 1.83826153495095 12.4979028008201
6.97573883750222 2.45322067954324 0.998800589821556 -3.99546973488548 1.53850395896218 -6.81679885170676 -4.37724082253196 -0.340970680930397 2.89258797385476 14.8349266789176
5.87315308830955 1.97795998833396 1.22608029625632 -4.15887129523538 1.81668507836082 -5.54834997870705 -0.326584460518578 0.896336910941383 5.18999802849509 14.2253781535409
7.38174066543579 3.92134485244751 1.88406858444214 -3.49047651290893 2.02908239364624 -6.33601560592651 -1.5355128288269 0.15633592605591 4.71031770706177 14.8889928817749
7.92294028022073 3.28479483344338 2.5247860214927 -2.97818085930564 2.76855375983498 -5.22230241081931 0.154284503243186 0.602404620430686 4.68570521094582 15.595281030915
7.30047695853493 3.81011479117653 1.410204818032 -3.00171572945335 2.64114086844704 -5.02858073494651 -0.0550375678322546 -0.11240107796409 4.31774132468484 15.5196723244407
7.82615441409024 3.92174023714933 1.6690880688754 -2.04978876980868 3.3772761258212 -4.40679102810946 0.239428225430576 1.19342869845304 4.90651005831632 15.8657357129184
7.18514598499645 3.84365047108043 1.54767287861217 -3.16593872417103 2.9486233104359 -5.34308945048939 0.508412014354359 1.39757979999889 5.78315700184215 16.0090705264698
7.17592548890547 3.44394421143965 1.47065281434493 -2.88639331297441 2.71872257752852 -5.62391353086992 -1.04114222960039 0.66145062013106 4.55414890809493 14.7009794668718
6.58153484517878 2.61939762288874 0.467979890649968 -4.41735221689398 1.66877792531794 -6.9812483960932 -1.90869094675238 -0.100183027440853 4.06371830159967 13.3163506811315
8.22073019201105 3.77813375646418 2.25924242193049 -2.46594011133367 3.04481733495539 -4.80956231897527 -0.00343667810613368 0.891466504877265 5.32990015203303 14.2991868322546
7.18739209608598 3.68089852766557 1.82286630110307 -3.12699808640913 2.22482476667924 -5.75083841844038 -1.89252962632613 -0.127202172712845 3.64780888990922 14.0544994874434
7.48448372754184 3.51458454999057 1.77766419324008 -3.02379988757047 2.92493248852816 -4.91721724596891 -0.0812282475558206 -0.275972357663242 3.52061272534457 13.9625270453366
7.24239936308427 3.56896129087968 1.59332290129228 -3.20733437104658 2.55805030302568 -5.74162849946455 -0.582164617018265 0.564209131761032 4.37906566099687 14.8110252900557
7.83574054024436 4.23989913246848 1.96115348122337 -3.31677105643532 2.65082404396751 -5.70064785697243 -2.91844799735329 -0.414913680336692 3.26070163033225 13.3608441092751
6.20999414270574 3.39467031305486 1.15255719965154 -3.26947420293635 2.17358285730535 -6.05496042424982 -1.89455431157893 -1.23932474309748 2.74483663385564 13.8967877084559
7.11213763843883 3.86890872608532 1.82840427051891 -3.19246403087269 2.39209827076305 -5.62182537425648 -1.56484524119984 -0.198725856434216 4.23524173389782 13.998019062389
6.29534970196811 2.16162835034457 1.89184533032504 -3.54397429552945 2.56502400311557 -5.3439849766818 -0.0848754796114832 0.985232934084806 5.40286694439975 15.0159128752622
6.39159501682628 3.34250081669201 2.30790437351574 -2.87034880031239 2.60659326206554 -5.66948973048817 -0.199208129536022 0.541646133769643 4.23988736759533 14.7231043685566
6.96424219825051 2.79593870856545 1.52257559516213 -2.73822190544822 3.60945723273537 -3.36117150566795 2.06365416266701 0.485290744087912 4.74659369208596 14.4264013550498
7.51769703951749 3.25596016970548 2.77910775271329 -2.27862006100741 3.90871590701017 -3.53376990231601 2.88749569979581 0.82520264712247 3.95719403353604 14.2611009511081
7.60855888886885 3.78742432160811 3.40134167237715 -1.45401835875078 4.83204388184981 -2.50159335569902 3.36214565797286 2.79425262971358 5.65079903169112 15.8242504553361
7.8006518017162 3.57411886562 2.23748232234608 -2.02212594639171 4.28536917079579 -2.65871690403332 1.80173422206532 2.32140089381825 6.2887356411327 15.6649966369976
6.86626081466675 2.82915239334107 2.91400175094605 -1.86954183578491 4.08480005264282 -3.84071607589722 1.26952486038208 1.7975152015686 5.93339567184448 15.7455707073212
7.84748066121882 3.90520179921931 4.03407943898981 -1.80285465067083 4.1425293749029 -4.20299541299993 -1.17447673624212 1.00683010274714 4.31863582784479 14.9908875291998
6.82694627588446 3.54972173517401 2.89243985956366 -2.54314230138605 3.38594152277166 -5.04839323217218 -0.120769483392888 1.58154870813543 5.144186037237 16.0551576787775
8.76768119118431 5.09801203987815 4.12886721871116 -0.813846518776632 5.33171088478782 -2.57088844992898 2.69355780861595 3.14626414559104 6.59837825081565 15.841356346824
8.90546832518144 4.29852233366533 4.00427470640703 -0.916562695936722 5.72016082243486 -1.96383442445235 6.44822059111162 3.60920939878984 7.32101569609209 16.8584176106886
9.14110906774347 4.04338796788996 4.35073812658137 0.105828840082342 6.75383051091974 0.213315564935858 7.60479982549494 4.73950441533869 8.83116586858576 17.1370030229742
6.95273867520419 3.39238158139316 3.20380679043857 -2.04986962405118 4.3752535906705 -2.45776757326993 5.56380358609286 2.97199812802402 7.24881544980136 16.556714090434
8.5291576645591 3.64185240485451 3.82061388709328 -0.618436787345193 6.31832983710549 -0.824871037223122 7.19710829474709 4.81630232550881 8.55080988623879 17.7908322847702
7.54716896577315 3.12103104157881 3.53025936646895 -1.07104850248857 5.18374084992842 -2.18869185881181 5.72182011170821 4.04321121736006 8.14051651521163 16.7312307314439
8.88051727468317 4.38751152211969 4.04400757009333 -0.283750265294856 6.03598621541803 -1.90148898904974 6.1869213884527 4.78800895864313 9.08023098165339 18.0677532708103
7.99047611409967 4.42749736959284 3.44421623403376 -0.979096906835384 5.45704982930964 -2.26732589548284 6.82474468404596 3.78848503286188 7.97349689657038 17.3658921247179
8.9645302512429 5.00525786659934 4.10866954109886 -0.610100486061789 5.72665812752464 -2.39646980979226 6.57223536751487 3.99553134224632 8.08999659798362 17.497095993974
8.80101844614202 5.13815376108343 4.24690982645208 -0.469532281702215 5.90297958200628 -2.08598163778132 6.55022212808782 4.38080856149847 8.30293056314642 16.6377483302897
8.43846401734785 4.8994101004167 3.65127071900801 -0.477008013291794 5.87820705934004 -1.64878764586015 6.34402164979414 4.29006371064619 8.55472359223799 16.6024517731233
7.63215485486117 3.22467366131869 2.22159806164828 -1.87465724078092 4.63938561352817 -3.20264681902799 5.2433160868558 2.23876133832065 6.57764664563266 14.999524268237
6.75001710544933 3.58207219730724 2.48836988102306 -1.65438085902821 5.0802096713673 -1.90270811427723 5.63063806187023 2.98657506595958 6.91843885074962 15.270757376064
7.1638764294711 3.72846688357266 3.06722249117765 -1.85756407651034 4.4542817029086 -3.68728743466464 4.92305173006925 2.84888447848233 6.39208592501554 14.4124936017123
7.18480847098611 3.08610794760964 2.33256218650124 -2.30334403298118 3.64092133261941 -3.47675254128196 4.84866688468239 1.30666420676491 5.09341404654763 13.670467116616
7.65539957393299 3.84764601100575 3.45675207484852 -1.74348329197277 4.52764154780995 -3.34762452732433 5.2142260204662 1.89980245937 6.10999990810047 14.3922500740398
6.64409086920998 2.91541121222756 1.47493384101174 -2.77232339165428 2.77956316687844 -4.24833657524803 3.93761465766213 1.46107886054299 5.52104685523293 13.8094436905601
6.58382785103538 3.79787432930686 2.28201854012229 -2.59838211753152 3.15874659798362 -2.70142472007058 4.15886485359885 1.65441119454124 4.96188628456809 13.3073338248513
7.22824811935425 3.86376237869263 2.42398595809937 -2.22900342941284 3.75003385543823 -2.08098554611206 4.87163496017456 0.949882984161377 4.96496152877808 13.9484970569611
6.7005819754167 3.7067026571794 2.91294521851973 -1.01274257139726 4.62007183595137 -0.90953784422441 5.4594988302751 1.32484478517012 5.74699253602461 13.6373080687089
8.2760651328347 4.39652182839134 3.5755446173928 -0.752861716530539 4.86249758980491 -2.77828667380593 5.36279036782005 1.39063575051048 5.22827460549095 15.1029253222726
8.0877027164806 3.4276332508434 2.57753368724476 -1.43462661396373 4.8911809574474 -1.38770774494518 5.91434952129017 1.40532585490834 4.88563820232045 14.6975996147503
8.20936424081976 3.55721885507757 3.43121177499944 -1.57271545583552 4.43165427988226 -1.34795921499079 6.06265670602972 3.21528178995306 6.96270305460149 17.064820533449
8.20526263497093 3.61496112129905 3.144580338218 -1.76105263449929 4.16310450813987 -2.06598427512429 4.99562499306419 1.93397185585716 5.23343226692893 15.7237591483376
5.54950542449951 3.75387592315674 2.83204669952393 -1.78587036132813 4.32395572662353 -1.84548072814941 5.80575485229492 2.69555015563965 5.89367122650146 16.4741338014603
9.10990760976618 4.39785240346735 4.0004057710821 -0.733235853368587 5.18858860189264 -0.714847105199642 5.95078418905085 2.9129919832403 5.7519869630987 16.3158095901663
6.65986495451494 3.68691974119707 2.25849299864336 -2.56555504365401 3.24384932951494 -3.11329597993331 4.29543261961503 0.0284600778059527 3.51721339659257 14.3021674676375
8.45763521194458 3.27343015670776 3.40314416885376 -1.61035604476929 4.12248735427857 -3.43143720626831 5.29675607681274 0.787589359283448 4.19007425308228 15.6957312107086
9.03908601240678 4.51589742140337 2.92767301039262 -0.787793488935989 5.28862252668901 -1.49686941667036 6.3836332841353 2.11691346602007 6.51946988539262 17.8719715031372
7.48518551913175 2.96409501162442 1.88390339938077 -3.02806673916903 2.88995541659268 -3.06050501736728 3.79271592226895 1.13090313998136 4.58006848421964 16.6448528918353
7.6396669994701 3.70200296748768 2.37516733516346 -1.77251962314952 3.85906263698231 -3.2860389102589 4.49873014796864 1.37629171718251 5.55353304256093 17.2370143782009
8.59789814515547 4.56480087800459 3.3213755087419 -1.20457683043047 4.42064251466231 -4.0412486596541 4.58901276154952 1.52725948853926 5.20602955384688 16.3994840578599
7.59187648079612 3.98131320259788 2.30631110451438 -2.49648144461892 3.08130881569602 -3.98433926322243 3.64031073830344 1.72885463021018 5.58698031685569 16.3775053956292
6.61888001181863 3.3174054405906 1.561673857949 -2.86773326180198 2.41843483664773 -3.41039683602073 3.65258572318337 0.525697448036887 4.13687012412331 14.8007111332633
7.78659215406938 3.70151772932573 3.66571107344194 -1.32498869462447 4.54389157728716 -3.31818899674849 5.35349050001665 2.93423715071245 6.69214787916704 16.6767127795653
9.48836459246549 5.39560832110318 4.4856161030856 -0.5026479807767 5.10526312914762 -2.35062848004428 5.88226832476529 2.6021636876193 6.40957678881558 16.7679326089946
8.53385868939487 4.07094517621127 4.74904290112582 -0.468724814328279 5.03326645764438 -2.30415686694058 6.25298157605258 2.93939247998324 6.85334244641391 16.7336702671918
8.72512911016291 3.76207636052912 4.58804319555109 -1.08724023645575 4.74766634160822 -3.96280481165106 6.00253961736506 2.70485685521906 6.16445635015314 16.4610148494894
8.40501502643932 3.86800578724254 4.77714923511852 -0.958992923389783 4.77129272114147 -2.45500084270131 4.93627933155406 2.86855224262584 6.61962035786022 16.9060282457959
8.44358830018477 4.80775551362471 3.98226742310958 -0.974573092027143 3.99958900971846 -3.08498950438066 4.48434929414229 1.52806477113204 6.14413837953047 16.8443700508638
8.89725761413574 4.70323829650879 3.25377063751221 -1.12006874084473 4.65297203063965 -2.10979766845703 5.23862915039063 1.64637069702149 5.36809425354004 16.2240950345993
8.91903026754206 5.53621872121638 3.85738762075251 -0.866459768468683 4.53280456716364 -2.26437274759466 3.01581295186823 1.92730053121393 5.80494411641901 16.9852117484266
9.03123497529463 5.37028240724043 4.62674641175704 -0.557182077928022 5.27377247376876 -0.791503672166304 4.10494064851241 2.18570541902022 6.38097309632735 16.6159529046579
8.73683964989402 5.05416142723777 4.50079190514304 -0.563277842781762 4.40390813133933 -2.06656611182473 3.60061108849265 2.15430676720359 5.70476662895896 15.589839813926
8.39281149777499 3.98161002072421 3.49073191556064 -0.756537714871492 4.5810153094205 -2.80670479861173 4.5732724276456 2.5070464220914 6.59573145779697 15.6045598593625
7.76616757999767 3.73572534214367 1.73377698551525 -2.07066637385975 3.66544622074474 -2.73150736201893 4.32819932590832 2.02319806705822 5.43399804722179 15.0459031451832
7.66622519059615 4.35104059739546 2.88506388230757 -2.12062097029252 3.45603346391158 -4.24757028059526 2.2702319578691 0.242982621626421 3.84053587480025 13.6833634333177
7.83256361701272 4.17686770179055 4.54652044989846 -0.969127438285135 4.47810576178811 -3.50413300774314 3.85415194251321 1.49824736335061 5.35737631537697 15.0661089203574
6.28233757019043 2.46362915039062 3.64027442932129 -2.53057060241699 2.87461223602295 -4.49545822143555 2.38985576629639 0.29081573486328 4.03229942321777 14.4475993156433
7.22859538685192 3.13976539265026 2.76651824604381 -2.56215225566517 3.03236068378795 -3.96068703044545 1.20449126850475 0.390768658031117 4.09384692798961 14.6040443290364
6.81634620319713 3.53620723377574 2.41499427448619 -3.10927959788929 2.52327922474254 -5.03291508067738 0.737661396373401 0.476533924449573 3.92886356006969 14.221638952602
5.89001887928356 2.11991256367077 1.75445788990368 -3.31536537517201 2.15323489796032 -5.73684364665638 0.75816672932018 0.547244488109243 4.29355472217907 14.5529682029377
7.07297380620783 3.23666055852717 2.79757459813898 -2.78268472498113 2.91511877233332 -4.8505539113825 1.75927503759211 0.951119977777655 4.56856115514582 16.4456148927862
6.16822620738636 2.69724365581166 1.87912174571644 -3.5998554576527 1.69789501536976 -4.68161014210094 0.711475337635388 -0.0338783610950806 3.0180120121349 14.2923392902721
6.35115746584805 2.46509865847501 2.69269398775968 -3.17661066922275 2.35470894900235 -3.64421053799716 0.886522570523347 -0.340650281039153 3.13302735415372 13.2529848012057
6.81534263437445 3.22181388681585 2.45634052103216 -2.97578552419489 2.77261325662786 -2.31243637258356 -0.0694859331304372 0.126465528661555 4.20743915384466 13.8774702245539
4.78141823681918 2.13766613873569 2.5900768366727 -3.04271563616666 1.96767750653354 -4.92152461138638 -0.71742686358365 0.582719239321623 4.87266293438998 14.1779700842771
6.20893692536788 2.33010601563887 1.8041937307878 -3.21479201750322 2.09061932130293 -5.14334273771806 -2.46553397612138 0.712681050734087 4.17133450074629 14.9507100538774
5.63151001496749 2.11146282716231 1.7030556158586 -4.04293895201249 1.34780239625411 -4.47319102720781 -2.83531070189042 -1.73571658567949 2.14507507844405 12.7951095060869
5.57026585665616 2.28870781985196 2.02588566866788 -4.09558859738437 1.29946908083829 -5.24698630246249 -1.77593985470859 -1.62222853573886 2.22985848513516 13.8055315884677
7.22860436006026 3.35301594300704 3.27121357484297 -2.32520671324296 2.93544964356856 -1.99211116270585 -2.27478404478593 -0.613763765855268 2.93900684876876 13.6780302958055
6.21815091913397 3.42630941217596 1.89901048486883 -3.25984876806086 2.5601070577448 -2.07649343663996 -1.6737739389593 -0.667069608514961 2.39848310297186 13.5190044099634
6.73878445191817 2.92672028108077 2.41677918000655 -3.12028918699785 2.95952190919356 -2.75406680540605 -1.5621112389998 -0.523132662339645 3.16968407197432 13.690729041533
6.79925850954923 3.50130395022305 3.18119553652677 -1.96153040799228 3.45136193362149 -2.00601931485263 -0.160850247469817 -0.959670743075286 2.52930192080411 13.7548294457522
7.56408837058327 4.61446049430154 3.66722920157693 -1.69112250588157 3.56243851401589 -3.38651320717551 -1.38363120339134 -0.288063500144265 3.69166805960915 14.1244912407615
7.23692978945645 4.59860314455899 4.10294427004727 -1.37331686886874 3.80948056307706 -3.98633681210605 -0.782998189059171 -0.298163518038663 4.03377427187833 15.4249242695895
8.34333750984885 4.82656237862327 3.42749354622581 -1.5464186928489 3.68229052803733 -4.13779976584695 -1.88639977195046 -0.98155930259011 3.24178740761497 13.5768866278908
7.3170802896673 4.49291113073176 3.14824369603937 -2.51347181146795 2.87693861181086 -2.85418721979315 -1.31719991510565 -0.921020715886897 2.46895387822931 13.2947519128973
7.24595609144731 4.60025945143266 3.23723950819536 -2.25513968034224 3.64129033522173 -2.1883939222856 -0.58281073136763 0.572779326005417 4.57247701124712 15.8536770625548
6.26726735721935 3.47225965153087 2.05135835300792 -2.91896425593983 2.07114518772472 -4.81821428645741 -3.1557844768871 -1.76169763911854 1.54135144840587 12.8447533954274
5.71347672722557 2.79625279686668 2.56970078728416 -3.27452223517678 1.7272668578408 -4.6230921051719 -2.48479788520119 -0.867101123116232 2.43250520012596 13.070384571769
6.12238522442905 2.74424477490512 2.69037743481723 -3.4366701039401 2.28911610516635 -4.92275599566373 -1.58819369402799 -0.259971419247712 3.29264470013705 14.6804759112271
4.654873492501 1.66059172370217 2.20673716285012 -3.88541734001853 1.56689894416116 -4.88113915703513 -2.36496293328025 -1.15957581780173 2.20634806372903 13.9457572720268
2.73040411689065 0.707377650521018 1.42592261054299 -4.78041722557762 0.704188563606955 -5.28969075463035 -2.89426114342429 -2.66795232079246 0.650222041390158 10.6707694313743
4.06148261156949 1.65550536242398 1.25527972308072 -3.99497586163607 1.26478404131803 -4.62485867413607 -2.57022076520053 -2.29647999676791 1.2790471943942 12.6436154278842
3.827687254819 0.900195113095371 1.63442324725064 -4.29544545086947 0.903607359799473 -6.24771214398471 -2.46369648846713 -1.96074391278353 1.91895007220182 12.0607075604525
1.99668657996438 -2.07294976494529 -0.147757885672828 -6.57971322319724 -1.48085343620994 -8.74003731987693 -3.17120110771873 -2.41739022515037 1.78923380591653 11.6226617119529
4.83749205849388 -0.380358626625753 1.72775561592796 -4.33504955985329 0.633130142905497 -6.54728787162087 -2.43771069266579 -1.44297878958962 2.84415919563987 12.9752255179665
5.8672588261691 1.27219180193814 1.68165282336148 -3.92569371136752 1.43892268267545 -6.11498471173373 -2.02351399334994 -1.37413426312533 2.66630534258756 13.3858340176669
5.74648170471191 2.09681777954102 1.93627815246582 -4.05364246368408 1.27798919677734 -6.68348331451416 -1.47945613861084 -1.6741907119751 2.75176124572754 13.0946519851685
6.41911244825883 1.43698430494829 1.77021813826127 -3.81838964982466 2.12664056257768 -6.52562307877974 -1.45377134843306 -0.656102891401812 3.1460506959395 14.0617549462752
5.91385609019886 0.941399158130992 2.28552967418324 -3.50903457294811 1.93556648601185 -5.60683005939831 2.22623115886341 -0.955037533153188 3.38092380870472 12.8171520840038
4.76296001781117 0.893972934376109 1.25660568584095 -4.15522330891002 1.47716766704212 -5.89641898762096 0.187157214771617 -1.02837699543346 2.79043823588978 13.1055117260326
5.81794316551902 1.32218796990135 1.60510880730369 -4.03930418708108 1.73914582512596 -5.89651053168557 0.121101925589823 -1.46438544013283 2.74539906761863 13.4646604754708
5.13585020412098 1.15999628413807 1.54197718013416 -4.23886083256115 1.60967851985584 -6.50440572391857 -2.61726735721935 -1.83238195072521 2.03987909663807 13.4417922626842
5.0624790018255 0.593625051325017 0.847311956232243 -3.98143865411932 1.86017702276056 -5.38960744684393 1.25735090429133 -0.884091394597835 3.37495802099054 14.0356850450689
3.69211116270586 -0.337175221876663 0.134399561448532 -5.12555107636885 1.18721023039384 -6.32620605988936 1.03705802397295 -0.848419042067093 3.14740767912431 13.5411972089247
4.15955447283658 -0.152561196413906 0.520807257565586 -5.20314789685336 0.876672736081211 -6.96035767468539 -0.237113961306484 -2.44027138623324 1.03883551684293 12.0784382733432
4.96097099997781 0.677983405373315 0.0728961250998772 -5.47006499550559 0.269396903298119 -8.25663268349387 -1.41445433876731 -2.55679785988547 0.835581900856713 12.5872122071006
5.16668679497459 0.542066357352518 0.456062100150369 -5.22842047431252 0.803096554496072 -6.93303320624612 -0.985111453316428 -2.84388754584572 1.12461259148338 11.0705502249978
3.93857650756836 0.315501022338868 0.0495231628417976 -5.80098075866699 -0.608357620239257 -7.64332313537598 -1.35527725219726 -2.88356513977051 0.585465240478516 11.0228517532349
4.39201591665094 0.588840944116765 -0.459785001928157 -5.69615699594671 0.0369095628911786 -7.57608177011663 -0.604478376561946 -2.76837684457952 1.49460933858698 11.6768874948675
4.72765508131548 1.32652059034868 0.459421782060105 -5.11816916032271 0.309984831376511 -6.86711821122603 0.403277067704636 -2.25507101579146 1.90056195692583 11.9892832322554
5.48187971115112 1.83620882034302 1.65945386886597 -4.24707651138306 1.07945775985718 -7.28805589675903 0.634572505950928 -0.942642688751221 2.96078062057495 13.033522605896
4.71972074508667 1.62392416000366 0.754174137115477 -4.82433042526245 0.658034229278563 -7.28348836898804 -0.482298946380617 -1.7722846031189 2.14529695510864 11.8200620651245
4.55610034249046 1.99601981423118 1.53380629799583 -4.2603440544822 0.696608994223855 -7.26690914847634 -2.25918438651345 -2.9859471581199 0.736731980063698 10.5054917075417
4.89114576686512 1.10710054744374 2.02281290401112 -4.11023992191662 0.93534380305897 -7.23742574344982 -0.528563438762319 -1.27727407108654 2.32642275203358 12.4351277958263
3.86340977928855 1.06251790306785 1.25764920494773 -4.35859606482766 0.185959599234842 -7.65079806067727 -1.02688334204934 -2.73561403968117 1.07706143639304 11.634108803489
4.63538062355735 1.27483832619407 1.86797892830588 -4.44770252921365 0.746900437094947 -5.94391834952615 -0.556289794228295 -2.5382176659324 1.25428282997825 11.3666995742104
4.71249840476296 1.75464318015359 1.11122200705788 -4.90455748818137 0.696150519631125 -6.26840331337669 -0.076686165549539 -3.21946456215598 1.36421272971413 11.1451136849143
3.96648882952604 1.01224612322721 2.31722258654508 -4.03867245587436 1.42502593127164 -5.87780476483432 0.261710158261387 -1.4386415568265 2.57427691546354 11.9379701527682
4.06770123568448 1.54681576815518 1.71576012698087 -4.34362994107333 1.01312054720792 -5.54590807828036 -1.06162463101474 -3.10019884976474 1.59089268771085 11.497754946622
5.46626048521562 1.80770354704423 2.73163180784746 -3.43263668580489 1.91815047697587 -6.45761913819747 -0.0353664831681684 -0.974810071425004 3.03321128325029 12.5279079003768
4.106238711964 0.852248538624156 2.44897018779408 -4.00904143940319 1.19325577129017 -6.47753585468639 -0.496580730785023 -1.15236915241588 3.48402248729359 11.5574430118908
4.60754289627075 1.54889669418335 2.87271108627319 -3.42298040390015 2.1414231300354 -5.73957357406616 -1.06843481063843 -0.507361507415773 3.45561876296997 11.6358469963074
4.51238434531472 1.94135945060036 2.10344116904519 -3.88782317421653 1.38187592246316 -7.04075248024681 -0.794132302024149 -0.533266136863016 3.09106819846413 11.8786463043906
5.4931225603277 2.10424946004694 1.98874614888971 -4.02921439951117 1.29251716787165 -7.42454292123968 0.300970537012272 -1.38171531503851 2.5721659486944 11.8697686021978
5.43452427603982 1.51321480490945 2.21989414908669 -3.91171386025169 1.1395900032737 -7.63209845803001 -2.08016326210716 -2.98677565834739 0.809315421364524 10.5564763329246
4.18751755627719 0.478587540713225 1.80085793408481 -4.12112292376431 0.663606080141935 -7.33301028338346 -1.80170306292447 -3.6111703785983 0.247815522280607 9.20601597699252
4.24957726218484 0.50329659201882 1.529052474282 -4.72426917336204 0.564669348976828 -6.96316077492454 -1.77562644264915 -3.33330848000266 0.714338996193625 11.6584450981834
4.74287758740512 0.615001305666837 2.75028859051791 -3.34488715258512 1.90780220898715 -5.6278919133273 1.22228203686801 -0.725796118649569 3.12702141675082 12.8744364825162
4.74190953861583 1.31979039799083 3.35611776005138 -2.45056291926991 1.52435353885997 -5.69324060786854 -0.20097681392323 -1.30997988093983 3.04931310306896 13.0497956622731
4.18745864521373 1.13695586811412 2.78137172352184 -2.74960838664662 0.847015987743031 -6.5684140812267 -0.959819186817516 -0.289948810230602 3.56438983570446 15.3071307052266
2.56134511774237 -0.356593114679509 2.25869180505926 -4.35926912481134 0.0187425786798663 -7.26760194951838 -1.04582307988947 -0.57737825567072 2.93377591913397 15.2937381440943
2.65128368030895 0.0590824473987936 3.16416400562633 -4.0549483906139 -0.236926616321909 -6.77141529430043 -0.643853725086558 -0.22052914012562 2.4836143840443 14.6333114493977
2.76128740310669 0.433211040496825 2.97911996841431 -4.08228998184204 0.0217349052429192 -7.14729242324829 -0.660390186309815 -0.562020587921143 2.40020151138306 14.8725754737854
4.06707155054266 0.925632112676446 3.34637319391424 -3.84974325353449 0.569022768194024 -7.01741064245051 -0.858312970941718 -1.59484518224543 1.80734502618963 14.1866203481501
4.53895442269065 2.05887095711448 4.75441901467063 -2.75719578482888 1.62756221077659 -7.13368351676247 -0.0674794457175523 -1.46749241568826 1.67954890511253 14.0283185698769
5.85601999976418 2.67876055457375 4.09834578254006 -2.6355733611367 1.83532431342385 -6.11709687493064 0.983222033760764 -0.579838726737282 2.81509688117287 14.9073241017082
5.04681327993219 1.2751782243902 2.43654373342341 -3.62541267221624 1.63937690908259 -5.91016837900335 2.05612877065485 -0.609635084325618 2.60858276540583 14.9975886648351
6.07479957233776 2.03913215290416 3.4398908961903 -3.04217144359242 2.42189983021129 -4.48335644115101 2.32469943653453 -0.240211452137341 2.7149095882069 15.5459213603627
5.32065374200994 1.69646627252752 1.62245923822576 -4.05925195867365 0.826722925359551 -6.81693285161799 0.570819681340996 -1.50806825811213 2.80981904810125 15.1466968709772
4.72692714170976 1.0735391183333 3.81129298643632 -2.67486633820967 2.75061641172929 -4.94554962678389 2.1334174676375 -0.133927007154984 4.37218985991045 16.1764904065566
5.20383206280795 1.02331581982699 2.55894223126498 -3.98117217150601 1.08100739392367 -7.1314979466525 0.666441353884611 -0.87825736132535 3.69741383465854 15.9436183300885
5.78466853228482 1.33237513628873 1.88458785143765 -4.08303013714877 1.11790904131803 -6.65060749920932 -0.515256318179045 -0.315270814028654 3.67102011767301 14.7714000615207
4.91642793308605 1.04946740757335 2.15678914677013 -4.05749670375477 1.5509932864796 -6.83913008082997 0.0894797671924934 -1.06881681789051 3.05513127933849 15.2369204391133
5.49325595335527 1.31416545347734 2.30556331114336 -4.15385212464766 1.28715358213945 -5.9507118658586 0.826654772324996 -0.0906330542130895 3.82279334501787 15.346409182115
5.60470220392401 2.59728643243963 2.74605867212469 -3.0974872415716 1.97718068903143 -4.66591146642511 0.445185869390315 -0.354040891473943 3.82073613947088 14.399904459173
4.36873613704335 2.24468218196522 3.36543260921131 -2.96705831180919 1.91234194148671 -6.04050840031017 0.649684775959361 0.384086478840221 3.68104349483143 15.0530151020397
4.14475805976174 2.16262228705666 2.74590761878274 -3.37204282067039 1.48749621131203 -5.73221318505027 0.589619471810082 0.0181663773276597 3.88559515692971 15.8256265661933
4.12822191065008 1.26652757471258 2.04268972223455 -4.13117368871515 0.967466753179377 -6.7989593332464 -0.0722137277776547 -0.644029218500311 2.8325981313532 15.0918623620814
3.16438405297019 0.318558857657692 2.23814790032127 -3.56468279578469 1.48924176476218 -6.02859194495461 -0.00302012183449563 -0.151499583504418 3.68639294884422 15.5398053385995
3.74010686007413 0.476209917935456 2.00798157778653 -4.14103098782626 1.19292286959561 -5.8959157076749 -0.728959759798919 -2.28306361111728 1.35839490023526 14.3572931679812
3.93536780097268 0.807182528755881 1.65587065436623 -3.90666939995506 1.39755461432717 -5.16709496758201 -0.0637891509316191 -1.70003297112205 1.8518965027549 14.1610042832114
3.39421390186657 0.219503628123892 0.919471966136587 -5.23131157268177 0.366832958568228 -7.57124115337025 -0.621503604542124 -1.79787803996693 2.5525295604359 14.7768351901661
4.53871995752508 1.70549089258367 2.79311258142645 -3.48058527166193 1.61125356500799 -5.96962373906916 -0.107557470148262 -0.500574285333808 3.51271802728826 14.6118069345301
3.65860219435258 1.18663068251176 1.94932980970903 -3.54375605149703 1.63335271315141 -5.91492418809371 -1.56082872910933 -0.570981545881793 3.89889092878862 14.3965420289473
3.01372775164517 0.9890361699191 2.43615779009732 -3.14581910046664 1.22471007433805 -5.17748299511996 -0.557764443484221 -1.21167603406039 2.73502596941861 14.4485577019778
4.20487286827781 1.14574410698631 2.97683217308738 -3.05182860114358 1.52592065117576 -5.84474013068459 0.647493145682596 0.347471020438455 3.59931542656638 13.438775322654
5.37053457606923 0.87905184138905 2.14632002223622 -3.55631955753673 1.83420435298573 -5.82337888370861 -0.311908089030872 -1.33665975223888 2.49756590236317 13.4438006054271
3.42705678939819 0.00443124771118164 1.52708292007446 -4.08595037460327 1.63416719436646 -5.52236700057983 0.578876972198486 -0.1520094871521 4.15651941299438 13.5533456802368
2.20924341028387 -0.63063276464289 1.49865304773504 -4.38880193883723 1.17707597559149 -5.56097067052668 0.953530901128595 1.14919435327703 4.8322921926325 14.4938572580164
2.2203480460427 -0.406946494362572 1.87959449074485 -4.33695252158425 1.05711333534934 -5.63327057578347 -0.352093055031517 -0.560188605568626 2.86949507973411 12.7500139930032
2.66696375933561 -0.732405480471524 0.669182959469882 -5.25712662610141 0.523087683590976 -6.591133889285 0.258055869015781 -1.21107941540805 2.776954832944 13.0085956486789
3.20394705859098 0.0185689839449807 1.42286013689908 -5.1411733714017 0.40520571795377 -5.73227597149936 -0.824290284243496 -1.93695164593783 1.40509318438443 11.5297164830295
2.32123270901767 -0.825334635647859 0.576398762789641 -5.24199494448575 0.0928191271695233 -6.41480645266446 -0.897247401150789 -0.70415314761075 2.68284026059237 13.0160159197721
4.70048036575317 0.225736522674559 1.76278104782104 -4.24037752151489 1.38439741134643 -6.00049982070923 0.218402767181395 -1.30993280410767 2.34583177566528 12.7274545669556
4.94425357471813 0.878203045238148 2.10596717487682 -3.95106254924427 1.48797477375377 -4.21013008464466 -0.326970447193492 -0.414979327808727 3.24449027668346 13.3374043811451
3.99547468532215 -0.270753990520131 1.46324144710194 -4.58263791691173 1.0164850841869 -4.64419568668712 -0.535518776286732 -1.45047582279552 2.34376512874256 13.1503070484508
4.02233905792236 0.175043296813964 1.87851448059082 -3.68060474395752 1.71781177520752 -4.17177562713623 0.152630043029784 0.0586702346801751 3.71577472686768 14.3800475120544
3.02286654385653 -1.16904229250821 1.73132162961093 -4.50998276797208 1.02655630978671 -4.11971062746915 -0.623288813504306 0.132557210055264 4.43355017575351 16.1555348006162
3.36536376259544 -0.254407241127709 1.64720408699729 -3.99189503409646 1.03976313851096 -4.79756100394509 -1.68258984305642 -0.0796941063620835 3.43318431160667 14.8082639434121
4.03678066947244 0.540582968971947 1.15524895407937 -4.78341071388938 0.502186133644798 -5.40640227577903 -1.53734938881614 -0.475299523093483 3.01808960654519 15.1080787918784
4.3027041608637 0.123647993261162 1.66911918466741 -4.37829750234431 0.777527158910576 -5.33517616445368 -1.42772072011774 0.126917188817803 3.99510223215276 12.959735696966
3.07663640108975 -0.946525487032805 1.42710503664884 -4.60074034604159 0.815054026517 -5.02201453122226 -0.807977589693937 0.313627329739656 4.15088280764493 15.0600927743045
2.89550504684448 -1.141126537323 1.26056489944458 -4.62117185592651 0.747171497344972 -5.44620885848999 -0.909780406951903 1.32454500198364 5.07625589370728 15.8396214008331
3.77496867613359 -0.299719281630082 1.27074008421464 -4.27335209413008 1.69869952635332 -4.25018353028731 0.279250673814254 1.78530841307207 5.64012008146806 15.9878926797347
2.04839767976241 -1.93575225309892 1.03420891328291 -4.594157557054 0.971096654371781 -6.43848357634111 -0.534915308518844 -0.567839960618453 3.10405125184493 15.271961589293
2.09376186891036 -2.15858893827959 0.409505315260454 -5.28754668669267 0.397489018873735 -5.47511153654619 0.0288099722428754 0.502051778273149 3.79488892121748 15.2112223581834
2.86253843307495 -0.857624912261961 1.99383745193482 -3.97316446304321 0.90744504928589 -6.38308992385864 -0.237603092193602 -0.0187100410461412 4.22533140182495 14.7527674198151
3.0880029591647 -1.05280991467563 0.0946605595675365 -5.54751130017367 0.0633895787325756 -7.82738991650668 -1.04321404370395 -2.15915413769809 2.19253424731168 14.1122460755435
2.09511515877464 -0.573203589699485 0.852770302512429 -5.1630015633323 0.512400124289773 -7.01489021994851 -0.104228522560813 -1.44102242209695 2.65497729561546 13.6672925689004
3.93351406617598 0.0656103567643598 1.27750153108077 -4.56063323454423 1.39409012361006 -5.94238143400712 -0.108816675706343 -1.14064841703935 3.21596569581465 14.3095423655076
3.53233212557706 -0.143482503024014 1.50053185549649 -4.47727805050937 1.16749734011563 -5.68521529110995 0.670354548367587 0.252175990017978 4.56597775545987 14.3464421662417
4.39909472032027 0.62558760209517 2.04907145066695 -3.35696778730913 2.40237440629439 -5.14561639265581 1.5624791578813 0.128725190596146 4.0887414412065 14.8926447824998
3.98040841709484 -0.374227775226938 2.29876588474621 -3.74483324397694 1.93113874088634 -5.16029955257069 1.41253636967052 1.31948636661877 5.6872746814381 15.4949290622364
3.0511003667658 -0.42871511632746 0.61150705164129 -5.11433828527277 0.312392824346368 -7.25822103673762 -0.92742002660578 -1.28735578710383 3.06638967340643 14.4322568113154
2.113673843037 -1.50035508762706 1.7154862057079 -5.01917108188976 0.205850280414928 -7.24871858250011 -0.595907532085072 -0.769613586772572 3.20847383845936 14.0340484749187
1.94091360785744 -1.5410981871865 1.86983435370705 -4.66808373711326 0.300092150948263 -6.89775521538474 -0.496292660453104 -0.706263134696268 3.2720646164634 14.3175040981986
3.89602648128163 0.257362235676158 1.77858911861073 -4.28750051151622 0.791112769733775 -7.11207021366466 -1.04470075260509 -1.70844854008068 2.22781645167958 13.0076860081066
3.63506363955411 0.257015696438877 1.2539887341586 -4.67004347714511 0.85649155703458 -7.49215269955722 0.171144953641026 -0.749032506075771 3.31393765536222 13.5301399144259
1.30828804536299 -1.48707633451982 0.0412668661637738 -6.10887961821123 -0.942026667161421 -8.25433974699541 -1.7662091775374 -2.45921187834306 1.4761232809587 12.000481076674
2.43581380844116 -1.38927373886109 1.45603647232056 -5.08830556869507 0.245726490020751 -7.25457105636597 -0.35240468978882 -0.560937023162843 3.61330690383911 13.1224388122559
4.2401329387318 0.446307789195668 1.91962398182262 -4.17120586742054 0.997232090343129 -6.52790104259144 -0.146021236072887 -0.304224361072887 3.64624274860729 13.3245169032704
5.47261037826538 1.8558367729187 2.65948190689087 -2.79788599014282 3.40866270065307 -4.02068529129028 1.38582220077515 1.6246298789978 5.26722421646118 15.2072276115417
4.9114611972462 1.71113523136486 1.78728898655284 -4.02003542293202 2.03139337192882 -4.78432718623768 0.253499351848255 0.470818840373646 4.20412477146495 14.1806774963032
4.70830319144509 1.56008599021218 2.99828980185769 -3.03208091042259 2.96616623618386 -4.2915394522927 1.92252037741921 0.917660453102805 4.3500563881614 14.5392577431419
4.30194907621904 1.66807132200761 2.41354136900468 -4.14857716126875 1.4437690301375 -6.50074619813399 0.36094050840898 -0.466320462660356 3.45752959684892 12.6549554391341
4.83002851659601 2.49858568364924 3.05344007665461 -2.99656106775457 2.66310499364679 -5.06562806909735 0.738931638544255 -0.183376329595394 3.17499635869806 12.2395624941046
5.59627744501287 3.15906068628485 3.47681924646551 -2.47189024144953 2.97796842401678 -5.35723951513117 -0.0902564829046071 0.302706926519221 3.62744829004461 13.4053713971918
3.47148271040483 1.41806264357133 2.08065553144975 -3.95298723741011 0.831688360734418 -6.84307817979293 -0.258603616194293 -2.14223246140914 0.864227728410199 10.3204226060347
4.82642658407038 3.48713691884821 2.56055744344538 -3.32782451456243 1.4520788973028 -6.76744739359075 -0.285324972326105 -2.5485371763056 1.60744388753718 12.476460534876
3.49035956642845 1.64954306862571 2.36986281655052 -3.74955055930398 1.6333477713845 -5.98279831626198 -0.538408973000266 -0.601912238381125 3.07469393990257 13.0014965750954
3.64898730191317 1.23640490445224 2.12855196866122 -4.12169026461515 0.731657513705166 -7.15170621004972 -2.39155720797452 -2.10952900973233 1.17543078335849 10.8193492976102
3.64135189923373 1.84631558331576 3.44265671643344 -3.28687743273648 1.77203293713657 -5.54873732653531 -1.78733519640836 -0.71243361559781 2.82992096814242 11.9556443301114
3.99796862168746 2.5772122816606 3.41678709550337 -3.57746129469438 1.41413301988081 -7.11550527052446 -2.01271253065629 -1.53352551893754 1.26052851243453 11.3810338453813
4.10515563271262 2.22774855873801 3.11042563698508 -3.75268872000954 0.942614243247291 -7.03431065299294 -3.17573864676736 -1.76465542533181 0.760271713950416 9.74651591561057
3.04083121039651 1.4650017044761 1.44756853797219 -4.9208625533364 0.399547221443871 -7.94917523644187 -3.19631993553855 -2.011799214103 1.05413401343606 9.20332777716897
3.4191629669883 0.393804766915061 1.46740935065529 -4.80443169853904 -0.0280187346718535 -7.90176369927146 -3.77936532280662 -3.13621880791404 0.138578631661154 8.91574404456399
4.74825561696833 2.75806797200983 1.46264160329645 -4.16619979685003 0.569661027734931 -7.62003623789007 -2.17500411813909 -2.55716811960394 0.83542144948786 9.17632854635065
3.88928987329657 1.45032026117498 -0.350673658197575 -5.08733747655695 -0.0842590158635907 -8.37294767553156 -2.91794584447687 -3.81732176000422 -0.814681989496403 8.77873231714422
3.45005344044079 0.636848675120962 0.759775387157095 -5.12887741435658 0.0315267909656889 -7.60739113200794 -2.35967422832142 -4.27705170024525 -1.1689527164806 8.68215774189342
2.13961719166149 -0.353608859669077 0.327701794017447 -6.36403633464466 -1.10961128581654 -9.19918991435658 -3.00070930827748 -4.89994789470326 -1.79799438823353 7.09228633533825
1.63256015777588 -0.97987518310547 0.361736679077147 -5.80670890808106 -0.450879669189455 -8.41274795532227 -2.60384712219238 -4.79966697692871 -1.23276863098145 8.36474266052246
2.8067026831887 -0.141804625771261 0.671715805747294 -5.76784413077614 -0.319397856972433 -8.15480320670388 -2.40609448172829 -3.17211239554665 0.0563746192238561 9.48094231865623
2.15321702957153 -0.428868579864503 1.01779623031616 -5.16226511001587 0.484848690032958 -6.90241174697876 -0.491463947296143 -2.41384248733521 1.32254762649536 10.1319896697998
3.0976716301658 0.787866713783959 2.1010609886863 -4.70504748604514 0.483625533364037 -7.21539675972678 -1.71180140755393 -2.28476893685081 0.58184635855935 9.85215103842996
2.91167352849787 0.0870752161199384 1.86820791417902 -4.76025487726385 0.479643804376774 -7.57655813043768 -0.257067697698421 -4.07003118341619 -1.77281095331366 9.14223859960383
4.20295477780429 1.26775790127841 2.76470900448886 -3.78900288668546 1.55919695767489 -6.37081097689542 -0.340941897305576 -2.86818455782804 0.206991681185634 9.95229435834018
3.95117255991156 1.20915099924261 1.52520438974554 -5.2844727342779 0.0570647413080394 -7.05897453481501 -2.01587227041071 -4.68079879934137 -2.43262222463434 8.18037578409368
4.12711782455444 1.63606901168823 1.87240858078003 -4.35004167556763 0.791845989227294 -7.0970871925354 -1.03615694046021 -2.96836404800415 -1.31102113723755 9.03470106124878
4.33014223792336 1.52874777533791 2.08626101233742 -4.0892369963906 0.877016284249045 -6.52409150383689 -1.81066872856834 -2.96328713677146 0.0443937561728731 10.0477025292136
4.16349870508367 2.19728261774236 3.16853792017156 -3.86368387395686 0.841001337224785 -7.20320909673518 -2.218731099909 -2.86917322332209 -0.476818258112129 9.62105161493475
4.55531003258445 2.27133919975974 2.66164853356101 -3.9618236801841 0.710530064322732 -7.43946001746438 -2.39471171118996 -2.8624698899009 -0.289624430916525 9.42152764580467
4.69615965756503 2.35045748623935 1.94143706235019 -4.19920987215909 0.911320981112393 -7.21946209994229 -2.9110896023837 -2.84036130038175 0.302174862948331 8.67367583188144
5.35795285485008 1.4250810363076 2.8266170241616 -3.7111780426719 1.65154435417869 -6.25956938483498 -1.64607069709084 -0.821974017403342 1.06934144280174 9.56675889275291
5.98721770373258 2.30375556078824 2.7982252034274 -3.12032910260287 2.12469557848843 -5.10997029217807 -0.895239075747405 -0.283827027407561 0.413543501767244 9.55907658663663
5.07319764223966 1.01653794375333 2.19113949862393 -3.86168929013339 1.11435250368985 -6.00281401547519 -2.23983069333163 -0.333140095797454 1.18649605837735 9.1700251492587
5.03821856758811 0.894060204245829 2.77982527992942 -3.56159966208718 1.60203654549339 -6.15966599204323 -0.856357505104757 -0.80858223655007 1.7010069587014 9.33279139778831
5.39850565303456 1.52345892299305 3.360451186787 -2.69089463840831 2.00438925136219 -5.44920686375011 0.121807540546765 0.674971068989148 2.64158960689198 11.8184404026378
4.66992250789296 0.343809760700573 1.78319898952137 -4.52109082828868 0.859778083454479 -7.37453015934337 -0.606736503947864 -2.41677030216564 0.170120872150768 9.61715856898915
5.49259409470991 1.91561159654097 2.66404566331343 -3.32402196363969 2.10946211381392 -5.66467061476274 0.916887612776321 -0.466815619035202 2.03131422563033 11.0464213804765
5.85378285321323 2.19804592999545 2.93536969098178 -2.92775515643033 2.47256108197299 -4.37138537493619 1.59030362042514 -1.4280908497897 1.68693753155795 10.2564866152677
6.13344227183949 1.78566204417836 2.79182087291371 -2.77175773273815 3.10038124431263 -4.50526107441295 1.21672569621693 1.5133603702892 3.17224346507679 10.9127792011608
6.02214684052901 2.19668545289473 3.46621193452315 -2.42182860807939 2.85923161073164 -4.9236196084456 1.35781731172041 -0.26360450224443 1.39782013459639 9.44671978517012
4.80205774307251 2.45494031906128 2.73338460922241 -3.47690439224243 1.09365797042847 -6.10739374160767 -0.781805515289307 -3.07349252700806 -2.01549768447876 8.00086259841919
3.86868494207209 1.25689428502863 0.682667905634101 -5.18767816370184 -0.559552019292656 -8.54744989221746 -2.48828965967352 -5.25497514551336 -1.91201669519598 6.63439291173762
4.88861424706199 2.75347764275291 2.48753983757713 -3.65263884284279 0.617981503226542 -7.32581656195901 -2.39136450507424 -4.76464407660744 -1.77795737006447 7.51491601250389
4.62949936606667 1.35063069083474 1.31449978568337 -4.42829234383323 0.441435744545675 -6.84311778328636 -2.14574725411155 -3.15020091316917 -0.14411837837913 8.00566189505837
4.27381583994085 1.1493823224848 1.07691261118109 -4.88420036489313 0.00461837595159409 -7.25977447683161 -1.55494621450251 -3.92220047170466 -0.935918123071843 7.50200149362738
4.79092531204224 1.75896673202515 1.44192533493042 -4.62684030532837 0.829456615447999 -5.85338373184204 0.148758220672608 -5.07660455703735 -1.14916772842407 7.55320768356323
3.96254002831199 0.377673504569312 1.52462327263572 -4.42101919867776 0.724477169730445 -6.22965300299905 -1.846035601876 -3.27455198981545 -1.72711813666604 6.62732255242087
4.04753641648726 0.172673745588824 2.14898161454634 -4.03511281446977 1.89488558335738 -5.35966916517778 -0.33714909987016 -0.500015692277387 1.33550791306929 9.64502481980757
3.95172979181463 1.063300150091 2.00787641351873 -4.2991208856756 1.11010457819159 -6.49355219060724 -1.84454630071466 -2.86429117376154 0.582940118963069 10.0279102498835
3.73165151422674 -0.575231344049627 1.56587621515447 -4.18259599859064 1.06055471246893 -7.37960794622248 -2.05479028875178 -0.782075673883611 2.51918527429754 11.5301701719111
4.26872601942583 0.472023634477097 1.91565576033159 -4.14907774491743 1.7055441422896 -6.57733091874556 -2.32913908524947 -0.878505082563919 1.91711678938432 10.8705641313033
3.53485893769698 -0.180758242173628 1.82213425202803 -4.24062991575761 1.52832722230391 -6.87250209288164 -0.0921752496199169 -0.308789019151167 2.28291916413741 10.831938977675
2.49678242423318 -0.44137084267356 1.39163124778054 -4.86912619850852 1.17787659384988 -7.40121543190696 -1.25941169045188 -0.126057503440162 2.74289715506814 11.6182919762351
1.38285968953913 -2.59944965189154 0.626807672327214 -5.72876407449896 -0.376257436925716 -8.97624446695501 -3.05409671610052 -1.40555431192572 1.69930599386042 10.336481553858
2.01868948502974 -0.502496389909226 0.826282830671829 -5.40943494276567 0.463190408186477 -7.31989255384966 -2.66402974562212 -0.973333029313523 2.44420275254683 13.3849333242937
2.13087589090521 -0.524552041834053 0.501761739904229 -5.74334209615534 -0.251869851892646 -8.33605831319636 -1.98165386373347 -0.404965097253974 2.58133537119085 13.3324664289301
2.59731287522749 -0.145676664872603 0.837094254927202 -5.65619950727983 -0.249831251664595 -8.31390290693803 -3.63892655806108 -1.15477662519975 2.02636522813277 12.6171898321672
1.45886880701238 -2.01748579198664 -0.300816709345039 -6.50789755040949 -0.980921918695625 -8.49204557592219 -3.86644094640559 -2.9238902872259 1.45252115076238 12.4004238302057
0.796919172460381 -3.03831070119685 -0.468608552759346 -6.59181945974177 -1.04028289968317 -9.14045303518122 -3.16112106496638 -1.27482574636286 2.51100475137884 12.5031994039362
0.399735320698131 -2.30935014377941 -0.233639847148549 -6.7902079929005 -1.79886163364757 -10.0979815829884 -4.19283403049816 -3.35177911411632 0.937689651142467 10.6061376224865
2.4472637610002 -0.632853464646772 1.13123802705245 -5.19638343290849 -0.0460748238997013 -7.99456878141923 -2.07118888334794 -0.900780634446576 2.96102242036299 12.0938172773881
2.81583327380094 0.102044287594882 1.40172881213102 -5.23491745862094 0.0220119389620699 -8.19332962903109 -3.76810723218051 -1.32118302258578 1.6743804844943 12.084996882352
2.04121062538841 -1.04706242301247 0.437894318320534 -6.18236401297829 -1.11702969290993 -9.60273602225564 -5.63374378897927 -1.74365666129372 1.51416728279807 11.0677184798501
3.15283671292392 0.0423993197354413 -0.0292960080233478 -6.10105618563565 -0.840119448575106 -8.91102513399991 -4.63037785616788 -1.51897915926846 1.14879313382236 11.4156660166654
1.29086768410422 -1.80941307761453 -0.0242282173850334 -5.94249260642312 -1.25591194846414 -9.14901840903542 -5.02640259482644 -2.63882363059304 0.681528923728248 11.0348175742409
0.272539000077682 -2.23867430253462 -1.15642370744185 -7.58699049516158 -2.65906347794966 -10.6730615095659 -4.98041166825728 -3.57156004472212 0.115913252397018 10.0248635812239
0.672742644223298 -3.44435521039096 -1.05881520184604 -7.55564709576694 -2.25638028058139 -10.160959443179 -4.91982289227573 -3.0079443064603 0.608144560727204 10.5033967885104
1.81985342719338 -1.82652222893455 0.0412718079306877 -6.56909501335837 -1.10176408074119 -9.8876241423867 -4.71873986504295 -1.67519509575584 1.98054850318215 11.5239168427207
1.37037223469127 -3.11187416423451 -0.460932315479624 -6.66559463847767 -1.2865968357433 -9.53639084209095 -2.75688034404408 -1.06276375163685 3.05932754169811 12.6036953319203
0.728749327226119 -2.12302679582076 -0.936835236982866 -6.48438162370162 -0.759112306074663 -8.92746634049849 -1.95339865251021 -1.5225305037065 2.65461545424028 12.8716860337691
0.79629027626731 -2.44784081198953 -0.707448127053002 -6.78450882651589 -0.828080298683862 -6.67500794150613 -2.97753250815652 -0.797997596047143 1.91182315132835 12.2099231459878
1.73629028146917 -2.44524448568171 0.0181706601923146 -6.28051441366022 -0.815006906336006 -7.80082767659968 -3.25180690938776 -0.902739221399482 2.70244628732855 12.6517656499689
2.44521410681985 -1.05325906059959 1.57667715766213 -4.95689599297263 0.696727587959984 -5.85635773918845 -1.68039147637107 -0.583318875052711 3.3639181397178 13.445597483895
0.600565294785934 -1.43040241761641 -0.13412441773848 -6.85040440125899 -1.60012974305586 -8.03081860108809 -2.57918133302168 -4.06244053407149 0.224636416001754 11.3007076783614
1.51384942314841 -1.85387690284036 -0.412155940315941 -6.73584444739602 -1.0949161789634 -8.1532657883384 -2.5779655716636 -3.27919466712258 1.71893803856589 11.8523194052956
2.11506212407892 -1.42539750879461 -0.080144518071954 -6.54220353906805 -0.936849229986016 -8.9457126790827 -2.24491082971746 -2.83311998193914 2.03356493169611 11.6879400079901
2.19979724017056 -1.1710733500394 1.23593577471646 -5.32470837506381 -0.914914521304045 -8.64271107586947 -3.80757847699252 -2.5154050913724 1.48312815752896 11.7328554066745
1.54023575349288 -1.90694404081865 1.11767983003096 -5.78942084745927 -0.958768610520796 -8.22764373259111 -2.95209289030595 -2.67407012419267 2.00647472901778 13.1208531813188
1.66263662685047 -1.17141641270031 0.581702102314342 -6.09255899082531 -1.01965440403331 -8.60586274753917 -2.54457391392101 -1.29333413730968 2.19664656032215 12.4377192150463
3.25848068757491 -0.80911288694902 0.559726376966996 -5.66484485106035 0.0638500647111364 -7.49309192137285 -1.92730174498125 -1.59759555296464 1.86158432527022 12.8389431433244
2.79069786071777 0.624779510498048 1.40597229003906 -4.94700927734375 0.538258361816407 -6.92302055358887 -1.05354423522949 -1.45038719177246 2.18016986846924 12.8114026069641
3.12783310630105 0.797080733559348 0.989650466225363 -5.22713305733421 0.118444182656027 -7.19608523628929 -3.05115725777366 -0.889272949912332 1.03090450980446 11.8989207527854
3.74950486963445 0.18057042902166 1.37583333795721 -5.22924822027033 0.0946348363702931 -7.64043443853205 -0.16885584050959 -1.09557741338557 1.85445768182928 12.2632973844355
3.05442315014926 -0.437632742795078 1.16041642102328 -5.41858214465055 -0.396184149655429 -8.82517928210172 -1.25509566393766 -0.762028876217929 1.88928490552035 12.0520847407254
3.30492667284879 -0.664526185122405 0.909253874692048 -5.42035122784701 -0.214548310366546 -7.91433735760776 -1.2141210642728 -1.43305035504428 1.84899596300992 12.9572022351352
2.88689512772994 -0.709695868058638 0.774322457747026 -5.77984815077348 -0.749635748429732 -8.97465520338579 -3.62982564405961 -2.72846799330278 0.334760613874955 12.6297263578935
1.3560285915028 -0.504788364063611 0.615788494456897 -6.08325287212025 -1.28923889506947 -9.21631714213978 -4.3969010959972 -3.74291321147572 0.529538189281116 12.2260732997547
1.44184137691151 -1.26149724613537 0.195799125324594 -6.27585004459728 -1.17524884830822 -9.39159940372814 -4.5226189960133 -3.10259030948986 0.326557410847055 12.3915617596019
0.226786838878287 -1.5720985065807 0.700951801646841 -6.06567074168812 -1.02634693492542 -8.63147808421742 -4.17480350841175 -0.922535670887338 2.07920383106579 12.7352263797413
2.55008881308816 -2.11777789375999 0.879752089760519 -6.04590327522972 -0.764924118735575 -9.18984515450218 -4.4666262366555 -1.01123149178245 2.10171025016091 11.6672009728172
3.74708760001443 -0.301442024924537 1.85857975699685 -4.98971831581809 0.365153434059838 -7.93448340676047 -2.6714409568093 -1.44295584938743 2.2855149529197 11.142542960427
2.2231331131675 -1.0790319182656 0.991280581734397 -5.6093167998574 -0.736285183646462 -8.22301575920799 -1.19948861382224 -0.357968304374001 3.19976618506692 12.6719689629295
4.13600537560203 0.538164112784646 1.28457639000633 -4.47344401099465 1.05854604027488 -6.50383379676125 0.887336704947732 0.0328941085121848 3.87241837761619 12.5038699843667
4.57171913493763 0.659342731129041 2.00073810924183 -4.12566093098033 1.0867433201183 -6.53045753132213 -0.733540569652209 -0.402602230418811 3.67059704173695 12.162103618275
3.02276391116056 0.257652941617099 1.98159474459561 -4.91039019497958 -0.00105791958895551 -8.07537012967196 -2.76362162503329 -0.760993298617276 2.31151455965909 11.4084860714999
3.70628444498236 0.533897321874445 1.41427890604193 -5.19960411245173 -0.565654832666571 -8.67945106679743 -2.42364700490778 -4.07876594716852 0.25127403085882 10.6966857129877
2.47024943611839 0.86626841805198 1.7020266272805 -4.72281429984353 0.175760529258035 -7.94785473563454 -3.32564709403298 -3.52225277640603 0.483259461142801 10.8211791732095
3.48488986275413 1.08190333626487 2.25487696907737 -4.37914669730447 0.457639572837135 -7.30539715506814 -1.3659764549949 -3.33386814811013 1.88091647408225 11.6253012397073
4.43199677033858 1.00132603211836 1.90713257356123 -3.98724132017656 1.41131443543868 -6.4710898919539 -0.0701976342634723 -0.839307360215621 4.11484856172041 13.0329460577531
4.3788576039401 1.58953475085172 1.85261916247281 -3.92951298626986 1.74420641985807 -5.83734227093783 0.251940718564121 -0.961627015200527 4.20021723833951 13.2506880673495
4.27999254573475 2.44468256343495 1.95661970485341 -3.45196012150157 2.13501402248036 -5.64889958988536 -0.15504125248302 -1.32499364506115 3.77599951137196 13.098476375233
6.00218086242676 2.007275390625 2.62923984527588 -3.30299205780029 2.25107936859131 -4.71717090606689 -3.3021032333374 -2.88475437164307 1.88830642700195 12.2211258888245
5.2870719909668 2.12634544372559 2.1855152130127 -3.51110763549805 2.10625629425049 -5.91456718444824 -0.0506755828857415 -2.48627204895019 2.66483287811279 12.3119662284851
5.68255361210216 1.28438123356212 2.09038575779308 -3.48774210322987 1.78026994358409 -6.24744860042225 -2.09536234248768 0.333052955974232 3.17720636021007 12.8383916247975
4.54756259051236 0.935407629880039 1.41521071520719 -4.49556160840121 0.896253577145664 -6.53116036328402 -1.84415436657992 -1.57083702954379 2.21241950121793 11.4502620610324
5.8024618842385 2.78014113686302 2.8858006217263 -3.24698803641579 2.07671477577903 -6.42585346915505 -1.58226750113747 -1.75517246939919 2.79104926369407 12.2355811812661
4.70781463276256 1.22531455646862 1.54491466175426 -4.29457336772572 1.15748923908581 -6.98980575908314 -2.52173477519642 0.231225429881704 3.59079307209362 13.550428091396
4.92729963822798 1.48927511735396 2.25383963151411 -3.15436826185747 2.38816465897994 -5.10146985487505 -2.99561963514848 0.777213235334916 4.2660228209062 13.7942031817003
5.85716837969693 1.55278510180387 0.950678053769199 -3.036126908389 2.96914118853482 -3.81142788800326 -1.10578518780795 -1.01535969647494 3.28299826708707 11.8812996777621
6.21583857102828 2.6217004255815 2.47857965989546 -2.93032346205278 2.60612883134322 -4.76665196852251 -0.789910177751022 0.291081567244095 3.65731920762495 13.0370880560441
4.71270517002452 2.34646562229503 0.73398355137218 -4.11446997035634 1.81967500339855 -6.58605619777333 -3.28024717677723 -0.0419697414744995 2.87498048435558 11.5214448321949
3.84842361970381 0.74030174775557 1.42251648469405 -3.48179946379228 2.43379940553145 -5.51179252104326 -1.89834723906084 3.30827488465743 4.31205048127608 12.4438806967302
5.82692148035223 2.69480993097479 2.35359861200506 -2.44353483373468 3.19007589166815 -5.19874571019953 -2.68673322851008 2.69416715448553 3.75445939844305 13.1392846280878
3.83357917612249 1.06771766489202 0.438847654516046 -5.28685272390192 0.776949995214288 -5.74241913015192 -2.29514587575739 -0.697611696069892 2.85325156992132 12.2542558843439
2.70307828729803 -0.127991658991032 -0.567107183283024 -5.95894144231623 0.355780618840999 -7.92214105779474 -0.0780744379216962 -0.525526983087712 3.53961755579168 13.3980155164545
3.7324894471602 1.27553830580278 -0.774275918440384 -4.81163324876265 1.44180760817094 -6.68664660020308 1.62965474562212 -1.57921137376265 3.83837209181352 14.8570281072096
3.08696083589034 -0.591622309251264 -1.54089065031572 -5.87269683317705 0.1954966024919 -7.91040702299638 -0.309649424119428 0.0446424917741268 4.34873680634932 15.3122802214189
3.06835613250733 -0.24799289703369 -1.31501712799072 -6.27729167938232 -0.189111137390135 -8.06217517852783 -0.147500419616698 -1.75037708282471 2.74538192749024 14.0111986160278
3.6303843758323 1.26703636863015 0.189493109963156 -5.76896674416282 -0.156276772238993 -8.33016593239524 -1.79080779335716 -4.01851470253684 0.925960471413351 11.515646388314
2.43877960551869 0.74009586681019 0.307562602650034 -5.59240649830211 0.145508540760385 -8.2294208873402 -1.22347568165172 -1.30102656971325 2.14745975841175 12.9033677708019
1.52317239587957 -0.670627576654606 -1.05961607152765 -6.45672605687922 -0.407199842279606 -8.71792791539972 -0.407512647455388 -1.00089643651789 3.22958852594549 13.9749961072748
3.4435242912986 0.189835479042745 -0.427422592856669 -5.88840968392112 0.31584255912087 -8.32953364632347 -1.00142581246116 -1.03983027718284 2.37317364432595 14.0779873631217
2.21938447085294 -0.40568800839511 -0.0677458849820241 -6.46544524106113 -0.821608265963469 -8.90331717404452 -3.15171690854159 -2.60480948361484 1.26470307436856 13.072354594144
2.37965621081266 -0.674125298586759 -0.589938744631681 -6.63079605969516 -0.934724434939298 -8.49543915661899 -3.50910149487582 -0.241824730959806 2.64718188372525 13.1438468846408
3.06472043991089 0.269187259674073 -0.1177508354187 -6.30168218612671 -0.638981533050536 -9.06592054367065 -1.87887830734253 -3.93536825180054 0.731707859039307 11.9746807098389
3.43029159199108 1.11995452534069 -0.0415959965098978 -6.00160461772572 -0.871681750904429 -9.05480438579212 -2.33248001445423 -5.72924095500599 -1.05957847942005 9.83276075016369
3.32522519718517 1.31560548435558 0.461775146831165 -5.60911718715321 -0.202424682270397 -8.43695799220692 -3.11324850429188 -4.48242918361317 0.62238916050304 11.5918720592152
1.35934228030118 -0.841554936495694 -1.37593108090487 -7.57114249142733 -1.74069434079257 -10.0362399187955 -4.95701819333163 -5.22568350705233 -0.159776982394131 10.90866726962
2.21500955061479 -0.266407151655716 -0.822477479414506 -6.65197577043013 -1.54556479020552 -10.0503369764848 -5.19777693314986 -4.20917715592818 -0.580297608809037 10.9304007096724
0.25901177146218 -1.94835326454856 -1.85022971413352 -7.83984610817649 -2.40116545937278 -10.8618740775368 -4.77482650063255 -3.64214560768821 -0.642038796164773 10.0046491883018
1.7904369874434 -1.77684092088179 -2.06036638780074 -7.52306437058882 -1.54087900681929 -9.29545473618941 -2.35138964219527 -2.38802218003707 1.64317727522416 10.9483950181441
0.174583417719059 -2.07006265466864 -1.57115556543524 -7.77950860803778 -2.46455003565008 -9.80340959375555 -3.50797845667059 -1.51950837915594 1.19669531041925 10.2725591486151
1.04438626549461 -1.77467310645364 -1.67216456153176 -7.52406275489114 -1.66947901465676 -9.71003115393899 -3.60747111060403 -3.30266916968606 0.654503224112769 9.36261594078757
1.67785023775968 -1.66174555691806 -1.85114146145907 -7.59648943814364 -1.48184634121981 -9.69781733426181 -2.86818362149325 -1.44565058621493 1.24073552218351 10.4040174397555
2.76674673774026 0.232888438484885 -0.39429166100242 -5.69144322655418 0.523499705574729 -6.70887639305808 0.5439884445884 1.56124422766946 4.65748522498391 12.2937633774497
1.28814614902843 -1.23082243312489 -1.37978063930165 -7.17433058131825 -1.60537229884754 -9.29484068263661 -0.88151251186024 -0.490651000629772 2.09509385715831 11.775081764568
2.43810943256725 -0.726817096363416 -0.935835803638806 -7.07702728618275 -1.40108391154896 -9.4922551761974 -3.78455826152455 -2.0028810154308 0.590651546825061 11.1987052310597
1.75720155022361 -0.206720950386742 -0.141111972115258 -6.77430594184182 -1.47904074408791 -9.80284559943459 -3.56414282538674 -1.22894919135354 0.26735436699607 10.9364222266457
3.24323897795244 1.04426055388017 0.654089502854781 -5.2968954519792 0.53454833464189 -7.35985703034834 -1.14036125703291 0.57240348295732 3.83166652159257 13.2569237275557
1.84177073565396 -0.710714730349455 0.381305304440584 -6.42131653699008 -1.20194092663852 -8.76621476086703 -2.37200394543735 0.37865790453824 3.62725028124722 12.3132592114535
1.35010436664928 -0.745146716724744 0.37280944477428 -6.51753136027943 -1.44450088847767 -8.78370949138295 -2.4837216984142 0.310637508739124 2.43796447407115 11.1841388095509
0.607537338950419 -1.70092671134255 0.520333359458231 -5.91151135184548 -0.974711348793722 -8.4738091728904 -2.12267582633278 1.29064662239768 3.04975421211936 11.3455405928872
1.05469380292026 -1.51372660723599 0.0589777079495519 -7.11824359026822 -2.15234889117154 -8.11786021319303 -2.79531611529264 0.611033066836271 2.22522507580844 10.0991965380582
1.60144236304543 -1.25004765770652 0.690832164070823 -5.78093526146629 -0.481935475089333 -7.91459271691062 -2.29689023277976 1.25290110327981 3.03193667151711 11.7320394776084
2.75227736559781 -0.754040726748379 1.16780757037076 -4.82802487286654 0.458308211239903 -7.39486790570346 -1.04724980267611 3.18962287035855 3.69334029284391 13.0569877537814
0.965680746598679 -1.77814516587691 0.586728720231491 -6.25408396287398 -1.27456125779585 -9.21735796494917 -2.63136133714156 0.186816839738327 2.24648061232134 11.6575242562728
1.021409554915 -1.7874569459395 0.397220178083941 -6.40433164076371 -1.50635762648149 -9.01027341322465 -2.6382870240645 0.440633340315387 2.44014696641402 11.2987637953325
0.976617700403388 -2.3653412992304 0.849838144128974 -6.0618630582636 -1.00518237894232 -8.06252300089056 -3.63046848123724 1.26070202047175 2.56892479116267 11.9061378305609
-0.452185804193672 -3.77771871740168 -1.23066633397883 -7.61245840246027 -2.97930639440363 -9.38069456273859 -4.99911993200129 0.082770174199883 1.77942735498602 10.1819933111017
0.332585716247557 -2.42326221466065 -0.253658866882326 -7.00734195709229 -2.19803295135498 -9.00110683441162 -5.12854061126709 -0.332380867004396 2.08823432922363 11.0989908218384
0.909339844096792 -1.90329557765614 -0.129535735737193 -6.95750242580067 -2.04678160060536 -8.12993055690418 -4.15313726771961 0.923080383647573 1.7890834201466 11.9727968562733
1.33697086681019 -2.95048183094372 -1.14173740040172 -7.32562678943981 -2.01330226551403 -9.77864116321911 -5.29821818958629 -0.61629718433727 1.24878651012074 10.1903215061535
-2.05241282202981 -4.59746439673684 -1.38912661292336 -8.03797610022805 -3.10549242713235 -10.7468651077964 -6.71355517127297 -1.15322764136575 -0.214484050057152 9.32025830528953
-0.642008755423806 -3.1270284392617 -1.31934640190818 -8.18564889214256 -2.96521851799705 -9.50948998711326 -5.32876107475974 -0.307141278006814 0.644293811104514 10.8823962471702
-0.79072556062178 -3.81492981477217 -1.83540901704268 -8.02570519013838 -3.16320786042647 -10.131419988112 -5.07468208833174 0.0330487771467745 1.50934424833818 11.345555452867
0.0173617796464391 -3.7675179048018 -0.411236624284225 -7.08893094496294 -1.93397031263872 -7.9644115968184 -4.53221021132036 1.20998491807417 1.1886531309648 11.5461284117265
0.49137366034768 -2.64843690178611 -0.454518673636695 -7.12473618767478 -1.90933167717673 -9.32691132805564 -5.18565690300681 -0.080882427909156 0.726523043892602 11.6718279144981
2.98474903106689 -1.12577133178711 1.09552688598633 -5.57981758117676 -0.206137466430665 -7.6604679107666 -2.9389331817627 0.948208999633788 3.12988300323486 13.8389977931976
1.76681363365867 -2.04561197974465 1.33586346886375 -5.71063769080422 -0.779014231941918 -7.98291933753274 -2.62615549781106 1.02704274437644 2.20501458428123 13.0389093138955
1.48403676639904 -2.13897196162831 0.462327324260364 -5.68643251765858 -0.687697089802136 -9.09120622981678 -2.79522386897694 -1.01124063838612 1.72522863041271 12.017411552776
1.92656367041848 -2.13194997093894 -0.0457339980385534 -6.72395474693992 -1.62803227684715 -9.97378117821433 -4.38551862023094 -2.29996068260887 0.916994502327658 10.7505645058372
0.861093963276257 -2.08687356602062 0.563957656513562 -6.26607278477062 -0.94087937961925 -7.92590478550304 -3.6413798679005 -0.418944870341907 1.8018631588329 11.8846234928478
2.10217472423207 -2.48966506611217 0.974259341846814 -4.46155265461315 -0.302170788158069 -7.2080736507069 -4.42506507526744 -1.58126166950573 0.997515643726697 12.0073413502086
1.41985230012374 -3.87189002470537 -0.0883359475569279 -6.26859374479814 -1.26786895231767 -9.11115737394853 -2.26002021269365 -0.245190577073529 1.96269516511397 12.6833763556047
1.51995249661532 -4.01717213717374 -0.180622378262605 -5.84100369540128 -1.41484860506925 -9.06007031527432 -2.32696179476651 -0.392496386441316 0.690309247103606 11.602914055911
2.26096554669467 -2.77623728838834 1.54108830365268 -4.34172419634732 -0.105577269467439 -5.31245020953092 -2.28141001788052 -0.253190794858064 1.09150334271518 11.4240634051236
1.46234356273304 -4.27934611927379 -0.480052601207387 -5.87064517628063 -1.42602313648571 -7.78368152271618 -3.22750629078258 -1.88326228748668 -0.0351387370716445 10.8643659244884
1.77347165888006 -3.5524827783758 0.23143941705877 -5.21954744512385 0.0258768255060353 -7.62724321538752 -0.90034883672541 -0.32210176641291 1.53713590448553 12.950036352331
1.70284395217896 -3.19659299850464 0.631449985504151 -4.91631574630737 0.741317081451417 -4.50035543441772 -2.56296796798706 0.011811542510987 1.5703595161438 12.0478475570679
3.80350012345748 -1.65122609571977 1.54579538865523 -4.06989102797075 1.15646166367964 -5.70334439711137 -1.27836423353715 1.10072321458296 2.74105448289351 12.9967331366106
6.58376079906117 0.172554553638804 3.14362484325062 -3.45579284321178 1.67849022258412 -5.52328628193249 -0.730109630931508 0.516178668629038 1.85308891643177 11.5447707783092
3.79230872067538 -1.73507126894864 1.28200522336093 -5.00130089846524 0.178192051974211 -6.64647111025723 -2.27121743288907 0.119592579928312 0.788589390841398 10.9180449572476
4.50378014824607 -0.583543994209982 2.2418477751992 -4.08105871894143 0.918597958304666 -6.82509062506936 -0.836780764839865 0.351495526053689 0.716613552787088 10.8004534461282
4.74840967871926 -0.594832012870096 3.05469458319924 -3.67543465874412 1.11319678046486 -6.9564977385781 -0.0605569579384557 -1.38722283623435 0.984353472969747 10.8698829910972
4.12787336002697 -0.80691534389149 2.66791719089855 -4.00021177638661 1.62819093357433 -6.28303343166004 -0.157787383686411 -0.661876739155161 1.71940034519542 11.2143458713185
4.20302730907093 -0.261878429759633 1.47675567973744 -4.0483755458485 0.736343921314585 -6.81560081135143 1.44387871135365 -0.399228512157094 3.57726627696644 13.1969385753978
3.55463438901034 -2.00347012606534 0.981452282992276 -4.41349667635831 1.2148926821622 -7.23728245821866 0.950818356600674 -1.30599469271573 2.81865721615878 12.0278275576505
1.56460200223056 -3.57616414156827 -0.28326977816495 -5.02090634432706 0.952938183871183 -7.249988451871 1.52307520779696 0.525358304110441 3.83717070492831 12.1022249308499
2.69162422526966 -2.65204185139049 -0.393197475780141 -5.44074576984752 0.79252678264271 -7.63522666584362 0.754259647022593 1.39869171489369 2.65639168132435 12.0127564083446
3.10872257406061 -3.06393348520452 1.00675094777888 -4.72731506174261 0.700453645532782 -7.83054076975042 0.223414308374579 -1.78872596567327 1.64255989248102 10.9443620508367
1.86880777532404 -3.01908971613104 1.19555376226252 -5.01993467157537 0.82216356450861 -7.69749929254705 -0.0649519140070147 -1.78672887628729 2.07053373510187 11.0898680513555
3.16160031231967 -3.06406096545133 -0.625548163327302 -6.77948645678433 -1.27535323229703 -9.38327292529019 -1.36762694445523 -2.87165717211636 0.869824608889495 10.0079462138089
2.88598560853438 -1.80960822538896 -0.347783808274702 -6.47860694365068 -0.835199121995405 -8.70475554899736 -0.535842661424116 -0.832940821214155 2.26152920289473 11.6774971441789
4.30216380032626 -1.55056122866544 0.676346501437102 -5.16656807986173 0.158207615939055 -7.40680245486173 -0.0168850812044994 -0.295432368191804 1.76452322873202 10.9018909541043
1.99862562526356 -2.80629838596691 -0.2731238711964 -5.41431916843761 0.868019927631725 -5.62623132358898 0.991543639789928 2.19286810268055 3.96104322780262 11.02048813213
2.02366575761275 -2.70302834944292 -0.650995878739792 -5.56287255720659 0.888842912153763 -7.03674378828569 -0.817803053422409 0.502076478437942 2.82372984452681 10.2093375639482
1.90760021209717 -2.26260681152344 -0.198722076416015 -6.21234436035156 0.103342819213868 -7.3649284362793 -0.0730239868164055 -0.613040161132812 2.57476501464844 9.14141445159912
3.71894131573764 -1.08289851275357 -0.229966536435214 -5.99010790911588 0.0854631510647863 -7.38178195086392 1.74928723248568 -1.79306544390592 1.92352353009311 9.01074181470004
2.73595201318914 -1.73177374059504 -1.73129690343684 -6.21776426488703 0.0630146200006649 -7.80905759984797 0.667838686162774 -2.2198146646673 1.67970811670477 7.84950792139227
3.18160181045532 -0.609282207489013 -0.708996486663818 -5.63856382369995 0.0915177345275886 -8.05382413864136 0.585671710968018 -2.23948354721069 1.94587354660034 7.95117120742798
2.97237191633745 -0.897372384504838 -1.22348131699995 -6.64742960496382 -1.32168116136031 -8.0407096342607 1.11213574842973 -3.17730249925093 0.640398840470748 7.93314443068071
4.14607731212269 -0.691514812816273 1.07298485149037 -5.24476417194713 0.00978676189075856 -7.07925208698619 1.70893493999134 -0.425655208934437 2.78346935619007 9.43769565929066
3.59244937029752 -1.13437634381381 -0.806009110537442 -5.41645604046908 0.552520934018222 -6.35714894208041 0.38124102679166 -0.0977171030911528 3.53549498644742 9.39789408770475
3.19303526444869 -1.34421239332719 -0.821751455827194 -5.74838529066606 0.373053689436478 -6.62835965590044 0.354922433332963 -0.361651281876998 3.22167791886763 9.03232492967085
2.65918245315552 -1.91311845779419 -0.639206027984621 -6.86336717605591 -1.44596872329712 -9.45651445388794 -1.00100526809693 -1.9221001625061 1.38923063278198 8.46429719924927
3.42012468684803 -1.07164128910411 -0.0649541247974739 -6.0658505786549 -0.888602577556263 -8.19482930790294 -0.229449592937122 -1.84554990421642 2.12663046229969 8.74139753688466
2.71708190224387 -1.73320114829324 -0.458689811012963 -6.79698288657449 -1.30674660422585 -9.26867211081765 -2.44949639060281 -4.02682793357156 -0.449216010353783 8.01259982369163
1.36161955053156 -2.55019037073309 -1.38802949732 -7.72731439417059 -2.08746187036688 -8.81679574793035 -2.5165638143366 -1.18121759241278 0.718648511713202 8.55145223790949
2.83884383981878 -2.10801933461969 -1.01435325795954 -6.74921272451227 -1.2462906664068 -9.00962303335016 -1.79097603017633 -1.28881309682673 0.86986877268011 10.203153627569
4.13840418728915 -1.1488768490878 -0.149790469082919 -5.49321621981534 1.49265032681552 -6.45597714510831 0.922335919466885 2.93105822476474 5.19666319760409 13.3812487688932
4.7691441709345 -0.974423295801337 0.715273969823663 -5.57353676015681 0.794333570653741 -7.2514218156988 0.242699735814874 2.58801853006536 3.88183605020696 13.6117950612848
3.27144488421353 -1.98750439557162 -1.10537472638217 -6.08763256939975 0.751793471249666 -7.02412739667026 0.340780821713533 2.73362788287076 4.33840235796842 12.3988977345553
2.49956886118109 -2.53857906514948 -1.57001217061823 -6.9071513002569 -0.372489053552801 -8.14522464925593 -0.995753366296942 -0.654683191126043 1.58667651956732 9.55540267770941
3.12572979493575 -2.07954001860185 -2.12753463224931 -6.51633429960771 0.473137135939165 -8.00591254667802 -0.481319193406538 0.890978093580767 3.26393627686934 10.8513281302019
1.84224211952903 -2.25796997763894 -3.14415848471902 -8.321705939553 -1.61968720176003 -9.48402130820535 -2.10940468528054 -1.61344444968484 -0.194512488625268 9.67297732613303
1.46757281910289 -2.62215648997914 -2.3368819843639 -8.08837734569203 -1.57672726024281 -9.26321636546742 -1.85345684398304 -1.43778072703968 0.726373325694691 9.20116580616344
1.18269409699873 -3.75105987028642 -2.10850844816728 -8.48607573942705 -3.10043654875322 -11.1758225961165 -3.12043700651689 -3.07002768950029 -0.850903849168258 8.67130913300948
0.783532966266979 -3.09331525455822 -2.66481031071056 -8.74423040043224 -3.92530072819103 -11.289636741985 -4.5532285083424 -4.54552281986583 -2.28899015079845 7.34462057460438
0.124868774414061 -3.66502342224121 -2.31889686584473 -9.22640190124512 -4.29925498962402 -11.6684204101563 -4.7428394317627 -4.8271957397461 -1.00764808654785 8.48323574066162
2.74841494126753 -2.03123383955522 -1.99104791121049 -7.97029786543413 -4.76293855146928 -11.4668741746382 -4.37169366316362 -6.37401109175249 -2.41205888227983 6.93440432115035
1.9406157060103 -1.77816004319624 -0.657051034407182 -7.52564997239546 -3.9323901609941 -10.7361888365312 -3.20377153916792 -5.92169184251265 -1.70030207200484 7.78495603041215
2.60009639046409 -1.60614235617898 -0.665380790016869 -7.70604737021706 -4.35113365866921 -10.4514163277366 -2.75477631308816 -6.1319239876487 -1.45938523032449 8.38387267372825
2.69291146018288 -1.46543566963889 -0.93345134041526 -7.39306895516135 -2.76431338570335 -8.52335994026878 -2.17036120674827 -4.61035601875999 -0.605316803672096 8.67420227744363
2.6957066969438 -1.78180184797807 -0.885893492265183 -7.45386567549272 -3.125349669023 -9.26152291731401 -2.19570222334428 -5.07654252485796 -0.758295683427292 8.36088594956831
2.91983801234852 -1.12481588016857 -0.875819145549428 -7.13945668827404 -2.17933553348888 -10.1007985461842 -2.3506421435963 -5.08643048893322 -0.555390297282827 8.71518331874501
2.98287398598411 -1.07937424399636 -0.370658805153585 -6.83372109153054 -2.3217849037864 -9.59623711325905 -2.76564972617409 -5.08648483969948 -1.23568909384987 8.71473414681175
3.22268127094616 -2.14988304484974 -0.60289932597767 -7.18601585734974 -1.73027778972279 -9.4462850223888 -2.81682754863392 -3.95819069255482 -0.297698749195444 9.39515517841686
1.25249022570523 -3.00888520154086 -3.31174164685336 -8.69004708203402 -3.12989121350375 -10.099657830325 -3.88825493725863 -3.23867493542758 -1.21702462109652 8.20308131304654
1.63444714112715 -2.57648654417558 -3.1131553216414 -9.00838847593828 -3.67594905333085 -11.2891616387801 -5.3519134087996 -4.42888637022538 -1.92490954832597 7.25887589021163
1.35928499048406 -2.53889501745051 -2.63951337987726 -8.43442953283137 -3.11969221288508 -10.1202110117132 -3.1381667917425 -4.39552152807062 -1.04045713598078 8.22978746240789
2.88909556648948 -0.934062697670676 -1.26402638175271 -7.16987774588845 -1.78796169974587 -9.22665379264138 -2.39803860404275 -3.77351925589821 0.116993210532449 9.02746131203391
3.52963443235917 0.290238337083295 -1.36070541902022 -6.97185997529463 -1.92016319795088 -8.85341171784835 -1.4425554709001 -3.86711983247237 0.483118967576459 8.86032004789872
3.77356750314886 -0.0966860597783885 -1.49070804769343 -6.98387211019343 -2.10415714437312 -9.23712604696101 -2.28870456868952 -3.96765011007136 -0.614260370081123 9.02085620706731
3.22648645747791 0.221046699177133 -2.13336537968029 -7.10992978702892 -2.66714070927013 -10.0871922839772 -2.6163632739674 -4.21593831669201 -0.306678520549429 9.72599865306507
2.34331370267001 -0.449362269314854 -2.38733338442716 -7.80418633547696 -3.61930321780118 -10.5935006054965 -3.40581750002774 -5.81313370791349 -1.54576920596036 8.52165842923251
3.10632475939664 -1.0050577250394 -2.0361684885892 -7.50230732831088 -2.79654637250033 -11.276730927554 -3.9792780009183 -4.48091069134799 -1.0460676279935 8.02179011431607
2.7176175030795 -0.399092206087978 -1.72884989651767 -7.72698260220614 -2.94953013333407 -10.6396241274747 -3.81079340848056 -6.22236872586337 -1.7447323885831 7.62020920840177
4.56914257569747 0.0448381857438527 -0.730584864182905 -6.19308448271318 -0.938850168748335 -9.32597709135576 -1.25473952726884 -3.07683921293779 1.10491585298018 11.3588378386064
4.77779378890991 0.342337512969969 -0.108143901824953 -5.16314420700073 -0.325085735321046 -8.66409406661987 -0.432084178924562 -3.32981786727905 1.41572751998901 11.6754473686218
3.4709172075445 -0.310235517675228 -1.59933616464788 -6.62322189157659 -0.752381818944759 -9.23760940378363 -1.00784446542913 -1.68981887643988 2.18346832448786 12.2826762026007
3.58399133682251 -0.0744244575500481 -2.02054185867309 -6.79688425064087 -1.54012269973755 -9.28581590652466 -1.43988962173462 -3.04507989883423 0.499380397796632 10.9984686851501
3.82725700031627 -0.100008166920055 -1.60524956096302 -6.37202850688588 -0.379064715992321 -7.53681961406361 -0.792698062549938 -1.43227592815052 1.19382270466198 11.9093192447316
3.32081388993697 -0.257542852921919 -2.27826428846879 -6.70675588087602 -1.11581159071489 -7.38872266249223 -1.12344289259477 -3.27317929701372 1.10451006455855 11.2730543570085
5.4460000038147 1.13870611190796 -1.21382913589478 -5.40610704421997 -1.00114259719849 -7.013414478302 -2.33747491836548 -3.67057237625122 -0.447355365753175 10.4601749420166
4.33061141100797 -0.38752346905795 -0.61564618023959 -6.42925434979525 -0.456121262637051 -8.29254704388705 -1.66765194806186 -2.82176190289584 0.877496901425449 11.5277912053195
3.13023325313221 -1.20438436161388 -1.78052381168712 -6.60661748539318 -0.749569450725208 -9.35159352909435 -3.19028142582286 -2.06959966312755 0.982751334797253 12.2254356991161
2.69846969951283 -0.73292487751354 -2.41095107685436 -7.48143905292858 -2.18973678242077 -9.45749992023815 -2.80540984760631 -3.97315162311901 -0.279265819896352 10.1541066776622
2.56275025281039 -1.46940192309293 -1.46101531115445 -7.54465445605191 -1.82951506701383 -9.57550391283902 -3.10039481249722 -4.50020178881558 -0.47847708788785 10.2150577631864
2.931105483662 -2.06796086918224 -1.60407842289318 -7.64143193851818 -2.21541417728771 -10.550638328899 -3.28240216862072 -3.23436750065197 -0.0594941486011855 10.5850156437267
2.56037054928866 -1.59617318240079 -1.53415764895352 -7.21761597720059 -0.900763407620516 -9.08489312258634 -2.32201470461759 -1.78159607973966 1.59997855099765 12.0514985171231
4.502837675268 0.153474348241634 -0.796471101587468 -5.96023414785212 -0.978168947046452 -9.56457184011286 -5.28712890798395 -1.53992698842829 0.450414198095149 11.3726487333124
5.2090367750688 1.43934053941206 0.914164491133256 -4.69547372297807 0.428702302412553 -7.91513162092729 -2.50007729963823 -1.28979020552202 2.50324816270308 11.7977513746782
4.56187566410411 0.733944259990345 -0.496200240742077 -5.53080526698719 -0.291423476826061 -9.15638891566883 -2.92002836574208 -2.63528219569813 1.91571935306896 10.8871096004139
3.7536453853954 0.223933662067761 -0.999060188640247 -6.51190618168224 -1.49041989933361 -8.19142964969982 -4.0779672015797 -4.25425008427013 0.588616813312878 9.12026163447987
5.03277992768721 1.06311249299483 -0.0384652657942333 -5.10276961760087 -0.225955729051069 -8.97705817656083 -2.57214522795244 -2.36283088163896 2.09185623689131 12.4976766066118
6.15954687812112 2.10635473944924 1.71269514777444 -4.09827706597068 1.01074698188088 -7.8060941436074 -2.29942605278709 -1.19644448540427 2.67622187354348 13.3462324402549
6.94324604381215 2.51130119670521 1.01962009776722 -3.92760356556285 1.16101566661488 -7.41791804920543 -2.10604556690563 -4.11626704822887 1.02377621043812 13.4550258289684
6.68714838894931 3.04426127347079 1.00024920376864 -3.79504841891202 1.6887000170621 -5.91903180209073 -1.16466778841886 -3.35948056307706 1.83968573483554 13.8917577830228
6.95190193869851 3.10848095633767 1.06883766867898 -3.7638725974343 1.55425980307839 -6.62833068154075 -1.70484397194602 -2.3446945884011 2.30573132254861 13.8328526280143
6.31950632442128 1.60149637569081 1.43218199123036 -4.31840356479992 0.475270904194225 -8.4573825229298 -2.77024110447277 -2.31241830479015 2.05477682460438 13.3202788006176
5.99895080219616 1.89623340259899 0.869619213451038 -4.85385719646107 0.193118893016468 -8.37261597026478 -2.96653763164174 -5.12175766338002 -0.37277046550404 11.6652057994496
5.08993615237149 0.956100359829989 -0.396164044466886 -5.46938715848056 -0.511594876376066 -8.89464579495517 -2.45272456082431 -4.03597269925204 1.02763547030362 11.4619783314792
4.92614106264981 0.458928385647859 -0.110171040621672 -5.60674162777988 -0.917307576266204 -8.43211432370273 -4.2958705035123 -4.98797293576327 -0.407589634982024 11.6045358571139
5.26042730158025 1.42985421961004 -0.0992309396917186 -4.97518842870539 0.325697725469414 -7.91566198522395 -3.55348318273371 -3.18631475622004 1.22081262415105 13.3632558042353
3.42904494892467 -1.43024994243275 -1.02935196269642 -6.24744202006947 -1.07903267253529 -9.35438133586537 -3.91630150188099 -4.04308487285267 0.442833172191275 11.7455599177967
3.47653421922163 -1.06103005842729 -0.273760466142136 -6.26267114119096 -1.2858606858687 -9.35428491072221 -3.98383202986284 -4.85022416548296 0.134373994307083 11.1172250227495
4.00584602355957 -0.0734310150146484 -0.479736328125 -5.93930244445801 -2.65099716186523 -9.87462425231934 -3.14644432067871 -5.75783920288086 -1.14868354797363 10.7500343322754
2.9112170826305 -1.5744835246693 -1.05469287525524 -6.5703274119984 -1.90224612842907 -8.42530025135387 -2.26366199146618 -5.62013972889293 -0.686416279185902 10.7561386715282
3.93381984884089 -0.257409017736261 -1.13926593607122 -5.8851956540888 -1.55176822488958 -8.26818744486028 -1.81103793924505 -4.97172061746771 -0.0200585538690738 9.83517559224909
3.19998483657837 -1.22424001693726 -1.45392293930054 -6.03629179000854 -1.84472150802612 -7.74645299911499 -2.83465452194214 -5.60633916854858 -0.417885494232177 10.3516672134399
4.06687060269443 0.495675000277433 -1.42768391695889 -5.53564747897061 -0.174382296475496 -6.49603566256436 -2.18671712008389 -2.20447453585538 2.12179270657626 12.6166376200589
4.848544476249 1.56051862023093 -0.460511805794457 -4.95358813025735 -1.80380022742532 -6.16615450598977 -3.23907053687356 -4.88716662146829 -0.143615367195824 10.9438971259377
5.56462220278653 0.761860171231355 1.17913846102628 -4.12164660367099 -0.335809430209075 -3.95536967190829 -1.54144068631259 -3.13284083279697 1.63075093356046 11.5571825894442
4.20917869914662 0.999249232899057 1.10747410167347 -4.84020160328258 -1.22322963367809 -7.89010738026012 -1.89666103016247 -4.05702899586071 0.528939021717417 10.4061796795238
5.16664029901678 1.34449579065496 2.12491418665106 -4.44888876134699 -0.718849164789372 -5.66051672155207 -1.50215910131281 -4.37713049108332 0.029747026616878 11.8123855764216
5.66786070736972 2.48717280301181 2.76424761685458 -3.5098803433505 -0.88092259493741 -4.66199330416593 -1.031242648038 -5.21809224215421 -0.646646777066316 10.4926230517301
5.59628162384033 2.73336753845215 2.91872272491455 -3.31495418548584 -0.687436485290526 -4.136252784729 -1.38781681060791 -3.99192371368408 0.525850868225099 10.8997555732727
4.02122986533425 1.03351605155251 1.37854588248513 -5.4183424689553 -2.51028620980003 -6.87844836495139 -2.71356570503928 -6.5163592078469 -1.5506781317971 9.95330775000832
6.46662436398593 2.85582743558017 1.97378264340487 -3.70398606387052 -1.67612351504239 -3.58716286745938 -0.344361201199618 -6.23616875735196 -1.50406350222501 10.4018665400418
5.20771963813088 1.98084528662942 0.915366008064964 -4.6503173568032 -2.39510838768699 -4.74293057701804 -1.05574719689109 -6.7696906783364 -2.0240852095864 9.87193472602151
5.97876495881514 2.82778687043623 1.86171955628829 -4.02792315916582 -2.89667468504472 -4.75347094969316 -1.6496902032332 -8.6511378808455 -3.36203914122148 7.8134502844377
4.44648433165117 1.835634951158 0.834797625108198 -5.3412449316545 -3.141659970717 -5.42068028016524 -1.99757885499434 -8.52838253541426 -2.79285931153731 8.08468318419023
5.16730919751254 1.32369271191684 0.0365280238064862 -5.44417723742398 -3.54621275988492 -4.70519026842984 -2.43904265490445 -8.56071433154019 -2.93025931445035 7.74779549511996
4.93434938950972 0.836369843916458 1.17766127152876 -4.80783524946733 -2.14512696699663 -4.09190812544389 -0.834065107865769 -6.82637467817827 -1.51099267439409 10.8318732695146
4.6523400480097 -0.191035157983954 1.43530761545355 -5.1784066026861 -2.63554084951227 -4.96949470693415 -2.92968834096735 -7.78334510976618 -2.12187851125544 9.86357032602483
5.52865900559859 0.514048715071244 1.5853759245439 -4.54724011854692 -1.3532398744063 -4.01816258863969 -1.49411473707719 -5.6274097962813 -0.0870827241377405 11.7696081594987
5.16070565310391 1.42535599795255 0.297996607693758 -4.70217886838046 -3.14690009030429 -4.89210692319003 -2.45667639645663 -8.31959715756503 -3.10476485165683 8.84497746554288
4.55256798484109 1.01777222373269 -0.347723458030007 -5.45541617653587 -2.89562842629173 -4.68383643410423 -1.51786658547141 -7.51630065224387 -1.89018485329368 8.79527046897195
4.00937804308805 -0.164365204897795 -0.343024643984709 -5.76828328045932 -3.60772457989779 -5.74951115521518 -3.06552639874545 -7.83216229352084 -2.26629582318393 8.8380819233981
4.78420219421387 0.0230604171752944 -0.144130134582518 -5.4928373336792 -2.03055515289306 -4.21498622894287 -1.16452350616455 -5.47787418365478 -0.547128105163573 10.3014546394348
4.46769772442904 1.21704636487094 0.282685860720548 -4.82980956164273 -1.29805029955777 -4.62642134753141 -1.12613333788785 -4.92711867419156 -0.0920375737276942 10.28076134595
4.94663782986728 0.887235364046965 1.10406084927646 -4.69015721407803 -1.71385602084073 -4.34197072115811 0.363113125887786 -4.21936825838956 1.09522601040927 11.0529257861051
3.55841745029796 -0.132827628742564 0.0083752978931777 -5.92632471431385 -2.91831003535878 -5.97812258113514 -1.9155272137035 -5.82297884334217 -0.925784934650768 9.70942844044079
5.39866837588223 1.41021355715665 1.21051606264981 -4.38590422543612 -1.09478369626132 -5.02809897336093 -0.885723027316008 -5.01364317807284 -0.205985936251555 10.5310183438388
4.51895406029441 0.0277564742348417 0.993428013541482 -4.89167521216653 -0.5719425461509 -4.76437685706399 -0.535130717537619 -2.81943247535012 1.77847363732078 13.2067539908669
3.85563664869829 0.170659117265181 -0.0667008833451703 -5.0112943129106 -0.724066682295366 -4.35757917924361 -0.246165223555131 -2.41525740189986 2.26559167341752 13.5815434976058
5.76145819750699 1.46876410571011 1.65202025500211 -4.0761062708768 -0.486560067263518 -3.96689721020785 -0.326501092043792 -2.68445893200961 2.23651103106412 12.5387552174655
7.25298748883334 1.69924412640658 2.03776226910678 -3.20625628558072 1.31580220135776 -2.93218745318326 1.15356312665072 -0.844991103085604 4.12314949902621 13.7862669077787
7.441836383126 2.73225500800393 2.73036291816018 -2.59641930840232 0.948716189644554 -3.6182393767617 -0.216376278617165 -2.95808503411033 1.62644484259866 12.8583183548667
6.98124655810269 2.68311461535367 2.22966536608609 -3.1693586436185 -0.0191148844632245 -3.86225834759799 0.433281508359041 -2.96960392865268 1.7588115605441 12.8917299183932
6.70285622856834 1.74894158623435 1.47395627281882 -3.70878679969094 0.522151158072731 -4.13374407508157 -0.328684642098168 -3.35536654212258 2.05945317528464 12.2327405669472
6.62744530764493 1.68868836489591 1.96942910281095 -3.83878889950839 0.112833109768953 -3.62000075253573 0.467199412259188 -3.00618353756991 2.4309569272128 12.1301456364718
4.99012658379295 0.248672459342263 0.592210743644021 -4.17947390296242 0.270997975089333 -2.72580149390481 0.242042515494607 -1.68908503272317 2.93823907158592 12.2777580954812
4.54080609408292 -0.293208798495208 0.504970827969636 -4.61481066617099 0.239622393521394 -3.1624886599454 0.852611819180574 -0.671769818392669 3.72740773287686 12.9483111294833
4.35686215487393 0.154745188626375 0.322143641385164 -4.6240443316373 -0.171306523409758 -5.17569342526523 0.450880137356844 -1.37429228695956 2.84469517794522 10.8982749852267
3.94412514946677 -0.783059146187522 -0.963988330147483 -5.95310690619729 -0.557894732735374 -6.0030050537803 -1.31466963507912 -2.48489859320901 1.84707925102927 11.4540514685891
2.8278058572249 -1.82757916017012 -1.82476009889082 -6.87821735902266 -2.660068173842 -8.06601681275801 -2.98044361634688 -4.91344036622481 0.229595522447067 9.78394923643632
3.02863831086592 -1.60327010588212 -1.31041007475419 -6.90973716215654 -1.94607596830888 -6.74529509977861 -2.80797248320146 -4.61506514982744 -0.183586649461226 10.2481102423234
3.46823416623202 -1.47282685366544 -1.18779458132657 -6.96513833132657 -2.39505852785977 -8.20050705996427 -4.98685540285977 -5.25255860415372 -0.676293269070712 9.32479868802157
0.86481552991 -2.21316641894254 -1.6322433384982 -7.28465956774625 -3.48343772021207 -10.1564800175754 -7.06054801073941 -4.9355880650607 -1.36983031359586 8.31586342724887
1.9188173380765 -0.614168349179355 -1.90101832476529 -6.31093615618619 -2.74755686846646 -9.17163485613736 -2.21194476214322 -3.42108172503385 1.186761674014 9.83239489468661
4.76937716223977 -0.162843296744608 -1.35983426354148 -5.52337796471336 -1.36091573021629 -9.02382619164207 -3.06409413597801 -2.21173817894676 1.92401259162209 9.89475147940896
5.66938330043446 0.942165626179087 0.431738151203501 -4.45286534916271 0.199383033405649 -6.53582929264416 -3.10400746952404 -2.12889455448498 1.98108221400868 12.3390047680248
5.15701146125793 1.46232266426086 1.72118897438049 -3.78899531364441 -0.542516279220582 -7.62855677604675 -2.67604594230652 -2.32336955070496 1.28880352973938 11.4115838527679
3.96735095977783 -0.08209228515625 1.49866676330566 -4.95613288879395 0.658370971679688 -6.77248573303223 -3.01983070373535 -0.0847835540771484 3.12095260620117 13.4496321678162
4.99700231118636 1.30220670266585 3.29606313271956 -3.3084443135695 1.80996865792708 -4.98738222555681 -1.7662137074904 1.34613294167952 5.11566419167952 13.7433046774431
2.98881020979448 -0.452774377302688 2.53395142988725 -4.51503786607222 1.28097882704301 -6.79961237473921 -2.32622561021284 -0.76867327256636 2.66540685133501 12.3311611695723
3.87133404991843 -1.57816221930764 1.64298341057517 -4.95082190253518 0.955838177420876 -7.19456579901955 -1.50743391730569 -0.0821886322715066 3.59133145592429 14.500128958442
3.82565786188299 0.425145166570491 0.921494501287288 -4.84072397405451 1.64831067865545 -5.49758814031427 0.654618280584163 0.928919809514827 4.6936655217951 14.2288687402552
2.76107729998502 0.510102644833651 1.07485903826627 -4.74903736981479 1.4014161976901 -6.36260662945834 -1.2073598948392 1.04782809344205 4.58924426165494 14.5089620503512
4.41818049170754 1.24807551123879 1.16078188636086 -4.42401692650535 1.12673189856789 -7.33527562401511 -2.4029540755532 -0.290328953482888 3.88629915931008 13.4434500000694
6.386241496693 1.35819679607044 1.983409465443 -2.89052146564831 3.50858169902455 -4.78306907307018 1.83864265788685 2.42538887370716 6.20751816142689 15.1218455444683
6.82473004081033 2.29929077842019 1.76097786643289 -2.48146903298118 3.58614647605203 -5.12371527931907 3.36793720938943 2.46691048362039 6.9215708992698 15.25960076072
7.87355370955034 2.30943246321245 2.6401762528853 -2.3503194288774 3.05683560804887 -5.35689215226607 2.04045339064164 0.36802239851518 4.0404858155684 13.2457522912459
6.46545162200928 2.1311487197876 1.35695877075195 -2.62772903442383 2.45733013153076 -5.30483016967774 0.73826446533203 1.10915985107422 3.92079486846924 14.7357632160187
6.65638660951094 2.1243202642961 2.91881966157393 -2.35278583006425 3.79757427735762 -5.02327037291093 0.845221753553911 3.00811981721358 5.50967049165206 15.4761476473375
6.35411270314997 1.32127674276179 1.81573398763483 -3.50901691263372 2.97768982106989 -5.39392558878118 -0.798209112340754 3.52724559957331 4.04018791372126 14.7298019712622
5.42288079695268 0.851728109879929 1.02399220900102 -4.23986086411909 2.96240392164751 -5.24060854478316 1.45185437635942 4.29321065382524 6.46116795973344 16.2296986861662
5.04201285622337 0.686937973716041 2.20621650002219 -3.65911991812966 3.1966835715554 -5.58972294547341 0.960838959433815 2.96191088936546 5.83387725136497 16.3601059176705
6.04450186816129 1.23192462054166 1.68361815539273 -3.83734837445346 3.35269793597135 -5.07843914898959 1.5846925648776 3.78353079882535 6.37861880389127 16.4391175183383
5.67066794308749 0.853931721774014 2.0030778017911 -2.7557522687045 4.51434737118808 -3.53354806033048 1.98141985806552 5.056550320712 7.1490328875455 17.1493020919236
4.79607716473666 -0.482944098385897 0.345911416140471 -3.86409148302945 3.65167752179233 -4.12182387438687 2.18757763775912 5.19870129498569 6.91745224866 16.7151393619451
6.43604523918846 1.05098206780174 1.03303391716697 -3.29457991339943 3.20693166039207 -5.00281851508401 2.41716058037498 2.97998959801414 5.43476826927879 15.0652237632058
5.81823042956265 1.58860091296109 1.31204489794644 -3.52084465893832 3.37655238238248 -4.96631737622348 1.73136405077847 2.56003550616177 6.12484244433316 17.1417488845912
5.52723798751831 0.866810894012453 1.25926122665405 -4.15747156143188 2.72918043136597 -5.05771913528442 0.850453472137453 2.1803427696228 5.793199634552 15.3136328220367
5.81124345606024 0.997046869451349 1.54671804254705 -3.16339166814631 3.29109231775457 -5.059160787409 1.14605466669256 3.04645959680731 5.20168821161444 14.9401575738733
5.33450027812611 1.3044414173473 1.85324379314076 -3.76845554005016 3.15792557109486 -5.06991199146617 0.468028987537732 2.24926849712025 5.13426491130482 14.0552193771709
5.79416744058782 0.769891660863703 1.26314918344671 -4.09982879812067 3.54383651560003 -3.94045265371149 0.601896207982843 3.20613281076605 6.15124885385687 15.055261295492
5.02400710365989 1.62507369301536 0.117951653220437 -4.57285568930886 2.23570849678733 -5.04271958091042 0.436974785544656 1.89686991951682 5.91533686897971 13.3217599608681
5.70632410916415 1.31211901578036 0.157694348421963 -3.99152134982022 2.00970793637362 -4.83191250887784 0.880072125521572 1.2301888552579 5.72432185086337 13.1289186564359
5.18610010147095 0.783189868927003 -0.163038158416747 -4.17007818222046 2.26192865371704 -5.24237813949585 1.56468019485474 2.00819025039673 6.41718111038208 13.7780743598938
4.14083741794933 -0.524519218098032 -0.49928308833729 -5.09923387874256 1.84735463749279 -4.5433104168285 0.894685493816031 2.08000157963146 6.57115434299816 13.8126728404652
2.88546701778065 -1.60876420627941 -2.65258935581554 -5.66541436802257 1.78113981593739 -4.29559472690929 2.73846479762684 2.29071470607411 7.22968145717274 13.3925618778576
3.3050427090038 -1.65298608433116 -2.1185698856007 -5.63197091709484 1.41638418544423 -4.38988832126964 2.81993433345448 2.07555242885243 6.39242502559315 13.3076972614635
4.72703746448864 -0.572890246998181 -1.82408424724232 -5.5474195133556 1.48052695881237 -4.10155197490345 2.59957221638073 1.15782645832408 5.8171291698109 13.0980496753346
4.31930109370839 -0.611059700358997 -2.25770619999279 -5.77566388737072 1.2484488140453 -4.07306340824474 2.89213987697255 1.24907251704823 5.17889543880116 13.498059238087
3.58579623482444 -0.650467040322045 -1.5462456963279 -4.85997402884744 2.03495871803977 -2.8252049706199 4.50472342751243 2.21357333443381 7.26107489845969 13.7519940116189
6.12882505763661 1.16598402370106 0.0515755306590684 -3.45645631443371 3.76964556087147 -3.34340966831554 4.39337622035633 2.53769956935536 7.12980448115956 14.3857971321453
6.37743693265048 1.55826121243564 0.582190808382901 -3.01717824068936 4.24623232754794 -2.92716092196378 4.84519892605868 2.4423506823453 7.44892817410556 14.8110826579007
5.11936304785988 -0.238703510978006 -0.757050297477029 -3.63624074242332 3.86353895880959 -2.97609021446922 4.28806421973488 2.82509253241799 7.84658072211526 14.8752035877921
4.77828187942505 0.0731083869934075 -1.46910696029663 -4.31855993270874 2.91626901626587 -3.33720426559448 2.93772573471069 1.73989839553833 6.4864785194397 14.4864310741425
5.35860172618519 0.240203059803356 -0.67310413013805 -4.02860339771618 3.80652538646351 -2.98074229847301 2.6801530491222 3.37903515208851 6.76039615977894 13.8467628132213
4.74138925725763 -0.281964319402523 -1.590399759466 -5.16441251581366 2.44080446416681 -4.28256894891912 2.12200353795832 1.22448633367365 5.83442114049738 12.4426669901068
4.65354396646673 0.496058958226985 -0.74071357900446 -5.09331176931208 2.03046085184271 -3.96232460195368 2.05469276254827 0.872430341893978 5.92984916513617 10.9112310582941
4.89139751087535 0.139412914622913 -0.489096606861462 -4.65401932109486 2.53023532520641 -4.01439567912709 2.28814796100963 1.59676841389049 5.98966506611217 11.8495827067982
6.62618550387296 1.43115243044766 0.155424204739656 -2.64307394894687 3.69930085268888 -2.93948927792636 2.59775075045499 0.829671946438875 5.76597317782315 12.92674073306
6.02847962812944 0.788958601518111 -0.271603532270952 -3.26888937516646 3.60854154066606 -3.20680517716841 1.99532227949663 1.1618071122603 6.15008550123735 12.9907908959822
5.55144941156561 -0.0895999735051944 -1.58898962194269 -2.92452085668391 3.57255994623358 -3.40713918859309 2.64959108179266 2.78692590540106 7.00032293146307 13.5589080983942
4.01270186684348 -0.990444304726342 -2.99500286795876 -5.07598698355935 1.75830447457053 -4.79436314322732 0.667077896811744 0.628949997641822 4.95730101845481 11.702831623771
5.05384298671376 -0.0520463336597778 -2.69312718998302 -3.75575307499279 1.43254610408436 -4.0746541370045 1.33478304256093 -0.211039100993762 4.39165731776844 11.4942502628673
6.10406296469948 1.01154415824196 -0.470444748618387 -3.28515345833518 3.06569950797341 -4.23330218575218 1.0598801872947 1.2647256157615 5.79121964194558 12.3260473511436
4.93594525077126 0.162423827431418 -1.76300265572288 -4.50496890328147 2.31804726340554 -5.0892107703469 0.629045226357199 2.85720799186013 5.48775933005593 11.6644356034019
5.02384003725919 -0.360954197970305 -2.21086111935702 -4.56842795285312 1.88435944643888 -5.40863219174472 -0.155994328585539 2.92578133669766 4.14927014437589 11.454250422391
3.5483040636236 -1.24891139810736 -3.25410129373724 -5.57833720987493 1.28118274862116 -6.17476131265814 -0.982937353307552 0.507308465784245 4.39341877157038 9.7975282495672
3.52059080817483 -0.986466381766579 -3.02530190727927 -5.50965592644431 1.47073462226174 -4.63646409294822 1.30094435431741 2.45618632056496 5.84995653846047 10.9600601456382
4.16752738952637 -0.559136199951173 -2.85781173706055 -5.90427284240723 1.14703865051269 -4.93948440551758 0.929026794433593 2.81058807373047 6.34731884002685 12.1658813476562
3.11941607215188 -0.486250088431618 -3.47333543083884 -6.12404267571189 1.21244223334573 -5.35349671623923 0.84076101996682 2.05765040137551 4.62915785529397 11.6516073487022
4.3497203653509 0.013762838190253 -2.67266332452947 -5.8622633153742 1.46875513250178 -4.91507398431951 1.03587663823908 3.19312799627131 6.19654787236994 11.3720902269537
3.06418763940984 -1.4605602091009 -3.42910040075129 -7.09206808263605 0.0451294118707821 -6.54083097631281 -0.917091733759101 0.328603380376641 3.87810956781561 10.7146888906305
3.88100097829645 -0.502414243871517 -1.07691909616644 -5.61680557077581 1.46216819936579 -4.96623946970159 -0.65686942880804 1.29176757985895 4.65932129079645 11.0107302492315
4.73749056729404 -0.0319252881136798 -0.95462807742032 -5.06318673220548 1.8824671831998 -4.70286377993497 0.565116795626555 2.38377943905917 5.21097365292636 12.1298178759488
3.44055227799849 -1.2203478379683 -1.4745325608687 -5.18787141279741 1.79974798722701 -4.39428468184038 1.95280508561568 2.33261827989058 6.55225901170211 14.9466739134355
4.98261722217907 -0.330908931385387 -1.15128437389027 -4.76293102611195 2.71568378101696 -3.06609646190297 2.70637591968883 4.14063724171032 7.75140937458385 15.8957217563282
4.44868994626132 -0.219999781521885 -0.954184046658604 -4.29519700137052 3.43788004788485 -2.96822976199064 2.96966887387362 3.33421564969149 7.36550951871005 15.0831580248746
3.41560384576971 -0.866603643243963 -2.0786359613592 -5.56764581853693 2.84936067407781 -3.51240518743342 3.29540750330145 2.68803426569158 6.99539396112615 14.3783118421381
2.97405799518932 -1.19662300456654 -3.1767579685558 -5.75519195903431 1.73999770771373 -3.51185623515736 2.26845439564098 1.54229720722545 5.38337691913951 15.3299079764973
2.54680878032337 -1.53788989673961 -3.44847911487926 -5.88110011707653 2.03350788463246 -3.16246646534313 2.89702659953724 3.37768417705189 6.63991695750843 15.5142427097667
3.73656956065785 -1.56230529438366 -2.38982375751842 -4.70968803058971 2.17805687297474 -4.70868476520885 1.37196747172963 2.16892067302357 5.04584518779408 14.6593739162792
3.76845953681252 -0.678012631156228 -1.69024064324119 -4.57832696221092 2.90076849677346 -4.10884072563865 2.16188261725686 3.61551687934182 5.1560432694175 14.0050809166648
4.30602509758689 -0.297572543404318 -2.15451948859475 -5.13789885260842 1.81943948052146 -5.22167532660744 -0.534602572701193 0.608769009330057 4.00048024437644 13.0628452994607
2.3256236076355 -2.09555521011352 -3.58095064163208 -6.04146661758423 1.79324254989624 -4.27813234329223 1.5043288230896 1.82958135604859 5.16771802902222 14.296882724762
2.79916074926203 -1.9791261846369 -3.72782537286932 -6.59271261041815 0.859729558771306 -5.90125295465643 -1.13253804987127 0.462800771539861 2.43341997320002 12.7430289095098
2.59833229238337 -0.899291151220147 -1.1118537122553 -6.30597030466253 0.288521653955634 -5.90934860056097 -0.527403944188897 -0.311602705175225 2.92715442830866 12.9648412531072
2.38340015411377 -0.58071689605713 -1.61333255767822 -5.65170841217041 1.08057613372803 -5.55633716583252 0.0625116348266594 1.31364269256592 4.0159818649292 13.661245059967
3.1649133942344 0.110428073189475 -2.32744004509666 -5.85706689141013 0.791162707588889 -5.10068108818748 0.289238192818381 0.675918795845725 3.68694899298928 13.6129653237083
3.75277780186046 0.566458450664175 -2.62157751430165 -5.22020841945301 1.21642564426769 -4.62219549525868 0.861321197856558 1.43890641819347 5.17417977939953 12.7604210246693
3.95105700059371 0.35960440202193 -2.40755982832475 -4.64497132734819 1.58655218644576 -4.02869935469194 1.79267172379927 1.98827604814009 5.47685961289839 13.8842111067338
2.88459639115767 0.127025170759723 -3.38795323805375 -5.55366750196977 1.27829126878218 -4.05693860487504 1.06563715501265 1.96247629685836 4.83165602250533 13.7795529799028
4.62351728786122 1.66958166469227 -2.38496659885753 -4.29424165378918 1.876515639912 -4.36222146641125 1.58800245631825 1.59505010951649 4.12631155360829 12.3874857555736
4.55992618907582 1.43477074016224 -0.98721488605846 -4.1244123805653 2.36508766521107 -3.91130241047252 2.06094948161732 2.29865661967884 5.20237938274037 14.1984759937633
3.6758976242759 0.619730021736839 -2.70894047997215 -4.65682217858054 1.73196032264016 -4.49015042565086 2.09984019019387 0.890499140999534 4.45372393348 13.3260736725547
4.80339633768255 1.12850772684271 -2.79327572042292 -4.8774451082403 1.45419132059271 -4.79905117208308 1.82318794077093 1.39151202982122 4.25846492593939 14.0481582814997
4.06834256432273 0.217200634696265 -3.45249998786233 -4.328701617501 1.82266938469627 -3.1476598999717 2.68122994683005 1.95697629235007 5.04420125267722 13.3836010672829
1.96729514382102 -1.55701878287575 -4.74593594290993 -5.97961476065896 0.830455277182839 -3.74913265921853 3.29623172066428 0.996520493247292 5.24039599678733 13.74247786782
0.867890271273527 -2.1503172787753 -5.90015324679288 -6.8434325131503 -0.638169375332918 -4.50459202853116 1.18873873623935 0.637669476595793 4.63402167233554 14.9324645129117
1.33550150611184 -2.49047581932761 -5.0282413222573 -6.86847989342429 -0.217555210807106 -3.29038922569968 1.43177683570168 0.652899577400902 4.42672808387063 13.3052480957725
1.76417814601551 -2.0018779147755 -4.58718026768078 -5.76209367405285 0.509026397358287 -1.9738131869923 3.00758158076893 0.427822936664928 4.71113668788563 14.3550549637188
1.51398598064076 -2.24960578571666 -5.25834144245495 -7.18181098591198 -0.526445995677602 -4.58849204670299 0.723275531422008 0.180039752613414 3.53377376903187 12.7486046444286
2.51347402225841 -0.9886831890453 -4.30848451961171 -6.05802294124257 0.340076958049426 -4.1898607860912 0.909302269328723 0.361546074260364 4.01800874363292 13.0357160915028
3.23501129150391 0.884480667114257 -4.26106147766113 -6.20117454528809 0.325978469848632 -4.75827865600586 1.59640808105469 0.776276779174804 3.86906356811523 13.3116285324097
3.58601823286577 0.73014321760698 -3.99534544511275 -5.82718405290083 0.519663481278855 -4.61887487931685 1.49443688826128 0.672640471024948 4.08311715559526 15.3109118028121
4.50940413908525 1.27305312590165 -2.70107178254561 -4.73169998689131 1.77741332487626 -4.36241440339522 2.02987189726396 1.30272956327958 4.73251624540849 14.2847115560011
3.75227928161621 0.140286445617676 -2.67090702056885 -5.04966831207275 1.59918880462646 -4.82743740081787 1.50179767608643 1.14512348175049 4.90249443054199 14.0511751174927
4.34535155729814 0.839504580064254 -3.83225788636641 -4.39050449891524 1.18470225767656 -5.12103237672286 1.33563456968828 0.693336824937301 3.94098220305009 13.4892447991805
3.84179035533558 0.262654460560192 -4.15243610035289 -5.53910716663707 0.356621898304333 -6.29102786671032 0.995473064075817 -0.359293781627308 3.42554108012806 13.4413773189891
5.3125300320712 1.62007187930021 -3.55184889706698 -4.33102560910311 1.65641068545255 -4.87585593136874 1.62954949465665 0.352793208035557 3.42994641390714 14.1322503003207
5.79225697083907 2.38922180695967 -2.37944064573808 -3.82807765440507 1.93271793885664 -4.35621486143632 1.77570690675215 1.00715794129805 4.50194801850752 15.1392117933793
6.84750413027677 3.361369601163 -1.87986327084628 -3.14298582944003 2.38791607943448 -3.53218985470858 2.90710782137784 1.28388070193204 5.10081051913175 14.9090924176303
6.76478064276955 3.54703200080178 -2.11364781639793 -2.36355626366355 2.48076212622903 -3.67515980980613 2.25432837226174 1.38319933631204 4.53477823951028 13.3855115196922
5.69466726996682 2.40208380439065 -2.50840527794578 -3.29528195641258 2.09083407141945 -4.26862675926902 1.78900377967141 0.722105433724142 3.38415854193947 13.84915154197
5.41351056532426 1.97973466352983 -2.8728120283647 -4.27692579789595 1.67786241011186 -4.42027449174361 2.33655858473344 0.511375669999556 3.51279855207963 12.7619411988692
6.60999594601718 3.25910006436435 -1.78088463869962 -1.98660363284024 3.54153452786532 -2.3949555310336 4.0357028094205 2.20617590817538 6.23671351346103 14.9626668539914
5.89741297635165 2.63869448575107 -2.68905190554532 -3.33465317812833 2.48903056058017 -4.11525467959317 1.65514822873202 1.33032294186679 4.82044955166904 14.8761961069974
5.21646120764992 2.06310179450295 -2.39675042412498 -4.73813721916892 1.76498320319436 -4.80757424614646 1.01468947150491 0.896634127876975 3.79756739356301 13.9419441483238
5.91576858867299 2.62199589122426 -1.44833949695934 -3.73363498340953 2.64007183421742 -4.45231250416149 2.08818050731312 1.85427662242543 4.77646538127552 15.3957001816143
6.29696306748824 3.0510590986772 -1.39816918806596 -3.26076379255815 2.52528032823042 -4.446882872148 1.54811415238814 0.863217683271927 2.97652372880415 14.8044200853868
6.65742828195745 3.82353641336615 -0.90539692098444 -3.57895992452448 2.568680303747 -3.04033611471003 1.54910518472845 1.77959300821478 4.63474418466742 13.1436801130121
7.26737922321666 3.82412856708874 -0.239551128040659 -3.58397251475941 2.40017169605602 -3.89646488536488 2.01763385425915 1.11902469288219 4.64266437183727 13.6177272189747
5.49383400136774 1.85933635885065 -3.05914546793158 -4.6337781125849 1.3709826296026 -4.8448376828974 0.576791269128972 0.668916208093815 3.80096672231501 12.8091959779913
5.06153399727561 1.54150016091087 -2.96362297751687 -4.47953980185769 1.86083037636497 -3.35134117820046 1.71355445168235 0.853782723166727 3.61058337471702 12.9145808913491
7.53813180923462 4.07256135940552 -0.817441844940184 -3.05157270431518 2.64003190994263 -3.61211385726929 2.09392747879028 1.07054529190064 4.42868337631226 13.3410316467285
5.95411200956865 2.53404040770097 -2.00954536958174 -3.71855454011397 2.5308160348372 -2.94415573640303 2.19233603910966 1.19345946745439 4.16078944639726 12.820405439897
4.56181416078047 1.13786778016524 -3.62136378721758 -5.01901736692949 0.78044781251387 -5.44716945128008 1.14865192933516 0.0445507483048857 2.79832253022627 12.1085918860002
4.08856171694669 1.22700566378507 -3.13828783902255 -4.91022234829989 1.65002125826749 -4.34011202725497 2.42081135836515 1.58611744967374 4.91894311037931 13.0667249592868
5.18266162872315 2.28218612670899 -2.5023063659668 -5.61678733825683 0.166381454467775 -6.80421485900879 -1.49709739685058 -0.549257659912108 1.95086631774902 11.7415500640869
6.01691021485762 3.40494312806563 -1.61032805876298 -3.85965094999834 2.00413956208662 -4.78405509428545 0.0647608236833044 -0.200644831223922 1.94712318940596 12.8790561155839
4.28666280399669 1.80559610020031 -1.96793104518543 -5.30735136378895 0.722248779643667 -5.55368734706532 -0.167042983661997 0.120508896220816 2.56808637272228 12.3750603068959
5.7623820218173 2.12374829378995 -1.06156111630526 -3.92815352353183 2.64737366763028 -3.8491435137662 1.01026963320646 0.612745753201573 3.0569672497836 13.294728270444
5.43575563430786 2.44237031936645 -1.78258142471314 -4.23340616226196 1.770521068573 -4.28584489822388 0.674810314178465 0.425992870330809 2.83074083328247 12.1683334350586
3.74608719565652 0.776391150734643 -3.07931411049583 -6.37052428505637 0.0367461464621819 -6.48331534645774 -0.591570732810279 -1.21493613503196 2.27741921164773 11.804796817086
3.57088026566939 1.68951162858443 -2.87868180708452 -6.32064881758257 -0.319487242265183 -6.01925530867143 -1.47734513716264 -1.86055245832964 1.15591940446333 10.5430386976762
4.27982338992032 2.004187670621 -3.05572787198154 -5.83226862820712 1.05608853426846 -4.81863108548251 0.143303957852449 -0.155011090365324 3.3273774060336 13.0075961026278
3.82952513261275 1.09770311875777 -2.4904240174727 -6.19180760817094 0.167424340681595 -6.19024930433794 -0.863343100114303 -1.01787648634477 2.96139158769087 13.4668160872026
5.16743312315507 2.54164538816972 -1.36406292481856 -5.15528835816817 1.66088328795 -3.94971050782637 1.19074283079668 0.880962709947067 4.18259940580888 14.8728979630904
6.63768881017512 3.06074350530451 -0.978752916509453 -3.4970253164118 2.88744276220148 -3.18560487573797 1.82151334935969 2.05787962133234 4.76565759832209 14.3760394399816
7.38589819127863 3.16185434514826 0.157776433771307 -3.32744733637029 2.98033483678644 -2.81392995660955 1.79175241643732 1.79997499639338 4.51602419072931 14.9018696134741
8.15277898094871 4.634921429374 0.0765765883705818 -2.24573099829934 3.4749454238198 -1.46804964759133 2.44200169823386 1.55319058678367 5.14666688225486 15.3187600352547
8.70184595801614 5.23327048041604 -0.182706043936989 -1.27372090599754 3.87839300849221 -1.23742024681785 2.84264738776467 1.16366656043313 4.19595701911233 13.656546904824
7.17850778753107 3.66630743200129 -0.369219797307796 -3.05863668268377 3.32681177312677 -3.14783574884588 1.7584886377508 1.15120027715509 4.37046049291437 11.7144756143743
7.23413870551369 4.22220251776955 -1.23304631493308 -3.02456738732078 2.30546782233498 -3.39312245629051 1.6659481308677 1.06871912696145 4.12783644416115 12.0294420502403
7.77074505199085 5.1327445637096 -0.818671451915396 -2.99096416126598 2.90575100291859 -3.5785591472279 1.25795818675648 0.577221645008432 3.93779350627552 12.1675670276989
9.00154573267156 6.4373911077326 0.88948327844793 -1.60698240453547 3.40340787714178 -2.62509840184992 2.32571584528143 1.07252198999578 4.28447324579412 12.1011455709284
8.90598460110751 6.1769625750455 0.12802859219638 -1.23292950716885 3.36465712460605 -2.94029835787686 1.13564654263583 0.792245587435637 3.75621291073886 11.5723793116483
7.42275132265958 4.7884634884921 0.0549849423495203 -2.15475474270907 3.66113080111417 -2.61849413785067 2.22600354281339 2.3343619259921 5.45279492464933 12.9000691327182
7.21228311712091 3.99855993444269 -0.390576379949398 -2.52436734979803 3.42253778631037 -1.59766675775701 3.27369688207453 4.4192323511297 7.18533418828791 13.6217932527715
7.49897926503962 4.43595379049128 0.143356019800361 -2.72850066965276 3.42157238179987 -2.99042732065374 1.67433136159724 1.71036117727106 4.35178631002253 12.7479397600347
8.43376530733975 4.22211159792813 0.729227915677157 -1.9744235125455 4.17924012270841 -2.13869963559237 2.20931519595059 2.78216542330655 5.18070782748136 14.8717781457034
7.24481169960715 4.3289849021218 1.5289007880471 -1.74702007987283 4.45989577553489 -1.477591826699 3.02407996437766 2.90292994759299 5.64246241829612 14.7089509227059
7.08054144599221 4.85065539099953 1.56540472724221 -1.53995721123435 3.8089578888633 -2.35559861443259 2.43681223609231 0.324546649239281 3.9745138428428 12.4710124275901
6.18118196834217 3.50223165858876 -0.172568260539663 -2.33503621708263 3.05119139064442 -2.38069623600353 2.91526609767567 1.9338865887035 4.98026472438465 14.5185607086528
7.44153330542824 3.81215403296731 -0.208990833976053 -3.29111172936179 2.36524985053322 -3.34657170555808 2.62538645484231 0.80580828406594 3.48362944342873 12.6754729531028
6.38851854150946 3.33869573419744 -0.352405340021306 -3.90519693548029 2.52262899225408 -3.12583711797541 2.81511518304998 0.501451700383967 2.03510495966131 11.1989900762385
7.4814434745095 4.72964007637718 0.392952988364481 -2.29167645194314 3.02647406838157 -2.91487591483376 2.99929625771263 0.568274567343973 3.02986056587913 12.1810746886513
7.07606515017423 3.96148690310391 -1.20990839871493 -3.38350954922763 2.52243622866544 -2.82146540555087 2.58950051394376 -0.229445370760832 2.43449410525235 12.5599442395297
6.0670952016657 3.51976434534246 -3.20355375463312 -3.66699560338801 1.17967645471746 -3.31591566259211 2.01585809534246 -0.05062444860285 3.37946073358709 12.5105213338679
6.50922625281594 3.81222002723 -2.03865773461082 -4.18672711632469 2.14590304114602 -2.53831059715965 3.79421084143899 0.398754527352072 3.67481749274514 12.7654308579185
7.44565017006614 3.33722979805686 -0.853256156227804 -3.32656090476296 2.55670172951438 -2.44634812094948 3.24032885811546 0.727315972068094 4.03701503060081 14.4866595961831
7.22829803120006 3.50756057392467 -0.929617084156384 -2.84777656901966 3.51851161609996 -1.53626648296009 4.7349966395985 2.14709075580944 4.93474658619274 13.6173408855091
6.53563703190197 3.19193185459484 -0.420325149189342 -3.87049566615712 2.48765767704357 -2.3219631801952 3.81120122562755 0.593108307231557 3.45371736179699 12.1562072147023
7.02506070570512 3.36326222853227 -0.886235185102983 -2.86393065019087 3.10397344069047 -1.22364897294478 4.51571183638139 1.52953248457475 4.34379773573442 13.058845095201
7.78471740375866 4.95609553943981 -0.474860347401012 -2.08602253306996 3.2796743739735 -0.686730540882458 4.50844081531871 0.856314503062855 2.78701194416393 12.6015971530568
6.74481661536477 3.67751295783303 -0.143565342643043 -3.48312871239402 2.95057947852395 -2.74111096642234 3.47519667365334 0.937422587654808 4.21059305884621 12.8677156708457
6.67889658321034 3.96504179347645 -0.826127373088489 -4.16570981632579 2.46270433772694 -2.29367765079845 2.93741670955311 0.520971931110729 3.57330004085194 12.5534955631603
7.65815199938687 5.12634314623746 0.290846243771639 -2.50754319104281 3.91015662279996 -1.07448540600863 4.93937148180875 1.76190604296598 5.11712493029508 13.4088901433078
6.97774984186346 4.84089757745916 -0.250123960321599 -3.72776411229914 2.58204461877996 -2.66114233190363 2.47062589471991 0.457752245122737 2.84308244531805 12.3875570470637
6.89723847129128 3.29612133719704 0.777118422768332 -3.07711818001487 3.31643364646218 -2.95259501717307 3.1389386437156 1.34586308219216 4.48428700186989 14.7667915604331
5.98224736993963 2.51708127802069 -0.0487031763250165 -4.33625696355646 2.45963479822332 -3.70664499456232 2.76260473077948 0.463395136052913 3.84990026300604 14.76062299555
7.1521483074535 3.50559812892567 -0.282339989055288 -3.25194257389415 3.42642027248036 -2.6891602862965 3.73840719569813 1.31909853328358 3.76710325587879 13.6147680889476
7.42760392969305 3.58210489099676 -0.312478811090642 -3.57968500310724 2.66080686395819 -3.3259218042547 1.94862577264959 1.29162999933416 1.84146234338934 12.088793962652
7.26120148572055 4.17180882367221 1.15279160412875 -3.48346366015348 3.4549881068143 -3.6298507603732 2.17518673810092 1.73457108410922 2.96661625775424 13.5139871683988
5.80558503757824 3.00018418918956 0.518148552287709 -4.39838968623768 1.71074880253185 -4.62203012813221 0.842899452556264 1.59305394779552 2.18379033695568 12.1289540637623
6.29510357596657 3.04596665122292 1.29863407828591 -3.61766574166038 2.94804623343728 -3.0876898505471 2.25389435508034 2.10597565390847 3.71269276358865 11.6407509110191
7.83057716543024 3.80743339711969 0.915254861658269 -2.886018484289 3.60558345968073 -2.85153934305364 1.79948929006403 1.666960031336 3.29416492635553 11.3116905992681
8.68839832652699 5.21669193614613 1.84459587443959 -1.94098189960826 4.04080673564564 -3.85365966450084 2.07084747661244 2.70072647441517 3.62489506114613 13.9429731022228
7.66999860243364 3.28409047560258 1.00653977827592 -2.89325956864791 3.27821774916215 -3.85942511125045 1.56658502058549 1.42589517073198 3.80060143904252 14.3298632665114
7.05955995212902 3.69081510197033 1.30648435245861 -3.48370157588612 2.89495385776867 -4.39861666072499 1.38150991093029 1.16229642521251 3.57764638553966 14.5154892314564
6.73447145115246 2.93422139774669 -0.127210487018932 -3.96424852718006 1.94651425968517 -5.76258646358143 -0.529916633259166 0.662672172893178 3.46465695988048 13.7318436015736
8.18433259617199 4.51416371952404 0.406337486613882 -2.38539148677479 3.95596955906261 -3.09050775874745 2.41814588199962 2.13859628330578 4.75340627323498 14.4483730662953
6.97932570197365 4.18262903907082 1.68668883063576 -3.38822991631248 2.97485487677834 -4.83576638481834 2.13181059577248 1.83173792578957 2.76369326331399 13.6418041489341
8.76339284723455 5.17121831720526 1.78042642419988 -2.01298101598566 4.22941057031805 -2.28229101354426 3.48866311853582 2.62481252496893 4.02503244226629 14.4933027440851
8.62952283512462 5.04772809635509 2.54061845432628 -2.11758848537098 4.10419610630382 -2.84673162807118 2.37381795536388 2.84133962284435 4.25809243809093 14.6516116012226
7.42927020679821 3.48621505390514 0.764010845531118 -2.92515236247669 3.22651523243297 -3.3007398258556 2.70995086323131 1.95375674854625 4.25742763172497 13.3542408336293
8.13733426007358 3.74380818280307 1.95841732892123 -1.97356280413541 4.42115059765903 -2.0700269612399 5.14115658673373 2.89920369061557 5.58413449200717 15.5025595751676
8.90230667807839 4.45168698050759 1.81659329154275 -1.81767451546409 4.62846482016824 -2.17809283516624 5.13551533438943 4.16860211112283 6.95699131705544 15.4035969994285
7.7084755377336 3.78713841004805 -0.163642458482222 -2.03985171751543 4.09913963838057 -1.67015414671464 5.02744335694747 2.66292423768477 5.65856976075606 13.3367185072465
8.94706131328236 5.41786648143421 1.35636783946644 -1.47543071400036 4.99542499889027 -1.57797740589489 4.48063637126576 3.28436828960072 5.6057841907848 13.2811072002758
8.46241013787009 4.72852055809714 0.550896809317848 -2.2798527024009 4.47259061119773 -1.13353617408059 5.11835877678611 2.2040111281655 4.00166432640769 11.7043749549172
8.43262611735951 4.99011265147816 0.796120990406383 -1.96143592487682 4.46753536571156 -0.766518246043812 4.67547737468373 2.22985302318226 4.3571103702892 11.8000644337047
9.66198965419423 6.10453554500233 1.59851786006581 -1.00561765323986 4.69713159907948 -1.01036313663829 4.82816454280507 1.91514154780995 4.21689268458973 11.2078718792308
10.381995084069 7.74116599776528 3.06641662337563 -0.41396343491294 5.39414298751138 -1.13119709274985 4.29066264846108 2.88271129348061 5.75641525008462 13.3533200047233
10.3273064526645 6.50682992068204 2.59467858401212 -0.717940625277432 5.76665085879239 0.651034060391513 5.91977471438321 3.75059193697843 6.77909249392423 13.8047727974978
9.71070518493652 6.48697986602783 1.69718494415283 -0.949682807922365 4.94814147949219 -0.404837226867677 4.92830123901367 2.67947521209717 5.12130489349365 14.3730303287506
10.4647386550903 7.52302865982056 1.2331955909729 0.860392856597901 5.61687498092651 -0.0300719261169426 3.97068815231323 2.6376088142395 4.43193464279175 13.186483669281
9.80532361810858 7.12585355585272 0.721056955510921 -0.68252847844904 5.14882089441473 -0.708703023737126 3.99776460474188 2.89053823297674 4.0638523275202 11.7690406019037
11.1871402870525 7.88170224536549 2.74698144305836 0.464381993900645 6.10837441791188 -0.567106424678457 4.27136689532887 2.19255238879811 3.86710721362721 11.0967219482769
11.0873533118855 8.02209719311107 3.45412787090648 -0.229754842411388 5.52565916668285 -1.44970647205006 3.21277388225902 3.23111685406078 5.28296335827221 13.3957563270222
10.9977336233312 9.28553965741938 4.17879298383539 0.70619872266596 5.76243594343012 -1.60579010790045 3.31098654920405 2.2017717664892 4.06184390241449 11.9556069677526
10.9661415360191 8.50046951987527 4.31006844260476 -0.11502043984153 5.04530461051247 -1.89722983620383 2.36305172660134 1.48565895774148 3.27072174765847 10.537216498635
9.13964394656094 6.13029698458585 1.97033051577481 -2.07664557370273 4.1060078534213 -2.63152190121738 2.35517720309171 1.54099968996915 2.8137543591586 11.8215535077182
9.20322675704956 7.07964391708374 2.94502325057983 -1.14148073196411 4.6914984703064 -2.62012033462524 2.91649026870727 2.50536508560181 5.63207025527954 13.7522444248199
8.86651140559803 7.34751421321522 3.62953192103993 -0.743562637675893 5.56212145198475 -1.99346345554699 1.802172721516 1.59029203761708 4.54423338283192 12.8465371738781
7.74678630828857 5.62841911315918 0.944773864746093 -2.37643890380859 3.49671001434326 -3.82942657470703 0.406390380859374 1.81870384216309 3.84610576629639 10.1088921546936
10.2127139264887 7.17414638345892 2.73186561411077 -0.141158372705632 4.7119815046137 -2.80696609670466 1.21308204477484 1.24106094186956 2.88091632669622 10.2273223096674
9.66795613548972 6.69645955345847 2.14122845909812 -0.895133235237815 5.16580941460349 -1.35049746253274 3.02166535637596 2.80089928887107 4.30959393761375 11.2415554740212
10.5610285282135 7.59367280006409 2.52015023231506 -0.477182340621948 5.77265362739563 -0.932662916183471 3.10150532722473 2.01906876564026 4.11372761726379 10.8714786052704
9.36015227057717 6.33780195929787 1.30819037177346 -1.05346772454002 4.62405112006448 -1.49256989739158 2.98351671912453 1.45545103766701 3.07825663306496 10.7684922478416
8.75130784294822 6.23576390526511 0.466866848685523 -1.50467550971291 4.20797097466209 -2.02502119757913 2.71919190666892 1.41272485039451 2.62488305351951 10.7554982878945
8.9948653567921 6.59523290287365 0.928809105266225 -1.08612924922596 4.19910424839367 -2.4119024883617 2.38331502567638 1.19602864872326 2.67926972996105 9.69333261143078
9.04403801831332 5.67343350323764 0.286215027895842 -2.16675166216763 4.06558819684115 -2.3922307881442 2.91753216656772 0.916979035464202 3.2841198054227 9.56381054791537
9.68797039552168 6.72553467317061 1.80067276521163 -0.846391443772749 4.27536034150557 -2.78083205656572 1.47522759004073 2.51027798219161 4.93411182923751 8.33425831361251
7.71581103584983 4.66561248085716 -0.739499785683371 -2.39263317801736 4.16341044686057 -2.4874493859031 2.56301047585227 1.28395106575706 4.14544322273948 11.0182764746926
8.30029610720548 5.34934166994962 0.288948336514558 -2.36240168484775 3.76381329623135 -2.21777888211337 2.24735001650723 0.415853777798738 2.91182450381192 10.4921720418063
7.94896417097612 4.48948293165727 -0.213938661055131 -2.44216818376021 3.44613366560502 -3.42143721147017 1.87731557325883 0.823098234696822 3.64193349318071 10.7435780091719
8.51941765871915 5.05997838107022 0.427344218167391 -2.11272154721347 4.04725731936368 -2.20035658749667 2.32082261172208 1.13522805300626 3.25934304324063 10.17476309863
8.49338847940618 5.16858512705022 -0.463581735437568 -2.28301876241511 3.19995147531683 -2.64730327779597 1.65546161478216 0.323922460729424 1.90715438669378 9.61402541940862
7.99301370273937 4.72583421360363 -0.318289435993542 -2.51397959102284 3.38815911899913 -2.52585665095936 2.62665303837169 0.0464986194263801 3.10558255802501 9.87154372822155
8.19010659131137 4.83245678814975 -0.785519400509919 -2.02285269823941 3.96009751233188 -2.46251181689176 2.06406136426059 0.594613274660979 3.10465165051547 12.1364099589261
7.64195603457364 3.98041123476895 -0.437426861849698 -2.64839869412509 3.60782212344083 -2.26727038296786 2.54039544192227 1.08110493746671 3.49520653811368 11.7365786465732
8.07922287854282 5.1045314875516 0.349829873171721 -2.47558287707242 3.70456143292514 -3.18145255175504 0.839259347048674 1.08552475842563 3.4503681269559 11.8041145411405
7.97890715165572 4.31743673844771 -0.419242338700727 -2.44221444563432 3.03934053941207 -3.12398667768998 1.1674638227983 1.54206709428267 2.87094549699263 13.102322621779
7.58594711477106 4.57445057088679 -0.505661886388605 -2.77196399515325 3.13533886129206 -2.96104709451849 0.825572091882879 0.971333581751043 1.97041805440729 11.8060150926763
7.78706965012984 4.41382250352339 -0.345062880082565 -2.29717507795854 3.38276514573531 -2.52729669050737 1.07602819962935 1.02052816911177 3.07014498277144 13.1825335936113
7.68389386263761 3.61171692934903 -0.678441342440518 -2.74564677151767 3.937514964017 -1.33713656338778 3.36202782717618 2.58891934481534 4.23286027041349 14.2544435891238
7.32014198303223 3.79321689605713 -1.48911170959473 -2.60517768859863 3.50808639526367 -2.58459358215332 1.6887523651123 1.11343116760254 3.57571239471435 13.753897857666
9.0889407417991 6.02175915457986 1.73913872458718 -1.50976454994895 4.36223042228005 -2.01138198158958 3.43824875571511 1.95323097922585 4.71769917228005 15.0797930977561
8.22768600637263 5.1201000993902 0.455477792566473 -1.97564594095403 4.11502845937556 -2.80552379434759 1.91540249044245 2.60972030813044 4.41673191243952 14.8698473756964
8.56566430872137 4.48950959985907 1.60216237848455 -2.89725778753107 3.96881295984442 -3.07277582341974 2.21542455499823 3.68315316980535 4.10051061456854 14.5564346486872
7.70050065300681 4.30934922478416 1.10288827202537 -2.7642858765342 3.84974114678123 -3.01767523505471 3.04004494927146 2.6369592406533 4.5817138411782 15.0547312953255
7.88326970013705 4.19798890027133 1.28000775250522 -2.9413762959567 3.93189183148471 -3.55907115069303 1.40335980328647 0.755809220400725 3.75520459088412 13.6051262942227
6.21940786188299 2.46018964594061 -0.752896482294258 -3.31531065160578 3.93633062189275 -1.64916914159602 4.2694166356867 3.53933889215643 6.52128011530096 14.8514748269861
8.34398507204923 4.73725461092862 -0.616411694613369 -2.61311961087313 3.83804749575528 -1.25839663418856 4.74516629305753 2.76128434267911 6.46306370821866 14.3784229668704
8.82839009545066 5.24924657128074 0.753747914054177 -1.39021876075051 5.39303872368552 -0.332073237679221 4.63388440392234 3.94725034020164 6.46720216057517 14.0779397227547
7.99599035436457 3.94629057103937 0.622206289117987 -2.29812375848944 4.97920950109308 -0.699880045110529 5.39281995946711 4.87222345525568 7.64828069860285 15.34998496229
8.03400343981656 3.4834510716525 0.679935637387363 -1.88284474286166 4.84657496539029 -0.999193009463223 3.65242880907926 2.72893828478727 5.78628939715299 12.7494794758883
8.34183453646573 4.17807149020108 2.09828805056485 -1.40389586361972 4.99658345309171 -1.67702628048983 3.55290650454435 3.93244122591886 5.47585820284757 12.587989321622
6.70097008618442 3.55917302044955 1.3679613200101 -3.06238040057096 4.01524010571567 -2.30552920428189 3.47912255200473 2.66853562268344 4.81102696332065 11.9639844027433
10.0218221404336 5.36147467873313 3.02008693001487 -0.623262717507103 5.7346245505593 -0.507805182717064 4.66189639351585 4.04189173958518 5.86744181893089 13.178160832145
8.59115723696622 3.93475083437833 2.8854563626376 -1.1988827792081 5.56992653933438 -1.37948771390048 3.493813792142 4.52846078005704 6.91702775088223 13.7858403119174
8.9875547062267 4.13169304240834 1.5835372578014 -1.59838756214489 5.15169254649769 -0.69519885670055 4.57533470500599 3.56541172374379 5.76971355785023 13.2790886532177
8.44564329494129 3.58833967555653 1.23625074733387 -1.85285867344249 5.22410379756581 -1.05270684849132 4.13993536342274 3.72181688655506 5.83395563472401 13.2858632694591
8.97331236925992 5.09987734881314 0.957534781369297 -1.57567215832797 5.43081664172086 -0.73960686596957 5.02515219775113 3.44428633776578 6.40987681475553 12.7863454732028
9.41956442052668 4.5060264414007 1.63024061376398 -0.756052797490899 4.83599870855158 -1.44606477564031 5.06802576238459 4.9297611063177 7.3080341165716 13.572123224085
9.09995515129783 4.32254750511863 1.51574761650779 -1.93898527838967 4.20552308342674 -2.57117979743264 3.7118163802407 3.20686871788719 6.53223187706687 12.5521751143716
6.67983324744485 3.12213690497659 -0.256273434378883 -3.14393632195213 2.72273333289407 -4.05764024040916 3.19158728339455 2.00074560858987 4.95749075629494 12.2015336296775
5.82186083360152 1.77366976304488 -0.869957403703168 -4.22991795973344 2.33997110887007 -4.25218244032426 2.08361963792281 0.882955117659137 3.82067923112349 10.3612361387773
5.55373053117232 1.02804712815718 -1.4692024751143 -5.46955724196 0.647990746931598 -5.69798703627153 0.0212836699052303 0.738879723982379 2.56886724992232 8.91401819749312
5.11044422496449 1.60848823894154 -0.898649059642445 -5.05511840473522 1.42506233562123 -4.37160667072643 1.01423851359974 0.948496020923962 2.98578373302113 8.83572498668324
4.01077485518022 0.27837682203813 -0.136534448103472 -4.90699266953902 0.897330526872114 -5.23993372483687 0.907565359635786 1.18817258314653 3.64678979353471 11.416801218553
4.01638695109974 1.99697681773793 -0.120842014659534 -4.43641666065563 1.77654072154652 -4.69948581348766 1.50477787364613 1.07754513133656 4.17380043376576 10.1097464214672
4.04810000332919 2.17237807187167 0.352462300387295 -4.03253029910001 1.84115744504061 -4.18286179629239 0.615382680025967 0.968997487154873 4.51176405819979 11.1147179690274
6.32166001579978 2.49328706047752 0.315593693473122 -3.5222111008384 3.16965672753074 -2.85678484656594 2.11253163597801 1.74895093224265 5.12822243950584 11.4919819571755
5.38876276883212 2.65015440854159 2.5493653384122 -2.88499135104093 2.35290079983798 -4.9848086270419 0.814521130648526 1.08395892056552 3.34642249020663 11.4825127688321
6.47780920375477 3.08309675563465 2.22260691035877 -1.80968927036632 3.89665247310291 -3.47351716648449 2.28214098323475 2.35771395076405 4.24239088405262 12.0475027691234
8.59481193369085 2.95757629221136 2.4095816785639 -1.02711914235895 4.36881114786322 -2.93966530019587 2.46845008676702 2.19344283884222 4.80847122018988 12.1176195318049
7.85794616179033 2.54031730131669 2.44750190214677 -2.04665970368819 3.82502150969072 -2.95599579377608 2.39814448790117 3.09881377653642 5.23577380613847 12.6009724183516
7.21837634173307 1.58248824206266 1.63084525195035 -2.55562096509066 3.92206210223111 -3.75973587903109 2.71498316851529 3.95536727038297 6.41030043688687 13.2042586239901
7.08192658857866 2.06667161421342 1.69722867445512 -1.7420165495439 4.39513516859575 -2.63573717637496 2.97082639174028 4.09607816175981 6.28513741926713 13.5791642709212
8.04383203333074 2.5136434728449 1.56582471674139 -1.83444765264338 4.32649823969061 -2.5344522302801 3.30527803247625 3.6831638509577 5.51612588709051 12.9576370412653
7.24148000370372 1.46936429630626 2.01002324711193 -2.0841177593578 4.06974996219982 -2.84681116450917 3.03022302280773 3.76240075718273 5.49010766636242 13.1850630153309
8.02292997186834 3.05554658716375 2.43643552606756 -1.71082800084895 4.34875375574285 -2.5226508920843 2.96270829981023 3.03172380273992 4.37700445001775 12.0645440275019
8.52268472151323 3.41779294447466 1.96361985640092 -2.27204641862349 4.20385518507524 -2.13299307389693 2.41662373976274 3.43353810743852 4.53447118238969 13.2512342019515
8.02926850752397 3.21502423719926 2.15926385359331 -2.22381948991255 4.17503571943803 -2.66754698319869 3.73796773390336 3.44754338697954 6.30130792097612 13.5293743653731
6.85965625589544 1.63368694132025 2.3282584363764 -2.21566112691706 3.59011356180364 -3.08399303609675 2.94716636484319 2.5685624296015 5.24122707193548 12.8416279966181
5.37344283190641 0.507854643735019 0.583065215024082 -4.16138630780307 1.87627047625455 -5.4150446024808 0.918939772519199 1.38992327776822 4.51573962298307 11.3571874531833
6.21340051130815 1.25579991774126 0.48569455580278 -3.82832941575484 1.90057244734331 -4.93158945603804 0.888303427262741 0.526090292497116 2.63135495619341 10.6993986649947
6.55369458632036 1.4230936570601 0.761447767777877 -3.45841612382369 2.79894910292192 -4.22991194291548 1.59401879744096 2.70850072340532 3.71827588514848 11.5814512772994
7.06368174119429 2.31180014176802 0.641084809736771 -3.17128358320756 2.93736185594038 -3.66809258894487 1.7875825361772 2.53731169267134 4.83655943437056 12.381868501143
6.5205962267789 1.68065234097568 0.147123059359465 -3.72514752474698 2.82019587430087 -4.34356907931241 2.05819292935458 2.22853823575107 4.76090784939853 10.8628732767972
5.37852780602195 0.258055851676247 -0.5988281510093 -4.97752459265969 1.6135856368325 -5.64983446814797 1.0422851302407 2.06586377403953 4.75192849419334 11.7567788817666
4.58135964653709 -0.160851695320822 -0.0537407181479708 -4.78822634436867 1.18479039452293 -6.02212450721047 0.564135334708475 -0.320224025032736 4.0752628066323 10.7773058631203
6.20291158502752 0.518851488286799 -0.0749080484563649 -3.87429693395441 2.39013883417303 -4.53733900243586 1.33615609949285 3.07729837244207 5.31425210779364 12.1065790349787
5.14245191053911 0.236598639054733 -0.347387643293899 -4.66050753159956 0.798446325822312 -6.09070429368452 0.281982092423874 0.971997885270554 4.25301423506303 11.4946695847945
4.83133252750743 -0.0463091503490105 -1.03897539485585 -5.05650774348866 1.59757360111583 -5.41968218196522 1.01828511844982 1.17932065616954 4.82425531040538 11.9482963908802
5.88219792626121 1.02431542656639 -0.598506381294943 -4.04269926764748 2.60235173485496 -2.84782927253029 2.55528027794578 2.23272855065086 5.71448285362937 12.5984307029031
5.48484536951239 1.04488202875311 0.809421747381037 -4.57620599920099 1.29699346368963 -5.08111169988459 0.377777307683772 0.401134699041194 3.95446607416326 10.7983143026179
5.96725283536044 0.802448376742277 -1.25921238985929 -4.26307667818936 2.61798106106845 -2.69197644320401 4.10584746274081 2.35605917843905 6.34285555752841 14.0420294848355
6.80048894882202 2.20906019210815 -0.387894153594971 -4.15363550186157 2.65720987319946 -3.14354562759399 2.51814031600952 1.29111051559448 3.83336496353149 12.0915184020996
5.90180818384344 1.49246446436102 0.652780931646173 -4.40273817235773 1.60907213037664 -5.22878988439387 1.07177583521063 0.961912553960627 3.50433484857733 12.5265430623835
5.65357976393266 0.966277174516158 -0.106181092695756 -4.22194571061568 1.9268332047896 -4.18192572160201 1.56962876753374 1.88547425703569 4.32840161757036 13.1593299432234
5.33669666810469 0.25931553407149 -0.255754427476361 -4.78927607969804 1.46316914124922 -5.42313189940019 1.11309818788008 1.91898731751876 3.44316772981124 12.5344386534257
6.12897455909036 1.61772406317971 1.01597082831643 -3.71334206841209 1.8542257569053 -5.27094208977439 1.39245856025002 0.709875705025414 4.58264696814797 12.9911228440025
5.46519216190685 0.750919662822376 0.398372970927845 -4.20418707240712 1.71198114048351 -5.42637411464344 1.28160508762706 1.78175386082042 3.86754926334728 12.1804507602345
5.32954905249856 1.38238833167336 0.785552241585471 -4.50031354210594 1.39110110022805 -5.96801259300926 0.493907191536643 0.839495875618674 3.56038878180764 11.4063989899375
6.088427994468 0.986441109397195 0.970615837790749 -3.43562844016335 2.60052726052024 -3.69005730368874 2.87872168801048 3.52704188606956 6.82941863320091 14.1370959021828
8.04314322905107 2.96305175261064 1.63259120420976 -1.94952587647872 4.35356612638994 -0.929077191786334 3.86162372068925 3.05102534727617 6.97810359434648 14.5138377709822
5.74855285124345 1.27934699492021 1.19852691130205 -3.15667099519209 3.27874236540361 -2.63539261384444 2.98522906736894 2.54139857725664 6.24996428923173 14.1429610772566
6.26590433120727 0.857115650177001 0.28635492324829 -3.91859731674194 2.55525007247925 -3.24701795578003 2.40501871109009 1.75380220413208 6.02189340591431 12.7466477394104
5.65673441453414 0.0248612837357953 1.22067923112349 -3.18288522200151 3.52127069993453 -2.49559884504838 3.41308970017867 4.67207521958785 8.06537050767378 13.8503293470903
6.40332742170854 0.858942465348676 0.25062795118852 -2.82644991441207 3.74742455915971 -2.0795093016191 4.26094575361772 3.70031972364946 8.24298139051957 13.554940180345
7.283830538663 2.01076115694913 0.20265568819913 -2.48640643033114 4.11926735964688 -1.88211642178622 4.16733254519376 4.88108338442716 7.7240103634921 14.3743969353763
5.47353193109686 -0.592995435541326 -0.149939328973943 -3.41078832799738 3.52573701685125 -3.38967779332941 3.06299039667303 3.54790326898748 7.39126130884344 13.7318584615534
5.51164701635187 -0.0597784215753734 -1.25541898554022 -3.97232267206365 2.53696039373224 -2.65951368158514 3.29946592504328 3.54214456731623 7.8596246545965 13.1651981180364
5.72148448770696 0.670580213720147 -0.696994478052314 -3.66696136648005 2.99819404428655 -3.04797523671931 3.92101127451116 3.85278827493841 8.04446632211858 13.9526849443262
5.59836968508634 0.332902041348543 0.605681506070223 -4.10107699307529 2.20633515444669 -3.83553973111239 3.26239594546231 3.80907353487882 7.73603829470548 12.2244516285983
4.51581539674239 0.153478284315629 -1.7639106317 -4.52206263975664 1.67539753480391 -5.44753299192949 2.377033849196 2.28765167756514 6.36660446687178 13.7940036253496
4.1439151503823 -0.592676188729026 -0.968660380623557 -5.44285204627297 1.35737797997215 -5.49521067359231 1.55995938561179 2.57164094231345 5.37772271416404 12.127987835624
4.8754673350941 0.0273123134266235 -1.07151123393666 -5.07278343547474 1.01935676227916 -6.71048447002064 1.04257110248912 1.04906180988658 4.63080505024303 11.7590155948292
4.65747976303101 -0.715717792510986 -0.515575885772705 -4.71750688552856 1.57702779769897 -5.80349397659302 1.73792600631714 2.1727557182312 5.39624547958374 12.3688306808472
4.32899759465998 -1.15070630853826 -0.170542734319515 -3.80868818109686 1.88108919317072 -4.48678113763983 2.35129163915461 2.72108553106134 5.59204576665705 12.8213443582708
4.75853988474066 0.622596471959895 -0.0366385286504567 -3.77156284505671 2.38214656656439 -4.35137012655085 2.56741115396673 2.8820893461054 6.03423377817327 13.3504898244684
5.02260116230358 0.981583629954944 1.28473571430553 -4.03679176677357 2.21527675281871 -4.76123329509388 2.62472633015026 2.08760932575573 5.29305556904186 13.0724392284047
3.28046932220459 0.499777221679686 -0.407498931884767 -5.11279830932617 1.07791366577148 -6.15078125 1.63127937316894 1.25081672668457 5.08308067321777 12.8672193527222
7.39511556625366 3.15623254776001 2.3724009513855 -3.11010293960571 2.51833505630493 -5.22374658584595 1.6405312538147 2.15054483413696 4.80046529769897 11.9848477363586
6.08043069839477 2.8219801902771 1.05688066482544 -3.02748517990112 2.02686948776245 -5.32080869674683 1.13662309646606 1.31329889297485 4.18647260665893 12.7193128585815
6.91297786886042 3.81071727926081 1.53225486928767 -2.9747183973139 2.7497336214239 -4.31285697763616 1.64974373037165 2.10376804525202 4.02320163900202 12.3483135049993
5.91054495031183 2.27943094426935 -0.00765935724431799 -4.82624952142889 0.81442888433283 -6.42465535944158 1.11482675725764 0.731163579767401 3.73407991582697 11.5500093286688
4.97478346391158 1.50108580155806 -0.194505171342328 -4.95952172712846 0.455662293867633 -7.05601640181108 0.527788682417437 0.179167314009234 3.37617926164107 10.9666901068254
4.13462788841941 -0.436257769844747 1.21420724175193 -4.43249647834084 1.6556058623574 -5.41563933112404 1.6562972762368 1.17169434807517 3.86049515984275 11.2267156340859
3.4630917635831 0.0396203127774335 0.699545773592863 -4.87007435885343 1.39225283536044 -6.01252850619229 1.47056094082919 1.70319643887607 4.65974512967196 12.6494669047269
4.6308745470914 0.315575512972746 -0.354310122403231 -4.92338475314054 1.50174799832431 -5.20547970858487 2.16256132992831 1.76975241574374 4.60758772763339 12.0819000330838
4.19895248413086 -0.872067642211913 0.866757202148438 -4.08091659545898 1.89360408782959 -4.98914451599121 2.58356075286865 1.91252784729004 5.17154769897461 13.1889398574829
4.333625906164 -0.822435266321357 -0.510364419763739 -5.15128505880183 1.85854636972601 -4.39570987874811 2.59721862619573 2.78083526437933 5.18016731088812 12.7058359319513
3.84313631924716 -0.99595975008878 -0.79891156283292 -5.59256123629483 0.560335644808681 -6.22949551669034 0.76503992947665 1.98662424954501 4.04186774167147 12.3380999651822
5.0174652966586 -0.302854832735928 0.473252955350009 -4.3534949389371 1.97922295657071 -5.00809508236972 2.00752228823575 2.27744549837979 4.53313511935147 12.8671996029941
5.70745227987116 0.182016832178288 0.797211152856999 -4.54370261972601 1.42030761892145 -5.77811004465277 1.52848671132868 1.78951690847223 3.87935684377497 11.7965836351568
6.15197720961137 1.15500417189165 1.9272648377852 -3.43438944383101 2.71011033491655 -4.7439998106523 1.9023272080855 2.66627088026567 4.49875417189165 12.9626146836714
6.21026444001631 1.46143459840254 1.62951778932051 -3.37660861448808 1.95190643830733 -4.72699428038164 1.97267078919844 1.63810181184249 3.64145779176192 11.7461669401689
7.52422484484586 2.60235938158902 4.17356738177213 -1.78153172406283 2.8023849400607 -4.73880329999057 2.00399931994351 2.53100642290982 4.59050425616178 13.0264840993014
7.35453863143921 2.57703943252563 3.03671617507934 -2.93836526870728 2.67643995285034 -4.64935426712036 1.74764795303345 2.56962175369263 5.13368196487427 14.2462687015533
6.19916000366211 1.01051273345947 1.54895153045654 -3.21058902740479 2.79532566070556 -4.37214336395264 2.70344486236572 3.50619258880615 5.27806129455566 14.3157047271729
5.74091203862971 0.395770627802069 1.56565530950373 -3.82970849817449 1.41363294774836 -5.33099786585028 1.74949987584894 3.20925386602228 4.51556738073176 13.4278589075262
6.28593324314464 0.845643745769156 0.925931679118765 -3.50409532893788 2.18398069034923 -3.7765982281078 2.78944657932628 3.74038194309582 5.68299840580334 14.6891796458851
7.25367822647095 2.31523790359497 2.23907651901245 -2.11041173934937 3.56141557693481 -3.23070440292359 3.43168439865112 3.84916772842407 5.57235422134399 14.9990188121796
3.87139663696289 -0.602026367187499 -0.269098663330077 -4.72840919494629 1.1311393737793 -4.99658432006836 1.37951812744141 2.20245132446289 4.75182685852051 13.4355932235718
5.37376148917458 1.01243050315163 0.123668982765892 -4.29594008705833 0.749853446266869 -5.62495391152122 1.47283203818581 2.1587909004905 3.42429764487527 12.2994168541648
5.50232192819769 0.980910032445735 0.548296659643 -4.10777595693415 1.32095023935491 -5.18680122548884 1.70553752725775 3.02326556986029 4.94445201700384 14.4178120786493
3.86440584876321 0.0370266220786348 0.0454742691733614 -5.17631413719871 -0.387457630851053 -5.94808079979637 0.642058589241721 1.91954539038918 4.17453119971535 13.1701342842796
5.7895546392961 2.13511757417159 -0.537580446763471 -4.45531459288163 0.779027982191607 -5.98444171385331 1.93183331056075 1.03566174073653 3.87674526734786 12.81546644731
6.03795886473222 1.52150035337968 -0.587407346205278 -4.38540005250411 0.263417009873823 -5.13809895081954 1.86151099638505 1.24487567381425 4.10250735716386 12.4010140939192
4.79322951923717 -0.066785396229136 -1.97224193919789 -5.48403889049183 -0.303840221058238 -5.20248752940785 2.05849975239147 1.47984546314586 4.56701034199108 12.9836711276661
5.0467643217607 1.36571878953414 -1.37757115797563 -5.35309796766801 0.135919518904252 -5.94373326735063 1.73796267075972 1.05692095323042 4.37259668870406 12.7056092695756
5.77442980679599 2.16095591458407 -0.85314797488126 -4.04616402712735 1.15825415524569 -5.00464676943692 2.91783381375399 1.53546477231112 5.10674620541659 13.0836191264066
5.51542804024436 1.10363051674583 -0.431590583107688 -4.63344147422097 1.64877459786155 -4.48282768943093 2.57552191994407 1.79179618141868 4.9174017646096 12.7987990119241
5.1836405580694 1.40600307637995 -0.651142996007746 -4.73284808939153 0.689595300501043 -5.77358905618841 1.45871074849909 0.821156579797918 4.23635395223444 12.6099296396429
4.75426310625943 1.21612185564908 -0.364808854189786 -5.36263256939975 0.360080901059238 -6.57768612774936 0.273344221982089 0.362041655453769 1.96240443316373 10.7637612256137
5.34739097248424 2.41405471454967 0.598540150035511 -4.29681507457386 1.04001124988903 -6.27476993907582 0.486849628795277 0.92867168079723 2.95794757496227 11.8984163631092
4.48653641614047 0.660761269656096 -1.4031101140109 -5.63993796435269 0.169073494997892 -6.33357390490445 0.743467721072111 0.407604607668791 3.46078053387729 11.5390514460477
5.29450801502574 0.491475139964709 -0.901518787037244 -4.80876060832631 1.03645423542369 -6.84854599345814 0.0769129146229126 1.46099570881237 3.03863719593395 11.3458304752003
5.75064499594949 2.12871582724831 -0.433112786032936 -4.19234053871848 1.25409538962624 -6.18492285988548 0.133743598244408 0.616003348610619 2.78222592093728 11.2840059540489
5.00117273330688 1.0165020942688 -1.71515111923218 -4.82057790756226 -0.07482557296753 -6.24375371932983 0.425826740264892 0.750362110137939 2.24822206497192 10.715528678894
5.50842973535711 1.23784753626043 -1.38326719457453 -3.76790121251886 0.703173845464534 -5.94797971898859 0.848304002935237 0.387353151494807 2.71495553796942 10.7509562665766
6.18919566761364 1.94582084308971 -0.126164401661267 -4.32949348796498 1.23634818683971 -5.6652402531017 1.29248717914928 0.596888576854358 2.92476371418346 11.2196703303944
4.1765100479126 0.993795585632324 -2.2138994216919 -5.99936466217041 0.161293220520019 -7.06159572601318 0.496751976013183 -0.533757972717286 1.97949619293213 11.0041296005249
2.64810506647283 -0.242967206781561 -1.75962598974055 -6.85199125463312 -1.84738882238215 -7.62604482824152 -0.623721677606756 0.012821596319025 1.30442468469793 9.33725015466863
3.59884882840243 -0.169790736111729 -0.586815348538487 -6.06133126345548 -1.13624619570646 -7.02073334780606 -1.10409020510587 -0.395502558621494 1.84609938534823 9.80631352337924
4.31830900365656 0.132705861871894 -0.919513528997246 -5.80820257013494 -1.06809598749334 -6.27563268488104 -0.0285051519220509 1.00606554204768 3.35595815831965 11.0855547731573
4.8119987747886 0.718676020882345 -0.845132420279764 -4.64961201927879 0.34071581580422 -5.50787312767723 1.40402071692727 1.67354433753274 4.21619551398537 12.1731709740379
4.31983783028343 0.102082512595437 -1.61754296042702 -5.77373001792214 -0.502829291603781 -6.02051995017312 0.978522560813211 -0.169491507790305 2.56869914314964 9.02884604714134
5.55329251722856 0.797892813249067 -1.00515245957808 -4.58654284043746 -0.0486457304521046 -5.17144083543257 1.03924870924516 0.809155706925825 3.48737740950151 10.3713972611861
5.61567256233909 1.51629969856956 -0.843369033119895 -4.78679707267068 -1.29614689566872 -6.89631512381814 -0.187185790322044 -0.302307631752708 1.82467982552268 9.02157351753928
6.0280834978277 2.48972004110163 -0.0299285108392873 -4.11136657541448 0.284934694116767 -6.36020881479437 -0.643829649144951 1.01259010488337 3.57323711568659 10.9953233545477
3.64180365475741 -0.415520754727449 -0.90566739169034 -5.59683522311124 -0.860739794644442 -6.43375119295987 -0.419432726773348 0.973441037264738 3.39834013852206 10.2484168139371
3.68937742059881 -1.24263227636164 -1.72731054479426 -6.4621528452093 -1.55816877538508 -7.27722395116633 -1.96363294774836 -0.0147727792913273 1.85876905267889 9.36651670282537
2.9669078133323 -1.11433570168235 -2.64951865456321 -6.24254576943137 -1.75896804115989 -7.62118308327415 -1.88172690651633 -0.246101067282936 2.20704300620339 9.11518700339577
3.30797992186113 -0.853860516981644 -2.75347675843672 -7.13607372804121 -2.43747486634688 -7.65043415589766 -2.10398449464278 -0.439040799574418 2.07397590117021 9.20634875731035
4.07891045483676 -0.177337065610018 -1.57700862017545 -5.88790835467252 -1.04541148272428 -6.29622210589322 -0.710299864682284 0.553536042300138 2.6373439875516 10.1574798670682
4.79399022189054 1.55504139986905 -1.79581919583407 -5.08820048245517 0.0629206570711993 -5.37469187649814 0.369587984952059 1.18851765719327 4.34565266695889 12.0301643284884
4.35451965332031 0.336641120910645 -2.50322170257568 -5.39806003570557 -1.29194278717041 -5.54582996368408 0.0747068405151374 0.503927040100098 3.39170818328857 12.7343357086182
5.8689004464583 0.606293825669724 -0.708271832899612 -3.97805676026778 1.44351306395097 -3.3269813971086 2.3157416863875 2.70214190916582 5.15340342955156 12.4873234315352
4.6803900718689 -0.110331821441651 -1.73323564529419 -5.69067316055298 -0.759646701812745 -5.98308115005493 0.438671779632568 0.183541011810302 3.26041765213013 10.9408776283264
5.68741718639027 0.66528812755238 -1.8759239543568 -4.08763965259899 0.480736888538708 -5.94386943470348 -0.0962646831165657 -0.624249302257191 2.35822025645863 9.08174053538929
5.57835815603083 1.12831066304987 -0.693981664830989 -4.98108531778509 0.333867532556706 -6.32556011026556 -0.859817999059505 -0.104506033117122 2.47947261983698 9.52302787954157
5.35673379031095 0.949605456265537 -0.316494473544033 -5.27602244290438 0.708312502774326 -6.90164042386142 -1.70075083645907 -1.32608080777255 1.20066212740812 9.64686059084806
4.61999477039684 1.21225608478893 -1.46639763225209 -5.82495437968861 0.105007778514516 -6.09667145122181 -0.881873477589 -1.18247734416615 2.1482721675526 9.06175101887096
5.82689227190885 2.35904254046353 -0.790798768130216 -4.72179852398959 1.23460902300748 -5.50963269147006 -0.218382462588224 0.518657103451815 3.06136836138639 10.336450472745
5.58668207688765 1.13195681138472 0.422938104109331 -4.9113037629561 0.00610231919722182 -6.24638867811723 -0.696974997086958 0.0655219511552296 3.44198584123091 12.2602517561479
4.58073886524547 0.374066196788441 -0.809531367908825 -5.13847652782093 0.829510532725941 -6.54024235118519 -0.797181285511364 1.10038074146618 3.32018169056285 11.5801714290272
4.65997122851285 1.53709887591275 -0.354046830264004 -4.94291783246127 1.25255107012662 -5.27446652325717 0.646687498959629 0.660885802182285 3.86327647295865 12.7978730115024
5.1581596547907 1.21745721643621 -0.649154264276678 -4.52940138036555 1.19323961084539 -6.09248693639582 -0.570893842523748 -0.124610502069647 3.0697864705866 11.3534378225153
3.40068786794489 1.28061359578913 -0.351725881749932 -5.28707820718938 0.397001916711982 -6.8945820981806 -1.1885102445429 -1.15869838541204 1.23580234700983 10.9175879305059
4.51753637140447 1.20608732050115 -0.567022115534002 -5.36469057256525 0.554645746404475 -5.71848657781428 -0.0906007593328297 0.679681986028498 3.68055269067938 12.3224250966852
4.53487828861583 1.5088811267506 -0.0980391155589722 -5.35219332088124 0.657913719524036 -5.83624407161366 -0.0988878857005737 -0.172349418293347 3.01249459873546 12.6898198474537
6.8554200519215 3.26313966404308 1.55632203708996 -3.50295263637196 2.91480344425548 -3.53748518336903 1.95401853214611 2.07016175876964 4.88702100406994 14.623005806316
6.10355763001876 3.58560947938399 1.62415318055587 -4.05264087156816 1.45363812013106 -5.55871386961503 -0.492279009385541 0.755100293592974 2.80838207765059 12.4921904043718
4.25636379935525 1.82593052603982 -0.89017493508079 -6.62893302223899 -0.238155434348368 -7.11539847634056 -2.4354344107888 -2.8967381217263 0.505691458962179 8.75916474082253
4.96948472803289 2.15233842676336 0.604195993596857 -5.4248948877508 0.343697946721857 -8.31428583318537 -3.5981241052801 -2.05974252874201 1.09712163751776 9.58634511774236
3.40765494433316 1.38660163012418 0.498524847897617 -5.75063210400668 0.628617468747226 -7.21838074597445 -2.52468949231234 -1.40973549756137 1.21772879687223 10.5180913838473
3.32303363626653 2.28396636789495 0.253984754735772 -5.38334816152399 -0.87423103505915 -8.75415580922907 -2.7119328325445 -0.95999878103083 1.96514255350286 11.0033586675471
1.00953019749035 -0.776284087787975 -1.48717199672352 -7.79574285853993 -3.18983732570301 -10.4111164699901 -5.74987303126942 -1.55411039699208 0.747050415385853 10.3986374248158
2.60168528990312 0.922190432115034 -1.60132908387618 -7.30607342286543 -2.49693607850508 -9.69372677369551 -3.69752239747481 -1.64581226869063 1.53244662718339 11.6459291024642
4.10362430919301 0.568717921863904 -2.17510226856578 -6.89481357227672 -1.91860583912242 -9.17376521717418 -3.27643588672985 -1.90444186817516 1.41246029246937 11.1004075657238
4.08946093645963 2.06442793932828 -1.0073017207059 -6.43479004773227 -2.73857727917758 -9.86364785107699 -4.65307274731723 -1.44855538281528 0.953160849484529 10.0264969739047
5.03293989354914 1.21384523565119 -1.89486219232733 -6.35731794183905 -3.33525373285467 -10.3799772435969 -5.49952604120428 -1.52173139398748 1.19385622197931 10.7479357546026
4.85327561985363 1.153904281963 -2.4840180050243 -5.5454193722118 -2.38056913722645 -9.65576521266591 -5.47730795253407 -0.812760985981335 1.33648141514171 11.7793868411671
3.93337339054455 0.882120071757925 -1.4726353298534 -6.56318098415028 -1.82578283656727 -9.20545774806629 -2.13195616115223 -1.0615311275829 2.46299165378917 12.6061353076588
5.04453739686446 1.91129288239912 -1.5009166284041 -5.86376681761308 -0.874755053086716 -8.57223239378496 -3.495400576158 -0.101334719224411 2.28585037751631 12.1598204092546
4.51843673532659 0.639430349523369 -2.81762951070612 -5.76854770833796 -0.78614681417292 -7.65514438802546 -1.74892681295222 -0.552576715295967 3.24208289926702 12.8617671186274
4.57527209628712 1.28968573917042 -1.23232124935497 -4.87174843441356 0.334012521396982 -7.14176796566356 -1.17531822811474 1.10879660953175 3.96439696658741 14.3859076629985
4.54581683765758 0.113911091197622 -1.66888004649769 -5.40985065806996 -0.480250896107066 -7.73656803477894 -1.42729717601429 -0.137780727039683 3.34762614857067 13.4657797206532
4.78372096581893 1.53471087975936 -0.150250439210371 -4.59387684301896 0.179074283079668 -6.71952152685686 0.22904300256209 1.01100444360213 4.52336406274275 13.8911340193315
3.51767653551969 -0.510396775332364 -0.68146878155795 -6.02860814007846 -0.606338318911465 -7.31211453351107 -1.49004918011752 0.1071664723483 3.65285796252164 13.2364689740268
3.85161750533364 -1.03195698044517 -1.61529094956138 -6.50703556320884 -1.53243572495201 -7.02026111862876 -2.87720234177329 -0.609271357276224 2.96878974654458 11.9797288677909
3.37033887776462 -1.09869436350736 -1.52680067149075 -6.60649541941556 -1.48636488047513 -7.52260831919583 -1.23848013010892 0.146253069964324 3.92467161091891 12.8491382208737
3.2894831050526 -1.01510330546986 -2.65963264812123 -7.32934852946888 -2.32825561870228 -8.81306549419056 -2.04179474223744 -0.468497241627087 3.86868671070446 12.1010280002247
4.47189585945823 0.175350830771706 -1.33039219596169 -6.46651394583962 -2.39454968192361 -6.9917577049949 -1.71057827689431 -0.206401183388451 3.87310664437034 11.6999832846902
4.15971273942427 -0.329184584184127 -2.07672219709917 -6.45789628462358 -2.4039946122603 -8.16276460127397 -2.54377465681596 -0.636073164506392 2.67430967851119 11.5334238485856
3.58600943305276 -0.140638897635721 -2.22459084770896 -6.10965020439842 -1.04228837273338 -8.15955598137596 -1.84801156304099 -0.725807736136698 3.5453857681968 13.1972588799217
5.75592901056463 0.736157434636898 -1.38951967412775 -4.71441744024103 -0.516415578668767 -7.93610475713556 -0.953137380426579 0.150956171209163 3.29075338190252 12.7623987371271
4.96596128723838 0.202259848334574 -1.47368161895058 -5.72566526152871 -1.11996190764687 -7.79497258879922 -1.16032521941445 -0.315602471611715 3.54964144013145 11.5917456843636
3.96931979439475 0.059942696311257 -3.09466698386452 -6.24936440207741 -1.24315407492898 -7.72468140342019 0.0722527243874289 -0.621341254494407 3.08666941902854 12.5450138785622
4.65288788188587 0.668739856373179 -2.51868766437877 -5.99815887104381 -1.50665420185436 -8.82403319965709 -1.36106246601452 -0.634025036204946 2.37130123485218 11.7495628010143
4.01674262393605 0.0868262421001091 -2.55816849361766 -6.74904068600048 -1.54896362911571 -9.17406471859325 -2.86994942318309 -1.6948605407368 2.31015769351612 11.3746337066997
4.40740776928988 0.080330857363613 -1.00580691424283 -5.43220423785123 -0.725462904843418 -7.49156092730436 -0.311905852231114 0.344975480166347 3.37968254956332 13.0151338663968
6.12767660834573 1.43156111457131 0.195187213204125 -4.50913560173728 -0.0944036223671638 -7.46550309441306 -0.75282799980857 0.905089022896508 4.29381430365823 12.7308708451011
2.58569497195157 -2.06233435544101 -2.25272780331698 -7.34241896542636 -2.4786341753873 -7.85890227231112 -1.33064299496737 0.107095423611728 3.8504673871127 12.8932363423434
4.41720969893716 -0.490602419593117 -1.92808906815269 -6.05829040787437 -1.00102226517417 -6.09981910965659 0.0903454563834458 0.49222381331704 3.87578208663247 12.4062367222526
3.63342257412997 -0.862414637478913 -1.82810906496915 -6.40555314150723 -1.2122090252963 -5.54380158511075 0.0884329882535084 1.89573450955478 5.01936121853915 13.5259391871366
6.01191561005332 1.11679975769736 0.130891249396583 -4.39254815795205 0.611411497809669 -5.60180337645791 1.33290807984092 0.537068770148537 3.88956777832725 12.5426053263924
4.43912011493336 -0.274118601192129 -1.57717150341381 -5.86840265880932 -0.9385282386433 -5.20492952953686 -0.535238443721425 -1.51265734325756 2.61908990253102 12.4459736954082
4.06345189701427 -0.926474441181529 -1.91738211024891 -6.04409300197254 -1.41179930080067 -5.46094786037098 -0.162804473530162 -0.267834533344615 3.23864663730968 11.7159067500721
4.90314433357932 0.468727562644265 -1.69135048606179 -5.36091568686745 -0.723098304054954 -6.51044419028542 1.48272940895774 -0.235496070168235 3.65252635262229 12.4796538092873
4.50835003852844 -0.198058462142946 -2.53777441978455 -5.64398322105408 -0.454675054550172 -7.38209662437439 0.58514847755432 -1.35564551353455 2.7100311756134 12.0922852993011
3.83336283510382 -0.148441058939152 -1.81002209836786 -6.15977833921259 -0.540952426737004 -5.85584996396845 -1.01245091611689 0.17171694582159 3.42735792940313 11.20504786318
3.99926840175282 -0.888980995525014 -1.70438779484142 -5.89991010319103 -1.05845845829357 -6.46610845219005 0.026977409016002 -0.444055687297475 3.05913530696522 11.7413018833507
3.40262501456521 -1.03298194191673 -2.29539878151634 -6.89705855629661 -2.13534171364524 -7.69135291359641 -2.24357993386009 -0.735092232444071 1.86268322684548 9.28910153128884
3.17467807422985 -1.51493908275257 -2.40863109935414 -7.2110088001598 -2.53305889476429 -8.49396015514027 -1.57066990245472 -0.531737102161753 2.73851703297008 9.63703321110119
2.07096791700883 -1.38038515611128 -3.91218637986617 -7.29295801682906 -2.09537767930464 -8.2095458464189 -1.75779604478316 -0.192652459578081 3.18269181685014 10.4983389420943
4.39242936914617 -0.167063695734196 -0.773903829401188 -5.74361704046076 -1.17512605840509 -7.38466356450861 -0.085156423395329 0.368462579900569 3.23796274011785 11.9243650609797
4.18713056390936 0.136183374578302 -0.390128499811347 -5.60351312810725 -0.539737111871894 -6.95158327276057 0.0735899144952938 -0.101266271417792 1.95231878107244 10.069869630987
4.56779603091153 1.07394913760098 -1.1991908160123 -5.54345580014316 -0.367232045260344 -7.31454344662753 -0.74734946164218 -0.386250218478118 2.13862923708829 9.05832795229825
4.89499121579257 0.986665066805752 -1.62272328463468 -6.51378888216886 -1.33239239779386 -8.42312497225675 -2.50396985140714 -0.61828297701749 0.960957821932706 8.53523665341464
6.84368535822088 3.19795533960516 0.691471307927912 -3.94804742986506 1.10247632806951 -5.89568689519709 -0.307170659845525 0.0469820195978343 1.91121980493719 9.29181405847723
4.54904085506092 0.979880393635142 -0.541933952678335 -6.14645284305919 -0.851059852946889 -6.94567578922619 -1.17422193180431 -1.33812802921642 0.784012855182993 8.65012461055409
4.95131422389637 1.54032923091541 -0.887331711162222 -4.89774202000011 -0.108401047099722 -4.79900239597668 -0.0176474918018705 -1.09812997471203 1.3374302517284 8.85103536952625
6.42932994148948 2.32076937935569 -0.0648211739279994 -4.53691857077859 0.385665962912821 -4.64567558982155 0.125043938376688 -0.58336250998757 1.8885422446511 9.86908919594505
5.95367879000577 2.21556157198819 -1.0148604479703 -3.9360316363248 -0.172947224703702 -6.88554793271151 -1.00997954281894 -3.04074126156894 0.00466126528653277 8.53725976076993
6.25605285817927 2.60471141988581 0.671054727380927 -4.44807063883001 0.354940301721747 -6.25493823831732 -1.73997318094427 -1.36180507486517 0.319784051721747 8.44338405782526
6.96473054885864 3.1923134803772 1.71191244125366 -3.32651491165161 0.626594829559327 -5.91816301345825 -1.06985826492309 -0.824680042266845 1.30619268417358 9.01196603775024
6.466802258925 2.29344715638594 0.559343953566117 -4.53908858732744 0.071814198927445 -6.40846381620927 -1.91205726103349 -0.380088190598922 1.17045654817061 8.80105461640791
7.77878329537132 3.27682444832542 1.63374469063499 -3.42203285910866 0.157625649192116 -6.86878731467507 -1.54602959372781 -0.744105841896751 1.431933853843 8.93252513191917
7.74989548596469 4.29057637127963 1.76597348126498 -3.09432944384488 0.748228463259611 -6.31566771593961 -1.31239279833707 1.43442192944613 1.03308525952426 8.89435807141391
7.75923080444336 3.78846282958984 1.78855247497559 -2.72633247375488 1.23725814819336 -6.62343673706055 -1.78958778381348 2.18308849334717 1.76418418884277 9.4800931930542
7.8473782712763 4.61201621835882 3.84319259470159 -1.4404053514654 1.76192428415472 -6.7072510545904 -4.09479187185114 2.63255454843695 1.8483662778681 9.1620059186762
7.98100348385898 3.8746583071622 2.90277262600986 -2.36290577975186 2.22726317319003 -3.58856610384854 -0.804840365323152 0.529325207796965 3.24589320096103 9.16029997738925
7.86157847317782 3.92120409878817 1.67605639371005 -2.34868954745206 2.27634478482333 -3.97652577486905 -0.876201144131748 0.992180356112392 1.62578917416659 9.41145468625155
8.30367294658314 4.39022556651722 2.18417278636586 -1.6766355861317 2.73353401530873 -4.92188438068737 -0.228090130199085 2.78060928691517 4.13538566936146 11.3286553989757
8.83389880440452 4.82188155434348 3.63572337410667 -1.70547459342263 2.81000926277854 -3.11375782706521 -0.338226058266379 2.91607215187766 3.31692626259544 9.8042986609719
7.17969600504095 3.03610889261419 2.83277217691595 -2.08414180929011 1.77904884164984 -5.04402454549616 -1.67074497396296 1.9262170011347 2.87806407755071 9.83641568964178
7.3512655691667 3.88872112794356 2.0662256674333 -2.62643275694414 1.977450986342 -5.53619037107988 -0.837097506089645 1.77425255341963 2.41722740693526 10.2971140341325
7.65295186476274 4.25620522932573 2.27096047834917 -2.48182615800337 2.55506482557817 -4.88529715104536 -1.00781187577681 2.25587048964067 3.5315882249312 11.0856868310408
7.92246891368519 4.14533687938343 3.37639309276234 -1.60841678272594 2.57272411693226 -4.91452907215465 0.201708568226206 2.47346187938343 3.722059024464 11.1145103107799
8.17614141811024 4.05520597804676 3.54460398067128 -1.98696740757335 2.52047697414051 -4.87909730564464 -0.00780328403819652 2.34870401729237 4.19922319759022 12.1970650326122
6.89030332565308 2.53069372177124 1.482066822052 -3.09821729660034 1.48875970840454 -4.54227666854858 -1.71778135299683 1.50220937728882 2.89704675674438 10.3418933868408
6.5863750631159 2.68782789056951 0.781858270818535 -2.39698427373713 2.06995851343328 -4.98391740972346 -1.1816331690008 3.22378045862371 3.42293912714178 10.9527052099054
6.09497909545899 2.09101943969727 -1.54675407409668 -3.55078620910644 1.1929443359375 -5.86585731506348 -0.736020278930663 2.76780109405518 3.38483982086182 11.2483261108398
7.87781787352128 4.41109252409501 2.41993689970537 -2.54048752351241 2.61572432951494 -4.42045998139815 -0.230226750807329 1.64921546415849 2.35968184904619 10.4757592721419
8.24436875256625 3.97803803357211 1.20335884961215 -1.99861411181363 2.8310472575101 -4.02296904650601 1.92432518872348 2.1503717509183 4.07539101513949 12.0132038203153
7.58442069833929 3.59793998544867 0.319130438024349 -2.73460720235651 2.36094333475286 -4.2807841127569 1.1075215513056 2.28610183542425 3.20247699564154 11.4189143354243
8.25424536791715 4.07399424639615 1.72830447283658 -1.67213478955356 3.33862074938687 -2.87966004284945 1.38803824511441 3.2304798039523 4.43686732378873 12.6828857335177
7.42810560573231 3.64121271480213 1.19284273494373 -2.64754651676525 2.21958185542713 -5.02090810428966 0.0803282390941256 2.91691233028065 4.02786184657704 12.3766629825939
5.07549047470093 1.23218297958374 -1.67895936965942 -4.70767831802368 0.269111156463623 -5.87556314468384 0.818723201751709 1.09501028060913 3.47896528244019 11.864414691925
6.96681175231934 2.64357814788819 0.203002548217775 -3.22684326171875 2.11128482818604 -3.1047061920166 0.880853271484376 3.44132671356201 5.28872928619385 14.1103588104248
6.72186942534013 2.4080829186873 -0.122022672133014 -2.72276691956954 2.07796760038896 -4.22783283753829 1.25889964537187 2.74527163939042 5.43089099363847 13.9240130944685
6.21676008051092 1.84368173425848 -0.476056653803045 -3.831941205805 0.644714754278009 -6.6135459726507 -0.716746885126287 0.987993639165705 3.02604905908758 11.4441122228449
5.85480133403431 1.35017601359974 -0.586627804149281 -4.42710097919811 1.2037126194347 -4.11752112995494 0.370020068775524 1.60821167338978 4.18718353618275 12.4580117832531
5.66144862608476 1.32318511442705 -0.88407501740889 -3.54637131257491 1.12280860380693 -4.94625458283858 0.348110346360642 2.05300345854326 4.41763606504961 12.9619690461592
6.90417733625932 2.7046839280562 0.398172049088913 -3.74813684983687 1.36290898756548 -4.83717569871382 -0.497831674055618 0.619050650163132 3.74325910048051 11.4063364549117
7.08641914887862 2.94625000520186 1.17771915955977 -2.9017352624373 2.65854744477706 -3.39308925108476 0.335350079969928 1.38789944215254 4.17797283692794 12.1018777327104
7.93285666379062 4.24059306058017 0.780491932955655 -2.06295670596036 1.8708497134122 -5.17260445681485 -1.24451722231778 -0.13990868655118 3.20865355404941 11.4755002108487
7.9567196672613 4.31366756612604 1.54121807271784 -1.93207523172552 2.68558338338678 -4.46376964395697 -1.30929347818548 -0.618758886510676 2.61596611196344 11.1281483476812
8.17026830153032 4.72617650465532 0.361092810197309 -2.36078905625777 1.90887666182084 -3.68163561387496 -1.30814432664351 -1.17661356492476 2.39060616926713 11.2327067895369
8.88094682693481 5.37485380172729 2.06997270584106 -2.16078691482544 2.00016374588013 -3.05431108474732 0.486658763885497 -0.36664514541626 3.29645128250122 11.3904439926147
7.49725151062012 3.18846607208252 1.15060997009277 -2.79689788818359 1.37102699279785 -3.7187328338623 -0.476718902587891 0.548620223999023 2.94255828857422 10.703920841217
7.26535962711681 3.39774583469738 1.91822885166515 -2.78932215083729 1.76182340275158 -4.15167833675038 -0.488184226642954 1.69917749058117 3.99158261906017 12.1316459048878
8.12896382591941 4.06945740959861 0.766186115958472 -2.04852450110696 2.01543080589988 -2.80281603553079 1.30550992272117 2.24671494744041 4.41403138420798 12.6440442778847
6.88849376331676 3.00392078052868 -0.206357730518686 -3.4443433414806 2.02700256000866 -2.6920068394054 0.28580688129772 0.885849224437369 4.13402484547008 12.387786136974
3.95362865274603 2.31958686655218 -0.327870256250556 -4.18033493215388 0.379172437841241 -4.15460479909724 -1.69103515798395 -1.25262344533747 2.18917571848089 12.2806721860712
7.34188482111151 3.67084619348699 1.5134746724909 -3.39548757726496 2.38514158075506 -3.35154607946222 -0.928555280512029 1.15804979150946 4.87941190546209 13.5148536855524
6.64006838365034 2.0843728498979 1.42269072099165 -3.5748011155562 1.49884733720259 -3.33491960005327 -0.685368208451706 1.94473299546675 5.83192095323042 13.4110868887468
6.3665998285467 1.81531217748469 0.928230077570134 -3.9189283544367 1.59459284002131 -6.27716848200018 -0.931234567815608 2.1897666757757 6.03598478490656 13.8576078718359
5.82583922472867 1.85859030810269 1.25309390154752 -3.83590489300814 1.35443896380338 -5.05612355145541 -1.31551342877475 0.224743071469394 3.96050089922818 13.225911322507
6.72554540634155 2.23129415512085 0.0583806037902832 -3.52755689620972 2.24217653274536 -4.38922834396362 -0.884007930755615 0.715038776397705 4.34677743911743 13.8970372676849
7.27659054669467 3.59939404400912 0.880420884219085 -3.01957873431119 1.84884377392856 -5.84930590716275 -1.20535830584439 -0.762574950131501 2.98921795758334 12.7813388911161
7.05628476576372 2.74333367781206 0.320071081681686 -3.311932702498 1.878985266252 -5.47958292527632 -0.986035485701127 -0.0597125486894079 3.80396066145464 13.664563517137
6.79533763365312 2.0928220315413 0.806567148728803 -3.25134567780928 2.51825614409013 -4.10451988740401 0.585183100266889 1.11731048063798 5.2536754174666 13.9998242421584
7.58472212011164 2.70530088598078 0.0166478937322445 -2.59892980402166 2.25394685918635 -4.38256589716131 -0.991912286931818 0.401188451593573 3.72236402684992 12.5794750040228
8.27462704398415 3.5694468758323 1.0123875878074 -1.83853022835471 3.77824433066628 -3.12469546578147 2.48919899680398 0.532536818764427 4.93295796134255 13.9139259598472
7.01128523566506 2.640420367501 0.793957164070822 -2.87412411949851 2.54722922065041 -5.64114720604637 -0.625106404044413 0.925810267708517 3.98850195624611 13.8858105442741
6.27300513874401 1.68883479725231 1.16668094288219 -3.76056705821644 1.31455196033825 -5.44208179820668 -0.967384685169566 1.17853320728649 4.04059756885875 13.3084560741078
6.12079974087802 1.98361845883456 1.42432280453769 -3.80262497988614 1.35303564938632 -5.55047539797696 -0.98922280398282 1.13002272519198 4.77745219143954 13.5240046587857
7.74532223614779 3.05857182416049 2.18126965436068 -2.19838236895475 2.91104222210971 -4.1767091664401 0.303700455752285 2.38920021924105 5.78300667676059 14.328238734332
6.48842756964943 1.26452677466652 0.184458186409689 -3.25600774071433 2.57738440253518 -3.69564397118308 1.75817816474221 2.33534662940285 5.69666998603127 14.6482154629447
6.01891797672619 1.51506799351085 0.815380035747182 -3.54549223292958 1.97044938694347 -5.14426809657704 -0.609932006489146 1.56345170627941 4.65373414646496 12.1442298282277
5.66476756009189 0.363028821078213 0.148005780306729 -4.12039059725675 0.899232205477627 -5.07774800387296 -0.580296221646396 -0.0364863308993257 3.73062067898837 11.5338056651029
6.15230228250677 1.78237964456732 1.53549053018743 -3.95811222249811 1.33211185281927 -5.7270731752569 -1.24534176046198 1.65077258890325 4.93695689981634 10.9247355634516
6.32311854795976 2.70614371733232 0.200769762559371 -4.20407070680098 0.748270372910934 -6.35206379456953 -2.50563969178633 0.549906115098434 3.05476985411211 9.77560506300493
5.38108158978549 0.938206681338222 -0.695267668637364 -5.57892130938443 -0.146496764096348 -7.10721301165494 -1.69203280535611 -1.05307864275846 2.6202936259183 10.2116437045011
5.76275627829812 1.56749813773415 1.01377957083962 -4.17920024178245 0.644585540077902 -5.11954600594261 -0.940619538047098 1.40890209891579 4.0343674919822 9.5308274529197
5.80298956090754 1.72542913610285 -0.844702165777033 -4.56530229395086 0.386910993402655 -5.05984918420965 -1.84021608179266 0.393865186517889 3.60389574224299 10.3027172868902
6.62380880009044 2.526440559734 0.362907348979604 -3.13153654445301 1.23651879917492 -4.89763075221668 -1.27458959926258 1.14902299534191 4.71383088718761 10.1799191821705
6.63897286328402 2.57706986340609 -0.301769629391757 -4.37121237841519 0.8561054316434 -4.79732932177457 -0.670257941159335 1.14540825757113 4.69888077649203 9.68136940869418
7.90958744395863 3.44748169292103 1.9571757923473 -2.27280372272838 3.11494213451039 -3.39581626545299 -0.408605038036001 2.54850345958363 6.15864521373402 10.646769584309
7.45914415012706 3.8710112918507 0.158901726115833 -3.03160425532948 1.67543462406505 -4.10968538631093 0.137075935710559 0.562956367839465 4.91176847111095 10.5717082370411
7.58518659418279 2.71209585016424 2.76680719202215 -2.27454603368586 2.96183072870428 -3.53663671666926 1.50296556299383 2.64248525446111 6.15624391382391 12.1798344785517
8.04649035713889 3.96139304421165 2.07807128212669 -2.5790265343406 2.00588862679221 -4.16768963553689 -0.410052611611107 2.22575919411399 5.40025012276389 10.0258819319985
8.26312221180309 4.2785154689442 1.48097098957409 -2.43172203410755 2.50321448932995 -3.57782684672963 0.013216625560414 2.7286754954945 5.33767188679088 10.4475199092518
7.02501064647328 2.96974712718617 0.0887694965709329 -3.64970630298961 1.82964664806019 -4.22073215137829 -0.234394489635122 1.04314953197132 4.59049660075794 10.5904331814159
6.54747284975919 2.56468285647306 1.2266148480502 -3.47696410092441 1.63726414767179 -3.44749365719882 0.589316264065829 1.94338120547208 4.67593945589933 10.0950387868014
6.75472789244218 2.32409720854326 0.580578379197554 -3.91144890351729 1.53871398405595 -4.24408287568526 0.308777384324507 1.82188182310625 5.14876800016923 11.6280623002486
7.58655043515292 2.17887850674716 2.33567686947909 -2.29596833315762 3.24195357235995 -1.17783478823575 2.06071921261874 3.15674658688632 6.07888956936923 11.1852700320157
6.53581866351041 1.7397800358859 0.8027568730441 -3.51651230725375 1.93773421374234 -2.15924683484164 0.858888235959139 2.26999053088101 4.95662459460172 11.0451713475314
7.12395205064253 2.90685858293013 0.919231553511185 -3.17496858076616 2.8961087660356 -0.718532423539596 1.94637121720747 2.03126825852828 4.7438403563066 12.0856205420061
7.03826510689475 2.53736960671165 0.858914253928443 -3.27527153708718 2.50395762703635 -1.31203568198464 1.61428344032981 2.55986487648704 5.88838755867698 11.9876712538979
7.59373976967552 3.06600882790305 1.32790305397727 -2.15217087485573 3.02850749275901 -1.80636284568093 1.57856108925559 1.91371562264182 4.60517909310081 11.7795942046426
6.65744790163907 2.39799412814054 0.183673945340242 -3.37406149777499 1.18456276980313 -3.34782782467929 -0.782701405611906 -0.488206776705656 2.04975232211026 9.87405499545011
7.96111119010232 4.03757107474587 1.49707043387673 -2.51081740639426 2.41920006491921 -3.10873114845969 -0.85710799477317 0.45908081748269 2.28152573325417 8.81768810965798
7.19725012345748 2.67699026627974 1.10159086747603 -2.18794084028764 1.90687155290084 -2.9307539506392 -1.17170358137651 0.137576814131304 2.31795668168501 8.75842451615767
7.04200240915472 3.25097820108587 0.595031469518489 -3.11145237142389 1.62797138040716 -3.50356891805475 -0.655666620081121 0.377536504918879 2.10831424539739 9.44214698618109
8.22415387413718 3.6426118590615 0.809149143912574 -2.13853037574075 3.47399461052634 -1.68271219947122 -0.104703547737817 1.84577691338279 3.08553159020164 10.7926329352639
8.33580708937211 3.79855466322465 1.62174535231157 -1.97127794785933 2.96747613386674 -2.64251970811324 0.401692633195356 1.87418008284135 3.90687108473344 10.7508122964339
6.98343667117032 3.07646760073575 0.61387166109952 -3.25267687710849 1.88130292025479 -3.46147433194247 -0.136473569003019 0.411860552701082 2.56919106570157 9.35996159640225
6.73421995856545 2.77563421942971 0.614488055489279 -3.38941819451072 2.03239195563576 -2.05707986138084 1.97381727912209 0.411197116158224 2.48040335395119 10.1195263169029
6.80634432705966 3.11384707364169 0.950133618441495 -2.87169140902433 2.83978777798739 -1.45653599825772 3.0908110705289 1.03854685696689 3.00934153470126 9.71061354550448
6.64939550919966 2.56188444657759 0.492500825361773 -3.89937348799272 1.50067953629927 -2.98531480268998 0.723803086714312 -0.118970350785688 2.00403074784712 9.46398691697554
8.10162949995561 4.17333531813188 0.737702612443403 -2.06443666978316 2.65149236158891 -2.30197214646773 1.88370252089067 -0.201338525251909 1.66425252394243 9.80250096754594
8.01875228881836 4.22767276763916 0.582605552673339 -2.83317546844482 1.90839023590088 -2.93412952423096 -0.100538063049317 0.427450370788574 1.52132434844971 9.62789173126221
7.66343017057939 4.30007453398271 1.60321612791581 -3.17498592896895 1.81706328825517 -3.13381390138106 0.374711947007611 0.632049517198041 2.9160117669539 9.79930634932084
7.50722800168124 3.90091048153964 0.257114514437589 -3.31876172152433 1.72388087185946 -2.79119671908292 -0.103675738247958 -0.309541598233309 2.08509646329013 10.2960768786344
5.80835957093672 2.64389938874678 -0.564442209763961 -5.16839843229814 -0.178663782639937 -4.81634383635087 -1.72140746550127 -1.41486030058427 0.566859670118852 9.73374218507247
5.75878742391413 2.39519432241266 -0.179262846166438 -4.27072974985296 0.61953666860407 -4.25173446481878 -1.23648330515081 -0.918406217748469 2.36756637746637 9.08263042623346
5.87797523845326 2.31762005199085 0.0824267994273775 -4.89210437427868 0.551583064686167 -4.02889178882946 -0.667813526500357 -0.185246693004263 2.17046810496937 9.38476635326039
5.23374348553744 1.83042412671176 -0.810179892453281 -4.68080061999234 0.441174325076016 -3.99451178637418 0.354258355227383 0.569025811282071 3.02254944714633 12.0838316050443
5.94958981600675 1.22423085299405 0.179127779873934 -4.46862116726962 1.02416142550382 -3.62984934720126 0.600670901211824 0.698813525113192 2.75645646181973 11.330302325162
5.07368871515447 1.03457757776434 -0.0230949228460133 -5.2132041757757 -0.144388944452459 -4.92056158239191 -0.77086141759699 -1.12895658666437 2.04528734033758 10.8622595960444
5.63352577036077 1.66874114816839 -0.342252809351141 -4.11120994741266 1.14748374765569 -2.54816826040095 0.31046478098089 0.534128111059015 3.48814861124212 12.8857120687311
6.15157635428689 1.75443299033425 0.197647406838158 -4.25199858925559 1.31915314414285 -3.47026793740012 0.0304206154563218 -0.096311257102272 2.53004200675271 12.3126648209312
6.6712456703186 2.02347097396851 0.343134975433351 -3.65625467300415 1.52148923873902 -2.62221803665161 0.181695079803468 -0.305245304107665 2.70942983627319 11.5858918190002
7.58567747636275 2.94958624406294 2.27726206345991 -2.95557752089067 2.00575289292769 -3.09168401197954 0.495327325300735 1.35221895738081 3.64396223588423 12.0098608450456
7.31066036224365 3.29614925384521 1.28824901580811 -3.51459980010986 1.98656177520752 -3.05316829681396 0.0255346298217773 -0.446415901184082 1.53719997406006 11.0342931747437
6.75195589065552 2.9553126335144 1.29593839645386 -3.74178895950318 1.88129987716675 -2.47608003616333 1.36213865280151 -0.616258716583253 3.2960976600647 12.1290062904358
6.86911921934648 2.43970923857255 1.24972491697832 -3.32977146668868 2.38539557890459 -1.41494221253829 2.24574618773027 1.47053676085039 4.89446311430498 11.0423841996626
5.9552959875627 1.655305333571 1.7723011450334 -3.22393470243974 2.22500843568282 -1.78982024626298 2.51190132661299 0.970717854933305 4.49248642487959 11.4760841803117
5.53517579165372 1.31388138857755 0.839933863553135 -4.4942965594205 1.23435067263517 -3.19924498471347 0.41148423281583 0.559380045804112 2.8974213513461 10.3980154904452
6.2470571604642 2.07847424420444 0.873081406680022 -3.8403222951022 1.34623356732455 -3.65106181231412 0.471262177554046 0.0823957529934987 2.66414376172153 10.9493577090177
5.47211747602983 1.43973641829057 0.254765562577681 -4.43757338090376 1.11127191023393 -3.5148515181108 0.296841673417525 0.634690336747603 3.29391389326616 11.120688013597
6.77864595759999 2.06453749049794 0.660286391865125 -3.77056268345226 1.69248148311268 -3.06851724277843 0.685011352192273 1.09068342555653 3.96725317348134 11.5481266628612
6.67958232706243 2.40054771249945 -0.46611812764948 -3.58716800863093 1.69804927652532 -2.38772991353815 0.205096929723567 0.0794789487665355 2.22566005533392 10.7478682691401
6.88771645806052 2.78387086174705 0.342455075003883 -3.43179877021096 2.121520207145 -1.69919951178811 1.25557725212791 0.688228771903297 3.03776948235252 10.6799260833047
6.71986799240112 2.17692022323608 0.82661943435669 -3.22210378646851 2.43883256912232 -1.35828275680542 2.05916242599487 2.05151491165161 5.2153618812561 11.0142195701599
7.35173397931186 3.32368451031772 0.580313500491055 -3.01365775195035 1.96761113080111 -2.34707755175504 1.63440590771762 0.280840691653164 3.83402615460482 10.3741915789517
7.82749320810492 3.32784988229925 0.802745359594173 -2.85332916433161 2.3319335157221 -1.789642793482 1.9110579664057 1.10776855295355 3.75594856088812 11.036761301214
6.93365292115645 2.75121120973067 -0.756484942002729 -2.50140757994218 1.93911556764083 -1.98259349302812 1.03123096986251 -0.416974978013471 2.44065765901045 9.79790310426192
6.69778247313066 2.70738406614824 -0.566857381300494 -3.96425156159835 1.75342650847001 -1.49450974030928 1.44738669828935 -0.161416097120807 2.65993876890703 10.4371175332503
6.87475346651944 2.44376038638028 -0.481954106417568 -3.39807272824374 2.42501210299405 -1.41834021481601 2.23952435580167 0.765078059109776 3.55106019106778 10.7306661519137
6.58479824933139 2.00579968365756 -1.14243659106168 -3.39049491015347 1.60404053601352 -1.91879042712125 2.13095990094272 -0.334060278805818 2.7063869563016 10.7015027132901
6.66045557368885 2.08791624416004 -0.602150093425404 -3.9274846423756 1.93896662105213 -1.6437817920338 2.83675657619129 0.202789176594127 3.5086029659618 11.3775519024242
6.7002064704895 2.52243204116821 0.0042922019958489 -3.43612222671509 2.09209032058716 -2.01452569961548 2.10040826797485 0.656922054290771 3.78679628372192 11.2071215629578
8.14406878731468 3.40610511086204 1.0421820380471 -2.27088825919411 3.42377764961936 -1.11764614798806 3.06939704201438 2.38843257210472 5.3353892066262 12.7125311591408
8.24238346273249 4.2694430177862 0.619773370569401 -2.35106708353216 3.43474243337458 -0.118073003942317 3.70359848195856 1.31993053609675 4.659928781336 11.6633143251592
8.90035777525468 4.94345622496171 2.06711154417558 -1.45911640687422 4.26243167357011 0.573588900132613 4.34749560789628 1.97512202696367 4.53883128599687 13.2213497682051
8.10497714822943 4.31204559152777 1.77656699960882 -2.8085636919195 3.06207515543158 -1.51134918386286 2.29183723276312 1.55394508188421 4.31479026621038 13.2414226705378
7.74881102822044 3.3344557502053 1.26127650521018 -3.0777814171531 2.51258780739524 -1.57531521537087 2.72822787544944 1.06524684212425 3.72590091011741 12.8518779494546
7.93335846120661 3.67804744893854 1.50679138356989 -2.4004637891596 3.04417160207575 -1.47389480417425 2.67009380513971 1.49542167836969 4.45390442067927 13.1948879068548
7.03138190182773 2.93679457577792 1.24189978512851 -3.50222748843106 2.54281168850985 -1.63210267153653 2.19196444424716 0.791155156222256 4.05458002957431 12.606373128024
6.42555356459184 2.01831269697709 0.0125038667158641 -4.16444658799605 1.76954198317094 -2.01604723496871 1.53013158278032 -0.190331216291948 3.11268639998002 12.2145626588301
6.07109081961892 1.69674408652566 -0.718579170920631 -4.57787787697532 1.21461212851785 -3.11292540810325 1.1883002541282 -0.517186043479224 3.09347450949929 13.0848251602866
6.63771081404252 2.02760339216752 0.375414137406782 -4.40768026872115 0.851238493485884 -3.56850027604537 -0.0811021284623585 -0.808297868208452 2.73057485060258 12.266591314836
7.2125918301669 2.17024869051847 1.3967606457797 -3.6665995684537 1.39798897829923 -2.8100321856412 0.416848841580478 0.755555811795322 3.80049485293302 12.2537004384128
5.98592052459717 0.814308738708498 -0.21240940093994 -4.43211879730224 1.10106143951416 -2.70073261260986 1.22201023101807 -0.112086677551268 3.6030107498169 13.1233497619629
6.81900234222412 2.10915489196777 0.757386398315429 -3.81521110534668 1.9076826095581 -2.37739448547363 1.27442855834961 -0.321581649780274 3.30394382476807 12.2798139572144
6.29662528471513 2.26301494078203 0.555837778611618 -4.47933182282881 1.18059173063799 -2.86748299165205 0.703500895066696 -1.31229767365889 2.25558295683427 11.019691137834
7.64732074737549 3.11242771148682 1.84880924224854 -2.95033264160156 2.48099517822266 -1.94979095458984 2.51758861541748 0.338502883911133 4.27888870239258 14.3358826637268
6.40305042266846 2.33257675170898 0.134331703186035 -4.31455707550049 1.51570224761963 -1.49000072479248 1.18207263946533 -1.0912504196167 2.24609184265137 13.277928352356
6.38893493305553 1.61746390949596 0.832937084544788 -3.32568565715443 2.31328853260387 -1.63658729900013 1.98566897999157 0.283014141429554 3.95916541706432 14.3349054683339
6.82764357653531 2.04618567553434 1.33248538103971 -3.81218701275912 2.14340705004605 -2.63212376507846 0.534748259457675 -0.702529725161465 3.21252841082486 14.3158487710086
6.4411281412298 1.66674650365656 1.22769582921809 -3.48214876001531 2.73767221624201 -1.97395479028875 2.07249963933771 0.0989288156682804 4.17076433355158 13.8615061109716
6.53260581276633 1.60127990029075 1.55071799538352 -3.36608536460183 2.21580188057639 -2.24063332297585 1.84000937721946 0.538282082297584 3.70968787453391 13.0445172049782
5.3743480162187 0.901089997725052 -0.153521208329636 -4.67253365950151 1.20430693192915 -2.7730318589644 0.983302445845169 -1.02888741926714 2.65192064805464 11.7052472548051
6.10002843683416 1.60422555750067 0.516105096990412 -3.68269403631037 2.06045381372625 -2.10329492742365 2.03543702905828 0.419537943059748 3.78275529688055 13.4042858297175
5.62621350721879 1.01879353956743 -0.362229867414996 -4.44866709275679 2.05487294630571 -1.4155574278398 2.46528096632524 0.455233053727582 4.06168790297075 12.8194613023238
5.00368411324241 0.733214447715067 -0.468733718178488 -4.89478962638161 1.12038905403831 -2.00718968131325 1.71649939797141 -0.118126799843527 3.73916632912376 12.8154450156472
5.65191055644642 0.616354716907846 -0.628180729259146 -4.48266719471325 1.37061191905628 -1.84971164356579 2.07989574779164 -0.287537800181997 3.88081909526478 13.2993242870678
5.91827722029252 0.807834105058149 0.0106882615522892 -4.68479971452193 1.23910661177202 -2.48514799638228 1.39587350325151 -0.214396043257281 3.54289956526323 13.4456853433089
5.67696866989136 0.661947345733644 0.0199547767639174 -4.2361029624939 1.28164873123169 -2.58888425827026 1.99729166030884 -0.225545787811278 3.35032567977905 11.6445532798767
5.85746976679022 1.0145036870783 1.29922315424139 -3.84649828130549 1.93100854700262 -1.78418710882013 2.73568746393377 0.83423063104803 4.21978303735906 12.7139270002192
5.12947770032016 0.824570855227385 1.42508622082797 -3.67665366259488 2.22938652905551 -1.92180136767301 2.77103920849887 1.69706269177524 4.6343919840726 13.7157895174893
4.83843620473688 0.606902200525457 1.65213688070124 -4.1732758695429 1.71426685506647 -2.93781558817083 0.932969171350653 0.686722833460028 3.99680240804499 12.3962598627264
4.93873972459273 1.1078986601396 -0.0221424622969195 -4.80619817213579 1.48013300462203 -2.50543218092485 1.5003661589189 0.408227868513627 3.55379957719283 11.4173669294877
4.39864667545665 -0.407295859943737 0.261653267253529 -5.06408754695546 1.16068013798107 -2.27867952693592 2.05003579746593 -0.0343157421458855 3.24973138462413 10.7485407222401
4.90917263031006 0.687361335754396 -0.176413917541502 -4.45113887786865 1.15629825592041 -1.40948238372803 1.96339282989502 0.0948701858520522 2.86920413970947 11.2111526489258
4.49185703450983 -0.274848478490657 -0.696998136693782 -4.67121269052679 0.882896882837468 -2.5166316205805 0.796530229395085 -0.502587812597103 2.93711898977106 10.5086984461004
5.92533971613104 0.420969026738948 0.966880815679378 -3.39743803197687 2.40103723352606 -0.907360059564763 2.85873987024481 1.5046596700495 4.39638711755926 11.7028708631342
5.45589866638183 0.983276748657225 0.929918670654295 -3.17727813720703 2.25273170471191 -1.38119468688965 2.46969261169433 0.557386779785155 3.74961223602295 11.5105465888977
5.60631377480247 1.14151007912376 0.817796776511454 -3.43456261374734 2.69219691536643 -0.430715491554952 2.8864727713845 1.53618056557395 4.8496599890969 12.7610054709695
5.17536992159757 0.370574656399814 1.38997239199552 -3.23499518307773 2.50820798006925 -0.598438557711514 2.9174544247714 1.00910157290372 3.94569653597745 11.5661403569308
5.03116291219538 -0.145635908300225 0.911342317407783 -3.60988456552679 2.3130070512945 -0.71406013315374 2.97771709615534 1.67689674550837 5.43565529043024 11.9946739023382
5.31555922248147 0.228607966683128 1.41055376746438 -2.77173726341941 3.38945372321389 0.544487788460472 4.17395003058694 1.48103983618996 4.37471659400246 12.4565418503501
5.51628297458996 0.9296969760548 1.24937814365734 -2.55551534999501 3.48743432651867 0.427238403667104 3.36014455448498 1.90953248630871 5.21978372227062 12.1343078006398
4.86384063200517 -0.555387921766801 -0.421789594130082 -4.07310337586836 2.37732558683916 -0.216961331800981 3.16868930296464 0.336040072007613 4.60804896788164 12.1698408647017
5.2379824291576 0.440185226093639 -0.412693344463001 -3.75051339756359 1.97461763728749 -1.14915879856456 2.43400732387196 0.322646773945202 3.68495622981678 11.6635076176036
4.93711905912919 -0.101172872023149 0.850195459886031 -3.52467674775557 2.38563113646074 -1.10791344209151 2.71569591002031 1.24670844511552 4.68995528654619 13.1968403382735
4.80862770947543 0.159490212527189 1.02442131909457 -3.64691008654508 2.35466824444858 -1.42022551623258 2.22215996655551 0.753812417117032 4.35779915722934 11.9232679453763
4.02826498205011 -0.326866167241878 0.596765500848942 -4.92014314478094 0.762496930902653 -2.70751954858953 1.09322927648371 0.224153501337224 3.33391378576105 11.8123607462103
4.73901928121393 -0.755074613744561 -0.55041610544378 -4.97866737192327 0.744387513940985 -3.36281501596624 0.0853775804693058 -0.75123512094671 2.94118965322321 12.1783527200872
3.15901644446633 -2.51548115990379 -2.12876813194968 -6.16692082665183 -0.40709225914695 -4.05894582054832 0.152512385628441 -1.63648717186668 2.21474631049416 11.1760090134361
3.3685789975253 -2.16601839932529 -2.25005427273837 -6.34113970669833 -0.225399884310637 -3.37452784451571 0.554658022793856 -1.98370257290927 1.94221791354093 9.97345646944913
3.28943830836903 -1.61736863743175 -0.463146149028432 -4.65305513035167 0.541761459003794 -3.06040948521007 0.667589248310435 -1.25258630405773 3.07975107539784 11.5562849651683
2.20813485058871 -2.42469767657193 -1.3751295003024 -5.85248164263638 -0.165450850400056 -3.2452524098483 0.820907792178069 -0.954049864682283 3.10128041180698 10.9441969004544
3.67324303713712 -0.316194066134365 1.2410721692172 -4.4903674212369 1.16663025942716 -4.38308287533847 0.467825404080479 0.636690607937901 3.85515164462003 11.5520863446322
3.8368425802751 0.0928364233537167 0.0532799200578182 -5.12703319029374 0.990623517469928 -3.59255595640703 0.966327710585162 0.825161023573443 3.75546173615889 12.5482373671098
5.13645350716331 0.334465859153052 -0.300488593361596 -4.84261048056863 1.14353072426536 -2.89473450400613 1.14085662148215 0.188364861228248 3.59481131813743 11.5722078063271
4.5812046657909 -0.114461647380484 -0.300809608806265 -5.01851247440685 0.961548102985727 -3.02829526554455 1.53389383662831 0.190084708820688 3.38395239223133 11.3473751674999
4.57959497625178 -0.364339464361016 -0.547628038579766 -4.89268457239324 1.06104314977473 -3.04675065820867 1.02768362218684 -1.06805955713445 2.164731389826 10.2897514169866
3.86712983738292 -1.23790308345448 -1.19321390498768 -5.32779833186757 0.681385551799426 -3.09979006160389 1.078588997234 0.0291962970386841 3.77219155918468 11.3690147746693
3.73318363536488 -1.34338401447643 -1.03688644062389 -5.69573234211315 0.844074023853647 -3.02707313190807 1.81022812236439 -0.610244976390494 3.61044765819203 10.9309432636608
5.12682117115368 0.740715633739125 -0.301932681690563 -4.26715790141713 1.56512702595104 -2.35726868022572 0.285456310619008 0.242664944041859 3.35370982776989 11.5801063884388
3.9789515321905 -0.763708990270441 -1.42866794412786 -5.63131610696966 0.510459024255926 -4.07989398782903 -0.892577093297785 -0.104851644689386 3.09579094106501 10.7559252565557
4.56840866262263 -0.114004438573662 -0.873573606664483 -4.93267852609808 0.856254274194892 -2.12806541269476 0.590371782129463 -0.0485709363763966 3.31115596944636 11.2189494913275
5.06819088675759 0.329397513649681 -1.09979598305442 -4.91575591347434 1.46241028525613 -1.68790213844993 1.31727822043679 1.07159836509011 4.39296372153542 13.1477220795371
4.64326435435902 0.520517886768687 -1.03470557819713 -4.5740045894276 1.03180939067494 -2.26458495746959 0.565104068409312 0.0198598514903665 3.56395202983509 10.9548016201366
5.47553848786788 0.782258267836138 -0.941357378526167 -4.06461215452714 1.53895306153731 -2.21561885313554 0.526404614882036 -0.217144732041792 2.52584385438399 9.74192308946089
5.16492700576782 0.375504016876221 -1.70667791366577 -4.59784460067749 1.13658571243286 -2.76665639877319 -0.904029369354248 -1.47711133956909 1.98295927047729 9.90133666992188
4.20776201594959 -0.175438629497183 -2.66409944187511 -5.68030809055675 -0.161980377544058 -3.70678971897472 -1.60009072910656 -1.69935678135265 1.09462667812 8.76019121516834
3.75849160281095 -1.0657004443082 -2.91019812497226 -5.91121664914218 -0.137355717745695 -4.27630797299472 -1.21872321042148 -1.6068152514371 2.0554629239169 10.6016722592441
3.81048258001154 0.0607906168157406 -2.08758394067938 -5.46212808435613 -0.035547655278986 -4.29319040125067 -1.25005952661688 -1.3662952596491 1.76826341802424 10.3564844911749
4.30028645775535 -0.0772894165732652 -1.38299734809182 -5.02900488593362 0.447332546927711 -3.27159674384377 -0.0325029633261948 -0.325994326851585 2.46217553398826 9.95261161110618
2.97050293142145 -0.850270193273371 -2.56998149698431 -6.5875996763056 -0.560864370519464 -3.75109569376165 -1.30245487039739 -2.32434932535345 1.17805393392389 9.58370216543024
4.9029746315696 0.824697997353294 -1.53837153694846 -5.48116633675315 0.571356322548606 -3.52238032601096 -0.969254944541238 -0.89131495735862 2.33410790183327 9.68522360541604
4.85164501883767 0.497647788307884 -0.253441307761452 -4.07255027077415 1.64473011710427 -1.86479804299094 1.45303681113503 1.40839340903542 4.91013100363991 12.2502961418845
4.71881082708185 0.2526967828924 -0.540992944890803 -4.5125734502619 1.30459192449396 -3.4172079259699 -0.0270025426691234 0.535264760797673 3.4453122919256 9.86615541631525
4.45481239665638 0.432757724415172 -0.0867220271717422 -4.57399238239635 1.73932587016713 -2.98269904743541 0.803483356129039 1.05096756328236 4.30398308147084 10.9103311191906
3.45313861153343 -1.78377888419411 -2.0880181572654 -5.99225399710915 0.086517594077371 -3.61795208670876 0.097280762412332 0.751810333945535 4.53292491219261 10.9700992324136
4.38184889880094 -1.00371209057895 -1.14307251843539 -5.5550483790311 0.516852942380037 -4.03833619031039 -0.616514596072111 0.616736975583162 4.40102442828092 10.564339724454
2.4312068939209 -2.72152118682861 -1.41535549163818 -6.38382511138916 -0.167722511291505 -4.24601726531982 -0.321784782409669 1.47208232879639 4.98250503540039 11.5218755722046
4.79412860870361 0.347891044616699 0.157549095153808 -4.62817554473877 1.15712566375732 -3.21744899749756 0.941724967956542 2.29080410003662 5.4645149230957 11.4720146179199
4.22533223412254 0.763095829703591 -0.720380809090354 -5.0832634232261 0.530595753409646 -3.76412012793801 -0.653581645271995 0.775524113394997 4.48098847649314 10.8706769683144
4.25173411802812 0.813448290391403 -0.77593578858809 -4.85967983766036 0.539741854234176 -3.80302013917403 -0.272943158583207 -0.489764829115433 3.2828086419539 10.5154126687483
5.46305770874023 1.42225284576416 -0.698266792297364 -4.01019840240479 1.28483600616455 -3.16287975311279 -0.844730186462403 0.363590431213378 3.05151481628418 10.4476992607117
7.18155533183705 2.30790859569203 1.68375355113636 -2.69370692859997 3.20053249705921 -1.80719607960094 0.823859752308238 1.48556286204945 4.24050003398548 11.11395222057
6.5900824806907 2.0466311714866 1.65695698478005 -2.75791995308616 2.83203728415749 -1.71743647835471 1.01501591422341 1.52600796439431 4.24569161155007 10.2902038834312
5.15310057726773 0.912576285275545 0.552030173214998 -3.9168533411893 1.37115248766812 -3.32698861035434 -0.136433037844572 0.544293967160311 3.71565493670377 9.37157782641324
5.38303989930586 1.48456329865889 0.302823491529985 -3.59097152189775 1.96273464723067 -2.95789199308916 0.888749547438188 0.985490270094438 3.02700466676192 8.27986282868819
5.659707476876 1.08549826361916 -0.44885880730369 -4.2299524047158 1.45541327216408 -3.2776818969033 0.455464770577169 -0.0306173064491979 3.63044493415139 8.58653109290383
4.59364947405728 0.806957808407869 -0.576510819521818 -4.54202595624057 1.00687655535611 -3.34833851727572 0.694025603207674 0.33542117205533 3.13980349627408 8.71252688494596
4.75987911224365 1.30833148956299 -0.521138191223145 -4.51097965240479 0.630843162536621 -4.161545753479 0.0894556045532227 -0.48299503326416 3.11286354064941 8.57717227935791
4.82188946984031 1.50531251213767 -0.381251742623068 -3.79572050788186 1.77485997460105 -3.02428000190041 0.881256649710917 1.14579255364158 3.92863900444724 9.19475323937156
6.99410656148737 2.48412445241755 1.62224605733698 -1.72970744913275 3.72144153768366 -1.29048702066595 2.41730907613581 2.05889442617243 4.97810104543512 10.6684382265264
5.77873930497603 1.56465754075484 -0.0206657929853975 -3.73087468580766 1.89154181046919 -3.169219641252 0.980163903669876 0.497267098860306 3.78527197404341 10.6236160711809
5.65591145428744 1.16131401928988 0.0517692652615622 -3.87474440661344 2.21919060620395 -1.71910666552457 2.75692368420687 1.28649331006137 3.7616567698392 10.385634430972
7.52834024429321 3.05269994735718 1.260267162323 -1.92087755203247 3.06639375686645 -1.87734422683716 1.69550313949585 0.952173137664794 4.00794305801391 9.19375028610229
5.94886030717329 0.508482118086381 -0.0565985246138148 -3.45374856428667 2.75783934159712 -1.47763429121538 2.03824915452437 0.751838822798295 2.96671404405074 9.40975775285201
4.46284366954457 -0.150045620311392 -0.285118328441275 -4.21316360126842 1.50357796062123 -2.52577994953502 1.55308319438587 1.32501770366322 4.54982448924671 10.360718978535
5.62269854112105 1.38766455216841 -0.622421507401899 -4.65908647017045 1.57277082963423 -2.49950433210893 1.65597891374068 0.762197251753374 4.16479086442427 9.65663981004195
5.64804096221924 1.17567462921143 -0.716522026062012 -4.07719783782959 2.16339988708496 -2.5700834274292 1.45954151153564 1.14129085540771 3.58864994049072 9.09354133605957
5.41233467622237 0.238465543226763 -0.709757570786909 -4.35049701170488 2.13890575929122 -1.99611354307695 1.80155968232588 0.700719113783403 3.51380371613936 9.44027542634444
6.06145919453014 0.63344634662975 0.358944546092641 -3.90049873698841 2.44380725513805 -1.98156105388295 2.13924087177623 1.8329235423695 4.50652183185924 10.7843581546437
6.13098935213956 0.947513857754792 0.224071780118074 -2.99180956753818 2.74775818911466 -2.31200762662021 1.84628228274259 1.11763218966397 4.07119111147794 10.6480105313388
6.3548490264199 1.46986977837302 0.495315716483375 -3.35288412787698 2.74771134636619 -1.85681708075784 1.92914502403953 1.9080135085366 4.22758595726707 10.7261006095193
5.73519061695446 1.20244811664928 0.0693647731434233 -4.13846947063099 1.97210143696178 -2.73325325358998 1.21017669330944 0.251180874217642 2.91169570576061 10.4556677211415
3.08437956896695 -1.09363900097934 -1.91899643811313 -5.87104569348422 0.461096182736483 -3.64642487439242 0.649080649289218 -0.408170327273282 2.52036704150113 9.4470065983859
3.36448082490401 -0.687801508470017 -1.21436324553056 -5.16996589140459 0.942928166822952 -3.54670920805498 0.356519551710647 -0.414978174729782 3.05988964600996 10.424397798018
5.43542470932007 0.362276935577391 -0.0437232017517104 -4.46059522628784 1.3773964881897 -3.82774839401245 0.254055881500243 1.03570070266723 4.57875051498413 11.5970176696777
5.34497120597146 0.47614052512429 0.966334845803001 -4.35142371437766 1.76839878775857 -3.86739585182884 0.296046759865501 1.03779747702859 4.22305062033913 10.2740159294822
4.95536218989979 0.859663833271373 -0.601845871318471 -5.03879083286632 1.03805242885243 -4.63278306614269 -0.648087631572377 -0.159995209087025 3.59671293605458 9.4257172237743
5.78892859545621 1.09759291735562 -0.483875664797697 -3.91742745312778 2.2356067570773 -3.25254860791293 0.566741553219881 0.699781027707186 4.21319827166471 9.39873370257291
5.60373880212957 1.66489030664617 0.461402910405941 -4.36717031652277 1.34346391504461 -4.50369642431086 -0.765518171137028 0.159393327886409 3.67010213678534 10.0645852262324
6.65191154479981 2.52004699707031 0.661267089843751 -3.35940093994141 2.60264091491699 -2.82260055541992 0.981840896606446 0.974978256225587 3.6715991973877 11.1089265823364
6.61610967462713 2.86924917047674 0.231907671148125 -3.26760786229914 2.38115960901434 -2.37041013891047 1.45434839075262 1.05329210107977 3.60726243799383 11.2377975637263
7.37643960605968 2.66079667698253 0.88891461979259 -2.82606264461171 3.14866498600353 -1.83701464046132 2.12310651432384 1.78831723820079 5.05597165714611 12.3677487720143
8.03205402547663 3.96641166860407 0.957921106165106 -2.57819644754583 3.18327911550348 -2.22552959268743 1.35494716817682 0.914362985437567 4.6719218080694 11.9262057130987
7.62898929769343 2.68185623342341 0.800683099573309 -1.88770953958685 3.67559631521052 -0.484597128087824 3.41010292226618 2.24549396688288 4.77029998952692 12.5764070337469
7.45179028944536 2.70390458540483 0.52442880110307 -2.54655127091841 3.15748067335649 -1.44828848405318 1.95624490217729 1.69511933760209 4.1027531190352 11.9103850884871
6.35019653493708 2.28161018544978 -0.309311216527764 -3.57197028940374 2.42286079580134 -1.89057380502874 1.70849197561091 0.0890423601323924 3.79923885518854 10.6207110231573
7.08553333282471 1.9517728805542 -0.120916175842286 -3.48069553375244 2.5162145614624 -1.57857494354248 2.36394805908203 1.02638645172119 4.22261543273926 12.022548866272
5.40487236543135 2.49977249665694 -0.982694201035933 -2.7950702233748 2.70611996217207 -2.06195788816972 2.20237392945723 1.51602024598555 4.69757980866866 11.2963194326921
6.15751634077592 2.72917638258501 -0.49378599687056 -3.10565199418501 2.92948518232866 -0.615175385908646 3.51904187635942 2.25974545912309 5.85055528120561 13.1752399011092
5.96367457996715 1.95769790302623 -1.13995262492787 -3.45301338542592 2.2933426250111 -2.660340274464 1.8759088863026 1.18918899189342 4.87185767780651 12.2107134212147
4.00059621984309 1.32273977453059 -1.32283479517156 -4.48849565332586 1.95672529393977 -2.76768380945379 2.08312528783625 0.815751249139961 5.14806669408625 12.7812496965582
4.70462472222068 1.46355588219383 -1.77591555335305 -4.91722719886086 1.03970486901023 -2.99152224280617 0.993516514518046 -0.740446498177267 3.25789696953514 11.0423613288186
4.14194396625865 0.807660137523303 -2.87726112712513 -5.12260528911244 0.612378155101428 -3.44202133525502 0.385664974559436 -0.430520022999158 3.3998346675526 11.6093392718922
5.49344503229315 1.79466783350164 -1.98341978246516 -4.62252271825617 1.07302438562566 -2.60083997899836 1.29633104150945 -0.508785611932929 3.09933244531805 11.0126529866999
4.78685246380893 1.74790059002963 -1.15091456499967 -5.00094164935025 1.07066212567416 -3.2497762593356 0.656574830141935 -2.69346560564908 1.03361760052768 8.88466034802524
5.21966972351074 2.06831970214844 -1.91428527832031 -4.11342010498047 0.777786636352538 -3.89823875427246 0.323486709594725 -2.13067207336426 1.38682403564453 9.45261898040771
5.5516397562894 2.15259381207553 -0.169726172360505 -4.16466406908902 1.12924118908969 -3.90542868700894 0.55943032178012 -1.18868521777066 2.74336834820834 9.91523285779086
4.42881958701394 1.81549637534401 -0.0879383780739538 -5.07317931435325 0.701490332863546 -3.80670745156028 0.250987937233663 -0.410858223655008 3.22366039969704 10.2361110947349
5.0340029629794 2.66428155032071 0.225613299283115 -3.95572405728427 1.30443448153409 -3.86992579373446 -0.0727818575772368 -0.450879391756924 1.97085827914151 9.47512120333585
5.42287747643211 1.912629292228 0.261321232535622 -3.79853899695657 1.57092587731101 -2.95217974402688 1.06367604515769 0.208987400748512 2.465194866874 10.5945889212868
5.52667114951394 2.76445839621804 0.344904639504172 -3.04241492531516 2.41883919455788 -1.94934966347434 1.94021294333718 -0.100268624045633 3.17283795096657 9.7436578057029
6.13782829804854 2.24926418824629 -0.549802355332808 -3.65647464232011 2.21010059876875 -0.839484743638472 2.87805027528243 -0.27018123106523 2.40627426667647 8.8943075613542
6.94939784136685 2.97964743700894 1.28959731188687 -3.05146141919223 2.7540357503024 -1.49028702649203 2.7036092671481 0.452561179074372 3.02267340746793 9.26010111895474
6.44502921537919 2.31559749083085 0.560429529710248 -2.86292938752608 2.63278670744462 -0.879143758253619 3.46545691923662 1.27701659636064 4.50911231474443 10.4306740327315
6.0056153644215 2.71858037601818 1.25915158878673 -3.6193960796703 2.84140599857677 -1.38901697505604 2.85458673130382 1.22472776066173 3.39043630253185 8.63862718235363
5.67992157502608 1.87401909394698 -0.230097345872359 -4.16613822416826 2.27064556642012 -1.71415954069658 3.03412766023116 0.20872444673018 3.05267853303389 9.01274914308028
5.31692407781427 1.32349107915705 0.880932790582829 -2.9484434301203 3.83299539739435 -0.721467035466976 4.13294313604181 2.00410268956965 4.26103113347834 9.7308368509466
5.28466964201494 1.21566462950273 0.432844881577925 -3.99722218080001 2.58905959562822 -1.59574055238204 2.44073462919755 0.534317736192182 3.73207927183671 10.0052659554915
5.19847459793091 1.58048315048218 0.519629192352294 -3.80570154190064 2.71567697525024 -2.51014833450317 1.95108480453491 -0.023795413970948 2.27551908493042 8.28268976211548
5.36503631418401 1.80489188974554 1.3932278806513 -3.12772625142878 3.17588741129095 -2.31762951070612 2.40283233469183 0.483577078038994 3.6311371976679 8.63543922250921
6.04228726300326 2.86786404522983 1.35386410626498 -2.92853793230924 3.42437783154574 -1.64411982623013 2.98884430798617 1.49595395001498 4.73333302411166 9.98824540051547
3.49381816170432 0.823208687522193 1.3208779074929 -4.08494675376199 2.0650824286721 -3.77275383689187 0.809998390891334 0.894835350730201 3.43435275337913 10.0435479857705
3.73035723946311 0.668943474509501 1.06262213967063 -4.69735329367898 1.37739951393821 -4.31986229636452 -0.0657119057395228 -0.131296088478781 1.47334677956321 8.94382293007591
5.00827286460183 0.986316420815207 1.03626225211404 -4.03923632881858 1.93874047019265 -2.45559718392112 1.70238564231179 0.790296294472434 3.51140759207986 9.86766503073952
5.26774352680553 2.17998260151256 2.08393615375866 -3.96412140239369 1.7879881251942 -3.38512855876576 1.38080352436413 1.21815627704967 4.25820010792125 11.6509875644337
4.63127118890936 0.218794649297539 -0.538972074335273 -5.41926496679133 0.595619981939141 -4.42656820470637 0.901804750615899 0.578306978399102 3.35408574884588 12.0946968252009
4.27864577553489 0.710534355857156 0.0794480063698515 -5.30891678550027 0.834819100119851 -4.83247063376687 0.408084175803445 0.729995033957742 4.26141383431175 12.1822202422402
4.16470633420077 -0.0794848355379969 -0.681917086514559 -5.44556607333097 1.12609682950107 -3.4220084103671 1.83365832242099 0.659507855502042 4.02709780606357 11.7265153971585
5.80188178149137 0.563806525143711 0.188833228024571 -4.68145371350375 1.61842154589566 -3.01382065686312 1.42972945300016 1.26995085802945 4.41121863451871 11.320700636777
5.71522863561457 1.21598203832453 0.698646146600897 -3.78026048486883 2.80108030492609 -0.474090974981134 3.91836889440363 2.33250101262873 6.40279730016535 11.7450314348394
5.83682980970903 1.61507573561235 0.752170233293015 -4.21060785813765 2.26116052107378 -2.96266016526656 1.96591916517778 1.25995221571489 4.35102811293169 11.4240008874373
5.68529652682218 1.52600144472989 0.612795344266026 -3.95573187741366 2.37720250216397 -2.66440153988925 2.10327958193692 1.37135933962735 5.18780850497159 12.2434902104464
5.63238645033403 0.733022932572798 -0.00454687638716322 -4.22721838517623 1.825052504106 -2.73940825028853 2.33480096296831 2.3223726792769 5.57059026197954 11.7626636071639
5.71616907119751 1.8267819404602 0.628577899932861 -3.75430517196655 2.2124077796936 -2.94182615280151 1.54788942337036 1.64689989089966 4.29579610824585 11.3125717163086
5.72783127698031 0.715432557192717 -0.0119653615084552 -4.24657496539029 1.89173642071811 -3.54045924273404 2.24000969800082 1.36107197674838 4.85964432629672 12.2152146426114
5.90043239593506 1.92006378173828 1.11180763244629 -3.39467735290527 2.46291618347168 -3.3657772064209 2.47941379547119 0.0639217376708991 3.96165542602539 11.4038732528687
5.2395921793851 1.4853025523099 0.209459885683927 -4.44361247149381 2.02831707867709 -3.61839236346158 1.66852818402377 -0.153796568783847 3.65647850903598 11.3662301150235
5.64714934609153 1.2559645392678 0.84554316780784 -3.74102757193825 2.49742247841575 -2.70680783011696 2.37709738991477 0.647741577842019 4.47077872536399 12.9821584441445
5.90709754770452 1.7315938169306 0.582454412633723 -3.82393291646784 2.38569137399847 -2.68520763570612 2.72032329385931 0.794059484655207 4.60888072794134 12.2475373441523
5.79616420919245 1.53257816488093 1.54027240926569 -3.85747081583196 1.69316166097468 -4.45443660562688 1.47294681722468 0.393074685877021 3.90642421895808 10.8189684694464
5.88431056629528 2.28021987568248 1.81937678943981 -4.15392032970082 2.01106246601451 -3.44360653270375 2.58871444355358 0.160494648326527 3.82412990223278 10.9928358424794
4.89937942678278 1.37276237661188 -0.143846815282647 -4.7525561506098 1.44573562795466 -3.33551627939397 2.72789734060114 0.441951448267158 4.34405296499079 10.4236008470709
6.0875823281028 2.52585194327614 1.50307915427468 -3.81820037148216 2.179105498574 -4.630051872947 2.29498932578347 0.816492774269797 3.74138233878396 10.5557381890037
4.73274837840687 0.799384463917125 -0.280611645091664 -4.94368423115123 1.28972374309193 -4.24696982990612 2.31359993327748 0.931531299244273 4.1955360065807 10.8992022167553
5.63603454936634 1.14533192027699 -0.0220798839222311 -4.37870830189098 1.52810055125843 -5.41919177662243 1.62165600169789 -0.0991272319446921 2.86438042033802 9.92855221141468
4.46465428092263 0.615951850197533 -0.606971428611061 -5.44938246987083 0.998520209572533 -4.7188889243386 1.87092812278054 -0.619729683615944 3.01169331290505 9.56218846061013
5.66928736946799 2.19803588173606 0.729504273154518 -4.73801167228005 1.50916163704612 -4.85206158377908 2.28109423897483 0.555006668784401 3.76106040261008 10.4103996016762
5.36847229870883 1.7817775813016 0.593938073244964 -4.53672675219449 1.59858437451449 -4.95249632922086 1.70578308972446 1.2389537897977 4.30241509350864 10.6672689524564
5.28492706472224 1.75848453695124 0.387690240686592 -5.16940433328802 0.877337152307685 -5.26221782510931 0.775417978113349 -0.0517495328729787 2.47276466543024 8.64407795125788
5.33020511973988 2.18436828960072 0.446363605152477 -4.28145774494518 1.54048744548451 -4.8976992000233 1.26362434733998 0.489240802418102 3.9406215320934 10.6419030796398
6.25480045838789 3.05094399018721 0.510885854200883 -3.11468635038896 2.64096512361006 -4.49622283415361 2.12964691682295 1.76550545258955 5.12563004060225 11.9449950651689
6.44375039013949 2.56284428509799 1.4390363779935 -2.63476275530729 2.82669354352084 -3.88263987627897 2.86361027630893 2.3255462733182 5.73623944195834 12.3050546732816
6.27765179547396 1.89826203259555 1.33318520459262 -3.79638671008023 2.36291504773227 -3.90150069323453 2.45557595166293 2.41333962353793 6.10171032818881 11.9667000857267
4.03860515247692 -0.701944888721812 -0.254192889820445 -4.28798157085072 1.39050620685924 -4.78597885478626 1.89000075947155 1.94865935932506 4.76774638782848 11.7749676097523
3.9547024380077 -0.160262047160757 -1.31255429874767 -5.21864026676525 1.08227068294178 -5.25217527042736 1.93758207667958 1.10201937068592 4.83081156123768 12.1645589481701
5.26922810294412 1.70713818290017 0.250440718910912 -3.81424128792503 2.06773293235085 -4.16075885079124 2.54329502799294 2.03960526206277 5.5599232933738 12.9257313034751
6.12480082078413 2.37721743150191 1.08508123918013 -2.89682183699174 2.90772451920943 -3.44557939009233 3.10081305070357 2.55802454514937 6.40715136094527 13.1796714262529
6.46318571784279 2.68126433112404 1.2389253876426 -3.19462449333885 2.87146036841652 -3.15869767449119 3.17210905768654 2.63030188300393 6.02049868323586 13.0953907273032
6.08985960700295 2.12407839514993 1.20030749060891 -3.14470517418601 2.84200251319192 -3.77624356529929 2.80191290595315 2.97074663855813 6.2923189423301 12.4465729019859
6.29111114848744 2.37636391032826 0.550627864490856 -3.03241046558727 2.94483867992054 -2.88051494251598 3.37291065562855 2.46242348064076 5.99270931590687 13.3419448505748
6.1640228618275 2.08088534962047 0.825055538524282 -3.09756714213978 3.05924075733532 -2.33728653300892 3.50514072071422 2.34748691212047 5.85287994037975 11.6024488795887
5.66595954895019 1.04046173095703 0.976124954223632 -3.68140678405762 2.07254428863525 -3.58264808654785 2.25888652801514 1.56279106140137 4.99147148132324 12.4890167236328
7.13618683381514 2.80254005952315 2.0721847967668 -2.82333064512773 3.21620392365889 -2.61403918699785 3.99246143861251 2.35393356843428 5.5196478323503 13.2626292662187
7.1190653627569 2.65475471669977 1.85014064962214 -2.19970790689642 3.77719028646296 -1.60722820108587 4.04485424215143 3.20798404866999 6.70195873433893 12.9536686723883
5.59333358244463 1.54845271544023 0.348915438218551 -3.0439678625627 2.63899169401689 -2.7048679785295 3.21157966093584 1.77270160154863 5.34620032743974 12.1548398538069
6.35919809341431 2.16176271438599 2.04379987716675 -2.53282022476196 3.73980093002319 -2.18198251724243 4.07232236862183 3.16848039627075 6.15323781967163 12.7078800201416
5.61373538970947 0.325755310058593 1.17267913818359 -3.56603126525879 2.6365234375 -2.7367733001709 3.37769432067871 3.35973377227783 6.6989070892334 12.1825668334961
6.63638329072432 2.05455898805098 2.37318539185958 -2.71539473967119 3.54014610810713 -2.33958220915361 3.55397724671797 3.37616657777266 7.5955812887712 13.53872608705
6.21906613436612 1.12476300326261 1.866740694913 -2.77250529202548 3.48999833193692 -2.40918208035556 3.35708474245939 3.79877518740567 7.09709023562345 14.6120622071353
6.08189557682384 0.761726127971304 2.24447511326183 -2.33566690791737 3.33235620151867 -1.55098368037831 4.57996534000744 3.90877030979503 6.55787538181652 14.4904904235493
4.97730756239458 -0.0731799559159718 1.09950375990434 -3.93695330186324 2.0817139192061 -2.49235987229781 3.77889180616899 2.81898522810502 5.9095423264937 13.5631039185957
4.49492639194835 -0.13268381465565 0.6902531970631 -3.87035471309315 2.54825681339611 -2.83137995113026 3.94981092106212 1.46670621525158 5.04294961582531 13.3380216945301
5.646801627766 0.309246696125378 1.23113504756581 -2.71809514652599 3.56934992183339 -1.1028264392506 5.26374021876942 3.59576097835194 6.99476114619862 14.2766121994365
4.31971829154275 -0.977417061545633 -0.746055672385477 -4.18366057656028 2.35947506644509 -2.34137351296165 3.33529465415261 1.67546265342019 5.10265915610573 13.2028664849021
4.58840358040549 -0.853573920510033 0.274487374045631 -4.29449951865456 2.39981925270774 -2.76793205954812 4.1743181922219 2.00034987709739 5.7265642859719 12.9125856139443
4.30906868847934 -0.809291830929844 -0.535154333981602 -4.43887518969449 1.89199448498812 -3.19537924853238 3.32739735516635 1.72664452466098 5.53126526745883 13.556611069766
5.47255014939742 0.459610696272417 0.726309533552691 -2.98882031874223 3.17976355119185 -2.73469853834672 3.47157930894332 2.90311789079146 5.55438017411666 13.2476785139604
6.09646526683461 0.954810298572887 0.854050792347302 -3.62838443409313 2.71105018962513 -2.40247996937145 3.48026672710072 1.14637295116078 4.17533699382435 11.798186935078
5.24827090176669 0.242894085970793 -0.348559466275301 -3.94982632723721 2.60865584286777 -2.40497693148526 3.33664694699374 1.6762093630704 4.88444319638339 12.9492754069242
6.66549126885154 1.38753812096336 1.75988118431785 -2.11405832984231 4.0096751906655 -1.57286722876809 3.75442807457664 3.18817727349021 5.9206277587197 13.9081627585671
5.29687102924694 -0.0807963978160515 0.604590259898792 -3.43561283458363 2.92254241596569 -2.02545276988636 3.99939426075328 1.80760272632946 4.90311416279186 12.8180864680897
4.10538322275335 -0.774429971521553 -0.627241784876045 -4.26959102804011 1.85909969156438 -3.6545187776739 3.34883720224554 1.23837215250188 4.07442886179144 11.6231129819697
4.08465256257491 -0.551443438096481 -0.953977922959762 -4.58370814756914 1.7248817877336 -2.58052859739824 3.50376762910323 1.05299152894453 3.97569050355391 11.6384221510454
4.18712715669112 -0.914875940843061 -0.992230371995404 -4.50740333036943 2.17014221711592 -3.34671111540361 4.0500002340837 -0.0465001626448185 3.65728001161055 11.3411412672563
4.02812614440918 -0.938930130004884 -0.608474349975587 -4.98950157165527 1.75161972045898 -3.43038711547852 3.5873722076416 0.723064804077147 4.08574237823486 12.1236580848694
4.84646813652732 -0.517870738289574 1.61848561547019 -3.62573702552102 2.93523900292136 -3.31871874549172 3.68521992943504 1.49156110069968 4.91747872612693 12.8766867377541
5.35982424996116 1.03566939614036 1.39840514443138 -3.00713913657448 3.075559685447 -3.2299880287864 3.69548804543235 1.65463454506614 3.93869979164817 12.2919512488625
5.78277727473866 1.59002825130116 1.35670610774647 -3.76504186283458 2.33537908900868 -3.93744901310314 2.3102221142162 0.928634132038464 3.69450804103505 11.2424521099437
5.44491343931718 0.422357134385543 -0.0374092535539106 -3.7453293280168 2.35248618559404 -3.69236988587813 2.70165019468828 1.08386760191484 4.03001742796464 11.2834396882491
5.69857136119496 1.30819717754017 2.0072604786266 -3.77857955585826 2.41043011058461 -3.90489753376354 2.61117760051381 1.65675751079213 5.00358787883412 10.7395965229381
4.89568326256492 0.701303456046364 0.999223683097146 -3.5317268631675 2.46432778618552 -3.59467699744485 3.29596326134422 0.93157956383445 4.64435288689353 10.6497053839944
4.59531888094815 -0.116204175082121 0.780772295865145 -4.24381152066318 2.08660325137052 -3.92376414212314 2.05418881503018 2.50215729800138 5.546987620267 11.5253449353305
4.80168629559603 0.543136605349453 0.156738289919765 -4.37798499194059 2.02245808514682 -3.81992720690641 1.91300488385287 0.650180825320156 4.82765961560336 10.9265608874234
4.08721197301691 0.724119550531562 -1.28202401941473 -5.37138521021063 1.02203787023371 -5.74781572168524 1.79430998021906 0.390781766718085 4.11668432409113 10.8038204973394
4.4306000622836 0.535000697049227 0.0270680340853602 -4.65076552304355 1.49408616152677 -5.1604472247037 1.68548382845792 0.885897532376376 4.07507123080167 11.0718144330111
6.22802145697854 1.76503451087258 1.10219176032327 -3.53572480461814 2.58527739264748 -4.77842919609763 1.61603148200295 1.88611300208352 4.99562533118508 10.981112315438
5.2890680659901 0.821861111034046 0.657531582225452 -4.1950456272472 2.12871059070934 -5.04898468364369 1.92032035480846 1.88043960224498 5.6550463069569 12.0951546062123
5.15771833766591 0.967815078388561 -0.123752914775501 -4.71455224644054 1.74112383235585 -5.56899102817882 0.46067968715321 0.885804809223522 5.16022459376942 10.1099592815746
5.02172027934681 0.961447108875621 0.342979777943004 -5.04966891895641 1.59400879253041 -5.47796596180309 0.608991969715465 0.870718349109996 4.37252174724232 9.75595747340809
4.75662333748557 0.692977020957255 -1.01913349845193 -5.5831841728904 0.890753815390848 -6.02735226371071 0.15479953072288 -0.291602065346456 3.47307212136009 8.78190142891624
4.44075085900047 0.571894428946756 -1.21478007056496 -5.92960283973 0.248087666251443 -7.02523157813332 -1.25772593238137 -2.48366472937844 1.00831296227195 9.43306424401023
3.62195081710815 0.100017261505126 -1.19595365524292 -6.08643369674683 -0.0696833610534675 -7.75684003829956 -1.65946035385132 -0.161690044403077 3.0698935508728 9.89580698013306
3.76873574690385 -0.180035729841752 -1.17048372788863 -6.65447725816206 -0.907555718855424 -9.07732309861617 -2.55950655503706 -2.03392138047652 1.44006333784624 9.02401910261674
4.8068699316545 0.432603307203813 -0.161078028245406 -5.83437209562822 -0.232397608323531 -8.377653650804 -2.04477553801103 -1.44997077421709 1.37830585999922 8.87070412202315
5.62497200532393 1.660161633925 0.514454503492875 -4.90450797514482 1.06848969026045 -6.50300727324052 -1.02810225920244 -2.11451468901201 1.56571354432539 9.53103079362349
5.7511249108748 2.44934707121416 0.284840158982711 -4.23175758882002 0.889303736253218 -7.29227776093916 -1.50500626130538 -2.33602470918135 1.22008376555009 8.59073787169023
5.88056921525435 1.68441748185591 1.1668794111772 -3.98567986921831 2.00427126450972 -5.62199235395952 0.328132386641069 0.118650193647905 3.24407934709029 9.82115625901656
5.20219515020197 1.68179510289972 -0.633368509465999 -5.25488569086248 0.532500249689274 -6.80201627557928 -0.813317316228694 -1.6486330205744 2.10898874456232 8.7330980127508
6.416806455092 2.77311539216475 1.12610649629073 -4.47745490507646 1.26462769074874 -6.77369475798173 -0.879937891526655 -0.181030039353804 2.897932286696 10.0578710989519
6.94341342232444 3.3205267646096 0.292094872214577 -3.55718643882058 2.18748442909934 -4.74943001487038 0.873813317038795 -0.526256873390892 2.99341742775657 9.71194331429221
6.34497315666892 2.58040292046287 1.15109116814353 -3.57031576850197 2.07061631462791 -6.23889487006447 0.45488793633201 0.266817639090799 3.68430192253807 10.7368827559731
7.23614317287098 3.33657270778309 1.22737604488026 -3.48085874210705 2.16586119044911 -4.8613900531422 -0.0558308948170065 -1.84599012028087 1.63261991847645 9.6491604458202
5.28524006930265 1.80761422243985 0.728901759060946 -4.04402075680819 0.953692332181063 -5.47688399228183 -0.0965415087613195 -2.04481802853671 1.89136113253507 9.52633799639615
5.69936228665438 1.49634600552645 0.022375592318447 -4.59642552462491 0.758404263583095 -5.69228123751554 0.032873639193447 -1.972209444913 1.71900702389804 9.78486205014315
3.57716759768399 0.155599680813875 -0.347305211153898 -5.73649207028476 -0.474035176363859 -6.76670828732577 -0.9011324969205 -1.87527457150546 1.82932194796475 9.9941140088168
3.47825913862749 0.259304098649459 -0.104738183455034 -5.60708422227339 0.600528769059615 -5.97346109910445 -0.441024728254838 -0.853187509016557 3.0867863221602 10.3704639001326
3.07486362457275 -0.262497711181641 0.00919265747070241 -5.82248764038086 -0.298962402343751 -6.85079078674316 -1.04893569946289 -1.16393737792969 2.82342929840088 9.7459771156311
3.6232890996066 0.516786566647617 -0.323961266604336 -5.92325592907992 -0.376127251711758 -6.8278942194852 -1.10050202282992 -2.13304329785434 0.779975882443516 8.58457659808072
4.3425013108687 0.737822203202683 1.11197534040971 -4.56393560929732 0.955376295609909 -5.94056067033247 0.21485772566362 -0.687157960371536 3.03911080793901 9.96511140303178
3.41218234842474 -0.0705694978887372 0.134356039220638 -5.36971424276178 0.107317465001888 -7.04742763692682 -1.24638889486139 -0.554797632044011 2.34497882669622 9.09091331308538
2.63610170537775 0.176003438776188 0.341578466242009 -4.97132016962225 0.860518438165837 -6.24061490839178 1.11693666631525 -0.179635065252132 3.73201177770441 9.67000864202326
5.26136716495861 1.39238008152355 0.014410339702259 -4.78604666103016 0.905067764629017 -5.16785780299794 0.755590759624134 -0.390432037006725 3.3005803455006 10.0182207454335
4.61286706924438 0.0945479393005364 -0.326365756988526 -5.16667490005493 0.706370067596435 -5.52463083267212 -0.0186608314514167 -1.33576898574829 2.35075254440308 9.0256049156189
4.10909214886752 0.155470284548674 0.701830300417814 -4.4372898015109 1.24868050488559 -4.53642424670133 0.86864319714633 1.02133599194613 3.90417328747836 11.2147196856412
4.80551934675737 1.39908051924272 0.582443480058149 -4.38222479386763 1.06720948652788 -5.40436338944869 -0.0197541670365773 0.396534208817915 3.23061490492387 9.60883260206743
4.44511546221646 -0.44482384595004 -0.479695901003751 -5.39626465710727 0.586498633298007 -5.26218949231234 0.263271704587069 0.33830489245328 3.11995638934049 10.7635468396274
5.61201330531727 1.05274053920399 0.551409209858289 -3.79169419895519 1.61944242824208 -5.16583207737316 0.397343124042859 -0.236394440044055 3.67999025691639 10.6300439487804
6.81203668767756 2.51541250402277 2.54747121984309 -2.98221666162664 2.8860894983465 -3.46225053613836 1.71494596654719 0.866904432123359 4.04716509038752 10.1308242624456
6.40781041058627 1.28943177136508 2.12591572674838 -3.12772635546597 2.39145680340854 -3.84259680834683 1.72039528760043 0.798052987185393 4.29199143323032 9.5745946970853
6.63788273551247 2.63991978385232 2.33605625846169 -3.34713313362815 2.62556603171609 -3.67654750130393 1.56363918998025 0.544605757973411 4.06809380271218 11.1917615196922
5.53574099107222 1.96922506852583 2.36664213700728 -3.10450826124712 2.63660826249556 -4.36798558668657 1.12902941270308 0.928479333357377 4.28597368760542 11.4909368948503
6.33517130071467 2.18019445592707 3.45012148076838 -2.88078252618963 2.88519342595881 -3.96524564569647 1.45950372869318 1.78938062841242 5.49465807134455 13.9209628885443
5.7800721428611 1.7703704140403 2.22236435630105 -3.54961974404075 1.93284504630349 -4.66093451760032 1.37566750266335 1.56005280234597 5.68132584311745 12.9762143395164
5.04272738370029 1.63886633786288 1.95224085721103 -3.67152413454923 1.9769438830289 -4.39299019900235 1.20245543393222 2.05526152524081 6.16351023587314 14.3976368037137
5.35807825435291 2.10589338649403 2.84916235316883 -3.61857770573009 2.44568945277821 -4.76893018375744 0.871406806599008 1.80511690486561 5.64169432033192 14.4720029960979
4.88965069163929 1.8490193973888 3.04533516276966 -3.0355955470692 2.4930852543224 -4.49732650410045 1.14580284465443 2.40201889384877 6.66871582378041 14.4850059639324
5.59310535951094 3.51980976624922 4.42576317353682 -2.51275248961015 2.51738743348555 -4.67534633116288 0.380926175550982 1.64612583680587 5.35178093476729 13.2609353498979
5.65672108910301 2.75126263878562 4.13143059990623 -2.27517416693948 3.42732522270896 -3.38884451606057 2.35976311943748 2.98400208733299 7.08844086907127 15.5386216380379
5.95983461033214 1.55382875095714 4.17087129246105 -2.17768904079091 3.54980233799327 -3.48755117763173 2.10643724094738 3.48593000065197 7.5977425922047 15.7507002700459
4.32210363041271 1.62327874790538 2.4507361758839 -3.53036581386219 2.64617265354503 -4.2664269100536 1.38589776646007 2.97547639500011 6.95723069797863 15.0741723884236
6.38838931863958 3.57502910440618 4.22318050211126 -2.22789409810846 3.32261058633978 -3.71758678609675 1.6408841306513 1.30435153787786 5.31600353067572 11.8859903508967
5.21350736618042 1.94758100509643 2.53462190628052 -3.0936863899231 2.76475400924683 -4.45780115127564 0.913986873626708 2.77937002182007 5.78467245101929 12.7079283714294
7.15007997859608 3.07531191218983 3.67059351314198 -1.49287389408459 4.56190706599842 -2.46830915104259 3.46815897334706 3.58078504909168 7.33281542171131 14.3521208893169
5.63844000209462 2.21190058101307 2.89751230586659 -3.41749204288829 2.28222833980213 -4.75517858158458 0.692678321491588 0.690715659748424 4.42484175075184 11.283327926289
5.47527412934737 2.12997250123458 2.62583927674727 -3.54963393644853 2.12198833985762 -4.71017356352372 0.938607259230182 1.12237457795577 4.9603777365251 12.1294203238054
5.91444923227484 2.36763717477972 2.8815055066889 -3.7024903124029 1.48088981455023 -5.70228241140192 0.262578504735774 0.0752349073236651 2.88108875101263 10.9789037877863
5.59903749986128 1.77360281510786 2.79995951219038 -3.48780122236772 1.91559252305464 -5.41835847334428 0.401906342939895 -0.0118814988569795 3.7819989637895 11.5487411932512
5.73475854180076 1.19425790093162 2.73516480705955 -3.38338644721291 2.55515877983787 -4.34150107123635 1.44474046013572 0.400358364798805 4.20322434685447 11.3987066008828
4.03559071800926 -0.0285791657187708 1.6888147094033 -4.43188803412697 1.70307881615379 -3.95435087897561 2.50903565666892 -0.257760455391622 3.78932149193504 11.0737767913125
5.31607503024015 0.253598872098056 1.87645787325772 -3.86648970517245 2.54890221682462 -3.35908919247714 3.36079472628507 1.26793641177091 5.27021950808438 13.2372729214755
3.80041541186246 -1.25999699505893 -0.257198914614591 -5.37152729901401 1.12243975726041 -4.65706501874057 1.82770861712369 -0.138041123476896 3.81747187701139 10.4330181035129
5.40537636496804 0.06192581870339 0.710340430519796 -3.92448813698509 2.40799992301247 -4.05502135536888 2.54147045829079 -0.201870033957743 3.6805848381736 11.8247842095115
4.37388867464933 -0.504441556063565 -0.510770138827237 -4.45513468655673 1.73746365633878 -4.49135332974521 1.70978516665372 -0.665141400423916 3.60803765383634 11.8903042706576
4.76030334992842 0.737376065687698 -0.362279085679489 -4.86683955626054 1.28970608277754 -5.54067340330644 0.844626279310745 -1.12363353209062 2.7356785254045 11.9738486723466
4.01374895789407 -0.295155689933082 -1.47870557091453 -5.33246533653953 0.709048106453636 -5.29212491295554 1.53783495642922 -0.660166905143043 3.51148016669534 12.3765624306419
5.49525420448997 0.476331398703834 1.29575888893821 -3.16574700095437 3.16036956093528 -3.77076752402566 2.51704184792258 1.04064719460227 5.02320163033225 11.8981477477334
4.75655379728838 0.61043181852861 -0.28218063874678 -4.90679153962569 1.63662734465166 -4.69317040009932 1.70936408476396 0.0184289498762666 4.04678454832597 13.2189866586165
5.31571148092096 0.67552803212946 1.25817535573786 -3.74641563242132 2.48322437459772 -3.8940844709223 2.6770825212652 1.01196716481989 5.52555607015436 12.6266560381109
4.4916446165605 -0.203156714005903 0.243033166365191 -5.15676427321 1.02726816697554 -6.05794263319536 0.541651483015581 -1.48440099196 2.55524992509322 11.7922031836076
2.78585577011108 -0.677265644073486 0.510079860687256 -4.97974634170532 1.00376653671265 -5.35131883621216 1.29635953903198 -0.790195941925049 3.30583047866821 12.5465502738953
2.31970335353504 -1.51089547764171 -1.82176087986339 -5.99335549961437 -0.349686371196402 -5.94812844883312 0.522593749653208 -0.243492828715933 2.55801798213612 12.6650855671276
3.52296046343717 -0.499632081118499 -0.776842316714202 -5.48734494122592 0.705959120663728 -4.6207201090726 2.21387080279263 -0.454206666079436 3.47659567919644 13.158825674924
5.18003779324618 0.422735509005459 1.20632582577792 -3.69628304568204 2.11286288174716 -4.33146828738126 2.01360827359286 -0.73535889712247 3.37045603665439 12.6910636988553
4.80473688299006 0.688922674005681 1.87843588048761 -3.70461866205389 2.11705473119562 -3.9253866369074 2.42647531682795 0.443084508722478 4.44067552739924 13.772713691538
4.76163484399969 0.957242983037776 1.70439435785467 -3.63215635473078 2.6790170842951 -3.53920362645929 2.9493389303034 0.857627885991878 4.39792157953436 12.1922049695795
5.32919024554166 1.34970282641324 0.977835646542637 -3.78299427899447 2.52959822741422 -4.09208584698764 2.72962092486295 0.689797392758457 4.5352296742526 13.7859792622653
6.56366298848932 3.44406841451471 2.66086528951471 -2.24448253458197 3.43711231405085 -3.7531399900263 2.23493717366999 0.149054986780339 3.82938717061823 12.7918801134283
7.06579456329346 3.40774974822998 3.0179105758667 -2.28968658447265 3.29761276245117 -3.36027374267578 2.13686904907227 0.149808502197267 3.44472751617432 12.5943413734436
5.71174829656428 2.58354204351252 2.00955980474299 -3.00814229791814 2.51119917089289 -3.76925069635564 2.01628130132502 0.351440603082832 3.79777067357844 12.6931216066534
5.061151712591 1.54877206628973 1.32155439203436 -3.72393778020685 1.97836801355535 -4.56139352971857 1.69802305048162 0.569042413884944 4.58592531030828 11.8831932241266
6.3986423145641 2.85241104472767 2.80182243693958 -2.71228622089733 3.09855533946644 -3.68599151264538 1.93687511790882 1.02755905498158 4.43461586345326 12.3815601002086
7.38970629085194 3.33502165187489 2.36027399409901 -2.34364255558361 3.68598238338124 -2.67781575809826 2.68307749141346 0.822239555012096 4.90939966548573 11.7794944416393
7.1986779126254 4.2664154919711 1.38047112551602 -2.6243258562955 2.54506959048184 -5.0293437090787 0.63174332705411 -0.855231389132413 3.00169362154874 11.7413662823764
6.20802706805143 1.7559177311984 1.32034606066617 -3.50138550671664 2.16701144305143 -4.32718735608188 1.29272383776578 0.474547568234531 4.12877387133512 11.5325452717868
4.82139096693559 2.12318501905962 1.0030029817061 -4.36366571946578 1.62335000471635 -5.09215464158492 0.583050589127975 -0.488768716291947 3.0658749146895 10.1300757928328
5.19849166870117 1.76080379486084 0.632824516296388 -3.79560222625732 1.83864269256592 -3.8750165939331 1.72363243103027 -0.406241798400877 3.43969688415527 11.7884660720825
6.04595043875954 2.58896687247536 1.2443061135032 -3.95399615547874 1.94223644950173 -4.72936770699241 1.09746411063454 -1.27848193428733 1.92566826560281 10.7120704910972
5.19692045558583 1.82127195705067 -0.897375999797475 -4.66031545292248 1.14881235469471 -5.2765569080006 0.880950034748423 -2.66578191410412 1.26385218013417 10.0810905109752
5.58941212567416 1.74717369946567 0.880646142092619 -4.32891615954312 1.78294888409701 -4.55150755968961 1.64100781354037 -0.411939230832186 3.48977127942172 11.4750389185819
5.32525287974964 1.19283996928822 -0.405144344676625 -4.68536056171764 0.827649463306773 -5.41262687336315 0.745396960865367 -1.95572723041881 1.95821129192005 10.2202933918346
3.35140581997958 0.21371909054843 -1.15309266177091 -5.22345093813809 0.723616322604094 -5.74400643435391 0.366253575411712 -1.10470513430509 2.71056624325839 11.3362562266263
5.25739712281661 1.35235638184981 0.174890943007036 -4.06871943907304 2.07898659272627 -4.31717257933183 1.39326901002364 1.01426548524336 4.23873943849043 11.4410881475969
4.39977800195867 1.04475652521307 -0.270879155939276 -4.82709062749689 1.48337041681463 -5.29155481511896 1.0608774358576 -1.24188554937189 2.1630912954157 11.8908640081232
4.40560630451549 0.817528759349475 -1.29408356059681 -4.85239120830189 1.18288138996471 -5.61371132243763 1.01827338825573 -0.823948825489392 3.05040267597545 11.359350715984
3.63509528420188 0.102389023520729 -1.71254093863747 -5.8876260063865 0.363236115195534 -5.25043995597146 0.0612665869972915 -2.20891697623513 1.80640475533225 10.5987564780495
4.05216598510742 0.663704872131348 -0.94902515411377 -4.87451457977295 1.30903720855713 -5.19434452056885 0.596644401550293 -0.0394678115844727 3.83438968658447 12.7136025428772
5.85581027811224 2.33581840341741 -0.363616830652411 -4.254903680628 1.35408412759954 -4.81842601949518 0.164791219884698 -2.37304104024714 1.01735507791692 10.2445751363581
5.26767679561268 2.0492415081371 -0.5830302585255 -3.67013696323741 2.29346510280262 -3.58638147007335 1.74785848964344 -0.287673508037219 3.00660654414784 12.2291812549938
5.09839748035778 1.85206817280163 -1.20718551982533 -3.56599212993275 2.14822791706432 -3.52558113444935 1.89973758350719 -0.68526245463978 2.80543826710094 11.2715241778981
4.60396584597501 0.995915499600496 -0.671164425936613 -4.73773470791904 1.81911763277921 -3.61258021267978 2.18324383822354 0.213234988125887 2.72977265444669 10.825862494382
4.86992874145508 1.43024673461914 -0.985036468505861 -3.97719345092774 1.83897247314453 -2.86088523864746 2.03932609558105 -0.846629714965822 2.34907188415527 12.2163957595825
5.51979553916238 2.62765705802224 -1.32367026589133 -4.47975432656028 1.85018265464089 -4.65973746559836 1.36143028952859 -1.42615020058372 1.87804234244607 10.8566280625083
3.82380758632313 0.269817222248424 -1.50248922001232 -4.50997365604747 1.35861193050038 -3.65493405948986 1.83667837489735 -0.581146370280873 2.75198446620594 11.9111846577037
4.30509261217984 0.4924390706149 -2.00025959881869 -4.57904454144565 1.06723193255338 -4.36154385480014 1.2691781910983 -1.29796811017123 1.84729365435513 11.5396316441623
2.4671271757646 -0.796958593888718 -3.34636846022173 -5.20567098097368 0.60286745591597 -4.6678768678145 1.74137529893355 -0.829766897721726 2.05478987260298 11.5543988661333
3.39548364119096 -0.790685029463333 -1.86094412370161 -4.76786360307173 1.64290013746782 -3.74072966142134 2.42211976484819 1.0756613297896 4.20143857435747 12.4435159249739
3.74088220596314 -0.130146694183349 -2.64819402694702 -5.44910879135132 0.794387149810792 -4.53564138412476 1.65229921340942 -0.116865825653075 3.13926057815552 12.1920259475708
4.00850053267045 0.560904936356977 -1.15521292252974 -4.31804709001021 1.83812184767289 -3.59682516618209 2.99079270796342 0.928655104203656 3.978909925981 12.8762011094527
5.53117596019398 2.16325031627308 -1.02920020710338 -4.17480147968639 1.65382610667836 -4.41786445270885 1.60919319499623 -0.489658962596547 2.66423069347035 11.3098600994457
5.22242033698342 1.90327227332375 -0.403445599295875 -4.19956910393455 1.46965849616311 -4.08546960137107 1.37936461188577 0.0274568817832268 3.11197912909768 11.2934938690879
5.18464078036222 1.64508046236905 0.0706709775057703 -3.45605860623446 2.21459664431485 -3.04995928677646 3.41360272494229 0.910262957486239 4.04365338412198 12.2401055249301
6.06723976135254 2.54504489898682 -0.397207260131836 -3.45451354980469 2.58479499816895 -2.68515777587891 3.13731479644775 0.225223541259766 3.15571117401123 11.517716884613
6.2954081622037 3.34899226101962 0.118480595675383 -3.19224366274747 2.66068735989657 -2.4562836560336 1.89494219693271 -0.362463084134188 2.09671584042636 10.6581644144925
6.12886639508334 2.74016018780795 -0.455455580624665 -3.25578669634732 2.38871594342319 -2.65837840166959 2.33550759228793 0.790592393008147 3.43139191540805 12.3495757189664
5.71627561395819 1.74459592645819 0.260093134099787 -3.32993753606623 2.47358648126776 -3.22844942266291 2.0743259603327 1.05937139337713 4.23702089136297 12.4822410756891
5.15081284262917 1.85331795432351 -0.708835861899637 -3.76837374947288 1.86032078482888 -3.59048678658225 1.04836628653786 -0.0839655616066679 2.89636299826882 11.5927116654136
6.73856292204423 4.58189521269365 0.333693842454391 -3.02486862702803 2.40179572538896 -3.39622559113936 1.75153289274736 0.639438013596969 3.32105288939043 12.228606562181
5.76798613288186 3.53090746619485 0.49077208258889 -3.46137826225974 2.35261328437112 -3.1275598265908 2.07090075232766 1.86522181250832 4.27528650977395 13.7923999569633
4.98861025029963 2.31133077794855 -0.854755418950862 -4.20732881372625 1.47442053014582 -3.95977594202215 0.636278135126286 -0.155122774297542 2.99947355443781 12.1889986818487
5.03285597020929 1.93957422429865 -0.611681955510921 -4.8826189214533 0.946269017999821 -5.03159620111639 -0.348515527898616 -0.649800317937679 1.78797910863703 9.01651571447199
5.14795796654441 2.2173978545449 0.217677281119606 -3.75668413855813 1.80067746422507 -3.60997278907082 2.08214585564353 0.471528218009254 3.48510567925193 10.3937284209511
3.69434794512662 0.569530096921053 -1.15460434826938 -4.60246888074008 1.42595252123746 -3.88813057812778 1.04917105761441 0.405171957882967 3.39457568255338 11.364982214841
4.39244748028842 0.883131989565761 -0.685076704892246 -4.73489855852994 1.70337010296908 -3.31800173846158 1.73522568616 0.817606934634121 3.48650837811557 10.2456021395597
4.19713882099498 1.6365986217152 0.361017261851917 -3.84543606151234 2.29421428333629 -2.23923107494008 2.6066046107899 1.59383777271617 4.68374732624401 12.9976802219044
3.74740798256614 0.753141472556376 -0.093215873024679 -4.59086029746316 1.66285617134788 -2.52194206931374 2.16062266609886 0.288322518088602 3.13939482948997 11.5550614096902
4.62773518128829 0.777388616041705 -0.116345362229779 -4.36190314726396 1.84584908051924 -2.05302520231767 2.77804569764571 0.386338277296588 3.41007332368331 13.7947764830156
5.32946300506592 1.20726299285889 0.111552238464355 -3.87903308868408 2.22517585754395 -3.06219387054443 2.28142356872559 0.446999549865723 3.80149841308594 12.9425883293152
7.04072238748724 2.99754955118353 1.44117786234075 -2.65503261739557 2.91558029001409 -2.57373760396784 2.94550277536566 0.965097921544857 3.42384578531439 12.0777955228632
5.72700489217585 2.50910270864313 1.04558647329157 -3.312798612768 2.47649753743952 -2.75616752451116 2.4247559374029 0.456160432642157 2.93801677877253 11.3175672357733
6.66783359700983 1.86695602590387 1.11092403585261 -2.66736575906927 3.20597389394587 -2.71041652506048 2.6592171495611 1.54971340352839 4.02896431142634 12.4648626154119
6.32196230454878 1.62534708543257 0.446922250227495 -3.00865369276567 2.98343462510542 -2.21682362989946 3.4065637068315 0.987707086042924 3.51553530259566 13.0797094778581
5.62517989765514 1.14085067402233 0.747915874827992 -3.6554216038097 1.85448707233776 -3.89005409587513 1.56448043476452 0.394505154002797 3.11857570301403 12.3719221461903
4.34246414357966 0.96173160726374 0.213396722620185 -3.74110538309271 2.01267975026911 -3.44781238382513 2.10640686208552 -0.864499395543877 2.18987816030329 11.8457342928106
5.97214500253851 0.97732440775091 0.284300726110285 -3.34625919515436 2.84826270883734 -2.01579197103327 3.36926547830755 1.24670879190618 4.18908206766302 11.3440264875239
4.30373168425126 0.239738230271772 0.634744410081343 -2.94971680207686 3.13415790037675 -1.10381531281905 4.77097869352861 1.98717380003496 5.16122985319658 12.4333250565962
3.71623215241866 -0.073077349229294 -0.044055132432419 -3.72617831663652 2.1005238012834 -2.51099124388261 3.78609833283858 1.22750172181563 4.69116673036055 13.0043018774553
4.1827093557878 1.30539192719893 0.0372950033708044 -4.02028975920244 2.50576843781905 -2.62311873869463 3.57467617555098 1.64458145661787 5.2106987433 12.9280792669816
4.159138211337 0.817629345980556 -0.175618639859287 -4.10014103976163 1.99307871731845 -2.98534535494718 3.66883040341464 1.05077029141513 4.38419772061435 12.1785516825589
4.75534479834817 1.30694334723733 -1.28667504570701 -4.40966279289939 2.11636393286965 -3.06899316094139 2.90526812293313 0.277003695748068 3.62863486029885 11.5869621536948
3.57798924012618 0.145054479078812 -0.927665094895797 -4.28291068510576 1.81764473481612 -2.61707244352861 3.23286118073897 -0.263142923875289 3.20759644074873 11.8265758947893
5.00724055550315 0.588760636069559 -1.02985737540505 -3.96876499869607 1.59049441597679 -2.85602734305642 3.72490336678245 0.675356171347879 4.53578688881614 13.5970161177895
5.34938690012152 1.01945182626898 -1.38509109670466 -3.93514373952692 2.05765125101263 -2.85099914724177 3.90289470499212 1.51056358164007 4.19945403879339 13.0841228658503
5.50273650776256 1.55420249592174 -0.686171115528452 -3.87322479594837 1.76816886555065 -3.1191049229015 2.85084003101696 0.269322811473501 2.75390380512584 12.5062651027333
4.05046191649004 0.0633498712019502 -1.52225765748457 -4.28067478700117 1.63078418211504 -2.87124142213301 2.97767940001054 0.051074175401169 2.93316283659502 11.1621843858199
4.92815445119684 1.15348385030573 -0.566963689977474 -3.59828044717962 2.5879359071905 -2.15946246927435 4.02607677633112 1.1631254976446 4.81294296438044 12.6986727541143
5.41122917695479 0.689205213026568 -1.22691150145097 -3.32823558287187 3.01224140687422 -1.99666400389238 4.05286984010176 1.93357090516524 4.41216187043624 12.2601380781694
5.30070861469616 1.68221267353405 -0.235345042835583 -3.57660976756703 3.03856738697399 -2.54408375133168 3.32433875690807 1.0167873729359 4.32763847004284 11.7686766017567
5.4887415972623 1.13116808804599 -0.47142438021573 -3.6899054440585 3.01021738919345 -1.58858326998624 4.39867754849521 0.702983578768645 3.82423945340243 11.7899605837735
6.56466126875444 2.2343542619185 0.346923117204145 -3.067450280623 3.53983903364702 -1.33219408555464 4.56220365004106 -0.303990121321245 2.91513848738237 10.8521802468733
6.28766611272638 2.51587274724787 0.352674276178533 -2.75651952570135 3.67925050908869 -1.32362005060369 4.62753751928156 0.514880925958806 3.85349920446222 11.0549519365484
6.02766429727728 1.83828841989691 0.672051542455499 -3.45621956044977 2.87783157175237 -2.09470451528376 4.36203586404974 1.05805312936956 4.88110458200628 12.29244148081
6.67719893888994 1.96588855223222 1.12322097258134 -2.4458498434587 3.60810046629472 -1.8475603537126 4.7083364053206 1.36808257536455 5.42918067411943 12.9591699166731
5.46138018694791 1.00764674273404 0.30305499163541 -2.816551026431 3.0023195180026 -1.42410641583529 4.89544600573453 0.756063643368808 4.60173625079068 14.0269328984347
6.53936991258101 2.06402525468306 0.627060265974563 -2.91055455641313 3.35697493119673 -1.73589101271196 4.55262980027632 0.83509287400679 4.30588755174116 12.9619401411577
6.45846418033947 2.38261655460704 -0.339116538654675 -2.71907373775135 3.11157373081554 -1.96866747249257 4.15404466282238 1.35997441898693 3.28999379764904 12.8045196879994
5.67912504022772 0.965549677068537 -1.07425478154963 -4.07243517095392 2.17224046533758 -2.6336953943426 3.4559213811701 -0.42275407964533 2.73687860315496 11.2711889440363
6.76908915259621 2.01135390021584 -0.0495801665566198 -1.98186738274314 4.08977930762551 -0.655958721854471 5.4730619690635 1.50638907172463 4.61248438575051 12.5119637749412
5.34021524082531 0.686246429790149 -0.475941146503796 -3.92178007472645 2.68862870823253 -1.42397543300282 4.3709473956715 0.401530777324329 3.4522290576588 11.5885010112416
6.12391457991167 1.41734490828081 -0.338335175947709 -3.4510346846147 3.03980908827348 -1.41241278214888 4.04585633711381 0.50850663618608 4.43286786512895 11.0970023675398
6.84022896506569 2.83783714988015 0.203264167092062 -2.41085631630638 3.69454758384011 -0.852928230979227 5.11407177665017 1.11965172507546 3.81295674063943 12.5206722519614
8.09787086140026 3.02481559406627 1.53490546833385 -1.47956749309193 4.77389720569957 0.126290356029163 6.13901618610729 2.01421550403942 4.71725371967662 12.6003713954579
7.37471128810536 2.52556730617176 1.05011202205311 -2.14105962406505 4.4382250439037 -0.390142189372671 5.58098818172108 2.13343740810047 4.11113764155995 12.2309563289989
7.36020355224609 2.79834060668945 0.842106628417969 -2.29725570678711 4.04852657318115 -0.460791778564452 5.13044052124024 0.307022857666016 2.59450988769531 11.596998500824
7.46893232518977 3.45918291265314 1.32998769933527 -2.13051111047918 3.89458006078547 -0.510046785528008 5.14843099767512 0.575255567377265 3.3477594202215 10.8140713518316
6.73425337184559 3.06651541103016 0.117473090778699 -2.79241803776134 3.40449186671864 -0.552986656535754 5.04635092128407 0.182044471393933 2.41954656947743 10.369448150288
6.35278220610185 2.52913089232011 -0.428584142164752 -3.27304367585616 2.99444194273515 -0.196469350294635 5.19452853636308 -0.146777196363971 2.12877364592119 10.008233980699
7.34056104313244 3.40522302280773 1.46188558231701 -2.46097742427479 3.9798356403004 0.375887047160756 6.02565969120372 0.8040715564381 3.34287751804699 10.8338195193898
8.31031784577803 4.87276539369063 1.23288044496016 -1.09328761534258 4.1155613379045 0.320044370131058 5.49069389863448 0.705460401014847 2.23325523896651 9.76584515138106
7.47501038638028 4.63096665469083 -0.447188862887295 -2.34992743405429 4.0344014081088 -0.118577488985927 5.72341679659757 0.523149958523838 2.46232079592618 8.86695527163419
5.26478340842507 2.30769779898904 -1.16422984383323 -3.5426516272805 3.0358624718406 -1.34152743599632 4.43336918570779 -0.613711807944558 0.673706557533958 8.87068512656472
5.6854399507696 2.53253067189997 -1.22944461649114 -3.45319759195501 2.71556366140192 -1.09142505472357 4.24524200612849 -0.761711233312433 1.3351095979864 8.84718216115778
5.80899967713789 2.19607796235518 -1.10832057432695 -3.69122157530351 2.83658566041426 -1.39285693602129 4.0024000601335 -0.65487704710527 0.931626935438675 9.29751171632246
7.01012522090565 3.18835932124745 -0.0424737323414206 -2.4756364215504 3.82186323512684 -0.837803779948842 4.87543302882801 0.200495780598033 2.20553499568592 10.427284301411
6.02674096714367 2.15228551517833 -0.69001966823231 -3.49806982387196 3.02659314762462 -1.47002035487782 4.49355977665294 0.166511474956167 2.74042886387218 10.6633653033863
7.02141944711859 3.20934383218939 0.900641363317316 -2.41528232747858 4.01097862070257 -0.530076104944403 5.16088573282415 1.0907620603388 2.65867130106146 10.578353803808
8.02775026668202 3.82188917506825 0.718317283283579 -2.1378533710133 3.90016390193592 -0.650911079753531 5.08213354457508 0.262007011066782 2.14023329127918 10.5298445354808
6.30424797751687 2.61776459433816 0.427883269570092 -2.67070376656272 3.84789383628152 -0.710775253989478 5.20922005393289 0.59715283133767 3.5538426659324 11.7738395951011
6.70674877166748 2.54277973175049 0.0394676208496101 -2.3373405456543 4.72351341247559 0.183134841918946 6.19936828613281 2.32006435394287 4.44508819580078 11.913263130188
6.10123033523559 2.43373556137085 -1.15091638565064 -3.88234834671021 3.0310809135437 -0.946595478057862 4.10169668197632 -0.790051746368409 1.40188093185425 8.96414060592651
5.48522502725774 1.82642585580999 -2.00448005849665 -3.80293052846735 2.05048782175237 -1.96023147756403 3.51720935648138 -1.17872207814997 1.55544883554632 8.93386966531927
5.77434343858199 2.18596167130904 -2.35982613997026 -3.75809388594194 2.60437101884322 -1.56284051374956 3.97460169358687 -0.339013151689009 1.73730940385298 8.59510702653365
7.11795145381581 3.72895246852528 0.111215652119029 -2.70178788792003 3.59867388118397 -1.39313119541515 3.98914915431629 0.441259444843638 2.78993326533924 9.11727911342274
[truncated: 12,636,237 more chars]
