# Supplementary material for: Conformational ensemble-dependent lipid recognition and segregation by prenylated intrinsically disordered regions in small GTPases
Source: Commun Biol. 2023 Nov 2;6:1111. doi: 10.1038/s42003-023-05487-6 (PMC10622456; doi:10.1038/s42003-023-05487-6)
Supplement: Supplementary file 5 — Supplementary Data 3 [file 42003_2023_5487_MOESM5_ESM.zip]

Archive with 24 entries (24 files):
- vdW_Analysis/Cdc42b_HB_perPept_PC_Equilib.dat
- vdW_Analysis/Cdc42b_HB_perPept_PS_Equilib.dat
- vdW_Analysis/Rac1_vdW_perPept_PC_Equilib.dat
- vdW_Analysis/Rac1_vdW_perPept_PS_Equilib.dat
- vdW_Analysis/Rap1A_HB_perPept_PC_Equilib.dat
- vdW_Analysis/Rap1A_HB_perPept_PS_Equilib.dat
- vdW_Analysis/Rap1B_HB_perPept_PC_Equilib.dat
- vdW_Analysis/Rap1B_HB_perPept_PS_Equilib.dat
- vdW_Analysis/Rheb_HB_perPept_PC_Equilib.dat
- vdW_Analysis/Rheb_HB_perPept_PS_Equilib.dat
- vdW_Analysis/RhoA_HB_perPept_PC_Equilib.dat
- vdW_Analysis/RhoA_HB_perPept_PS_Equilib.dat
- HB_Analysis/Cdc42b_HB_perPept_PC_equilib.dat
- HB_Analysis/Cdc42b_HB_perPept_PS_equilib.dat
- HB_Analysis/Rac1_HB_perPept_PC_equilib.dat
- HB_Analysis/Rac1_HB_perPept_PS_equilib.dat
- HB_Analysis/Rap1A_HB_perPept_PC_equilib.dat
- HB_Analysis/Rap1A_HB_perPept_PS_equilib.dat
- HB_Analysis/Rap1B_HB_perPept_PC_equilib.dat
- HB_Analysis/Rap1B_HB_perPept_PS_equilib.dat
- HB_Analysis/Rheb_HB_perPept_PC_equilib.dat
- HB_Analysis/Rheb_HB_perPept_PS_equilib.dat
- HB_Analysis/RhoA_HB_perPept_PC_equilib.dat
- HB_Analysis/RhoA_HB_perPept_PS_equilib.dat
