# Supplementary material for: Conformational ensemble-dependent lipid recognition and segregation by prenylated intrinsically disordered regions in small GTPases
Source: Commun Biol. 2023 Nov 2;6:1111. doi: 10.1038/s42003-023-05487-6 (PMC10622456; doi:10.1038/s42003-023-05487-6)
Supplement: Supplementary file 5 — Supplementary Data 3 [file 42003_2023_5487_MOESM5_ESM.zip › vdW_Analysis/Cdc42b_HB_perPept_PC_Equilib.dat]

7.33333
9.33333
14.3333
8.33333
6.66667
5.66667
6.33333
9.33333
10.3333
13
8
7.33333
7
8
4.66667
5
6.33333
6
2.33333
5
10.3333
5.66667
10
13
9.66667
6.66667
8
11.3333
9.33333
12.3333
11
6
13.6667
9.66667
10.3333
10.6667
10.3333
12
11
13
8.66667
10
12.3333
13
14
8.33333
9.33333
7.33333
11
7.33333
11.6667
6.66667
11.3333
10.6667
12
9
11.3333
8
7.66667
10.3333
16
5.33333
10.3333
10
14
8
9.33333
5.66667
12.6667
7
6.33333
6.66667
9
7.66667
9
9.33333
10
10.3333
12
15.6667
8
12.3333
13.3333
10.6667
8.66667
12
16
12.6667
13.3333
7
10.3333
8.33333
11
14
17.3333
13.3333
16.3333
14.3333
13
11.6667
8
4.66667
9.66667
8.66667
9.33333
6.66667
13
13.3333
9.33333
8
7.33333
11.6667
13.6667
10
7.66667
15.6667
12
10.3333
13.3333
11.3333
10.3333
10.3333
13.3333
9.66667
8.33333
9.33333
9
10
10.6667
11.3333
13.3333
12.3333
9.33333
11.6667
13.3333
7.33333
11.6667
6.66667
10.3333
9
8.66667
7.33333
7.33333
6.33333
5.66667
9
7.33333
12.3333
14.6667
11.3333
9.66667
13
6.33333
10
19.3333
12
9.66667
11
7
11
17
7
12.3333
18
7
17
11.3333
9.33333
11.6667
11.3333
15
11.6667
16.3333
10.3333
10.6667
12.6667
10
15.3333
13
6
8.33333
7.66667
15.3333
11.6667
8.66667
10.3333
9.33333
16
11
16
15.6667
10.3333
11.6667
14.3333
11.6667
9.66667
12.6667
15.3333
14.6667
8.33333
14
10.3333
11.3333
14
15
19.3333
13.3333
11
11.3333
10.6667
8.66667
12.3333
9.66667
14.3333
9.33333
8.66667
10
7.33333
8.33333
12.3333
12.3333
8
10.3333
12.6667
14
12
8.33333
11.6667
12.3333
13
9.33333
13.6667
9.33333
15.6667
11.6667
11.6667
14.3333
7.66667
10.6667
10.3333
14
15.6667
10.3333
9
11.6667
7.66667
11.6667
12
9.66667
16.6667
11
12.6667
8.33333
12.6667
10
11.6667
8
7
11
9.66667
7.33333
11.6667
7
14.3333
11
9.66667
5.66667
8.33333
6.66667
7.66667
8.66667
8.66667
9.66667
11.6667
10.3333
7.66667
11
12
11
8.66667
8.33333
7.66667
11.6667
7
10.3333
10
6.66667
8.33333
10.6667
11.6667
12
14.3333
11.6667
13
5.66667
9.33333
13.3333
9.66667
11.3333
8.66667
13.3333
12.3333
11
9.66667
9
6.33333
8.33333
11
10.6667
10.3333
14.3333
7.66667
9.33333
12.6667
13.3333
8.33333
8.66667
11.6667
10.6667
6.66667
8.33333
10.3333
12.3333
11
8.66667
16
9
9.33333
10
13
12.6667
11
12.6667
11.3333
13
11
9.66667
9.33333
10.3333
14
12
11.6667
13.6667
8
13.6667
9.33333
8.33333
7
8.33333
7
8.66667
10.3333
4.66667
8.66667
12
5.33333
10.6667
8
16
11
12.3333
10
10
15.6667
14
16.6667
11.6667
13.3333
8.33333
9.33333
16.3333
12.6667
12
13.3333
13
15.3333
11.6667
14.3333
11.3333
13.3333
11.3333
13.3333
13
12
8.33333
12.6667
9
10.3333
14.3333
10.6667
14.6667
11.3333
11.6667
12.6667
16.3333
14
14.6667
13
14.6667
11.3333
8
6
13
12.6667
10.6667
13
12.6667
10.3333
14.6667
11
12.6667
12.3333
10
12
9
18.6667
12.6667
20.6667
16
12
8.33333
17
12.3333
12
13.6667
10
11
16.6667
13
12.6667
15.6667
12.6667
15.3333
12.3333
12.3333
11
13.6667
10
9.33333
11
15.6667
11
16
13
9.33333
11.6667
8
10
8.66667
11.6667
9.66667
13
9.66667
11.6667
9.66667
9.66667
8.66667
11.6667
13.6667
11
7
14.6667
15.3333
14.6667
11.6667
15.6667
12.3333
11
15.3333
11
13
18.6667
13.3333
10.6667
12.3333
5.66667
10.3333
14
5.66667
7.33333
11
12.3333
16
10.3333
8
12
12
9.66667
9
14
8.66667
10.3333
7.66667
13.3333
8
9.33333
10
11.6667
11
7.33333
10.6667
12.3333
9.33333
9
11
11
7.33333
9
9
9.66667
7.66667
5.33333
9
13.6667
11
13.6667
11.6667
9
9.33333
10.6667
15.3333
7.66667
12
11.6667
17.3333
10.3333
12
10.6667
10.6667
8.33333
9.33333
9
7.33333
6
12
6.33333
10.6667
10.3333
12.3333
11
12
7.33333
12.3333
15.6667
13
11.3333
8.66667
11
10
15.6667
11
11.6667
12.3333
9.33333
10.3333
11.3333
9.66667
17.6667
11.3333
8.33333
8.33333
13.6667
10.3333
10.6667
7
5.33333
6.33333
5.66667
10.6667
11.3333
8.33333
11
16.3333
11.6667
11.6667
11
9.66667
10.6667
8.66667
12.6667
9.66667
12.3333
16.6667
9
12.6667
12
11.3333
15
11.6667
10.3333
13.3333
13
11.6667
10.6667
8.66667
9.66667
6.66667
5.66667
13
10.3333
13.3333
12.3333
15.6667
9.66667
10.6667
10.6667
7.66667
9.33333
7.33333
9
9
12
16
17.3333
8
7
12.3333
12.6667
10.3333
13
12
10
11.6667
9
12
9.33333
11.3333
11.6667
6
8.66667
9
11.3333
10
10.3333
15
8.66667
12.6667
12
12.3333
9.33333
12.6667
9.66667
11.3333
18.6667
13.3333
11.3333
12.6667
10
8.66667
13.3333
6
13
16.3333
13.6667
11
10.6667
10.6667
5.33333
12.3333
10.3333
13
14
13.3333
12
13.6667
15
9.66667
11
12.3333
8
10.3333
9.66667
7.33333
12.3333
10.6667
11
9.33333
7.66667
7
11
7.33333
8.66667
9.33333
9.33333
10
9.66667
4.66667
14.3333
18.6667
12.6667
10
7
11
9
13.6667
8.33333
14.6667
8
8.33333
11
8.33333
13
8.33333
12
11.3333
13.6667
10.6667
8.66667
11
10.3333
10.3333
11
12
11
11.3333
11
8
13.3333
8
10
8.33333
9.66667
15
11.3333
12.3333
11
6
18.3333
7
12
13
7.33333
12.6667
10.6667
10
10.3333
9.33333
6
8.33333
10.6667
11.3333
13
10.6667
10
13
12.3333
9
14.3333
9
6.33333
13.3333
11.3333
8.66667
9.33333
5.66667
10
5.66667
10.6667
7.33333
12.3333
10.3333
9.66667
12.3333
9
11.3333
15.3333
9.33333
9.33333
11.6667
10.6667
14
12.6667
15.3333
10.6667
12
12.3333
15
11
13.3333
16
8.33333
10.6667
9.33333
7.33333
10.6667
11.6667
12.6667
11.6667
9
12.3333
13
10.6667
14
10
10
9.33333
8.33333
5.66667
15
12
6.66667
12.6667
7.33333
8.66667
7.66667
4
14
11.3333
11.6667
9.66667
4
8
7.66667
7.33333
6
9.33333
10
8
10.3333
9.33333
9.33333
8.33333
7.33333
16
14
11.6667
8
8
8.66667
9.33333
6.66667
12.3333
19.3333
11.6667
7.66667
9
11.6667
11.3333
12.3333
6.66667
7.66667
6.66667
7.66667
9.66667
9.66667
11.3333
8.33333
6.66667
5.33333
8.33333
10.6667
11
6
7.66667
12
12
16
4
10.3333
13.6667
9.66667
6
8.66667
6.66667
5.33333
12
12.6667
7.66667
10.6667
14.3333
9.66667
15.3333
12
9.33333
12
16
14
11.6667
11.3333
19
11
10
11
9
11.6667
8.33333
8.66667
13
10.6667
13
19
11.3333
8.66667
12
12
12.3333
9.33333
14.3333
12.3333
13
14.6667
15
13.3333
13
13.3333
14.6667
13
11.3333
15
12
11
5.66667
9.66667
11.6667
13
7
9.66667
15.3333
7.66667
9
12.3333
12
6.66667
10.3333
12.3333
11
14.6667
11.6667
15.3333
14.3333
14
11.3333
11
8.66667
11.6667
14.3333
12.6667
11
14.3333
14
14.6667
8.66667
10.3333
9.66667
12.6667
11.6667
11.3333
10.3333
8
11
14.3333
11
8.33333
9.33333
10
8
9.33333
8.33333
12.6667
8.33333
10
10.6667
9.33333
9.33333
8.66667
9.33333
13.3333
4.33333
11
12
7.66667
14
9.66667
12.6667
12.6667
14
14
9
15.6667
11
15.6667
14.6667
11.6667
13.3333
9.33333
15.6667
14.3333
7
10.6667
5.33333
16.3333
11
12.3333
14.6667
11.3333
12.6667
14.3333
14.3333
11.6667
12
11.3333
15.3333
9.66667
11
8.66667
15
9.66667
14.3333
13.3333
7.66667
9.66667
10.6667
12.3333
11.6667
10
7
13.3333
13.6667
10.6667
20.3333
8
19.3333
12
13.3333
13.3333
11.6667
20.3333
9
15.6667
12
13
19.6667
12.6667
18.3333
13
13
12
13.6667
10.6667
10
15
13.3333
9.33333
11.3333
8.33333
10
9
13.6667
10.3333
11.6667
12
9.33333
10.3333
8.33333
9.66667
9.66667
6.66667
9.33333
9
9.33333
8.33333
8.66667
9
4.33333
4
7.33333
4
9
11
13.6667
7.33333
7.33333
8.33333
7.66667
9.66667
8
12.3333
10.6667
13
11.6667
8.33333
6.66667
9.33333
12.3333
17.6667
10.6667
10.6667
14.3333
12.3333
12.6667
9.33333
14
12.6667
12.6667
13
13.3333
9.66667
14.3333
10.3333
9.66667
15
12.6667
7.33333
14
12.3333
13
11
7.66667
12
7.33333
8.66667
10.6667
12
11.3333
8.33333
12
10.3333
8.33333
11.3333
11
7
14.3333
14
14
7.33333
13
7.33333
9.33333
9.33333
9.66667
11.3333
9.66667
11.6667
10.6667
10.3333
10.6667
13
11
13
12.3333
11
8
7
12.3333
16
14
13
13.3333
10.3333
9.33333
10
14
11.3333
12
11.3333
12
11.6667
10.3333
11.3333
11.3333
8.66667
10.3333
10.6667
8
13.3333
11
13.6667
12.3333
10.3333
11.6667
16.3333
6.33333
18.3333
16
21
14
11
10.3333
11
6
11
10
11.3333
13.6667
16
12
9
11.3333
11.3333
8.33333
11
15.3333
10.3333
10.6667
11.6667
11.6667
10.6667
11.3333
9.66667
11
8.33333
10.6667
11.3333
12.3333
8.66667
7
6.66667
7
13
11
7.66667
12.6667
10.3333
16.6667
12.6667
14
10.3333
9
11.3333
9.33333
13
9.33333
9.33333
7.66667
14
13.3333
8.66667
9.66667
7.66667
11
8
6.33333
10.3333
9
11
11
8.33333
12
13.3333
11
13.6667
9
14.3333
8.66667
10.3333
9
9
6.33333
10
11.6667
10.6667
8
4.66667
13
11.3333
9.33333
8.66667
14
6.66667
9.66667
11
12
8.66667
16
12.3333
10.6667
10.6667
14.6667
11.3333
10.6667
9.33333
10
16.3333
9.66667
10.6667
9.66667
11.6667
5
11
8.66667
8.33333
14
14.3333
9.66667
8
14.6667
11.3333
10.3333
11.3333
8.66667
7.66667
13.6667
13
12
13.6667
8.66667
7.33333
7
4.66667
5.33333
8.33333
8
9
9
8.33333
7.66667
14
11.3333
8
12
3.33333
11.3333
10.3333
11.3333
3.33333
5.66667
9.66667
8.66667
6.66667
7.66667
9.33333
7.33333
5.66667
10.6667
6.66667
8
8
11.3333
8.66667
8.66667
5.33333
10.6667
6.33333
14.3333
11
12
7.66667
12
7
10
6
11.3333
8
8
6
5.66667
8
8.33333
8
5.66667
6.66667
7.33333
6.66667
7
11
11.3333
9
10.6667
6.33333
8
10
12.3333
7
10.6667
7
10.6667
5.66667
11
10.6667
11
9
11.3333
9
7.66667
9.33333
8
9.66667
9.66667
5.66667
7
13
9.66667
10.6667
6.33333
7.33333
10.6667
8
8.66667
9
12
8.66667
7.66667
12
9
7.66667
10.6667
8.33333
8.33333
5
6.66667
11
11
11
8
12
9.33333
11
10.3333
8.33333
7.66667
6.33333
8
6.66667
10.3333
13.6667
7.66667
10
7.33333
11
15.6667
4.33333
8.66667
9.66667
13.6667
15.3333
6.33333
11.6667
12
9
10.6667
13.6667
7.33333
9.33333
9
11
7
7
11
11.6667
6.33333
10.3333
10.3333
10.3333
9
9.33333
8
10
7.66667
10.3333
11.3333
11.3333
9
11.6667
9.66667
12.3333
9
12
13
14.3333
8.66667
14
10.6667
8
16.6667
12.6667
13.3333
10.3333
6
9.66667
13.6667
14
10
6.33333
14.6667
7
13.3333
5
7.33333
7
12.6667
7
7
6.33333
3.66667
11.6667
9.33333
14.3333
10.6667
9
10
11
8.33333
10
12.3333
10.3333
6.66667
5.33333
9.66667
7.33333
8.66667
7.66667
5.33333
8
8.33333
6.66667
12.3333
9
6.66667
5
8.33333
7.33333
7.66667
10.3333
10.3333
10
9.33333
7.66667
12.6667
12.3333
11
9.66667
15
11.3333
7.33333
7.66667
6
10
9.66667
6.33333
15
8.66667
9
11
8.66667
9.33333
9
9
12.3333
12.3333
7.66667
5.66667
11.3333
6.66667
10.3333
7.33333
11
10.6667
7.33333
8.33333
7.33333
8
10.3333
7.66667
7
7.33333
7.33333
5
10.6667
10
5.33333
6.33333
9.33333
5.66667
6
7.66667
12
11
6.33333
9
5.33333
4.33333
10
9.66667
9.33333
9
9.33333
6.33333
7
7.33333
10.3333
8.66667
8
6
7.66667
9.66667
6.33333
10.6667
6
7.33333
6.33333
10.6667
8.33333
12.6667
12
8
9.33333
10
4
10.3333
10.3333
9
8
14.6667
12.3333
15
10.3333
9.33333
11
11
11.3333
11.3333
10
11.3333
10.6667
8
9.33333
14
10.3333
16.3333
13.3333
11.6667
5.66667
14
15
13
11
8.66667
14.3333
9.66667
11.6667
12.6667
9.66667
10.6667
15.6667
12.6667
10.3333
15.3333
13
11
13
7.66667
8
7.66667
11.6667
7
9.33333
13
10.6667
11
10.3333
10
13
8.66667
7
11.6667
13
14.3333
7.66667
10.3333
8
8.33333
11
11.3333
12.3333
9.33333
8
7.33333
9
4.33333
10
11
10.3333
6.66667
14
10.3333
14
11
8.66667
12.3333
9.33333
11.3333
8.66667
9
8.33333
12.6667
9
13.6667
6.33333
8
9.33333
5.66667
9.33333
8
10
8
14.3333
13
10.3333
12.3333
10.6667
12
16.6667
16.3333
14.3333
12
12.3333
16.3333
9
9.66667
10.6667
8.66667
9.66667
14.6667
10.6667
16.6667
9.66667
14
14.6667
13.3333
10.6667
10.3333
11.3333
16.6667
13.6667
11.6667
10
13.6667
21.6667
16.3333
13.6667
10
12.3333
10.6667
12
8.66667
13.6667
10.6667
11.3333
12
10.6667
10.3333
7
13.3333
11.6667
9.66667
10.3333
11.6667
9.66667
16
14
13.3333
10.3333
13
13.3333
15
12
11
14.6667
12.6667
11.6667
13.3333
13
12.6667
12.3333
13
13
9.66667
11.6667
11
12.6667
12
11.3333
10.6667
12
11.6667
13
13.6667
8.33333
16
16
11
12.3333
10.6667
18.3333
11.6667
9.66667
11.6667
8
12.3333
11
9
12.6667
12
7.66667
7.66667
9
10.3333
8
9.66667
12.3333
10.3333
12.6667
11
8.33333
12
12
10.3333
11
11.3333
13.3333
10
14.3333
8
9.66667
11.3333
11.3333
5
12
6.66667
10
11
8
6
6
6.33333
9
13.6667
16
6.66667
12
10.3333
10
7.66667
8.33333
10
13
9.33333
17.3333
7
11
13.6667
9
17
12.3333
10.6667
15.3333
11
13.6667
7.33333
5.33333
12.3333
10.3333
12.6667
7.66667
11
6.66667
15
16.3333
8.66667
7
8.66667
13
13.6667
10
15
11.3333
9.33333
16.6667
10.3333
11.6667
8.33333
10
11.6667
11
12
10.6667
12.3333
8
10
15
15.6667
13
10.6667
11.6667
10.6667
14.3333
20.6667
14
11.6667
9.33333
9.33333
12
15.3333
19
12
12
13.3333
9.66667
15
9
11
9.33333
11.3333
13.6667
11
15.3333
16
12
11.6667
12.3333
10.6667
6.66667
7.66667
10.6667
12
12.3333
14.6667
10.3333
15
13.6667
11.3333
14.6667
12
9.33333
15.6667
14
15.6667
14.3333
11.6667
11.6667
12.3333
8
16.6667
17
16
16
10.6667
13.3333
15.6667
19
13.3333
14
18.6667
11.3333
12.3333
11.3333
14.3333
10
15.6667
16.6667
8.66667
14
11.3333
15.3333
14
16.3333
18.6667
13.3333
17.6667
11.6667
10.3333
11
12.6667
13
11
9.33333
11.3333
14.6667
14
11.3333
15.6667
13
14.3333
14
11.6667
15.6667
9.33333
9.33333
11
10
6.66667
8.66667
8.66667
12.6667
15
12
9.33333
8.33333
9
16.6667
11.6667
16.6667
11.3333
14.3333
9
15.3333
21.6667
9.66667
13
15
12.6667
13.3333
11.3333
15
11
15.6667
10
14
10.6667
15.3333
15.6667
9
14.6667
11.6667
10.6667
12.3333
19.3333
12
11.3333
13.3333
8.66667
11
9
15.6667
13.6667
17.3333
15.6667
15
17.3333
15
12
14.3333
9.66667
11.6667
7.66667
16
11.6667
11
10.6667
11.3333
11.6667
8.33333
12.6667
8
15.6667
11.6667
9
8.33333
11.6667
12.6667
14.3333
13
10.3333
9.33333
9.33333
9.33333
13.6667
8
10.6667
11
9.66667
14.6667
14
12.3333
11
13.3333
13
18.3333
12
9.66667
11.3333
8
8.66667
9.66667
15.3333
13.6667
12.3333
7.66667
12
10.6667
11.3333
8
12
13.3333
13
11.3333
11.3333
17.3333
12.6667
12
12.6667
10
13.6667
12
12.3333
7.66667
10
11
14
12
9.66667
18
12.3333
17.3333
13.6667
19
11.6667
13.6667
13.6667
7.33333
11.6667
10
9.66667
8.33333
6
12.3333
7.66667
9
6
9
11.6667
7
5.66667
17.6667
14
7.66667
5.66667
11.6667
14.6667
10.3333
8.66667
12
10
13
11.3333
8.66667
11.3333
11.3333
7.33333
13.3333
11
9
9.66667
8.33333
12
13.6667
9.66667
12.6667
10
9
13
15
13.6667
11.3333
13.6667
10
12
7
14.6667
11.6667
10.6667
9.66667
10.3333
10.3333
6.66667
10.6667
8.66667
14.6667
13
10.6667
15
14.6667
12.3333
15
9.33333
15.3333
7.66667
12
11.3333
16
15
9.66667
12
12
10.6667
12.3333
11.6667
11.3333
16.3333
10
13.3333
9.33333
14.3333
10.3333
11
15.3333
13.6667
11.3333
16.6667
15
13.6667
14.3333
14.3333
12.3333
10.6667
11.3333
14
20.3333
15
9.66667
17.3333
15
13
10.3333
8.33333
6.33333
8
11.6667
10.6667
9.66667
12.3333
11
9
9.33333
12.6667
8.33333
12.6667
12.6667
8
12.6667
10.3333
12.3333
10.3333
11.6667
9.66667
11.3333
8.33333
13.6667
7
8
15
16
12
7
15.6667
10.3333
10
17
14.3333
15
13
7
8
8.66667
15
8.66667
9.33333
13.3333
15.6667
13.3333
12
11.6667
9.66667
23
11
11.3333
19.6667
16.3333
14.3333
17.6667
13.3333
21.6667
12.3333
14.6667
14.3333
10
14
12
18.3333
13.6667
18.3333
15.3333
19.6667
12.3333
8.66667
15.6667
16.3333
11.3333
12.6667
6.66667
16.6667
7
12.6667
13.3333
15.3333
13.6667
12.3333
11.6667
9.33333
9
9.33333
13.6667
13.3333
12
11.6667
13
8
8
11.3333
7.33333
11
8
10.6667
19
10.6667
13
16.3333
5.33333
9.66667
13.3333
15.6667
14
13.3333
14
7.66667
8
12.6667
10.6667
5.66667
14.3333
8.33333
9
10
6
7.33333
10.3333
8.33333
7
11.6667
10
7.33333
10.3333
7.66667
11.3333
11.6667
9.66667
7
10.6667
13.6667
9.33333
11.6667
8.33333
13.3333
11.3333
17.3333
7
11.3333
7
10
8
4.33333
7.33333
12.6667
10.3333
6.33333
8
17.3333
7.66667
6.33333
10.6667
12.6667
10.6667
10
10
5
9
8
11.6667
7.66667
7
10
8.66667
7.33333
12.3333
14
15.3333
14.6667
9
13
9.66667
11.6667
14.6667
9.33333
13.3333
9.66667
10
10
3.33333
10.6667
7.33333
6.33333
7
5.66667
10
8.33333
9.66667
5.33333
16.6667
11.6667
8.66667
13.3333
7.66667
13.3333
8.33333
8
12.6667
7.33333
7.66667
4.33333
8.66667
5.66667
11.3333
9.33333
9.33333
10
8.66667
9.66667
7.33333
9.66667
7.33333
12
11.6667
11
10.3333
10.6667
10.3333
7.66667
10.3333
8.66667
9.66667
10
11.3333
7.66667
9.66667
8
10.3333
6.33333
11
11.6667
6
8.66667
10.6667
11.3333
15
11.6667
7
8.66667
8.33333
11.3333
12.3333
4.66667
16.3333
7.66667
10
8
8
10
10
10.3333
12
11.3333
15
14.3333
12.3333
8.66667
8.66667
10.3333
12.6667
7
13
13
9.66667
6.33333
4.33333
9.33333
6.33333
6
10.6667
11
8.33333
5.66667
4.66667
9.33333
10.3333
7
11.6667
12.3333
12.6667
14.3333
16.3333
11
14.6667
13.6667
11.6667
10
9.33333
10
11.3333
8.33333
13.3333
10
8.66667
12
11.6667
15.3333
10.3333
9.33333
10
10.3333
8.33333
10.6667
11
8
6.66667
10.3333
8.33333
10
10
8.33333
3.66667
11
12.6667
7.33333
8
7
8.33333
6.66667
9.33333
10.3333
12.3333
9.66667
7.66667
9.66667
14
7
12
9.66667
11.3333
9
10
13
12.6667
10
10.3333
10.6667
10.3333
11.3333
10.6667
8.66667
7.66667
9.66667
7.33333
12.3333
11.3333
10
8.66667
15.3333
12.6667
12.3333
11
11.6667
13
10
7.33333
13.3333
11.3333
16.3333
13.6667
12.3333
10.3333
10.6667
12
11.6667
11.3333
12.6667
10
13
7.33333
11.3333
7.66667
10
6.66667
13.3333
13
11.6667
11.3333
13.3333
10
9.66667
11.3333
10
4.33333
7.66667
6.66667
13
10.3333
11.3333
10.6667
10
16
10
14.3333
10
17.6667
12
9.33333
7.66667
13.3333
8.33333
11.3333
12.6667
11
12.3333
9.33333
9.66667
14.6667
14.3333
10.3333
12
12.3333
15.6667
12.3333
8.33333
7.66667
9
13.6667
13.6667
8.33333
9
14.6667
18.6667
13.3333
8
9
11.6667
13
14.3333
13.3333
11.6667
6.66667
12
10
6
13
9.66667
10.6667
10.3333
10.6667
11
17.3333
12.3333
11.6667
13.3333
6.66667
9.66667
12.3333
12.3333
9
8.66667
7.33333
10.3333
11.3333
15.6667
13.3333
14.3333
11.3333
8.33333
10
11
10
6.33333
6
16.3333
6
8.33333
11.6667
18.6667
10
9
9
10.6667
10.6667
12.3333
13
7.66667
10
7.66667
10
7
10.3333
3
7.66667
10.6667
14.3333
12
11.3333
12
13
10.6667
12.3333
12.3333
10
19.6667
14
15
8
6.66667
11.3333
7
10.6667
10.3333
9.66667
7.66667
11
11.3333
15.3333
14.6667
7.66667
7.66667
7.66667
10.6667
9
7
14
15
11.6667
11
7.33333
8
6.66667
10
14
12.3333
10
15.6667
12.6667
9.66667
12.6667
9.33333
15.3333
13
13.6667
12.3333
8.33333
14.6667
13
9.33333
14.3333
6
7.66667
13.3333
8.33333
7
11.6667
11
12
10.3333
9.66667
9.33333
11.6667
9.66667
12
11.3333
12
10.6667
11.6667
12.6667
7.33333
8.33333
9.66667
7.66667
7.66667
7.66667
9
10.3333
10.3333
5.33333
11.6667
13.3333
16.6667
10.6667
4
8.33333
10.3333
8.33333
11
10.6667
5.33333
13.3333
10.3333
8.66667
9.33333
13.6667
8.33333
7.33333
8.33333
9
7.33333
9
9
10
11.6667
10
11.6667
9.33333
8
7
9
10.3333
10.6667
11.3333
7.33333
7.33333
9.33333
12.3333
8
5.33333
11.3333
15.3333
6.66667
9.33333
8
8.66667
16
12.3333
6.66667
12
11.6667
7.66667
17
6.66667
9
9.33333
9
17.3333
13.3333
13.3333
11.3333
12.6667
17
11.6667
7.66667
9.66667
15
11.6667
8.66667
13.6667
14
14.6667
10.3333
7.66667
13.6667
14.3333
15.3333
10.3333
10.6667
10.6667
15.3333
12
13.6667
9.66667
12
9.66667
12
13.3333
9.66667
9.33333
7
10
12.3333
9.66667
10.3333
10.6667
15.3333
7
9.33333
15
7.66667
11
14.6667
14
14.6667
8.66667
9.33333
10.6667
12.3333
7
11
9.33333
10.6667
9.33333
15.3333
14
18.6667
11.6667
11.6667
11.6667
12.3333
12.3333
10.6667
9.33333
13.3333
14.6667
10
13
11.6667
20.6667
9.33333
11.3333
12.6667
11.3333
14
11.3333
7.33333
7.33333
10.6667
9.66667
13
14.3333
8.66667
12.6667
8.33333
14.3333
10.6667
10
12
11.3333
8.66667
11
10.6667
12.3333
9
10.6667
14.3333
17
10.6667
9.66667
12.3333
13
13.6667
12.6667
10.3333
5
8.33333
7.33333
11
14
12.6667
10.3333
15.3333
11.3333
12.3333
13.3333
10
9.66667
16
20.3333
14.3333
9.66667
9.66667
14
15.3333
9
10.6667
8.33333
7.33333
9.33333
4.66667
10.3333
9.66667
11.3333
6.33333
6.66667
11
8.66667
9
6
14.6667
15.6667
10.6667
12.3333
15.3333
15.3333
19.6667
8.66667
16
14
8
10.6667
5
15
4.33333
9.33333
8.66667
10.3333
12.6667
10
13.6667
11
12
8
9
8.66667
7.33333
6.66667
14.6667
12.3333
11.3333
17
14.3333
12.3333
15
11.3333
10.3333
17.3333
11
12.3333
12.3333
12.6667
6.66667
8.66667
7
9.33333
13.6667
13
11.3333
10.6667
14.3333
12.6667
14
10.6667
11.6667
17.6667
14.3333
14
9
10.6667
13.3333
11.3333
9.66667
8.33333
17.3333
11.3333
15.3333
9
14.3333
12.3333
8.33333
7.66667
6
11
9.33333
9
12.6667
9.33333
8
12.3333
15.6667
16
18.6667
13.6667
13
9
12
13
11
10.6667
11
8.33333
9.66667
9.66667
11
13.6667
11.3333
9.66667
14
9.33333
11
15.3333
18.3333
11
9.66667
8.66667
10.6667
11.6667
10.6667
12.6667
6.33333
9.33333
7.66667
11.6667
11
7.66667
9
7
12.3333
8.66667
10.3333
11
18.6667
9.66667
11.3333
8
10
10.6667
10
9.66667
8.66667
11.3333
13.3333
14.3333
10
9.66667
12.3333
15.6667
11
12.3333
10.6667
10.3333
15.3333
13.6667
10.3333
13.6667
11.6667
13
11.3333
8.33333
11.6667
12.3333
11.6667
14.6667
13.6667
13.6667
15.3333
12
17
13.3333
15.3333
16
16
16.3333
13
15
14
14
13.3333
9.66667
11.6667
16.3333
14
12
13.3333
14
13
11
10.3333
7
7.33333
6.66667
12.6667
9.33333
8.66667
7.33333
11.6667
7.33333
11.3333
10
9
7.33333
11.6667
11.3333
6.33333
8.66667
7
13
8.66667
13
9.66667
7.66667
10.6667
9.33333
8
8.33333
10
7.33333
12
12.6667
9.33333
10
12.6667
14
9
15.6667
8.66667
11.3333
18.3333
10
10.3333
10.6667
12.3333
10.3333
10
6
9.33333
8.33333
8.66667
7
10.6667
12.6667
11
10.3333
9.66667
11.3333
8.66667
11
12.3333
10
13.6667
14
11.6667
15.6667
10.6667
13
8.66667
9.66667
9.33333
11.6667
12.6667
9.66667
13.3333
12.6667
15.3333
9.66667
19.3333
9.66667
9.66667
9
11.3333
14.3333
12
8.33333
10
11
8.66667
7.33333
13
9.33333
10.6667
14.3333
13.3333
11
9.33333
4
6.33333
10
7.33333
9.66667
4.33333
7
8.33333
10
10
6.66667
6.66667
5.66667
10
8.66667
10
10.3333
9
8.33333
6.66667
8.66667
5.33333
12.6667
9.66667
12.6667
14
14
10.6667
9
9.66667
6
10.6667
8.66667
8.66667
7.33333
9.66667
12
11.3333
7.66667
12
12.3333
7.66667
4.66667
9.66667
13.6667
10.6667
11.6667
13
10.6667
11.6667
12.3333
13.6667
10.3333
8
12
6.33333
10
6.66667
7.66667
9.33333
11
6.33333
9.33333
7.66667
7
11.3333
8.66667
10.3333
9
10.3333
10.3333
11
8
6
10
10.3333
6.66667
9.66667
10.3333
11
9.33333
7.66667
10
9
11
10
11.3333
8
12.3333
8.66667
8
8.66667
9.66667
9.66667
10.3333
10
9.33333
8.66667
13.3333
7
8.33333
10
11
10
10
6.33333
10.3333
8
6.66667
5.33333
6
10
9
9
11
10.3333
8.66667
8.33333
12
9
7
12.6667
4.66667
8
14
11.6667
8
15.3333
14
13.6667
8.33333
16.3333
10.3333
14.6667
8.66667
9.66667
12.6667
11.3333
6.33333
6.33333
6.66667
10
8.33333
8
12.6667
5.33333
5.66667
4.66667
5.33333
12.6667
14.3333
10.6667
12.6667
6
12
10
12
8
13.6667
5.33333
8
8
6.66667
4.66667
5
9
6.33333
6
6
9.66667
9.33333
7.66667
9.66667
6.33333
5
5.33333
5.33333
8
5.33333
3.66667
6.66667
6.66667
5.33333
5.66667
11.3333
11
11.6667
11
9.33333
7.33333
13
6.33333
11.3333
4.66667
8.33333
11
10.3333
6.33333
9.33333
6
6.66667
6.33333
6.66667
9
10.6667
10
9
9.66667
8.33333
10.3333
12
9.33333
8.33333
9.33333
8.66667
9
9
9
12.6667
11.6667
10.3333
9.66667
8.33333
10
12
7.33333
10.6667
13
12.6667
10.6667
7.33333
8.66667
11.6667
14.3333
16.3333
19.3333
9
11.3333
11.3333
13.3333
18.6667
11
10
9.66667
14
12
9
13.3333
14
13.3333
15
13.3333
10.6667
11.3333
12.3333
6
8.33333
4
9
7.33333
10
12.3333
6.33333
8
7.33333
12.3333
7.66667
6.33333
10.3333
7.66667
6.33333
9.66667
8
7.66667
10
7.66667
8.66667
10.3333
13.6667
8
8.33333
6.33333
9
15.3333
11.6667
12
10
12
10
9.66667
14.3333
15.3333
13
10.6667
9.66667
13.3333
12.3333
10
12.3333
15
7.33333
11.6667
7
7.33333
5.66667
11
11.3333
12.3333
9
9
12
13.3333
12.6667
14
10
11
7.33333
12.3333
8
9.66667
13.3333
8
13
15.6667
14
8.33333
11
14.6667
13
6.33333
12.6667
8.66667
18.3333
16
15
7.33333
12.3333
10.3333
11
9
10.3333
16.3333
8.33333
7.33333
11
10.3333
6.33333
9
10
7.33333
9
13
8.33333
7.33333
12
10.6667
8
11.6667
6.33333
11.3333
5
14
11.6667
16
10.6667
17
10
7.66667
9.66667
10.3333
10.6667
14.6667
8
12.3333
12
11
12.3333
13
11.6667
11.3333
11.3333
8.33333
13.3333
10
13
8
8
10.6667
13.3333
6.33333
9.33333
12.3333
13.6667
14.6667
9.33333
6.33333
6.33333
8
14
11
9.66667
14
8.33333
8
12.6667
10.6667
9.66667
14
14.3333
16.6667
9.33333
9
7
12.3333
10
13.3333
11.3333
7.66667
16.6667
9.66667
18
10
11.3333
10.6667
10
9.33333
10.3333
11
9.33333
8.66667
9.66667
8.66667
11
9.66667
9.33333
12
8.66667
11.3333
9
7.66667
7
9.66667
8
10.3333
6.33333
13
10
7
9
7.66667
12.6667
11
8.33333
7.66667
13
13.6667
6.33333
8
9.66667
11
8.66667
8.33333
7.66667
11.3333
8
8
12.6667
9
8.33333
9.33333
8.66667
7
7.66667
8.33333
15.3333
10.3333
10.6667
5.66667
8
7.33333
7
10.3333
8.33333
10.3333
8.66667
14.3333
10.6667
8.33333
9
9.33333
15.3333
14.3333
9
9.66667
6
6
10
10
14
9
6.33333
6.33333
9
10.3333
6.66667
10.3333
10.3333
10.6667
10
13
6.66667
9
4.33333
7
7
6.33333
9.33333
5.33333
4.33333
5.33333
5.33333
6
6.66667
8.66667
5
8.66667
10
9.33333
6.66667
8.66667
7.66667
8
4.33333
5
6
5
9
7
10.6667
8.66667
6.66667
4
6.33333
5.66667
6.66667
5.33333
4.33333
6.66667
9.66667
6
9.33333
6.33333
11
10.3333
8.66667
10.3333
6.66667
8.66667
12.6667
6.66667
6.33333
8
9
5
7.33333
8.33333
11.6667
10.3333
15
10
6.66667
7.33333
10.3333
11.6667
10.6667
10.6667
7.33333
4.66667
8
11.6667
8
5.66667
9.33333
12.3333
9
6
8
8.66667
7
10
9
10
12
6.33333
6.33333
7.66667
7
8.33333
10.3333
8.66667
9.33333
13.3333
9.33333
11.6667
14
15.3333
9.66667
14.6667
9.33333
7
7
10
10.3333
10.6667
9.66667
8.66667
6.33333
5.33333
9
11.3333
6.66667
11
12
8
7
9
14
13.3333
6.66667
10
9.66667
8.33333
11
13.6667
8.33333
8
9.66667
8
13.6667
11.3333
10
9
6.66667
6.33333
10.6667
12
7.66667
6.66667
12
10
10.6667
10.3333
10.3333
8.66667
9.66667
7
7.66667
11.6667
4.33333
8.66667
10
10.6667
9.66667
11
9.33333
8
5.33333
10
5
7
9.66667
8.33333
7
8.66667
5
10.6667
13.3333
5
8.66667
5.33333
6.66667
7
6
6.33333
7.66667
9.66667
6
10.3333
9
13
11.6667
11.6667
4.66667
9
7
9
6
9.33333
5
6.66667
10
6.33333
7.66667
13
7
9
7.66667
8
10.3333
9.33333
11.6667
11.3333
9.33333
7.33333
6.33333
7.33333
13
10
9
8.66667
7.33333
7.66667
6.33333
6.33333
6
5
10.3333
4.66667
5.33333
8.33333
5.33333
4
9
4.66667
6.66667
10.6667
4
5.66667
7.33333
9.66667
4.66667
12.3333
9.66667
8
7.66667
6
7.66667
7.66667
7.66667
8.33333
10
8.66667
13.3333
9.66667
7
9.33333
12.6667
7.66667
7.66667
8.33333
13.3333
8.33333
7.33333
6.66667
10
8.66667
11.3333
8.33333
7.66667
12.6667
13
16.3333
14
9.66667
10.3333
9
10
11.6667
8
8
9.66667
7.33333
15.3333
12.6667
8.66667
10.3333
8.33333
10.6667
7.66667
13.6667
10.3333
11.6667
5
13.3333
9
10
13.6667
8.33333
6.33333
9
8.33333
11
9.66667
14
12
11.3333
13.3333
7.33333
12
9.66667
7
8
7
10.6667
9.33333
8.66667
8.33333
11
11
13
13
4
10.6667
7
7.33333
12.3333
13
5.66667
7.33333
5.33333
11
12.6667
11
8
11.3333
7
9
12
9.66667
9.66667
8.66667
10.3333
8
9.66667
7.66667
6.66667
7.33333
8.66667
10.6667
11
12
10
3.66667
4.66667
11
8
12.6667
11
5.33333
6.66667
7
8
13
10.3333
8.33333
9
12
10
12
9.33333
10
9.66667
7.33333
6.33333
10.6667
7
9.66667
7.33333
6.33333
12.6667
10.3333
11.6667
13.6667
7
7.66667
8
14.3333
12.6667
11
11
13
9
12
8
9
17.6667
13.3333
12
11
16.3333
10.3333
7.66667
6.66667
13.6667
7
10
8
12
12.3333
7.66667
12
11
9.66667
12.3333
13.6667
14
8.33333
9.33333
11.3333
12.6667
7.66667
12.6667
14
14.3333
13.3333
14.6667
7.66667
10.3333
12.6667
9.66667
7.33333
13.6667
18.3333
8.66667
11.3333
18.6667
10.6667
16.3333
11.6667
8.66667
8.66667
10
14.3333
10
13.3333
9
14.6667
9.66667
12.6667
7
13.6667
13.3333
11
11
11.3333
10.3333
11.6667
8.33333
9.33333
9.33333
11.6667
13.3333
9.66667
11
11
10.6667
6.33333
11.3333
11
10
10.3333
12
11.3333
14
14
16
10.3333
12.3333
12.3333
13.6667
10.3333
8.33333
14
9.66667
9.33333
11.6667
12
12
13.6667
12
11
12.6667
11.6667
10.3333
12.6667
13.6667
10.3333
7.66667
9
14
9
6.66667
14.6667
11.6667
12.6667
10.3333
14.6667
10.3333
8
11.3333
11
13.6667
17
11
9
10.6667
9.33333
13.6667
10
7
7.33333
11.6667
11
8.66667
9.33333
10.6667
12
8.33333
17.3333
10.3333
13
12
10
7
9.66667
5
11
7.33333
5.66667
6.66667
9.66667
7.33333
12.3333
8.33333
14
10
12.3333
10.3333
9.33333
9.33333
11.3333
8.66667
12.6667
11.6667
11.6667
11
10.6667
9
13.3333
11.3333
11
7.33333
11.6667
13.3333
10.3333
10.3333
10
8.33333
16
9.33333
8.33333
10.6667
10.3333
14
11.6667
12.6667
14
14.6667
10.3333
16.3333
10.3333
12.6667
7.66667
10.6667
9.66667
9.66667
11.6667
9.33333
12
7.66667
11.6667
11.3333
13
11.3333
11
11.3333
12.3333
12.6667
10.3333
6.66667
8.33333
12
8
16.6667
20.3333
9.33333
9.66667
6
8
14.6667
10.3333
7
7.33333
10
11.3333
13.3333
14.3333
10.3333
14
11
19
9.33333
13
14
10.6667
9.33333
13.6667
14.3333
8
7.66667
12
12.6667
22.3333
13
12.6667
13.6667
15.3333
10.3333
11.3333
10.6667
9.66667
14.6667
15.6667
11
17.6667
12
10.3333
9
13.6667
13.6667
11
9.33333
10.6667
10.6667
12
8.33333
8.66667
14
10.3333
16.3333
14
17.3333
16
17
12
14
13
14.3333
9.33333
11.3333
12.6667
8.33333
12
11.6667
13.3333
12
15.3333
17
13.3333
15
10.6667
14
12.6667
11.3333
8
11.6667
13.3333
18
15
10.6667
14
15.6667
13.6667
10
14
9
14.3333
13
11.6667
11.3333
12.3333
13.6667
12.3333
12.6667
13
20.3333
13.3333
16.6667
14
16
13
14
13.3333
11.3333
11.6667
18.3333
15
17.3333
16
12.6667
13
13.6667
11
11.6667
16
15
20.6667
15
11.3333
13.3333
10
12.3333
19
9.66667
11.6667
11.3333
12.6667
8.33333
11.3333
8
9
17
13.3333
7.33333
14.3333
7.33333
9.33333
8
10
9.33333
19.6667
14
12.3333
11
16
9.33333
7.66667
11
9.66667
8
10.3333
9
9
12.3333
17
12.6667
13.6667
10
19
12.3333
9.66667
15.6667
13.6667
12
16.6667
13.3333
12.3333
13.6667
14.6667
13
13
12.3333
14.3333
7.66667
10.6667
9.66667
14.3333
13.6667
11.6667
12.6667
5.66667
12.3333
8
11.6667
10
11
13.3333
9.66667
14.6667
18.3333
16
13.3333
15.3333
8.66667
8
9.66667
11.6667
13.3333
14.3333
11.3333
13.6667
8.66667
10
11.6667
10.6667
13.6667
10.6667
10
16.6667
14.6667
11.6667
11
10.3333
18.3333
11
6.33333
11.6667
12
11.6667
13.3333
13.6667
12.3333
15
12
14
15.6667
15.6667
11
13.3333
11.3333
10
14.3333
8.66667
7.33333
14
12.3333
13.6667
20.3333
11
11.6667
16
9.33333
9
9
15.3333
15
15.6667
18.3333
11.3333
13.6667
11
11.6667
15
15
6.66667
10.6667
17.6667
16.6667
13.3333
12.3333
12.3333
9.66667
13
15.3333
8.66667
13.6667
15.6667
6.66667
10.3333
14.3333
8.66667
16.3333
12.3333
12.3333
9.66667
8.33333
11.3333
14.3333
10.3333
9.66667
8.66667
13.6667
11
12.3333
9.66667
17.6667
9.33333
12.3333
13
12.3333
10.3333
14.3333
12.3333
11.6667
14.3333
10.3333
18.3333
9.66667
8.66667
14.6667
13
11
10.3333
9.66667
11
12
9.66667
10
9
10.6667
12
16.6667
12.3333
11.6667
10.3333
10.6667
13.6667
12
17.3333
7.66667
13.6667
10
11
11.3333
12.6667
8.33333
11.3333
9
9.66667
10.6667
12.6667
10
17.6667
19.3333
18
10
12.3333
15
11.6667
12.3333
12.6667
13
15
11.6667
15
11
10.6667
6.66667
12.3333
14.3333
11
14
8
8.33333
16
5.66667
12.6667
17.3333
9.33333
9.33333
9.33333
15
8
8.66667
8.33333
13.3333
9
12
8.66667
15.6667
17.6667
12
9
8
10.3333
13.6667
8
11.3333
10.3333
10.6667
10.6667
14.6667
12.3333
10.3333
15.3333
9
14
13
12
19
13.6667
15
13.3333
13.6667
11.3333
12
11
16.6667
11.3333
11.3333
7.66667
15
13.6667
11
16
15.3333
13.3333
11.6667
17.3333
11
15.3333
10
15
9
11
14.3333
11.3333
11.6667
12.6667
15
15.6667
15.3333
16.3333
20.3333
15
8.66667
15.6667
12
17.3333
9.33333
13
17.6667
15.6667
9.66667
14.6667
13
13
13
9
11.3333
9.66667
9.66667
12
6
11
5.66667
13
13
9
11.6667
10
10.6667
10.6667
11
11
7
8.33333
5.33333
7.66667
10.6667
15.3333
15
9.66667
15.6667
13.6667
13.6667
10.6667
6.33333
14.6667
10.3333
11.3333
10.3333
10.3333
10.3333
12.6667
12.3333
7.66667
11
11
10
11.3333
12.3333
11.3333
9
9.33333
11.6667
7.66667
9.66667
10.3333
12.6667
6.33333
8
12.3333
13.6667
17
14.3333
16.6667
16.3333
16
19
11
9
15.6667
11.3333
11
8.33333
12.6667
7.66667
11.3333
12
17.6667
8
14.6667
7.66667
12.6667
5.66667
9.33333
14.3333
12
10.6667
8.66667
11
9.33333
14
14.3333
12.6667
10.6667
14.3333
12.3333
14.3333
5
18.6667
13.6667
9.66667
6
10
11.3333
12.3333
9
14
14.6667
20.6667
17.3333
12
15.3333
14
12
10.3333
9.66667
10.3333
6
9.66667
8
13
14.3333
8.66667
10
8.33333
12.6667
14.3333
6.33333
9.33333
8.33333
10.3333
9.66667
12.3333
14
11
12.3333
15
15.3333
14.6667
12.3333
9
19
24
11
15
13.3333
10.6667
12
11
13.3333
16.3333
12.6667
15.6667
14.3333
14.3333
15.3333
13.3333
9.33333
7.66667
8.33333
6.66667
7
5.33333
10
9
20.6667
11.3333
9.66667
11
11
12.6667
11
11.3333
8.33333
10
11
12.6667
12.3333
10.3333
12
10
9
11
7.66667
10
9.66667
17.3333
9
12
15.6667
12.6667
7.33333
11
9
15.3333
13.3333
10
12.3333
12.3333
20
12.3333
12
11.3333
12.3333
12.6667
10.6667
9.33333
6.66667
6.33333
11.6667
8.66667
13.6667
10
11
11.6667
9.66667
12.3333
12.3333
17
13
8.33333
19
17
15
13.6667
14.3333
14
11.3333
13.3333
8.66667
12
10.3333
9.33333
14.3333
8
6.33333
15.6667
14
13.3333
8.66667
6.66667
12.3333
9.66667
9
7
12
7.33333
8
13.3333
5.33333
9.66667
6.33333
7.66667
7.33333
12.6667
12.6667
4.33333
12.6667
7
7.33333
11.3333
11.6667
8.33333
11
9.33333
12.3333
8.66667
10
11
11.6667
12.6667
13.6667
14
13.3333
10.3333
11.6667
13
11.3333
11
6.66667
10.3333
9.33333
10.6667
7
11
10
11.6667
11.3333
10.3333
8
6.66667
13.3333
12.6667
8.66667
8.66667
7.33333
10
10.3333
16.6667
5.33333
11.3333
9
12.3333
11.3333
12.3333
12.3333
13.3333
5.33333
10
7.66667
8.66667
7
15.3333
8.66667
8.33333
9.33333
9.66667
11.3333
12.3333
12.3333
14.3333
11.6667
10
10.3333
13.3333
12.3333
11
13
14.3333
13.3333
10.6667
13
10.3333
10.3333
13
10.6667
17.3333
11.3333
13.6667
14
11.6667
12.6667
11.3333
19
13
14.6667
13.3333
12.3333
11.6667
14
10
12
12.3333
9.33333
14.6667
14.3333
12.6667
10
11.3333
14
11.6667
12.6667
17.6667
5.33333
17.6667
8.66667
14.3333
11
10.3333
11.3333
16
12.6667
11.3333
15
12
16.6667
19.6667
15
15.3333
11.3333
12
15
12
21
10.3333
17
18.3333
11.6667
14
12
10.6667
12.6667
16.3333
13.3333
10.3333
15.3333
10.6667
15.3333
18
13.3333
15.3333
14.6667
13.3333
13.3333
14.6667
10.3333
17.6667
17
14.6667
9.33333
17.3333
12
15
12
15.6667
16.3333
16
12.6667
14.6667
14.3333
10.6667
12.6667
12.6667
15.3333
13
14
13
8.66667
12.3333
12
12.6667
11.3333
14.6667
11.3333
12.6667
12.6667
17.3333
15.6667
14.6667
13.6667
10.3333
9.33333
10.3333
9.66667
8.66667
8.66667
11
8.33333
12.3333
11
12.6667
14
13.6667
17.6667
15
18.3333
11
9
11
11
16.6667
16.6667
17
9
18
10
11.6667
10.6667
12
14
8.33333
11.3333
8.66667
11.6667
6.33333
9
12.6667
9
14
17
8.33333
12
14.6667
8.66667
16
14
14.6667
13
8.66667
12
11.3333
11
15
19.6667
10
10.6667
7.33333
8.33333
11
13
13.3333
7.66667
10
13.3333
10
10.6667
9.33333
11.6667
10.6667
11
13
12.3333
10.3333
10.3333
11.3333
11.3333
12.3333
11.3333
12.3333
14
15.6667
12.6667
10
14.6667
10.6667
11
9.33333
8
10.3333
6
7
8
16.6667
8
7.33333
11.3333
14.6667
10
8.66667
14.6667
11.6667
10
10
7
11.6667
8.66667
12
12
9
8.66667
8.33333
9
16.6667
7.33333
9.66667
11
7.66667
7.66667
8
11
9.66667
11
13.3333
10.6667
13.3333
11
9.33333
11
11.6667
13.3333
13.3333
10.6667
9
11.3333
16
14
16.6667
14.6667
12.3333
5.33333
11.6667
11.3333
15.3333
12
10
11
12
17.6667
10.3333
11.3333
8.66667
15
13.3333
13
10.6667
8.66667
8.33333
10.6667
9.66667
10.3333
6.33333
7.33333
12.3333
9.66667
11.3333
8
9.33333
10
12
11.6667
13
11
9.33333
8.66667
13
11.6667
10
9
13.6667
7
10
10.6667
9
6.33333
11
13
12.3333
9
6
13.6667
16
11
12.3333
14.6667
14
9
8.33333
13.6667
15.6667
14
11.3333
15.6667
7.66667
16.3333
19.6667
9
5.33333
8.66667
15.6667
9.33333
9
10
7.66667
5
8.66667
11.3333
7.66667
5.33333
5
12.3333
9.33333
6.33333
6.33333
9.66667
5
8.33333
7.33333
10
7
9.33333
9.33333
11.6667
12
7.66667
5.33333
9.66667
10.6667
7.66667
11.3333
6.66667
11
9.33333
7.33333
10.6667
6.66667
4.66667
8
8.66667
8.33333
8.66667
7.66667
8.66667
6
9
9.33333
8.66667
8.66667
11.3333
10.3333
10.6667
4
9.66667
7
10.6667
7.66667
5.66667
9.33333
11
12.3333
9.33333
11
6.33333
10
6.33333
6.33333
2
5
6.33333
9.66667
14
8
13.6667
7.33333
7.66667
9.66667
8.33333
6
11
7.66667
10
6
5.66667
9
5.66667
9.66667
6
7.66667
4.66667
11
7
8
5
7
8
8.66667
8
5.66667
8.33333
2.66667
5.66667
5
8.33333
4.66667
4.66667
5.66667
10.6667
5.66667
8.33333
3.66667
5.33333
8
6.33333
6.66667
5
5.33333
10.6667
6.33333
8
6
9.33333
4.66667
9
10.6667
6.66667
5
4.66667
2.33333
6.33333
6.66667
6.66667
4.33333
10.6667
5.33333
7
5.66667
5
8.33333
9.33333
6.66667
9.66667
9.33333
11
9.66667
10.6667
5.66667
6
12.6667
13.3333
13.3333
6.33333
3.33333
12.3333
11
6.33333
4.66667
10
6.33333
4
6.66667
8
10
8.33333
5.33333
6.33333
8
2.66667
9
7.33333
7.33333
6
7
9
10
12.6667
8.33333
9
9.33333
11.6667
5
10
10
12.6667
13
11.3333
5.66667
11.6667
6
9.66667
8.66667
6.33333
6.66667
10
10.3333
14.6667
11
15
7.33333
8
10.3333
5.33333
9
9.33333
9.66667
8.33333
9.66667
14
6.66667
10
7.33333
9.33333
11
7.33333
10
11.6667
12.6667
7
9
4
6.66667
7.66667
6.33333
12.6667
5
8
10
11.3333
5.33333
9.33333
9.66667
7.66667
11.6667
6
8.33333
5.33333
9
5.33333
11.6667
7
8
10.3333
9.66667
11.6667
9
7.66667
18
9.66667
8.66667
5.66667
8
9.66667
8.33333
14.6667
6.66667
11.3333
10.6667
8.33333
9
7
10
7
12
13
12.6667
8.33333
8
7.66667
8
10.3333
7
9.33333
13.3333
9.66667
7.66667
7
8
9.66667
8.33333
6.66667
7.66667
10.6667
7.33333
7.66667
7.33333
7.33333
7.33333
3
9.33333
10.6667
11
8.33333
8.33333
12
5.66667
5.33333
8
11
7.66667
13.6667
9.33333
9
8
11.6667
9.33333
10
10.6667
6.33333
12.6667
14.6667
4.66667
12.3333
6.66667
15
14.3333
15
11
13.3333
12.3333
9
8.33333
9.66667
7.66667
9
7.33333
15.3333
9.66667
7
10
7
14
12
11.3333
19
12
6.66667
13.3333
7.66667
11.3333
9.66667
10.6667
16
11.3333
8.66667
13.3333
7
14
13.6667
7.66667
15
9.33333
11.3333
10.3333
10
12
10.3333
10.3333
7
10
13.6667
9
12
12.6667
9.33333
9.33333
9.33333
10.3333
9.33333
12.6667
7.66667
7.66667
9
9
9
12.3333
7.66667
13
16
16
8.66667
9.33333
9
16
13
7
14
15
10.3333
10.6667
9.66667
14.6667
10
13.3333
11.3333
12
15.3333
16
14.6667
17
12.6667
16
8.66667
8.33333
13
12.6667
11.3333
16
13
7.66667
7
8.66667
14.3333
12.3333
6.66667
15
6.66667
15.3333
5.66667
11.3333
11.6667
11
9
12
13
10
12
11
11
9.33333
8.33333
10.6667
11.6667
13.6667
10.6667
10.3333
8.66667
17
10.3333
14.6667
8.33333
11.6667
11.3333
13.3333
11.3333
7
6.66667
11.6667
13.3333
13.6667
11
10
12.3333
9
15.6667
11.6667
11.6667
11
5
8.66667
10.6667
14
20.3333
11.6667
11.6667
11.6667
11.3333
12.3333
11
10.6667
8.33333
13.6667
17.3333
12
10.3333
13
8.33333
8.33333
6
8.33333
7.66667
18.3333
11.6667
7.33333
6
7.66667
13.3333
10
7.33333
10.3333
6.33333
8.33333
13.6667
10.6667
14
10
6.66667
13
12.3333
11.3333
12.3333
12.6667
8.33333
13
12.6667
12.6667
7.66667
9.66667
12.6667
12.6667
8.66667
9
7.33333
7.33333
10
14.3333
8
14
12.3333
9.66667
9.66667
15
18.3333
11
12.6667
18.3333
10.6667
13.3333
12
11.3333
12.3333
11.3333
9.33333
7.66667
8
10
10
7.66667
8
14
5.33333
8.33333
8.66667
8.33333
9.66667
11.6667
10.6667
14.6667
10.6667
8.33333
13.3333
16
9.33333
6.33333
11
8
9.33333
7.66667
10.6667
10.6667
8.66667
10
9.33333
12.6667
14
9
10.3333
9.66667
10.3333
5.66667
14.6667
13
9
14
11
11.3333
9
11
8.33333
12.6667
14.3333
13.6667
12
12.6667
13.6667
16
15.6667
14
11
11.6667
10.3333
13.3333
13.6667
13.6667
17.6667
11.3333
14.6667
19.6667
12.6667
12.6667
10.6667
11
14
12.3333
13.6667
11.6667
16.6667
12
10
11.3333
10
12
14
16.6667
14
12.3333
16
9.66667
13
12
12.6667
11.6667
14.6667
13.6667
16
14.6667
13.3333
11.3333
17.6667
10.6667
12.3333
9.33333
11.6667
12.6667
10.3333
14
18.6667
13.6667
12
13.3333
11.3333
16.3333
9.33333
19.6667
19.6667
12
12
18.3333
15.6667
12.6667
10.6667
13.3333
13.3333
10.6667
15.3333
12
10.6667
8
8
8
14.6667
11.6667
10
11
7.33333
13
15
6
9
10.6667
8.66667
14.6667
6.33333
9.66667
9
8.66667
11.3333
6.66667
7
13.3333
12.3333
8.33333
11.3333
14.6667
12
9.66667
11.6667
9
9.66667
14
15.6667
12.6667
8.66667
12.3333
13
15.6667
10.3333
14
15.3333
12.3333
14.6667
16.3333
12
10.6667
13.6667
11.3333
7.66667
6
11.6667
12
10
12.6667
7.33333
18.6667
17.3333
13.6667
12
11
14
11.6667
8.33333
11.3333
13.3333
9.66667
7
9.66667
7.33333
10.6667
11
8.66667
17.6667
10.6667
16
13.3333
9.33333
14.3333
9.66667
13
13
10.3333
14.3333
16.3333
15.6667
16.6667
15.6667
12.6667
14.3333
14
9.66667
14.6667
13.6667
8.33333
10.3333
12
11
9.66667
8.66667
14
11
11
8.66667
10
7.33333
8.33333
6.66667
10.6667
9.66667
10
7.66667
9
10.6667
10.3333
11
10.6667
8.66667
8
7.66667
8.66667
8
9.66667
4.66667
10
5
5
5.66667
7.33333
8.33333
10.6667
10
8.66667
7.33333
9.66667
8.66667
7.33333
8
7.66667
8.66667
8
9.33333
11.6667
13.6667
7
14
4
7.33333
10.6667
8.33333
8
5.66667
10.6667
4
10
8.33333
7.66667
5.33333
13
9
9.33333
9
10
6
10.3333
10.6667
11.3333
9
13
9.33333
15.6667
9.33333
9
13
10.6667
10.3333
9.33333
6.66667
8
14.6667
7
17.6667
10.3333
6
6.66667
10.6667
5.33333
10
13.3333
8.33333
10.6667
9.66667
8
6.66667
7.33333
13
9
9.66667
11.3333
8.33333
10
7.33333
9.33333
9
11.3333
8.66667
12.6667
13.6667
11
11.3333
9.33333
9.66667
9
4.66667
8
10.3333
10.3333
10
15
8
8.66667
11
6.33333
11.3333
7.66667
11.3333
8
10.6667
7
6
12.3333
13.3333
11.6667
14.6667
8.33333
6.66667
7
6.66667
9.33333
9.66667
13.6667
9.33333
14.3333
9.66667
17
9.33333
9.33333
7.66667
6.33333
9
11.6667
5
8
12
7.66667
13.6667
5
10
13.6667
10
9
9.66667
15.6667
16.3333
5.66667
14
13.6667
13.6667
10.3333
12
8.33333
10.6667
16.3333
10
8.66667
11.6667
7.66667
8.33333
10
10
10.6667
9.33333
9.33333
7
9.66667
9
9.33333
7.66667
12.6667
12
12
11.6667
8
7
10
8.66667
11
4.33333
9.33333
10.3333
10.3333
8
8.33333
6.66667
12.3333
11.6667
9.33333
16
11
13.3333
14
10.6667
9.33333
13.3333
9
14.3333
10.6667
13.6667
4.66667
13.6667
10.6667
9.66667
10.6667
12.6667
9
10
9
11.6667
11.3333
13
11.3333
9.66667
14
14.3333
12
10
9.66667
15
10
5.66667
11
13.3333
8.33333
7
9.33333
8.66667
8.66667
7
10.6667
9.66667
5.66667
6.66667
10.3333
8.33333
11.3333
15.3333
9
13.3333
15.6667
8.33333
10
11.3333
16.6667
8
8.66667
6.33333
10
6.66667
11.3333
12.6667
14.3333
10.3333
11
5.66667
9.33333
10.3333
14
9.33333
13.6667
9.66667
13.3333
13.3333
6
5.66667
5.66667
8.33333
7.33333
4
9
8.66667
9.33333
9
9
12
9.33333
15
12.6667
6.66667
13.6667
10.6667
17.3333
9
15
10
13
14.6667
11.3333
10
18.3333
12
10.6667
17
11.6667
15
11.3333
9.66667
13.3333
7.66667
11.6667
7.33333
12
14.3333
14.3333
11.6667
11.6667
10
13.6667
9.33333
9
13.3333
7.66667
14.3333
15.3333
14.3333
11.3333
17
9
12
12.6667
11.3333
12.3333
11.3333
14.3333
13.3333
9
6.66667
10.3333
11.6667
7
8
7.66667
11
7
10
14
9.66667
11.3333
11.3333
8.66667
11.6667
11
9
5.66667
8
11.6667
5.66667
7
9
11
9.66667
11.6667
12.3333
13.3333
8.66667
10.6667
11
14
14
15.3333
12.3333
14
13.3333
12
13
11.6667
10.6667
11.6667
11
8.66667
10.3333
11.3333
8.66667
11
7.33333
16
8.33333
8.66667
13.3333
7
9.33333
10.3333
14
14.3333
11
14
8
7.66667
11.3333
14.6667
14
15
18
9
11.6667
13.3333
9
12.3333
7.66667
11
12.3333
11.3333
12.3333
8.66667
8
8.66667
10.3333
9
7.66667
9
6
8
8.33333
6.66667
12.6667
10.6667
7.33333
12
13.3333
8.66667
7.66667
11.6667
6.33333
13
8.33333
10.6667
9.66667
7.33333
12.6667
9.66667
11
10.3333
13.6667
8.33333
14
8.66667
8
14
8
12.6667
12.3333
14.6667
15.6667
10.3333
11
14.6667
13.6667
17
10.3333
14
12.3333
14.6667
11.3333
7
11.3333
12.6667
15
9.66667
8.33333
11.6667
12.3333
13.6667
7
6
11.3333
12.6667
9
5
11
17.6667
12
14
8.66667
9.66667
11
11.3333
11.6667
11
10.6667
9.66667
10
9
8.33333
12.6667
10
10.3333
14.3333
9
10.6667
8.33333
9
10.3333
11
9.33333
9
9
8
7.66667
11.3333
9.33333
11
14.3333
6.33333
8.33333
9.66667
11
9.66667
9
18
14
8
5.66667
7.66667
9
9.33333
11.3333
4.66667
10.3333
10.6667
8.66667
8.33333
7.66667
11.3333
9
11.6667
10.3333
9.33333
9.33333
8.66667
12.3333
10.3333
17.6667
8.33333
8
12.6667
15.6667
8.66667
13
11.3333
8
9.66667
10.3333
12
7.66667
9
10.3333
11
8.66667
8
9.66667
7
10.3333
10.6667
10
7.66667
14.6667
11
7.33333
11.3333
8.66667
7.66667
15.3333
6.66667
9.33333
7.66667
11.6667
8.66667
11.6667
7.66667
8.66667
7
17
9.33333
8.66667
9.33333
11.6667
8.66667
14.6667
11
11.6667
11
16.3333
15
9.66667
9.33333
11.3333
13.6667
17
12.6667
13.6667
10
10
14
9.66667
9.66667
13.6667
13.3333
14
13
8.33333
10.6667
9
9.33333
12.6667
10.6667
13.6667
13.3333
11.6667
13
5.33333
11
11.3333
5.66667
11
9
9.66667
13
9.66667
10
13
7.66667
12.6667
9
15.6667
9.66667
9.66667
12
13
12.3333
16.3333
16.3333
15
12
13.6667
16.3333
14.3333
17.3333
12.6667
14.6667
17
9.66667
19.3333
7.33333
11.3333
11.6667
11.3333
15.3333
11.3333
13.3333
16.6667
14.3333
11.3333
13
13.6667
11.3333
13.3333
9.33333
20.3333
15
14.6667
13.3333
15.3333
12.3333
13.3333
11
10.6667
13.3333
5.66667
7.66667
11.6667
9
7.66667
9
11.6667
9.33333
13.6667
15
13
11.3333
10.3333
10.6667
11.6667
13
16
7.33333
16
17.3333
16
16.6667
12.3333
12
9.33333
9.66667
11
14.3333
12.6667
17
10
11
12.3333
14.3333
14
11.6667
14.3333
11.6667
8
13.3333
13.6667
12.3333
14.3333
14.3333
15.3333
13
6.66667
14
17.3333
10.6667
15.6667
7.33333
9.33333
14.6667
15
15
12.3333
14
12.3333
10.3333
11.6667
9.66667
15
14
12.6667
13.3333
10
12.6667
13.3333
19
11.3333
18
9.66667
13
12.6667
12
12.6667
14
15.3333
13.6667
11.6667
9.33333
14.3333
8.33333
11.3333
15.6667
15.3333
10.3333
14.3333
17
18.6667
12.6667
11.3333
9.66667
12.6667
6.33333
9.33333
16
12
11.6667
13.3333
11
11
18
13.3333
9.33333
14.6667
10.6667
9
13.6667
7.66667
11.3333
7.33333
11.3333
14
10.6667
13.6667
11
13.3333
8
9.33333
17.6667
15
16.6667
11
12.3333
10.3333
8.66667
7.66667
11.3333
13.3333
7.66667
12
10
13
9.66667
11.6667
13.6667
10
10.3333
12.6667
11.6667
13.6667
14.3333
9
10.3333
10.3333
13
11.6667
9.33333
11
9
10
18.3333
10.3333
9
5.66667
11
13.3333
14.3333
20
10.3333
11.6667
10.3333
12
14.3333
16.3333
10
12.3333
12
16.6667
15.6667
8.66667
8.66667
11.3333
16.6667
14.6667
14.3333
12
16.3333
13.6667
13.3333
18
13
14
14
11
7.66667
13.3333
11.6667
10.3333
14.6667
9
7
13
12.3333
12
10
11
10.6667
16
11.6667
11
10.3333
13.6667
12.3333
10.6667
13.6667
16.6667
11
12.3333
14.3333
15
15.6667
12
11
10.3333
7.66667
12.6667
11.3333
10.6667
11
15
6.33333
14.6667
6.66667
10.6667
9.66667
10.3333
9
11.6667
13.6667
11.3333
19
8.66667
10.3333
13
10.6667
9.66667
9.33333
13
10.6667
9.33333
9.33333
12
14
8
15
16.6667
8.66667
9.66667
8.33333
12.6667
7.66667
11
8.66667
11
15.6667
10.6667
13.3333
12
11
11
13.3333
12
12.3333
17.6667
22
13
14.6667
11.6667
10
10
11.6667
12.6667
10.3333
14.6667
11.3333
10.3333
13.6667
9.33333
14.3333
9
9.33333
15.3333
9.66667
16
7.66667
12
12
11.6667
10.3333
11
14.6667
13.6667
12.6667
8.66667
13
14.6667
7.66667
14
16
7.66667
17
8.66667
10.3333
8
13.6667
11
12
9.66667
7
11.6667
13.6667
12.6667
17.3333
16.6667
16
10
9.33333
14.6667
13.3333
14
15
16.6667
11.3333
15
14
16.3333
8.66667
16.6667
16.3333
15.6667
12
12.3333
16.3333
14
15.6667
14
17
16.6667
18.6667
13
15.6667
11
12.6667
12
14.6667
10
9
10.6667
13.3333
11.3333
13.3333
14.3333
13
11.6667
17.6667
14.6667
10
12.3333
11.3333
13.3333
20.6667
14.6667
14
14.6667
13.3333
14
13.3333
12.3333
11.3333
17.3333
12.3333
10.6667
14.3333
9
14.6667
6.66667
12
12.6667
17
10.3333
11
12.6667
14.6667
19.3333
15.3333
15.6667
10.6667
24
11.3333
15.3333
13.6667
13
11
17
12.6667
10.6667
12
16.3333
11.6667
17
16.6667
16.6667
13
16.3333
11.6667
15.6667
10.3333
11.6667
19.3333
19.3333
16.3333
16.3333
10.3333
11.6667
12
13.6667
17.6667
11.3333
15.3333
12
15.3333
13.6667
11
16.3333
15
12.6667
10.6667
12.6667
14.3333
11.6667
19.6667
14
19.6667
11.3333
15.3333
16.3333
20.6667
8.66667
13
18.3333
18
11
11
12.3333
13.3333
8.33333
11.6667
11.6667
10.3333
8
7.33333
9.33333
13
9
12
7.66667
8.66667
10
14.6667
8.33333
10.3333
13.3333
11.6667
11
15.6667
10
15
13.6667
12.6667
16
14
13
14.6667
15.6667
15.6667
14
7.33333
11
9.66667
10.6667
12.3333
15.6667
9
9.66667
8.33333
10.6667
9
12.6667
10.6667
11
13.6667
10
10.6667
13.3333
10.3333
16
12.3333
11
13.3333
9.66667
15.3333
12.3333
16.6667
13
12.3333
10.3333
12
16.6667
13.6667
11.6667
15
10
14.6667
21.3333
13.6667
13
12
15.6667
12
9
5.33333
11.6667
13
11
13.3333
5.33333
12
9
9.66667
10.6667
6.66667
9.33333
18.6667
9
10.3333
10.6667
13
14
13.6667
12
8
11.3333
12.3333
6.33333
11
12.6667
12.3333
14.6667
10.6667
15.3333
13.3333
17.3333
11
10
8
14.6667
12.6667
14.3333
17
8
11.3333
14
13
10.3333
11
8.33333
14.6667
11.6667
13
9.33333
14
11.3333
11.6667
9.33333
9
8.33333
11.6667
9.33333
4.66667
9.33333
13.6667
12
7.33333
11
9
12.3333
8
4.33333
8.66667
10
8.66667
13.6667
15
12.6667
11.6667
11.3333
9
12.6667
12
7
18.6667
10.6667
13.3333
11.3333
12.6667
8.33333
15.3333
7
10.6667
13.6667
11
12.6667
9.66667
14.6667
11.3333
8
12.6667
9.66667
7.33333
9
9.66667
10.3333
13.3333
11.6667
13.3333
14.6667
15
13.6667
11.3333
10.6667
14.3333
14.3333
10.6667
10.6667
13.3333
16.6667
17
8.33333
13.3333
10.3333
17.3333
18.6667
15.6667
9
16.3333
13.6667
12.3333
11.3333
11.3333
15.6667
15.6667
11
12.6667
13
13
12
16.6667
14.6667
11.3333
18
22.6667
14.3333
10
9
12.6667
19.6667
10.3333
12.6667
13.3333
9.33333
14.3333
18
14.6667
8.66667
12
9.33333
11.3333
10
9
14.3333
16.6667
11.6667
7.66667
14.6667
13.6667
17
11
14.3333
20
15.6667
19.3333
15
14
13
16.3333
10.6667
13.3333
19
19.3333
15.3333
15.6667
20
15.3333
19.6667
16.3333
15.3333
13.3333
16.3333
13.6667
11
16.3333
15.3333
17
16
13
14.3333
13.6667
12.6667
10
18
12.6667
14.6667
11
14
13.6667
9.66667
17
10.3333
15.6667
13.3333
15.3333
10.6667
13.6667
13.3333
10
17.3333
13
13.6667
16.6667
16.6667
15.6667
21.6667
15
16
16.3333
14.3333
12.6667
15.6667
19.3333
13.6667
18
16
18
16.3333
11.3333
16.6667
13
16
14.3333
10
14
9.33333
14.3333
10.3333
12.3333
14.6667
12.3333
10.6667
11.3333
16.6667
7.66667
9.33333
11.6667
10
11.6667
12.6667
17
10.6667
17.3333
14.3333
13.3333
16.3333
17.6667
9.33333
25
16.6667
13.3333
13.3333
16.3333
18
14.3333
14
13.6667
14
18.3333
21
18
16
13.6667
12.6667
9.66667
11
16
15.6667
12
16
12.6667
10.6667
9
9.66667
14.3333
19.3333
13.6667
14.3333
12
14
10
12.3333
13
11.3333
10
9.66667
9.66667
9.33333
10.6667
10
12.6667
12.3333
14
17.3333
6
9.33333
11.3333
12
14.3333
13.3333
13
12.3333
8
13.6667
15
12.6667
14
11
11.3333
19
16.6667
17
11.3333
15
15.3333
15.3333
13
13.3333
16.3333
18.6667
12
11
9
18
15.6667
13.6667
13.3333
10.6667
14.3333
14.6667
14
14.3333
14.3333
12
12.6667
11.6667
16.3333
14.3333
9.33333
11
13.6667
12
13.3333
12
15.3333
18.3333
12.6667
11.6667
11.6667
9.66667
12.3333
11.6667
13.6667
10.6667
11.3333
12.6667
9
15.3333
6.66667
12
17
10.6667
9.66667
8.66667
10.3333
15
9.33333
8
12.6667
15
15.3333
14
9.66667
11.3333
15
12.6667
12.6667
12.3333
15.3333
9
6.33333
12.6667
9.33333
12.3333
14.3333
9
14.3333
10.3333
13.3333
9.33333
13.6667
9.66667
11.3333
15
12
16
13.3333
11
12
8
15
8.66667
11
9.33333
9
13.6667
10.6667
10.6667
11.6667
12
10.6667
18
10
8
12.3333
12
10.6667
11
11.3333
8
9.66667
13
7.33333
9.66667
13.3333
13
11.6667
11.3333
19
13.6667
18.6667
14.3333
14
15.3333
15.3333
11.6667
10.6667
9.33333
17
15.6667
15.6667
11.3333
13.3333
12.3333
10.6667
9.66667
13
12
15.3333
14
18.3333
14.6667
17.3333
11.6667
13.6667
14.3333
11
15
16
18.6667
15.6667
19.6667
17.6667
8.66667
18.3333
15
10.6667
12.3333
11.3333
9.66667
11
15.3333
14
16.3333
14
11.3333
11.3333
12
8.66667
8
11.3333
8
9.33333
9.33333
11.6667
9.33333
8
10.6667
11.3333
9.66667
10.6667
12
12
8.66667
8
5.66667
15.3333
13
7.66667
7.33333
13.6667
12.3333
10.3333
10.6667
14.6667
12
13.3333
12
14.6667
11.6667
12.3333
9.33333
15
12.3333
13.6667
16.6667
11.6667
9
13.3333
9
12
13
12.6667
8
10.6667
11.6667
9.33333
10.6667
9
10.3333
16.3333
10.3333
16.6667
12.6667
9.66667
11
13.6667
12
11.3333
14.3333
18.3333
15.6667
9.33333
9.66667
16.3333
12.3333
10.3333
7
9
9
11.6667
17.3333
15.3333
9.66667
9.33333
15.6667
8.33333
15.3333
16.3333
14.6667
9.66667
10.6667
15
18.3333
13.6667
9.33333
9.66667
7.66667
8.66667
9.66667
16.6667
15
8.66667
16
8
14
14.6667
13.3333
11.3333
12
14
10
12.6667
13.6667
9
7.33333
9
8.66667
10.3333
10
14.3333
11.3333
10
9.66667
8.33333
7.33333
15.3333
14.6667
11
13.3333
6.66667
10.6667
13
9.66667
15
13.3333
13.3333
10.6667
8
9
6.66667
7.66667
14
11
11.6667
10.3333
7.33333
12.3333
10
11.3333
15
12.6667
14.6667
10.3333
11.6667
7.66667
14.6667
15.3333
15.6667
11.3333
15
15.3333
14
9.33333
8.66667
14.3333
11.3333
9.33333
13
14.6667
15.3333
13.6667
15.3333
17.3333
11
13.6667
11
8.66667
16
8.66667
11.3333
13.6667
10.3333
8.66667
7
9.66667
11
7.66667
12
10.3333
7.66667
8.66667
8.33333
8.33333
7
8
8.66667
12.6667
12.3333
11.6667
13
5.66667
7.66667
11.3333
9
15.6667
15
10.6667
11.6667
13
7
9.66667
5
6.33333
11
9
14.6667
9.33333
11
8.66667
8.66667
7
7.66667
7.66667
6.66667
9
14.6667
11.3333
13.3333
17.3333
14.3333
9
6.33333
8.66667
8
9.66667
6.66667
12.3333
17.6667
9.66667
11
5.33333
11.6667
8.66667
12
7.66667
7.66667
9.66667
16
10
15.3333
7.66667
12
10.3333
14
9.66667
9.66667
9
7.66667
13.3333
9.33333
8.33333
10
12.3333
10.3333
9.33333
16.3333
8.66667
13.6667
9.33333
12
8.66667
11.3333
11.6667
11
10
17
12
12.6667
14
13
12
9
11.3333
13.6667
12.6667
10.6667
16
14.3333
11.3333
7.33333
17.3333
12
9.33333
7.66667
7.66667
13.3333
10.6667
13.3333
10
17.6667
19
15
11.3333
14.3333
11.6667
10.3333
14.3333
16.6667
14
13.6667
12
10
11
12.3333
7.66667
9.33333
9
10
14.6667
11.3333
7
16.6667
9.66667
15
11.6667
11.3333
14.6667
15
13.6667
11.6667
6.66667
13.6667
11.6667
10.3333
12.6667
7.66667
10.3333
7
8.66667
11.3333
9.33333
13.3333
12.6667
15
13
10.3333
7
12
9.66667
15
14
13.3333
11
12
10
