# Supplementary material for: Conformational ensemble-dependent lipid recognition and segregation by prenylated intrinsically disordered regions in small GTPases
Source: Commun Biol. 2023 Nov 2;6:1111. doi: 10.1038/s42003-023-05487-6 (PMC10622456; doi:10.1038/s42003-023-05487-6)
Supplement: Supplementary file 5 — Supplementary Data 3 [file 42003_2023_5487_MOESM5_ESM.zip › vdW_Analysis/Rac1_vdW_perPept_PC_Equilib.dat]

33
29
46
34
37
36
32
39
30
26
29
22
21
23
23
16
27
16
24
24
25
24
23
29
28
20
32
17
20
24
24
24
39
37
31
33
25
21
38
30
16
34
33
30
23
24
29
31
22
27
32
24
28
15
23
32
24
33
32
33
19
33
20
31
32
33
29
31
18
31
14
26
24
33
34
36
19
30
24
27
35
29
32
26
22
21
23
34
27
29
31
31
32
19
26
29
35
24
21
33
30
26
14
31
18
26
35
25
23
24
28
22
22
18
29
44
27
24
27
19
29
31
22
28
26
30
20
21
27
25
17
28
18
24
24
28
26
20
16
24
32
32
27
15
29
22
9
34
30
27
39
31
28
32
25
20
37
29
31
29
23
24
20
27
42
33
25
30
26
24
22
31
26
19
25
18
27
18
25
18
15
28
23
23
23
27
30
31
21
35
30
35
21
33
39
50
21
45
33
16
22
38
36
22
20
28
22
13
19
20
27
22
29
22
22
15
40
32
31
37
42
25
21
19
27
25
16
10
21
25
23
38
48
15
20
35
28
18
11
16
20
29
24
27
27
23
31
26
28
37
29
29
22
24
16
40
15
21
22
23
20
26
17
31
28
33
25
32
29
38
18
29
23
30
25
18
39
21
26
19
12
26
19
35
34
25
8
28
14
32
30
28
11
26
10
28
26
27
22
27
34
19
24
29
32
22
23
30
28
27
15
13
25
40
26
21
18
26
22
21
21
18
27
20
13
32
32
26
20
17
16
26
18
15
17
12
23
11
16
20
16
20
14
28
29
53
37
28
25
45
15
29
24
25
19
22
20
27
22
17
24
20
26
15
26
16
14
27
19
23
36
25
28
25
18
26
32
23
33
36
30
32
29
24
21
26
20
24
33
20
21
23
24
29
25
25
23
35
31
29
29
16
29
21
13
36
26
26
23
23
20
35
12
21
35
21
32
34
31
41
28
25
31
27
26
38
26
23
27
26
29
35
30
30
34
31
18
28
24
27
36
32
40
31
31
34
24
28
32
37
18
16
30
13
25
32
41
28
29
28
39
40
40
47
37
35
30
23
28
34
31
31
37
21
30
25
32
31
33
21
25
28
31
27
38
29
35
20
31
21
26
31
17
20
27
32
39
30
22
32
16
21
30
25
35
31
46
30
45
29
31
32
30
17
27
42
37
33
26
30
34
31
32
36
33
32
26
30
40
50
34
34
36
36
30
41
27
27
28
22
28
32
40
26
17
39
39
29
42
24
23
31
29
32
33
39
35
26
46
25
24
39
38
33
47
37
26
44
39
30
26
31
37
30
41
41
31
35
33
27
32
36
35
28
32
35
32
25
29
27
32
30
23
31
32
31
39
42
36
36
33
43
26
24
29
33
20
31
47
29
19
28
27
28
26
27
20
31
28
24
28
25
26
22
31
43
21
30
31
29
38
40
48
19
29
38
29
39
50
46
37
39
35
47
37
42
43
46
33
37
30
52
36
32
40
41
42
44
31
35
30
33
36
31
43
41
28
34
47
41
35
27
31
29
42
49
42
39
44
39
25
30
27
40
39
28
36
30
36
39
32
24
39
24
20
29
33
35
20
34
48
31
36
25
38
32
26
31
31
37
42
26
27
26
16
20
35
35
37
30
31
24
29
36
36
39
25
33
40
37
32
33
27
26
35
34
22
39
33
40
26
40
32
33
33
28
30
17
42
30
25
27
25
32
31
25
37
35
36
23
30
37
38
31
31
28
23
20
36
27
41
35
37
32
26
38
29
38
29
43
48
20
40
21
21
31
31
30
27
24
37
21
42
30
29
45
30
25
24
35
35
43
30
34
45
25
28
28
24
32
36
21
18
32
23
40
42
44
30
29
25
23
32
25
10
34
19
36
23
25
34
21
24
21
26
30
24
16
17
24
27
33
24
19
29
27
20
19
25
38
25
33
40
41
34
24
23
35
29
41
36
27
32
37
24
38
26
26
26
33
28
39
25
30
32
29
45
27
23
35
38
36
36
31
39
22
30
36
22
28
28
23
14
17
31
13
22
21
22
21
22
31
29
27
24
53
25
41
41
26
35
39
26
29
17
23
36
31
24
31
20
36
34
27
34
37
26
33
22
30
19
26
29
34
26
36
24
15
29
29
24
31
20
25
19
27
21
38
32
23
34
16
20
37
35
31
32
19
29
30
34
31
32
24
28
24
24
32
22
20
18
14
19
23
14
19
23
31
17
20
19
23
21
19
22
22
14
18
16
18
21
20
37
15
26
17
17
22
16
11
28
28
21
20
24
17
9
28
18
13
20
32
32
24
25
15
15
18
15
7
19
28
20
27
28
17
23
20
18
16
13
25
12
17
17
10
15
24
13
14
15
18
20
13
26
9
33
23
20
16
17
11
5
14
23
20
24
30
29
24
48
28
29
31
30
19
15
33
31
21
18
22
20
24
31
25
33
25
19
34
29
36
30
39
28
30
26
21
21
26
22
26
19
22
32
22
31
16
25
15
16
26
20
34
15
22
15
18
16
15
25
15
14
17
8
19
11
30
16
18
19
24
16
26
21
41
28
24
18
22
14
18
25
19
23
18
22
29
25
26
35
23
25
21
26
28
21
30
21
23
17
19
20
19
18
17
21
23
29
34
17
27
30
26
20
34
23
23
20
31
30
30
33
33
25
21
19
17
24
29
19
15
28
30
18
31
14
22
26
27
30
39
22
21
19
27
29
32
21
33
32
45
26
30
35
29
27
26
16
15
24
26
13
27
27
16
26
20
36
12
25
23
29
23
32
37
20
35
34
17
22
27
22
15
24
14
34
34
27
25
25
20
24
17
28
27
23
18
22
22
26
26
28
27
28
25
24
30
28
29
38
32
31
15
32
35
37
29
32
23
20
25
17
25
25
19
20
19
27
22
24
27
35
22
26
15
25
23
17
17
9
19
16
26
15
23
16
16
21
21
13
12
23
22
15
35
23
13
24
28
19
18
14
23
26
21
18
20
29
21
22
21
25
14
23
23
15
22
14
17
22
29
23
18
21
15
23
23
26
23
13
24
18
21
24
22
16
9
9
19
23
20
28
15
31
25
35
17
23
23
24
14
37
31
19
15
20
14
21
28
19
18
37
27
15
17
19
16
15
24
26
18
18
14
16
18
15
21
27
16
25
18
23
24
22
27
24
15
19
28
25
27
18
13
21
22
27
28
18
19
13
19
16
13
20
21
11
19
24
27
25
25
25
25
19
31
16
26
15
21
29
12
40
24
33
21
26
31
20
29
15
16
31
15
23
26
27
23
31
33
26
25
29
15
26
32
19
26
20
22
30
23
26
27
26
29
34
27
30
25
30
28
38
31
25
25
27
22
29
23
15
20
37
29
23
16
23
31
29
21
20
19
44
27
27
36
23
19
26
22
29
29
25
26
31
25
22
37
18
23
14
26
19
19
25
15
19
22
25
28
26
22
29
23
31
28
42
25
27
40
21
39
34
30
29
32
26
30
21
37
34
34
36
48
35
30
31
28
30
25
32
29
27
20
44
19
21
16
12
23
19
33
25
23
24
26
27
29
45
32
20
50
16
31
36
48
48
35
23
30
27
31
38
44
30
19
20
25
33
35
29
31
40
26
33
32
37
26
40
39
33
24
19
24
39
26
20
45
34
43
17
27
24
30
30
31
27
29
22
16
17
16
32
22
31
17
19
23
31
33
20
20
14
18
23
31
16
24
33
32
25
35
36
35
20
23
19
32
21
21
29
32
21
17
23
28
23
26
15
24
21
28
23
24
20
31
25
22
32
36
37
26
14
23
10
25
18
18
28
24
12
15
20
23
22
19
23
30
31
15
32
32
26
17
23
31
27
22
26
24
22
21
19
22
26
32
28
28
27
24
38
21
25
16
15
27
35
19
27
16
17
18
20
36
31
17
36
34
21
20
14
21
12
28
24
31
12
33
13
21
21
25
10
23
32
17
22
19
22
20
25
14
27
21
21
18
22
30
33
27
33
16
28
29
30
37
37
36
25
30
21
15
27
22
23
21
31
19
22
21
25
38
36
33
24
25
23
34
36
26
22
32
29
35
39
34
28
32
28
32
38
34
26
27
31
23
33
42
23
31
26
39
31
23
29
31
24
29
24
24
19
11
36
18
24
33
34
27
31
25
36
26
24
20
34
25
26
29
20
34
19
32
26
22
37
27
29
21
20
30
28
21
24
30
25
32
31
40
24
32
35
34
25
34
28
29
30
31
30
22
32
29
30
36
35
19
25
18
24
19
29
24
26
30
36
28
26
30
28
23
23
29
25
21
26
46
20
28
12
28
25
30
40
12
26
26
20
25
34
36
30
21
26
34
20
17
25
23
27
27
26
23
38
28
36
28
20
32
34
12
31
28
39
33
29
43
35
27
24
33
34
32
20
24
28
20
35
34
25
8
39
25
28
33
27
34
31
28
17
31
32
32
21
24
32
24
44
15
22
27
21
32
22
36
37
22
29
35
41
38
26
29
34
16
21
25
35
15
45
38
40
25
31
31
36
27
23
30
25
32
27
27
19
15
32
26
32
26
37
31
36
34
34
31
29
30
37
55
34
25
34
20
37
18
35
21
29
26
23
32
25
23
35
30
18
24
33
46
32
29
32
20
36
33
12
36
24
40
23
43
23
27
40
37
44
32
40
36
29
21
28
25
27
32
32
31
31
22
27
29
26
21
23
29
34
23
33
33
29
21
31
21
31
17
21
18
20
21
16
18
29
32
25
29
25
13
25
33
26
37
23
29
26
37
33
18
20
22
31
19
26
32
25
19
18
39
28
34
31
27
24
27
28
27
24
34
36
25
15
15
17
25
21
20
22
27
17
30
23
19
24
29
44
42
29
32
31
37
27
25
29
22
24
38
32
24
29
34
19
36
25
40
23
26
35
25
25
33
35
30
16
38
28
32
28
34
29
39
22
30
22
26
24
31
30
27
25
44
37
41
35
37
27
28
32
31
23
31
43
35
22
27
31
32
29
33
36
33
38
36
42
34
23
31
22
26
44
51
39
39
28
36
31
53
39
34
34
24
47
18
51
27
27
24
41
31
39
28
32
30
18
25
18
33
27
22
30
31
21
20
36
34
36
35
19
30
24
32
31
32
26
31
22
30
39
25
26
35
36
32
35
26
23
28
21
39
26
32
19
30
32
46
26
31
34
55
32
40
38
46
40
26
35
21
30
45
25
25
33
21
42
24
32
28
26
32
17
34
35
35
33
36
35
40
38
21
29
37
42
41
30
23
29
34
28
27
32
30
23
27
32
27
34
27
32
35
28
23
34
46
41
27
33
26
26
37
38
39
31
30
30
37
36
27
27
35
23
29
27
33
45
20
23
25
23
26
43
25
29
24
21
28
27
37
18
36
28
33
27
38
29
42
37
32
27
30
22
31
33
23
26
34
28
18
32
26
26
25
21
24
21
13
23
25
28
38
19
26
28
19
24
34
26
20
32
21
25
31
22
34
29
30
17
27
36
11
37
41
27
28
17
20
41
34
34
6
22
22
15
30
26
22
26
17
24
29
27
30
20
23
26
18
41
33
31
31
18
19
32
24
27
29
24
57
26
35
29
18
32
21
24
28
31
21
24
19
13
25
29
18
19
25
33
25
15
25
31
24
21
41
30
24
33
19
24
12
30
29
28
24
23
30
22
36
35
35
24
19
25
30
24
30
27
32
18
28
17
27
34
27
28
24
24
27
26
31
21
25
44
32
26
33
12
19
18
31
22
16
34
32
40
21
26
26
32
34
26
35
22
15
29
19
14
24
29
20
15
29
20
20
22
26
31
18
44
26
29
22
39
26
24
25
26
21
16
28
31
22
22
18
16
15
33
25
21
37
30
33
25
36
34
20
17
34
30
12
26
29
34
23
21
24
16
22
33
28
34
12
17
25
20
20
13
27
19
25
22
20
15
20
16
19
17
19
16
18
11
21
21
13
17
12
20
15
6
13
15
17
13
16
17
15
21
7
23
19
14
24
25
13
34
14
13
15
9
15
26
17
44
16
24
14
30
25
31
16
20
24
31
24
25
19
29
38
20
44
29
16
26
28
18
21
18
29
24
39
29
31
23
21
25
17
34
20
17
23
17
21
26
29
21
31
19
24
23
25
24
22
32
21
32
13
19
29
15
25
21
41
19
25
23
31
21
25
18
34
21
23
22
22
20
11
22
33
17
13
28
23
22
23
25
32
21
10
17
14
20
20
28
28
22
17
30
26
23
19
14
18
24
35
18
17
25
22
12
18
30
19
14
19
17
15
17
17
21
15
18
20
17
22
13
7
18
16
14
17
17
18
12
32
19
15
22
40
24
17
16
15
8
15
17
9
10
7
11
14
22
18
26
20
33
18
24
25
24
21
11
15
20
16
24
25
12
14
23
27
20
19
10
17
17
19
21
28
33
25
29
24
22
26
27
20
18
30
22
21
24
32
25
25
23
24
27
22
18
14
27
31
22
27
16
16
10
19
21
34
31
24
26
33
25
16
19
19
23
26
31
32
18
21
33
34
34
30
22
25
39
38
31
23
28
33
34
22
37
36
40
41
33
42
28
24
51
30
32
31
30
26
28
34
40
24
30
25
25
44
40
22
37
28
31
34
31
50
27
36
35
29
27
37
32
27
27
32
28
31
39
18
31
19
27
32
32
30
29
34
28
42
36
34
26
24
42
36
35
23
30
26
21
35
36
50
24
39
31
39
47
39
36
19
28
33
52
43
37
39
40
42
36
45
37
26
42
29
40
28
50
28
35
33
30
39
34
22
37
30
32
19
34
35
24
39
27
47
27
26
39
34
29
32
29
44
30
46
42
42
21
45
42
44
34
34
27
29
28
29
23
20
28
49
37
30
40
35
35
31
28
31
35
29
24
21
24
26
25
33
25
18
24
28
28
32
27
22
25
30
26
33
31
25
21
26
22
20
38
31
32
17
23
29
22
43
20
25
32
24
36
31
21
33
29
32
27
40
32
27
31
24
27
29
36
26
29
39
25
31
27
39
19
27
37
38
31
25
21
36
15
10
22
23
33
26
32
26
35
18
30
19
30
24
32
36
34
32
25
36
47
43
28
43
22
27
46
24
26
27
26
40
32
34
29
38
50
19
45
33
27
42
34
32
49
32
40
45
25
37
35
20
14
33
38
33
30
25
32
29
39
33
33
23
21
25
38
30
21
27
46
25
33
39
51
36
32
31
34
30
17
23
25
28
32
33
27
31
31
20
31
36
32
26
22
42
35
21
28
21
25
30
28
29
41
33
38
33
25
34
26
27
51
30
30
25
42
35
31
50
35
36
35
28
40
34
47
43
38
33
33
43
41
47
35
33
34
38
20
41
30
34
37
46
47
36
35
41
34
41
31
32
42
43
39
41
36
43
33
21
23
39
36
32
38
38
23
29
20
30
34
47
37
37
33
32
23
23
34
35
42
19
27
38
23
28
20
23
37
37
31
32
33
22
25
27
31
41
39
46
22
25
39
37
22
42
39
24
19
31
36
27
33
41
33
36
27
32
41
43
33
23
29
35
31
33
28
27
34
29
34
20
28
21
21
21
27
31
38
34
29
35
28
33
19
21
32
20
28
25
47
25
36
26
23
33
19
25
10
15
37
33
31
40
29
33
26
27
27
14
18
34
49
24
38
31
37
41
33
30
26
38
33
23
23
33
27
27
31
29
31
44
26
29
22
33
31
38
37
16
24
34
24
32
21
25
28
23
50
26
31
35
37
32
22
31
21
19
29
20
20
45
47
32
28
32
21
31
32
38
37
48
44
16
30
26
29
34
35
37
45
41
33
30
19
35
30
23
31
17
25
29
38
40
30
39
37
37
40
32
26
22
38
44
24
33
43
29
39
33
44
36
42
42
38
30
44
30
36
36
39
25
38
23
36
32
33
30
27
42
38
26
31
36
25
32
30
41
42
32
40
29
42
32
39
13
21
24
39
36
38
34
30
31
27
26
34
23
42
16
18
30
22
34
29
30
27
18
28
37
30
34
31
32
27
22
21
27
15
21
37
29
34
27
36
27
34
26
32
33
34
31
28
26
29
24
29
30
21
24
22
34
33
31
21
31
32
32
30
36
23
38
22
28
11
25
22
15
32
24
29
15
35
44
31
32
34
17
28
27
41
34
26
34
30
29
15
27
22
18
20
31
20
26
34
33
32
44
25
33
33
27
26
23
26
50
43
26
25
25
21
29
22
26
28
19
35
14
20
29
28
30
28
18
31
25
20
34
31
45
36
35
14
42
16
36
33
27
22
41
31
44
44
18
27
29
23
50
33
38
29
39
30
30
53
33
41
42
32
46
55
40
42
28
38
32
41
46
20
36
29
43
42
27
22
22
34
28
41
31
29
36
31
41
21
36
35
30
28
35
40
24
34
26
22
41
35
40
41
23
42
45
36
24
35
40
33
28
37
28
25
26
42
29
21
28
33
37
21
17
24
30
22
27
39
24
27
39
24
44
37
27
23
33
35
56
38
32
24
31
30
24
36
22
32
34
32
30
21
38
26
16
27
14
25
30
29
22
23
22
27
25
16
24
19
21
32
26
19
42
39
30
17
41
25
29
24
16
29
23
27
26
36
33
42
29
16
25
33
22
25
31
23
27
31
38
19
26
24
28
28
17
20
26
15
34
30
25
27
22
25
46
20
27
31
26
24
22
29
30
20
33
27
26
24
18
34
27
24
17
19
26
12
21
28
20
18
28
23
37
21
35
35
26
28
16
16
24
20
25
20
23
37
19
21
30
38
15
32
21
37
32
27
39
27
14
27
30
24
28
31
24
29
33
29
29
26
27
24
36
29
29
21
22
48
34
13
33
25
19
26
29
29
27
28
29
26
21
35
21
28
42
36
35
38
33
40
30
21
24
21
37
51
28
19
21
24
29
21
18
20
33
14
32
32
30
26
18
31
29
25
24
25
32
31
40
23
27
32
35
32
39
21
31
36
21
30
25
32
26
25
21
36
29
28
26
23
20
32
38
21
19
30
27
29
21
25
27
22
24
17
35
35
39
23
24
18
29
16
14
29
13
26
26
13
30
36
17
28
29
28
23
20
27
32
26
35
35
45
27
25
26
26
32
34
21
24
36
40
29
45
33
36
32
30
27
20
38
39
45
23
45
34
17
29
33
37
46
30
31
19
48
26
32
40
45
25
37
33
24
31
32
34
34
23
49
32
36
32
43
40
33
38
40
31
30
44
43
29
38
34
32
19
29
22
34
31
27
43
26
32
39
45
40
34
52
40
34
39
26
45
28
22
20
36
30
26
30
34
29
28
40
29
34
33
33
34
46
39
23
36
35
40
26
39
45
27
26
37
26
18
30
21
22
26
22
39
27
41
31
27
19
28
26
26
31
27
28
31
37
18
28
31
24
34
27
51
32
37
26
38
30
26
47
41
43
31
41
31
25
36
32
36
24
11
29
19
25
26
27
26
33
25
16
26
31
36
17
22
26
26
27
27
31
21
26
24
16
32
26
16
38
28
31
28
24
27
31
21
24
23
38
30
28
34
24
25
22
25
35
18
39
34
28
29
46
38
41
43
33
31
33
29
22
31
29
22
22
37
34
25
52
27
45
30
28
32
24
35
27
28
28
20
43
30
31
25
44
41
30
38
20
46
45
37
25
17
44
40
42
28
23
33
34
46
30
25
22
23
32
42
27
31
37
34
28
31
49
29
35
52
32
39
25
34
39
33
41
33
32
30
33
31
41
43
40
39
17
30
33
41
32
35
61
39
55
46
40
37
44
22
33
28
42
26
31
31
43
36
36
29
38
27
26
29
35
43
52
37
34
31
39
29
17
37
31
33
25
39
22
32
22
34
25
21
27
27
27
38
31
30
28
32
23
32
30
22
32
20
38
32
34
32
31
28
14
18
31
23
15
29
34
20
22
23
30
15
45
19
14
24
22
29
24
31
44
35
43
40
45
37
28
31
25
34
38
34
45
32
38
28
24
33
18
27
31
26
29
25
32
41
37
35
22
27
16
26
32
34
24
33
14
28
31
19
35
36
31
33
28
35
33
34
28
29
37
52
27
27
23
35
40
44
21
42
33
34
20
45
22
27
34
22
32
42
33
30
30
39
42
42
20
34
33
28
25
24
33
22
31
32
24
26
42
33
28
19
32
31
34
24
32
30
29
22
34
30
33
25
37
32
30
28
17
26
17
25
35
6
7
19
21
24
28
23
15
19
14
22
20
19
30
14
23
15
35
32
21
37
16
27
23
21
26
28
41
18
31
22
25
26
20
27
30
19
35
18
35
22
26
37
37
25
24
31
34
36
24
26
24
38
32
32
32
48
46
29
25
20
35
25
26
15
29
30
33
27
22
22
28
24
18
28
22
26
33
23
33
38
36
29
29
30
39
42
22
32
21
27
18
21
35
24
28
20
26
29
31
39
33
31
29
22
19
25
12
26
15
21
18
29
22
14
27
24
26
26
16
28
21
33
23
14
23
17
38
16
27
20
27
20
48
31
36
16
34
38
34
21
25
23
33
37
28
22
27
42
37
34
39
21
27
22
31
24
32
29
20
30
37
29
27
27
38
34
25
25
26
29
19
40
25
24
22
15
20
24
26
15
25
19
15
22
28
23
29
19
17
21
22
31
23
18
26
36
28
35
35
29
23
23
29
25
25
40
29
32
17
41
38
31
23
38
23
29
32
37
44
28
27
29
38
44
34
29
46
24
39
32
31
45
21
35
24
24
26
20
29
42
31
30
27
27
35
24
33
31
25
20
21
18
25
27
41
32
23
32
38
28
29
31
26
41
45
26
45
41
40
33
31
34
48
44
46
50
28
37
23
31
29
31
19
31
26
23
31
40
29
16
22
31
21
21
16
20
28
22
22
18
15
17
27
31
29
32
23
28
26
22
26
23
27
26
15
19
25
16
18
29
28
19
38
27
40
23
25
38
32
31
43
32
26
22
36
27
30
12
35
36
43
30
22
35
17
34
28
23
29
26
24
34
17
34
28
31
30
32
22
30
30
16
33
30
11
26
30
30
23
20
20
24
20
17
35
16
23
17
27
20
25
24
17
19
18
32
16
25
32
27
16
16
9
20
25
21
17
24
32
20
42
35
41
21
30
30
36
19
26
16
28
30
34
19
29
25
32
24
31
21
29
34
30
34
21
22
21
34
17
22
20
15
22
26
26
27
27
27
23
31
14
33
22
21
28
32
28
32
23
31
20
27
21
22
17
20
24
30
21
30
35
31
22
18
4
18
25
24
19
19
27
29
27
38
24
20
11
16
15
17
31
22
16
18
14
22
17
18
17
30
23
24
14
19
22
18
11
11
10
20
25
19
11
12
22
20
13
10
12
12
21
15
12
13
21
19
16
18
11
32
11
18
26
11
22
27
21
15
18
20
7
26
18
23
25
32
31
26
10
13
19
22
18
17
23
14
29
13
33
20
25
12
27
20
22
23
22
15
28
16
21
22
17
29
25
23
12
23
22
22
30
19
32
25
26
15
27
20
18
19
15
13
18
18
15
24
24
30
21
24
36
26
34
19
31
25
31
15
32
23
24
34
32
28
28
30
25
33
22
33
26
27
31
16
16
31
19
18
22
19
16
12
10
19
20
13
14
32
15
12
12
10
21
20
11
19
14
13
22
31
26
24
30
19
15
24
19
6
20
12
12
20
18
17
18
22
23
11
15
22
16
23
20
12
17
15
15
12
13
13
10
19
25
23
22
19
21
17
19
27
35
24
19
14
14
16
31
34
29
27
9
14
26
28
21
25
22
36
24
29
31
25
32
27
29
37
18
29
35
32
32
28
12
26
13
19
25
20
32
34
21
24
20
37
22
32
17
13
20
25
30
36
39
21
16
27
27
15
21
23
24
18
27
38
25
16
19
20
21
19
18
7
21
17
13
21
17
23
15
27
19
21
16
18
25
16
9
20
20
11
18
20
22
20
21
27
23
25
16
24
22
23
15
14
20
20
24
29
24
28
20
23
22
25
26
20
24
22
19
13
22
24
17
14
20
10
17
30
22
20
20
27
26
20
9
19
19
40
35
19
21
31
16
20
16
23
20
30
39
20
27
30
15
20
24
27
18
20
24
36
41
41
29
38
26
18
24
26
26
18
12
16
32
24
31
22
24
25
25
30
26
27
24
27
21
33
35
29
32
18
26
20
14
22
19
31
20
31
22
20
22
20
31
22
21
21
15
23
20
16
31
16
29
27
31
22
20
23
29
23
19
24
36
25
33
25
28
15
22
32
21
22
25
27
21
32
26
25
27
28
28
20
20
27
27
22
33
30
24
18
35
31
20
15
24
30
30
33
13
36
14
29
18
17
13
34
17
19
22
26
24
27
17
23
8
26
22
27
29
21
17
18
9
16
20
16
15
26
22
20
21
16
15
17
13
20
8
25
20
16
17
20
23
15
18
21
23
24
29
18
26
13
21
23
18
15
13
14
32
20
16
14
18
19
19
34
17
19
13
30
20
24
8
15
11
19
12
17
13
17
21
5
18
18
25
12
19
22
17
26
13
14
21
15
6
13
15
13
20
21
22
25
23
21
20
32
22
25
12
14
17
16
37
20
14
22
17
14
16
32
14
15
20
15
18
16
20
32
15
15
19
18
28
17
24
28
18
16
25
40
28
17
27
33
25
28
19
14
22
30
14
13
26
22
22
21
26
20
10
22
22
30
14
22
31
20
21
28
16
10
22
17
14
21
17
40
29
16
27
25
25
21
20
25
21
25
22
18
20
28
27
31
26
21
20
22
29
28
24
28
24
27
30
15
22
29
21
20
24
17
38
40
33
32
38
24
32
42
33
37
34
23
41
26
19
16
32
32
17
32
37
37
27
35
38
27
35
29
18
24
20
21
28
26
25
21
38
26
33
18
13
34
18
16
17
29
25
26
19
24
26
20
25
34
28
28
20
32
23
13
19
23
21
19
25
23
31
24
13
33
28
11
16
15
14
23
33
12
27
24
24
26
21
18
23
14
34
17
24
19
17
22
28
14
15
40
17
24
14
17
26
30
21
18
14
20
24
10
20
26
27
18
34
30
18
40
26
30
16
43
37
49
27
17
20
24
33
31
29
29
25
25
31
27
28
27
37
30
25
21
34
19
34
27
23
31
32
38
44
29
34
39
35
27
29
37
33
45
22
32
30
19
32
40
31
38
36
27
37
39
28
26
29
35
46
29
26
46
32
20
33
48
33
28
27
36
26
24
23
40
31
23
41
30
21
27
32
37
16
33
25
26
32
29
36
24
32
17
20
22
23
12
19
31
31
25
22
15
18
36
18
25
18
34
19
28
35
29
35
20
21
18
29
18
22
23
21
32
41
17
19
19
22
31
25
32
20
23
21
19
27
37
38
26
30
25
28
21
30
20
38
34
29
31
13
25
24
19
16
28
15
18
23
30
29
21
30
45
27
27
35
28
36
31
27
27
24
31
31
11
31
38
31
19
29
29
32
21
25
16
25
17
16
25
14
23
28
21
16
26
20
12
9
11
19
17
24
21
40
21
16
15
22
22
33
24
22
13
27
11
17
19
8
20
15
14
7
9
7
15
7
11
16
9
13
21
14
8
11
13
19
19
20
21
11
19
30
19
14
7
16
16
18
30
20
18
17
24
26
14
19
28
15
19
12
18
25
11
15
15
23
23
19
19
10
16
13
18
20
8
18
9
15
24
24
24
17
33
14
25
26
16
22
19
25
22
22
12
21
19
15
12
20
10
10
17
18
10
16
26
29
25
22
25
26
22
7
25
19
17
22
29
22
36
21
34
20
33
28
15
22
29
17
12
13
19
19
25
17
16
21
15
24
18
14
12
16
21
18
15
27
17
14
12
18
13
13
15
6
11
9
16
17
17
11
10
5
12
12
15
11
11
11
21
19
18
15
9
13
11
10
5
10
6
13
11
19
6
14
11
11
15
12
19
25
24
15
18
14
12
25
14
10
6
5
5
5
9
10
2
6
24
13
16
15
10
12
12
7
14
17
5
10
16
13
12
10
10
14
18
16
19
12
19
12
14
17
25
11
15
13
17
16
13
9
4
17
8
10
21
2
10
10
16
11
11
19
18
16
24
21
18
17
19
20
17
25
19
15
19
7
20
17
20
18
12
22
23
21
18
8
14
16
19
31
16
18
23
17
10
3
7
7
10
15
6
15
11
16
13
17
9
15
17
17
7
7
14
25
10
13
13
8
6
12
12
13
21
27
16
24
13
15
14
20
18
21
14
22
8
6
14
14
14
8
6
14
10
17
24
16
14
18
12
18
19
20
15
18
14
8
12
2
14
17
22
18
11
23
12
11
15
13
9
12
4
9
9
16
16
5
18
9
9
10
14
18
15
17
15
21
8
23
23
11
13
9
7
7
2
19
13
9
9
11
21
17
14
11
15
29
9
16
7
15
19
3
8
10
19
12
15
17
13
11
14
16
8
2
14
7
11
8
7
9
5
12
4
9
10
9
7
4
3
0
4
2
3
2
3
9
1
6
4
5
9
4
7
10
8
4
5
5
11
12
13
15
17
16
21
12
18
8
16
18
15
10
14
21
9
11
8
9
6
6
2
13
9
2
10
9
2
16
12
6
13
16
6
9
9
12
10
15
14
18
12
5
6
8
7
10
4
1
5
17
10
12
8
9
13
15
4
4
8
11
9
17
18
8
7
21
6
19
19
25
12
11
11
14
19
6
14
14
12
14
12
24
22
7
12
9
5
11
23
12
14
16
11
18
18
20
11
17
12
13
17
10
11
17
23
12
17
11
12
20
9
8
12
2
5
6
12
6
4
5
5
4
7
6
8
7
8
9
12
6
14
17
17
20
14
15
15
17
11
13
11
17
11
6
16
7
11
15
14
8
9
7
6
7
4
8
10
7
14
7
8
7
3
10
8
8
5
4
8
12
10
7
7
8
7
13
15
13
10
14
8
4
5
2
8
11
13
12
7
10
11
9
12
11
6
4
4
16
11
12
9
14
14
21
19
16
21
12
9
19
9
17
14
30
18
12
10
11
14
8
11
10
16
13
27
13
23
14
15
23
30
28
27
18
18
23
13
18
16
8
19
11
17
12
9
14
15
4
12
5
19
13
8
25
16
20
15
24
10
16
11
19
25
18
23
17
20
24
22
14
12
18
11
15
12
9
17
8
18
17
8
23
12
17
8
8
18
14
6
17
16
6
17
17
17
10
14
11
29
18
11
14
11
12
24
8
13
14
3
11
18
10
4
12
18
18
13
9
5
11
16
14
13
18
2
26
25
20
19
23
17
12
19
14
20
14
18
25
10
31
16
26
27
32
11
24
20
14
26
24
21
7
7
10
6
15
20
13
9
20
11
16
12
13
12
6
15
15
13
17
16
6
9
18
11
11
15
12
8
13
18
13
28
15
11
17
14
14
20
28
21
14
12
9
13
9
12
13
14
17
25
8
12
18
22
16
23
15
20
17
20
33
13
20
16
13
13
15
22
14
15
8
13
18
16
3
18
17
19
16
13
10
13
12
16
12
17
17
33
19
10
14
29
25
8
10
19
13
8
5
17
12
17
4
13
8
2
15
11
14
16
11
12
11
10
16
11
14
12
20
33
17
15
10
17
9
18
11
17
24
14
13
10
6
9
18
13
10
16
15
10
4
8
12
8
4
2
6
11
13
9
11
7
9
16
5
16
10
7
5
6
11
15
8
17
9
16
24
18
16
11
20
25
10
12
5
12
13
16
8
18
11
19
15
13
7
19
15
26
14
8
18
16
22
16
13
9
10
26
20
14
19
13
18
8
20
10
12
12
18
13
22
21
18
8
10
10
6
3
11
18
27
15
12
12
16
21
14
14
14
27
12
7
5
9
8
6
10
12
8
10
16
10
8
16
7
12
8
8
8
8
21
10
18
5
11
9
9
14
12
13
14
17
16
20
17
13
21
11
28
14
15
24
10
18
14
14
7
7
18
18
9
13
14
4
15
13
27
17
15
20
17
24
10
8
14
9
7
12
11
17
12
6
18
20
21
12
16
18
13
16
17
10
11
18
10
6
11
9
13
24
15
17
8
10
4
12
18
3
11
9
6
19
11
11
8
14
5
9
5
4
4
7
13
5
8
5
15
11
15
13
9
19
14
11
8
11
21
21
21
10
10
12
23
16
33
28
29
18
36
32
18
26
28
20
19
27
32
24
18
24
21
18
10
20
15
9
16
12
22
8
16
12
16
4
10
17
10
21
11
10
8
11
25
16
19
15
15
6
9
9
10
17
13
13
8
18
13
16
15
27
11
13
9
8
9
11
13
23
27
13
9
11
22
14
18
11
31
16
12
19
18
8
19
9
23
25
24
23
26
27
25
29
14
20
24
25
18
17
22
19
24
11
15
23
25
21
12
22
21
25
13
21
14
21
14
14
15
18
16
19
7
9
15
7
20
29
17
13
14
14
14
11
18
18
15
21
17
9
21
14
11
27
9
14
11
16
13
10
15
19
13
11
17
21
22
18
18
15
18
12
12
15
13
31
25
13
16
13
15
23
12
16
10
6
23
15
6
26
23
14
15
11
12
31
16
13
22
19
14
13
11
10
10
13
21
29
21
25
11
22
19
24
22
16
5
9
9
18
11
15
9
26
23
10
7
9
20
21
17
14
12
13
21
17
19
10
7
5
10
15
13
11
16
13
10
20
22
12
11
21
22
17
20
13
22
9
11
19
16
21
12
14
13
16
23
15
19
13
4
15
14
15
16
19
11
30
14
6
15
13
26
12
18
16
18
27
26
24
19
13
9
8
17
25
15
11
6
20
18
23
22
30
24
17
25
23
20
25
15
17
23
27
23
19
22
26
10
37
28
17
28
27
25
38
38
28
32
20
27
23
32
19
27
18
27
22
27
36
28
27
32
24
30
28
30
30
27
40
33
22
22
17
17
12
14
27
14
20
19
17
15
23
41
16
10
21
24
23
16
18
25
15
25
29
26
28
20
33
28
16
29
17
27
36
32
26
21
22
36
34
18
36
42
26
38
40
26
25
31
33
29
22
32
25
26
23
18
36
33
29
42
21
24
18
17
32
16
33
33
37
37
36
20
42
21
29
21
27
42
19
40
32
22
27
20
23
41
15
23
27
28
27
19
25
22
33
19
21
28
18
37
28
19
27
29
20
30
23
28
28
29
27
21
26
27
28
33
25
30
34
31
27
21
19
18
22
28
36
33
22
25
28
22
33
22
26
49
43
28
19
27
29
20
25
29
45
27
23
27
29
13
28
25
29
19
34
31
25
20
25
19
27
24
14
28
31
28
19
31
31
25
27
22
43
38
29
32
30
29
21
40
30
39
30
24
26
42
28
25
32
20
38
23
31
35
28
29
23
36
28
19
22
45
33
24
32
31
18
31
40
28
22
25
26
25
19
30
38
31
29
29
40
37
23
37
31
31
32
25
25
49
35
20
36
30
28
23
32
42
37
43
40
26
36
44
49
30
31
34
35
41
35
40
28
40
31
50
36
30
47
23
32
43
42
37
39
34
35
42
28
41
34
36
37
42
36
25
42
54
38
20
23
28
30
25
28
25
23
34
21
24
43
25
32
25
24
27
42
31
33
34
40
34
40
31
37
24
30
14
24
30
25
39
28
44
33
33
28
31
40
32
45
32
26
42
37
29
21
32
42
27
32
20
33
36
37
45
37
24
35
45
30
35
30
38
32
39
29
38
30
32
34
30
19
24
28
16
35
30
25
24
13
34
31
24
20
18
17
27
24
17
23
46
24
31
30
32
37
39
33
32
23
37
25
24
21
24
19
18
21
30
30
30
27
34
35
25
34
22
26
46
28
26
47
34
19
40
38
41
23
27
20
21
31
44
38
33
31
27
27
29
31
23
22
18
20
24
26
31
