# Supplementary material for: Conformational ensemble-dependent lipid recognition and segregation by prenylated intrinsically disordered regions in small GTPases
Source: Commun Biol. 2023 Nov 2;6:1111. doi: 10.1038/s42003-023-05487-6 (PMC10622456; doi:10.1038/s42003-023-05487-6)
Supplement: Supplementary file 5 — Supplementary Data 3 [file 42003_2023_5487_MOESM5_ESM.zip › vdW_Analysis/Rac1_vdW_perPept_PS_Equilib.dat]

4
8
7
15
1
6
6
10
6
4
5
6
3
4
9
13
4
5
2
6
4
6
3
4
4
3
0
4
6
2
0
1
6
5
7
3
11
6
7
3
5
1
7
1
0
10
5
9
7
10
9
6
16
4
5
7
6
11
3
6
9
15
10
7
8
12
12
14
16
17
13
4
1
2
2
3
8
7
6
5
1
11
4
11
10
2
14
2
15
12
2
10
10
4
7
12
11
13
6
3
4
1
9
6
11
4
17
7
2
4
10
10
9
11
8
2
10
6
14
9
10
8
16
10
11
7
8
3
15
5
7
17
9
7
6
2
8
8
12
14
10
14
14
5
9
2
5
5
12
5
5
14
1
6
6
15
10
8
6
2
9
10
11
1
1
3
6
16
6
13
9
7
4
9
8
10
9
13
17
15
23
9
7
10
14
15
15
6
15
8
14
16
16
19
11
6
12
16
15
24
12
6
3
7
3
10
9
23
8
4
9
10
8
9
19
12
9
7
10
10
6
12
11
10
4
12
32
14
11
8
6
3
3
7
8
6
2
3
2
10
5
14
13
7
10
11
11
12
5
6
9
9
6
12
4
14
12
12
7
9
7
2
5
8
2
9
7
4
12
10
8
11
6
9
7
16
7
16
10
7
13
10
10
2
2
11
17
12
8
8
9
9
11
8
6
6
8
7
6
2
3
7
7
4
13
13
6
16
8
4
13
7
10
15
8
15
8
9
12
19
11
7
11
21
6
7
6
15
6
14
14
8
10
21
9
16
20
12
13
10
11
8
4
9
4
11
8
6
15
6
13
13
4
15
12
22
27
15
6
14
18
14
11
17
12
24
21
12
7
13
6
10
8
13
16
13
19
26
6
16
15
16
19
18
13
20
15
14
12
15
9
12
15
13
13
8
23
11
10
11
15
17
15
11
30
15
9
10
13
9
7
5
12
11
9
3
1
6
10
11
4
17
12
6
6
6
26
7
1
5
3
10
1
8
2
0
1
5
5
5
6
4
7
7
13
10
15
5
6
5
9
5
8
3
6
2
7
1
4
13
12
4
11
2
5
6
2
4
9
6
5
7
6
6
7
9
12
10
10
7
4
2
9
13
7
10
6
10
10
9
8
18
10
8
14
11
5
10
4
4
7
4
1
6
10
10
12
4
8
7
15
11
10
12
2
10
7
7
8
6
2
7
8
3
6
6
6
3
5
2
3
5
6
8
3
2
3
11
11
7
8
11
2
5
3
4
3
8
14
15
12
13
9
10
6
7
4
7
5
11
8
5
6
9
5
2
1
6
2
2
11
3
7
2
3
2
2
3
2
1
0
2
2
7
5
15
10
6
8
9
10
13
9
10
11
8
5
4
8
8
9
5
4
16
14
5
7
8
12
11
11
9
11
12
10
8
7
8
7
9
7
13
10
7
11
11
17
4
7
8
10
11
10
5
1
6
1
1
3
1
7
4
10
6
3
7
9
4
6
5
3
13
4
4
9
7
7
4
7
7
2
2
9
8
7
11
12
12
8
9
9
16
3
15
7
6
4
17
5
10
3
3
7
8
3
4
2
0
7
9
14
12
3
5
9
11
6
10
8
9
4
6
6
10
10
11
18
11
15
8
5
13
15
12
11
12
5
15
8
7
15
27
15
12
11
24
12
13
14
6
7
5
6
10
9
11
17
11
13
7
14
14
16
12
13
10
13
9
9
6
6
16
24
27
21
12
14
6
17
12
32
13
19
6
5
5
14
11
12
15
9
9
6
12
15
7
5
13
3
7
11
6
18
14
15
19
14
11
11
14
4
21
10
12
10
7
8
15
12
9
3
4
15
8
3
7
6
10
19
7
13
12
10
3
10
4
9
4
14
12
9
7
14
16
22
18
12
4
34
9
15
19
17
12
21
15
14
19
12
5
21
14
16
11
16
20
14
22
7
11
4
9
11
11
8
7
13
9
2
3
8
9
8
9
8
7
8
2
15
7
13
16
9
4
8
5
12
9
7
13
7
13
14
6
5
10
7
6
9
11
12
16
9
11
17
5
21
15
11
18
17
8
10
8
18
3
17
16
12
18
8
17
21
13
16
13
20
12
10
9
9
16
6
11
7
12
16
8
5
15
11
17
8
16
14
1
5
9
10
11
13
6
11
23
16
5
5
11
6
15
8
10
12
19
6
18
6
13
16
21
6
14
10
16
9
17
9
14
7
12
11
8
14
24
18
14
15
18
12
24
16
17
13
10
15
10
9
12
21
21
30
16
14
17
11
15
8
10
4
14
16
17
9
7
14
19
28
15
20
8
16
9
8
8
5
24
36
7
16
28
16
11
19
20
9
24
28
24
17
26
15
12
27
21
11
19
16
29
23
17
12
15
15
22
14
19
16
19
20
28
31
15
16
22
14
16
11
12
12
10
10
18
17
8
13
12
20
24
10
10
21
12
13
24
19
13
20
17
20
16
17
11
11
8
6
7
23
17
12
16
10
10
10
7
6
1
6
18
19
8
13
8
7
8
14
22
8
17
12
20
10
15
20
23
24
27
29
22
21
28
13
11
16
17
18
9
11
17
9
8
22
19
17
19
24
24
16
11
13
10
20
16
26
22
16
3
14
11
13
5
13
11
11
18
10
37
16
13
10
9
7
6
20
16
5
6
21
4
13
15
10
7
3
22
23
24
9
14
12
11
14
2
5
10
3
5
15
12
15
13
19
11
15
7
19
16
13
13
12
12
7
8
7
1
9
12
16
14
17
16
9
10
11
13
15
7
11
11
8
19
8
4
17
19
29
19
21
18
15
10
12
14
21
22
18
14
12
9
10
12
13
15
23
12
14
12
19
14
22
13
10
16
10
22
18
18
14
16
20
15
21
8
18
16
16
10
10
12
6
9
16
9
24
21
20
11
3
12
3
7
12
25
11
18
14
9
2
12
13
26
16
10
11
15
22
21
13
21
25
11
20
15
9
18
17
5
26
19
12
18
8
22
25
20
21
20
16
15
10
10
23
20
24
20
11
23
24
15
25
17
21
12
18
9
20
25
23
8
24
13
26
14
14
23
18
22
18
23
29
27
25
18
16
11
18
15
12
15
14
9
11
7
5
11
12
8
10
19
14
8
15
13
14
14
10
16
22
17
27
4
7
12
19
6
16
11
15
9
19
13
8
17
18
26
28
17
11
14
21
2
6
11
15
8
9
15
18
10
10
15
22
19
20
22
20
10
19
9
23
15
14
7
11
9
13
6
5
13
26
11
15
24
15
21
18
16
22
15
14
17
9
11
21
14
12
6
15
10
11
7
9
10
10
13
6
11
10
5
16
10
8
3
12
7
12
10
12
15
16
11
9
7
2
4
4
16
28
14
11
18
7
15
11
11
16
15
12
15
14
11
17
8
7
15
19
11
10
9
9
9
12
9
19
18
8
14
9
10
14
17
12
12
10
11
16
21
9
12
14
18
13
16
16
22
20
13
12
11
11
7
8
9
5
10
21
5
13
24
19
6
5
5
13
4
20
11
4
15
9
16
9
3
13
18
14
5
18
14
19
14
27
6
21
12
12
10
22
9
8
19
24
15
15
7
6
13
4
15
14
7
8
21
12
15
21
8
16
9
17
12
10
11
9
16
13
9
5
12
8
17
5
18
18
21
10
9
15
13
6
3
5
8
7
17
6
6
12
11
17
15
13
19
25
20
13
15
20
13
11
10
10
17
17
8
10
21
15
16
11
13
5
4
6
4
9
9
11
10
5
11
16
6
10
22
17
18
29
13
20
13
15
25
16
15
17
11
10
17
17
11
5
14
17
14
15
13
11
21
8
23
19
19
13
17
18
14
16
16
8
5
18
29
17
14
12
16
11
12
11
27
26
6
28
15
23
8
21
27
23
22
18
24
19
15
14
11
22
14
16
17
21
18
15
22
19
13
13
18
24
26
24
23
29
19
16
17
19
17
19
13
10
18
20
26
27
20
17
15
16
13
18
13
12
16
16
24
8
12
13
14
9
19
21
5
7
13
17
20
12
10
20
10
7
7
20
16
21
12
15
12
6
7
10
13
14
4
10
8
10
3
7
10
5
7
9
13
12
10
8
17
18
10
17
14
15
10
11
18
10
13
9
11
19
13
21
16
22
17
25
7
21
18
17
14
24
10
15
19
11
6
11
2
15
20
20
16
9
12
14
11
15
8
11
22
9
17
14
23
29
13
9
14
28
10
13
20
10
4
14
14
17
18
16
2
18
16
15
17
9
15
10
19
22
9
12
22
14
16
15
16
8
12
11
6
10
15
10
14
10
12
10
7
8
11
4
7
14
13
28
6
14
12
4
9
9
7
13
18
10
17
13
15
11
7
12
18
20
10
9
11
15
19
6
17
18
13
10
5
15
14
12
6
7
15
8
6
13
12
22
13
11
13
13
10
12
14
14
12
20
20
12
22
11
11
15
9
9
10
21
11
19
16
6
9
14
14
9
15
15
12
16
11
10
6
7
2
21
9
10
10
6
10
8
18
12
9
11
13
10
7
4
3
3
9
4
10
5
5
15
2
14
16
9
10
15
14
15
6
12
8
9
14
12
6
15
3
8
5
10
4
14
12
3
13
13
13
7
13
13
18
13
12
18
9
13
18
21
16
14
16
11
9
8
12
18
18
11
11
10
8
19
11
8
16
8
17
7
14
13
16
9
22
24
9
7
18
10
8
5
5
15
12
19
21
20
19
3
14
5
6
11
20
14
12
21
13
13
19
17
13
7
13
13
19
12
21
9
14
11
10
9
14
8
6
12
16
7
11
14
17
12
18
16
10
17
17
17
26
14
18
7
20
20
13
11
11
19
19
16
24
20
18
20
9
9
9
18
15
10
16
17
12
7
11
16
16
6
6
3
8
2
11
12
2
5
8
6
5
11
13
4
5
3
6
6
7
1
9
8
12
12
14
4
4
8
4
6
7
10
18
15
12
13
5
11
13
4
15
11
20
6
12
17
16
9
13
13
11
10
6
19
14
10
10
9
3
6
5
13
0
6
1
7
6
11
4
3
1
5
7
8
6
2
8
2
6
6
13
2
3
6
9
2
8
3
5
2
5
5
4
8
1
1
9
3
4
5
10
11
0
2
2
5
5
5
2
3
0
1
9
2
7
12
4
7
6
7
10
10
6
13
3
6
7
8
2
8
8
6
5
4
4
1
4
2
1
1
2
4
2
3
1
0
3
1
9
4
8
4
6
7
3
5
5
9
12
6
7
13
2
7
4
9
10
6
7
17
5
2
1
5
6
1
2
5
2
3
1
5
0
3
0
0
0
1
0
0
0
5
0
2
0
2
0
5
8
2
4
3
3
1
1
5
4
10
14
13
17
5
5
6
1
6
4
5
8
5
4
3
3
4
2
4
3
3
1
12
3
3
7
0
9
1
3
11
3
20
7
12
10
2
13
4
7
7
7
8
15
11
3
9
8
16
17
11
7
1
10
2
8
9
3
7
15
12
8
19
3
19
9
9
13
8
5
1
2
0
5
16
11
7
13
8
9
8
11
19
17
7
8
7
3
6
25
11
9
7
8
12
14
12
8
13
17
4
5
7
8
10
10
4
16
10
1
4
10
6
3
1
4
6
16
8
10
4
22
7
6
15
9
21
10
8
6
11
11
15
13
14
10
7
7
2
10
10
2
6
7
4
15
6
11
9
10
12
15
14
13
9
6
3
7
11
15
9
7
8
5
4
6
5
2
8
6
15
15
10
4
10
6
11
9
15
13
11
12
7
11
10
13
13
9
14
16
11
14
6
11
11
12
14
9
20
9
8
10
8
13
7
16
16
12
12
12
7
9
1
19
6
21
11
15
10
7
13
15
17
6
13
13
11
10
19
4
20
15
15
6
16
8
11
19
10
7
11
5
18
7
5
11
8
4
6
14
9
14
6
13
8
10
13
16
10
15
13
22
24
15
22
9
10
10
13
18
10
12
10
11
18
15
13
12
18
24
18
16
17
12
14
19
13
19
14
21
12
25
20
19
14
23
14
15
22
18
16
17
12
10
5
14
7
5
4
14
12
8
4
13
6
13
15
7
14
13
10
11
13
9
6
12
8
7
12
12
12
18
22
21
4
10
4
15
16
8
14
6
15
14
10
3
9
17
10
5
5
10
9
16
8
2
9
10
12
5
22
20
6
12
12
20
11
24
13
30
13
14
16
8
10
14
24
15
7
18
14
15
13
18
4
4
14
12
5
11
17
9
10
8
16
6
12
10
12
12
8
10
13
19
15
14
14
14
20
19
11
15
13
13
11
24
19
22
14
13
11
16
8
11
16
16
14
17
15
12
22
18
12
17
5
15
12
19
5
6
12
11
18
11
21
22
21
18
15
13
10
17
17
15
12
14
11
12
13
12
2
3
14
7
15
14
13
5
17
13
12
15
7
9
17
10
11
15
20
3
8
11
15
16
17
16
8
9
15
19
21
17
22
3
10
7
14
7
7
15
16
11
24
15
9
7
16
12
23
7
8
7
14
12
6
1
14
6
20
17
13
16
10
7
15
4
9
6
11
3
7
13
4
9
6
8
14
6
17
7
7
3
1
1
9
0
1
6
6
12
14
3
9
12
6
6
7
4
8
1
14
2
7
15
14
8
3
10
4
6
8
8
12
14
15
9
11
12
9
7
12
11
5
10
5
5
10
22
22
14
6
4
9
4
2
5
6
0
1
2
2
6
7
10
4
11
3
4
4
5
2
4
6
0
3
1
3
1
6
5
3
2
5
0
2
0
3
4
2
8
4
1
1
4
5
3
2
3
9
3
8
9
7
10
10
8
2
0
7
1
7
4
5
3
2
1
5
5
7
6
4
1
8
6
2
0
4
4
1
6
1
0
3
6
4
3
2
9
11
3
8
7
13
12
13
3
9
13
12
5
8
8
16
4
12
8
6
4
7
6
11
9
8
6
8
8
11
8
7
3
5
6
5
8
5
4
10
7
11
5
10
8
4
11
12
7
13
4
5
8
3
1
13
6
10
12
5
4
4
1
11
7
7
5
7
5
0
8
6
5
5
6
10
8
4
6
5
14
11
2
1
13
3
1
2
2
4
5
2
0
4
2
1
6
5
5
8
16
12
5
7
2
12
2
1
8
5
11
7
7
6
6
4
13
10
3
1
4
0
5
3
4
5
9
3
5
1
8
6
1
11
6
7
6
5
5
13
10
11
13
9
15
5
9
9
8
6
10
10
4
6
11
11
5
5
13
13
11
19
16
6
6
7
4
9
17
5
3
8
8
4
10
10
7
8
3
5
2
6
6
9
11
4
6
9
11
14
11
7
8
2
2
7
10
11
6
1
5
1
3
3
3
2
2
2
0
5
9
5
4
4
0
5
4
8
8
13
7
10
17
12
10
9
6
3
3
11
4
3
9
12
13
8
4
10
10
11
11
5
11
6
7
2
8
16
9
9
8
1
8
10
0
4
13
9
4
5
12
12
9
14
7
10
6
14
10
6
3
9
3
3
7
4
10
3
10
13
8
8
9
9
6
8
5
15
9
9
8
3
11
6
3
4
9
8
2
5
4
6
4
6
4
13
5
7
6
5
5
13
11
8
12
16
10
8
11
18
11
14
11
9
17
7
15
10
9
3
7
6
9
8
18
16
12
13
7
7
10
11
13
12
5
4
6
4
6
9
2
2
2
9
2
8
4
11
6
4
3
10
8
5
5
8
9
5
8
14
13
18
3
7
13
5
7
3
4
4
1
3
15
5
9
6
10
6
4
6
6
7
8
3
14
22
4
3
14
1
5
11
14
9
8
11
9
5
16
18
8
7
7
6
6
3
10
13
10
14
10
7
7
5
6
12
1
3
7
7
9
4
9
4
7
8
10
9
4
3
8
6
4
6
3
5
3
8
7
6
5
7
4
9
8
15
9
6
6
13
10
8
8
13
7
3
8
6
6
7
9
2
4
6
6
9
8
6
2
5
1
4
3
4
7
8
13
6
8
4
8
16
8
10
14
11
12
10
10
14
10
13
8
13
11
2
4
5
10
8
6
0
3
5
5
3
5
1
4
5
4
4
13
13
6
8
6
10
7
7
15
16
3
6
10
6
7
10
6
10
5
9
8
5
5
12
20
6
6
11
16
12
20
4
7
6
8
12
10
8
5
4
5
7
11
3
8
11
7
16
19
28
34
13
7
16
9
20
13
11
16
12
10
12
3
11
12
15
13
6
6
13
2
12
8
5
4
2
6
4
11
6
4
8
12
9
7
15
6
14
20
6
5
14
4
9
7
6
7
5
4
2
7
7
3
3
11
4
5
4
4
10
11
4
1
8
6
4
8
1
3
8
8
10
4
4
3
4
2
0
6
6
0
12
8
12
9
6
6
8
7
3
6
4
18
11
10
7
3
6
7
9
6
6
2
6
2
6
9
7
6
1
2
3
2
2
1
4
5
0
6
4
5
4
6
5
1
7
2
1
2
1
4
14
9
14
10
7
1
7
10
2
12
9
8
5
3
5
2
7
1
5
9
9
6
5
8
3
6
7
10
0
12
4
5
14
7
8
9
5
13
12
17
5
11
10
12
8
4
9
18
5
11
8
12
5
8
12
8
8
16
10
9
5
10
15
10
15
16
13
8
9
11
14
7
6
7
7
4
7
5
5
4
10
11
4
7
5
16
7
13
10
11
6
3
3
0
3
18
6
6
10
3
6
12
14
7
7
7
12
6
13
12
7
12
8
8
18
9
9
19
12
13
8
8
15
9
5
8
11
6
9
10
6
9
16
14
15
24
23
5
11
17
5
10
5
12
5
23
18
12
12
12
6
11
7
8
19
11
13
10
14
20
15
9
8
14
12
14
7
6
11
20
9
9
6
3
7
27
3
12
13
11
9
14
15
19
11
8
18
16
14
6
10
12
10
10
18
12
7
14
9
12
10
17
6
9
9
20
25
12
10
18
1
20
6
14
9
14
11
7
5
2
11
11
5
4
17
2
5
8
19
4
10
7
5
13
17
13
11
15
8
4
3
12
12
9
4
5
8
7
9
12
6
3
7
7
12
14
16
7
12
11
23
7
16
14
8
10
11
12
13
8
12
13
15
7
28
3
10
10
7
4
9
16
10
10
11
14
4
2
13
7
7
6
8
6
10
10
9
9
21
11
6
4
10
7
8
13
8
8
6
10
5
8
4
6
12
3
1
7
8
9
11
7
12
14
7
11
13
4
7
1
5
5
7
4
2
6
2
3
3
3
2
1
2
5
3
11
3
1
3
0
2
5
7
2
3
0
3
6
10
3
3
6
11
9
8
12
12
8
14
13
22
10
10
7
14
4
14
13
9
13
5
15
6
4
0
7
3
10
4
6
12
12
14
9
19
13
10
13
10
14
6
3
7
2
1
11
3
8
3
7
2
3
10
6
6
7
7
8
10
5
3
7
7
1
4
3
0
0
2
3
2
3
8
1
1
4
6
1
5
9
5
9
10
2
10
7
3
14
6
8
8
5
2
8
3
4
3
2
5
0
5
8
10
3
4
3
4
3
9
2
3
6
5
6
5
8
1
5
8
2
12
6
5
7
2
9
4
3
6
4
9
4
5
2
7
2
3
0
8
3
9
7
4
9
4
4
7
3
7
3
3
1
1
0
4
9
3
10
9
9
12
9
1
5
6
3
1
1
5
1
7
5
2
3
1
8
8
14
10
10
7
6
9
5
2
3
6
3
7
6
3
12
4
8
4
7
2
3
1
4
4
3
4
4
1
3
0
3
3
3
1
7
2
4
1
3
6
3
2
8
5
2
1
0
12
9
3
1
0
0
0
2
5
2
1
2
3
0
0
7
7
2
6
2
1
3
5
3
0
1
5
5
3
1
2
5
1
4
3
2
5
6
4
0
11
2
2
6
2
1
0
1
3
0
6
4
5
9
9
2
7
10
8
6
5
5
17
13
10
7
8
15
6
5
9
5
8
4
6
2
5
3
3
1
1
3
4
6
13
4
8
1
9
9
16
9
9
7
6
5
5
7
11
14
11
8
6
4
5
7
4
2
0
1
4
7
4
4
0
6
6
4
3
9
8
3
3
3
2
3
1
4
4
2
0
4
0
5
3
7
1
2
8
3
3
14
1
1
5
3
1
0
6
1
2
3
4
5
2
1
1
0
2
2
0
2
4
4
8
1
3
5
6
1
5
2
6
5
2
3
1
3
15
7
7
11
5
6
16
5
11
11
8
10
14
15
5
9
8
10
10
6
8
5
12
15
10
10
8
5
9
16
7
4
13
4
0
7
6
5
8
3
6
7
3
6
11
11
4
3
13
2
2
16
2
3
7
11
10
8
9
7
13
4
6
7
7
7
10
2
13
10
3
6
5
12
7
4
2
4
4
5
3
4
8
1
6
6
13
8
3
7
9
9
8
1
5
6
17
6
16
9
13
10
18
16
9
19
16
9
12
3
4
19
11
10
5
7
8
21
16
17
9
5
7
5
13
15
8
10
8
6
3
4
7
6
8
6
10
6
5
4
6
10
4
14
12
6
10
21
17
12
15
13
6
12
8
1
8
7
9
12
9
12
11
7
13
9
17
7
7
3
6
6
3
3
6
6
5
14
10
7
7
19
11
9
8
10
10
2
5
8
2
3
0
3
4
9
2
10
3
9
2
12
8
9
10
8
13
1
12
7
7
2
9
11
10
10
1
6
6
7
7
17
2
9
5
10
3
2
1
9
10
2
3
17
9
13
12
1
4
8
11
13
3
9
14
7
7
6
4
6
10
13
11
11
2
11
7
8
6
2
3
5
8
4
8
3
13
11
5
3
8
8
8
11
5
5
3
10
12
2
0
2
0
1
0
1
1
7
6
3
3
2
5
7
11
13
6
8
11
2
9
12
12
10
7
8
16
12
12
17
12
12
12
17
20
25
24
12
10
17
12
15
19
9
12
15
15
14
11
6
7
8
10
10
18
6
3
12
7
20
7
13
6
6
8
11
16
13
11
4
9
12
5
9
15
9
13
9
20
8
11
14
9
15
7
11
10
6
12
9
7
11
6
7
21
16
10
5
20
11
15
4
7
6
18
11
9
13
16
6
6
13
11
10
7
6
8
6
17
9
13
12
13
13
6
9
6
5
9
6
7
3
1
4
12
2
4
12
10
5
9
16
10
3
11
4
18
12
7
3
13
6
13
13
14
10
10
13
11
8
4
14
17
10
15
11
6
10
7
8
7
6
9
13
4
7
5
3
5
4
11
9
7
9
6
8
4
12
13
15
21
11
16
14
4
11
11
9
15
8
15
8
7
6
16
8
20
17
5
10
8
10
19
11
11
12
16
12
22
12
9
16
9
13
10
11
8
19
5
16
15
10
14
14
18
18
22
16
16
18
18
14
10
13
9
10
19
18
2
12
12
6
12
11
14
5
4
5
6
3
11
9
12
13
5
7
15
19
11
11
13
12
7
14
7
14
14
13
16
11
25
7
14
20
25
12
11
22
7
19
11
13
13
16
8
13
11
14
15
10
26
11
14
14
10
8
14
23
13
12
7
8
7
18
14
12
14
12
11
13
13
11
21
11
11
5
13
6
14
8
11
15
10
14
6
5
5
5
8
5
4
4
3
5
3
8
8
18
18
15
8
21
12
4
6
9
10
9
7
16
10
13
8
9
14
14
5
12
13
14
14
5
3
16
8
13
10
12
10
8
25
17
21
10
13
9
9
11
14
8
14
6
12
8
9
11
8
11
12
17
8
10
0
1
6
10
15
13
8
10
17
9
17
15
8
5
6
8
9
19
12
11
10
14
18
8
10
10
17
10
9
7
6
9
10
10
4
6
6
6
7
3
12
9
5
17
7
8
5
9
7
6
6
3
2
2
1
2
2
4
4
0
8
4
7
9
5
9
4
7
17
6
8
18
9
18
10
11
5
4
15
6
7
9
9
9
4
10
7
11
4
12
14
16
20
10
6
8
9
13
19
18
11
5
10
6
20
17
10
7
15
12
18
11
21
11
7
18
9
6
10
6
7
8
15
17
12
7
21
15
11
21
21
13
9
13
5
4
6
25
6
12
12
20
9
13
8
2
12
15
26
20
14
12
11
13
7
3
9
10
5
11
10
5
6
9
7
12
8
13
6
14
4
9
10
9
5
8
5
13
7
4
5
7
3
3
11
2
5
4
11
9
15
7
8
2
8
3
10
3
13
15
10
1
8
9
8
4
15
9
13
2
5
9
7
6
9
6
7
6
6
5
8
11
2
4
3
3
7
9
2
2
4
6
4
6
2
12
4
6
5
3
10
6
5
3
7
8
10
6
9
7
7
5
10
7
10
8
5
6
5
17
13
8
12
7
7
14
4
11
9
7
18
4
9
3
7
6
9
9
7
12
5
5
7
10
3
8
9
6
11
7
9
9
14
11
9
9
9
14
16
16
8
22
10
12
5
4
9
9
11
10
6
12
5
9
14
2
9
9
7
10
5
22
6
12
14
3
2
10
2
2
6
7
2
10
12
15
6
5
12
17
27
22
23
22
22
12
21
22
18
19
10
15
12
14
19
12
17
19
7
21
18
9
20
12
20
26
13
18
22
11
16
11
10
13
8
14
10
11
14
11
10
8
5
9
11
12
10
8
13
8
10
8
11
10
10
13
6
4
10
21
8
7
7
13
19
8
6
8
8
6
1
9
5
7
12
2
7
3
8
4
11
4
3
6
12
9
4
5
8
10
10
5
4
10
13
8
10
12
8
14
3
2
3
2
4
6
10
3
6
12
5
5
15
8
10
10
2
1
9
3
4
4
1
4
8
9
8
11
8
6
9
4
11
14
2
4
5
3
6
4
5
14
9
6
1
4
3
5
1
14
8
6
14
6
6
9
5
5
3
7
5
8
6
3
8
6
2
3
13
5
7
14
10
6
24
11
17
14
3
10
19
11
8
10
11
9
15
19
14
5
5
5
12
8
6
10
11
16
14
9
11
6
15
7
3
12
9
8
8
5
9
6
12
12
15
11
10
10
14
12
14
11
13
9
18
6
10
14
8
9
10
19
7
11
3
12
13
19
12
9
20
4
5
7
13
12
6
8
18
6
13
14
6
14
10
6
10
4
2
2
12
6
4
3
7
6
9
16
11
6
5
7
0
6
11
5
14
9
14
2
6
9
8
7
9
9
0
9
2
0
4
2
2
1
0
1
5
1
5
7
4
6
1
1
1
6
5
3
4
1
5
0
0
0
2
2
0
0
2
1
0
4
1
2
5
5
3
2
9
0
6
7
4
5
6
2
8
10
5
0
5
2
7
7
0
2
1
5
5
11
10
11
11
6
4
7
2
9
8
6
10
11
3
3
6
10
14
7
10
6
16
10
7
13
11
8
6
7
9
8
7
12
6
13
14
13
7
4
0
1
6
5
1
12
4
13
3
2
6
10
18
12
2
7
5
11
11
6
5
8
8
5
4
5
4
5
7
0
2
0
1
3
1
9
4
0
4
5
8
5
10
8
10
9
16
14
8
8
11
7
7
16
8
9
6
11
9
11
15
18
10
9
25
17
7
9
3
9
4
15
15
13
10
18
20
15
10
12
7
12
6
26
24
17
21
18
34
14
22
24
17
12
14
13
24
18
11
28
14
15
11
10
5
13
7
16
11
25
13
6
7
16
4
16
12
5
6
2
5
5
5
4
2
1
7
9
11
7
13
11
15
24
11
8
14
12
7
11
28
8
11
10
15
6
9
6
17
7
20
14
14
23
15
10
19
9
11
9
14
11
8
19
7
9
13
5
10
13
19
10
9
20
15
6
10
10
18
9
5
1
4
5
8
22
15
8
11
21
17
17
12
18
11
20
12
14
23
23
9
21
18
14
15
17
15
12
19
23
9
16
13
14
19
26
26
28
30
20
22
16
21
11
14
24
17
14
29
12
14
12
14
13
14
21
19
14
17
20
21
12
14
20
28
15
30
25
33
17
21
26
15
23
15
23
16
25
24
30
36
28
29
30
28
23
31
28
14
24
18
18
29
21
25
14
20
18
18
7
16
17
9
7
16
9
20
12
8
19
15
26
32
22
28
18
31
21
8
34
13
30
26
25
26
19
16
28
24
22
13
19
15
20
22
19
23
15
25
20
26
18
27
14
24
35
24
22
29
23
29
23
26
19
22
33
21
29
23
23
24
20
18
10
34
15
20
21
33
23
38
22
26
20
20
18
30
35
22
21
16
28
15
26
32
28
38
19
25
21
28
23
19
22
19
26
12
11
16
15
20
9
10
22
16
14
26
27
16
17
21
4
12
14
20
30
14
20
15
13
13
18
18
18
29
19
11
22
12
16
23
24
34
18
37
24
24
24
29
10
15
18
11
24
23
15
23
13
13
21
23
25
14
22
10
18
16
16
15
15
15
13
16
19
34
18
41
19
12
28
26
23
21
21
15
13
15
11
10
12
15
8
25
13
18
23
22
32
23
31
32
12
17
27
30
12
6
18
26
19
17
24
19
20
26
19
23
24
23
28
30
28
31
26
25
23
19
35
28
22
26
23
23
28
25
30
26
21
27
25
29
20
22
31
13
21
23
25
20
19
14
21
35
10
24
20
24
27
20
41
22
24
24
24
27
28
19
24
20
29
31
10
17
26
18
19
26
25
20
15
13
25
23
24
34
26
30
28
23
15
32
26
24
21
30
17
25
14
20
17
27
19
29
13
16
12
21
27
12
24
19
11
19
20
15
9
35
18
24
25
22
17
28
20
27
19
24
16
24
18
25
27
11
19
35
20
21
25
18
15
18
22
22
26
4
21
18
25
10
11
13
20
28
20
25
25
25
34
28
27
26
31
18
29
13
13
23
41
23
22
32
25
21
29
11
15
20
21
16
26
22
22
13
23
20
24
16
22
31
25
42
21
18
22
13
20
19
14
27
12
27
10
12
22
27
15
26
10
15
14
23
15
26
13
16
25
13
22
21
11
9
23
17
10
21
20
15
25
33
21
20
21
22
36
13
23
15
17
27
16
22
18
34
20
26
13
12
15
19
15
16
18
18
20
19
20
16
16
13
28
12
19
16
28
28
13
27
25
17
8
10
16
7
17
6
14
14
14
7
14
10
9
13
12
12
13
7
10
12
6
16
8
16
15
15
25
19
15
21
24
11
22
25
25
29
21
10
17
13
21
16
11
14
14
27
22
19
13
12
23
15
19
19
19
23
29
16
30
32
27
18
19
13
24
33
30
26
26
25
20
27
25
33
19
13
22
19
24
24
21
24
27
28
10
19
30
21
22
25
13
22
23
24
24
19
17
21
17
18
23
12
23
28
21
17
16
16
25
15
18
12
16
22
20
12
22
17
17
13
14
19
23
20
20
17
24
28
40
29
8
15
25
27
26
22
17
24
26
22
18
28
30
24
22
22
21
27
23
23
17
31
41
24
20
29
18
17
25
24
10
26
20
15
16
21
29
29
11
23
15
16
18
24
22
20
20
18
32
22
18
11
32
13
17
12
15
34
17
22
30
21
19
17
16
13
29
20
29
27
20
23
27
11
21
32
38
25
29
17
30
25
33
21
27
20
25
22
21
26
38
13
20
24
21
20
26
21
39
20
20
35
24
30
21
20
28
24
12
8
14
26
22
27
20
18
27
18
24
28
24
23
28
7
24
15
27
24
21
26
15
23
39
16
31
21
26
22
31
18
34
21
19
16
18
17
19
23
22
13
16
13
19
25
22
29
18
17
15
29
14
21
17
22
20
21
17
25
33
28
17
24
27
18
30
17
18
14
19
27
25
20
28
15
17
25
19
26
20
23
23
16
19
21
14
19
22
24
30
12
23
22
22
34
19
22
30
26
19
17
14
31
18
18
33
29
11
21
17
21
16
14
22
20
22
16
27
13
33
27
3
19
16
13
18
25
17
16
41
22
18
16
29
23
22
11
15
14
20
19
16
19
26
16
14
32
11
30
20
23
13
22
25
24
18
28
26
26
26
19
22
41
21
14
19
18
23
23
24
24
24
19
13
9
17
13
20
11
20
17
24
21
41
15
24
25
24
22
25
24
26
14
15
6
16
19
20
25
20
15
27
18
18
14
13
22
18
25
24
24
24
31
17
18
23
16
21
17
29
44
13
20
20
27
24
26
12
22
33
19
19
18
11
15
24
15
20
12
26
15
19
20
22
13
22
24
22
11
12
14
10
6
6
18
10
7
7
9
5
13
24
7
8
18
19
11
5
4
9
5
14
30
13
21
35
17
25
16
16
13
20
11
20
26
24
13
37
10
12
17
16
23
15
20
15
27
29
26
14
19
18
12
17
20
17
20
11
22
22
20
20
21
26
28
23
31
16
14
15
18
12
4
11
19
10
20
10
21
14
22
14
12
9
13
8
7
7
17
14
13
8
6
8
11
4
10
7
24
17
10
11
9
14
11
19
11
21
14
17
13
21
18
16
18
11
8
12
9
27
11
15
10
10
23
29
30
12
24
9
12
20
11
20
26
15
20
30
18
12
18
12
18
15
21
12
14
21
27
24
12
25
24
24
16
19
11
23
9
17
10
15
11
18
10
7
23
15
15
8
16
18
22
8
10
11
14
25
21
15
8
20
1
13
14
18
32
20
20
20
12
19
18
26
17
11
17
30
14
17
26
6
9
27
20
15
12
12
19
22
24
21
28
8
15
16
20
21
21
15
33
27
19
26
11
19
8
15
30
12
11
14
7
9
15
8
5
12
7
14
14
10
13
16
18
11
12
18
14
25
14
15
18
26
17
20
20
12
12
9
15
16
12
13
18
18
15
19
24
7
10
9
4
14
8
10
15
17
14
27
11
21
14
12
13
7
15
10
7
14
6
26
12
10
12
8
17
13
10
12
15
11
12
7
16
7
7
5
2
3
7
11
8
12
11
19
7
5
5
12
11
16
7
8
8
11
6
7
11
6
9
15
8
5
2
8
19
8
7
9
16
11
11
14
21
12
17
16
12
5
16
8
21
8
5
8
15
11
8
4
5
8
4
4
9
10
20
11
9
7
4
4
9
7
11
5
5
10
15
4
4
6
14
13
6
11
4
24
12
5
9
12
17
12
9
9
6
8
6
6
9
3
5
6
8
8
12
13
23
12
16
12
5
4
4
10
6
6
6
8
8
10
17
13
14
26
15
11
17
7
19
20
15
12
5
9
13
18
5
10
5
13
9
13
1
12
13
13
29
4
13
7
16
8
17
9
8
17
12
18
20
10
13
5
8
17
9
6
9
15
13
6
18
12
19
12
15
5
16
4
7
11
5
11
5
3
12
14
11
11
3
11
17
19
13
13
16
12
20
12
16
9
12
10
11
9
11
5
3
4
10
6
9
9
6
5
4
2
0
6
3
6
14
6
6
9
6
3
11
11
11
6
6
9
19
17
15
8
17
7
4
14
5
12
10
8
7
15
6
12
1
4
4
9
4
11
3
7
2
5
7
9
7
4
1
8
1
2
5
12
3
7
7
6
4
1
2
2
0
4
1
2
3
5
0
1
0
3
5
0
5
3
1
7
8
4
6
9
2
4
5
10
3
9
5
7
4
11
7
8
6
13
12
10
6
1
5
1
4
4
3
1
0
2
5
2
0
0
6
3
0
0
2
0
0
1
0
0
0
0
0
2
0
5
0
4
3
0
3
0
0
2
0
3
0
0
1
1
2
3
3
1
2
4
6
7
1
2
0
0
1
1
2
4
3
2
5
7
6
7
2
4
2
3
3
4
1
2
9
11
2
3
4
4
6
4
4
6
9
5
6
18
5
15
7
22
3
7
4
3
8
5
6
14
12
1
9
11
3
4
14
6
6
2
6
5
8
11
9
5
5
6
10
13
0
7
5
4
2
4
5
10
3
2
11
5
8
3
2
9
10
2
6
7
3
9
3
4
7
4
5
12
2
5
1
2
