# Supplementary material for: Conformational ensemble-dependent lipid recognition and segregation by prenylated intrinsically disordered regions in small GTPases
Source: Commun Biol. 2023 Nov 2;6:1111. doi: 10.1038/s42003-023-05487-6 (PMC10622456; doi:10.1038/s42003-023-05487-6)
Supplement: Supplementary file 5 — Supplementary Data 3 [file 42003_2023_5487_MOESM5_ESM.zip › vdW_Analysis/Rap1B_HB_perPept_PS_Equilib.dat]

4.33333
4.66667
4
6.33333
5.66667
8
3.66667
1.66667
5.33333
3.66667
4.33333
5
4.66667
3.66667
4.33333
1
1.66667
3
4
3
4.66667
5.66667
3.66667
2.33333
10.3333
6.33333
6.33333
4.66667
3.33333
5.66667
4.33333
4.33333
7.33333
5
4.66667
5
6.33333
5.33333
6.33333
3.66667
3.33333
6.33333
3
6.33333
8
7
5.66667
4.66667
8
4.33333
7.66667
5.33333
6.66667
8.66667
7.33333
7.33333
5
4
7.33333
5.33333
6.66667
4.66667
4
7
4.66667
7.33333
5.66667
4.33333
4.66667
4.33333
6.66667
5.33333
7.33333
11
6
3.33333
6.66667
9.33333
7.66667
6.66667
9.66667
5.66667
5
7.33333
4.66667
3.66667
3.33333
3
4
3
3
3.66667
2.66667
8.66667
5.33333
6.33333
10.6667
3
4.66667
8.33333
6.33333
1
5
7.66667
5.33333
3
4.66667
6.66667
3
1.33333
2.66667
5.66667
6
6.66667
5
8.66667
5.66667
4
8.66667
10.6667
8
3.33333
7
6.33333
7
4.33333
5.66667
1
9
8.33333
11.6667
7
5
8.33333
6.66667
7
10.3333
9.66667
9.33333
8.33333
5.33333
5.33333
6
6.66667
5.66667
6
6.66667
5.66667
11
5.66667
8.33333
6
5.33333
6.66667
10
5.66667
9.33333
9.33333
11
10
6.66667
6.66667
10.6667
5.66667
7.33333
5.66667
5
12
10.6667
13.3333
5.33333
11
5.33333
12
7.33333
10.3333
13.3333
13.3333
14.6667
12.3333
9.66667
9.66667
10
17
13.6667
9.66667
11.3333
10.6667
15.3333
11.6667
9.33333
7.33333
6.33333
6.33333
10.6667
7.66667
6
9.66667
8.66667
9
11.6667
8.66667
7.66667
9.66667
9
8.33333
10
11
11
13.3333
10.3333
6.66667
3.66667
7.66667
6.66667
6.33333
3.33333
5.33333
5.66667
5.66667
12
12
10
7.66667
11.6667
15
10.6667
10.6667
7.33333
11
5.66667
8
9
10.3333
14.6667
11.6667
9.33333
13
6.33333
10
7.33333
10
10.3333
9.66667
9.33333
6.66667
5.33333
7
5.66667
8.33333
4.66667
7.33333
5.66667
9
5
7
8.66667
11.6667
6.66667
6
7.66667
7.66667
11.3333
7
6
11.6667
7.66667
4
8.66667
7.33333
8.66667
6.66667
4.66667
4.33333
6.33333
6
8.66667
4
7
5
6.33333
8.33333
7
7.66667
7
4.33333
9
4
7
4.33333
9.33333
6.66667
5
3.66667
5
7
4
4.66667
5
1.66667
5
10
6
6.66667
6
5
8.66667
3.66667
5.66667
3
5
4
6.33333
4.66667
3.33333
7
4
4
4.33333
4.66667
5.33333
5.66667
4.33333
5
4.66667
3.33333
2.33333
6
4.33333
2.33333
4.33333
3.33333
3
3.33333
4
2.33333
3.33333
6.66667
3
3.33333
8.66667
7.33333
8.66667
5
6
9.66667
7
8
7.66667
7
9
11
6.33333
5.33333
11
10.6667
7.66667
6.33333
6.66667
6
5.66667
6.33333
4.33333
6.33333
7.66667
10.6667
6
5
3
5
3.66667
4
3.33333
2.66667
2.33333
5.33333
4
4.33333
2
2
5.33333
4
2
5
7
4
1.33333
2.33333
4.66667
5.33333
2
7.33333
5.33333
4
2.66667
2.66667
3
3.33333
2.33333
8.33333
7
3
3.66667
5.33333
5.66667
5
9
3.33333
5
5.33333
8.33333
5.66667
4.33333
5
6.66667
5
5
4.66667
3
7
3.66667
4.66667
4.33333
2
4.33333
4
6
6
7.66667
4
4.33333
8
10.3333
6
7
7.33333
7
5.66667
7.66667
7
5
10
5
7
4
4.66667
10
3.33333
3.33333
4.33333
9.66667
6
9.33333
8.66667
6
7.33333
4.33333
9
5.33333
6
7.33333
4
3
3.66667
3.66667
8.66667
6
3.66667
7.66667
5.33333
5
4.66667
2.33333
3.33333
5.33333
5
6.66667
4
6.66667
6.66667
6.66667
5
2.66667
4.33333
5.66667
3.33333
4.66667
4
4.66667
4.33333
5
3.33333
7.33333
3
5
10.6667
5.33333
4.66667
2
7.66667
7.33333
4.66667
4.33333
4.33333
3.33333
5.66667
2.33333
6
3.66667
2.33333
3
3.33333
4.33333
7.33333
3
7
7.33333
6.66667
9.33333
9.33333
9.66667
5.33333
9.33333
7.33333
8
8.66667
6.66667
7
11
10
11.3333
5.66667
7
10.6667
7.66667
6.66667
9
14.3333
11.3333
9.33333
8.66667
10.3333
6.66667
7.66667
10.6667
7.66667
13.3333
11.6667
8
7
9.33333
7.66667
11.3333
8.66667
7.33333
7.33333
4.66667
4.66667
5
4.33333
7.66667
9
5.66667
8.66667
7
3.66667
7
5.66667
8
5
4
4
8
7.33333
6
10
9
8
7.66667
7.66667
11.6667
3.66667
8.66667
8
6.66667
14.3333
7.66667
9.33333
11.6667
13
11
9
12.6667
7.66667
8.33333
7.66667
13.3333
8.66667
8.66667
7.66667
7.33333
6.33333
10.6667
12
11
5.33333
13.3333
7.33333
9.66667
6
9.33333
4.66667
8
5.33333
10.3333
8.66667
11.3333
6
12
6.33333
5
8
7.33333
7.33333
5
4
5
4.66667
4
5
10.3333
8.33333
7.66667
9.33333
11.3333
5.66667
6
6.66667
3.66667
6.66667
7.66667
7.66667
8
5.66667
6
7
5.33333
4.66667
5.33333
3.33333
3.33333
2.66667
5.33333
4.33333
4.33333
7.33333
7.33333
4
9.33333
6.66667
6.33333
6.33333
5
7
5.33333
7.66667
4
4.33333
2.33333
5.66667
7.66667
3.66667
6
7.33333
5.66667
3
4.66667
6.33333
7.33333
5.66667
3.66667
9.66667
6
7.33333
4
6.33333
5.33333
3.66667
6.33333
4.66667
4.66667
5
5.66667
10.6667
11
4.33333
6
9
4.33333
4
4.33333
10.3333
10.6667
5
7.33333
5.33333
8.66667
8
4.66667
8
7.33333
4
9.66667
1.66667
6.33333
6.66667
4
5.33333
6.33333
3.33333
6.66667
4
9
6
6.66667
3.66667
6.66667
5
2
4.66667
5.66667
4
6.66667
4.33333
6.33333
7.33333
6.33333
6.33333
5.66667
6
6
9
3.66667
7.66667
6.66667
5.66667
8
4.66667
4.66667
5
7.66667
7.33333
7.66667
9.66667
6.33333
10.3333
6.66667
6.33333
13
3.66667
8.33333
5.33333
6.66667
7
8.33333
7.66667
6.66667
5
9
6.66667
10.3333
6.33333
8
9
8
10
10.3333
7.33333
8
4.66667
10
6
11
4
8
6
6
3.66667
7.66667
4.33333
8.33333
10.6667
7.33333
5.33333
7
13.6667
4
11
5.66667
5
9.33333
9
7.66667
9.33333
8
2.66667
9.33333
6.33333
6.66667
6.33333
5.33333
4.33333
7
7
11
7.66667
7
9
5
9.66667
5.33333
7
7.66667
9.66667
10.3333
5.33333
10.6667
7.66667
5.33333
9.66667
12
9
10
7.33333
8
5.33333
11.6667
10.6667
7.33333
4
6.33333
14.3333
9.66667
9.66667
8.33333
5
8.33333
7.33333
4
9.33333
10.6667
10.6667
8.33333
6
9.66667
7
8
7
7.66667
7.66667
7.66667
9.66667
9.33333
7
3.33333
9.33333
7
8.33333
7
7.66667
7.66667
10.3333
8.66667
7.33333
8.66667
6.66667
6.66667
12
13.6667
13
8.66667
8
14.6667
10
10.6667
9.66667
9.66667
10.6667
7.33333
9
10.6667
8
6.66667
7.66667
14.6667
12.6667
8.66667
12.3333
9.33333
15
8
11
6.33333
7.33333
9
9.33333
9.33333
9
8
5.33333
10.6667
10.3333
13
9.66667
8.33333
7.33333
11.6667
13
11
8.66667
15
13.3333
10
9
11.6667
5.66667
6
7.33333
12.3333
12.6667
11.3333
7.66667
7.33333
9.66667
10.3333
9.33333
11
10
15
8.33333
13.3333
11
10
12.3333
10.3333
7
9.33333
8
9.66667
6.33333
5.33333
9
5.33333
11
4.66667
6.33333
8
9.66667
5
11.6667
6
11.6667
8
6
9.66667
12
9.66667
7.33333
10.6667
12.3333
5.66667
11.6667
8.33333
8.66667
5.33333
5
6
11.6667
6
6.66667
10
7.33333
7.33333
9.66667
7
7.66667
7
8
7.33333
7
5.66667
8
14.6667
10
6
8.33333
14.6667
9.33333
6.33333
10.3333
8.33333
7
9.66667
5.66667
10.3333
9.33333
8
11
6
7
6
8.33333
7.33333
3
5.33333
10.6667
5.66667
5.66667
9.33333
6.33333
5
4.66667
4.66667
11
7
8
16.3333
6.66667
7
6
7
5.66667
7
8
3.33333
10
7.66667
8.66667
8.66667
7
10.3333
6.66667
3.66667
4.66667
4.66667
8
7.33333
6
9
9
10.6667
5.33333
5.66667
4.33333
8.66667
6.66667
8
12.3333
4.66667
8.33333
10
5.66667
3.66667
7
5.66667
13.6667
11.3333
3.66667
6.66667
9
7.33333
8
11
8.66667
9
5.33333
6.66667
5.66667
7.66667
8
6.66667
2.33333
2.66667
6.33333
7
8.33333
4
6.33333
8
8.33333
7.33333
6
4.66667
5
3
8.33333
7.33333
10.6667
7
8.66667
6
8
6.33333
10
5.66667
8
5.66667
1.33333
6
6
4.33333
4.66667
9.33333
5.66667
5
3.33333
6.33333
3
1
1.66667
5.66667
4.66667
4.66667
4.66667
3.33333
6.33333
4
5
3
7.33333
5
6.66667
7.33333
3.66667
3
8
8.33333
5
5
6.33333
7.66667
7.33333
5.33333
5
6.33333
2.66667
3.33333
4.66667
5
2.66667
4.33333
4.66667
5.66667
8.66667
6.33333
4.66667
3.33333
4.33333
6
6
11.6667
6.66667
8.33333
7.33333
8
10
8.66667
7.66667
10.6667
7.33333
8
4.66667
10.3333
7
7.33333
7
9
5.33333
8
10.6667
5.66667
7.33333
5.66667
5
3.66667
5.66667
7
5.33333
6.33333
8.66667
6
4.66667
6.66667
12.3333
6.66667
4.66667
8.66667
6.33333
10
8.33333
9.66667
8.33333
11
9.66667
9
6.66667
5.33333
9.33333
10.6667
6.33333
10.6667
11
9.66667
9.33333
10.3333
10.3333
9
8.33333
10.3333
8.66667
12.3333
15
10.3333
8.33333
13
7
8.33333
11
11.6667
17.3333
5.33333
9.66667
6
8.66667
11.6667
6
10.6667
6.33333
11
9.33333
6.66667
12
9.33333
9
14.6667
7
10
6
8
7.33333
11.3333
7.33333
8.33333
7
10
9.33333
9.33333
8.66667
11
6.33333
9.33333
10.6667
11
10.6667
9
8.66667
5
5
8
9
7.66667
10
6
4.33333
10.6667
6.33333
6.33333
7.33333
4.33333
7.33333
7.66667
6.66667
10.3333
10.6667
10.6667
12
10
5.66667
7
8.33333
11.3333
12
10
10.6667
10.3333
9.33333
14
4
12
8.33333
9
9.66667
7
12
7
8.33333
12.6667
4.33333
7.66667
5
9.66667
5.33333
4.66667
5
6.33333
8.33333
4.33333
12
9
6.66667
7.66667
9.33333
12
11
10.3333
9
4.66667
3.66667
3.66667
10.3333
6.66667
9.66667
9
12
7.66667
7.66667
12
8.66667
11.6667
8.66667
12.6667
7.66667
11.6667
10.3333
12.3333
9.66667
12.6667
7.33333
6.66667
9
14.3333
9.66667
11.3333
10.6667
10.3333
12.3333
8.66667
7.66667
6
6.66667
5
8.66667
12
10
9.33333
9.33333
6.33333
8
11.3333
7.33333
3
5.33333
7.33333
7
8.33333
6.66667
7
5
10.3333
6.33333
7.66667
6.33333
7
11
6.66667
10.3333
11.3333
7.66667
9
10.3333
10.6667
12
11.6667
8
9
10
7
8.66667
7.66667
11
8
9
8.33333
9.66667
11
5
10
9
10
8
12.3333
10
11.3333
7
10.6667
5.33333
11.3333
8.33333
13.6667
6
9
5.33333
10.6667
10.3333
6.33333
10.3333
9.33333
10.3333
11.6667
8.33333
9
9
10.6667
7.66667
5
7.66667
1.33333
5.66667
10.6667
5.66667
4.33333
8
5.33333
12
6.33333
4
6
9.66667
7.66667
10.3333
7
7.66667
12.3333
7
8.66667
7.33333
6.33333
9.66667
5.33333
5
10.3333
8.33333
8.33333
13.3333
9.33333
11
8.66667
11
6
7.66667
10.3333
8.66667
10
12
10
8
7.66667
11.3333
7
5.66667
7
8.66667
4
9.33333
4
8
9
5
8.66667
9.66667
9.33333
5
3.33333
4.66667
6.66667
6.66667
11.3333
6
3
11
4.33333
8.66667
13.3333
14.3333
10.6667
9
8.33333
7.66667
5.33333
6.33333
7
8.33333
10
13.3333
8.33333
8
4.66667
8.66667
10.6667
6.33333
3
7
9
4.33333
4.33333
4.66667
7.66667
8
5.33333
5.66667
5.66667
3.33333
6
6
4.33333
9
7.33333
5
7.66667
6
4.66667
7
7.66667
8.33333
7
8.66667
6
4.33333
5.33333
4
7
8
6.33333
6.66667
5.66667
8.33333
9.33333
3.33333
4.66667
6.33333
5.33333
3.66667
6.33333
5.33333
3.33333
9
9.33333
8.66667
6.33333
8.33333
10.3333
11.3333
4.33333
10.6667
9.33333
5
6
4
9.33333
7.66667
5.66667
10
10.6667
6.33333
8.33333
4.33333
7
4.33333
7.66667
9.33333
7
5.33333
4
11.6667
6.66667
5.33333
4.66667
7.33333
5.33333
7.66667
5.66667
5
6.66667
5.66667
5.66667
6.66667
9
6.33333
11.6667
7.33333
8.66667
8.66667
10
6
3.66667
6
10.6667
3.33333
7.33333
7
7.66667
6
4.66667
7.66667
4.33333
6.66667
3.33333
5.66667
6.66667
8.33333
13.3333
9.66667
14
12
6.33333
7.66667
11
6.66667
8.33333
7.66667
7.66667
8.33333
10
9.66667
7
4.66667
8
5.33333
8.33333
9.33333
7
11.3333
9
8
9
4.33333
10
3.66667
7
5
3.33333
5.33333
5.66667
10
3.66667
4.33333
6.33333
5
7
7.33333
3.33333
10
5
8.66667
2.66667
4.66667
5
2
8
5.33333
7.33333
10.3333
7.66667
5.33333
4.66667
9.66667
9
11.6667
7.33333
8.66667
7.33333
3
6.66667
10.6667
4.66667
7.33333
6.33333
6.33333
5.33333
3
4.66667
4.66667
3.66667
5.33333
4.33333
7
7.66667
6.33333
6
8.33333
12.3333
7
8
11
9.33333
8
9
13
7
5.33333
6
6.66667
7.66667
6.66667
7.66667
8
9
7.66667
8.66667
6
10.3333
6.33333
6.66667
6.66667
7.33333
10.3333
6
6.33333
3.33333
4
4
2
5.33333
8.33333
2
3
4
5.66667
6.33333
8.33333
4
4.66667
8
3
4.33333
3.66667
4.33333
5.66667
4
3.66667
8.33333
5.33333
1
5.33333
5.33333
6.33333
4.33333
4
10
9.66667
6.33333
4
6.33333
10.3333
9
5.66667
4.33333
6.33333
7
4
9.33333
8
9
7
5.66667
11.3333
5.66667
12.3333
3.33333
8.33333
3.33333
7.33333
2.66667
7.33333
8
4.66667
4.66667
6
3.33333
5.66667
6
6.33333
10
8.66667
6.66667
10.3333
5.66667
12
4.66667
8
8
3.33333
5.33333
6
7.33333
5.33333
10.3333
7.66667
9
4
8
6.33333
12
11.3333
7.66667
8
9
6.33333
5.66667
5
3
3
4
3.33333
1.66667
6.33333
7.33333
3
3.33333
4.66667
3.33333
3
4.66667
2
3
5.33333
3.33333
4
2.33333
4.33333
5.66667
8.33333
10.3333
9.66667
8.33333
9
11
6.66667
9
8.33333
11.3333
8.66667
5.33333
7
10.6667
6.33333
9.33333
8.66667
6
9.33333
7
7.33333
8
8
4.33333
5.66667
5.66667
6
4
3.66667
4
2.33333
2.33333
10.6667
13
6
5
8
2.33333
8.66667
7
4
8.66667
3
5.33333
9.66667
5.33333
5
5.66667
3
7.33333
2.66667
2.66667
7.66667
4.33333
6.33333
6
9.66667
8.33333
12
3.66667
8.33333
7.66667
6.33333
9
11.6667
10.3333
6.66667
7.33333
7.33333
9.66667
6.33333
10.3333
4
8
7
5
4
7.33333
5.33333
6
11
6
12
12.3333
10.3333
12
10.3333
8
10.3333
11
9.66667
6.66667
11
10
10.6667
7
8.66667
11.6667
8.33333
8.33333
7.33333
11.3333
7
5.33333
10.6667
6.33333
8.33333
8
9.66667
4.66667
9
6.66667
7
8
10.6667
9
9.33333
4.66667
8
5.33333
9.33333
7
3.33333
10.6667
8.33333
3.66667
8.33333
5.66667
9
5.66667
5.66667
8
5.33333
6.33333
6.66667
3.66667
7.33333
7.66667
3.66667
9
4
4
6.66667
7.66667
7.66667
8.66667
5
9.33333
11
8.66667
9.66667
6.66667
8.33333
6.33333
8.66667
5.33333
8
10
7.66667
9.66667
7.66667
7.66667
8
3.66667
4.66667
4.66667
8.33333
6.66667
8
9.66667
7.66667
9
7
6
6
5.66667
4.33333
6
8.66667
7
9.33333
7
4
6.66667
4
2.33333
3.33333
9.33333
5.66667
7.33333
7.33333
5
9.33333
7.33333
4
4.33333
5.66667
4.66667
6.33333
4
5.33333
6.66667
8
2.33333
9.33333
4
6.66667
6
6.33333
5.33333
4.33333
7
8.33333
3.33333
4
2.33333
6
6.66667
4.66667
8
5.66667
8.33333
8
6.66667
10
10
6.33333
7
10.3333
5.66667
7.33333
7
7
8.33333
3.66667
6
9
2.66667
9
8.33333
11
6.33333
8.66667
6
6.33333
7.66667
7.66667
7.33333
5.33333
6.66667
9.33333
8.66667
8.33333
5.66667
9.33333
8.33333
6
5.33333
8
6.33333
8.33333
9.33333
6.33333
8.33333
3.33333
3.33333
9.33333
6.33333
9.66667
9
4
5.33333
6
7.66667
4
9.33333
5.33333
7.33333
7.33333
4.66667
5.66667
5.66667
9
3
6.33333
6.33333
5.33333
3.66667
5.33333
3.66667
3
5
10.6667
11.6667
6.33333
10
10.6667
9.66667
8.33333
3.66667
7.66667
5.66667
8.66667
7
6.33333
8.33333
11
6
6.66667
2
6
4
5
5.33333
6.66667
5.33333
3.66667
3.33333
6
5
7
3.66667
3.33333
6.33333
4.33333
3.33333
6.66667
5.66667
8
7
4
4.33333
6.33333
3
6.66667
12.6667
9.33333
6
8.66667
9.66667
6.66667
7.66667
5.33333
4
5
4
4.66667
8
4
5.66667
3.33333
5.33333
5
8.66667
5
4.66667
9.66667
3
6.66667
7
7.33333
3.66667
7.33333
4.33333
6.33333
9.66667
3.33333
3.66667
6
4.33333
4.33333
3
5
4.33333
6
7.33333
9.33333
4
4
9.33333
6.33333
8
8.33333
6.66667
8.66667
5.66667
8
4
5.33333
2
4
3.33333
5.66667
3
4.33333
7
9.33333
4.66667
6.33333
4
3
2.66667
2.33333
5.66667
6
7.66667
2.66667
6.66667
4.33333
4
1.33333
4
4
3.33333
3.33333
3.66667
9
1.33333
2.33333
6
6.66667
3.33333
1.66667
4.66667
5
7
5.33333
4.33333
2
4.33333
6.66667
3
3.66667
5
4
2.33333
4.33333
3
3
6
7
7
5
2.66667
3.66667
7
5.33333
5.33333
3.33333
2.66667
9
4.33333
3.33333
6.33333
4
4.33333
5.33333
7.66667
4
6
6.66667
4.33333
4
6.33333
2.33333
4.66667
3
7
5.66667
6
11.3333
8.66667
0.333333
3.33333
2.66667
4
5
6.33333
11.6667
3.66667
5.33333
3.33333
3.66667
6.66667
10
7
5.33333
8
7.33333
3.33333
5.66667
5
6
8.66667
4.66667
4
6
7.33333
11
5.33333
4.66667
6.33333
7
10
6.66667
6.33333
7.66667
7.66667
7.66667
3
4
12.6667
9.66667
9.33333
8.66667
5.33333
7.33333
6
4
7
8.66667
7.33333
6
4.66667
5
5.66667
4.33333
6.33333
7.66667
9
5
12
11.3333
8
7.66667
6.66667
5
12
9
5.33333
7
7
8.66667
6.66667
7
11
2.66667
5.33333
8.66667
7
7.33333
6.33333
5.33333
6.66667
7.66667
9
7.33333
6.33333
7
6.66667
9.33333
11
7.66667
8.66667
4.66667
9.66667
7.33333
11.3333
9
4.33333
12
7
5.33333
7.66667
10.6667
12
9.33333
6.33333
4.66667
9
10.3333
10.3333
7.33333
9
8
7.33333
9.66667
8.66667
4
9.66667
11.6667
7.33333
6.66667
6
7.33333
11.6667
4
4.66667
8.66667
9.66667
6.33333
9.33333
10
10.3333
8.66667
6.66667
10.6667
9.33333
7.66667
7.33333
8.33333
8.33333
7
8
8.66667
9.33333
11
6
5.66667
4.66667
7
6
8.33333
9.33333
4.66667
5
3.66667
9
5.33333
3
5.33333
2.66667
8
5
6.33333
3.33333
8
5
9.33333
11.3333
10
6
9.66667
9.66667
9
8.66667
6
5
3
4.66667
6.66667
8
7
9.33333
8.66667
8.33333
6.66667
5.66667
5.66667
7.66667
3.66667
5
7.33333
4
6.33333
7.33333
9
11.6667
6.33333
4
8
5.66667
6.33333
7
7.33333
7
11.6667
10
7
3.33333
7
8.33333
4.66667
6
4
7.66667
7.33333
7
6.33333
11.6667
6
6.33333
8.66667
8
7
5.66667
7.66667
3.33333
5
5
6.33333
1
5
3.33333
6
3.66667
7.33333
5.33333
7.33333
11
6
6
6.66667
3.66667
4.66667
6.66667
7
10
10
14.6667
8
7
5.33333
11.6667
6.66667
8
2
10.3333
7.66667
9
6.66667
6.33333
7.66667
7
4
8.66667
9.33333
6.33333
5
6.33333
9.66667
7
5
8.33333
6.33333
7
9.33333
8
3.33333
3
3.33333
4.33333
10
9.33333
8.33333
9
9
9.33333
8.66667
11
8.33333
10
6.66667
8.33333
4.66667
10.3333
10
7.33333
2.33333
5.33333
6.33333
8.66667
7.66667
6.66667
5.66667
7.33333
8
9.33333
7
8.33333
8
7.33333
6
8.66667
9.66667
8.33333
10.3333
7.66667
4
6.66667
9
7.33333
12
6.33333
9.33333
11.3333
8.33333
11.6667
8.66667
7.33333
6.66667
8.33333
9.33333
12.3333
8.66667
6.66667
7.33333
6.66667
10
14.3333
8
7.66667
7.66667
6
14.3333
6.33333
8
5.33333
4.33333
5.66667
9
6.66667
6
10.3333
4.66667
9.33333
5.33333
5
10.3333
7
12
9
9
4
5
10
9.33333
11.3333
9.66667
8.66667
8
6.66667
6
5
4
3.33333
5
3.33333
4
4.66667
7
5.66667
5.66667
8.33333
6.33333
5.33333
4.66667
3
5.66667
6
7.33333
3.33333
4.66667
4.66667
6
11
7
11.3333
4.33333
3.66667
8.33333
6.66667
6.33333
11.6667
9.66667
5.33333
5.33333
8.66667
8.33333
9.33333
9.33333
6
5
9
5
6
6.66667
7.66667
6.33333
5.33333
10.6667
6.66667
10
5.66667
8
13.3333
7
10.3333
8.66667
7.33333
8.33333
7
4
4.33333
6
7.33333
4.33333
6
6.66667
6.66667
5.66667
6.66667
9.33333
3.33333
9
4.66667
8
5
6.33333
6.33333
5.33333
4.33333
7.33333
6.33333
5
4.66667
10.3333
4.33333
3
8.66667
4.33333
6
3.66667
9
6
9
4
10
8
5.66667
8.33333
7
6.33333
5.33333
12
8.66667
7.33333
6.66667
7.66667
8
5
6.66667
7.33333
8.33333
6.33333
11
13.3333
4.66667
4
6
5.66667
7.66667
6.33333
9
6
10
6
11.6667
10.6667
10.3333
11
13.6667
8.66667
7.33333
5.66667
5.66667
4.66667
10.6667
11.6667
5.33333
5
5.33333
7.33333
12
9
9.66667
5
6.33333
7
4
5.66667
4.66667
7
4.66667
3.66667
6
6.33333
7.33333
15.3333
8
6.66667
10
7.66667
4.66667
11.6667
7
6.66667
5
6
8
9.33333
7.66667
10.6667
5.33333
3
11
6.66667
8.33333
3.33333
4
7.33333
4.66667
9.33333
9
11
11.6667
11.3333
9
14
10
9
6
6.33333
9.66667
11.6667
8.66667
6
7
6.33333
9.33333
9
5.33333
10.6667
8
11.3333
13
8.33333
7
7
13
5
7.33333
5.33333
7.66667
9
6.33333
5
8.66667
3
6
3.66667
6.33333
7.33333
6
4.33333
8
9.66667
8.66667
6.66667
6.33333
6.33333
6
6.33333
5.33333
7.66667
8
5
8.33333
5.33333
5.33333
4
7
12
6.33333
11.6667
10
9.66667
11
8.33333
8.33333
7.33333
5.66667
11.3333
7.33333
8
9.33333
7.66667
5.66667
7.33333
6.33333
5.66667
6
6.66667
4.33333
6.33333
6.33333
12
8
11.6667
7.66667
8.33333
11
7
7.33333
6.33333
13.3333
14.6667
6.33333
10
10.3333
9
6
9.33333
15.6667
12.6667
10.3333
11
10
9.33333
11.6667
8.66667
9.66667
6.66667
7.33333
11.6667
5.66667
10.3333
7.33333
11.3333
7
8
12.3333
18.6667
9
7.66667
6.66667
12.3333
10.6667
6.66667
10
8
12
11.6667
13
10.6667
9.33333
15.3333
8
10.6667
17.6667
11.6667
7.66667
6
11.3333
5.66667
9.66667
7
11
13.3333
10.3333
10.3333
6.33333
6
10.6667
8
8.33333
6.33333
10.3333
6
5.66667
7.66667
6
9.66667
8
6.33333
9
10.3333
13
13.3333
7.33333
8.33333
8
6.33333
8.66667
12
9
13
10
11.3333
10.3333
10
12.3333
16.3333
14.3333
10.3333
9.33333
10
7
9
10.6667
11.3333
14
9
7.66667
10
10.3333
12.6667
14.3333
11
11.3333
11.6667
10.6667
4.66667
9.66667
12.6667
9.33333
16.3333
13.3333
13.3333
10.3333
15.3333
10.6667
7.66667
11.6667
10.6667
10.6667
8.66667
9.66667
12
8.33333
12.3333
9.66667
8
4.33333
11.3333
7.33333
11.3333
10
9.66667
8
11.3333
11.3333
9.66667
10.6667
9
5.33333
6.33333
7.33333
13
8
4.66667
5
6.66667
7.66667
10
8.66667
10
15.3333
11.6667
7.66667
9.66667
13.3333
5.33333
7.66667
11.3333
11
5.66667
7
6.66667
6
6.33333
6.33333
2.66667
5
6.33333
9
8.66667
6.66667
4.33333
6
3.66667
5
8.66667
12.6667
6.66667
8
6.33333
7.66667
10.3333
7.33333
11.3333
9
6.66667
7.66667
9
10.3333
6
5.66667
8.66667
11.3333
7
11
12.6667
8.66667
8.66667
8.66667
8.33333
7.33333
8
7.66667
7.66667
10
6.66667
6.66667
6.66667
8.33333
6.33333
10
9.33333
6.33333
6.33333
10.3333
13.3333
8.66667
17.6667
12.6667
9.66667
11.3333
10.3333
12.6667
9.66667
8.66667
11.6667
8.33333
5.33333
8.66667
9.33333
6
7
9
7.66667
7.33333
9
8.33333
8.66667
8.66667
6.33333
10
7
10
9.66667
8.33333
13.3333
14
13.6667
14.3333
12.6667
10
12.6667
7
11.6667
10.3333
8
7
6
7
11
9
18
10.3333
9.33333
13.3333
15.3333
13
14.6667
12.3333
9
6.66667
8.33333
11
9.66667
6.66667
10.6667
10
8
6.66667
12.6667
15.3333
13
13.3333
10.6667
14.6667
10.3333
12
9.33333
14
11
12.3333
12.6667
14
8.33333
6.66667
12.6667
9.66667
14
11
7
10
10
10.3333
6.33333
8
10
10.3333
9
7.66667
7.66667
12.3333
13
18.6667
9.33333
10.6667
6.33333
12
7.33333
10
9
8.66667
11.3333
7
15.6667
8.66667
11.3333
8.33333
9.66667
13
13
9.33333
10.3333
6.33333
11.6667
5
7.66667
9
6.66667
13.6667
10.3333
6
8
7.33333
11.3333
5.33333
8
8
7.33333
8.66667
11.3333
6
11.3333
13.3333
8
5.66667
12.3333
5
9
7
8.66667
8.33333
5
9.33333
10.3333
14.3333
17
10.6667
12
15.3333
4.66667
5.66667
8
9.66667
9
6.33333
11.6667
7.66667
10.6667
5
6.33333
7.66667
10
8.33333
10.6667
8.66667
7.66667
8.66667
3
10.6667
7.33333
8.33333
7.33333
9
5.33333
8.33333
7
11.6667
7.33333
7.66667
10.6667
10.6667
6
8.33333
8.66667
9.66667
7.66667
9
12.3333
14.6667
7.66667
6.66667
5.33333
11
5
6.33333
10.3333
8
6
9.66667
6
7
8.66667
10.6667
6
6.66667
7
8
9
10.3333
11.3333
12
8.33333
12
14
11.3333
12.6667
6.33333
11
8.66667
13
7.66667
10
8.66667
6.66667
5.33333
9
6.66667
8.66667
8
6.33333
4.66667
10
6.33333
10.6667
7.66667
11
7.33333
7.33333
12.6667
10.6667
9.66667
5
9
6
8.66667
9
9.33333
12
12.3333
14.3333
7.66667
9.66667
11.6667
14
8.66667
12.3333
8
7
11
12.6667
7.66667
7.66667
9.66667
10
8.66667
6.66667
10
9
9.33333
13.6667
11.6667
5
13
11.6667
10
6.33333
15.3333
8
11.3333
12.3333
11
11
8
7.66667
9.66667
12
10.3333
5.66667
11
7
12
10.6667
10
7
6
10.3333
2.33333
9.66667
9
8.66667
10.6667
7.33333
10.3333
9
7.66667
6
6.33333
6.33333
9
7.33333
7.66667
6.66667
11.6667
13.3333
9.33333
13.6667
10.3333
6.33333
9.33333
6.33333
7
5.33333
14
9.33333
11
8.66667
9
10.3333
8.33333
10.3333
8.66667
8
9.66667
11
7
8.66667
11
11.6667
8
13.6667
10.3333
15
17.3333
13.3333
10.6667
10
12
8.33333
7
9.33333
11.6667
10
11
11.3333
5.33333
7.33333
10.6667
9.33333
9.66667
10.6667
6.66667
14.6667
12.3333
10.3333
11.3333
10.6667
10.6667
10.3333
11.6667
9
7
6.33333
8
7.66667
11
10.6667
7.66667
12.3333
8.66667
7.66667
6.33333
11.3333
8.33333
8
9.66667
11.6667
13.6667
9.33333
8.66667
13
15
9.33333
10.6667
10.6667
7
5.66667
7.33333
10.6667
9.33333
11.3333
10
11
7.66667
10
12.6667
7.66667
9.33333
7.33333
7.33333
11
12.6667
9
11
7.66667
16
16.3333
13
11.3333
9.66667
10
6
10.3333
5
14.6667
10
7.33333
14.6667
7.33333
12
11
9.33333
8.33333
11.3333
12
8.66667
5.66667
6.33333
8.33333
9.33333
8
7.66667
9.33333
8
6.66667
11
11.3333
10.3333
10.6667
8
11
7.66667
10.6667
7.66667
6.33333
11
6.66667
8
10.6667
8.33333
7.33333
9.66667
12
9
8.66667
9.33333
9.33333
9.66667
9.66667
12.3333
12.3333
7.33333
9.66667
10
15.3333
5.33333
16.6667
5.66667
7.33333
7.66667
13
9.33333
6.33333
6.66667
11.6667
7
10.3333
8.33333
7.66667
7
4.66667
10
5.66667
7.66667
7.33333
7.33333
8
6
5.33333
7.66667
6
7.33333
4.66667
10.3333
15.6667
10.3333
10.3333
9
10.6667
12.6667
13
14
8.33333
6.33333
9.66667
9.33333
7.66667
7
7.33333
10
8.66667
6.66667
5.66667
8
9
7
11
8.33333
4.33333
7
7.33333
7.66667
8.66667
7.66667
7.66667
4.33333
5.33333
6
7
6.33333
5.66667
8
7
6.33333
5
4
8.66667
9
9
5.33333
6.66667
6.33333
9.33333
8.66667
8
5.33333
9.33333
8
10
13.6667
8.66667
6.33333
9
6.33333
8.33333
6
4
4.66667
6.33333
9.33333
10.3333
8.66667
4.33333
7
6.33333
9
9.66667
10.6667
4.66667
5
8.66667
10.3333
7
5.33333
10.3333
7
9.66667
11.6667
8
11
7.33333
7.66667
7
3.33333
7.66667
5
5
5
10.3333
6.33333
5.33333
6.66667
9.66667
11.3333
6.66667
9.33333
4.33333
7
6.66667
6
11
6.33333
8.33333
6
7.33333
2.66667
5.66667
5.33333
7.33333
7.66667
8.66667
6
6.66667
7
3.66667
7.66667
5.66667
6.33333
7.66667
3
3.33333
5.33333
6
9
12
8
8.33333
7.33333
10.6667
9.33333
10.3333
10.6667
10
9
9.66667
9.33333
6.33333
8.66667
10.3333
6.33333
9
6.33333
6.66667
9.33333
6
9.33333
7
13
7.66667
6.33333
6.33333
5.66667
12.3333
8
8
5.66667
9.33333
10
11.6667
10.6667
9.33333
8.33333
10.6667
9.33333
7.66667
11.6667
10.6667
8.66667
6
7.66667
7.66667
3
3.66667
6.33333
2.66667
3
5.66667
6.66667
7
7
10
6.66667
8
4.66667
6
6.66667
5
4.33333
7.33333
4.66667
6.66667
7.66667
5.66667
7
6.33333
5.66667
5
6
8.33333
8
7.33333
7.66667
8.66667
4
10.6667
5
7
6.33333
5
10
3.66667
4.33333
8.66667
8
6.33333
7
6
7
3.66667
4.66667
8.33333
4.66667
6.33333
10.3333
4
8.33333
8
5.33333
2.66667
6.66667
5
5.33333
8.33333
5
3.33333
5
6.33333
4
4
5.66667
5.66667
4.66667
9.66667
6.66667
5.33333
2.66667
7
7.33333
1.66667
6.66667
6.33333
3.33333
10.3333
4.33333
5.33333
12.3333
9.66667
9
13
10.6667
8.66667
8
6.66667
8.66667
7
7.33333
5.33333
7.66667
6.66667
6
3.66667
5.33333
10
6
1.66667
3.66667
7
4.66667
0.333333
3.33333
5
3.33333
2.33333
3.33333
3.66667
5
4.66667
3.33333
3.66667
5
4.33333
3.66667
4
7.33333
6.66667
8
5.66667
10.3333
7.33333
6
5
6.33333
7.33333
3
7.33333
4.33333
5
11.6667
4
3.66667
3.66667
4
4.66667
4
8
5
7.33333
4.33333
4.66667
5.33333
7.33333
5.66667
2.66667
3
3.33333
2
3.66667
7.33333
6.33333
4.66667
10.6667
8.66667
7.66667
3.66667
4.66667
5.66667
5
4.66667
3.33333
6.66667
10
6.33333
6.33333
8
6.66667
6.66667
4.33333
5.33333
11
4.66667
8
6.33333
6
7
8.33333
6
9.66667
8.66667
6.66667
3.66667
3.66667
4.66667
3.33333
6.33333
5.33333
5.66667
2.66667
7.33333
5
6.66667
3.33333
12
11.3333
6.66667
9
9
6
7.66667
7.66667
11.6667
8.33333
9
6
7.33333
6.66667
6.66667
9
10
11.3333
10
8.66667
7.66667
7
10
9.33333
8.33333
5.33333
10.3333
7.33333
12
9.66667
8.66667
7.33333
3.33333
7
8.66667
5.33333
9.33333
6.33333
5.33333
3.33333
7.33333
8
9.66667
4.33333
6.66667
6.33333
6
5.66667
7.33333
7.33333
11.3333
9.66667
6.66667
4.66667
4.66667
4
6
5.33333
3.66667
4
5
9.33333
9
7
4.66667
7.66667
9
8
5
6.33333
8.33333
9
4
6.33333
3.33333
11
6
9.66667
8
12
19.3333
8
5.33333
7
6.66667
7
5
6
4
7.66667
9.33333
6
7
7
11
5
8.66667
6.66667
6
3
3.66667
3.33333
6
6.33333
4.33333
5.33333
6.33333
8.33333
3
6.33333
7.33333
12.3333
6.33333
6
4.66667
5.33333
6.33333
5.66667
9.33333
8
6.33333
5.33333
5.33333
12.6667
6
6
9
6.33333
7.66667
6.66667
7.33333
8
6
6
6
9.66667
11
5.66667
9.66667
6.33333
4
5
9.33333
9
7
5.33333
6.66667
3.66667
7.66667
4.33333
5
6.66667
5.33333
5
5.66667
9.33333
7.66667
4.66667
7.66667
7.66667
7
5.33333
4.33333
6
7.66667
7.33333
1.66667
7.66667
3
6.66667
7.66667
11.3333
9
3.66667
8.66667
4
7.66667
9
7.66667
6.66667
4.66667
4.33333
6.33333
8
8.33333
4.66667
6.66667
6.33333
4.33333
4
3.66667
3.66667
6.66667
7.66667
5.66667
5.66667
14.3333
10.6667
9
9
6.33333
9
9.66667
6.33333
6.33333
7.33333
7
6.33333
7.33333
5.66667
8
11
7
4
5.66667
3
12
4.33333
6.66667
5
3.66667
2.33333
4
5.66667
5.33333
2.66667
3.66667
3.66667
4.33333
5
9
5
5.33333
6.33333
7.33333
7
5.33333
4
4
8.33333
5
2.33333
5
3.33333
2.66667
8.33333
6.33333
3
2.33333
4.33333
5
7
6.66667
4.66667
6.66667
5.33333
5.66667
7
9
6.66667
8
9
5.66667
8.66667
7
5
4
2
7
7
6.33333
5.33333
7
8.33333
3.66667
3.33333
5
5.66667
4.66667
5
6
5.66667
6.66667
6.66667
5
10.3333
9.66667
10.3333
10.6667
7
12
9
9.33333
6
3
6.33333
7
8
5.33333
4.33333
11
9
7
10.3333
9.66667
6.33333
6.33333
8.66667
8.33333
10
8.33333
13
6.66667
7.66667
9
4.66667
7.66667
6.33333
8.66667
9.33333
5.66667
14.6667
10.6667
10.6667
9
8
10.6667
12.6667
9.66667
7.33333
9
6
5
5
5.33333
7.33333
4.33333
6
7
5.33333
6.33333
4.66667
5.33333
10.3333
6.66667
9.66667
10.3333
11.3333
5
9.33333
8
8.33333
12.6667
9
8.33333
8.33333
6
8.66667
9.33333
8.66667
5.33333
6.33333
13.6667
9
6.66667
8.33333
5
6
5.33333
6.66667
6.66667
8
10.6667
11.3333
11
8.33333
8
9.33333
8
7
9.66667
6.66667
4.66667
3.33333
4.66667
7
6.33333
3.66667
9.33333
8
5.33333
6.33333
6.66667
12.6667
8
9
6.66667
9
7.66667
3.33333
6.33333
10.3333
9
5.66667
8
9
8
11
8.33333
7.66667
7.66667
7.33333
9.33333
6.66667
7.33333
5.33333
11
6
6.66667
4.66667
5.33333
5
6.66667
7.33333
8.33333
4
11.6667
6.66667
6
7.66667
8
9.66667
6.33333
10.6667
10.6667
10.3333
9.66667
10
13.6667
11.3333
7
9.33333
9
9
6.33333
14.3333
10
11
11.3333
11
10
7
6.66667
8.33333
9.66667
10
7.33333
10
8.66667
8.66667
9.66667
9.33333
6.66667
6.33333
8
6.66667
10
15.6667
12.3333
4.66667
7.66667
12.3333
7.33333
12
6.66667
8.33333
8.66667
8
10.3333
11.3333
11.6667
8.66667
6.33333
8.66667
9.33333
4.66667
9.33333
7.33333
8.33333
9.66667
10.3333
9
5.66667
6
8
6.66667
6
5
11
7.66667
7.66667
5.33333
10.3333
8.33333
7.33333
7.33333
8.33333
10.6667
6.33333
6.66667
5
9.33333
5
5.33333
13.3333
8.66667
9
3.33333
8.33333
10.6667
9.33333
9.66667
6
13
6
7.33333
8.33333
10
12
9
10.6667
5.66667
5.33333
9
6.33333
9.66667
9.33333
9
9.66667
8.33333
7.66667
6.66667
9.66667
8
7
8
10.3333
8.33333
10.3333
8.66667
9
8.66667
9
7.33333
4.66667
7.66667
4.66667
6
4
4.66667
8
3.33333
7.33333
7.66667
3.33333
5.66667
6.66667
9.66667
7
3.33333
1.66667
4.66667
3
4.33333
1.66667
0.666667
1.33333
3.66667
3.66667
3.66667
4
1
3.66667
3
1.66667
1.66667
1.33333
3.66667
4.33333
0.666667
3
3.33333
2.33333
8
4.33333
6.33333
5.33333
2.33333
4.33333
6.66667
6.33333
6
5
9.33333
6
11
5
8.66667
6.33333
8.66667
6
5
6.33333
6.33333
8.66667
5.33333
5
8
4.66667
6.33333
3
4.33333
3.33333
0.666667
5.66667
6
5.66667
6
7.66667
4.66667
6.33333
5.33333
10
3.66667
4.33333
3.33333
4.33333
7
5
4
3.33333
4.33333
8.33333
5.33333
2.66667
9
6.33333
5
8.33333
4
7.33333
5
5
9.33333
7.33333
5.33333
9
9
4.66667
6.66667
2.66667
4
10
9.66667
2.33333
7
3.33333
8
4.33333
10
6
3
6
6
6.33333
2.33333
2.66667
3.33333
6.66667
5
11.3333
4.33333
5.33333
5.33333
2.33333
7
2.33333
3
6.33333
8
7.66667
8.66667
3.66667
7.33333
10
5
8
5.66667
6
3.66667
4.66667
8
3.66667
6.33333
6.33333
7.66667
6.33333
2
6
9.66667
7.66667
5.66667
6
4.66667
5
4.66667
5.66667
6.66667
7.33333
9
8.33333
4
4.66667
4.66667
7.66667
5
6
5.66667
2.66667
5.33333
5.66667
6
4.66667
6
12
9.33333
7
6.33333
4
8.66667
8.66667
6
7.33333
11.3333
6
8.66667
12.6667
7
5.33333
6
10
7.66667
3.33333
6.33333
8.66667
8
4.33333
7.33333
7.33333
8.66667
8
9
9.33333
4.66667
9
11.6667
10.6667
6.66667
7
8.33333
11.6667
8.33333
7.33333
11.3333
11
13
6.66667
9.66667
8.66667
11
8.66667
7.66667
10.6667
5.66667
10.3333
7.33333
7.66667
9
7
8.33333
5.66667
10
8
9
6.66667
7
9
13
10.3333
7
10
12.6667
9
8.66667
7.33333
9
9.33333
8.33333
8.66667
15
10
6.66667
8.66667
9.33333
10
5.66667
8.66667
6.66667
11
7.66667
8.33333
13.6667
4
3.33333
8
6
12.3333
7
5.33333
9
6
8
11.3333
10.6667
8.33333
7.66667
10.3333
8.66667
6
7.66667
7
6.66667
6.66667
7.66667
5.66667
5.66667
6.66667
13.3333
10.3333
12
9.66667
10
9.33333
7.33333
8.33333
8
5
7
6
6
5.33333
10
7
6.33333
8.33333
6
6.66667
8
6.33333
9
7.66667
6
4.33333
6.33333
8
6.66667
8.33333
10.3333
6.33333
6.66667
7.33333
4.66667
8.66667
6.33333
10
7
6.33333
9
6.33333
7
6.66667
6.33333
9.66667
9.66667
11
9.33333
8.33333
8
8
17
10
11
5
10
13.3333
9
8
11
7.33333
7.66667
12.6667
12.6667
7.33333
14.3333
5.33333
10.6667
7.66667
9.66667
4.33333
5.33333
9.66667
3.33333
7.33333
10.6667
5.33333
8.66667
7
10
13.3333
6.66667
4.66667
8.66667
8.33333
9
10
8.66667
10
7.33333
9.66667
6.66667
11
9.66667
7
6
8.33333
7.33333
12
12.6667
10
10.3333
10.6667
7.66667
6.66667
10.6667
7.33333
12.3333
6.66667
6.66667
8
9.33333
9.66667
5.33333
8.66667
12.6667
7
6.66667
5.66667
3
5.66667
7.33333
8.33333
6
5.33333
4.66667
4
8.33333
5
6
7
10.3333
7
10.6667
4.66667
13
7.33333
11
6
10
10.6667
7.33333
6.33333
10
5.66667
9.33333
8
10.6667
10.6667
17.6667
5.33333
10.6667
7.66667
7
6.66667
9
5.33333
7.33333
3.66667
4.33333
4.66667
7.33333
10.6667
4
13
11.6667
5.33333
4
8
11.3333
7.33333
5.66667
5.66667
8.33333
8.66667
13
8.33333
9
6.33333
12.3333
9.33333
6.33333
10
8.66667
7
7.33333
8.33333
5.66667
9.66667
9.33333
7
5.33333
8.66667
8.33333
8
7.33333
8.66667
13.3333
7.66667
3
10
8.33333
6.33333
8
9.66667
15.6667
7.33333
11
8
7
5.33333
9.66667
8.33333
7
4.66667
5
7
6.66667
4.66667
7.66667
6
6.33333
9
9
8
6.66667
5.66667
4.33333
7
8.33333
11.6667
9
7
6
12.3333
6
4.66667
8.66667
11.3333
7.33333
13.3333
9
11
6.66667
11.6667
13.3333
5.66667
5.66667
9
6
5.33333
6
7
7.33333
6
8.33333
4
10
6
7.33333
6.66667
8.33333
8.66667
8
8.66667
6
5.33333
3
8.66667
6.66667
4.66667
5.66667
8
6.66667
5
7.66667
5
11
8.33333
6
5.33333
5.33333
12.3333
10.6667
9.66667
9.33333
9.66667
9
6.66667
8.66667
7.33333
6
5.33333
7.33333
9.33333
7.66667
11
5.33333
9.33333
8.33333
10.6667
6.66667
7.66667
7
5.66667
7.33333
9.66667
7
7
3.66667
9
7
8
3.33333
5.66667
12.6667
11.6667
6.66667
10.3333
9
5.66667
5.33333
7
8
5
4.66667
7
7
7.33333
4.33333
3.66667
8.66667
4.33333
6.66667
9
7
5
6.66667
7.33333
5
10.3333
6.66667
7.66667
4
7
6
8.66667
6
6.33333
4.66667
7.33333
6.33333
4.66667
4.66667
6
8.33333
7.66667
2.66667
11
4
6.33333
10.6667
10
6.33333
4.66667
7.33333
11.3333
9
3.66667
4.66667
7
9
6.33333
7.33333
3.66667
7.66667
9.33333
7.66667
6.33333
3
6
7.33333
6
5.33333
7.33333
4.66667
4.66667
3
8.33333
7.33333
10.6667
8.66667
10
6.33333
7
5
6.33333
5.66667
6.33333
10.3333
8.33333
3.33333
7.33333
7
7.66667
5.66667
3.66667
3.33333
6.33333
6.66667
5.33333
8.33333
7
3.66667
3.66667
7.33333
4.33333
7.33333
4.66667
7.33333
4.66667
7.66667
7.66667
6.66667
4.66667
5.33333
4.33333
3.33333
7
5
4
6.33333
8.33333
4
1.33333
6.33333
5.33333
4
4.66667
5.33333
4.66667
4
4.33333
7.66667
4.66667
4
4.66667
4.33333
8.66667
2.66667
8
5.66667
2.66667
8.33333
4.66667
6
5
2.66667
2.66667
4
8.66667
3
7
6.33333
6.33333
6
8.66667
4.66667
11.3333
7.66667
8.33333
8.66667
6.33333
9
8
6
6.66667
8.33333
9.33333
7.66667
7.66667
7
8.66667
7
6.66667
10.6667
7.66667
4
5.66667
7
8.66667
5.66667
6.33333
7.66667
2
8
5
10.6667
8.66667
4.66667
5.66667
4.33333
4
6.66667
7.66667
2
3.66667
6
2.33333
4.33333
3
2.66667
8.66667
2
3.66667
6
4.66667
4.33333
6.66667
5.33333
7.66667
3.66667
4
4.33333
5
6.33333
5.66667
6
5
3.33333
2.33333
4
5.66667
9.66667
8.66667
6
6.66667
3
4.66667
3.33333
3.33333
4
2.66667
8
10.3333
10.3333
3.66667
3.66667
8.33333
2.66667
5
6.33333
5
2
5
4
5.66667
5
4
5.66667
3.66667
7.66667
11
7.66667
9
4.66667
3.33333
5.66667
6
4.66667
1
7
2.66667
4
3.33333
6.66667
3
3.66667
8.33333
6.33333
6.33333
10.6667
8.66667
10.6667
5.66667
6.66667
8.33333
8.33333
6
6.66667
6.66667
4.33333
5.66667
7
5.66667
7
6.66667
6.33333
8
5
7
5.66667
8.66667
6.66667
7.66667
5.33333
5.66667
7
9
8.33333
7
6.66667
10
4.33333
9
7.66667
11.3333
5
7.66667
7
9.33333
6.33333
3
3
5
6
4.33333
11.3333
9
5.33333
4.33333
5.33333
4
3
5.33333
6
2.66667
6
5.33333
3.33333
4
5
6
7.66667
6.33333
7.33333
3.33333
1.33333
5.66667
9.33333
4
5
5.33333
3.66667
5.33333
5.66667
10
6.33333
1.66667
3.33333
4
7.66667
10.6667
6
7.33333
6.33333
4
11.3333
6
4
4
6
5.33333
6.66667
8.33333
4.33333
10
7
8.33333
10
3.66667
4.66667
7
6.33333
5
4.66667
3.33333
5.66667
4
2
5.66667
9.33333
2
1.33333
5.33333
5.33333
2.33333
2.33333
3.66667
5.66667
3
7
6.33333
3
4.66667
7
2.66667
3.33333
3.66667
3
5
8
4.33333
5
6
5
9
8.66667
10.3333
6
5.33333
11.6667
4.33333
6.33333
5.33333
2.66667
5.33333
6.33333
11
6.66667
11.3333
12
7.66667
6.33333
4
7.33333
6.33333
4.66667
6
6
3.66667
5.33333
8.33333
8
5
7
3.66667
3.33333
7.66667
6
3.66667
2.66667
2
1.66667
5.33333
2
4.33333
2.66667
5
9
8
9
7.33333
13
6.66667
9.66667
5
7.33333
7
5
8.33333
6.66667
7
5.66667
5.33333
2.66667
8.33333
7
10.3333
8
8.33333
8
8.33333
8
7.66667
8.66667
4
5.33333
1.66667
5.33333
8.66667
5.33333
4
4
5
2.33333
3
2
4
6.66667
3.66667
7
5.66667
3.66667
4.33333
4.33333
4.33333
5
5.33333
4
3.66667
5
1.33333
0.666667
1
3.33333
6
5
6.33333
1.66667
5.66667
8.66667
8.33333
7.33333
7
7.33333
8.66667
4.66667
7
3.66667
6
5.33333
7.33333
6
10
10
8
6.66667
10.6667
10.6667
10.3333
3.66667
3.33333
6.33333
7.33333
4
4.66667
4.66667
6
9.33333
4
8.66667
5.66667
5.66667
7.33333
7
6.66667
4.33333
8.66667
4.66667
5.33333
5.33333
3.33333
6.66667
5.33333
5.33333
5
4.33333
4.33333
4.33333
5.66667
3.66667
6
6.66667
4
3.66667
8.66667
7.66667
12
9
10.3333
8
10
6.33333
9.33333
5.33333
6.66667
9
7
7.66667
4.66667
6
10.6667
7.66667
10
7.33333
5.66667
7
7.33333
5.66667
9
6.66667
5.33333
8
1
7
5.33333
5.33333
5.66667
10
5
6.33333
8.33333
10.6667
6.66667
7.66667
8
11.6667
5.33333
5.33333
5
7
4
7
5.66667
7
7.33333
12.6667
9.66667
13.3333
9.66667
9.66667
14.3333
11.3333
9.66667
9.33333
8.33333
5.66667
13.3333
10.6667
11
10.3333
16.6667
11.6667
6
8
8
9
2.33333
8.66667
6
5.33333
7.33333
5
9
9.33333
6.66667
5.66667
8
7
5.33333
5.66667
5.33333
6.33333
8
7.33333
7.66667
5
3.66667
9.66667
3.66667
6.33333
5.33333
8.66667
7
5
3.66667
5
5.66667
10.3333
12.3333
15.3333
8
6.66667
7.66667
7.66667
8.33333
8.33333
14
10
5.66667
14
6
5.66667
5.33333
3.33333
7
5.33333
2.33333
3
3
3.33333
3.66667
3.33333
1.66667
4.66667
4.66667
7.66667
1.33333
4.33333
3.33333
2.66667
3.33333
5.33333
4.66667
6
6.33333
4
7.33333
4.33333
4.66667
6.33333
4
3.66667
4.66667
6
8.33333
7.66667
4
3.33333
4
5
2.66667
5.33333
11.3333
8.66667
3
4.66667
8
5
6.33333
4
3
4.33333
4.66667
3.33333
5.66667
4.33333
2.33333
1.66667
4
3.66667
7.33333
3
2.33333
6.66667
4
4.33333
4.66667
5
7.33333
1
3.66667
4.66667
3.33333
2.66667
9
3.33333
2.33333
5.66667
3.33333
4
10
2.66667
3
6.66667
4.66667
3.66667
0.666667
5
8.66667
2.66667
1.33333
2.33333
2.66667
1
5.66667
1.66667
1.66667
3.66667
5
1.66667
3.66667
3.33333
3
4
2.66667
0.666667
6
2
2.33333
4.66667
5.66667
5.66667
6.66667
3
3.66667
3
4.33333
3.33333
4.66667
8
4
6
3.33333
3.33333
2
2.66667
1.33333
2.66667
1.66667
2
4.66667
3
3.66667
2.33333
3.33333
3
3.33333
1.66667
6
3.66667
5
2
1.33333
1.66667
1
3.33333
2
3.66667
0.333333
1.33333
3
0.666667
1
0.666667
4.66667
3
3.66667
2
4
3
3.66667
5.66667
1.66667
3.66667
2.33333
2
2.66667
1.33333
2.33333
2
1
2.66667
4.33333
3.66667
3.33333
4
3
4.33333
2.33333
2
2.66667
2.66667
2.66667
6.66667
3
3
2.66667
3.66667
2.66667
2.33333
1
0.666667
3.66667
2.66667
4.66667
2.66667
4.33333
5
4.33333
3.33333
2
2.33333
2.33333
2.66667
1.66667
1.66667
3
2.33333
4.33333
3
3
1.66667
1
2.33333
5.66667
3
3.66667
2.66667
4.33333
1
4.33333
6.66667
3
0.333333
1.33333
2.33333
2
3.33333
2.33333
1.66667
2
2
4.66667
4
3
5.66667
3.33333
2
3
3
2.33333
4.33333
2.33333
2
1.66667
4.66667
1
1.66667
0.333333
4.33333
2
2.66667
3
2.66667
5
2
2.66667
2
3
2.66667
4.66667
3.66667
3
2.33333
5.66667
5.66667
4
0.666667
5.33333
2
2.33333
3.33333
3.66667
2
1.33333
5
3
0.333333
5.33333
1.66667
3.33333
3
2.33333
0.333333
2.33333
1.66667
1.66667
5
1.66667
7
3.66667
2
6
4.33333
2.66667
4.33333
8
8.33333
4.66667
2.66667
4.66667
6.33333
3.66667
2
3.33333
4
6.33333
4.33333
5.33333
4.66667
7.33333
3.66667
3
4
6.33333
1
3
5.66667
3.33333
2
3.66667
2
1.33333
0.666667
1.33333
2
1
2.33333
1.33333
2.66667
1
0.666667
0.333333
3
4.33333
2.66667
0.666667
0
0.666667
0.666667
2
1
2.66667
1.66667
2.33333
3.66667
0.666667
2.33333
1
1.33333
5
2.33333
5.33333
2.66667
1
2.33333
2
2.66667
1.66667
3.33333
3.33333
2.33333
0.666667
2.66667
1.33333
6.33333
4
5.33333
2.33333
8
5.33333
3.33333
1.66667
1.66667
1.66667
3.66667
4.33333
3.33333
4.33333
3
3.66667
3.66667
5.33333
5
4.66667
2.33333
6.66667
6
3.66667
3.33333
3.66667
2.66667
5.33333
3
3.66667
7.66667
4.33333
5.66667
3.33333
4.66667
4
1.33333
2
6
3.33333
5.33333
7.66667
6
6.33333
6.33333
7.66667
8.33333
4
6
6
4
8.33333
9.66667
7
4
3
3
2.66667
1.66667
3.66667
4.66667
2.33333
2.66667
8
6
3.33333
5
1
4
5
7.66667
4.66667
12
8.66667
5.33333
4.33333
4.66667
4.66667
2.66667
7.33333
5.66667
5
6.33333
6.33333
5
9
10.6667
7
6.66667
8
6.66667
6
3.66667
4.66667
9.66667
8
8
5
4.33333
4.33333
6.33333
4.66667
4
9
3.33333
3
6.33333
2.33333
8
4.33333
6
7.66667
6.33333
11.6667
5.33333
4.66667
7.33333
5.33333
4.66667
8.66667
9.66667
4.66667
4.33333
6.33333
11.6667
7
9
8.66667
7
5
7
5
4.66667
5.66667
6.33333
10.6667
6.66667
4
11.3333
8.66667
10.3333
8.33333
11
6.33333
5.33333
5.33333
6.33333
3.66667
8.66667
6.33333
4
6
6
5
6
5.66667
8
3.66667
8.33333
4.33333
7
11.6667
6.66667
3.33333
3.33333
11
7.33333
5
8.66667
6.33333
5.66667
4
5
6
7
7.33333
3.66667
4.66667
2
1.33333
6
4
6.33333
5.33333
6.33333
7
4.66667
4
9.66667
7
3.33333
4.66667
6
7
5.33333
6.66667
6.66667
3.66667
6
2
3.33333
7.66667
5
4
8
3.66667
5
3
2
3.66667
2.33333
3
2.66667
1.33333
2.33333
2
5
0.333333
0
0.333333
1
2.66667
5.33333
5.33333
2.66667
4.33333
8
5.66667
3
3.33333
5.33333
2.66667
5.33333
4
5.66667
4.33333
2.66667
5
4
5.66667
4
2.66667
5.66667
2.33333
2
2.66667
3.66667
5.66667
3.33333
1.66667
3.66667
3.33333
4.33333
8.33333
3
3.66667
3.66667
1.33333
1.33333
5
6.33333
2.33333
3.66667
1
2
3.33333
5.33333
2.66667
3
1
5
4.33333
3
2.66667
1.33333
3
3
3.66667
2.66667
3
4
0.666667
3
2.66667
2.66667
2.66667
5.66667
4
7.33333
3.66667
4.33333
3
3.33333
3.66667
4.33333
5.66667
5.33333
4.66667
4.33333
2.66667
3.33333
4.66667
7
5
1.66667
3
6.33333
3.33333
3.66667
5.33333
3
6.33333
5.33333
4
3.33333
2.33333
3
1.66667
4.33333
6
3
3
4
5.33333
6.33333
5.66667
4
5
6.33333
7
5.66667
3.33333
7.33333
4
5
1
4
3.33333
4.66667
2.33333
3.33333
7
7.33333
4
6
5
5
4.33333
6.33333
6
6
5
3.33333
6.33333
7.33333
3
6
3.66667
4
3.66667
5.66667
8
7
4
2.33333
6
5.66667
4
6.66667
6.33333
5
4.33333
6
5
2.33333
5
7.66667
10
9.66667
6.33333
7
5
11.3333
6
3.66667
10.6667
7.33333
5.66667
8
9.33333
4
3.66667
4
4.66667
6
5.66667
7.66667
4.33333
8.33333
9
7.66667
5
7.33333
11.6667
4.33333
4.33333
3
5
3.66667
6.66667
4.33333
3
3.33333
7
10.3333
5.66667
4.66667
3
6
1.66667
5
4
1.66667
5.66667
4
3.66667
2.33333
4
7.66667
4
3.66667
4.66667
3.66667
3.66667
7.33333
5
2.66667
4.33333
3
6.33333
4.33333
2.66667
7.66667
5.33333
7
5
6
6.66667
2.66667
5.33333
7
2.66667
4
3.33333
4
6.66667
5.33333
7.33333
7.33333
10
5
5
7
8.66667
3.33333
6.66667
3.66667
7.66667
4.66667
6.66667
6
8
5
7
5.33333
4.33333
7.33333
4.33333
8
3.33333
3.66667
10.3333
7
6.66667
5.33333
2.66667
5.66667
7
7.33333
5
6.33333
5.33333
6.33333
4.33333
9.66667
3
3.33333
6
7.33333
8
8
10.3333
7.66667
9.33333
6.66667
10.3333
5.66667
7
7.66667
9.33333
9.66667
6
10.3333
8
7.66667
8
6.33333
8.33333
8.66667
9
11.6667
6.66667
8.33333
3.33333
5.66667
7.66667
5.66667
2
5
4.66667
2
5
9
6.66667
3
5.66667
9.66667
4.33333
8.66667
1.66667
8.33333
6.66667
7.33333
3
5.33333
11
8
6.33333
6
3.66667
8.33333
2.66667
5
6.33333
3
4.66667
2.66667
3.33333
8
10.3333
4.66667
3.66667
9
4.33333
5
7.66667
6.33333
5.66667
4.33333
4.66667
1.66667
3
4.66667
3.33333
6
6.66667
5
4
3.33333
3
4.33333
6
11
6
6
10.3333
8.66667
14.3333
9
11.6667
10.3333
5
9
8.66667
11
7.66667
7.66667
8.66667
4
7.33333
7.33333
6.33333
4.33333
9.66667
6.33333
10.3333
5.66667
6.66667
11
4.66667
4
6.66667
7.33333
9
7.33333
6
5
7.66667
6
5.66667
6.33333
6
5
9.33333
8
8.33333
5
10
6.66667
4
5
6.66667
5.33333
7
6.33333
4.33333
6
4.33333
5.33333
8.33333
5.66667
6.33333
6.66667
6
5
6.66667
6.33333
6.66667
5.66667
8.66667
4.33333
7.33333
5.66667
8.66667
10
7
11
2
9.66667
7
5.33333
10
8.33333
7.33333
8.66667
8.66667
4
10
6
6
7.33333
5
9
7
3.66667
5.66667
5.66667
4
1.66667
3.33333
5
3
6.33333
5.66667
8
4.66667
4.66667
6
3
5.33333
8.33333
5
10
4
6
8.33333
3.33333
4.33333
4.33333
6
10
5.33333
2.66667
5
4
4.66667
4.66667
3.33333
3
4.33333
4.33333
7.33333
5.66667
4.33333
4
5
1.33333
5.33333
5
3.33333
3.33333
5
6.66667
1.66667
4.33333
4
2.66667
1.66667
8
5
5
6.33333
8
6.66667
3.33333
4.33333
5.33333
5.66667
4.66667
6
4.66667
3.66667
5.66667
4.33333
4.33333
5
3
4.33333
6
5
6.33333
5
3.33333
2.66667
6
5.66667
7.66667
6
3.33333
1.66667
5
2.33333
8
9.66667
8.66667
8.33333
5.66667
6
4.33333
6.33333
4
6
10
6.33333
5.33333
6.66667
7
5.33333
3.66667
5
4.33333
5.66667
4
6.33333
7
6
8
7
5.66667
7
5
6
5.33333
4.33333
5.66667
9.33333
4
5.33333
2.66667
7.33333
7.33333
6.66667
5.33333
4.33333
1
2.33333
4.66667
3
4.66667
3.66667
6.66667
4.33333
8
3.33333
5
4
2.66667
4
7.66667
5.33333
7
6.33333
5
4.66667
6.66667
5.66667
3.33333
9.66667
5.33333
8.33333
9.33333
7.66667
10
7.33333
4.66667
6
7
7.33333
5.66667
8
5.33333
5.33333
7
6
11
4
5.33333
6
5
5.66667
7
8
9.33333
4.33333
5.33333
7.33333
5
5.33333
7.33333
6
6
5
5.33333
5.33333
5
4
7.33333
5.66667
5
9
8.33333
7.33333
3.66667
7.33333
3
7
3
9.66667
3.66667
7.66667
5
6.33333
6.66667
1.33333
8
7.66667
3.66667
5
6.66667
3.33333
9
6.33333
12.3333
9.33333
10
12
9.33333
8.33333
13
7.33333
4.33333
11.6667
5.66667
5.66667
5
12
6.66667
5.66667
3.33333
6
9.33333
8.66667
7.33333
12
6
8.66667
7
7.33333
7
7.66667
5.66667
7.33333
5
6.66667
6.33333
5.33333
8
8
6
9.66667
9
6
5.33333
12.6667
8.66667
8
12.3333
6.33333
6.33333
9
7.66667
6.33333
8.33333
5.66667
4.66667
4.66667
9
7.33333
5.66667
6
7.66667
7.66667
11.3333
5.66667
10
6
6
2
6.66667
4.66667
8
9.33333
9
8.66667
6.66667
6
3.66667
5
6.33333
2.66667
3
3.66667
3.33333
2.33333
6
6.33333
4
9.33333
8
6.66667
9.66667
8.33333
6.33333
9.33333
7.33333
7.33333
6
9.33333
3.33333
3.33333
6.66667
7.66667
6
5.66667
8
6.33333
7.66667
6
10.3333
9
4.66667
7.66667
5.66667
8.33333
8.33333
5.66667
6.33333
6.33333
10.6667
6.33333
5.33333
8
9
6
8.66667
9.33333
9
8.33333
5.33333
8.66667
4.33333
9
5
6
7.33333
6.33333
5
8
4.66667
4.66667
5
8.33333
8.66667
5
9.66667
7.33333
7.33333
8.33333
4.66667
6.33333
5
6
6.33333
12
9
9.33333
6.33333
4.33333
5
4
4.66667
4.66667
5.66667
6.33333
7.33333
7.66667
3.66667
5.66667
5.66667
4.33333
3.66667
4.66667
3
7.66667
8.66667
4
3
4
5.66667
3.33333
5.33333
5.33333
4.66667
7.66667
6.33333
5.33333
6.33333
5.33333
6.33333
6
6.66667
5.33333
5.66667
6
8.33333
12
5.66667
6.66667
7
8
8.33333
6.33333
6.66667
3.33333
5.33333
8.33333
7.66667
6
7.33333
7.33333
5.33333
4.66667
5
5.33333
7.33333
5
5.66667
4.33333
6.33333
11
6
3.66667
8.66667
6.33333
4
4.33333
6.66667
6
6
6.33333
11
6
4
6.33333
6.66667
4
4.33333
6.33333
8
4.66667
4
6
6
4
7.66667
4.33333
4.66667
3.66667
5.66667
3.66667
3
9
3.66667
3.33333
7.66667
7
9
6.66667
13.3333
9
2.33333
4
3.33333
3.66667
12.3333
6
5
6.66667
10.6667
5.66667
6
8.33333
9.33333
7.66667
6.33333
6
7
8.33333
6.66667
6.66667
6.33333
4
5.33333
9.66667
2.33333
7
6.66667
2.66667
2
4.66667
3.66667
2.66667
1.33333
3.66667
3.33333
4.66667
1.66667
5.66667
8.66667
6
4.33333
3
7.66667
7.66667
8
2.33333
4.33333
0.666667
5
2
4
2.66667
3
2
4.33333
4.33333
3.33333
1
2.33333
2.33333
5
2.66667
2.33333
3.33333
1.66667
4
2.66667
3.33333
3
3.66667
8.33333
2
5
2.33333
5.66667
4
2
6.33333
7
5.33333
2.66667
3.33333
2.66667
4
4.66667
3.33333
4.66667
4
2
2
5.33333
8.66667
5.66667
5.66667
7.66667
4.33333
8.33333
8.66667
9.33333
5.33333
6
2
3.33333
7.33333
6.66667
6.33333
5.66667
6.66667
7
5.33333
3.33333
5.66667
3
10
4.33333
5
4.33333
5.66667
3.66667
7
4.66667
3.33333
5.33333
6
3.33333
6
2.33333
2.33333
5.66667
2
4.66667
3.33333
5
5
5
6.66667
5.33333
2.66667
5.66667
5
8
5.33333
6
5.66667
8.33333
4.33333
4
4.66667
6.33333
4
6
7.66667
4.66667
5.66667
6.66667
4.33333
6.66667
5.33333
8.66667
7.66667
6
3.33333
1.66667
6.33333
4.33333
2
4.33333
2.33333
5
7.66667
7
8.66667
4.33333
4.33333
7.33333
13.6667
4.33333
8.66667
7.66667
5
6.66667
8.33333
7
11.6667
9.33333
7
7
7.33333
4.33333
6.33333
3.33333
7
8
8.66667
6.66667
5.33333
8
1.33333
6.66667
7.66667
5.66667
1.66667
2.33333
6.33333
4
7.66667
7.66667
8.33333
6
4
6
4.33333
6.33333
3.66667
7.66667
7
4
3.66667
5.66667
7.66667
6
6.33333
4.33333
6.66667
6.33333
4.66667
3.66667
4.33333
6.33333
4.66667
7.66667
9.33333
9.66667
6
6
5.33333
5.33333
7
7
3.66667
2.66667
4
5.66667
3
5
4.66667
6
8.33333
3.33333
6
9
8.66667
6.33333
5.33333
0.666667
7.33333
5
5.66667
3.66667
4.66667
5
4.33333
8
4
2
7
6.33333
5
4.33333
3.33333
4
5
3.33333
4.33333
3.33333
5.33333
5
3.33333
7
6
7
3.33333
3
2.33333
4.33333
3.66667
3
2.33333
4.33333
5.33333
8.66667
6.33333
4.33333
6.33333
9
7.33333
4
7
8
5.66667
5.33333
4.33333
7.66667
7.66667
10
5.33333
6
5.33333
7.33333
8
4.33333
6.66667
7.33333
5.33333
5.33333
2.33333
6.66667
6.33333
9
4.33333
3.66667
5.66667
6.33333
9
6.33333
8
5.33333
5
6
3.33333
5.66667
4
3.66667
5
3.66667
2
3
5.66667
4.66667
7
4.66667
6.33333
7.33333
5
4
3.33333
5.33333
6.66667
6
3.33333
6.66667
8.66667
5.33333
2.33333
1.66667
5.33333
8.33333
7
8.66667
3.33333
2.66667
5
5.66667
4
3
3
7.33333
6
6.66667
6.66667
10
8
7.33333
5.66667
6.33333
9
6
3.66667
4.33333
4
5
9.33333
7.33333
4.66667
7
6.66667
7.66667
5.33333
8.33333
6.33333
5
6
8.66667
9.33333
6
5.33333
3.33333
5
6
4
6.66667
2
4.66667
7
6
3
3.33333
5.33333
6.33333
4.33333
6
5.33333
4
2.66667
9.33333
7
4.66667
8.33333
4
7
3.33333
6.33333
3
4.66667
6.66667
8.33333
3.66667
5.33333
2.66667
2.33333
4
4.33333
4.33333
2.66667
4.33333
11
7.66667
7.66667
3.33333
6
5.33333
7.66667
6.66667
4
7.66667
6.33333
6
7.33333
3.33333
3.66667
6
5.33333
9
1.33333
3.33333
2.33333
4.33333
4.66667
1
5
2.66667
3
4.33333
4.66667
3.66667
7
3
5.66667
8.33333
2.33333
6.66667
3
4.66667
8.33333
5.66667
5
2.66667
5
7
7
6.66667
4
3.66667
7
10.6667
7.33333
5.33333
6
4.33333
5.66667
3.66667
6.33333
5.66667
4.66667
8.66667
5.33333
6.33333
4
5.33333
8.66667
4.66667
4
4
5.33333
1.66667
8
7
5.66667
5.66667
5.33333
2.66667
7.33333
2.33333
6
8.66667
3.66667
5.33333
5
8.33333
7.66667
8
6.66667
4.33333
4
2
4.66667
5.66667
6.33333
3.33333
3
3.66667
3.66667
4
4.66667
2
4.33333
4.33333
1.33333
6
4
4
2.66667
3.66667
6.66667
4.66667
7.33333
3.33333
5.33333
3
3.66667
3.33333
6.33333
4.33333
4.66667
4.33333
6.66667
1.33333
3
4
2
7
10
9.33333
4
3.33333
4.66667
2.33333
4.33333
8
2.33333
5.66667
8
7
9
8
8
5
9
7.66667
4
9.33333
5.33333
4.66667
5.66667
5.33333
7
7.33333
5.33333
6.33333
8.33333
5.66667
5.66667
8.33333
5.66667
9.33333
9
8.66667
6.33333
10.3333
10.6667
9
12.6667
7
9
6.66667
5.33333
6.33333
8
6.66667
9
6.66667
10
4
9.66667
6.33333
10
6
5.66667
13.6667
11.3333
5.66667
7.66667
7.66667
6.66667
5.33333
8.66667
6
4.66667
10
8.33333
3.66667
5.66667
7
9.33333
5.33333
7.66667
5.66667
10
6
6.33333
4
9.33333
7.33333
4
6
6.33333
8.66667
5.66667
5
8.33333
6.66667
5.66667
6.33333
4.66667
7
6.66667
4
1.66667
7.33333
6
5.33333
5.66667
5.33333
7
7.33333
6.66667
11.3333
9.66667
5
5.66667
7.66667
4
6.33333
3.33333
3
3
2.66667
7.33333
4.33333
8
6.33333
7.66667
7
6.33333
6
5
4.66667
4
7.33333
5.33333
8
5.33333
12
4
9
9
4.66667
3.33333
5
4.66667
4.66667
5
6.66667
3.66667
9
6.33333
5.66667
7.66667
10.6667
5
9.66667
9
8.33333
5.33333
11
5
2.66667
3.66667
4.33333
7.66667
8.33333
3.66667
3.66667
3
8.66667
8
2.66667
3
7.33333
7.66667
9
6.33333
9
7.33333
9.66667
8
6.66667
7.66667
6
8
5.66667
8.33333
4.33333
7.33333
6.33333
6.33333
4.33333
5
6.33333
7.33333
9
13.6667
5
6.33333
11.6667
6
6
12.3333
8
9
6.66667
7.66667
6
4
4.66667
3.66667
4.66667
6
6.33333
8.66667
4
4
7
6
3.66667
2
3.33333
2.33333
2
3
3.66667
3.33333
4.66667
2.66667
3.66667
5.66667
5.66667
1.33333
3.33333
4
5
3
3.33333
5.33333
2.33333
4.66667
1.33333
4.33333
3
4.66667
4.33333
5.33333
2.33333
2.66667
3
4
4.66667
3
3.66667
6.66667
3.66667
4.33333
6
5.33333
5.33333
9.66667
6.33333
14
7
7.66667
9.33333
3
7.33333
7.66667
6.66667
7.33333
5.66667
5.66667
5.66667
9.66667
11.3333
9
8.33333
7
4
6.66667
12
