# Supplementary material for: Conformational ensemble-dependent lipid recognition and segregation by prenylated intrinsically disordered regions in small GTPases
Source: Commun Biol. 2023 Nov 2;6:1111. doi: 10.1038/s42003-023-05487-6 (PMC10622456; doi:10.1038/s42003-023-05487-6)
Supplement: Supplementary file 5 — Supplementary Data 3 [file 42003_2023_5487_MOESM5_ESM.zip › vdW_Analysis/Rheb_HB_perPept_PC_Equilib.dat]

5.66667
9
3.66667
8
9.33333
12.6667
7.66667
8.33333
9
5
8.66667
9.66667
6.33333
9
8
4.33333
6
13.3333
9.33333
7.33333
9.66667
10.6667
5
12.3333
9
9
9.66667
13.6667
9.33333
14
15.6667
9.33333
9.33333
18
6
12
9
10.6667
9.33333
11.6667
9
8.33333
7
7.33333
8.66667
11.6667
9.66667
8.33333
8
13
12.6667
11.3333
15.3333
10.6667
10.3333
12.6667
13
11.3333
12.3333
10
11
12.3333
11.3333
10.6667
9.66667
16
14.6667
20
16.6667
14
13.6667
7.33333
11.6667
12.6667
8.33333
10.3333
11.6667
9.66667
9.33333
11
14.3333
10
15.3333
12.3333
13.6667
16
9
12.3333
11.6667
8.33333
12.3333
12.3333
12.6667
9.66667
7
11
6.33333
7.33333
13
6.66667
9.33333
10.6667
8.33333
9
7.66667
9
6.33333
7
10.3333
10.3333
8.66667
12.6667
14.6667
9.66667
9.66667
8.66667
9.66667
6
4
10.6667
5
9
6
11.6667
6
8
7
8.33333
9
5.33333
5.33333
4.66667
6.33333
11
7
10.6667
6.33333
7.33333
13.6667
8.33333
6.33333
4.66667
4.66667
8.66667
6
10.6667
8.66667
10.6667
6.33333
10.6667
6.33333
8
7
7
4.66667
3.66667
6.66667
12.6667
11
9
6.33333
7.33333
8
7
8.33333
9.33333
8.33333
9.66667
6.66667
6.66667
11
7
8.66667
9
9.33333
10.3333
9.66667
8.33333
7.33333
11.6667
9
9.33333
7.66667
8
9.66667
8.33333
7.66667
12.6667
11.3333
7
9
6.66667
7.33333
10
6.66667
8.33333
5
10.3333
6.66667
12.3333
6
12
10
10
9.33333
9.33333
9.33333
9
7
9
7.66667
6
8.66667
8.66667
12.6667
10
10.6667
6
6.66667
6
4.66667
8.33333
15
9.66667
13
14
11.3333
7.33333
8.66667
10.6667
8
9.33333
7.66667
9.66667
12.3333
7.33333
6.33333
5.66667
5
5.33333
5
3.66667
5.66667
8.66667
9.33333
5.33333
10
8.33333
8.66667
6
6.66667
6.33333
3.66667
13
4.33333
4.33333
4
6.33333
4
3
1
5.66667
3.33333
4.66667
3.33333
5
6
6.33333
7
7.33333
5.33333
6
4.66667
6
6.33333
7.33333
8.66667
5.33333
3
4.33333
5
10
7.66667
7.66667
7
8.33333
7.33333
7.66667
6.66667
3.66667
7.33333
5
4.66667
8.33333
5.66667
9.33333
4.33333
5
5.66667
5.33333
9
8.66667
9.66667
8.33333
8.66667
5.66667
6.33333
8.66667
6
7.33333
14
7.33333
5.33333
8.33333
11
5.66667
9.66667
6
6.33333
7.66667
7.66667
7.33333
7
12.6667
9
9.66667
12.6667
9
7.33333
7.66667
8.33333
7
7.66667
5.33333
7
7.66667
12.6667
8.33333
10.6667
6
9
9
7
8.33333
11.3333
12.6667
7.33333
7
15.3333
8
9.33333
6.33333
9.33333
10.3333
13
8.66667
10.3333
6
5.33333
7.66667
6.33333
6
9.66667
9.66667
10.3333
13
5.66667
9.33333
10.6667
8
10.3333
10.6667
8.33333
10.3333
8.66667
8.66667
7.33333
7.66667
8.66667
7.33333
6.33333
8.33333
6
5
10
13.6667
7.33333
10
7.33333
12
9
10.6667
9.33333
8
8.66667
9.33333
16.6667
5.66667
11.3333
9.66667
6
9.66667
9.33333
8.66667
6.33333
10.6667
10.3333
10
7.66667
6.66667
6.66667
4.66667
9.66667
10
8.66667
2.66667
6.66667
3.66667
8.33333
11.6667
8
9.33333
5
10.6667
9
4
10.3333
6.33333
9.66667
10
5.33333
10
7
11
8
11
9
8.66667
13.3333
10.6667
13
8.66667
11.3333
13.3333
13
13.3333
13
12.3333
9.66667
7
13
12.6667
15.6667
15
10
15.6667
13.6667
13.3333
14.6667
14.3333
11
13.6667
11
13
14.6667
10
16.6667
12.3333
8
18
13
11.3333
11.6667
10.6667
6.66667
8.33333
13.6667
11.3333
11
13.6667
12.6667
10.3333
14.3333
11
11.3333
8.33333
8.66667
8
15.6667
15.3333
8.33333
10.6667
9.33333
11.3333
16.3333
11.6667
11.3333
9.33333
11
12.3333
16.6667
11
9
11
15.3333
9.33333
14.3333
10.3333
12
14.3333
10.3333
9
9.33333
19.3333
11
9.33333
5.66667
7.66667
13
7.66667
12
11.3333
8.66667
10
5.33333
9
14
8.66667
7.66667
6.33333
5.66667
8.33333
7
8
4.66667
11.6667
9
6.66667
8
11.3333
13.6667
11.6667
9
10.3333
11.3333
11.6667
12
12.3333
11.6667
8.66667
12
10.6667
6
9.33333
10
10.6667
10.6667
6.33333
11.3333
8.33333
8.33333
8.66667
12.3333
9.66667
10.3333
7.66667
14
10.3333
14.3333
10
9.33333
8.33333
11
12.6667
8.66667
11.3333
9
13.6667
12.3333
6
11.6667
8
9.66667
9.33333
13.3333
12
8.33333
7
8.66667
9.33333
11.3333
14.3333
9
6.66667
12.6667
11
9.66667
8
7.33333
14.3333
9.33333
11.6667
13
7.66667
5.33333
9
5
10
6.33333
7.66667
7.66667
6.66667
9.66667
5
8.66667
5
4.66667
4
2.33333
6
9
9
6.66667
6
7
5.33333
9.33333
9.33333
12
5.66667
9.66667
10.3333
6
5.33333
10
6.66667
9
7.33333
8
5
7.66667
12
6.66667
7
3.33333
6.66667
7.33333
9.33333
8.66667
5
6.66667
7
4.33333
7.66667
4.66667
6.66667
8.66667
7
8.33333
10
9.33333
6
10.3333
9
5
7
8.66667
10.6667
6.33333
10.3333
8.66667
11.6667
5.66667
6.33333
8
6.33333
10
9.66667
4.33333
9.66667
10.3333
8
6
11.6667
6
6
10.6667
6.33333
6.33333
8.66667
6
8
7.66667
7.66667
11.6667
9.33333
8.66667
8
4.33333
9.33333
5
3.33333
3.33333
6.66667
9.33333
7
7.33333
6.66667
5.66667
6
6
8.33333
8
8
4.66667
10.3333
8.33333
4.66667
7.66667
8.66667
6.33333
7.33333
10
4
12
4
7
7
8.66667
6.33333
10.6667
9
12.3333
9.33333
6
11.3333
9.66667
7.66667
9.66667
8.66667
12.6667
11
11.3333
10
11.6667
5.33333
8
9
15
8
6.66667
4
9.33333
3.66667
8.66667
6.66667
4
6
4.66667
2.66667
9
6.66667
8.66667
12
10.3333
7
7.33333
7.33333
9.33333
8
8.33333
11.3333
12
9.66667
7
6.66667
5.33333
6.66667
10.6667
6.33333
10
10
11
14
8
10
11.6667
9.66667
10.6667
12
10.6667
10
11
5.33333
10
7.33333
9.66667
13.3333
9.33333
9.66667
9.66667
11
12
10
8.33333
10
15
12.3333
11
9
7
11.6667
14
10.3333
16.3333
12.3333
16.3333
14
14.6667
10.3333
9.66667
16.3333
13.6667
15.3333
19.6667
13.3333
16.6667
13.6667
11
17.3333
12.6667
13.3333
18
11.3333
19.6667
13.3333
12
15
12.3333
12.3333
10.3333
13
12.3333
11.6667
14.6667
10.6667
10
12.3333
9.33333
11
18
13
6
9.66667
14
13.6667
13.3333
12.6667
12
15
12
8
14
10.3333
10.3333
11.6667
13
13.6667
13
12.6667
15.6667
15.3333
14
13.3333
15
13.6667
12.6667
12
13
12
10.6667
8.66667
6.66667
8.66667
14
12
11.3333
12.6667
19
11.6667
15
7.33333
15
9.33333
12.3333
16.3333
15
19.6667
10
11
12.3333
16.3333
11.6667
11
11.6667
12.6667
15
11
11.6667
7.33333
11.6667
10.3333
15.6667
7
10.6667
10.6667
10.3333
12.6667
7.66667
11.6667
13.6667
14.3333
6.66667
11.6667
13
13.3333
7
8.33333
12.6667
6.66667
8.66667
10
15.6667
10.3333
8.66667
6.66667
9
9.33333
12
13
9
12.6667
10.3333
9.66667
6
8.33333
9.66667
11.6667
5.33333
12.6667
6.33333
10
12.6667
11.6667
10.3333
12.6667
10.3333
8.66667
12
12
9
12.6667
14.6667
9
7
8.66667
11.3333
8.33333
12.3333
10.6667
8.33333
8.33333
10.3333
9.33333
5
9.33333
9.33333
8.66667
9.33333
8
9.33333
7
10
6.33333
11.3333
10.6667
9.66667
11.6667
9
9.66667
5.66667
12.3333
7.66667
9.66667
11.3333
11.3333
9
13
13.3333
12.3333
14.3333
12
8.33333
10
10
11
15.6667
11.6667
11.6667
8.66667
11.3333
13
16.3333
16.3333
7.66667
7.66667
9.33333
14
11.3333
12.3333
9
14.3333
7.33333
9
7
5.33333
10.3333
13
7.33333
8
10.6667
10
12
12.6667
12.3333
15.3333
14.6667
12
3.33333
9.66667
14.3333
17.3333
17
10
10.6667
12
10
10
11.6667
8.33333
11
7.33333
10.3333
11.6667
12.3333
10.3333
10.3333
8.33333
9.66667
6.33333
9.33333
14
13
10.6667
14
7.66667
9.33333
7.33333
6.66667
10.6667
13.3333
14.3333
13.6667
14.3333
8.66667
11.6667
13
7.33333
11.6667
9.33333
15
13
17.3333
15
14
13.3333
8.33333
15.3333
13.6667
15
15
16.3333
13.6667
17
15
13.3333
10
12.3333
8.33333
15.6667
12.3333
9.66667
14.6667
10.6667
15
12
14.3333
7.66667
13
11
13
14
9.66667
13
9.33333
14
12.6667
11.6667
10.3333
8.33333
14.6667
10
14.6667
11
11
16.3333
17.6667
14.3333
10.6667
11.3333
14.6667
11.3333
15.6667
9.33333
13
10.6667
10
11
10.6667
13.3333
9.66667
11.3333
9
5.66667
7
12.3333
11
12
6
5.66667
6.66667
12.6667
9.66667
13
20.3333
10.3333
14.3333
7.66667
11.6667
12
9.66667
12.6667
8.33333
6.66667
14.6667
8
11
19
10.3333
11
16.3333
12.6667
13.3333
9
13
9.33333
11
15.3333
10.6667
8.33333
16.6667
14.3333
15.3333
15.6667
10.3333
8.33333
6
11.3333
7.33333
9
8.33333
12.6667
10
12.6667
9.66667
5.66667
22.6667
8.66667
8.66667
9
11
10.3333
11
12
15
9
12.6667
13.3333
14
9.33333
16.3333
8.66667
12
8
13
8.33333
6.33333
8
5.33333
4.66667
12.6667
8.66667
11
8.66667
12.3333
7
13.3333
9.33333
6
9.66667
6.66667
8.66667
14.3333
14.3333
12
12
7.66667
7.66667
9.33333
6.33333
13.6667
5
6
7.66667
4.33333
6.66667
9.66667
6.33333
10.6667
10
9.66667
6.66667
10.3333
10.3333
8.66667
12
8.66667
10
10.3333
9.66667
8
11
7.33333
7.33333
9
12.3333
11
7.66667
6
5.66667
6.66667
13.6667
18.3333
16
17.3333
8.66667
10
7.33333
12.3333
12.6667
6.33333
15.3333
13.3333
7.33333
13
8.66667
9.66667
12.6667
10
11.6667
8.66667
12.3333
11.3333
8.66667
10
11.6667
9
11.6667
10.3333
11.6667
5
9
5.66667
7.66667
6.33333
6
9.66667
6.33333
9.33333
8
6
7.66667
10.6667
10.6667
11
12.6667
16
14
7
7
7
11.3333
9
9
11
7.33333
10.6667
5.66667
9
9.66667
7.66667
8.66667
10.3333
7.33333
14.3333
4.33333
8.66667
9.66667
9
12
7.66667
11
10.3333
9.33333
5
11
9
8.33333
13
14.3333
8
13.3333
5.33333
10
7
5.66667
8.33333
15.3333
6.33333
9.33333
10
9.66667
9.66667
6.66667
8.66667
6.66667
6.33333
6.66667
10.6667
9
8
9.66667
17
7.66667
10.3333
9.66667
9.33333
10
13.3333
11.6667
9.33333
7
11
8.33333
8
8.33333
6
16.3333
12
10.6667
9
9.66667
11.3333
8.66667
12.6667
8
8.66667
7
13
9.66667
8
7.66667
7.33333
10.6667
6.66667
10.6667
14.3333
11
11.6667
9.66667
11.3333
11.3333
12.3333
8.66667
7.33333
8
7.66667
9.66667
9.66667
9.66667
13.3333
10.6667
7.66667
12.3333
13.3333
13
12.6667
7
12
12
8.33333
12.6667
8
9.66667
11.6667
10
5.33333
9.33333
14
13
9.66667
10.6667
11.3333
11.3333
21
11
6.66667
13
9.33333
8.66667
10.3333
12.3333
8.66667
11.3333
11
7.33333
8.66667
10
10.3333
12.3333
12.6667
8
12
14.6667
10.6667
13
10.3333
9
12.3333
9.33333
15
12.3333
12
9.33333
12
9
8.33333
9.66667
8.66667
9.66667
11.6667
8.33333
13
10.3333
8
10.3333
7.66667
10
9
9.66667
8.66667
11.3333
9.66667
9
8.66667
14
10.3333
9.66667
9.66667
9
10
15.3333
9.66667
11.6667
10.6667
11
9
10.3333
11.3333
10.6667
12
14
10.6667
9
8
11.6667
7
11.6667
10
17
7
9.33333
8.66667
7.33333
6.66667
9.66667
15
6
7
10
10
8
11
9
13.3333
10.3333
12.6667
10.6667
11
9.33333
7
9
7
9
13.3333
12
11.3333
11
12.6667
15
9.66667
14.6667
6.66667
9.66667
8.33333
9.66667
6.33333
5
8
8.33333
10.3333
10.6667
13.3333
10
10
8.66667
8
6.66667
12.6667
5.66667
7.66667
10.3333
10.3333
9.33333
12
8.66667
6.33333
13.6667
8
8.66667
7
8.66667
9
11.3333
8
4.33333
7.66667
8.33333
9.66667
10.3333
7.33333
11.3333
10
14.3333
10
7.33333
9.33333
15.6667
7
11.6667
7.33333
9.33333
11.3333
12.6667
12.6667
8.66667
8.33333
10
4.33333
8.33333
14
14
12
8
6
14
8.66667
9
12.3333
8.66667
8.33333
11
7
10.3333
15
11
9
8
6.66667
8.33333
10.3333
9.66667
5.66667
3.33333
10.3333
9
12.3333
10.6667
9.66667
9.66667
11.6667
8.66667
9.33333
17.6667
10
7.66667
16.3333
10
9.33333
12.6667
11.6667
11.3333
9
7.66667
10.6667
7
7
7
8.33333
10.6667
12.3333
11.6667
9.33333
9
8.66667
8
7.66667
8.33333
11.6667
12.3333
8.33333
5.33333
6.66667
7
9
7.66667
10.3333
13.3333
10
12
8.66667
10.3333
8
11.3333
9
9.33333
6.33333
11
14
11.6667
5.66667
7.33333
9
8
9.66667
7.66667
7.66667
10.6667
12.6667
11
12
10.3333
11.6667
9.33333
12
8.33333
12.6667
8.33333
11.3333
8
6.33333
13
8.33333
9.33333
9.66667
13.3333
9.66667
7.33333
9.66667
10.3333
7.66667
11.3333
11
12
6.33333
9.33333
7.33333
4
11
10.6667
7.66667
5.66667
8.33333
11.6667
12
7.33333
11.3333
10
6.66667
5.66667
8.33333
12.6667
12.6667
4.33333
8
9.66667
9.33333
9.66667
14.3333
14
7.33333
8.33333
8.66667
8.66667
7.66667
5
9
9.66667
8.66667
12.6667
16.6667
8.33333
10.3333
6.33333
6.33333
9.66667
10.6667
13.3333
8.66667
12.3333
12
7.33333
10.3333
10
9.33333
12.6667
11
9.66667
16.6667
12.3333
8.66667
9.66667
13.3333
8.33333
10.6667
8.66667
6.66667
6.33333
10
13.6667
10.3333
8
7.33333
13.6667
12.3333
14.6667
9
11.6667
16
12.3333
8
14
14
14.6667
16.3333
14
16
14
10.6667
18
13.6667
13
10
5.66667
13.6667
5.33333
10.3333
6.66667
13
12
11.3333
11.6667
21
11.3333
11.6667
13.6667
11
9.66667
13.6667
9.33333
12.6667
10.6667
12.6667
12.3333
12
13
13
7
10.6667
13
9.66667
10.6667
15
6.66667
9.66667
10
8
12.3333
13
11.3333
9.33333
12.6667
9.33333
8.66667
9.33333
10.6667
12.6667
11.6667
13.6667
8.66667
7.33333
11.6667
10
12
13.6667
9
14
13.6667
9.66667
7.66667
7
6.33333
7.33333
6.66667
13.3333
15.6667
10.3333
8.33333
10
8
11.6667
11
8
5.33333
7.66667
11.3333
10.3333
10
5.33333
9.33333
11
8
10.3333
8.33333
10
6
9.66667
6.66667
11
8
10.3333
10.6667
5
9.66667
7.33333
6.33333
9.33333
10
6.66667
5
5.66667
7.33333
8.66667
8.33333
11.3333
5.33333
10.3333
12
4.33333
5.33333
5.66667
5.66667
6.66667
3.66667
4.66667
6
10.3333
11
4.66667
9
5.66667
4
13
8.33333
9
6
7.66667
6.33333
4.33333
5.33333
3
7.33333
7.66667
7
6
5.33333
4.33333
9.66667
6.33333
9.33333
6.33333
7.33333
11.6667
5.66667
3.66667
7.33333
7
8.33333
11.3333
8
4.66667
7.33333
6.66667
9.33333
8
5
7.33333
4
5.33333
8
7.66667
7.66667
9.33333
7.33333
9.33333
12
10
6.33333
9.66667
7.66667
6.66667
7.66667
7.66667
9.66667
5.33333
8
7
16.3333
11
4.66667
9.33333
8.66667
7.33333
8.33333
7
10.6667
10
7.33333
11
9.66667
9.33333
6
8
13
6
9
9
10
11.3333
7.33333
9.66667
4
9
6.66667
9
11.3333
4.66667
7.33333
10.3333
13.3333
12
11
10.6667
10.6667
6.33333
8.33333
5.66667
6.33333
8.33333
10.3333
9.33333
6.66667
8
10.3333
9
6.66667
12
8.66667
5
6.66667
5.33333
6.33333
6.33333
11
6.66667
4.33333
9.33333
5
7.33333
7.66667
7.66667
10
8
11.6667
10
12
10.6667
6.33333
8.66667
15.6667
14
11
9.66667
10
7
10.3333
7.33333
7
10.3333
10
5
9
9
9
10
9.66667
8
9.33333
7.66667
7.33333
7
5.66667
7.66667
8
8.66667
7.66667
5.66667
13
10.6667
10
7
6.66667
10.3333
12.6667
13
11
13.6667
7
10.3333
12.6667
7
8.33333
11.3333
12.6667
11
9.66667
11
6.66667
4.66667
9.66667
7
7.66667
13.6667
10
7.66667
7.33333
14.6667
11
12
9
10.3333
9.66667
8.66667
10.6667
7
7.33333
13.3333
9.66667
16.6667
11
10.6667
15.3333
11.3333
11
9
11.3333
6.66667
10.6667
9
14
14
9
10.3333
13
12.6667
7
8
11
9
12.6667
5.66667
8.66667
7.66667
6.66667
6
6
11.3333
8.66667
13.6667
10
13.6667
11
16.6667
13
16
14
16
16.6667
13.3333
10
13.6667
13.3333
13.3333
12.6667
14.6667
7
15.3333
11
9.33333
9.66667
10.3333
10.3333
13
11
11.6667
9
11
7
13.3333
10.3333
8
12
13.3333
15.3333
7.33333
10.3333
9
9
9.66667
12
7.66667
7.33333
13
9.33333
15.6667
10.6667
9.66667
9
13.6667
13
10.3333
10
12
10.6667
9.66667
8.66667
10.6667
15.6667
9.66667
11.3333
14
7
10.6667
9.33333
12.3333
10
10
7.66667
9.33333
10.3333
11.6667
12
12.3333
16.6667
16
9.33333
8.33333
13.3333
10
12
10
13
16
11.3333
8.66667
13
11.6667
12.6667
12.6667
14.6667
13.3333
14.3333
14
16.3333
10.3333
12.3333
13
15
11.3333
14.6667
16
11
10
14.6667
8
8.66667
14.3333
12
13.6667
12.6667
15
19
16
9.33333
17.3333
11.3333
9
10
16.3333
11
11.3333
12.3333
16.3333
11.6667
11.3333
10.3333
9.66667
7.66667
10
13
14.3333
11
8.66667
10.6667
10.3333
7.33333
11
13.3333
9.33333
15.6667
13.6667
11
7.33333
12.6667
11
12.3333
16
12
8
15
10.6667
12.6667
11
9.66667
9.33333
7.66667
10.6667
8.33333
11.3333
10.6667
5.66667
7.66667
7.33333
16
9
8.66667
9.66667
13.3333
11.6667
7
11.6667
9
18
14
3.66667
14
8
11
13.6667
10.6667
15
13
8.33333
10.6667
9
9
6.33333
8
8
8.33333
10
8
12.6667
9.66667
9.33333
5.66667
9.66667
12.6667
9
7.33333
10
7
7
6.33333
10.6667
5
9
9.66667
10.6667
10
10.6667
11.3333
9
10.6667
8.66667
9
6.33333
12
9.66667
13.3333
9
9.33333
9.33333
5.66667
10.3333
9
11
8
5.33333
6.66667
10
10.6667
8.66667
10.6667
14.3333
9.33333
5.33333
11.3333
11.3333
8.66667
8.33333
7
11
6.66667
7.33333
7.33333
8.66667
10.3333
9
7
12
11
13
6.66667
11.6667
5.66667
8
10.6667
4
10
8
7
8
12
11.3333
7.66667
8
11
5.33333
7.66667
6.33333
4.33333
8.33333
7.66667
8.66667
9
11.3333
10.6667
14.6667
9.66667
10
6.66667
12
11
16.3333
16.6667
11
