# Supplementary material for: Conformational ensemble-dependent lipid recognition and segregation by prenylated intrinsically disordered regions in small GTPases
Source: Commun Biol. 2023 Nov 2;6:1111. doi: 10.1038/s42003-023-05487-6 (PMC10622456; doi:10.1038/s42003-023-05487-6)
Supplement: Supplementary file 5 — Supplementary Data 3 [file 42003_2023_5487_MOESM5_ESM.zip › vdW_Analysis/Rheb_HB_perPept_PS_Equilib.dat]

4.33333
7.66667
6
3.66667
5.33333
5
2
3.66667
5
1.66667
2
5.66667
3.66667
7
5.66667
3.33333
6.66667
7.33333
3.66667
6.33333
3.66667
4.33333
7
5.33333
6
2.66667
6.33333
5.66667
3
3.33333
2.66667
3.66667
1.33333
3.33333
2.33333
2.66667
3
5.33333
3
6
1.33333
3
3
5.33333
5
5.66667
4
4
4.66667
3.66667
5
4
2.66667
2.33333
4
3.66667
4
2.66667
3
3
4.66667
1
2.33333
3
1.33333
4
1
1.66667
2.33333
2.33333
3.33333
4.33333
3
1.33333
4.66667
4.33333
4
5.33333
1.66667
2
2.66667
5.66667
1.66667
3.66667
5.33333
2.33333
4
4.33333
1.33333
6
4
3.66667
7
4.66667
3.33333
4.33333
3.33333
3.66667
2.33333
1.33333
4.66667
1.33333
4.66667
3.33333
2
0.666667
4.33333
2.66667
2
4
2.33333
4.33333
4
6
3
6
6.33333
4
4.66667
4.33333
5
8.33333
7
6.66667
4.33333
5
6
4.33333
3.66667
2.33333
4.33333
2.66667
6.66667
1.66667
5.33333
4
4.66667
3.33333
8.66667
3
8
7.66667
5.33333
12
7
4.33333
3.33333
4.33333
4.33333
3
5
4.33333
7
7
3.33333
5.33333
7
2.33333
5.33333
6.33333
1.33333
4.66667
3.66667
5
8.66667
9.33333
5
7.66667
6
5.33333
5
3.33333
4.33333
3.66667
3
5.66667
5.33333
5
2.66667
4
4.33333
3.66667
6
5.66667
5.66667
4
3.33333
1.33333
4
3.33333
6
6.33333
6.33333
4
6.66667
11.3333
5.33333
10
3.66667
5.33333
4
8
6
3.33333
5
6
6.66667
6.66667
7.33333
6.66667
5.66667
6.66667
3.33333
8
2.66667
2
6.33333
3
6
4
7
7
4
7
5.33333
2.66667
3.33333
3
4.66667
7
8.33333
6.33333
6.66667
7.33333
7
8
3
7.66667
6
9
7
6
6
4.33333
7.66667
5.66667
2.33333
6
5.33333
7
4.33333
9
5.33333
8.66667
10.3333
8.66667
8
9
9.33333
9.33333
9.66667
6.66667
8
10.3333
8
9
6.33333
6.33333
10.3333
8
11
5.33333
11
7
10
9
7.33333
6.66667
7.33333
5.33333
5.66667
3
5.33333
12.3333
4.33333
4.66667
5.33333
7.33333
2.66667
7.66667
5.33333
9.33333
4
8.33333
6.33333
7.66667
4.66667
7
3.33333
10
8.33333
6.33333
4.33333
6
6
8
3.66667
2.66667
7.33333
7
4.66667
5.33333
7.66667
6
6.33333
7.33333
4
8.66667
6
7.66667
5.66667
7.33333
1.33333
6
5.66667
2.66667
6
2
5.33333
4
7
6.66667
7
7.33333
4.66667
6
5.66667
5
8.66667
7.66667
5
4.66667
4.66667
5
5
3.66667
3.66667
6
4
4.66667
6.33333
6
4.66667
7
4.33333
3.66667
5.33333
7.33333
6.66667
3.66667
6.33333
2.33333
4.33333
2.33333
1.33333
5.66667
5.33333
6
5
7.33333
5.33333
2
3.66667
6.33333
5
3.66667
7.66667
7.33333
5
4.33333
1.66667
2
8
5
3.33333
3.66667
4
2.66667
4.66667
3.66667
3
2.66667
2
6
5.33333
5.33333
3
6
4.33333
2.33333
5.33333
4.33333
6.33333
5.33333
6.33333
3.33333
2.66667
1.33333
5.33333
6
6.33333
6
0.333333
4
5.33333
2.33333
6.33333
5
4
7.66667
4.66667
8
6
2.33333
4.33333
2
3
4
1.33333
5.33333
4
4.66667
3
4.66667
3.66667
3
2
3.33333
2.33333
4
5.33333
4
5.33333
4.33333
1
4.66667
1.33333
2.33333
4.33333
2.33333
2
3
2.66667
1.33333
3
1.33333
1.66667
1
1.33333
4.33333
0.333333
2.33333
2.66667
0.666667
0.333333
2
1.66667
1.33333
0.333333
3.66667
2
3
2.66667
3.33333
1
3.33333
2.66667
2.66667
2.33333
3.33333
3.66667
2.33333
1.33333
2.66667
1
0.333333
1.33333
2
2.33333
3.33333
1.33333
1.33333
5.33333
0
1
2.33333
3
2.33333
5.66667
1.33333
2.66667
4.33333
1.66667
1.66667
1
2
1
1.66667
2
0.333333
3.33333
1
0.666667
0.666667
0.666667
2.66667
2
0.666667
2.66667
4.66667
2.33333
3.66667
4.33333
1.66667
3
0.666667
3
0.666667
2.33333
3.33333
3
4
2
0.666667
0.666667
1.66667
2
8.66667
4.33333
3.66667
2
4.66667
6
4.33333
6
8
2.33333
4.33333
2.33333
5
5
5.33333
3
3
3.66667
2.33333
3.33333
4.33333
6.66667
3
3.66667
2
2
2.33333
2
1.66667
5
3
1
3
3
1.33333
3.33333
6
2.33333
5
3.66667
2
5
5.33333
3
0.666667
0
3.66667
3.33333
2.33333
1.33333
2
4.33333
1.33333
3
3.66667
5
3.66667
1.66667
1.66667
6
2.33333
4.33333
8
1.66667
2
4.66667
6
3
2.33333
4.33333
5.33333
6
10
6
6.33333
7
7.33333
3.33333
5.66667
5
5
5
9.33333
5
4.33333
3.33333
3
6.66667
5.66667
3
6.66667
5
7.33333
2.33333
4
5.33333
3.66667
3
4
5
6
6.33333
6
8.33333
6.66667
5.33333
4
2.33333
6.66667
4
1.66667
6
5.33333
7
5
8
6
9.33333
7.66667
11.6667
3.66667
10.3333
5.66667
6.33333
5
5.33333
5.33333
9.33333
8
4.66667
5.33333
8.33333
5
3.66667
5.66667
7.66667
4
3.66667
3
8.33333
5.33333
8.33333
7.33333
3.66667
2
6.66667
4.33333
2.33333
3.33333
6.33333
6
4
5.66667
5.66667
4
7
5.66667
3.33333
8.66667
5
5
10
5.66667
9.33333
5.33333
8
4.33333
4.33333
6.33333
8.66667
4
10
9.66667
6.33333
6.33333
4.33333
4.66667
2.66667
8.66667
9
5.33333
4
6.33333
8.66667
5
7
6.66667
4.33333
6
3.33333
8
1.66667
3
3
2.66667
4.33333
4.66667
5.33333
5.33333
2
3
2.66667
1.33333
1
1.33333
8.33333
8.66667
9.33333
9
6.33333
6.66667
7.66667
8.66667
6
7.33333
5
10
7.66667
4.33333
4
3.66667
5.33333
7.33333
4
5
5
3
6
8
8
5
2.66667
3.33333
4.66667
3.66667
6
4.33333
3.66667
5
7
2.66667
3.33333
3
2.66667
3.66667
4.33333
1.66667
4.66667
8.33333
8.33333
1.66667
5.66667
2.66667
5.66667
4
4.33333
5.33333
4.33333
2.66667
4.33333
3
5.33333
6
2.33333
5.66667
3.33333
2.66667
2
2.66667
2.33333
3.33333
1.33333
5.66667
3.66667
2.66667
6.66667
5.66667
2
1.66667
0.666667
1.66667
2
3.33333
1.33333
1.33333
1
1.33333
2
2.66667
2.33333
4
2.33333
1.66667
4
1.33333
3.66667
1
2
0.666667
2.33333
5
1.66667
4.33333
3.33333
4.33333
2
5.33333
3.66667
5.33333
3
4.66667
1.66667
4.66667
2.66667
4.33333
5.66667
5
3.66667
3
5.33333
4
3
3.33333
4
4.33333
2.33333
3.66667
2.33333
1.66667
5
2.33333
0.666667
2.33333
1.33333
3
1
2
1.33333
2
3.33333
2.66667
1.66667
2.33333
3.66667
1
2.33333
4.66667
6
3.66667
2.66667
5.66667
4.66667
3.33333
5
4.66667
2
5
3.66667
4
3.33333
4.33333
4.33333
4
2.33333
2
2
4.33333
4.33333
2.33333
5.33333
2.66667
5.66667
2.66667
1.33333
8.33333
3.33333
4.33333
4.66667
2.66667
5.66667
2.33333
3.66667
8
5.66667
6.66667
4.66667
3.33333
2.33333
4
2.66667
3.33333
1.66667
2.33333
2.66667
3
3.66667
2.33333
5.66667
3
4.33333
5
4
3.33333
7.33333
2.33333
5.66667
4.33333
5
4.33333
7
2.33333
3.66667
1
3.66667
3.66667
3.66667
3.66667
3
3
2
6.66667
4.33333
2
3.33333
3.66667
3
1
0.666667
5
5.33333
4.66667
0.666667
2.33333
1.33333
5.66667
4.66667
1.33333
2.33333
3
4
3
4.33333
3.66667
5.33333
3
2.33333
0.333333
2
3
4.66667
4.33333
6
1.33333
5.33333
3.33333
4
4.33333
1
1.33333
1.66667
2.33333
5
2.33333
4
4.33333
3.66667
1.33333
1.66667
1.66667
4
3
1.66667
3.66667
1.66667
3
1.66667
2
3.66667
3.33333
5.33333
3.33333
1.66667
4
6.66667
3.33333
3
2.66667
1.33333
4.66667
2
4
4
1.66667
2.33333
1.33333
4.66667
2
4.66667
1.66667
4.66667
7.33333
2.33333
2.33333
5.33333
4.66667
1.33333
2
5
1.33333
5
5
6
3.33333
5.33333
0.666667
5.33333
7.33333
1.33333
6.33333
4.66667
3.66667
4.66667
3.33333
2
3.66667
2.66667
6.33333
1.33333
5
5.66667
3.33333
4
4
5.66667
3
1.66667
1.66667
2
3.33333
2.66667
3.33333
4.66667
4
1.33333
2
2
1
2.33333
2
3.66667
2
4.66667
2.33333
0.333333
2.33333
5.33333
3.33333
1
3.66667
2
4
2
3.33333
2.33333
1
1.33333
3.33333
3
3.66667
3.66667
3
2
1.33333
3
2.66667
2.33333
2.33333
3.66667
0.666667
0.333333
1.33333
3.33333
1.33333
1
3
1
2
2
2.33333
2.66667
1.66667
6
3.66667
1.66667
3.33333
1
2.33333
2
1.33333
2.33333
3.66667
3.66667
2.33333
0.666667
2
2.66667
1.66667
3.66667
1.66667
3.33333
2.33333
3.66667
8
2
4.66667
4.33333
3
1.66667
1.33333
3.33333
4.33333
1.66667
3.66667
1.66667
1.66667
0.666667
2.33333
2.33333
2.33333
1
1.66667
2.66667
1.33333
1
0
2
1.66667
0
3.33333
2
2
2.66667
2.33333
0.666667
0.333333
4
1.33333
2.33333
3.33333
4
5
2.66667
4.66667
5.33333
2.33333
2
2.33333
0.666667
1
1.33333
2
3.66667
1.33333
4
1.33333
1.66667
4.33333
0.666667
2.66667
4.33333
2.33333
3.33333
2
3.33333
1.66667
2.33333
2.33333
2.66667
2.66667
4
2
4.66667
4.66667
3.33333
2
2.33333
2
2
2.66667
5
2.66667
3
1.33333
2
2.33333
2.33333
3
3.33333
4.33333
8
4.33333
3
3.66667
3
5
7.66667
2
4
4.33333
5.66667
3.66667
2.33333
5
6.33333
4.33333
0.333333
1.33333
1.33333
1.33333
2
3.33333
1.33333
1.66667
3.66667
0.666667
1
3.66667
2
1.66667
2.66667
2.66667
3.66667
2.33333
2.66667
1.33333
1.33333
2
2
2.33333
1
0.333333
0.666667
1.33333
2.33333
1.66667
2
4
0.666667
2.66667
2.66667
1.66667
0.333333
1.66667
4
2
0.333333
5
3
3.33333
1.66667
2.66667
5
4.33333
5
3.66667
8.33333
6
5
3.33333
1.33333
3.66667
5
2
3
3.33333
3
3
2
1.33333
2.66667
4.66667
3.66667
1.66667
3
2.33333
2
1
4.66667
7
5
3.33333
4.33333
5.33333
5.66667
2.66667
5.66667
7.33333
2.33333
3.33333
6.66667
2.33333
4.33333
2.33333
2.33333
1.66667
2.33333
2
3.66667
3
1.33333
1.66667
1.66667
1.33333
1.33333
4.33333
4
1
0
3.66667
3.33333
2.33333
8
7.33333
5
3.33333
5.33333
7.33333
5
6.66667
4
3.66667
4.66667
3.66667
3.33333
3.33333
4.66667
2.33333
5.66667
2.66667
1.33333
0.333333
3.33333
3.66667
7.66667
4.66667
3
6.66667
2.33333
3
5.33333
0
3.66667
4.33333
4
6.33333
5.33333
6
6.66667
5.66667
1.33333
7.33333
6.33333
3.33333
7
6.33333
3
3.66667
6
3.33333
3
3.33333
4.33333
4
2.66667
2.33333
2.66667
4.33333
3.66667
2.33333
7.33333
2.66667
2.66667
7
7.66667
5.66667
5.33333
5.66667
3.33333
5.66667
6.33333
7.33333
4
5
4.33333
7
4.66667
7.33333
5.66667
3.33333
6.33333
4.66667
4
7
3
1.66667
6
7
2.33333
5.66667
3
2.33333
3.66667
5.66667
2
6.66667
1.33333
2
2
7.66667
5
3.66667
2.66667
10
5
6
1.66667
3.66667
4.33333
2.33333
1.33333
3.66667
0.666667
1.66667
2.33333
1.66667
3
1.66667
4.66667
3.66667
4
4.33333
5
2
4
5.33333
2.66667
4.66667
4
2.33333
6
4.66667
5.66667
5
6
3
5.33333
8.33333
2.66667
2.66667
3.66667
2
6.66667
3
4
6
8.33333
4
3.66667
2.33333
4
3
4
7
5.33333
4
5.66667
5
6.33333
5.33333
5
3.66667
4
3.33333
5.66667
4.33333
3
6.33333
5.33333
7.66667
7.33333
8.33333
6.33333
8.66667
6
8.66667
8.66667
7
5
4.66667
6.66667
3.66667
3.33333
4.33333
6.66667
6
6.33333
3.66667
6.66667
7.33333
3
4
4
4
4.66667
6.66667
4.33333
2.33333
6.33333
5.66667
4.66667
7
4
5.66667
6.66667
6.33333
6
5
4.66667
4.66667
5.66667
6.66667
7.66667
2.33333
7
6.66667
4
2
7.33333
3.33333
5.66667
6
2.66667
5.66667
6
6.66667
9
7.33333
5.66667
6
3.33333
8
4.66667
9.33333
5.66667
3.33333
5.33333
5
4.66667
6.66667
7.33333
9.66667
4
6
5
5.66667
7
6
5.66667
4.66667
5.33333
8
9.33333
10
5.66667
6
7
3.33333
6.66667
5
3
6
5.66667
7.33333
8.33333
6.33333
7.33333
8
5.66667
7
9.66667
2
10
8.33333
5.66667
3
9
8.33333
6.33333
8
4.66667
5.33333
4.33333
4.66667
4.33333
6.33333
4
2
2.33333
2.33333
1.66667
2.66667
4
2.66667
3
1
7
6
4
2
5.66667
4
3.33333
5.33333
3.33333
1.33333
2.66667
2.33333
8.33333
1.66667
4
6
4.66667
5.33333
2.33333
3
3
4.33333
3.66667
2
3.66667
1.66667
4.66667
4.66667
5.33333
5.66667
4.66667
5.33333
1
6.66667
5
1.33333
4.33333
5.33333
3.33333
4.66667
7
5
5.33333
4.33333
4
2
3.66667
5.33333
3
5.33333
5.66667
6.33333
7.66667
5.66667
2
6.33333
3.66667
2.33333
6.66667
4.33333
6
4.33333
3
2
2.66667
4.33333
2.66667
3.66667
3.66667
5
8.66667
8.33333
9
4.33333
6.66667
7.66667
5.33333
4
3.33333
3
3
3.66667
2.33333
5.66667
5
10.3333
2.33333
4.66667
5.66667
4.66667
3.66667
3
6
3.33333
3
3
3.33333
3.66667
6
4.66667
5.33333
6.33333
4.33333
4.33333
0.666667
6.66667
2
3.33333
2.66667
2.66667
0.666667
2.66667
2.33333
4.33333
1.66667
2.66667
4.33333
1.66667
0.333333
3
2
3.66667
0.666667
0.666667
2.33333
2.33333
2.66667
2
1.33333
3.66667
2
0.333333
4
0.666667
2.66667
1.33333
3.66667
2.33333
3.66667
4
4
2
4
2.66667
5
6
1.66667
3.66667
4.66667
3.33333
1.66667
3.66667
1.33333
3
1.66667
2.33333
2.33333
1
0.333333
1.33333
6.66667
4
5.33333
3.66667
4
4.66667
3.33333
3.33333
2
3
1.66667
1.33333
3.66667
3.66667
1.66667
4.33333
2.33333
6
4.33333
4.33333
3.33333
3.33333
1.66667
3.66667
3.66667
2
2
3.66667
1.66667
2
2.66667
6
5.66667
5
9.33333
5.66667
2.66667
3.33333
3.66667
5.66667
6
9.66667
3.33333
5
4
3.66667
6
6.33333
5.66667
7.33333
4
3
8.66667
1
4.66667
4
5.33333
9
11.6667
10.3333
8.33333
1.33333
4
1.33333
5
3.33333
2.33333
8.66667
3
6.33333
4.33333
9.33333
10.6667
6
3.33333
6.66667
6.66667
7
10.6667
4.66667
6
4
5.33333
4.33333
6.66667
8
7
7
3.66667
6
9.33333
5
4
5.33333
3.33333
4.33333
5
5.33333
7.33333
9
8
6
8.66667
6
5.66667
7
7.33333
8.66667
6
4
6
4.66667
10
11
5.33333
5
8.33333
6
9.33333
6.33333
2.66667
5
5.66667
6.66667
3.33333
7.66667
7
8.33333
10
5
3.66667
6.66667
5
8
6.66667
6.33333
4.33333
2.66667
4.66667
6.66667
6
2.33333
7
4
4.66667
7.66667
4
6.33333
4
3
6
8
4.66667
3.66667
6.66667
6
6.66667
5.66667
5.33333
4
6
5.33333
7.33333
3
2.66667
6.33333
4.33333
3.66667
4.33333
4.33333
5.66667
7.66667
6
8.33333
6
7
8.33333
5
7.33333
5.66667
7
3.66667
3.33333
6.33333
3
5.66667
4.66667
3.66667
3.33333
4
4
4.33333
7.66667
1
4.66667
2
3
6
5
5.33333
3.66667
4.66667
3.66667
1
4
3
2
2.33333
8
2
6
1.66667
3.33333
5.33333
3
3.66667
3.66667
3.66667
3.33333
4
4.33333
7
4.33333
4.66667
2.33333
3
7.66667
6.33333
5.33333
2
4.66667
2.66667
3
5.33333
3.66667
7
4.66667
7.33333
4
4.33333
4.33333
2
4.33333
3
3
1.66667
7.33333
1.33333
2.33333
3.66667
2.66667
2.66667
3
4
6.66667
5.33333
3.66667
4
6
5.33333
4.66667
7
6.33333
6.66667
4.33333
6.33333
3.33333
4
5.33333
8
4.66667
1.33333
3.66667
7.33333
4
8
2.66667
4
5.33333
6
8.66667
6.66667
2
6
8.33333
7.66667
2.66667
3.66667
2.66667
1.33333
4.66667
4
2.33333
6
2.66667
4.66667
5.33333
5.66667
6
7
5
5
6.33333
2.33333
4
4
5
3
3.33333
4.66667
4.66667
2
7.66667
2.66667
3
6
1
2
2.66667
3.33333
5.66667
4.66667
4.66667
3.33333
5
4.33333
4
4
5.33333
6
7.33333
6.33333
5
6
5.66667
4.66667
6
6
5.33333
5
5.33333
9
6.33333
8.33333
6
9.33333
3.33333
3
5.33333
4.66667
1.66667
1.33333
1.33333
3.66667
2.33333
4
5.33333
3
8
4
4
3.66667
1.66667
2.33333
3.33333
5
5.66667
2.33333
3
6.66667
4.66667
4.33333
3.33333
5
5
2.66667
3.66667
5.66667
5
3
2
7
4.66667
2.33333
4.66667
8.33333
3
4
5
8.33333
7.33333
5
3.33333
4.66667
2.33333
5.66667
2.66667
5
7
3.33333
7.66667
6.66667
6
7
2.33333
6
4.66667
3.33333
2
3
4
1
2.66667
3.66667
3
5.66667
2
3.66667
2
1.33333
3.33333
5
4
2
2.33333
3.66667
4.33333
6.33333
4
2
3.66667
4
6
3
3
0.333333
2
4.33333
2.66667
2
1.33333
1.66667
1.66667
4
3.33333
1.66667
2.66667
2
3
3.66667
1
2.33333
4.66667
1
2.33333
1.66667
1.66667
1
1.66667
0
0.666667
2.66667
4.66667
2
4
3.66667
1.33333
0.666667
1.66667
2
2
2.33333
2
1.66667
3
3
1
0.333333
1.66667
0.666667
2.33333
0.666667
1.33333
4
1.33333
2.66667
2.33333
1.33333
2
3.66667
0.333333
4
4.66667
0.333333
2
1.33333
5
2.66667
3
1.33333
3.33333
2
4
3.66667
7.66667
4
2.66667
4.66667
2.66667
4.66667
4.33333
3.33333
5.66667
4
6.33333
1
4.33333
4.66667
5
2.66667
4.66667
2.33333
5
2
3.66667
5.33333
4
3
3.33333
2.33333
4
5
3
2
4.33333
4
2.66667
6.33333
1.66667
3
4.33333
3.33333
5
4
3.33333
2
3.66667
3.33333
3.33333
3.33333
1
4
3.33333
4.33333
3.33333
5.66667
10
5
2.33333
4
3.33333
1.66667
2.66667
4.33333
4.66667
5.66667
5.33333
3
6
4.33333
4.66667
7.66667
6
6
8.66667
8.33333
3.66667
6
6.66667
3
3.33333
3.33333
7.33333
2.66667
4.66667
2
3
4.33333
7
1.66667
4.66667
1.33333
4.33333
2.33333
3.33333
2
1
2.33333
3.33333
4.33333
7
4
2.66667
4.66667
5.66667
6
4.66667
9.66667
2.66667
3.33333
2.33333
2.33333
3.33333
3.33333
3.66667
6.33333
3
4.66667
4.33333
2.66667
4.66667
0.666667
3
3
2.33333
1
5
4.33333
3.33333
5.33333
3.66667
3
1.66667
2.33333
3.33333
