# Supplementary material for: Conformational ensemble-dependent lipid recognition and segregation by prenylated intrinsically disordered regions in small GTPases
Source: Commun Biol. 2023 Nov 2;6:1111. doi: 10.1038/s42003-023-05487-6 (PMC10622456; doi:10.1038/s42003-023-05487-6)
Supplement: Supplementary file 5 — Supplementary Data 3 [file 42003_2023_5487_MOESM5_ESM.zip › vdW_Analysis/RhoA_HB_perPept_PC_Equilib.dat]

15.6667
12.3333
12.3333
14
8.66667
11
12.3333
10.3333
11
11.3333
9
14.3333
14
16
10.3333
14.6667
9.66667
15
13.6667
12
13.3333
10.6667
11.3333
15.3333
18
18.3333
16.3333
14.6667
18.3333
12.6667
11.6667
15.3333
17
23
24
23
18.6667
19
17.6667
15.3333
17.3333
18.3333
16
13.6667
19.3333
15.6667
11.6667
13.6667
14.6667
21.3333
15
15.6667
5
12.6667
12.3333
14.3333
12.3333
15
14.6667
16
19
17.6667
16.3333
16.3333
15.3333
15
13
10.6667
12.3333
12
15.6667
14.3333
13.3333
8
13.6667
13
12.3333
10.6667
14
11.3333
15.6667
12
14.6667
11
17.3333
16.3333
16.3333
10.3333
18
19.6667
14.3333
14.3333
12.3333
11.6667
6.66667
19.6667
11.6667
12.6667
12.6667
12.3333
21
17
16.3333
12.6667
19
14
14
18.3333
18
16.6667
15
15.6667
11.3333
12
16.3333
16.3333
17
16.6667
13.3333
16
14
17
13
18.6667
13.6667
11
15.3333
10
15
15
12.6667
11.6667
17.6667
11.3333
12.6667
16.3333
18.3333
13
7.66667
9.66667
10.6667
10.3333
10.6667
10.6667
11
10
9.66667
12.3333
14.3333
17.3333
11.3333
13
12.6667
11.3333
15
10.6667
11
12
10.3333
8
8.66667
9
12.3333
8.33333
13.3333
6.33333
8.33333
8.66667
6
8.33333
8
10.6667
10
9
10.6667
18.6667
15.6667
9.33333
14.6667
11
7.66667
10
10.6667
8
10
13
9
5.33333
10.6667
9.66667
12
6.66667
11.3333
7.33333
14
13
8
13
11.6667
8.33333
14.3333
8.33333
11.3333
9
8.33333
9
13
15
13.6667
8.33333
12
10.6667
12
12
12.3333
7.66667
12.3333
11.3333
8.66667
11.3333
7.66667
13.6667
9.66667
11.3333
10.3333
12.3333
14.6667
15.6667
17.3333
21.6667
10.3333
13
13
14
12
13
14.6667
13
16.3333
14
10
10
13.6667
12
15.3333
7
9
10.3333
11
12.6667
10
16.3333
16.6667
10
14.3333
12.3333
16.6667
14.3333
9.66667
12.3333
10.6667
13.3333
7
10
7
12.6667
8.66667
8
8.66667
9.66667
10.6667
6.66667
8.33333
7.66667
11.3333
9.66667
7.66667
7.33333
11.3333
10.6667
14
8
10.3333
13.3333
10
10.6667
10.3333
13
10.6667
8
9.33333
8
10
6.66667
8.33333
11
15.3333
9.33333
10.6667
12.6667
17
14.6667
12.6667
9
9
8
14
7.33333
11
10
9.66667
11.6667
8.33333
12.6667
10.3333
10.6667
7.33333
10.6667
6.66667
9
12
12
7
14
7.33333
8.66667
10
13.3333
15.6667
10.6667
20.3333
11.6667
8
8.66667
15
11.3333
7.66667
10
11.6667
12.3333
10
7
6.66667
8.33333
7
7.66667
9.66667
10
6
9.33333
11
12
15
11.3333
9
11.3333
12
13
10.3333
8.33333
5.66667
10.3333
17.3333
10
7
11.3333
17.3333
9.33333
5.66667
12
11
15.6667
15.6667
9.33333
13
12
11.3333
10.6667
18.6667
9.66667
7.33333
6.66667
12.6667
13.3333
12.3333
12
12
13.3333
11
11.6667
13
14.6667
9.66667
9.33333
11.6667
9.33333
10.3333
9.66667
14.3333
9.66667
12.6667
10.6667
6.33333
12.6667
12.3333
16
11.3333
8.66667
12
12.3333
12.3333
14
11.3333
11
7
11
16
8.33333
15
14
11
15.3333
15.3333
9.66667
13.6667
12.6667
10.6667
11.3333
15.3333
11.3333
15.3333
11.6667
11
13
9
11
7.66667
10.6667
9.33333
5.66667
6.66667
4.66667
6.66667
7.66667
9.66667
8.33333
8.66667
8.33333
6.33333
7.33333
4.66667
4.66667
3.33333
8.33333
9.33333
9
9
13
5.33333
10.6667
5
6.33333
7.33333
6.66667
7.33333
11
7
8.33333
5
9.33333
3
7.66667
11.3333
7.33333
6.33333
10.6667
6.33333
5
10.3333
10.6667
6.66667
5.66667
5
5
6
4.66667
7.33333
6
13.6667
3
9.66667
10.3333
12.6667
8.33333
7.33333
7.33333
5
8.66667
8.66667
3
9.33333
6.33333
5
11
6.66667
9.66667
11
6
4.66667
9.33333
8
10.3333
7.66667
12.3333
9
6
11.6667
10
12.6667
12.6667
7.33333
7.33333
6.66667
8.33333
13
14.6667
15
11.3333
10
10.6667
6.33333
6.33333
8.66667
12.3333
11.3333
14.3333
11
11
11
10.3333
18.3333
10
10
5.33333
13
9.66667
8
9.33333
10.6667
12.3333
8
9.66667
10.6667
11.6667
10.3333
5.66667
12
11.3333
8.33333
10
11
5.33333
9.66667
4.33333
11.3333
6.66667
6.33333
4.66667
8
8.66667
14
13.6667
16.6667
7.33333
12.6667
12.6667
9
13.3333
9.66667
11
8
10.3333
11.6667
9.66667
7.33333
11.6667
7
12.3333
6
12
8.66667
13.3333
15
13.3333
8.66667
8
13
13.3333
9
13
17
13
8.33333
5.33333
9.33333
17
11.3333
14
9.33333
12.3333
7.33333
11.3333
7.66667
8.66667
14
5.33333
6.66667
9.33333
9.33333
6.33333
10.6667
14.6667
11
8.33333
6
11.3333
4.33333
6.33333
8
8.66667
10.3333
10.6667
10.6667
5.66667
15
12.6667
11.3333
10
11
10
13.3333
7.66667
8.66667
11.6667
6.33333
10.3333
6.33333
4.66667
8.33333
7.66667
5
7.33333
10
8.33333
8.66667
11.6667
5.33333
8.66667
4.66667
7.66667
5.66667
9
5.66667
9
7.33333
7.66667
9.66667
11.3333
5.33333
11
9.66667
8.33333
8
8.66667
6.66667
4.66667
6.66667
5.33333
9.33333
7
5.33333
14.3333
10.6667
9
6
8.33333
8
4.33333
11
9.33333
13.3333
13.3333
12.6667
6.33333
6.66667
3.33333
7.66667
2.66667
7
10.3333
6.66667
4.33333
5
8.33333
7.33333
7.66667
7
8
8
9.66667
7.33333
6.33333
3.66667
6
7.66667
7.66667
11.3333
10.6667
7.33333
11.3333
6.33333
9
7.33333
11.3333
10.3333
10.3333
11.6667
12.6667
13
11.6667
10.3333
8.33333
11
9
8.66667
12.3333
8
9
9.33333
21
12
14.6667
21.6667
19.3333
15.3333
14
10.3333
8.66667
8.66667
10.3333
7.66667
5.66667
12.6667
11
11
11.3333
10.6667
8
12.3333
16.3333
12.3333
11
7.66667
9.33333
8.33333
8.33333
8.66667
6
12.6667
7.66667
8.33333
12
8.33333
9.33333
7.33333
9.33333
10.6667
11.3333
11.3333
7.33333
8
9.33333
9.66667
12.3333
11
14.6667
13
9.66667
9.66667
8.66667
14.3333
6.33333
10.3333
16.3333
11.6667
13
13.3333
10.3333
11.3333
9.33333
11.6667
14
9.66667
15.3333
12.3333
15
17
12
14.6667
8.33333
18.6667
14
10.6667
15
7.33333
13
16.3333
12.3333
11.3333
13
7.33333
12.3333
15.3333
11
12.6667
15.6667
12.3333
13
11
11.3333
6.33333
15
13.3333
13.6667
8.66667
10.3333
13
9.33333
10
12.6667
9.33333
11.3333
16
13.6667
11
12
13.6667
15.3333
11
7
8
12
9
14.6667
4.66667
5.66667
11.3333
9
9
10
12.3333
12
8
9.33333
13.6667
10.3333
5.66667
8.66667
6.33333
5.66667
16.6667
12
17
11.3333
10.6667
8
11.3333
12.3333
18
12.3333
12.3333
12.3333
11.3333
12
9.33333
12.6667
14
13.6667
10.6667
8.33333
10.3333
8.33333
9.33333
8.33333
14
17.3333
16
13.6667
16
9
13.6667
14.3333
10.3333
8
14
12.6667
13.3333
11.6667
15
15.6667
9
12.3333
7.33333
10.6667
9.66667
11
15.6667
4.66667
13
9
6
7
7.66667
10
10.6667
9.33333
12.6667
11
9.33333
8
8.66667
8.66667
15.6667
7
8.66667
11.6667
10.6667
13
10
14
17
15.3333
7.66667
12.6667
8.33333
10
10
12.6667
10
9.66667
7.66667
13.3333
10.3333
7.66667
10.6667
10
14
9.33333
15
15.3333
9.33333
13
10
6.33333
5
7.33333
14.3333
14.3333
16
14.3333
6
6
6.33333
9.66667
9.33333
10.6667
7.66667
9
5.33333
8.66667
6.33333
5
9.33333
12
7
5.66667
13
6.66667
9.33333
7.33333
5.66667
6.66667
13.6667
9.66667
6.33333
15
16.6667
8
9.33333
6.66667
7.33333
6.66667
11.6667
14.3333
10.6667
6.66667
10
11.3333
8.66667
10.3333
15
10.6667
7.33333
12.3333
12
16
10.3333
13.3333
9.33333
13.3333
9
8.66667
7.66667
11
9.66667
13.3333
10.6667
5.66667
5
6.33333
10.6667
9.66667
9.66667
10
8
11
11.6667
9
13.6667
8
8.33333
10.6667
9
10.6667
7
7.66667
15.3333
14
12.3333
12.3333
11
10
15.6667
11
15
13.6667
9.66667
7.33333
11
14.6667
12
15.3333
10.6667
11.6667
14
9.33333
15.3333
11.3333
12.3333
9.33333
19.3333
11.6667
12.3333
11.6667
11.3333
12
10
14.6667
13.3333
10.3333
7.66667
8
8.33333
9.66667
9
12.3333
13
11.6667
11.3333
15
13.3333
11.3333
11.6667
10.6667
7
14
10.6667
13
16.6667
12.3333
13
15.6667
14.6667
10
14
10.6667
8.33333
10.6667
11
13.3333
10.6667
12.3333
12
13.6667
14.6667
10.3333
10.3333
7.33333
5.66667
10.3333
8.33333
3.66667
6.33333
10.3333
7.33333
5.66667
6.33333
9.33333
14.6667
9.66667
9
10.3333
14.6667
14.6667
10
10.6667
8
8.66667
10.3333
14
8.33333
10.6667
13.6667
10.6667
12.3333
11.6667
17
7.66667
10.6667
11.3333
11.6667
12.6667
10
12.3333
10.6667
9
12.3333
10.3333
10.3333
11
13.6667
11.3333
15.3333
12
8
9.33333
7
15.3333
10.6667
16
11.6667
7.66667
15
12.3333
12.6667
13
8.33333
11.3333
6.66667
11
10.6667
11.6667
16.3333
9
12.3333
12.3333
11
11.3333
20
10.3333
12
9.66667
11
12.3333
13.3333
10.3333
14.3333
8.33333
12.6667
10
15
10
10
12
13
8.33333
13
17
11.6667
6.66667
11.3333
12.6667
11
11.6667
9
16.3333
11
12
6.66667
5.33333
10
9.66667
9.33333
10
7.33333
6.66667
7.66667
9.33333
3.66667
12.6667
7
9.33333
7
5.66667
6.66667
6.66667
11
9.33333
10.3333
5
10.3333
7
7
11.3333
10
6.33333
4.66667
8.33333
12.6667
8.66667
9.33333
9
8
10.3333
8.33333
8
6.33333
7
8.66667
13
12.3333
9.33333
14.3333
15
9
12
8.33333
12.3333
6.66667
9
10
9
8
9.66667
9
8.33333
8.66667
11
5.33333
8
10
12.3333
12.6667
10
8.33333
12.6667
14
15.6667
16.3333
12.3333
11
14.6667
8.33333
5.33333
8.33333
11
11.3333
11
7.33333
8.66667
10
9.66667
9
6.66667
9.66667
6.66667
6.66667
12.6667
12.6667
11.3333
16.3333
9.33333
14
7
13
11.3333
9
12
9.66667
10.6667
14.3333
12.6667
11.6667
9
5.33333
14
16.6667
11.6667
10.3333
11.3333
11.3333
11
15.6667
10
7
8.66667
10
12
11.6667
7
8.33333
11
10.3333
7
8.33333
16.6667
13.6667
11
10.6667
9
11
11.3333
8.66667
14.6667
8.33333
5.66667
16
10.6667
8.66667
9
12.3333
13
11
11.3333
14
13
8.33333
13.3333
11.6667
10.3333
10.3333
10.3333
4.66667
11
9.66667
9.66667
11.6667
14.3333
11
13
11.3333
7.66667
10.3333
10.3333
6.66667
7.33333
8.33333
6.33333
9.33333
10
10.6667
10.6667
8
6.66667
12
7.33333
8
12
12.3333
10.3333
10.6667
10
9.66667
6
5
7.33333
4.66667
11.6667
6.33333
7.66667
11.6667
12.6667
10
15.6667
10.3333
13.3333
10
10.3333
14.6667
13.6667
9.33333
12
10
9.66667
12.6667
12
15.3333
13
13
11.3333
10.3333
8
10
9
10.6667
8.66667
9.33333
8.33333
10
9.33333
7.33333
8.66667
11.6667
10
10
5.66667
9
6.66667
13.3333
6.33333
6.33333
7.33333
7
6
11
7
13.6667
13.3333
7.66667
12.3333
5.33333
12.3333
12
9
10.6667
10.3333
5.33333
5.66667
14.3333
10.6667
16
11.6667
9.33333
10
14.3333
9.66667
12.3333
9.33333
11
12.6667
5.66667
11.3333
9
10.6667
7.33333
9.66667
8.33333
8.33333
5.66667
6.33333
10.3333
11.6667
7.66667
11.3333
12.6667
12.6667
6
8
14
10.3333
13.3333
10.6667
10.3333
12
10.3333
10.3333
11
7.33333
10.6667
7
9
12
13.3333
8.66667
12
10
7.33333
5.33333
9.66667
8
12
8
11
8.66667
6.33333
6.66667
5.66667
5.33333
9
9.66667
6.33333
9.33333
8
9
4
13.3333
8
6
4.33333
7
4
10
7.33333
9
6
7.33333
9
7.66667
6.66667
5.66667
6.66667
8.66667
4.66667
17
4.33333
8.66667
12.3333
5.33333
11.6667
8.33333
5.66667
6.33333
10.6667
10.6667
6.33333
10.3333
11.6667
9.33333
10.3333
10.3333
9.33333
10.3333
12.3333
9
8.33333
10.3333
5
9
7
10.3333
8
5.66667
8
10.3333
10
6.33333
6.33333
6.66667
8
4.66667
8
7.66667
7.66667
8.33333
9
10.6667
9.33333
11.6667
12
7.66667
12
9.33333
10
8.66667
12.3333
7.33333
9
5
13
7.66667
9.66667
10
10.3333
9
6.66667
5.66667
7.66667
6.66667
13.6667
8
7.33333
5.33333
9
6.33333
9
5
9.33333
11.3333
7.66667
8.66667
10
10
7.66667
10
11.3333
6.66667
6.66667
9.66667
8.33333
7.66667
11.6667
5.33333
8.66667
7.33333
6.66667
7
7
7
7.33333
10
11
5
4.66667
5.33333
4.33333
5
7.66667
4.66667
8.66667
8.66667
10.3333
7
8.66667
6.33333
5
5
6
11
13.6667
13
12.3333
8.66667
6
7.66667
4.66667
4
2.33333
4.66667
4
8.66667
4.33333
9
12.3333
8
9.33333
6
4
7.33333
3
9.66667
8.66667
8.66667
10.3333
9
10.3333
6.66667
4.66667
11.6667
4.33333
7.66667
6
4.33333
7
7.66667
7.33333
5
3.66667
7
6
2.33333
8
6
6
6
5
8.33333
8
5.66667
4.66667
6.33333
7
5.66667
9.33333
8
6.66667
7
5.66667
6.66667
3.66667
4.33333
4.66667
6.33333
8
6.66667
8.33333
10.6667
8.33333
9
10.3333
6.33333
9
9.66667
9.66667
9
5.66667
9.66667
7
7.33333
6.66667
6
7
7.33333
8.66667
6
8.33333
7.66667
6.33333
5.66667
5.66667
5
4
5
8.66667
5.33333
7.66667
5.66667
4.33333
3.66667
8
5
5.33333
7
9
11
6.66667
11.3333
5.33333
8
12.6667
8.33333
10
9.66667
6.66667
8.33333
13.6667
6.66667
7.66667
9.33333
6
7.66667
8.33333
4.33333
9
13.3333
4.66667
12.6667
11
7.33333
7.33333
9.33333
9.33333
11
4
11
12.3333
11
7.66667
7
7
7
7.33333
8.33333
9.33333
8.33333
7.33333
9
11.3333
10
14.6667
7.66667
8
9.66667
7.66667
12.3333
12.6667
7.66667
13
14.3333
9.66667
6.66667
8.33333
6.66667
7
10.3333
11.3333
6.66667
7.33333
12
11.3333
16.3333
7.66667
5
9.66667
11.6667
6
5.66667
9
10
7.66667
8.33333
6.66667
13.3333
5.33333
12.6667
9.66667
8
12.3333
6.66667
8.33333
7
9
9.33333
9
7.33333
9
6.33333
11.3333
11.6667
9
7
8.66667
8.66667
12
11.3333
13.6667
9
11.3333
8
9.66667
8.33333
9
9.66667
10
7.66667
11.6667
9.66667
10
12.6667
7.66667
10
13.6667
11.6667
9
16.6667
8
11
10
8.33333
8
13.3333
15.3333
12.6667
9.66667
6.66667
9
12.3333
12
12.6667
7
12
7.33333
8.66667
9.66667
9
14
10.3333
15
12.3333
11.3333
7.66667
16.3333
11.3333
8.33333
6
7.33333
6
4
9
10.3333
5.66667
6
7.33333
6.33333
7
8.66667
9.66667
8.33333
10.3333
10
4.66667
3.66667
9.33333
10.6667
5
11.3333
8.33333
8
8.33333
6.66667
5.66667
8
5.66667
7.66667
6
10.3333
5.66667
6
11.3333
5.33333
6
4.66667
7.66667
7.33333
6.33333
7
5.33333
4.33333
7.66667
8.33333
5
12
8.66667
12
11.3333
9
7
10
10.3333
11.3333
11
9
9.66667
7.66667
13
8.66667
7
10
11.6667
10.3333
7
7.33333
6.66667
6
10
9.33333
7
5.33333
5.66667
8
7.33333
7.33333
3.33333
7.66667
8.33333
5.33333
6.66667
4.66667
6.66667
9.33333
9
8.66667
8.66667
7.33333
5.33333
6.66667
13.3333
6.66667
8.33333
10.3333
8.33333
13.6667
16.3333
13
11
7.33333
14.3333
13.6667
8.66667
13.3333
12.3333
10.3333
13.3333
8
11.3333
8
13.3333
7.33333
6.33333
11
11
8.66667
5.66667
8
9
9.33333
8.66667
9
7.66667
11.3333
9.66667
8.33333
10.6667
8.66667
7.66667
11.6667
8.66667
9.66667
13.3333
11
11.6667
9.33333
6.33333
14.3333
8.33333
9.33333
8.33333
9.33333
9.66667
16.6667
6.33333
8
10
5
9
10.6667
12.3333
10.3333
11.6667
11.3333
10.6667
8.66667
9.66667
11
11
7
7
3
4.33333
6.66667
8
8.66667
13.3333
11.3333
10
5
12
12
13.3333
11.3333
10
9.66667
13.6667
7.66667
15
11
11.6667
12
13.6667
12.6667
10.6667
14.6667
13.3333
9.33333
11
12.6667
9
7
7.33333
14.3333
6
18
13.6667
11.3333
12.6667
10.3333
11.6667
11.6667
12
8
9.33333
10.6667
9.33333
13.3333
9
7.66667
12.6667
12
12.6667
10.6667
11.3333
9
7.66667
7.33333
6.66667
6.33333
5.66667
9.66667
9
8
6.66667
11.3333
12.3333
8.33333
7.33333
6
7.66667
9.33333
8
12.6667
11.3333
12.3333
11
8
10.3333
6
9.66667
11
11.3333
11
14.3333
11.3333
12.6667
11.6667
7
12
6
8.33333
14.6667
16.3333
12.3333
7.66667
6
8.33333
7.66667
10
10
12.6667
8.66667
10.3333
11
9.33333
11
11.3333
5
9.66667
10
5.66667
8
12
9.33333
12.6667
5.33333
14.3333
11.6667
8
3.33333
7.33333
5.66667
9.33333
7.66667
9.33333
6
5.66667
10.3333
8
4.66667
6.66667
6.66667
10.6667
7.33333
8.33333
9.66667
10.3333
12.6667
9.33333
6
10.3333
9
11
10.6667
9
10.3333
6.66667
13
16
9
10.6667
11.6667
10.3333
14.6667
9.66667
6.33333
10.3333
10.6667
9.33333
4
7
14
9.33333
5.33333
13.3333
10.6667
13
11.6667
10
10.6667
7
7.33333
7
5.33333
10
4.66667
8.33333
9
10.6667
8
5
8
10.6667
8.66667
9
12.3333
6.33333
6.33333
8
10.6667
8.33333
10.6667
7
9
9.66667
11.6667
9
12.3333
7
8
12.6667
9
11.3333
9
14.6667
10.6667
11
8.33333
10.6667
11.3333
9.66667
10.6667
11.3333
9
6
8.33333
12.6667
6.66667
10
4.66667
9.66667
6.33333
9.66667
9.66667
12
7.33333
8.66667
7.66667
10.6667
8
12.3333
11.6667
9.66667
11
9.66667
11.3333
7
10.3333
12.3333
9.33333
6.66667
5.66667
7
5.33333
8
4
7
7
6.66667
8.33333
4.33333
5
11.6667
11.6667
12.6667
7
8
6.33333
7.66667
6.33333
7.33333
10.6667
6.33333
9
6.66667
10
7.33333
8
13.6667
13
13.6667
11.6667
8.66667
10.6667
7.33333
5.33333
7.33333
8.33333
11.3333
8
12
12.3333
7.66667
10
15.6667
13
9
6
5
11
11.6667
11.6667
8.66667
7
6.33333
8
10
8.33333
11.6667
17.3333
14.6667
12.3333
15
7.33333
15.3333
15.6667
8.33333
10.6667
10
14
12.6667
9.66667
16
9.66667
16
7.33333
9.33333
14
10.3333
10.3333
8.33333
8
10
7.66667
12
8.33333
12.6667
8.66667
15
11.3333
12.6667
11
13.3333
9
11.6667
7.33333
13
10
14
12.6667
14
15.6667
13.3333
14.6667
9
14
9.66667
10.3333
12
15.6667
12.3333
13.3333
11
19
16.3333
14
11.6667
12
10
11.6667
16.6667
