# Supplementary material for: Conformational ensemble-dependent lipid recognition and segregation by prenylated intrinsically disordered regions in small GTPases
Source: Commun Biol. 2023 Nov 2;6:1111. doi: 10.1038/s42003-023-05487-6 (PMC10622456; doi:10.1038/s42003-023-05487-6)
Supplement: Supplementary file 5 — Supplementary Data 3 [file 42003_2023_5487_MOESM5_ESM.zip › vdW_Analysis/RhoA_HB_perPept_PS_Equilib.dat]

2.33333
4.33333
3.66667
3
3
7
2
4
3
6.33333
4.66667
4.33333
1
3
4.33333
2
3.33333
3.66667
8.33333
2.66667
3.33333
2.33333
2.66667
1.33333
2.66667
2.66667
4.66667
1
3.33333
0.333333
4
0.666667
0.666667
1.66667
0.666667
1
1
1.66667
6
0
3.33333
0.666667
0.666667
2
2
1.66667
2.33333
2.66667
5.33333
1.33333
2.66667
0.666667
3.66667
0.666667
2.66667
1
1.66667
3.33333
1.66667
2
2.33333
0.333333
1.66667
2.33333
2.33333
3.66667
3.33333
5
1.66667
3.33333
4
2.66667
3
2.66667
3.33333
3
6.66667
4.66667
3.33333
1
1.66667
3.33333
2.33333
8.66667
2.66667
2
4
3
4.66667
3.33333
4.33333
7.33333
4.66667
2.66667
1.66667
4
8
9
5
5.33333
3
0.333333
2.33333
1.66667
5.33333
3.66667
3.66667
1.66667
3.33333
2
1
4.33333
1
1.33333
2.66667
5.33333
4
2.33333
2.33333
4.33333
3.66667
3.33333
3.33333
2.66667
4.33333
4.33333
4.33333
4
3.33333
2.66667
4.33333
4.33333
3
4.33333
3
3.33333
4.66667
7
8.33333
7.66667
5.66667
5.33333
4
2.66667
1.66667
8.33333
10.3333
4
4.66667
2.66667
4
8
7
6
5.66667
9
8.66667
7.66667
9
8.66667
7.33333
11.6667
8.66667
10.3333
9
12
10.3333
10.3333
11.3333
10.6667
8
6.66667
7.33333
10.3333
9.66667
4.33333
8
7
6.33333
4
3.33333
6.66667
6.33333
10.3333
5
3.33333
7.33333
6
7
7.66667
8
11
7
9
4
10.3333
10.3333
6
6.66667
4.66667
4.66667
4.33333
3.66667
7.66667
3.66667
8.66667
8.33333
5
4
8
3.33333
7.66667
5
7.33333
7.33333
6.66667
3.33333
5
8.33333
5.66667
4.66667
6.66667
6.33333
5.33333
5.66667
3.33333
8
2.66667
3
5.66667
6
7.66667
3.33333
2
4.66667
5.66667
9.66667
4.33333
3.33333
4.33333
6.66667
2.33333
4.33333
4.33333
2.33333
9
5.66667
3
6.66667
7
4.33333
2.33333
5.33333
5
5
4
7
4.66667
5
5.66667
10
5
6.33333
3.66667
7.66667
7
8.33333
6.33333
11
7.33333
5.33333
8
9.33333
6.33333
6.33333
11.3333
4.33333
8.33333
6.33333
7
3.66667
3.66667
4.66667
7.33333
9.33333
11.3333
8.33333
7.66667
5.66667
5.33333
9
8
9
5.66667
9.33333
5.66667
3.33333
4
7.66667
1.33333
3.66667
9
7.33333
5.33333
8.33333
7
7
7.33333
3.33333
4.33333
5.33333
5.33333
8
5.66667
10
4.33333
5
8.66667
11.3333
4.66667
8.66667
5.33333
8.33333
9.66667
12.6667
4.33333
9.33333
5.33333
2.66667
4.66667
4
4
3.66667
4
6.33333
5.33333
5.33333
6
5
4.66667
5.33333
8
9.33333
7.66667
6
8.66667
6.33333
6.66667
6.33333
3.33333
4.33333
5.33333
3
3.66667
6.33333
5
9
4
5.33333
7
9
4
3.33333
2.66667
5.66667
7
6.66667
7
4.66667
5.33333
4
10
8
7
5
6.33333
5.66667
4.33333
3
4.66667
7.66667
7
6
3.33333
4.66667
5.66667
4.33333
5.66667
5.66667
5.33333
8
8.33333
7.66667
7.33333
2
3
4.33333
6
6
5.66667
5.33333
4.66667
4.66667
5.33333
2.66667
4.33333
7
6.66667
3.66667
8
10.6667
7.66667
9.66667
6.66667
4.66667
8.33333
8.66667
6.33333
4.66667
4.33333
10.3333
6
2.33333
4.33333
5.66667
4.33333
6.66667
2.66667
4.33333
4
6
6.33333
8
8
8.66667
9.66667
10.3333
10.6667
9.66667
8.33333
8
6.33333
7.66667
9
6.66667
11.6667
9
9
8.33333
8
9
11
11
4.66667
13
7.33333
9.33333
8
10
6.66667
6.33333
7
6
9.33333
6.66667
8
10
8.33333
6.33333
6.66667
10.3333
11.6667
7.66667
9.66667
7.66667
6.66667
5.66667
11
10
12.3333
8
10
9.33333
8
7.66667
8.66667
5
14.3333
7
7.66667
6.33333
8
7.33333
7.66667
5.33333
7
7.33333
10.6667
7
11
7.33333
8
6.66667
6.33333
12.3333
11.6667
6.33333
9.33333
5
11.3333
8
3.66667
9
5.66667
5.33333
7.66667
5
5.66667
2
4.33333
7.66667
3.33333
7.66667
4.33333
4.66667
10.6667
5
11.3333
9
10.3333
9
5
13.3333
5.66667
6.66667
6.33333
9
7.33333
5.33333
7.66667
6
3
8.33333
10.6667
9
7.33333
10.3333
13
7
6.33333
5
6
10.3333
7.66667
7.33333
5
5.66667
9.33333
10.3333
6.66667
8
5
7.66667
8
5.33333
4.66667
7
8.66667
9
5.33333
4
8.33333
7
5.33333
7
5.33333
5.66667
5
11.3333
6.33333
9.66667
7.33333
5
11.6667
10
6.66667
7.66667
13.3333
7.66667
3.66667
13
9.33333
9.33333
5.33333
5
8.33333
7.33333
6.66667
6.66667
7.33333
7.66667
5
8.66667
12.3333
4.66667
5.33333
8.33333
4.66667
6.66667
5
8.33333
4.33333
4.66667
6.66667
7.33333
10.6667
5
8.33333
6.66667
9.66667
5.66667
6.66667
6.66667
8
5
6
4.33333
7
8
6.33333
3.33333
5.66667
8.33333
7.66667
6.33333
1.66667
4.33333
8.33333
7
7.33333
6.66667
5
8.66667
11.6667
6
6
5.66667
6.66667
6.33333
8.33333
10.3333
4.33333
5.33333
3.33333
10.6667
7.66667
8.33333
9
9
8.33333
8.66667
7.33333
5.66667
5.33333
10
5.66667
4.33333
3.66667
3.66667
4.33333
5.33333
7
12.3333
11
11.6667
8
8
3.66667
7.66667
13
6.66667
7
6.33333
7.66667
6.66667
4.66667
7
4.66667
6.66667
6
6.33333
6.66667
3
5.33333
8.33333
8.33333
10
13.3333
6.33333
9.66667
13.3333
14
6.33333
10.6667
11
6
8.33333
5.33333
8
7.66667
9
8
11.6667
8.66667
8.66667
8
1.33333
4.66667
8.33333
7.33333
12
7.33333
5
6.66667
8
8.66667
7
7
6.66667
5.66667
3
3.66667
9
10.3333
7.66667
5
5.66667
10
5.33333
4.66667
5.33333
3.66667
7
3.33333
3.66667
10
8.33333
7.33333
8
6
7
6
6.66667
8.66667
8.33333
5
7
7.66667
5
4
6
5
8.33333
6.66667
7.66667
6.66667
5.33333
10.6667
5
3.33333
4.33333
4.66667
5.66667
7.33333
8.66667
6
3
3.66667
2.66667
8
6
4.33333
6.66667
4.66667
6.66667
3
6.66667
3.66667
6
4.33333
8.33333
5
7.33333
5.66667
5.33333
7
7.33333
10.6667
5.66667
3.33333
5.33333
6.66667
6
6.33333
10
5.33333
1.33333
8.66667
3.33333
3
5
11
5.33333
4.33333
5.33333
3.33333
4.33333
3.66667
6.66667
5.33333
5
4.66667
6
4
6.33333
6.33333
8.66667
5
4
8.33333
2.33333
2.33333
4
3.33333
3.66667
3.66667
2
7
6
9.66667
5
8
4
6.66667
3.66667
3
3.66667
4.66667
8.66667
8.66667
6.66667
9
13.3333
2
8.66667
6.33333
6
6.33333
8.66667
7.66667
6
5.33333
7.66667
7.66667
8.33333
10.6667
10
6.33333
10
7
10
4
2.33333
5
5.66667
6.66667
9.66667
8.33333
3.33333
2.33333
3.33333
6.33333
5.66667
4.66667
9.33333
2.33333
5
6.66667
8.33333
10.6667
8
8.33333
5.66667
8.33333
6.33333
3.66667
2
3.33333
8.33333
7.66667
13.3333
6
4.66667
4
5
2.66667
4
3.33333
2
2
7
4.33333
10.3333
8
7.33333
9.66667
7.33333
7
11.6667
4
8.33333
8
11.6667
8.66667
6.66667
7.33333
4
6
10.3333
10.6667
5.66667
7.33333
6.33333
8.33333
9.33333
3.33333
4.66667
3.66667
4
7.33333
1.66667
2
7
4
7.33333
7.33333
9
9.66667
8.66667
10.3333
9.33333
6.33333
6.33333
9
5.33333
7
4.33333
5.66667
6
7.33333
3
5.33333
8
10.6667
8.66667
8.33333
5
7.33333
7
10.6667
10.6667
6.66667
14
8.66667
12
10.6667
11.3333
6
7
9.66667
5
11.6667
7
5
6.66667
10.3333
9
6.66667
10.3333
5
7.66667
9
5.66667
7.33333
8.66667
7
6.33333
5.66667
6
9
12.3333
12
12.6667
6.66667
9.33333
8.33333
3.33333
6.66667
9.33333
7
7.66667
3.66667
7
3.66667
8.66667
6
10.3333
7.33333
8.33333
4.33333
9.33333
4
8.33333
7.66667
5.66667
6.66667
8
7
8
10.6667
5.33333
5
10.3333
5.33333
5.33333
6.66667
9
7.33333
7.66667
9.66667
7
5.66667
10.3333
11.6667
10
9.66667
8.66667
4.66667
4.66667
9.66667
9.33333
5
5
4.33333
6.33333
3.66667
8.66667
6.33333
6.33333
5
3.66667
7.66667
11.3333
5.66667
8
7.66667
6.33333
7.33333
6.33333
4
1.33333
6.33333
4.66667
7.66667
7
3.66667
2.33333
4
2.33333
5
8.66667
9.66667
8
6.33333
4.66667
4
5
6
9.33333
5.33333
8
6.33333
7
7.66667
4
3.33333
2.33333
3.33333
4
7.33333
5.33333
5.33333
5.66667
4.33333
5
4
11.3333
4.33333
7
3
6.33333
4.33333
3
5.66667
3.66667
6.33333
4
5
6
5.33333
5
9.33333
8
8.33333
10.3333
9
9.33333
11.6667
9
8.66667
5.33333
5.66667
6.66667
8
10.6667
5.33333
9.66667
5.66667
5
6.33333
6.33333
7.33333
2.66667
5.66667
5.66667
9
4.33333
6
10
3.66667
2.33333
10.3333
1.66667
6
6
5
6.33333
8
8.33333
8
9
8.66667
7.33333
6
7.33333
6.33333
9.66667
6.33333
6
6
5.66667
8
5.66667
5
2.33333
9.33333
11
10.6667
9.66667
6
6.66667
6
3.33333
8
4.66667
7
7
5.66667
4
7.66667
4.33333
8.33333
12.3333
2.66667
4
6
9
6.66667
15.6667
5
6
5.66667
5.33333
10
8.66667
7.33333
6.33333
6.33333
7.33333
5
8.33333
11
5.33333
5.66667
3.33333
7.33333
6.66667
8.33333
8
10
6.33333
12
9
9.33333
8.33333
10
4.33333
9.33333
12.3333
12
13
6.66667
11.6667
13.3333
9.33333
11.3333
6
8.66667
7
10.3333
6.33333
10.3333
9.66667
7
8.33333
10.6667
15.3333
10.3333
6
9
10
12.6667
9.66667
12
7
8
9.33333
12
9
6.33333
5.33333
6.33333
5.33333
7.66667
6.33333
7
5
9
11.6667
6.33333
6.66667
10.6667
4.33333
5
5
11.3333
4.66667
9.33333
13.3333
8
5.66667
3.66667
5.33333
5.66667
8
4.33333
4.33333
5.66667
4.66667
4
7
6
6.66667
6.33333
4.66667
8
8
7.33333
8.33333
11.3333
7.66667
6.33333
8.33333
10.6667
9.66667
8.66667
11
8.33333
6.33333
10.6667
4.33333
4.33333
7.66667
8.66667
5.33333
7.66667
3.66667
3.66667
5
6.33333
8.66667
5
4
8.66667
5.66667
3.66667
5.66667
5.66667
6.66667
5.66667
5
4.66667
6.66667
5.33333
10
9.66667
9.33333
8.66667
9
13.6667
12
9.33333
7.66667
3.33333
6
12
7.33333
6.33333
8
3.33333
5.66667
6.33333
9.66667
5.66667
10
4.66667
2.66667
5.66667
9.33333
5.66667
12
8.33333
7
4
8.33333
6
5.33333
7.33333
5.66667
5.66667
4.33333
6
6
8.66667
7
7.33333
8.66667
5.66667
7.33333
8
7
6
6.66667
10
7
2.66667
6.66667
7.33333
9.66667
9
7.66667
8.66667
8.66667
10
10
8.33333
9.33333
12.6667
12
9.33333
8.33333
13.6667
3.66667
4.66667
9.66667
9
13
12.6667
12.6667
12.3333
7.66667
6.66667
3
4.66667
4.66667
6.33333
8.66667
8
5.66667
5.66667
6.33333
8
8.33333
9
5
5.33333
7
4.33333
3.66667
8.66667
9.33333
7.66667
4.33333
10
10.3333
9.33333
6
4
9.66667
5.66667
8
5.66667
10.3333
6
8.66667
7.66667
5
10
9.66667
9.66667
9
6.66667
7.33333
9
11
9.66667
8.33333
7
9.66667
6
9.66667
6.66667
5.33333
10.3333
6
9.33333
6.33333
5.33333
2
3
5.66667
5.33333
9
8.33333
5
5.66667
4
6.33333
4.33333
4.66667
10
5.33333
5.33333
5.33333
9.33333
8
12.6667
10.3333
7.33333
11.6667
5.66667
7
9.33333
10
4.33333
6.33333
6
8.33333
5.33333
8.33333
10.3333
8
7
11.3333
10.3333
5
9
9.66667
7.66667
6.66667
5.33333
4
5.66667
11
6.33333
7.66667
6.33333
7.33333
6.66667
4.66667
6
6.66667
6.66667
9.66667
5.33333
8.33333
11.6667
6.33333
8
7.66667
5.66667
6.33333
3
5.66667
6
5.33333
8.66667
8.66667
7
8
3.66667
6
7.33333
11.3333
16
7
11.3333
11
6.33333
11
18
12
11.3333
7.66667
6.66667
8.66667
2.33333
13
7.66667
12
6.33333
8.33333
8.33333
7.33333
6.33333
7.66667
7
3.66667
8.33333
9.66667
9.33333
12.6667
7.66667
9.66667
8.33333
7.66667
7.33333
9
7.33333
5.66667
9.33333
7
7.66667
7
12.6667
8.66667
10.6667
10.6667
4.66667
4.66667
7.33333
8.33333
11
8.66667
10.6667
8
8.66667
6
8.66667
9.33333
6.33333
6.66667
7.33333
4.33333
5.33333
7.33333
9.66667
10.6667
10.6667
12
8.66667
9.66667
8.33333
9
9.66667
11.6667
8
10
6
9.66667
5.33333
12.6667
12.3333
7
12.3333
12.3333
6
11.3333
10.6667
10.3333
10
16.3333
15
9.33333
6.33333
11
9
10.3333
7
11
9.66667
4.66667
10.6667
11.6667
8.33333
12
9.33333
10.3333
10
12
12.6667
15.3333
10.6667
10.6667
16
11.3333
9
5.66667
9
9.33333
13
14
10.6667
11
7.66667
11.6667
8
10
8.66667
4.66667
8.33333
12
8.66667
11.3333
13
10.6667
13
15
12
9.33333
9
5.66667
9.33333
9.33333
9
10
12
7.66667
15
9.33333
11.6667
11
9.33333
8
7.66667
13
9
8.33333
9.33333
8.33333
7.33333
13.3333
10.3333
12
7.66667
7.66667
10.3333
12
12
7.33333
11.3333
11.3333
8
10.3333
10.6667
7.33333
8.66667
11.3333
12.3333
10
10.6667
9.66667
6.66667
6.33333
9
13.3333
7.33333
11
6.33333
11.6667
9.33333
8.66667
7.66667
10.3333
16.6667
8.33333
11.6667
8.33333
9.66667
10.3333
14
6.33333
6.66667
7
7.33333
10.3333
6.33333
7
7.66667
6
8.66667
13
6.33333
9
11.3333
5.66667
5.66667
11
11.3333
11
8.66667
5.33333
9.33333
13.3333
10
8.66667
9.33333
10
9.66667
13
7.33333
6.66667
8.66667
12
11.3333
6.66667
14
7
8.33333
8.33333
4.66667
11
13
3.33333
8.66667
8
7.33333
7.33333
7
6.66667
8
12
7
10.3333
9.66667
7.66667
9.66667
11.6667
5.66667
10.3333
9
4
5.66667
4.33333
7.33333
7
6.66667
4.66667
7.66667
7.33333
5.66667
6
7.33333
4.66667
7
4.66667
5.33333
5.33333
5.66667
6.66667
4.66667
3.66667
6.33333
5.66667
4.33333
9.66667
11
11.3333
6
13
8.33333
6.33333
5.66667
9
5.66667
12.6667
2.33333
6.66667
10
5
8
8
10.6667
7
8.66667
7.66667
8.66667
7.66667
10.3333
12
4.33333
9.33333
7
7
7
10
8.33333
8.33333
7
3.66667
5
14
9.33333
9.66667
9.66667
6
9
10.6667
10.3333
11
10.3333
8.66667
3.33333
7.66667
11.6667
8
9.66667
10
5.66667
11
2.66667
6.33333
7.66667
5.33333
6.66667
6.66667
6
9.66667
5.66667
7.66667
7.33333
3
3
7
4.66667
3.33333
4.33333
4.66667
2.33333
5.66667
2.33333
6.66667
8.33333
5
6
6.33333
4.33333
6
7
9
6.33333
5.66667
5.33333
9.66667
6
10
5.33333
5.33333
6.66667
6.66667
4.33333
7
6.66667
13.6667
10
7.33333
10.3333
7.66667
8.33333
11.6667
10.6667
9
7.33333
7.66667
5.33333
8.66667
13
5
5.66667
8
7
8
8.66667
15
3.33333
6.33333
13.3333
6.66667
12
12.6667
8
10.3333
8.66667
9.33333
9.66667
9.33333
8.33333
8.33333
8.33333
10.3333
14.3333
13.3333
6.33333
9
11.3333
11.6667
8.66667
9.33333
12.6667
6
8.66667
9.66667
7
4.66667
7
11.3333
6.66667
8.33333
4
8.33333
7.66667
12.6667
10.6667
11
12
8
11
11.6667
5
7
7
8
10.6667
11.3333
10.3333
10
14.3333
8
11.6667
8.66667
9
9.66667
9.66667
10.3333
13.3333
9.33333
8.66667
6
8.33333
7.66667
10.3333
7.66667
9
7.66667
5
11
8.66667
5.66667
5.66667
8.33333
5.66667
5
5
4.33333
7
3.66667
5.33333
6.66667
5.66667
8
11.6667
8
5
6.66667
2.66667
11.3333
5
10.6667
8.33333
7
5
8
6
9
8.33333
6.33333
8.66667
8
8.66667
6.66667
7.66667
4
5.33333
4
9
7
8
5.33333
3.33333
3
8.66667
4
7
8.33333
7.33333
7
7.66667
9.33333
10.3333
11.3333
6.66667
10
14
5.66667
10
11.3333
6
7
7
5
6.33333
7.33333
8.66667
9
8.33333
7.33333
12.6667
9.33333
8.33333
7.66667
10.3333
8
9
9.33333
9.33333
9
11.6667
6
5.33333
6.33333
5.33333
7
4.66667
4.33333
6
5.33333
8.66667
3.33333
6
5
6
5.66667
1.33333
7.66667
5
3
6
8
7.33333
5.66667
5.66667
5
4
5
3
3.33333
4.66667
4.66667
4.33333
5.33333
7.66667
8
7
4
9.33333
7.33333
5.66667
9.33333
8
6.33333
5.66667
7.66667
4.66667
10.6667
7.66667
11
7.33333
11.3333
3.33333
7.33333
3.33333
5.66667
4.33333
5.33333
5.33333
9.66667
7.66667
7.66667
8
6
6.66667
4.66667
8.66667
7
7.66667
6.33333
6.33333
8.33333
9
5.66667
10.3333
6
5.66667
5
6
11
11
7
10.3333
9.66667
8
11
9
8.33333
8.66667
4.33333
8.66667
4.66667
4.33333
6
7.66667
7.33333
6.33333
11
12.3333
5.33333
6.66667
4.33333
8.33333
6
6.66667
5.33333
8.33333
6
5
11.6667
13
9.33333
8
5.66667
9.66667
9.66667
7
8.66667
8.33333
12.6667
13
6
12
8
2.33333
9.66667
8
3.66667
7.66667
10
9.66667
7.33333
4.33333
8.33333
4.33333
7.66667
11
9
7
13.6667
5.66667
6.66667
5
4.33333
4.33333
8.66667
5.66667
10.6667
8
9
10.6667
8.66667
11
7.66667
5
9.66667
7.33333
9
7.33333
12.3333
5.33333
13.6667
10
8
6
7.33333
7.66667
5.66667
8
6
5
9.66667
7.66667
6.33333
8
8.66667
10.6667
9.33333
8.66667
7
8
10.6667
13.6667
12.3333
7.33333
7
6.33333
13
10.6667
4
9.33333
6
8.33333
10
7.66667
6.66667
10.6667
5.66667
8.66667
6.66667
10.3333
11.3333
6.33333
8
9.66667
8
5
9.66667
9.66667
15
10
6.66667
8.66667
11
7
9.33333
5.66667
9.66667
7.33333
10
8.66667
10.6667
6.33333
8
7
13
9.66667
9.66667
5.33333
10
11.3333
11.3333
12.6667
13.6667
6.33333
8.33333
7.66667
9.66667
12
10.6667
8.33333
8
5.66667
8.33333
10
14.3333
9
8.33333
9.33333
8.66667
6.66667
9.66667
8.33333
9.33333
9
9.66667
6
2.66667
10.6667
12
9
9.66667
8.66667
7
8.33333
11
8
8.33333
5
9.33333
5
5.33333
7
5.66667
7.33333
6
8.33333
11.3333
6.33333
9.33333
7
7
10.6667
7.66667
7.33333
8.33333
9.33333
6
4
5.33333
4.33333
2.33333
5.66667
5.33333
7.66667
7.66667
5.66667
3.66667
4.66667
4.66667
6.33333
3
4
12
9.66667
5.66667
7.33333
7.66667
7.66667
9.66667
4.66667
8.66667
6.33333
4.33333
9.33333
7.66667
11.6667
4.66667
5.66667
7
6.33333
9.66667
7.33333
6.33333
9.33333
7.33333
9.66667
7
4
4.66667
6.33333
4.66667
5
7.66667
4.33333
10.3333
4.66667
7
4.66667
6.66667
7.33333
8.33333
4.66667
7.33333
4
6
8.66667
6
7.66667
7
4.33333
