# Supplementary material for: Conformational ensemble-dependent lipid recognition and segregation by prenylated intrinsically disordered regions in small GTPases
Source: Commun Biol. 2023 Nov 2;6:1111. doi: 10.1038/s42003-023-05487-6 (PMC10622456; doi:10.1038/s42003-023-05487-6)
Supplement: Supplementary file 5 — Supplementary Data 3 [file 42003_2023_5487_MOESM5_ESM.zip › HB_Analysis/Cdc42b_HB_perPept_PS_equilib.dat]

3.33333
5
4.33333
4
5.66667
7
5
6.66667
5.66667
6
5.66667
7
5.66667
5.66667
5
6.33333
7
6
5.66667
6
5.33333
4.33333
5.33333
4.66667
5.66667
5.33333
5
5.33333
7.66667
5.66667
6
5.33333
5.33333
4.66667
5.66667
5.33333
5
5
6
4.66667
5.66667
6.66667
6.66667
6.66667
7
5.33333
7.33333
7.33333
8
8
7
6.66667
6
6
5.33333
7.33333
6.33333
6.33333
7
7.33333
7.66667
7.33333
6.33333
7
6
5.33333
7
7.33333
7
7.33333
5.66667
5
5
5.33333
4.66667
6.33333
5.66667
5.66667
6.33333
7
7
6.66667
8.33333
7.33333
7.33333
8.33333
6.33333
6.33333
6.66667
8
6.33333
8.33333
5.66667
7
6
7.33333
6.33333
5.33333
6.66667
7.33333
7.66667
6.33333
8.33333
7
6.66667
8
7.66667
6.66667
7.33333
7.33333
7.66667
7.33333
7.33333
8
6.33333
7.66667
7
8
7.33333
7.66667
7
6.66667
5.66667
6
6.33333
7.33333
7
6.66667
6.33333
7.66667
4.66667
5.66667
7
6.33333
6
6.33333
6.66667
7
6
7
7
6.66667
6.33333
5.66667
6.33333
6.33333
4.66667
5.33333
4.66667
3.33333
4
4.33333
5
6
5.33333
5.33333
5
5.66667
4.33333
5
4.66667
4.33333
4
5.33333
5.66667
5.33333
5.66667
6
5.66667
5.66667
4.33333
5.66667
5.33333
4.33333
6.33333
6.33333
6.33333
5.66667
4.66667
5
4.66667
5.33333
4.66667
4.66667
4.66667
5.33333
5.33333
5
5.66667
5.66667
6.66667
7
6.66667
6.66667
5
6.33333
5.66667
7.66667
7.33333
6.33333
5.66667
6.33333
5
6.66667
4.33333
7.33333
6
7
7.33333
6.66667
6.33333
5.66667
6
4.66667
7.33333
6
6.33333
4.66667
6
6.66667
6.33333
6
6
6.33333
6.66667
7
7.33333
7.33333
6
6.66667
7
6.33333
6.33333
7
7.33333
7.66667
8
6.33333
5.33333
5
6
6.66667
8
6.66667
7.66667
6.33333
6
8
6.66667
5.33333
6.33333
6
5.66667
7.66667
6.66667
7.33333
5.66667
5.66667
5
6.66667
7
8.66667
6.66667
6
6
6.66667
7.66667
6.66667
8
8
6
5.66667
6
5
5.66667
4.66667
5
4.66667
5
5.66667
5.66667
5.66667
6
5.33333
6
6
4.66667
5.66667
4.66667
5.33333
4
4.33333
5
5.66667
4.33333
6.33333
5.33333
5.66667
5
5.33333
6.33333
6
5
5.33333
6.66667
5
5.33333
5.33333
5.66667
5
5.33333
6.33333
5.33333
5.66667
6.66667
5
6
5
4.66667
6
4.33333
5.33333
5.66667
6.33333
6
5
5.66667
4.66667
6.33333
6
6.33333
7.33333
7.33333
7.33333
7
7.66667
6.33333
7
4.66667
5.66667
6.33333
5.33333
5.33333
5
6.33333
6.33333
5
5
6
5.66667
6.33333
5
3.66667
4.33333
6.33333
4.66667
4.66667
5
5.66667
4.33333
4.66667
5.33333
5.33333
6
5.33333
5.66667
5.66667
6.33333
6
5.33333
6
4.33333
5.33333
6.33333
5.33333
6
5.33333
6
5.66667
6
5.66667
5.33333
5.33333
5.66667
6.66667
5.33333
5.33333
6
5
8
5.66667
6.66667
7
7
5.33333
6.66667
3.33333
5
5
5
4.66667
2.66667
4.66667
4.66667
2
4.33333
4.33333
4.33333
5
4.66667
4.66667
7
6.33333
5.66667
6
6
5.33333
5.33333
7.66667
5.33333
5
6.33333
5.33333
5.33333
6
5.66667
5.66667
5
3
3.66667
4.66667
5
5
5
5.33333
5.66667
5.66667
5.66667
6
5.33333
4.33333
5
4.66667
4.66667
4.33333
6
4
5
4.33333
4.66667
3.33333
5
3.33333
3.33333
5.33333
4.33333
4
4
4
4.33333
5
4.33333
3.66667
4.33333
4.33333
3.66667
4.66667
4
4.66667
4.66667
4
5.33333
6
5
5
5.66667
6.33333
5
5.33333
7
6.66667
6.33333
6.66667
6
7
7
6
7.33333
8
7.66667
6.33333
8
7
8.33333
5.33333
6.66667
7
5.33333
6
4.66667
4.33333
5
3.66667
5.33333
4.33333
5.33333
6
5.66667
6.33333
6
5.66667
6
4.66667
6.33333
6
5.33333
3.66667
6
6.33333
4.33333
5.66667
4.66667
6
5.66667
4.33333
5.66667
5.66667
5.66667
6
6
5
5.66667
4.33333
6
4.33333
5.33333
4.66667
5
5
5.66667
4.33333
6.33333
5.33333
3.66667
5.33333
5.33333
5.66667
4.33333
5.66667
5.33333
4.66667
4.66667
5
5.33333
4.66667
3.33333
3.66667
5.33333
5
5.66667
5
6
6.33333
5.33333
5
5.66667
5.33333
4.66667
5
5.33333
5.66667
4
6
5.66667
5
6.33333
5.66667
5.33333
5.66667
3.66667
5.33333
6.66667
4.33333
5.66667
5
5.33333
4.33333
5
4.66667
6
5
5
5
4.66667
5
5
5.33333
5.33333
4.66667
3.33333
5.33333
3.66667
4.66667
5
4.33333
4.66667
4.33333
4.33333
4.66667
4.66667
4
5.66667
3.66667
4.33333
4
4.33333
3.66667
4
3.66667
5
5
5.66667
5.66667
5.66667
5.33333
7
5.66667
6.33333
5.33333
5
5
4
4.66667
5.33333
5.33333
4
5
4
5
4.66667
5.66667
4
5
3.66667
4.33333
5
4
4.66667
4.66667
4.33333
4
4
3.66667
4.66667
3.66667
4.66667
5
4.33333
3.66667
4.66667
5
4.33333
4.66667
4.66667
3
5
4.66667
4.33333
3.66667
5.33333
5.33333
4.33333
5
4
4.33333
4.66667
5
4.33333
4.66667
4.66667
5.66667
5.66667
5.66667
5.66667
4.33333
6.33333
5
6
5.33333
5.33333
5
5
4.66667
5
5.33333
4.66667
6
5
5.33333
6
6.33333
5.33333
4.66667
4.33333
6
5
5
4.66667
5.66667
5.33333
6.33333
6.33333
5.33333
4.66667
5.33333
5.33333
5.33333
5.66667
5.33333
5.33333
4.66667
5.33333
4.33333
6.33333
4.66667
5
5.66667
5
6
3.66667
5.66667
5.33333
5.33333
6
6.66667
5
6.66667
5.66667
6.33333
4.33333
4
4.33333
5.66667
5.33333
6.66667
4
5
5
5
6.33333
5.66667
6
5.66667
5.66667
6
5.66667
5
5
5.66667
4.33333
6.33333
7
6.33333
5
4.33333
4.66667
4.66667
6.66667
5.66667
4.66667
6.33333
6.66667
5
5.66667
5.66667
4.66667
5.33333
5.33333
7
5.66667
6.33333
3.66667
6
5
4.33333
5.66667
4.66667
4.66667
4.66667
3.33333
3.66667
5.33333
4.66667
5.33333
5
5
5.33333
5.33333
4.33333
4.66667
5.33333
5
4.66667
6
6
5.33333
4.66667
5.33333
3.66667
4.66667
5
5
3.66667
4.66667
4
5.66667
5
5.33333
5
5.66667
4.66667
5.66667
4.33333
5
5
5.66667
5.66667
5.66667
5
5.33333
5
5.66667
6
5
5.66667
4
3.66667
5.33333
5.33333
4.33333
5
5
6.33333
4.66667
3.33333
5
4.66667
5
4.66667
5.33333
4.66667
5.66667
6
4.33333
6
5.33333
4
5
3.66667
3.33333
4.33333
3
3.66667
5.33333
4
3.33333
4
2.66667
4
2.66667
4
3.33333
4
3
2.33333
4.33333
3.33333
4.33333
3.33333
4.33333
3.66667
3.33333
4.33333
4
3.66667
3.66667
4.33333
4.33333
3.33333
3.66667
4.33333
4.33333
5.66667
5
6
5.33333
5
5
4
5
5
5
5.33333
5
5
5.33333
5.33333
5
5.33333
5
4.66667
5.66667
5
5.33333
5
3.33333
4
4.66667
4
5
5.33333
5.33333
5.33333
5.33333
4
4.33333
5.33333
4.66667
4.33333
4.66667
5.33333
6.33333
4.66667
4.33333
5
5.33333
3.66667
5
5.33333
4.66667
5
5.33333
4.66667
4.33333
4
5
4
4.66667
5.33333
5
5
4.33333
5
4.33333
5.66667
4.66667
4.33333
5.33333
3.33333
4.66667
5
5.66667
4.33333
4.33333
5
4.66667
5.33333
4.33333
5
6.33333
4.66667
5.66667
6
7
7
6.33333
7.33333
6.66667
6
4.66667
6.66667
5
5.33333
4.66667
6
6
6
6
5.66667
5
7
7.66667
6.66667
6.66667
5.33333
5.66667
6.33333
5.66667
6.66667
6.66667
6
5.66667
6.66667
6
3.66667
5.66667
6
7.66667
5.33333
6
6.33333
7
7
5.33333
6.66667
7.33333
5.66667
6
6
5.66667
6
6.33333
6.66667
5.33333
5
7
5
6
5.66667
4.33333
5
5
6.66667
6
5.66667
5
6.33333
5.66667
5.66667
5
6.33333
5.33333
6
5.33333
4.33333
4
4.66667
5.66667
5
6.33333
5.66667
6
5
6
5.33333
7.66667
6
7.66667
7.33333
5.66667
4
5.33333
4.33333
4.33333
5.33333
5.66667
7
5
4.33333
6.66667
4.66667
5
5
5
5
4.66667
5.66667
6
6.33333
5.66667
5.33333
5
6.66667
5.33333
5
5
5
5.66667
4.33333
7
6.66667
5.66667
5.33333
4.66667
4.66667
4.66667
5.33333
5.33333
6
5
6
6.66667
5.66667
5
6.33333
6.33333
5.66667
6.33333
6
6.33333
6.33333
6.66667
6.66667
6.33333
5.33333
5.66667
6.66667
6.66667
7.33333
6
6.66667
7
7
7
6
5.33333
7
5.33333
6.33333
7.33333
6.66667
6.33333
6.33333
8
6.66667
6.33333
6.33333
7.33333
7
8.66667
7.33333
8
7
6.33333
7.66667
7.33333
7.33333
6.66667
7.33333
6.33333
6.33333
6.33333
7
6.33333
6.33333
6.66667
6
5.33333
7.33333
7
7.66667
7.66667
7.66667
7.66667
7.66667
7.33333
8
7.33333
7
8.33333
8
8
8
7.33333
8.33333
7.33333
7
9
6.66667
6.66667
6
6
6.66667
5.66667
6.66667
7.33333
6
5
6
5.33333
6.66667
5.66667
5.66667
5.66667
6.66667
5.33333
6
6
5.33333
5.33333
4.33333
5.33333
5
5.66667
3.66667
5
5.33333
4.66667
6
5.66667
4.66667
6.33333
5.66667
5.66667
5.33333
7
4.66667
5.66667
6
5.66667
4.66667
6
5
5.33333
4.33333
5.66667
6
5
4.33333
4.66667
5
5
5
4.33333
4.33333
6.66667
6
5.33333
5.66667
5.33333
6.33333
5.33333
5.66667
6.33333
5.66667
5.66667
6.33333
6.66667
6.66667
5.33333
6
6
6.66667
5.66667
5.33333
4.66667
4
4.66667
5.66667
5.66667
5.33333
5.66667
5.66667
5.33333
5.33333
5
4.66667
4.66667
4.66667
5.33333
6
5.33333
5
4.33333
6
4.33333
4.66667
4.66667
5
5
4.66667
4.66667
3.33333
5.33333
4.66667
4
5.33333
5.33333
4.33333
3.66667
4.33333
4.33333
4.66667
6.66667
5.66667
6
5.66667
5.33333
6.33333
3.33333
5.33333
4.66667
4.66667
5.33333
5.33333
5.66667
5
5
5
5.66667
5.33333
6
6
5.66667
5
6.33333
4
5
5.33333
5.33333
4.66667
5.66667
5
5.33333
5
6.33333
6.33333
6.33333
6
4.33333
6
6.33333
5.33333
6
4.66667
5
4.66667
5.33333
5.66667
6.33333
6
5.33333
5.33333
5.33333
5.66667
5.33333
5.33333
6
5
5.33333
5.66667
5.66667
5.66667
5.66667
5
6.33333
5.66667
6
6.33333
4.66667
4.33333
5.33333
5.33333
6.33333
5.66667
5
6.33333
4.66667
6.33333
5
6.66667
5.66667
5.66667
6
5.33333
6.33333
6
5
6
6.33333
6.33333
4.66667
6.33333
7
5.33333
5.33333
6
5
5.66667
5
6
5.33333
5.33333
5.66667
5
5.33333
6
5.66667
6
5.66667
5.66667
5.33333
5
5.66667
5.33333
4.33333
5
5.33333
4.66667
5.66667
4.33333
5
5
5.66667
5.66667
4
4
5.33333
5.66667
4.66667
5.33333
4
4.33333
3.66667
4
4
5.66667
5.66667
5.66667
5.33333
7
5.33333
6
5.66667
5.66667
6.66667
6.33333
5.66667
6
4.66667
7
6.66667
6.66667
5.33333
7
4.66667
6.66667
6.66667
7.33333
6.66667
7.33333
6.66667
6.33333
6.33333
5.66667
6.66667
5
5.33333
6
4.66667
6.33333
5.33333
5.66667
5.33333
4.66667
6.33333
6.33333
5
5.33333
6.66667
7
6
8
7
5.33333
5
5.66667
6
5
7
6
6.33333
6.33333
6
5.66667
7.33333
6.66667
6.33333
6.33333
7
7
7.33333
7.33333
6.33333
7.33333
5
4.33333
6.33333
6
6
6.33333
5.33333
6
5.33333
6.33333
6.33333
6.66667
7
7
5.66667
6.33333
7
6
5
5.33333
5.66667
6.33333
6
7
5.66667
6.66667
6
6.33333
5
6
6
5
5.66667
6.33333
6
7.33333
6.66667
7
5.66667
6
6.33333
4.66667
5.66667
6.33333
6
6.33333
6.66667
8.33333
6.66667
6.66667
6
6.33333
6.33333
5.33333
6.66667
6.33333
6
6
5
6.33333
5.66667
6.66667
7
6.33333
5.33333
6
6.66667
6
6.66667
6.66667
6
5.66667
6.66667
6.33333
5.66667
6.33333
5
5
5
5.66667
5
6
6
7.66667
7
6
5.33333
4.66667
6.33333
5.33333
5.33333
6
7
6.33333
7
6.33333
6
5
6
6.33333
5.66667
4.66667
6
5.33333
4
4.66667
4.66667
3.66667
3.66667
4.33333
4.33333
3.33333
3.66667
2.33333
3
3.33333
4
4
5
4.66667
4.33333
3.33333
5
4.33333
4.66667
5
5.33333
4.66667
4.33333
4
4.66667
4
4.66667
4.33333
4
4
4
4
5
3.66667
4
4
4
3
4.66667
3.66667
3.66667
4.66667
5
4.66667
4.33333
4
4.33333
4.33333
4.33333
4
4.33333
4
4.33333
4
4.33333
3.66667
3.66667
5
3.66667
4.66667
3.66667
4.33333
4
5
4.66667
4.33333
3
5
4.66667
5
4.33333
4.66667
5.66667
5.66667
5.66667
5.66667
5.66667
4.66667
4.66667
6.33333
5.66667
5.33333
5.33333
5.33333
2.33333
5.33333
4.66667
5
5
5.33333
4.66667
5.66667
4.33333
5.33333
5.66667
5.33333
6.33333
6
5
6
6.33333
5.33333
6.33333
6
5.33333
5.66667
6.66667
5.66667
4.33333
5.33333
5.66667
5
4.33333
5.33333
5.33333
6.66667
5.66667
4.66667
6.66667
7.66667
6.33333
5
7
8
5.33333
7.66667
7
7.66667
7.66667
8.33333
6.66667
6.33333
7.33333
7
6.33333
6.33333
6
5.66667
6
6.66667
6.66667
7
6
7
5.66667
6.66667
7.66667
7.33333
6.66667
7
6.66667
6.66667
6
6
4.33333
6
5.66667
5.66667
4.33333
5.66667
6
5.66667
4.33333
5.66667
5.33333
5.66667
6
5.33333
5
3
4.33333
4
4
4.66667
4.66667
4.66667
4.33333
5.66667
6
5
5
5.33333
6.33333
5.33333
5.33333
4
5
4.33333
5.33333
5
6
6
5.33333
4.66667
4.66667
5.66667
4.66667
5.33333
7
5.66667
5.66667
6.33333
4.66667
4.66667
4.33333
4
4.33333
5.66667
6
5.33333
5
6
6.33333
5.33333
5
6
6
4.66667
5
4
5.33333
3.66667
4
4.33333
4.66667
4
5.33333
5.66667
4.66667
5.33333
5
5
5.66667
5
5.66667
6
5.66667
6.33333
5.66667
7
7
5.33333
6.66667
6
6.66667
6.33333
8.33333
5
5.33333
5.33333
5
6
6.66667
5.33333
5
4.33333
5
5
4.66667
4.66667
5.33333
6
6
8.33333
7.66667
5.66667
7.66667
6.33333
6
7.33333
5.33333
7
7
7.66667
6
6.66667
6
6.66667
6
6.33333
6
5.66667
6
5.33333
6.33333
7
5.33333
8.33333
6
5
5
4.66667
5.66667
5.66667
4.66667
5.33333
6
5.66667
6
3.33333
4
6.66667
7
5.33333
4.33333
5.33333
4
5.33333
4
4.66667
6.33333
6.66667
5.66667
5.66667
4
6.33333
6
6.33333
5.66667
6.66667
4.66667
5.33333
5.66667
5.66667
5.66667
6
5.66667
4.66667
5.66667
5.66667
6.66667
6
6
5
5.66667
5.66667
7
5.66667
5
6.33333
6.33333
6
5.66667
6
4.66667
4.66667
6.33333
5.33333
5
6
6
4.33333
6.66667
5.33333
6
5
5.33333
4
6.33333
4.33333
6
6
5.33333
5.66667
5.66667
6
5.33333
5.66667
4.33333
5
6
6
5.33333
7
5
5.33333
5.33333
5.66667
5.33333
5
6
5.33333
6.66667
4.66667
5.66667
6
5.33333
5.66667
5
4
5
4.33333
4
5.33333
4.66667
5.66667
4.66667
5.66667
6
5.33333
6.33333
6
5.66667
6
5.33333
6
6.33333
6.66667
5.33333
7
7.66667
6.33333
6
5.66667
4.66667
5.33333
4.66667
6.66667
5
6.66667
6.33333
5.66667
6.66667
6
7.33333
7.33333
7
6
6
5.66667
6.33333
6.33333
7.66667
8
7.33333
7.33333
6.66667
7.33333
6.66667
8.33333
6.66667
7.66667
6.66667
6.33333
6.33333
7
6.66667
6.33333
5.66667
5.66667
5
4.66667
6
5.66667
5
5
5.66667
6.33333
7.33333
7.33333
5.33333
5
5.66667
6.33333
4.33333
5
5.66667
5.33333
5
6.33333
5.66667
6
6.66667
6.33333
7.33333
6.33333
5
6
6
4.33333
4.66667
3.66667
5.66667
6
6
5
6
5.66667
6.33333
5.66667
5
5.33333
5.33333
5.33333
6
6.66667
6
7.33333
5.66667
6
6.33333
4
4.66667
4.33333
5
4.33333
4.66667
6.33333
5.66667
4.66667
4.66667
4.33333
6
4
4.33333
4
3.33333
5.33333
5.33333
5
6
4.33333
5.33333
4.66667
5.33333
5.66667
5.33333
5.66667
5
6
4.66667
5
5
6
5
4.66667
5
4.33333
5
6
4
6.33333
5.33333
5.66667
5.33333
5.33333
6
4.66667
7.33333
5.33333
6
5.33333
6.66667
6.33333
6.33333
7.66667
5.66667
6
6.66667
5.33333
7
5.33333
5.66667
6.33333
6.66667
7.66667
6.66667
7.33333
7
7.33333
7.66667
6.33333
7
6.66667
5.66667
6
5.66667
6
7
6.66667
6
6.66667
5.66667
6.66667
6.33333
6.33333
5
5.33333
5.33333
6.33333
5
6.66667
6
5.33333
6.66667
4.33333
6
6
6.66667
5
4.33333
6
6
6
5.66667
6
6.33333
5.66667
5.33333
6
5.66667
4
5.33333
5
6
5.66667
5
4.66667
5.66667
6.66667
5.66667
6.33333
6
6
6
6.33333
6.33333
7.66667
7.33333
7.66667
7.66667
7
5.66667
7.33333
7
6.66667
7
6.33333
7
6.33333
6.66667
7.33333
7.33333
7.33333
6.33333
7.33333
7
5.66667
7
7
5.33333
5.66667
6.33333
6.33333
7.33333
6.66667
5.66667
6
6
6.66667
5.33333
6
6.33333
6
5.66667
6.33333
5
7
6
7
6
5.66667
6
6.33333
5.66667
6
6
5.66667
6.33333
5
5.33333
5.33333
6.33333
7
7.33333
7.33333
6.66667
6.66667
6.66667
7
6.66667
6.33333
6
6.66667
6
6
6
6
5.66667
6.33333
8
6.33333
6.33333
6.33333
6.33333
6
6.66667
6
6
7
5.66667
6.66667
6
5.66667
6.66667
6.33333
7
5
5.66667
6
7.33333
6.66667
5.33333
6.33333
6.66667
6.33333
5.66667
5
5
5
6
6.66667
6
5
5.66667
6
6
5.33333
5.33333
4.33333
6
4
5
6
5.66667
6.33333
6
6
5.33333
6.66667
5.66667
5.33333
6.33333
6.33333
6
6
6.66667
5.33333
5
6
5.66667
4.66667
6
4.66667
6.33333
5.66667
5.33333
5.33333
6
6
5.33333
5.33333
5.66667
5
5.33333
6.33333
4.66667
5.33333
4.33333
6
5.33333
4.33333
5.66667
6
5.66667
5.66667
6.66667
5.66667
5.33333
5.33333
4.66667
6
6
6
5.66667
6
6.33333
5.66667
6.33333
6.33333
6.33333
6.33333
7
5
5.66667
6.66667
6.66667
5
5.66667
6.66667
6.33333
5
5.66667
6
5.66667
6.33333
6
5.66667
5
5.33333
6
5.66667
7
6
5.33333
7.66667
6
6.66667
6.66667
5
5.33333
5
6.33333
6
6.33333
4
6
7
5.66667
5
6
4.66667
7
5.33333
7.33333
6.33333
6.33333
6
7.33333
6.33333
6.66667
6.66667
6.33333
7.33333
8
5.33333
7.33333
6.66667
5.33333
6.33333
6.33333
6.66667
5.33333
6.33333
6.33333
7
6
5.33333
6.66667
6.33333
5.66667
5.33333
5.66667
5.66667
5.33333
5.33333
4.66667
6
7.66667
7.66667
6
6
6.66667
5.66667
6.66667
6
5.66667
5.33333
5.66667
5
5.66667
5.66667
6.33333
5.66667
5.66667
4
6.66667
7
6.33333
5.33333
5.33333
6
6
5.66667
5.33333
5
5
6
6.33333
5.66667
5.66667
5.66667
6
6
6
6
6
6.33333
5.66667
6.33333
7.33333
6.33333
5.33333
5.66667
5
5.33333
5
7
6
6
4.66667
4.33333
4
5
4
3.66667
4.33333
5
4.66667
4
5.33333
5.33333
4.33333
7
5.33333
6
5.33333
6
5
5
4.33333
6
6
6.33333
4.33333
6
7.33333
7
6.66667
6.33333
5.66667
4.33333
6.33333
6.33333
6.33333
7
6.33333
5.66667
6.66667
6.66667
6.66667
6.33333
6.66667
7.33333
7.33333
6.66667
7
7.66667
7
6.33333
6.66667
6.66667
7
7
7.33333
7.66667
6.66667
8.33333
7.33333
7.33333
8
5.66667
7.33333
7.33333
4.33333
9
6.33333
7.66667
7.33333
7.33333
8
7
7.33333
8
8.33333
7.33333
7.66667
7.33333
7.66667
8.33333
7.66667
7.66667
8
7.33333
6.33333
8
8
7
7
6.66667
6.66667
7.33333
8
8
6.33333
6.33333
7
6.33333
6
7
6.33333
7
5.66667
7.66667
7
7
7.33333
7
6.66667
8
8
6
6.66667
6.33333
9.33333
6.66667
7
6.66667
7
7.66667
8
6.33333
7.33333
6.33333
6
7
7.33333
7.33333
6.33333
5.66667
5.66667
5.66667
6
7.33333
6.33333
5.33333
5.66667
5.66667
7
6.33333
5.66667
7.33333
6.33333
5.33333
5
5.33333
6
6
5.66667
5.33333
5.66667
4.66667
4.66667
6
5.66667
5.66667
6.33333
5.66667
3.66667
4.33333
5.33333
5.33333
5.33333
5.33333
5.66667
5.66667
6.33333
5.66667
4.33333
6.33333
4.33333
5.66667
5
5.33333
5.33333
5.33333
6.66667
5.33333
6.33333
7
7.66667
7.33333
5.33333
7
5.33333
5.33333
7
5.66667
5.66667
5
5
8
5.66667
6
4.33333
6.66667
6
6.66667
6
6.33333
5
6
5.66667
6.33333
7.33333
7
5.66667
5.33333
6.66667
6.66667
6.33333
6
5.66667
7
5.66667
6
6
5.33333
5
6
5.33333
6.33333
5.66667
6.66667
7.33333
6
6
6.33333
5.33333
6.66667
7.33333
8
7.66667
6.66667
6.33333
6.33333
6.66667
6
6.66667
7
7
6
7
7.33333
7.33333
5.66667
6
7
7
6.33333
7.66667
6.66667
5.33333
6
5
5.33333
5
6
5.66667
5
4.33333
4.33333
5.66667
4.66667
4.66667
5
4.33333
5.33333
5.33333
6
5
5.66667
5.66667
6
5.66667
5
6
5.33333
4.33333
5.66667
5.33333
6
5.66667
5.66667
5.66667
5
6
4.33333
4.66667
5.66667
5.33333
4.66667
4.66667
5.66667
4.33333
5.33333
4.33333
6
5.66667
4.33333
5.66667
5.33333
5.33333
4.66667
6
4.66667
6
5.33333
6.33333
6
5.33333
5.66667
6.33333
5.33333
5.66667
6
5.33333
4.66667
5.33333
5.33333
4.66667
6
6
5.33333
5.66667
6.33333
5.66667
4
5.33333
5
4.66667
4.66667
4.66667
4.33333
5
4
4.66667
5.33333
5
5
5.33333
4.33333
5.33333
5.33333
5
4.33333
5.66667
5
5.66667
5.33333
5
6
6
6
6
5.33333
5
5.66667
6.33333
5.66667
6.66667
5
5.33333
4.33333
4
5.33333
6.33333
5.33333
7
7.33333
6
6
6.33333
6
5.66667
5.33333
4.66667
6
6.66667
5
5.33333
4.66667
6.66667
5.66667
4.66667
5
4.66667
4.66667
6
5.33333
5.66667
6
5
4
4.33333
5.33333
5.33333
5
5.66667
6
5.33333
3.66667
5.33333
5.33333
4
4.33333
5.33333
4.66667
5
7.33333
5.66667
6.33333
5
7
5.66667
5.33333
6
6
5
6.33333
3.66667
4.66667
4.33333
4.33333
5.33333
6
4
5
5.33333
6.33333
5.33333
5
5
6
5
4.66667
4
4
4.66667
4.66667
5.33333
6
5.33333
5.66667
5.66667
4.33333
4.33333
5
5.66667
4
5.66667
5.33333
5.66667
4.66667
5.66667
5.66667
6.33333
4.66667
5.33333
5.33333
4.66667
5.33333
5.33333
5
5
3.33333
4.33333
6.33333
5.66667
5.66667
4.66667
4.66667
4.33333
5
5.66667
5.33333
5.66667
5.33333
4.66667
4
3.33333
4.66667
6.66667
5
5
4.66667
5
5.33333
6
6
5.66667
5
5
4.66667
5
4.66667
5.33333
4.66667
4.33333
4.66667
3.33333
5
4
3
3
3
3.66667
3.66667
4
4
4
3.66667
2.66667
3.66667
2.33333
5
4
4.66667
3.66667
3.66667
3.33333
4.66667
3.33333
4
4
3.33333
4.33333
4
4.66667
2
4
6
3.66667
5
5
5.33333
3
4
4
3.66667
4
5
5.33333
4.66667
3
4.66667
4.33333
4.66667
4
4.66667
5
3.66667
3
3
3.33333
4
4
3
3
3.66667
4
4
3.66667
4.66667
3.33333
4
3.33333
3.33333
3
4
4.66667
4
4.33333
4.33333
4
4.66667
3.33333
4
4.66667
4
4.33333
4.33333
4.66667
3
3
4
3.66667
3.33333
2.66667
3
3.66667
2.66667
3.33333
3.66667
3
3.33333
3.66667
3
3.33333
3.66667
4
3.66667
3.33333
3.33333
3.66667
3
2.66667
2.33333
2.66667
2.66667
3
3.33333
3.33333
3.33333
3
3
3.66667
4.33333
4
5
4
3.66667
4
5
4.66667
4.66667
4.33333
4.66667
4.66667
4.33333
4
4
3
5
4.66667
4
4
4.33333
3.66667
3.66667
4.66667
4
4.33333
4.33333
3.66667
3.66667
5.33333
4.66667
4.66667
4.33333
4
4
4.33333
5.33333
5
5.66667
7.66667
6.33333
5.33333
4.66667
5
5.66667
4.33333
4.66667
5
4
4
4.66667
4.66667
4.33333
4
4.33333
4
4.33333
5
3.66667
5
4
6
6
4
4.33333
3.66667
4.33333
4.33333
4.33333
4.33333
4.33333
4.66667
3.66667
5.33333
4.33333
4
4
4
3.33333
4
4.66667
3.66667
4
4.33333
4.33333
4.33333
3.66667
5
4
4.66667
5
4
4
4.66667
4.33333
3.66667
4
4.66667
4
3.66667
4
4.33333
3.33333
4
5
4.33333
5.33333
4.66667
5.33333
4.33333
4.33333
4
3.66667
3.66667
4.66667
5
4
4.33333
4.33333
4.66667
4.33333
3.33333
4
4.33333
5
4.33333
4.33333
5
5.33333
4
4.66667
4.33333
3.33333
2.33333
2
4
2.66667
3.33333
3.66667
3.66667
4
3.66667
4
4
4
3.66667
6.33333
4
5.66667
5
4.66667
5.33333
5.33333
5
5.33333
3.66667
5.66667
7.33333
5.66667
6.33333
5
5.33333
5
5.33333
4.66667
5.66667
7
5.33333
5.66667
8.33333
7
7.33333
7
7.66667
7.33333
6.66667
6.66667
7.66667
6.33333
6.33333
5.66667
5.66667
4.66667
4.33333
5
5.33333
4.66667
5.66667
4
4.33333
3.66667
4.33333
5
6.33333
4.33333
5.66667
5.66667
5
6.33333
5.66667
4.33333
4
4.33333
5.66667
4
4.66667
5.33333
4
5
5
4.33333
4.33333
4.66667
4.66667
4.33333
5.33333
4.66667
5
4.66667
5.66667
5.33333
5.33333
5.33333
5.33333
4.66667
5.66667
5.33333
5.33333
4.66667
4
4
3.33333
3
3.33333
3.66667
3.66667
4
4
4.66667
4.66667
7
5.66667
5
5.33333
4.33333
6
5.33333
6
6
5.66667
6.66667
5.33333
5.33333
5
5
3.66667
3.66667
5
5
5.33333
6
6
6
6.33333
7.66667
6.33333
4.66667
6.33333
6.33333
5.66667
5.66667
5
6
4.66667
5.33333
5.66667
5.66667
5.66667
4.66667
4.33333
6
5.33333
5
5.33333
5
6.66667
5.33333
6
6.66667
5.33333
6
5
5.66667
4.33333
4.33333
3.66667
4.33333
4.33333
4.66667
4
4.66667
4
4.33333
2.66667
3.66667
3.66667
4.66667
4
5
4
3.66667
5.33333
3
5.66667
4.66667
4.66667
4.66667
5.33333
4.33333
3
4.66667
4.66667
5
4
3.66667
5
5.33333
3.66667
4.33333
5
4.33333
4
3
3.66667
4.33333
2.66667
4.66667
4.33333
4.66667
5
3.66667
4.33333
4.66667
4.66667
5.33333
4.33333
4.66667
5.33333
4.33333
6
4.66667
4.33333
4.66667
4.33333
3.33333
4
5.33333
4.33333
4
4
3.66667
4.33333
4.66667
3.66667
3.33333
2.66667
2.66667
3
2.33333
4
3.33333
4.33333
3.33333
4.33333
4.33333
5
3
4
3.66667
4.66667
4.66667
5.33333
4.33333
3.66667
5
5
4.66667
4
3.33333
3.33333
3
3.66667
2.66667
4
2.66667
3.33333
2.66667
3
3.33333
3.66667
3.66667
4.33333
2.66667
4
4.33333
4
5.66667
4.66667
4
4.66667
5
4
3.66667
2.66667
3.33333
3
3.66667
3.33333
3
3
3.66667
3.66667
3.33333
3.33333
2.66667
3
3.66667
3
3.33333
4
3.66667
4
3
4
4
4.66667
4.66667
3
4.33333
4.33333
3.33333
4.66667
4
3.66667
2.66667
3.33333
4.66667
3
2.66667
3.33333
5
5.33333
4.33333
3.66667
5.66667
6
5
4
4.66667
4.33333
4
4.33333
3.33333
5
5
4
5.33333
6.33333
5.33333
4
5.66667
6.66667
6
5.33333
5
6.66667
5.66667
5.66667
5.66667
5
5.33333
6.33333
5.33333
5.66667
5
6
7
6
4.66667
7
5.66667
6.33333
5.66667
5.66667
5
6.33333
6.33333
5.33333
5.66667
6.33333
6.33333
5.66667
5.33333
5.33333
7
6
4.66667
5.66667
4.66667
5.66667
6.33333
5
6.66667
6
7
6.33333
6.33333
7.33333
5.33333
5.66667
4.33333
5.66667
6
5.33333
5.66667
5.33333
6.33333
6.33333
5.66667
5.33333
6.33333
6.33333
6
5.66667
5.33333
5.33333
5
5.66667
6.66667
6
5
4.66667
5.66667
6
7.66667
5.33333
6.33333
5.66667
5.33333
6
5.66667
5.66667
5.66667
6.33333
6
6.66667
6.33333
7.33333
5.33333
6
6.66667
5.66667
5
5
5
5.33333
4.66667
6.33333
6
5.33333
5.66667
5.33333
4
4.66667
5
5.33333
4.33333
4.33333
6.33333
5.33333
4
4.66667
4.33333
5.66667
5
6.33333
4.33333
5.33333
5.66667
5.33333
5
5
4.66667
5
5
6
5.33333
6.66667
7.66667
5.66667
6
5
6.33333
6
6.66667
6.66667
5.66667
6.33333
6
5
6
5.33333
6.66667
5
5.66667
7
4.66667
5.33333
5
5
5.33333
5.66667
5.66667
4.33333
5.66667
6.33333
5
5.66667
5.33333
4.66667
6.33333
6
6
6.33333
5.33333
6
6
6
6.66667
6.33333
6
6.33333
5.33333
5
5.33333
6
5
7.66667
6
6
7
5.33333
4.66667
5.33333
7.66667
5.33333
7
6.33333
4.66667
6.66667
7.66667
6.33333
6
5.66667
5.66667
6.66667
7.33333
5.33333
6.66667
6.33333
5.33333
6.33333
7
7.33333
5.33333
6.66667
5.66667
6.33333
7.33333
7
5.66667
8
7.33333
6
8.33333
7.66667
6
5.33333
6.33333
5.33333
6
6.33333
7
6.33333
8
7
7.66667
7.33333
6.66667
6.33333
5.66667
5.66667
6
6
6.66667
7.33333
6
5.66667
6.33333
5
6.33333
3.33333
6
4.66667
4.66667
5
5.66667
7
8.66667
6.33333
6.66667
5.66667
6.33333
7
6
6.33333
6.33333
7.66667
6.33333
5.33333
5.33333
6.66667
7
8.33333
7
7
7
7.66667
6.66667
6
7.33333
6.33333
8.33333
8.66667
6
7.66667
7.66667
9
6.33333
7.33333
6.33333
7
6.66667
6.33333
7
7.33333
7.33333
5.66667
5.66667
6.66667
7
5.66667
5.33333
5.66667
5.66667
7
6.33333
5.66667
5.66667
6.66667
6.66667
6.33333
6.66667
6
5.66667
4.33333
6.33333
6.66667
5.66667
6.66667
5
5.33333
4.33333
4.66667
5.33333
5.66667
4.66667
7.33333
8.66667
8
7
7.66667
5.66667
7.66667
7.33333
7.33333
7.33333
6.66667
6.66667
7
7
8
7.66667
8.66667
7.33333
6
6.66667
5.66667
6.66667
7.33333
7
6.33333
7
5
5
5.33333
5
5.66667
3
4
4.66667
5
5.66667
5
6
6
6.33333
6
4.33333
5.33333
6.33333
6.66667
6
5.66667
6
4.66667
4.66667
4.66667
4.33333
5.33333
6.66667
6.66667
5.66667
5.33333
4.33333
4.33333
5.33333
4.66667
4
3.33333
5.66667
5
4.66667
3.66667
4.33333
4.33333
4.66667
4
5
4.66667
4.33333
4.33333
4.33333
4
4
5.66667
4.66667
4
5.66667
6
6.33333
4.66667
4.33333
5.66667
5.33333
4.66667
4.66667
6
3.33333
5.66667
4.66667
4.66667
4
3.66667
4
5.33333
5
6
7.33333
6.66667
6
7
5.33333
8
6.33333
8
6
6
5.33333
6.66667
5.66667
6
5.33333
5.66667
5
5.33333
5.66667
3.66667
4.66667
6
4.66667
5.33333
5.33333
5.66667
5.33333
5.66667
5.66667
6
5
5.66667
5
6.33333
3.66667
5.33333
5
5
3.33333
5.66667
4.33333
5.66667
4.66667
5
4
3.33333
5
3.33333
3.33333
5
4.66667
4.66667
5
6
4.66667
6.66667
5
6
6.33333
4.66667
5.33333
5
4.33333
5.33333
6
6
5.66667
5.33333
7.66667
5.66667
6
5.66667
6.33333
8.33333
5.33333
4.33333
5.33333
4
5.33333
4
4.66667
3.33333
4.66667
4.33333
3.66667
4
3.66667
4.66667
3
5
5.66667
4.33333
3
4.33333
4
4.33333
4.33333
2.33333
3.33333
2.66667
4.66667
3.33333
3.66667
3.33333
3.33333
3
3.66667
3.66667
3.33333
3
3.33333
2.66667
3
4.33333
5
3
4
4.33333
4
4.66667
4
3.66667
4
4.66667
3.33333
2.33333
3.66667
4.66667
4
3
3
3.66667
4.33333
4
4
2.66667
4
4.66667
4
4.33333
4.66667
5
4
4.66667
4.66667
4.66667
3
4
2.33333
4.33333
4.33333
4.33333
3
3.33333
5
5.33333
4.33333
5
6
6
5
5.33333
6.33333
6.33333
5
5.33333
5.66667
4.66667
4
5.33333
4
3.66667
3.66667
5
4.33333
4
4.66667
2.66667
4.33333
3.66667
3
2.66667
3.33333
2.66667
4.33333
4.66667
4.33333
4
4.66667
4.33333
4
5
3
5
4.33333
4
3.33333
4.33333
6
4.66667
6
3.33333
4.66667
4
4
2.66667
4.33333
3.33333
3.66667
3
5.33333
4.33333
4.66667
5
5
5.66667
4
3
4
4
3.33333
3
5
4.33333
4.33333
3.66667
3.66667
3.33333
3.33333
2.33333
3
2.66667
2
3.66667
2.66667
3
4.33333
5
4.33333
4
3.66667
3
3.66667
3.33333
3.33333
2.66667
3.66667
4.33333
3
3.33333
4.66667
4
4.33333
3.66667
4.33333
3.66667
4
4
4.66667
3.33333
4.33333
4.66667
3.66667
5.33333
4.66667
5.33333
5.33333
3.33333
5.33333
4.66667
5
4.66667
5
4
6
5.33333
4.33333
5
5.66667
4.33333
6
6
6
5.33333
5.33333
4.66667
5
5
4.66667
3.66667
3.66667
3.33333
3.66667
3
3.33333
4
3.33333
3.33333
3
4.33333
3.66667
3
3.66667
4.66667
4.66667
4.33333
3.66667
3.66667
4.66667
6.66667
5
4.66667
4.66667
5
4.33333
5.66667
5.66667
4.66667
4.33333
5.66667
4.33333
6
5
5
4.33333
4.33333
3
4
4
3.33333
4
2.33333
4
3.33333
3.66667
4.33333
3
4
3.33333
3
3
5
4.33333
4.66667
4.33333
4.66667
4.66667
5.33333
6
5.33333
5.66667
4
3
4.66667
5.33333
5
4.66667
3.33333
4.66667
3.66667
3.33333
4.33333
3.66667
4
3.33333
4.33333
4.66667
4.66667
6
6
5.66667
5.33333
5
5
5
5.66667
5
6.33333
5.33333
5
5
5.66667
5.33333
5.33333
5.33333
5.66667
6.33333
5
5
4.66667
5.66667
5.33333
5.66667
4
6.66667
4.33333
5.66667
4.33333
6
6.33333
6.33333
6
4.66667
3.66667
3.66667
3.33333
3
5.33333
5
4.66667
6
5.66667
4.33333
4.66667
4.33333
5
4.66667
6.66667
5.33333
6.33333
6.33333
5.33333
6
4.33333
4
6.33333
5.33333
4.66667
5.33333
4.33333
5.66667
4
5.66667
5.33333
6
5.33333
4.66667
6.33333
5.33333
5.33333
3.66667
5
5.33333
4.33333
4
5.33333
4.66667
6.33333
3.66667
5
4
3.33333
4.33333
4.33333
4
6.33333
5.33333
3.66667
3.66667
2.66667
4
4
4
3.33333
3
3.33333
3
4.33333
2.33333
4.33333
4.33333
3.66667
4
2
3.33333
1.66667
4
3
4
4
3.66667
4.66667
4.33333
5
3.66667
4.66667
4
4
4.33333
4
5
3.66667
3.33333
4
3.66667
3.33333
3.33333
4.33333
3.66667
5.33333
4.66667
4
3
3
3.33333
3.66667
4
5
3.33333
3.33333
2.66667
2.66667
2.66667
3.33333
3.33333
3.33333
3
1.66667
3.33333
3
4
4.33333
3
3
3
3
4.33333
3.33333
3
3
5
5.33333
4
5.66667
4
4.66667
4.66667
3.66667
3.33333
4.66667
3
2
2
3.33333
3.66667
4.33333
3.66667
3.66667
2.66667
2.66667
2.66667
2.66667
2.33333
3.33333
4
3.66667
3.33333
2.33333
3.66667
3.33333
2.33333
3.66667
4.66667
3.33333
3.33333
2.66667
4.33333
3.33333
3
3.66667
3.33333
3.33333
2.66667
2.66667
3
4.33333
3.33333
4
4.33333
4
4
4.33333
3.33333
4
3.66667
3.33333
4.66667
3.33333
3.66667
4
4
4.33333
4.33333
4
4
5
4
5
4.33333
3
4
3.33333
4.66667
4.66667
3.66667
2.66667
3.33333
3
3.33333
3.66667
4.66667
3.66667
3.33333
3.33333
4
5.33333
4
4
3.33333
4
4.33333
4.33333
4.66667
4
4
3.66667
2.33333
2.66667
3.33333
2
3.33333
3.66667
3.33333
3.33333
3.66667
3
3.33333
2
3.33333
2.66667
2.66667
3.33333
4.33333
4.33333
5.33333
4.33333
4.66667
3.66667
3
5
3.33333
4.33333
3.66667
3.33333
5.33333
4
3.66667
3.33333
4.33333
4
3.66667
4.66667
5
3.33333
4
4.66667
5
4.33333
4.66667
5.33333
5.33333
5
6
3.66667
3.33333
5.33333
5
4.66667
4
4
5.66667
5.66667
4.66667
4.33333
4.33333
4.33333
4
4.66667
5.66667
4.33333
6
5
5.66667
5
4.66667
5.66667
6.33333
6
4.66667
4.66667
4.66667
5.33333
6
5.33333
3.66667
4.33333
4.66667
6
5.33333
6.33333
5.33333
5
5.33333
5.33333
4.66667
5.33333
5
5.66667
6
5
5.33333
5.33333
4.66667
2.66667
4
5
3.66667
5.66667
6.33333
6
6
5.33333
5.66667
6.33333
6.66667
6.33333
6.33333
6
5.66667
5
5
4.66667
4.33333
4
4
3.33333
4.66667
3
3.33333
3.66667
4.33333
4
5.33333
4
5
3.66667
3.66667
4.33333
5
4.33333
3.33333
4.66667
4.33333
4
5
5.33333
4.66667
4.33333
4.33333
4.66667
5.33333
4.66667
3.66667
5.33333
4
5.66667
5
4
4.33333
4.33333
4
3.66667
5
4.66667
5
4.66667
4.33333
4.33333
4
5.66667
4.66667
3.66667
5.33333
6
6.33333
5
5.33333
6
4
4
5.33333
4.33333
3.66667
4
4
4.33333
5.33333
5
2.66667
4
5.33333
5.33333
4.33333
4
4
3.66667
3.66667
4
5
4.33333
2.66667
4
4
4.33333
4
4.33333
5
5.33333
5
4.33333
5
4
5
4.33333
5.66667
5
3.66667
4.33333
5
5.33333
4.33333
4.33333
5.66667
4.33333
4.33333
5
4.33333
5
3.66667
4
4
4
4
3.33333
4
4
3.66667
4.33333
4.33333
5.33333
4.33333
5
4.66667
6.33333
5
5
4
5.66667
6
5.66667
5.66667
5.33333
4
5
4.33333
5.66667
4.33333
5.33333
7
4.66667
6.33333
5.66667
5.66667
6.33333
6.66667
5.33333
5
5.66667
6.66667
5.66667
4.66667
4
5.33333
4.66667
6
4
6.33333
4.33333
5.33333
4.33333
3.33333
4.66667
5
4.33333
4
4.33333
4.66667
4.33333
4.33333
3.33333
4
5
3
4
4
5.33333
3.66667
4.33333
5.33333
2.33333
4.33333
3.33333
5
4.33333
3.66667
3
2.66667
3.66667
3.66667
2.33333
2.33333
4.66667
4.66667
5
4.33333
4
4.66667
4.66667
3.66667
4.33333
4.33333
4
3
4
4
3
3.33333
3.33333
4.66667
4
3.66667
4
3.66667
2.66667
3
3.66667
2.33333
4.66667
2.66667
3.66667
4
4.33333
4.66667
4.33333
4.66667
5
4.66667
4.66667
3.66667
3.66667
3
4.33333
4
4
4
2
3.66667
3
4
3.66667
5.33333
5.66667
4.33333
3.66667
4
4.33333
4.33333
3.66667
3.66667
3.66667
5
5
3.33333
4.66667
4.66667
3
4.66667
4.66667
5.66667
4
4.33333
3.66667
5.33333
4.66667
4.66667
4.33333
6.66667
4.66667
5.33333
4
4.66667
4.66667
5.33333
5.66667
6
5.66667
6
5.33333
5.66667
6
6
5.66667
4.66667
4.66667
6
4.66667
5
6
5.33333
5.33333
4.66667
7
6
6.33333
5.66667
6
4.33333
6.66667
6.33333
5.66667
6.66667
5
6
4.66667
6
5.33333
7.33333
4.66667
5
4.66667
5.33333
5.33333
5.66667
4.66667
5
4
5
5.33333
6
5.66667
3
4.66667
5
4.66667
5.33333
6
6.66667
6.33333
6
6
6.33333
6
5.33333
6
6
6.66667
5.33333
4.66667
3.33333
4
5.33333
3.66667
4.33333
5.66667
5
4.66667
6
6.33333
5.66667
5.66667
6
4.66667
4.66667
5
4
6.66667
6.33333
6
4.66667
4.66667
5
5.66667
5
5.33333
4.66667
5
4.33333
5.66667
5.33333
6.33333
4
6
4.33333
5
5
5.33333
5
4.33333
3.66667
4
5
6.66667
4.66667
6
4.66667
4.66667
4.33333
4.66667
4
4.33333
4.33333
6.33333
2.66667
4
3.33333
5
4.66667
4.66667
4.33333
4.33333
4
2.66667
3.33333
5.66667
3.33333
4
4.33333
3
3.66667
3
3
3.66667
4
4
4.33333
4.33333
4
4.33333
3.66667
3.66667
3.33333
3
2.66667
3.33333
2.33333
3.66667
4.66667
4.33333
2.66667
2
3
2.66667
2.66667
2.33333
4.66667
3.33333
4.66667
4
4.66667
3.66667
4
5
3.33333
4
5
2.33333
5.33333
4.33333
3.66667
2.66667
2
3
1
3.66667
4.33333
3.66667
3.66667
3.66667
3.33333
4.33333
2.66667
2.66667
3
2.33333
2.66667
1.66667
3.66667
5
3.66667
4.66667
4.66667
4
3.33333
3.66667
4.33333
5
4.33333
5.66667
4
3.66667
6.33333
6
5.66667
5.33333
6.66667
4.33333
6
7
5.33333
6
3.66667
5
5
4
5
4
5
5.33333
4
5.33333
5.66667
5
5
5.33333
6.33333
5
5
4.66667
4.66667
3
4
3
3.66667
3
4.33333
4.33333
3.66667
4
5
4.66667
4.33333
5
4.33333
5
4
4.33333
3.33333
4.66667
4
3.66667
4.66667
3.66667
3.66667
3.33333
4.66667
4.66667
4
5
4.66667
4.66667
4.66667
4.33333
3
4.66667
4.66667
5.33333
4.66667
5
5.66667
4.66667
5.66667
4.33333
5.66667
4.33333
4
4.33333
4.66667
4.33333
3.33333
3.33333
4.33333
3.33333
6
5.66667
4.33333
5.66667
4.66667
5.33333
5.66667
6
4.33333
6.66667
5.66667
6
4.33333
4.33333
3.66667
4.33333
4.66667
4
3.33333
3
5.66667
4.66667
3.66667
3.66667
2.66667
3.33333
3
2.66667
3.33333
3.33333
4
5.33333
4.66667
3.66667
3.33333
4
3.33333
4.66667
4
3
3.33333
3
3.66667
3
3.66667
3.66667
4
4.33333
3.66667
4
3.66667
4
3.66667
4
3.66667
5.66667
4.33333
3.33333
3.66667
5
4
3.66667
3.33333
5
5.33333
4.33333
5.33333
5
5
3.66667
3
3
4
4.66667
2.33333
3.66667
3.66667
2.66667
3.33333
2.66667
3.66667
5.33333
4.33333
5
5
5
4.33333
5
3.66667
4
4
3
4.33333
4
3.33333
2.66667
2.66667
3
2.66667
3
3.33333
4
4
4
4.33333
3
4
4.66667
3.66667
4.33333
4.33333
4.66667
3
4
4.33333
4.33333
4.33333
4
3.66667
4
4
5
5.33333
5
4
4.66667
4
3.33333
3.66667
4.33333
4
3
5
5
5.33333
4.33333
4.33333
5
4
5
6.33333
4
5.66667
5.66667
8
4.66667
5.66667
6
6.66667
6.33333
6.33333
4.66667
7.33333
6
7
6
6.33333
6.66667
7.33333
6
5.66667
5
5
5.66667
4.66667
5.66667
6
5
5.33333
5
5
4.33333
5
5.33333
5.66667
5
7
5.66667
7
6.66667
7.33333
7
7
7
6
5.66667
6
5
6.33333
7
5.66667
6.33333
6.33333
5.33333
5.33333
5.33333
5.33333
5.66667
5.66667
6.33333
5.33333
5.66667
4
4.66667
5
6.33333
5
6.33333
5
4.33333
5.66667
6
6.33333
4.33333
6
4.66667
4
5.33333
6
5.66667
5
5.66667
5.33333
5.66667
5.33333
6.33333
5.33333
6
5
5.66667
6
7.33333
5.66667
4.66667
6.33333
6
6.33333
6
5
5
5.66667
5
5
5.66667
6
5.33333
6
7
5.33333
5.66667
6
6.33333
4.66667
6.33333
5
5.66667
5
7.33333
5.33333
5
5.66667
5.66667
4.33333
5
4.66667
5
5
5.66667
5.66667
6.33333
5.66667
7.66667
7.33333
7.33333
6.33333
6.66667
6.33333
6
6.66667
5.66667
6
6
7.33333
5.33333
4.33333
4.33333
5.33333
6
5.33333
5.33333
7.66667
4.66667
5.66667
5.33333
5.33333
7.66667
6
7
6
5.66667
5.66667
5.33333
6
5.66667
6.33333
5.33333
4.66667
5.66667
5.33333
5.33333
4.33333
4
5.33333
6.33333
5
6
6
5.33333
6
7.66667
6.66667
6.33333
6.66667
5.33333
4.66667
3.66667
6
5
4.66667
4.66667
4
5
5
2.33333
5
5.66667
4.33333
4.66667
4.66667
5.33333
6
5.66667
6.66667
4
6
5.33333
7
6.33333
6.66667
6.33333
6.33333
6.33333
6.66667
7.33333
7
7.33333
6
5.66667
6.33333
6.33333
6.33333
6.66667
6
5.66667
4.66667
4.66667
6.66667
5
5
7
6.33333
5.33333
6
4.33333
4.66667
5.66667
5.33333
4
4.33333
4.33333
5.33333
4.66667
5.66667
5.66667
6
5
6
6
5.66667
5
6.66667
6
5.33333
5.66667
6.66667
5
5.33333
5.66667
6.66667
6.66667
6
6.33333
5.66667
5.33333
5
6
6.66667
5.33333
5
6.66667
6
4
5.66667
4.66667
4.33333
4.66667
5
6.33333
5.66667
5
5
5.33333
4
5.66667
5
4.66667
6
5.33333
4.66667
4.66667
4.33333
4.33333
4.33333
4.66667
4
5
5.33333
6.33333
5.66667
4.33333
4.33333
4.66667
4.33333
6.33333
5.33333
4.66667
6.33333
5.33333
5.33333
5
5.33333
5.33333
5.33333
4.66667
4.33333
3.66667
4.66667
5
4.33333
5.33333
5
4.33333
5
4
4.66667
5.33333
5
4
3
3.66667
3.66667
3.66667
3.66667
4.33333
3.66667
4
3.66667
5
4.33333
3.66667
3.33333
3
5.33333
4.33333
5
4
4
5.33333
5.33333
5.33333
4
4.66667
3.66667
5
4
3.33333
5
4.33333
5.66667
5.66667
4.66667
4.33333
5.66667
4.66667
5
5
4
5.66667
4.66667
5.33333
5.33333
4.66667
6.66667
5.66667
6.33333
5
5.33333
5
3.66667
4.33333
5.33333
5.66667
4.33333
4.66667
4
5.66667
5
4.66667
3.66667
5.66667
4.33333
5
3
5.33333
4.66667
4
5
6.66667
6
5.33333
3.33333
4.33333
4.33333
5.66667
6.33333
5.33333
6
6.33333
4.33333
4.33333
4.66667
3.33333
4
4
6.66667
5
3.33333
5.33333
6
5
5
5.33333
5
5.66667
5.33333
6.33333
5.33333
6
5
3.66667
5
5.66667
5
5
6.33333
5.66667
4.66667
4.66667
4.66667
4
5.33333
6
4.66667
6
6.33333
6
5.66667
6.66667
6.33333
4.66667
5.66667
6
6
6.66667
4.33333
5.66667
6
5
4.66667
4.66667
5
5
5.33333
2.33333
5
4.66667
3
4
4.33333
4
4.33333
3
3
4.33333
5
4
3.66667
4.66667
4
3
4
3.66667
4.33333
2.33333
3.66667
3.66667
3.33333
3
3.66667
3.66667
4.33333
3.66667
4.33333
4.66667
5
3
3.66667
4.33333
4.33333
4.33333
4
4
3.33333
4.33333
5.66667
6.66667
5.66667
6
4.33333
5.66667
5.66667
7
6
4.33333
5
5.66667
5
6.33333
6.66667
5.33333
5.66667
7.33333
6
6
6
5.66667
5.33333
4.66667
7.33333
6.33333
6.33333
5.66667
5.66667
6.66667
7
6.66667
7
6
6.33333
6.66667
6
4.33333
5.33333
7.33333
6
7.66667
6
6.66667
6.66667
6
6.33333
7.66667
5.66667
7
7
7.33333
5.33333
5.33333
7
8
7.66667
5.33333
7
5.66667
6.33333
7
6.66667
5.66667
6.33333
6.33333
5
5.33333
6.33333
6.33333
5.33333
3.33333
4.66667
5.66667
4.33333
4.33333
4.66667
5
5.66667
6
4.33333
5
7
5.66667
6
6
5.33333
5
5.66667
4.66667
6.66667
6.66667
6.33333
6.33333
5.33333
4.33333
5.66667
5.66667
5.66667
6
6
3.66667
4.66667
3.33333
5.33333
4.33333
3.66667
3.66667
4.33333
5.33333
5.66667
4.33333
5.33333
5
6.33333
5.33333
4.66667
5
5.33333
4.33333
4
4.66667
4
5.66667
6
5.33333
4.66667
4.66667
5.66667
4
3.66667
6.33333
7
5
6
5.33333
4
5
4.33333
4.33333
5
5
5
3.66667
5
3.33333
3.66667
5
4.33333
3.66667
5
5
4.66667
4
5
3.33333
4.33333
3
3.66667
3.33333
3.66667
3
3.33333
5.33333
4.66667
4.66667
5
4.33333
3.33333
4.33333
3.66667
3.66667
3.66667
4
3.33333
4
4
4.33333
2.66667
2.33333
4
4
3.66667
3.66667
4
3.33333
3
4
3
3.33333
3.33333
4
4
5
4.33333
3
3.66667
4.66667
4.33333
5.66667
4.33333
6
5.33333
5
5.66667
5
6
5.66667
4
3.66667
3.33333
4
3.33333
2.66667
3.66667
4
2
3.66667
2.66667
2.66667
3.66667
5
3
3.33333
2.66667
2.66667
4.66667
5
3.66667
4.33333
5
3.33333
3.66667
3.66667
3.33333
3.33333
5
4
5
4.66667
5.33333
4
4.33333
4.66667
3.66667
4.33333
4
4.33333
5.33333
3.66667
4.66667
4.33333
5
4.33333
5
4
5
5.33333
4.33333
6.33333
5
4.66667
4.33333
5
4.33333
5.33333
4.66667
5
5.33333
4
5.66667
5.66667
5
5
5.33333
5.66667
4.33333
5
4.66667
4.33333
4
4.33333
4.33333
3.66667
5
5.33333
4.66667
4.33333
3.33333
4
5
4.33333
4.66667
5
6.66667
5.33333
5.66667
4.33333
5.66667
4.33333
5.66667
6.66667
5.33333
4.66667
4
6
5.66667
4
4.66667
4.66667
4
5
3.33333
4
4
4
4.33333
3.33333
5
4.66667
5.66667
4
3.66667
2.66667
3.33333
3
3
3.33333
2.66667
2.33333
2.66667
3
4.66667
4.66667
5.33333
4.66667
5.33333
5
4.33333
5.33333
5.66667
4.66667
5.33333
4.66667
5.33333
5.33333
4.66667
4.66667
4.33333
4
5
5.66667
5.66667
5.66667
5.33333
4.66667
6.33333
6.66667
5.33333
4.66667
5.66667
6.66667
6.33333
5
6
5.33333
5
6
4.66667
5.33333
4
3.33333
5
4.33333
5.66667
4.66667
4.66667
5
4.33333
4.33333
4.33333
5.33333
3
4.66667
5.66667
5
4.33333
5
5
4
4
3.66667
3.33333
3.66667
4.66667
4
3.33333
3.66667
2.66667
3
2
5
3
4.66667
3.33333
4
4
5.33333
4.33333
5.33333
4.66667
4
4.33333
5
5
4.66667
2.66667
3.66667
4
4.66667
4.33333
4.66667
3.66667
3.66667
2.66667
3.33333
4
3.66667
4
2.66667
6
4.66667
4
6
5.66667
4.66667
4
3.33333
4.33333
2.66667
1.66667
1.66667
2.66667
2
2
2.66667
4
2.33333
3.33333
2
2.66667
3
3.66667
3
4.33333
4.33333
2.33333
3
2.66667
2.66667
3.66667
4.33333
5
3.33333
3.66667
4.33333
4.66667
4
4.33333
5.33333
4.33333
5
5
4.66667
6
3.66667
4.66667
4.66667
4
4.33333
4.66667
3.33333
5
5
7
4.66667
4.33333
2.33333
3.66667
4.66667
4.66667
4.33333
4
5.66667
6.66667
5.33333
5.33333
4.33333
6
6
5.66667
5.33333
6.33333
4.66667
4.66667
5
6
3.33333
4.66667
4.66667
4.33333
4.33333
3.66667
4.66667
4.66667
5.33333
6.33333
4.66667
4.33333
5.66667
4.33333
4
4.66667
3.66667
4.66667
5.33333
5.33333
6
4.66667
5
4.33333
3.66667
3.33333
3
3.66667
3.66667
2.66667
3.33333
4.66667
3.66667
3.66667
3.66667
5.33333
3.66667
4.66667
5.33333
5.33333
3.66667
4
5.33333
3.66667
4
3.66667
3.66667
3.33333
4
3
3.66667
3
3.66667
3
3.66667
3.66667
5
4.66667
3.66667
3.66667
5.33333
5.33333
4.66667
5.33333
4
4.33333
3.66667
4.66667
4.33333
3
2.33333
3.66667
4.33333
4
3.66667
4
3
3.33333
3.33333
3.33333
4.33333
3
3.66667
3
3
4.33333
3
3.66667
3.66667
4
4
3.33333
3
3
2.33333
2.33333
3
3.33333
4.66667
5
3.66667
3.33333
3.66667
3.33333
3.33333
3.33333
3.66667
3.33333
4.33333
3
2.66667
3.66667
2.66667
4
4.33333
3.33333
4.33333
4.66667
4.33333
4.66667
5.33333
4.66667
3.66667
4
5
4
4.66667
5.66667
3.66667
3.66667
4
3.66667
3
3
4.33333
4.66667
4.33333
4.33333
4
3
3.66667
4
4
3
3.66667
2.66667
3.66667
4.33333
4.33333
5.33333
5
5.66667
4.33333
5.33333
6
5
4.33333
4
3
3.66667
3.66667
5
3.33333
3.33333
3.66667
4.66667
4.33333
4.33333
4.66667
4.33333
3.66667
4
4.33333
5
4
4.33333
5
6
4.33333
4
4.66667
3.33333
3.33333
3.33333
4.33333
3.66667
2.66667
3.66667
4.66667
4.66667
4
5.33333
3.33333
4.66667
5.33333
4.33333
4.66667
4.33333
4.66667
4
4.66667
4.66667
4
4.66667
4.66667
4
3.33333
5
3.33333
3.33333
4.66667
4.33333
4.66667
3.66667
4.66667
4
4.66667
5.33333
4.66667
4
4.33333
5.66667
4.66667
4.66667
5.33333
4.33333
3.33333
3.33333
4
3.66667
2.66667
3.66667
4
4
4
3.33333
3.66667
4.33333
5.33333
4.33333
5.33333
5.33333
4.66667
5.33333
2
4
3.33333
3.33333
3
4.33333
4.33333
3.33333
4
4.33333
4
3.33333
3.66667
4.66667
4
3.33333
4
4
4
5.33333
4.33333
5
5
5
5.33333
4.33333
5
3.66667
3.66667
3.33333
3.66667
4
3.66667
3.33333
3.33333
4.66667
4.66667
4.33333
3.33333
4
4.33333
4
3.66667
3.66667
4.33333
5.33333
3.66667
4
5.33333
4
5.66667
4
5
4.33333
3.66667
3.33333
4.33333
3.33333
5.66667
5
4
5
4.33333
5.66667
3.33333
3.66667
3.66667
4.33333
5.33333
5
4.66667
5.66667
4.66667
3
3.66667
3.33333
3.66667
3.33333
3.66667
4.33333
6.33333
4.66667
4.33333
4.33333
4.66667
4.33333
4.66667
4
3.66667
4
4.33333
4
4.66667
4.66667
5.33333
4
4.66667
4.66667
5.66667
5.66667
4
4.66667
5.33333
3.66667
4.33333
4
5
5.33333
5.66667
4.33333
4.33333
3.33333
4.66667
5.33333
5.33333
4.33333
4.66667
5.33333
4.66667
4.66667
6.33333
3.33333
5.33333
4
4.66667
4.66667
4.33333
5.33333
4.66667
4
5
6
5.66667
7
5.33333
5.66667
5
6.66667
6.33333
6.66667
5.33333
4
5.66667
8
6.33333
6.66667
4.66667
5.66667
5.33333
5.33333
5
5.33333
5.66667
5.33333
5.66667
5
5
5.66667
6.66667
5
4
4.33333
4.66667
4.66667
4.66667
4.33333
4.33333
4.66667
5
5.66667
4.33333
5
4.66667
5.33333
6
4.33333
4.33333
5
6
5.33333
4.33333
5.33333
5
5
4.33333
3.33333
5.66667
5.66667
4.66667
3.33333
6.33333
6.33333
4.66667
5.33333
5.66667
6
4.33333
6.33333
5.66667
5
5
5.33333
5.66667
5.33333
5.66667
4.33333
4.66667
4
4.33333
4
3.33333
3
2.33333
2
3.33333
4
3
3.66667
3
3.66667
3.33333
3
3
3.66667
2.66667
3.33333
3.33333
2.33333
2.66667
3.33333
4.33333
4
3.66667
3
3.33333
3
3.66667
4
3.66667
3.66667
3.33333
3.66667
4.66667
3
2
2.66667
3.33333
3.66667
3.33333
2.33333
2
3.66667
3.66667
3.33333
2.33333
2.66667
4.33333
3.33333
2.66667
3.66667
3.66667
2.33333
3.66667
3.33333
4.33333
3.66667
2.66667
3.33333
2.66667
2.66667
2.33333
2.66667
4
3.33333
2.33333
3.33333
3.66667
3.66667
4
4
3.66667
2.33333
4
3.33333
3.33333
2.66667
3
2.33333
2
3
3.66667
2.33333
4.66667
4.33333
3.33333
3.66667
4
2.33333
4
4.33333
4.33333
3.66667
5
3
3.33333
3
3
2.33333
3.66667
4.66667
2.33333
3
3.33333
4.33333
3.66667
3.66667
2.66667
2.33333
3
2.66667
3
3.66667
4
2
3.66667
4.66667
4
3.33333
4
4.66667
2.33333
4.66667
4.66667
4.66667
3.33333
5
5
3.66667
3.33333
3.33333
2.66667
3
2.66667
2.33333
3.33333
3.33333
3.33333
3.33333
3.66667
2.66667
2.66667
3
1.66667
3.66667
4.66667
4
4
4.33333
4.33333
5
4
3.33333
4.66667
4
2.66667
4.33333
4
4.33333
4
5
5
5
5
5
5
4.66667
6
6
5.66667
6
5.33333
4.66667
5
5.66667
3.66667
4
5
5.33333
4.33333
4
3.33333
5.33333
4.66667
4
5.33333
5
6
6
4.33333
5.66667
3.66667
3.66667
4
4
3.33333
4
5.33333
4.33333
5
6
5.33333
6.33333
5
5.66667
5.33333
4.33333
3
5.33333
4.66667
4.66667
4.66667
4.66667
3.66667
3
3.66667
3
3.33333
3.66667
6
3.33333
4
4
3.33333
4.33333
4.66667
3.66667
6
5.33333
4.66667
4.66667
5.66667
5.33333
5.66667
5.66667
5.66667
5
5.33333
4
4.66667
4.33333
4.33333
3.66667
3.33333
4
4.33333
2.33333
4
5
3.66667
3.66667
4.33333
5.33333
4.33333
4.33333
4
5.33333
5
3.66667
5
4.33333
4.66667
4
5.33333
3.66667
5
3.33333
3
3
3.33333
3.33333
4.33333
3.66667
4.33333
4
3.66667
2
4.33333
4
2.66667
3.66667
4.33333
4.33333
4
4
3.66667
4
4.33333
4.66667
3.66667
5
4.66667
4.33333
3.66667
3.66667
3.66667
3.66667
3.66667
4
4
4.66667
3.33333
2.33333
3.66667
5
4.66667
5
4.33333
3.66667
4.33333
4.33333
4
3.66667
3.66667
4
4
4.66667
4
3
4
4
3.66667
4.66667
3.66667
3.66667
3.66667
3.66667
3
4.33333
4.66667
4
4.33333
5
4
4.33333
3.66667
4
4.33333
4
4
4.66667
4.66667
4.66667
4.66667
4.33333
3.66667
4.66667
3.66667
3
5.33333
4
4
3.33333
4.33333
4.33333
3
3
3
3.66667
4.33333
4.66667
4.66667
5
4.33333
3.33333
4.33333
3
3.33333
4.33333
4
3.66667
3.66667
3
2.33333
4
3.66667
3.33333
4
2.66667
2.33333
3
3.33333
3.33333
4.33333
4
3.66667
3.66667
5
3.33333
3
3.33333
3
5
3.33333
4
4.33333
4.33333
4
2.66667
3.66667
3.33333
3.33333
4
4
4
3
3.33333
2.66667
3.33333
3
3.33333
4
3
3.33333
3.66667
3.33333
3.66667
3
3
2.33333
3.33333
4.66667
4
5.33333
4.66667
4.66667
5.33333
5
4.33333
5
5.66667
3.33333
5.33333
4.66667
4
4.33333
4.66667
4.33333
4
2.66667
5
3.66667
2.66667
2.66667
3
3.33333
3.33333
4.33333
4.33333
4.66667
4.33333
4.33333
3.33333
2
3
3
2.66667
4.66667
4
4.33333
4.33333
3.66667
4.33333
3
4.66667
3.66667
3
4
4.33333
4.66667
4
4.66667
3.66667
4
5
4.66667
5
2.33333
4.33333
3.66667
4.33333
3.66667
4.33333
3.66667
3.66667
2.66667
5
3
4.33333
3.66667
4
3.33333
4
3.66667
4.66667
5.33333
6.33333
5.66667
3.66667
5.66667
5
4.33333
4.33333
5
4.66667
5.33333
4.66667
6
6
4.66667
5.66667
5.66667
4.33333
5
4
5.33333
4.66667
5.33333
5
5
4.66667
5
5
5.33333
3.66667
5
4
4
4.33333
5
4.66667
3.66667
5
3
3.66667
2.66667
4.33333
4
3
2.33333
4
2
4.33333
3
2.33333
3
2.33333
3
4.66667
4.33333
4
4.66667
5.33333
4
3.33333
3
3
3
5
2.33333
3.33333
2
2.33333
2.33333
2.66667
1.66667
2.66667
3.66667
2.66667
2.33333
3
3.66667
3
3
4.33333
3.66667
3
4.33333
4
4.66667
4.66667
4
3.66667
4
4
3.33333
3.66667
3.33333
3.33333
2.33333
3.66667
4
3.66667
3
4
3.33333
3.33333
4
3.33333
4.33333
4
4.33333
3.33333
5.66667
3.33333
3
4.66667
3.66667
3.66667
3
3.66667
4.66667
4
2.66667
3.33333
3.33333
3.66667
3
4.33333
3.66667
3.33333
3.33333
3.66667
4
4.33333
3.33333
3.33333
3
2.66667
3
2.66667
3.33333
2.66667
3.33333
3
2.66667
4
4.66667
4
3.33333
3
3.33333
3.66667
3
5
4.66667
3.33333
4.33333
4
4.66667
4.33333
4.33333
3.66667
3
4.66667
3.33333
6
5.33333
5.33333
5
5.66667
4.33333
5.33333
4
4.33333
3.66667
4.66667
5.33333
6
5
5.66667
4.33333
5.66667
3
4
4
3.33333
5.33333
3
5
5
3.66667
4.66667
4.33333
3.66667
4.66667
4
4.33333
3.66667
3.66667
3.33333
3.33333
3
4.33333
4
4
4.66667
4.66667
4.33333
3.66667
2.66667
3.66667
4
3.33333
4.66667
3.33333
3
4
4.33333
3.33333
4.66667
5.33333
4.66667
5.66667
4.66667
4.33333
4.33333
4
4.66667
4.66667
4.33333
4.33333
5.66667
5
4
3.66667
3.66667
4.33333
4.66667
5.66667
5
3.66667
3.66667
3.66667
4
5.33333
6.33333
6
4.33333
6.66667
5
5.33333
4.33333
4.33333
4.33333
4.33333
4.66667
4.66667
4.33333
4.33333
5.33333
4.33333
5
3
2.33333
3.66667
3
4.33333
3.66667
4
4.33333
3.66667
3.66667
3
3
2
2
2.66667
2.66667
2.33333
2.33333
1.66667
2.66667
2.66667
2.33333
3.66667
3.66667
3.66667
3
3
3.33333
4
3.33333
3.33333
3.33333
4
3
2.66667
3
2.33333
2.33333
2.33333
1.66667
1.66667
1.66667
2.33333
3
2.33333
2.66667
3
4
4.66667
4.66667
3.66667
4.33333
5
4.66667
4
2.66667
3.33333
2
4.33333
2
3.66667
4.33333
3.66667
1.66667
3.66667
3
3.33333
3.33333
3.33333
3.66667
2.33333
2.66667
2
2.33333
2
3.33333
3.66667
2.33333
4
4
4.33333
3.33333
4
3.66667
3.66667
3.33333
2.66667
3
3.66667
3.33333
3.33333
4.66667
4.33333
2.33333
2.33333
3.66667
3.33333
4
5
4
3.33333
4.33333
2.66667
4
2.33333
3.66667
4.66667
4.66667
3
4
4
3.33333
4.33333
3
3.33333
3
3.66667
3
3.33333
2.66667
3.33333
2.66667
4.33333
4.33333
4
4.33333
5
4.66667
3
3
4.66667
3.33333
3.66667
3.33333
2.66667
3.66667
3.33333
3
4
4
5.33333
2.66667
3.66667
4
5
5.33333
5.33333
4.66667
3
3.66667
4
3.33333
3
3.33333
4.33333
5
4.33333
4
4.33333
4.33333
4.33333
4.66667
3
2.33333
4.33333
4.66667
4.33333
5
4.66667
4
5.33333
5
4.66667
4.66667
5.33333
5.66667
5
5
5
4.66667
5
5
4
4.66667
5.33333
4.66667
5.66667
5
4.66667
5
5
5
5
4.33333
3.66667
4
4.66667
4.33333
3.66667
3.66667
4.33333
4
4.66667
4
4
4
4
4
4.33333
4.33333
4
3.66667
3
4.33333
3.33333
4.33333
3.33333
3.33333
3.66667
4.66667
4.66667
4.33333
4.66667
5.66667
5
5.33333
4.66667
5
4.66667
4.66667
4.33333
4.66667
4
3.66667
5
3
4.66667
4.33333
3.33333
3.33333
4.33333
5.33333
5.33333
5
4.66667
6.66667
5
5.66667
4.66667
4.33333
5
4.66667
3.33333
3.66667
2.66667
3.66667
4.33333
4.66667
5.33333
5
5.33333
5.33333
4.66667
3
5.66667
5.66667
6
5
6
5.66667
3.66667
6
4.66667
4.66667
5.33333
4.33333
5
5.33333
5.33333
4
5
5
5
5.33333
5.33333
5.33333
4.33333
5.33333
6
6.33333
6
7
6
6
7
6
6
6
6
6
5
5.66667
4.66667
6
6
5.33333
5
6
4.33333
4
4.33333
4.66667
4.33333
4
5.33333
5.33333
5.33333
5.33333
7
7
5.33333
4.66667
5.33333
4.66667
5.66667
6
7.33333
6
6.33333
7
7
8
8
7.33333
3.66667
4.33333
2.66667
5.33333
4
4.66667
4.33333
4
3
3.66667
4.33333
4
4
5
3.66667
3.66667
4
3.66667
3.66667
3
3.33333
4
6
4.33333
5.33333
4.33333
3.33333
5
5.33333
3.66667
5.66667
4
5.66667
6
4.66667
4.33333
6
4.66667
6
4
5.66667
5.66667
4
4
4.33333
3.33333
5
5
5.66667
4.66667
5.66667
4.66667
5
5
5.33333
4.33333
5.66667
5.66667
5
5.33333
4.33333
3.33333
5.33333
5.66667
5
5.33333
6
6.33333
4
3
3.33333
5.33333
4.33333
3.66667
3.66667
3.66667
2.66667
4
3.66667
4.33333
4.66667
4.66667
4.66667
2.66667
3.66667
3.66667
3.66667
3.33333
3.66667
4.33333
4.66667
5.66667
4.33333
2.66667
3.66667
4
4.33333
5
4.66667
4.66667
3.33333
4.33333
2.66667
3.66667
2
3.66667
4
2.66667
3.66667
3.33333
2.33333
3.66667
3
4
4
3
4.33333
3.33333
3.66667
3.66667
3.33333
4
3
3.66667
4.66667
5
4.33333
3.66667
4
4.33333
4
4
4.66667
5
5.66667
6
6.33333
5.66667
4
5
5
4.66667
4.33333
5
4.66667
5
4
3.66667
3.33333
3
3.66667
3
4.33333
3.33333
3.33333
4.66667
5
4
3
5.33333
3.66667
3
3
4.66667
5.33333
4.66667
5.33333
3.66667
4.33333
5
4
4.33333
5.66667
5.33333
3.66667
3.66667
4.66667
4.33333
5
4.33333
5
5.33333
5.33333
4.66667
5
4.66667
3.66667
5.33333
4.66667
4.33333
4.66667
5.66667
5.33333
4.66667
6
4.66667
6
3
5.33333
4.66667
4.33333
5
4
3.33333
3
3.66667
5.66667
3.66667
5.66667
4.66667
3
4.33333
6
4.66667
5.66667
4
4.33333
3
4.66667
4.33333
5
4
4.66667
3
3.66667
5
4
4.66667
5.66667
5.66667
5.66667
