# Supplementary material for: Conformational ensemble-dependent lipid recognition and segregation by prenylated intrinsically disordered regions in small GTPases
Source: Commun Biol. 2023 Nov 2;6:1111. doi: 10.1038/s42003-023-05487-6 (PMC10622456; doi:10.1038/s42003-023-05487-6)
Supplement: Supplementary file 5 — Supplementary Data 3 [file 42003_2023_5487_MOESM5_ESM.zip › HB_Analysis/Rac1_HB_perPept_PC_equilib.dat]

4
3
4
5
4
3
3
4
3
4
2
1
3
4
4
4
3
7
8
8
3
4
4
9
7
5
8
6
4
3
5
2
1
4
4
1
2
2
1
3
2
3
2
3
1
2
2
1
4
4
4
4
2
3
1
2
4
3
3
2
3
2
2
2
1
2
1
2
2
3
4
0
1
4
6
6
6
5
4
6
6
7
6
7
1
2
5
6
3
4
1
3
2
2
3
3
3
5
4
3
3
3
3
2
4
2
6
3
0
1
2
3
1
2
1
5
2
3
2
4
3
4
6
5
4
3
4
5
5
4
2
2
4
2
4
2
4
5
3
3
5
4
3
5
5
4
3
1
2
3
1
2
2
3
3
1
2
4
4
4
6
4
6
3
4
4
3
2
3
5
3
6
5
5
4
3
3
6
5
5
6
7
6
3
4
6
3
2
7
5
8
3
4
4
4
4
1
0
1
1
2
0
4
3
4
3
1
2
4
4
3
2
2
1
2
4
1
3
1
1
2
1
1
2
0
2
1
2
3
3
2
2
1
1
1
1
1
3
3
3
3
3
4
4
2
4
4
4
4
2
4
1
4
3
1
4
3
6
4
3
1
1
1
1
1
0
1
4
1
2
1
1
2
0
1
1
1
1
0
0
0
0
0
0
1
1
3
1
1
0
2
2
1
2
1
2
1
0
0
1
0
1
3
4
3
3
2
0
4
3
4
4
2
4
3
4
5
5
3
4
6
7
6
6
3
8
9
6
6
6
6
6
3
5
5
4
5
3
6
3
5
5
2
1
3
2
2
0
2
2
1
4
3
2
2
3
2
3
4
6
4
6
3
4
5
5
7
4
2
4
6
4
2
4
5
2
1
3
3
2
2
2
4
3
6
7
7
9
5
4
6
7
5
5
3
2
1
4
2
5
3
1
0
1
2
3
4
5
3
5
4
4
3
2
4
2
2
2
5
6
4
6
6
4
5
6
6
3
6
7
5
5
4
6
9
9
8
5
5
10
6
4
4
7
7
9
6
5
5
6
5
5
6
3
4
4
5
5
6
7
8
8
8
5
4
8
5
4
4
5
3
7
7
6
3
7
7
5
7
5
5
5
4
4
1
2
4
3
2
3
6
5
5
2
4
2
4
3
1
1
3
4
2
2
3
3
6
3
1
3
3
5
4
7
7
4
4
4
4
4
3
3
2
2
5
5
5
3
4
5
1
2
4
4
6
6
7
6
4
5
9
6
7
4
6
7
6
6
6
4
2
2
4
7
4
6
5
7
2
6
5
8
7
2
4
7
7
7
8
7
9
7
4
6
4
6
5
4
7
4
4
5
5
1
3
3
7
3
2
3
4
4
3
4
4
2
3
2
3
3
2
1
2
3
5
4
4
4
6
2
3
3
1
3
3
5
3
4
6
5
3
3
4
4
3
1
4
3
3
5
5
4
4
1
3
4
4
4
7
6
3
5
5
4
5
3
2
4
2
1
3
3
3
2
2
4
4
1
2
2
3
7
4
4
6
4
5
3
5
5
5
4
4
4
3
5
2
2
2
1
3
4
4
7
4
4
2
2
5
5
4
4
4
6
5
3
5
5
4
4
5
4
6
5
7
7
5
5
6
6
7
6
6
8
7
8
7
9
9
10
9
9
8
8
9
8
8
6
6
6
8
9
9
5
7
5
6
0
4
4
3
2
3
4
3
4
5
3
6
5
7
7
5
9
6
5
9
4
5
6
7
5
6
8
8
5
4
9
7
7
6
5
4
4
4
2
4
2
4
5
3
2
2
1
4
2
7
4
4
4
4
4
6
5
7
4
5
6
4
3
1
1
3
3
3
2
5
3
5
4
4
3
3
6
5
5
5
5
6
7
8
5
5
5
10
9
8
8
11
7
7
7
8
7
4
5
8
8
7
3
6
7
3
2
3
4
5
6
4
5
6
4
3
3
6
6
3
4
2
3
4
4
4
4
1
4
2
2
4
2
5
3
3
5
6
6
3
2
5
3
3
1
3
3
3
6
7
7
6
6
4
4
5
4
1
4
1
3
3
1
3
3
5
5
1
1
1
1
1
3
2
1
3
2
1
3
3
4
5
4
4
4
6
6
3
5
3
5
3
5
8
5
4
4
3
4
5
7
6
8
6
5
5
5
6
5
6
8
5
4
2
2
3
2
3
2
2
4
4
5
3
4
0
3
6
6
7
5
6
1
2
7
5
4
3
4
5
3
3
5
7
2
2
4
7
3
5
4
5
6
5
5
3
4
1
4
3
4
4
5
4
6
5
2
4
5
4
6
3
2
2
2
5
3
5
6
3
2
4
3
1
1
5
2
4
3
7
3
0
1
1
1
0
1
4
1
5
4
3
5
2
3
5
3
2
1
1
1
5
2
1
3
6
3
4
5
4
4
1
3
1
5
4
5
2
4
5
6
6
3
6
4
4
4
5
5
4
6
6
4
2
4
5
7
7
1
5
3
2
3
3
3
2
3
4
2
4
3
6
6
4
4
7
2
7
6
6
6
4
6
5
3
5
5
4
2
4
5
3
6
4
2
4
3
3
1
2
1
2
2
1
0
3
6
1
5
4
6
5
6
7
3
3
4
6
3
4
5
5
4
5
3
5
3
4
5
4
3
5
5
4
2
5
3
3
2
5
3
3
4
6
3
2
7
6
4
2
2
4
4
3
2
3
7
5
6
5
7
5
6
4
7
4
6
6
6
5
8
6
5
8
8
6
6
4
5
6
7
6
9
6
9
6
3
7
6
9
6
5
3
2
3
6
5
3
5
7
5
6
5
3
2
4
8
6
5
8
6
6
4
4
3
4
6
7
8
3
5
6
3
6
6
7
8
7
5
6
5
5
4
3
5
5
5
5
6
6
5
7
4
6
8
5
6
3
5
7
5
8
5
6
6
3
3
1
2
6
3
6
6
3
4
4
3
2
3
3
2
3
2
3
4
1
2
3
3
4
2
4
3
5
3
5
5
4
3
6
4
4
4
4
5
4
4
0
4
3
4
7
6
7
4
5
5
8
7
5
7
6
7
7
6
6
4
5
4
5
4
5
3
6
6
8
6
4
7
4
4
5
4
4
5
6
4
6
3
3
2
3
7
5
5
6
4
7
4
6
6
7
6
6
6
9
7
6
6
8
7
6
6
4
6
5
5
5
4
3
6
7
6
4
6
1
3
3
2
5
6
2
2
3
1
3
2
3
5
5
2
3
6
4
1
3
1
2
5
4
3
5
2
5
3
4
4
3
5
4
6
6
6
3
4
4
6
5
2
4
6
4
5
6
4
7
6
5
6
6
8
7
8
5
4
5
6
5
5
7
7
8
5
5
8
8
7
7
4
5
7
6
5
6
3
6
4
4
9
6
5
7
6
7
8
5
7
5
5
7
9
10
10
9
8
7
8
6
8
8
8
6
5
5
5
5
4
4
3
5
3
4
4
5
6
5
6
5
5
5
4
5
4
6
7
7
5
5
5
6
8
8
8
4
5
7
3
5
3
4
3
4
4
4
4
2
4
4
2
4
3
1
3
2
4
4
3
2
5
5
2
4
4
2
2
2
4
5
3
5
4
6
3
2
4
6
4
5
5
7
5
7
5
4
5
5
3
3
4
5
3
5
3
6
6
6
5
8
3
3
4
4
2
4
2
3
6
5
3
6
8
10
8
5
6
8
4
3
6
6
5
4
7
4
6
5
6
5
4
4
5
4
5
5
3
1
3
4
1
3
5
3
4
2
1
3
3
4
3
2
2
1
4
4
3
3
3
3
3
2
3
3
1
2
3
2
4
1
1
3
6
3
3
6
5
3
4
2
5
5
6
4
3
3
6
3
2
3
4
3
2
2
4
6
3
2
4
1
2
1
2
3
2
3
4
4
3
3
3
5
3
4
3
6
3
2
3
4
3
4
3
3
6
4
4
6
2
3
5
5
5
5
5
1
5
3
5
3
2
2
5
4
2
4
2
3
3
1
2
4
4
5
3
3
4
4
4
5
5
4
3
3
5
3
3
2
6
4
5
4
4
3
3
2
3
4
4
7
4
4
5
5
6
5
3
4
4
2
4
4
4
7
3
4
3
3
7
5
5
5
5
9
5
3
4
4
6
5
7
3
4
3
2
5
4
5
2
1
2
1
2
3
2
2
2
3
4
3
4
4
4
1
4
2
3
2
3
5
4
2
6
4
3
3
3
1
3
2
2
2
3
3
2
1
3
1
3
4
2
1
2
1
1
2
0
2
2
3
2
4
1
3
0
1
3
2
3
3
2
4
4
4
2
4
4
4
4
4
4
2
1
2
4
4
2
4
3
2
1
0
3
1
1
1
4
3
5
3
2
3
4
4
6
3
2
3
1
2
4
3
4
3
3
6
4
4
6
3
4
7
6
5
2
4
4
4
6
9
5
3
5
3
1
4
3
5
3
5
7
5
2
5
8
3
5
5
3
6
3
6
5
6
4
5
4
6
6
4
6
5
5
7
4
8
9
5
5
8
6
6
9
7
4
6
8
9
7
7
6
6
3
6
6
6
3
5
6
4
2
6
5
7
5
3
6
5
5
2
1
4
2
4
5
3
5
5
5
7
5
3
3
2
5
4
3
3
2
4
6
7
5
6
5
5
6
4
3
2
7
7
6
7
5
4
3
4
4
2
6
2
5
4
5
3
4
4
3
6
3
4
2
4
3
1
6
5
4
3
5
4
3
5
3
3
5
0
6
5
4
5
8
5
9
6
3
7
7
8
8
7
5
6
5
7
4
5
5
6
5
5
6
4
4
1
2
2
4
5
5
4
2
4
5
2
3
2
6
4
5
7
4
5
5
4
6
4
3
6
6
3
4
4
6
5
6
7
8
5
8
8
6
9
6
4
7
7
4
5
4
6
6
8
8
6
5
3
5
6
7
7
8
6
8
7
5
7
6
5
7
8
5
4
6
6
2
3
1
6
6
6
7
4
5
4
7
6
9
7
5
4
5
3
7
6
1
6
6
7
6
9
10
8
11
9
7
5
5
8
6
6
5
4
5
4
6
4
5
7
5
2
5
4
7
7
6
8
7
6
10
4
4
3
7
9
7
4
6
7
5
2
7
6
6
6
6
8
7
7
7
5
5
4
9
10
5
7
7
10
8
9
7
6
10
9
5
4
7
4
7
5
9
7
5
9
7
5
10
8
8
10
5
6
7
8
4
9
8
6
6
8
4
6
10
9
7
7
6
7
3
6
4
5
5
5
6
7
6
9
7
4
9
8
8
5
8
7
6
8
5
8
11
10
9
7
7
7
8
7
6
9
7
6
8
8
6
7
6
8
6
9
5
6
5
6
6
6
6
6
6
4
5
3
6
7
6
6
8
9
9
8
7
11
5
8
5
10
8
6
6
7
6
7
7
8
6
6
4
4
5
5
3
10
10
6
7
9
10
8
10
11
7
11
9
11
9
8
10
12
8
8
10
11
11
6
8
9
9
6
6
6
8
8
8
3
4
5
6
5
5
7
6
3
4
3
3
4
5
6
3
5
6
4
5
6
5
8
6
6
5
4
4
5
4
2
5
5
3
5
5
5
5
5
4
7
6
7
10
9
6
11
5
11
6
6
5
3
5
5
5
2
4
4
2
5
4
4
4
2
3
5
3
4
3
3
5
3
2
1
0
2
2
4
4
4
3
3
4
6
3
4
4
4
4
4
3
6
5
6
6
7
5
5
5
5
7
4
5
6
7
4
5
3
4
5
6
4
2
3
4
6
5
6
5
4
6
8
5
7
5
6
6
7
7
4
6
4
3
7
2
5
6
7
8
6
6
4
8
5
4
6
5
7
6
8
7
5
4
10
8
6
9
5
6
6
6
5
7
5
7
8
7
7
8
7
9
5
7
8
10
5
8
9
8
6
8
7
7
7
6
6
8
4
5
5
7
5
6
3
7
5
4
5
3
5
7
9
7
8
8
5
8
4
4
7
4
6
7
10
9
10
10
9
7
9
9
8
9
7
10
5
7
9
8
7
10
9
12
7
7
7
8
7
7
6
7
8
9
9
7
4
7
6
6
4
4
7
5
6
5
4
4
4
6
5
6
5
6
7
8
4
5
6
7
8
7
6
6
8
7
5
8
7
7
10
8
6
8
8
8
7
8
7
11
10
9
9
6
8
8
9
6
7
7
5
7
5
7
6
4
4
7
6
7
6
9
6
6
7
9
7
5
6
5
7
4
6
2
6
8
7
5
6
6
7
7
4
6
6
7
9
7
7
6
6
5
6
6
4
4
9
3
10
6
8
6
6
8
6
7
6
12
13
9
8
8
9
7
12
9
10
9
9
13
7
6
6
10
8
8
6
6
6
6
4
5
3
6
4
6
3
5
7
8
4
8
2
5
5
5
3
2
6
5
4
4
3
5
3
2
4
5
4
4
4
4
5
4
4
6
7
7
6
4
3
4
4
3
2
5
5
2
3
4
2
4
4
3
1
4
3
3
5
5
6
4
6
5
5
6
4
7
4
1
5
3
6
3
6
6
6
4
6
9
5
8
5
6
7
3
6
6
10
9
10
8
6
6
5
2
4
4
2
6
6
2
5
5
3
4
3
6
6
6
3
6
7
9
10
7
9
7
6
7
7
7
6
6
6
5
6
2
7
8
4
3
4
4
4
6
4
8
6
5
6
4
4
4
6
7
7
8
7
6
9
6
7
8
10
5
5
6
6
7
8
5
6
7
7
5
7
9
6
7
5
7
4
6
8
8
8
7
9
6
8
7
7
5
6
6
5
7
5
6
8
6
8
6
6
7
6
9
10
8
9
7
12
6
10
6
4
9
5
4
5
5
5
3
3
3
5
5
5
4
0
5
4
7
6
4
5
5
4
3
5
4
4
6
6
4
4
3
9
7
7
5
7
8
8
9
7
5
7
6
7
7
9
7
8
4
5
6
6
6
8
8
7
7
6
9
7
4
4
6
3
1
3
3
4
3
4
5
5
5
3
3
4
5
7
4
8
8
5
6
6
4
4
3
3
4
6
6
4
5
5
4
3
3
2
3
2
3
5
8
6
4
7
4
5
6
7
5
7
4
3
4
5
3
5
5
6
5
5
9
7
8
9
7
11
9
8
10
7
9
8
7
11
8
6
9
10
10
10
13
13
12
10
12
10
12
11
7
7
9
8
7
4
8
10
6
6
5
8
7
12
8
10
7
5
7
7
5
5
5
7
9
8
7
6
8
7
7
6
7
7
8
8
7
7
7
6
7
5
7
7
5
6
6
9
9
8
6
5
5
5
8
6
6
4
7
6
7
6
4
4
5
5
6
5
7
8
10
11
8
7
4
6
7
7
8
8
9
7
4
10
8
11
11
4
9
8
11
13
5
8
5
5
5
6
4
4
9
8
6
9
8
6
10
7
9
10
8
6
3
5
7
11
10
8
10
10
12
8
6
8
9
7
5
5
4
8
8
8
8
6
5
7
8
5
7
8
4
7
4
1
4
8
3
4
4
4
7
7
6
7
4
5
4
6
2
5
8
8
6
7
5
5
4
5
4
6
8
9
8
6
7
9
8
7
9
9
6
6
7
3
5
6
5
6
4
7
7
6
5
10
8
8
7
5
5
7
5
6
9
10
6
8
6
7
7
7
7
5
7
9
5
7
4
7
5
8
5
4
7
9
6
9
4
7
6
5
5
5
4
9
10
6
6
8
4
6
6
4
7
8
8
5
10
8
4
6
6
6
5
6
6
6
5
3
8
6
6
6
4
1
2
4
2
4
6
9
4
5
8
4
5
6
6
3
6
4
4
6
4
7
5
4
6
4
6
7
4
6
11
8
6
8
8
6
8
4
9
6
9
8
8
7
7
7
5
4
7
7
9
7
4
5
4
4
8
7
5
3
4
2
4
3
6
1
6
6
6
5
4
4
4
3
3
3
2
8
6
5
6
6
7
3
8
7
7
9
6
5
6
8
6
8
5
6
6
7
7
8
7
5
6
5
8
8
7
9
6
7
7
12
11
8
9
6
8
10
8
8
9
9
8
4
7
5
4
5
4
4
6
6
5
5
5
5
6
3
5
5
5
7
5
6
5
6
4
5
8
8
6
8
7
4
6
7
10
7
9
7
3
5
6
2
5
6
4
6
5
10
4
9
8
9
7
5
4
8
9
7
6
8
9
5
8
8
4
9
8
8
7
8
4
6
6
9
8
9
9
5
6
7
7
7
8
4
7
6
4
7
7
5
7
5
5
6
3
7
7
8
7
6
7
5
6
5
6
5
12
6
8
8
7
7
6
5
8
8
5
7
7
7
8
8
7
6
3
5
9
7
6
9
6
8
8
8
10
9
7
10
11
7
7
10
8
11
10
8
9
8
6
6
7
7
7
7
5
6
5
7
8
5
4
5
5
4
4
6
3
5
5
4
2
3
2
1
2
5
5
3
5
7
4
4
5
5
7
5
9
7
5
6
7
5
5
6
6
8
7
6
7
7
4
3
5
7
4
3
7
6
6
10
3
11
8
8
7
8
8
8
9
9
7
8
8
7
7
8
5
6
7
6
7
6
7
4
9
8
7
4
8
10
6
9
5
6
8
5
9
9
6
10
8
10
7
7
8
9
10
10
12
11
12
10
11
10
9
11
9
5
10
6
7
11
11
8
9
4
8
7
6
8
7
7
2
5
6
5
8
6
7
8
6
5
6
8
4
6
5
3
5
2
3
5
4
6
10
3
5
6
4
5
2
7
5
6
4
4
6
5
4
7
7
8
7
4
5
5
3
7
4
5
3
5
3
2
6
4
5
3
4
3
2
4
4
4
10
6
10
4
7
7
7
8
7
8
4
8
8
7
4
6
6
5
3
5
4
6
4
7
3
5
3
5
4
5
5
5
5
4
2
7
8
5
6
5
4
5
7
5
3
4
4
5
5
4
4
5
7
4
3
6
3
7
4
5
5
7
3
3
5
4
5
4
4
5
7
4
6
5
7
4
5
6
5
4
5
11
8
8
9
8
5
4
4
4
5
4
4
5
4
6
5
7
5
6
5
4
5
7
3
6
4
9
6
3
5
3
4
2
3
3
5
4
5
3
2
2
3
5
3
4
4
3
5
2
8
4
9
4
4
7
7
4
4
7
4
7
2
5
5
5
5
7
4
6
5
6
5
2
3
2
1
2
2
4
4
3
2
4
6
4
5
6
4
2
4
4
4
5
5
4
5
6
5
5
6
6
6
7
4
5
4
7
5
6
5
6
5
4
5
2
5
3
4
7
4
6
5
3
2
3
3
2
2
2
2
4
4
4
4
2
1
7
5
6
6
6
5
3
2
6
5
6
5
5
6
5
4
7
6
4
3
5
8
6
3
5
5
3
3
7
8
6
7
5
5
5
2
6
5
5
3
6
4
5
3
4
6
5
5
2
5
4
4
4
4
6
3
3
2
1
2
4
2
3
6
6
6
7
8
5
5
6
6
6
6
6
8
5
5
4
7
6
6
7
6
6
5
4
6
6
8
7
10
10
7
8
9
7
10
9
8
7
6
11
10
8
9
7
8
9
8
6
7
5
3
7
6
7
5
6
6
5
8
3
6
9
6
6
4
6
6
5
7
5
6
4
8
8
8
4
5
7
5
6
6
6
5
7
7
7
5
7
9
5
8
4
7
7
3
5
7
5
3
8
4
5
6
7
5
8
5
4
4
5
8
6
8
9
4
5
5
5
4
5
6
6
5
6
8
8
6
7
5
3
5
6
7
7
8
6
7
9
7
7
2
4
6
5
5
3
3
4
7
5
5
6
5
7
6
8
5
4
4
4
5
5
6
8
9
8
7
9
5
7
4
8
8
9
7
7
8
5
3
3
4
6
3
6
4
6
4
4
3
2
4
3
4
6
3
5
4
4
5
6
6
4
6
4
6
5
1
2
3
6
4
6
5
3
1
2
0
4
5
5
3
6
4
3
4
7
3
6
5
2
4
4
5
6
5
5
4
8
9
10
9
7
2
7
4
5
6
6
5
4
4
9
10
8
9
9
9
5
9
12
6
6
8
9
8
7
7
9
7
4
4
9
5
7
9
9
5
7
10
6
6
8
10
7
8
5
5
5
6
5
3
7
7
11
7
6
4
5
7
5
5
3
4
5
5
2
5
5
4
6
6
6
8
7
6
5
6
6
4
8
5
4
6
7
3
5
8
4
6
7
7
7
6
6
7
5
6
5
8
8
5
6
5
9
7
4
5
5
4
4
8
6
8
8
8
8
8
7
6
4
9
6
5
8
5
10
11
10
9
10
6
7
9
6
5
7
5
5
6
8
6
8
4
8
8
5
7
6
6
8
8
7
8
6
6
5
5
4
4
2
1
2
3
2
3
3
2
3
3
3
5
4
4
7
6
4
7
5
6
6
6
5
4
4
5
6
5
5
6
4
4
4
1
6
2
4
3
4
5
5
6
3
6
3
7
8
9
8
9
7
9
6
8
7
8
6
6
8
8
7
9
8
11
8
6
8
6
4
6
7
6
9
9
11
9
8
5
8
6
8
7
9
10
9
9
8
8
6
6
6
3
6
3
4
2
5
4
5
5
6
3
3
3
4
3
7
3
3
5
7
4
5
6
6
7
7
5
5
5
5
7
4
6
10
9
6
6
7
8
7
9
4
8
7
6
7
8
5
6
5
6
7
5
6
6
8
7
6
12
8
8
10
7
8
11
9
9
11
6
9
7
4
8
5
3
4
5
4
4
4
6
4
5
6
4
4
7
6
5
8
4
2
6
3
6
3
6
3
4
4
4
2
3
4
3
5
4
1
2
3
4
2
4
2
6
5
6
6
6
3
6
5
5
5
5
8
7
4
8
3
7
4
6
6
8
9
8
5
6
6
3
5
6
7
6
7
6
6
8
7
5
7
7
5
5
6
6
5
5
4
5
4
9
8
8
5
9
3
9
7
5
6
3
5
5
7
5
6
6
5
4
6
7
5
5
5
8
8
3
4
9
4
6
7
5
5
5
5
5
7
4
5
7
8
7
7
4
5
3
6
8
5
3
4
8
6
5
5
5
7
4
5
4
4
6
4
4
5
3
4
5
7
6
6
3
7
7
3
6
5
5
5
5
9
5
3
5
5
9
5
5
4
1
2
6
8
6
9
10
8
7
7
8
7
7
7
7
7
6
4
7
6
5
8
5
5
4
6
4
10
5
6
10
8
8
10
7
5
3
7
6
6
5
6
6
8
1
4
5
3
3
4
4
4
7
4
7
4
5
4
7
4
5
5
6
6
4
6
5
5
5
5
3
4
5
8
5
8
5
6
4
4
4
6
3
3
5
3
4
5
4
7
3
6
5
8
3
4
4
6
5
4
8
6
7
6
5
4
3
4
5
4
3
7
6
7
5
7
6
9
7
4
5
5
4
6
4
3
2
5
4
6
4
9
7
4
7
5
7
8
9
6
6
6
5
6
6
3
7
6
6
5
3
4
6
5
4
6
6
4
8
4
3
4
4
7
8
5
8
7
5
5
1
3
5
3
3
4
3
1
3
3
4
4
2
0
3
4
3
3
2
2
4
5
4
4
4
5
4
4
4
6
7
2
2
5
5
4
3
6
4
2
5
5
7
2
4
4
5
3
1
2
4
5
4
1
4
5
6
3
3
7
4
4
5
3
2
4
3
4
6
4
5
3
6
2
4
1
4
3
5
5
6
4
3
6
5
6
4
4
4
3
6
6
5
4
4
4
4
5
4
3
5
8
6
5
7
5
7
6
6
7
6
7
4
7
6
7
5
5
8
5
4
3
5
5
3
4
7
8
5
7
4
7
6
6
5
9
8
4
4
7
3
7
4
8
8
7
5
7
8
6
4
3
6
3
2
6
5
4
4
6
5
3
3
4
4
4
4
6
4
4
4
7
4
5
2
1
2
4
5
6
7
3
7
7
5
5
4
5
7
4
7
7
6
4
2
6
7
4
6
4
4
5
4
4
5
4
4
4
3
5
4
2
4
4
4
5
5
4
6
7
7
4
5
5
6
7
4
5
5
4
4
8
7
7
6
8
8
8
6
5
7
4
3
3
3
5
6
5
2
6
3
5
7
4
2
5
3
6
5
7
6
5
5
3
6
5
4
4
5
5
3
2
5
4
4
3
3
2
2
2
1
3
4
1
0
2
3
3
3
4
4
6
7
5
2
5
3
3
7
5
4
6
5
2
2
4
8
1
8
4
4
5
5
6
6
6
6
5
4
6
3
3
1
4
4
3
3
5
5
3
4
6
5
6
6
6
4
4
6
4
2
2
3
2
2
3
4
3
4
7
7
5
6
3
5
5
7
4
3
3
2
2
2
2
2
2
4
1
1
1
2
2
1
1
1
2
3
1
3
2
4
4
5
2
4
4
3
4
5
2
3
2
2
1
2
2
2
1
4
3
2
1
3
2
2
2
1
3
3
3
3
2
2
1
3
2
2
4
1
0
2
1
1
2
0
0
1
4
3
1
3
2
3
2
0
1
3
3
3
2
1
2
2
3
3
1
1
1
1
2
2
2
2
2
3
2
1
0
1
1
2
0
1
1
2
1
1
3
2
2
1
2
2
2
2
0
1
2
2
3
0
3
2
2
1
1
1
2
2
2
1
3
0
2
1
4
2
2
1
2
0
0
1
1
1
1
3
4
1
2
3
1
3
2
1
2
1
1
3
1
1
1
1
1
2
2
1
2
1
1
2
3
3
2
3
1
1
3
4
4
1
5
4
3
3
4
6
2
4
8
4
5
5
7
4
5
6
7
5
6
3
5
5
1
5
4
3
2
4
3
4
5
2
3
6
7
3
3
3
4
5
7
6
6
8
6
4
8
7
3
6
8
4
5
4
4
4
3
4
7
4
6
5
5
6
4
4
5
6
3
4
4
5
3
1
1
3
2
2
1
4
2
2
2
3
2
4
2
3
4
4
2
2
1
3
3
2
1
1
1
3
4
3
1
1
3
5
2
1
5
5
1
3
4
4
3
1
0
2
6
3
1
3
2
4
6
4
4
2
5
3
2
1
4
3
5
2
2
2
6
2
1
6
2
3
6
4
3
1
0
3
5
0
2
0
3
4
2
3
4
0
3
3
2
2
2
2
3
3
2
2
2
1
2
2
4
0
4
3
7
3
4
3
4
3
4
5
4
6
7
4
5
2
6
5
7
4
2
3
2
1
2
1
3
2
4
6
5
5
5
4
3
5
4
7
9
8
5
4
5
8
6
7
6
1
3
4
4
6
3
2
4
3
6
2
6
2
4
2
5
5
6
1
4
3
4
4
5
4
4
6
7
3
4
5
4
4
4
3
5
4
4
4
3
4
6
4
3
3
7
6
5
5
3
4
4
6
3
7
5
3
7
5
9
4
4
2
4
6
4
4
4
7
3
5
8
7
6
8
8
8
3
5
6
7
5
3
6
6
4
6
7
4
2
1
8
5
6
4
2
3
4
5
2
4
7
2
3
4
3
5
4
5
4
4
5
5
2
2
3
5
2
5
5
4
3
3
5
3
2
5
6
4
4
2
4
5
4
2
6
4
2
3
3
3
4
2
2
1
4
4
4
2
2
3
3
3
4
2
2
3
4
4
4
3
3
2
4
4
3
2
2
2
1
1
3
3
3
4
2
6
3
2
3
2
1
6
4
4
4
6
5
3
2
2
2
1
2
0
1
1
1
2
2
1
3
4
1
2
1
3
4
1
1
2
2
2
3
2
3
1
3
3
4
2
2
2
1
2
2
1
0
3
2
3
4
2
3
4
4
5
4
3
4
3
6
3
4
5
6
5
3
3
4
3
3
2
1
2
2
0
1
0
2
1
1
2
2
4
3
0
0
0
0
2
1
1
0
0
1
0
0
1
1
0
0
0
1
1
2
3
3
1
2
2
2
1
2
2
0
2
2
1
2
0
0
1
1
2
1
0
0
0
0
1
0
0
2
1
2
1
0
1
1
2
2
2
0
1
3
0
0
0
0
0
1
2
1
1
1
0
0
1
0
3
3
2
1
3
1
3
2
2
0
2
2
3
2
1
4
2
2
1
2
2
2
1
1
1
0
1
0
1
1
1
1
0
1
1
1
1
1
2
2
1
2
1
1
1
1
2
2
1
0
1
0
1
2
3
1
0
2
1
1
1
2
1
3
0
2
0
0
1
2
0
0
0
0
1
1
1
1
1
1
2
1
1
1
0
0
0
0
0
2
2
1
2
2
1
2
2
3
1
1
1
2
1
2
1
2
2
1
3
3
2
4
3
1
1
0
0
0
1
2
2
2
3
1
3
2
1
2
3
3
2
3
0
1
2
1
2
1
0
2
2
1
2
3
1
1
1
2
1
3
1
2
1
2
1
3
2
3
2
3
3
3
1
2
1
2
2
2
2
2
0
0
1
0
3
1
1
2
2
3
4
4
3
0
1
0
0
2
2
1
2
1
0
0
0
0
0
0
0
0
0
1
0
2
0
0
0
0
0
0
0
1
0
0
2
0
1
1
1
1
0
1
1
1
0
0
1
1
1
1
0
2
2
2
1
2
1
1
2
1
1
1
2
1
2
3
1
1
1
0
2
2
0
4
1
2
1
3
3
4
2
2
2
1
1
0
0
2
1
0
1
1
1
1
1
1
1
1
0
2
1
1
1
1
0
1
1
2
1
0
1
1
1
1
1
1
1
1
1
1
1
1
1
1
1
1
1
1
1
2
2
0
1
0
0
0
0
1
1
1
1
0
1
1
0
1
1
1
1
0
0
0
2
1
1
1
1
1
0
2
0
1
1
1
1
1
2
2
0
1
1
1
1
1
2
1
2
1
0
1
0
0
1
1
1
0
0
2
2
0
1
0
1
2
2
2
1
1
1
0
0
0
1
1
2
0
0
1
2
3
2
1
0
2
1
2
3
1
3
1
2
1
1
1
3
4
4
3
2
3
2
1
3
2
0
0
1
1
1
1
3
1
2
3
0
1
1
1
1
1
1
1
0
0
0
2
2
2
1
1
0
0
0
2
2
3
2
1
2
5
2
2
3
3
1
1
2
1
1
1
1
1
0
1
0
0
0
1
2
1
4
3
3
4
3
2
4
4
2
3
2
3
1
2
2
2
2
1
0
1
2
1
2
1
1
2
0
0
1
1
0
0
1
1
2
1
1
2
2
1
1
2
1
2
3
2
0
1
0
2
1
3
1
3
4
2
1
2
3
3
4
3
6
3
3
1
2
3
2
1
0
1
1
1
1
1
1
1
1
1
2
0
1
1
1
1
1
1
1
1
0
0
0
1
1
1
1
0
0
0
0
0
0
0
1
1
1
0
1
0
0
0
1
1
1
1
1
0
1
3
2
1
1
2
4
2
3
2
2
2
1
2
0
2
2
2
0
1
1
0
0
0
1
0
0
0
0
0
2
1
2
1
2
1
2
1
2
2
2
1
1
2
4
1
2
2
2
1
2
2
3
4
4
1
1
3
2
3
3
2
2
0
0
2
1
3
4
2
2
1
1
1
1
2
1
1
2
2
1
2
2
2
1
3
3
3
0
1
0
3
1
1
1
1
1
0
1
2
1
2
2
2
3
3
0
2
0
0
1
3
2
2
0
2
1
2
2
2
1
3
3
2
0
0
0
1
0
1
1
1
1
2
2
2
1
3
2
1
3
2
3
2
3
2
3
2
0
0
1
1
2
0
0
1
2
1
3
2
0
0
0
1
0
1
1
2
2
1
2
2
2
2
2
2
1
0
1
2
1
2
1
0
0
1
0
1
0
0
0
0
0
2
1
0
1
1
1
0
1
2
1
1
2
1
1
1
1
1
1
1
1
3
2
0
0
1
2
2
3
1
1
1
3
2
1
2
1
1
0
0
1
2
0
0
0
0
1
1
1
2
1
2
1
2
3
3
2
1
1
2
1
2
1
2
3
4
4
1
4
3
4
2
2
3
3
1
2
1
3
3
2
4
4
4
0
2
5
4
2
4
2
1
2
1
3
4
2
4
3
3
3
3
3
4
4
2
4
2
1
5
4
4
3
6
2
3
4
4
1
3
2
4
6
8
5
5
5
7
5
4
5
4
5
3
4
6
5
4
5
5
3
4
1
3
3
3
3
3
3
3
2
4
4
1
1
1
1
0
2
2
1
3
0
0
0
1
2
2
2
2
5
3
3
0
2
2
2
2
4
3
2
5
3
2
2
4
3
4
1
3
3
1
4
4
2
2
5
4
6
6
5
1
3
4
3
1
2
1
0
3
0
1
1
0
1
2
3
1
1
2
4
3
4
4
2
3
4
0
2
2
2
2
3
2
2
1
1
3
1
1
4
3
1
3
2
5
3
1
4
2
5
4
4
3
1
3
4
4
5
4
5
3
6
5
4
2
3
1
2
3
1
3
2
3
2
3
2
2
0
2
3
1
2
4
5
3
4
1
2
2
2
0
1
0
1
3
2
1
2
2
1
0
1
2
2
3
4
3
1
1
1
2
2
0
3
3
6
2
2
3
1
3
1
2
5
4
2
2
3
0
4
1
2
1
1
0
1
0
0
2
1
0
0
1
1
2
2
2
2
1
0
1
1
0
2
4
1
1
2
3
3
2
1
1
2
1
2
2
3
2
4
3
3
3
4
3
4
3
2
2
4
5
3
2
4
4
3
2
2
2
4
1
5
1
2
2
0
1
2
3
4
4
1
3
2
3
2
3
3
3
6
2
4
2
4
4
5
4
1
2
3
5
6
5
6
4
3
3
3
2
3
3
4
5
5
4
4
2
3
3
5
3
1
5
5
3
4
4
6
4
5
6
4
1
4
2
3
3
3
5
4
3
5
6
3
4
4
1
3
1
1
2
5
3
2
2
4
5
5
3
3
1
4
4
3
4
4
6
2
3
4
3
3
3
0
2
1
2
3
1
4
1
1
2
3
2
5
4
4
3
2
3
3
4
7
5
6
6
5
3
7
5
4
2
2
6
5
1
6
5
4
5
4
4
3
4
3
4
5
4
3
2
5
3
2
4
2
3
3
2
1
3
4
4
1
4
2
6
3
2
0
4
2
3
5
6
6
7
5
7
3
7
4
5
3
2
2
4
5
2
1
4
1
3
4
2
3
5
4
1
2
4
5
5
5
4
5
5
3
3
5
6
3
3
3
2
4
3
3
2
1
4
3
4
2
3
2
2
2
3
5
4
7
7
4
3
3
3
4
5
5
3
5
2
4
6
3
4
3
6
3
5
5
5
8
8
7
6
5
6
4
4
6
5
5
4
3
5
3
4
3
2
4
6
4
4
2
4
5
5
3
3
4
3
2
4
4
6
5
6
3
2
5
3
4
6
4
5
6
3
5
5
5
4
5
5
4
2
4
4
4
4
5
2
4
2
6
8
6
7
7
5
2
4
5
3
6
3
4
5
4
3
7
5
4
6
3
6
4
5
4
4
6
6
3
6
5
3
6
5
5
6
3
4
3
2
3
3
2
5
3
4
5
5
5
5
4
3
3
2
3
3
5
3
3
4
2
5
5
4
4
5
4
5
7
5
8
6
3
4
3
5
4
3
4
5
5
8
5
5
4
4
4
5
4
5
5
4
6
4
4
3
4
4
6
4
5
4
8
5
7
3
6
5
3
6
3
4
5
2
5
7
5
11
2
4
6
4
3
4
3
3
4
6
4
5
2
5
4
2
6
3
6
5
7
8
5
5
1
5
4
5
4
5
3
4
4
3
4
6
5
8
5
3
3
4
4
3
5
4
5
6
3
2
2
4
2
3
4
3
6
5
4
6
4
4
4
4
6
4
3
6
6
4
5
4
6
6
7
5
3
5
7
7
4
4
8
6
8
10
4
3
4
5
3
6
5
6
6
2
8
6
8
5
4
4
3
4
4
5
3
3
4
3
7
3
4
6
5
