# Supplementary material for: Conformational ensemble-dependent lipid recognition and segregation by prenylated intrinsically disordered regions in small GTPases
Source: Commun Biol. 2023 Nov 2;6:1111. doi: 10.1038/s42003-023-05487-6 (PMC10622456; doi:10.1038/s42003-023-05487-6)
Supplement: Supplementary file 5 — Supplementary Data 3 [file 42003_2023_5487_MOESM5_ESM.zip › HB_Analysis/Rap1A_HB_perPept_PS_equilib.dat]

7.33333
7.66667
6.33333
7.66667
6
8
7.33333
7
7.66667
6.66667
9.66667
7
7.66667
10
7
8
8.33333
9.66667
8
8
7.33333
7
7.33333
9.66667
9.33333
10
9.66667
6.66667
8.33333
9.33333
9
8.33333
6
7.66667
9.33333
8.66667
7.66667
9
8.33333
10.3333
9
9.33333
8
9.33333
7.66667
9
8.33333
8.66667
8.33333
8.66667
8.33333
9
9.33333
9.66667
8.66667
10
8.66667
8
9.33333
8.66667
8.33333
8
8.66667
9.66667
10
9.66667
9.33333
10
10
11
8.66667
9
8.66667
7
8.33333
9.66667
6.33333
10
6.33333
9.33333
8
7
6.33333
9.33333
8.66667
7.33333
10.3333
10.3333
9.33333
9.66667
10.6667
9.66667
10.6667
6.66667
6.66667
8
9
7
9
6.66667
7.33333
8.33333
8
9.33333
6.66667
8
7
5
7
8.66667
7.66667
9.33333
6.33333
7
7.66667
6
7.66667
8
5.66667
5.33333
5.66667
6
5.66667
5.66667
6
5.33333
5.33333
7
8
7.66667
6
7.33333
5.33333
7.33333
6.66667
6.33333
5.33333
6.33333
5.33333
6.33333
5.66667
5.33333
6.66667
7.33333
6
6.33333
8.33333
8.66667
6.66667
8
8
7.66667
8.33333
8
8
8.33333
9.66667
7.33333
7.66667
5.66667
6
7.33333
8
7.66667
8
9.33333
7.33333
9.33333
7.66667
9
10.3333
8
8
8.33333
9.66667
9.66667
9
8.33333
10.3333
11
8.66667
7.66667
6
7.33333
9
7.33333
8
8.66667
8.33333
9
9
7.66667
8.66667
8.33333
7.33333
10
7.66667
10
9.66667
11
10.3333
11
10.6667
10
9.33333
8.66667
8
6.33333
6
9.66667
10
10.3333
9.66667
9.66667
9
10
7.66667
8
7.33333
6.33333
8.66667
10.3333
8.33333
9.33333
9
7.66667
9
9.66667
9
8
8.66667
10.6667
7.66667
8
8
9.33333
8.33333
9
5.66667
6.66667
7.66667
10.6667
7
6
7.33333
7.33333
5
6.33333
6
6.66667
6.66667
6.66667
7
7
6
7.33333
7.66667
5.33333
6.66667
8.33333
7.33333
7
7
5.66667
7.66667
7.66667
5.33333
7
6
7.33333
7.66667
6.66667
7
7
6.66667
6.33333
5.33333
7.66667
6.66667
7.66667
9
7
7
6.33333
8.66667
8.66667
6.33333
9
6.33333
9.33333
7
5.66667
8.33333
7.66667
7.33333
6.33333
8
8
7.33333
7.66667
7.66667
7.66667
6.33333
4.33333
7.33333
7.33333
6.66667
6.33333
6.66667
6.66667
6.33333
7
6.66667
6
6.66667
6.66667
6
5.66667
6.66667
9
6.33333
5.66667
6.33333
5.66667
7
5.66667
7.33333
7.66667
7.33333
9
6.66667
6.66667
7
6.66667
6.33333
6.66667
8
7.33333
7.33333
6.66667
7.33333
6
6.33333
5.33333
4.33333
7.66667
7
5
6.66667
8.66667
6
8.33333
8
9.33333
6.33333
7.33333
7
8
8.33333
5.66667
9
6.66667
7.33333
8
8.33333
8.66667
6
7.66667
8
6.33333
8
6.66667
6.33333
6
8.66667
8
6.33333
6.66667
7.66667
6.66667
7.33333
8.33333
7.33333
6
7
8
7
7.33333
8.33333
7.33333
6
6
8
7
6.66667
6.33333
8
5.66667
7
6.66667
5.66667
5
8
6.66667
5.66667
6
7
7.33333
6.33333
8.33333
8
8.33333
7.33333
8.33333
7.66667
9.33333
7
6.33333
7
8.33333
9.33333
9
7.33333
7
6.33333
7.33333
4.33333
6.33333
5.33333
6.66667
7.33333
5.33333
6.66667
6
7.33333
6
5.33333
3.33333
5.66667
5.33333
5.66667
6.33333
7.33333
7
7.33333
7
7
7.66667
8.66667
6.33333
8.66667
6.66667
5.33333
8
8
8.33333
6.66667
8.33333
6.66667
7.66667
6.66667
7.66667
7
7.33333
7
7
9.33333
9.66667
9.33333
6.66667
7.33333
9
7.66667
8
8.33333
7.66667
6.33333
6.33333
7.66667
6
6.66667
7.33333
5.66667
6
7
6.66667
7
7.66667
7
8.66667
6
6.66667
6.66667
7.33333
8.66667
7
6.66667
8
7
5.66667
6.66667
7.33333
6.66667
8.33333
7.33333
5
7.66667
7
7.33333
9.66667
8.66667
8.33333
9.33333
8.66667
8.33333
7.66667
8
6.66667
6.66667
6.33333
5.66667
6.33333
4.33333
3.33333
6.66667
6.33333
6.33333
6.66667
5
4.33333
7.33333
6.66667
9
6.66667
7.33333
6.66667
6
5.66667
5.66667
9.33333
9.66667
5.66667
5.66667
7.33333
9.66667
7.66667
10
9.33333
7.33333
5.66667
6.66667
7.33333
7
6.33333
7.66667
7
8.33333
8.66667
7.66667
9.66667
6.66667
7.33333
5.66667
8
7
8
8.33333
8.66667
7.33333
7.66667
7.33333
7.66667
7
7
8
7.33333
6.33333
9
11
8.33333
7.33333
7.66667
6
8
8
9.33333
8.33333
8
7.66667
6.66667
7.66667
7.66667
7
7
8
7
6.33333
7
6.33333
5
6
4.66667
5.33333
5.66667
5.66667
6.33333
4.66667
6
4.33333
4.66667
5.66667
5.66667
5.66667
4.66667
3.33333
4.66667
5.66667
6.66667
7.33333
5
6
6.33333
5.66667
6.66667
7.33333
6.66667
7.66667
7.33333
4.66667
6
4.66667
5.66667
7.33333
9.33333
8
6.66667
7
6
8
7
8
7
8.66667
7.66667
8
6
7.66667
8.33333
5.33333
5.33333
4.66667
5
6.66667
6.33333
7.33333
6.66667
6.66667
6.33333
7.66667
7.66667
6.66667
6.33333
7
6.33333
6.33333
6
4.33333
4.66667
4.33333
5
6
5.66667
6.66667
6.33333
5
5
7
6.33333
5.33333
5.66667
4.33333
6.33333
5.33333
5.33333
6.33333
4.66667
6
5.66667
4.66667
6.33333
6.33333
7
4.66667
4
5.66667
5.33333
5
5.33333
5
6.33333
5.66667
8
7.33333
6.66667
7.33333
6
5.66667
9
8
9
7.66667
6.66667
7.66667
6.33333
6.66667
7.33333
6.66667
7.33333
6.66667
6
7
6.66667
6.33333
7
6
4.66667
7.66667
7.33333
6.33333
7.66667
7.66667
9
7.66667
8.66667
8.33333
6.66667
7.33333
7.66667
7
6.66667
7.66667
6.66667
8.66667
6.66667
8
8
8
8
7.66667
7.33333
8.33333
6.66667
7.66667
7
6.33333
7
6.33333
7.33333
9.66667
9.66667
7.33333
7.66667
7.33333
6.33333
8.33333
7
5.66667
7.66667
7.66667
9
8
8.66667
7.33333
8.33333
9.33333
7.66667
9
9
11.3333
11.6667
11
10.3333
8.66667
10.6667
9.33333
10.6667
9.33333
9
11
8.33333
10.3333
10.3333
10.3333
9.33333
9
7.33333
9
8.66667
6.33333
9.66667
7.66667
8.66667
9
7.66667
7
6.66667
7.66667
6.66667
7.33333
8
7.66667
7.33333
8.33333
8.66667
10
8.66667
8.33333
10.6667
9.66667
8.66667
7
9.33333
10
8.66667
7.33333
9
9.66667
8.66667
7.33333
10
6
7.66667
7
7
7
6.33333
7
8.33333
8.33333
9.66667
8.66667
8.33333
8.33333
8
7
7
7.66667
8
8.33333
8
8.33333
10
8.66667
9.66667
9.33333
7
7
8.66667
10
9.33333
7
10.3333
9
8.66667
8.66667
9.66667
9.66667
9
8.66667
9
10
9
8.33333
8.66667
8.66667
7.33333
6
5
4
5.33333
7
7.33333
7.66667
7
7.66667
8
5.66667
8
5.33333
7
6.66667
7.66667
8
7.66667
7.66667
7
6.33333
7.66667
6.66667
6
6.66667
7
6.33333
7.33333
6.33333
6.33333
7
7
6.66667
5
7.66667
7.33333
6.66667
7.33333
6.66667
6
7
7.66667
7.33333
7.66667
7
8.33333
9.33333
8.66667
7.66667
7
7.33333
6.66667
5.66667
6.33333
6.33333
7
7
9.33333
7.66667
7.66667
6.66667
7.66667
6.33333
7
7.33333
6.33333
5.66667
6
6.66667
5.66667
4.66667
5
5
6.66667
6.33333
7
8
8.33333
10
9
8.66667
8
7
7.66667
7.66667
7.33333
8.33333
6.66667
7
8.66667
7
8
7.66667
8.66667
6.66667
8.33333
7.33333
7.66667
7.33333
8
8
7.33333
8.66667
6
5
6.66667
6.66667
7.33333
7
5.66667
6.33333
8
6.33333
7.66667
7.33333
5.33333
8.33333
7
7.66667
7.33333
7.33333
7.33333
7.33333
6.33333
7
6.66667
5.66667
8.33333
7.33333
8.33333
9.66667
7.33333
9
9.33333
7.66667
6.66667
7
5.66667
5.33333
7.33333
7
6
7
5
6.66667
5.66667
6.66667
7
7.66667
7.33333
7
4.33333
7
6.66667
6.33333
8
7
6
8.33333
8.33333
7
6.33333
6
6
7.33333
5.33333
6.66667
7.33333
8
6.66667
6
7.33333
7.66667
6.66667
6.66667
8
7.66667
6.66667
6.33333
8
8.33333
6.33333
6.66667
8
5.66667
6.33333
6.33333
6.33333
6.66667
6.33333
5.33333
6
5.33333
5.66667
7.66667
8.66667
6.66667
5
7.33333
8
7.33333
7.66667
7.33333
5
6.33333
6.33333
7
8.33333
8.33333
9.33333
8
6.66667
7
7.66667
7.33333
7.33333
6.66667
5.66667
6.66667
7
6.33333
6.33333
7.66667
7.66667
5.33333
8.33333
7
6.33333
6
6
8
8.33333
7
6.66667
9
6
6
8.33333
7.33333
7.66667
7.66667
7.33333
7.66667
6
6
6
7
6.66667
9
5.33333
6.33333
7
6.66667
6.33333
5.66667
6.66667
7
7.33333
6
6
5.33333
6
5.33333
7.33333
5.33333
6
5.66667
5.66667
7.66667
6.33333
6.66667
6.33333
7.33333
5.33333
5
7.66667
5.33333
7
6.66667
6.33333
5.33333
3.66667
5.66667
6.33333
4.66667
4.66667
5.33333
5.33333
6
6
5.33333
5
3.66667
6.33333
6
3.66667
3.66667
4.33333
4.66667
4
6
5
5.33333
6.33333
5.33333
6.66667
5.66667
6
5.33333
5.33333
5
6
3.33333
5.33333
8
6.66667
6.66667
8.33333
6
7.33333
8
7.33333
7.66667
6
6.66667
7.33333
6.66667
6
5.33333
5.33333
5.66667
5.33333
4.66667
6
5
5
4.66667
6
4.33333
4.66667
7.33333
6
5.66667
6.66667
6.33333
5.66667
5.33333
5.66667
5.66667
6
5.66667
6
5.66667
6.66667
6.66667
5
5
5.66667
6.66667
7
6.33333
6.33333
5
4.33333
5.33333
4.66667
4.33333
6.66667
6.66667
6.33333
6.66667
8.33333
6.66667
6.33333
6
5
6.33333
5.33333
8.33333
8
7
6
6.66667
5.66667
6
6.33333
5.33333
5.33333
4.66667
6.66667
6.66667
6.33333
7
6.66667
6.33333
6.33333
6.66667
5.33333
5
5
6.66667
6.33333
4.66667
6
6
5
6.33333
6.33333
5
5
5
5.33333
5.33333
6
8
5
5.66667
5
6
6
6.33333
4.66667
6
6.33333
6.66667
8
6.66667
7.33333
7
6.66667
7
6
7
6.33333
7
7.66667
6.66667
6.66667
8.33333
4.66667
5.33333
5.33333
6.33333
6
7
6.66667
6
6.66667
6
6.33333
8.33333
5.66667
5.66667
5.66667
6.66667
5.66667
5.66667
6.33333
6.33333
4.33333
5.66667
6
7
7
5.66667
5.66667
6.33333
7.33333
6.33333
7.66667
8
7.66667
6.66667
10
7.33333
6.66667
7.66667
8.33333
7
6.66667
6.66667
6.33333
5.66667
7.33333
7
5.66667
6.66667
7.33333
6.33333
7
6.33333
7.66667
7
7
6.66667
6
5.66667
5.66667
6
7.66667
7.33333
6
7.33333
8
7.33333
5.33333
7.66667
7.33333
7
6.66667
9.66667
7.33333
7.33333
8
7.33333
8
7
7.33333
9
8.33333
7.66667
9.33333
8
8
8
7.66667
8.33333
6.66667
6.66667
7
6.33333
8.66667
8
7.33333
8
6.66667
7.33333
7
7.33333
8
6.66667
6.33333
8.33333
5.66667
8.33333
4.66667
6.33333
6.33333
7
7
7
7
8
8
7
6.33333
7.33333
6.66667
6.33333
6.33333
8
5.66667
6
7
8
7.66667
7.33333
6.33333
7.33333
4.66667
5.33333
6.66667
7
6
6.33333
5
5.33333
7
6
5.33333
5
5.66667
5
5.66667
6.33333
5.33333
4.33333
4.66667
5
4.66667
5.33333
6.66667
5.66667
6.33333
5.66667
6.66667
5.66667
6
7
8.33333
7.66667
7.33333
8.33333
8.33333
9.33333
6.66667
8.33333
9.66667
8
7.66667
7.33333
9.33333
7
7.33333
4.66667
8.66667
8.66667
7.66667
6.33333
8
7.33333
7
10.3333
7.66667
8.66667
7.66667
7.66667
7.33333
8.33333
6
8.33333
5
7
6
8
7
7.33333
7.33333
7.66667
7
6.33333
7.33333
6.66667
7.66667
7.66667
7.33333
6.33333
6.66667
6.33333
6.33333
7.66667
5.66667
7.66667
7
6.66667
6.66667
8
6.66667
7.33333
8
8.66667
8.33333
9
10.3333
8.33333
8.66667
7.33333
9.33333
7
8
7.66667
9
9
7.66667
8.66667
9
7.33333
7
7.66667
7.66667
7.66667
8.66667
7.66667
7.66667
8.66667
8.33333
7
7.33333
7
9.66667
8.33333
7
7
7.66667
6.33333
6.66667
8
8
7
8.33333
6.33333
7.33333
7.33333
7
5.66667
5.66667
5.66667
7
5.66667
5.33333
9
6
8
7.66667
7
6.66667
6.33333
5
6.33333
6.66667
5
8.33333
6
7.66667
7.33333
5.66667
6.66667
6.33333
6
6.33333
5
4.66667
6.33333
6.33333
7.66667
5.33333
5.66667
6.66667
6.66667
6.33333
7.33333
8.66667
7.33333
5.66667
6.66667
8.33333
6.66667
7.66667
10.3333
10
9
9.33333
8
6.66667
7
6.33333
7.33333
5.66667
7
7.33333
6.33333
5.66667
7
6.66667
7
6
8
7.33333
7.33333
6
7.33333
4.66667
5.33333
6.66667
7.33333
7.33333
6
6.33333
7
7.33333
7.66667
7.33333
6
4.66667
8.66667
6.33333
5.33333
7
6
5.66667
5.33333
6.66667
6.66667
6.33333
6.33333
6.66667
7.33333
5.66667
7.33333
8.66667
7.66667
7.66667
9
11
8.66667
9.33333
7.33333
8.33333
8
7
7.66667
8.66667
5.66667
8.66667
7.33333
8.33333
10.3333
7.33333
8.66667
5.33333
8.33333
7
8.33333
7.66667
9.66667
10
8.33333
6
7
7.66667
10
8
9
8
9
8.33333
7.66667
9.66667
9.33333
8.33333
7.66667
8.33333
9.33333
9.66667
9.33333
9.66667
8.66667
9
7
9.33333
8.33333
7.66667
8.33333
7.33333
7.33333
7.33333
8.33333
7
7.33333
8.66667
7
7.66667
7
8.33333
8
6
7
6.33333
8
7.33333
8.33333
8.66667
6.66667
7.66667
7.33333
8
6.66667
6.66667
7.66667
7.66667
7.66667
8.33333
7.66667
7
8.66667
8.66667
8
7.66667
9
9.33333
6
8
8.33333
8
8.66667
10
8
7.66667
8.66667
10.3333
7.33333
10
10.3333
9
9.33333
9
8
8.33333
8.66667
8
7.66667
9.33333
9.66667
8.33333
6.66667
8.66667
8.66667
9
9.66667
10.3333
8.66667
7
8.66667
9
8
9.66667
9.66667
7.33333
8.66667
8.66667
10
8.33333
7
7.66667
7.33333
7.33333
9.33333
7
7.33333
7.66667
9.66667
8.33333
7.33333
8.33333
7.66667
9.66667
7.66667
8.66667
9.33333
8.33333
9
9
8.66667
11
9.33333
9
7.33333
8.33333
8.66667
9.33333
10
7.66667
9
9.66667
9.66667
9.66667
9.33333
9
9
9
10.6667
9.33333
8
7
8.33333
9.33333
5.33333
10
6
6
7.66667
8.33333
6.33333
7.66667
8
7.66667
10.3333
9
7.66667
7
6.33333
8
9
9.33333
8.66667
8.66667
7
7.33333
8.33333
9.66667
9.33333
9.33333
10
7
8.33333
5.66667
7.66667
9.66667
9.33333
8
8
9.33333
11
10
10.3333
8.66667
10
10.3333
8.66667
7.33333
8.66667
8.66667
9.66667
10.3333
9.33333
10
8.66667
8.66667
10
8.33333
11
9.66667
10
8.33333
10
5.66667
7.66667
6
6
7
8.66667
6.33333
8
9
7.66667
7
9.33333
7.66667
7
6.33333
7
8.33333
8.66667
6.33333
7.66667
6.33333
5
5.66667
6
6
7
7
8.66667
7.66667
7.33333
7.66667
8.33333
7
6.33333
6.66667
6.33333
6
5.66667
8.66667
6.66667
6
7.33333
5.66667
6.33333
6
6
8
8.33333
8
8.66667
6.33333
8
6.66667
5.33333
6.33333
9.33333
7
8.66667
9
8.66667
9.33333
10.6667
8.33333
9.33333
7.66667
10
8
8.66667
9
9.66667
10.3333
8.33333
8
8.33333
8
7
9.33333
8
8.33333
7.33333
9
8.33333
7.66667
8.33333
8.33333
7
8.33333
7.66667
6.33333
9
7
8
8.33333
7.66667
8.66667
5.66667
9
7.66667
8
7
7.66667
8.66667
7.33333
7.33333
8
7.66667
8.33333
6.33333
6.33333
7
5
7.33333
7
7.33333
7.33333
5
8
8
6.33333
7
8
7.33333
7.33333
8.33333
8.33333
5
7
7
8.33333
5.66667
7.33333
7.66667
6.66667
7.33333
7.66667
8
8.66667
9.66667
8
9.33333
7.66667
7.66667
8
6.66667
7.33333
7.33333
7
6.33333
5.66667
7.33333
7
7
6.66667
6.33333
7.66667
8.33333
6.66667
6
7
7.66667
7
8
6.66667
5.33333
6.66667
7.33333
8.33333
6
9
8
7
6.66667
6.33333
6
5.66667
6.33333
7.33333
7
7.33333
7
4.66667
6.33333
7.33333
5.66667
5.33333
4.66667
7.33333
5.33333
5
4
5.33333
3.66667
4
3.33333
5.66667
5.66667
6.66667
6
6.33333
6
5
4.66667
5
6.33333
5
5.33333
7
5.66667
6.33333
6
6
4.33333
4.66667
5.33333
7
6.66667
8.66667
9.33333
9.66667
8
8.33333
7.33333
7.33333
7
8
8
10.3333
8.66667
7.66667
8.66667
10.6667
7.33333
8.33333
7.33333
9.33333
10.3333
9
7.33333
8
7
6.66667
7.33333
7.33333
7.33333
9.33333
10.3333
8.66667
6
8.66667
9.33333
7
8.33333
10
8.66667
8.66667
8
8.33333
9.66667
8.66667
9.66667
7.66667
8
8.33333
8
9.33333
7.66667
8
9
7.33333
8.33333
6.66667
8
7.33333
8.33333
9.33333
4.66667
7.66667
8
8
7
6.66667
7
8.33333
9
9.66667
8.66667
7.66667
8
6.33333
7
9.33333
7.66667
7.33333
11
8.66667
7.33333
8.66667
6
8.33333
8
7.66667
7.33333
8.33333
8.66667
8.66667
10
8.66667
8
10
8.66667
9.33333
9.33333
9.66667
8
9
8.33333
10.6667
7.66667
10
9.33333
9.33333
8.33333
8.66667
9
7.66667
9
8.66667
7.33333
8.66667
9
8.33333
7.33333
6
8.66667
10.6667
9.33333
8.33333
7
6.33333
8
8
6.33333
8
8.66667
9
8.33333
9.33333
8.66667
8.33333
7.33333
6
6.33333
8.66667
7.66667
6.66667
7
6.33333
5
6.66667
8
7.66667
8
7.66667
6.33333
6.66667
6
7.66667
6.66667
7.66667
6.66667
2.66667
6
5.66667
9.33333
6
7
6.66667
6
7.33333
5
7.33333
7
7.66667
7
6
6.33333
6.33333
5
4.66667
7
7.66667
7.33333
5.33333
5.33333
7
6.33333
7.66667
6
7
7
7.33333
8
6.66667
8.66667
9.33333
7.33333
6.66667
7
7.66667
6.66667
8.33333
6.33333
6
6.66667
8
7
7.33333
5
6.66667
8
8
7.33333
7
7.66667
8.33333
6.66667
8.66667
8
8
7.66667
8.66667
6.66667
8
7.33333
6.33333
4.66667
5.33333
7
7.66667
7.66667
7.66667
7.33333
6
8.33333
7.33333
6.66667
7.33333
8.66667
6.33333
7.33333
6.66667
6.66667
9.66667
7.33333
9.33333
8.66667
8.33333
9.66667
8.33333
7.33333
6.66667
6.33333
9
8.66667
7.66667
6.33333
6.66667
7.33333
5.66667
6.66667
7.33333
7
6.66667
7.33333
7.66667
9
6.66667
9.33333
8.66667
8.33333
8.66667
7.33333
7.66667
6
6.33333
5
7
6.66667
7
6
8
7.66667
6.33333
8.66667
7.66667
7.66667
8
7.66667
8.66667
7.66667
9.66667
7.66667
9
7.66667
7.66667
8
6.66667
6
8
7.33333
7
8
7.33333
7.66667
7
6
7.33333
6.66667
7.66667
7.33333
6
7
7.33333
7
7.33333
7.33333
7
7.33333
7.66667
8
6.33333
6.33333
6.66667
7
8
8
6.66667
7.66667
8.66667
7
7.33333
6.66667
6.33333
6.33333
9
6.66667
7.33333
9
7
8.33333
10
8.33333
10.3333
8.33333
7.66667
8
9.66667
9.33333
8.33333
8.66667
7.66667
7
8
7.66667
8
7.33333
8.66667
7.33333
6.66667
7.66667
6.66667
9
7.66667
7.66667
9.33333
8.66667
9.33333
9.66667
10
9.66667
8.33333
9.66667
9
8.33333
6.66667
8.33333
10
10.3333
9.66667
10
8.66667
8.33333
10.6667
9.66667
10.6667
10
9.33333
8.33333
8.66667
8.33333
8.33333
6
7.66667
7.33333
7.33333
6.66667
7.66667
6.66667
7.66667
9
7.33333
8.33333
5.66667
6.66667
7.33333
6.33333
8.66667
9.66667
8.33333
8.33333
8.33333
8.33333
8.33333
8.33333
7.66667
9.33333
10
9.66667
8.33333
7.66667
9
8.33333
9.33333
9
10
8
8.66667
6
8.66667
7.33333
9
7.66667
9.66667
8.66667
7
9
11
10.3333
9
8.66667
8.66667
9
7
7.33333
7.66667
9
9
9.66667
10.3333
9.33333
9
6.66667
8
8
10
9.33333
8.66667
7.33333
7.66667
8
8.66667
10
8.66667
10.6667
9
9
10
9.66667
9
10.3333
9
8.33333
7.66667
7.66667
10
9
8.66667
9.66667
11.3333
10
9.66667
8.66667
8.66667
10.3333
9.66667
9.66667
8
10.3333
8.66667
7.66667
7.33333
9.33333
8.33333
7
11
8.66667
11.3333
10.6667
10
8.66667
8.66667
6.33333
9.33333
8.33333
11
7.33333
9.66667
10.6667
9.66667
9.33333
11
10.6667
11.3333
9.66667
9.66667
10.3333
9.66667
10.3333
10
11
11.3333
10.6667
9.33333
10
10.6667
9
8.66667
8.33333
9
8
9.66667
9.66667
10.6667
8.66667
8
6.33333
7.33333
8.33333
8.66667
7.33333
9
9.33333
7.66667
7.66667
9.66667
9
7.66667
10.3333
6.66667
8
9.33333
7.33333
9.66667
9.66667
7.33333
9
8
6.33333
7.66667
7.33333
9
9.33333
8.66667
7.66667
7
9
9.66667
7.66667
8
9.66667
9
9
10.3333
7.33333
6.66667
9
7.33333
9.33333
8.33333
9
8.66667
10
7.66667
7.33333
7
8.33333
9
7.66667
9.66667
10.6667
8.33333
9.33333
8
9
8.66667
8.33333
7.66667
7.33333
8
9
7.66667
10.6667
8
9.33333
10.3333
9
10.6667
10
9.66667
10.3333
10
9.33333
9.33333
9
7.33333
9
7.66667
8.66667
9.66667
10.3333
7.33333
10
9
8.33333
9.33333
6.66667
8.66667
9.33333
8.66667
8.66667
9.66667
9.33333
8.33333
8
10.6667
10
8.33333
8.33333
9.33333
9.66667
9
8.66667
9
8.66667
8.66667
7
7.33333
8.33333
8
7.66667
8.66667
9.33333
8.33333
8.66667
8.66667
9
8.66667
10
8.33333
7.33333
6.66667
8
6
8.33333
7
8
7
6.33333
5.66667
7.66667
6.66667
8
7.66667
5.66667
7.66667
7
8.33333
8.33333
8.33333
6.33333
9
9
6.66667
9.33333
9.66667
9
9
9
11.6667
10.6667
9.33333
11
10.6667
9.66667
10.6667
11
10.6667
9.66667
10.6667
10.3333
10.6667
10.3333
9
9
9
8.66667
9.33333
6.66667
6.66667
8.66667
9
8.66667
9
10
8.33333
8.33333
9.33333
8
7.66667
9
9
8
8.66667
8.33333
9.33333
7.33333
9.33333
9.33333
8.66667
9.33333
9
10.6667
8
10.6667
10.3333
9.66667
9.33333
8.66667
9
10.6667
9.33333
11
8.66667
9.33333
9.66667
10
10.6667
9.33333
9
9
8.66667
9.33333
9
9.33333
10.3333
9.33333
9.33333
10
10.3333
9.66667
9.33333
10
10
9.66667
8.33333
10.6667
10
11.3333
9.33333
9.33333
9.33333
10.3333
10
8
8.66667
11.3333
10
9.66667
9.66667
9.33333
9.66667
10.6667
10.3333
9
10.3333
8.33333
9
8
7.33333
10.3333
8.66667
10
10.6667
13
9.66667
10.3333
10.3333
11
10
9.66667
10.3333
9.66667
10.6667
10.6667
10.6667
11.6667
9
10.6667
9.66667
10.3333
6.33333
11
11.3333
10.6667
9.33333
9.33333
9
11.3333
11.3333
11
10.3333
9
9.33333
11.3333
10.6667
9.66667
10.6667
11
9.66667
9.33333
9.66667
10
10.6667
11.6667
9.33333
7.66667
9
10
8.66667
10
8.66667
9.33333
10.3333
9.33333
8.66667
11
9.33333
10
10
10.3333
9.33333
10.6667
10
8
9.66667
10.6667
10
10
8.33333
7.33333
9.33333
8.66667
8.66667
8.33333
7.66667
8
10.6667
8.33333
11.3333
10
6.66667
8.66667
7
8.66667
8.33333
7.33333
8.33333
9.33333
10
9
8.66667
9
9.33333
10.6667
8.66667
8.33333
10
8
8.33333
7.66667
8.33333
8.66667
8.33333
8.66667
8.33333
9.33333
10.6667
10.6667
9
9.66667
8.66667
10.3333
8.33333
8.33333
9
8
8
8.33333
9.33333
10.3333
9
8.66667
8.66667
9.33333
7.66667
8
10.3333
9.33333
10
8.33333
7
7.66667
7.66667
8.33333
8
8.66667
7.66667
8.33333
8
7.66667
8.33333
8
8.33333
9
7.66667
10.3333
8.33333
7.66667
9
8.66667
8.66667
8
9.33333
9
9.33333
8.66667
8.33333
7
9
10
9.66667
10
10.3333
9
9
9.66667
8.66667
9.33333
10.6667
9.66667
9.66667
8.66667
10
8.66667
7.66667
8.33333
8
8.66667
10
10
8.33333
8.66667
8.33333
10
7.66667
7
8.33333
10.6667
7.66667
9
7.66667
9.33333
8
7.33333
7.33333
7.33333
7.66667
8.33333
8
9
7
7.66667
7
7.33333
7.33333
7
7.66667
7
8.66667
6
5.33333
5
7.66667
7
5.66667
4.66667
7.66667
7
7.33333
5.66667
7.66667
6.33333
7
8
7.33333
7.33333
5.33333
6.33333
6.33333
5.33333
4.66667
7.33333
7.66667
6.66667
7.33333
7.33333
7
5.66667
7
7.33333
6.33333
8
7.33333
7.66667
7.33333
7
7.33333
7
5.33333
8.33333
7.33333
8.66667
7.66667
9.33333
9
7.33333
4.66667
7.66667
7.66667
9
7.66667
7.66667
8.33333
6.66667
7
8
6.33333
7.33333
7.66667
7.33333
5.33333
7.33333
6.66667
5.66667
6.66667
5.66667
7.66667
8.66667
7.66667
7.66667
9
9.33333
8.66667
8
9
8.66667
9
9.33333
7.66667
9.33333
9.33333
7
7.66667
9.33333
6
8
7
7.33333
8.33333
7.33333
6.33333
10
8.33333
7.66667
9.66667
9
8
10
8
8
7.66667
6.33333
10.3333
7.66667
8.33333
7.66667
9
9
8
9.33333
8
7.33333
7.33333
8
7
9.33333
10.3333
8
9
8.33333
9
8.66667
6.66667
10
8.66667
9
9.66667
6.66667
8.33333
9.66667
9.33333
8.66667
9
9.66667
8.66667
8.66667
8
9.66667
8
5.33333
7.33333
6.66667
8
8.66667
8
10
9
8
8
8
8
8.66667
9.33333
11
8.66667
9.33333
9.33333
6.66667
8.33333
11.3333
10.3333
9.66667
8.66667
9
9.66667
8.66667
11
9.33333
10
11
9.66667
8.33333
10.6667
10
10.6667
11
9.66667
10.3333
10.6667
10.6667
9.33333
9.66667
10
9.33333
8.33333
8.66667
8.33333
9.66667
11
12.3333
9.66667
10.3333
11.3333
12.3333
14.3333
10
12
11.3333
10.6667
10.6667
10.3333
13
11.3333
11
12
10
10
10.6667
9
9.66667
9
9.33333
10.6667
11.6667
12
10.3333
11.6667
12.3333
10.6667
12.3333
9
7.66667
10.3333
11.3333
9.33333
9.66667
9.66667
8.33333
9.33333
11.6667
7
9.66667
10.6667
12.6667
11.6667
8
10
10.6667
9.66667
11.6667
9
11.6667
9.33333
7.33333
7.33333
11.6667
10
9
7.33333
9
9.66667
8.66667
11
11.3333
10.3333
11
10.3333
13
9
9.66667
12.3333
9
9.66667
9.66667
9.66667
9.66667
10
10
9.33333
8.66667
10.6667
10
7.33333
10
8.66667
10
10
9
11.6667
10.3333
9.66667
10.3333
9.66667
9.33333
8
9
9
9
9.66667
9.33333
8.66667
9.66667
10
10.3333
10.6667
9
9.66667
8.66667
9.66667
9.66667
8.66667
11.3333
11
9
10
11
11.3333
10
10
8.33333
10
10.3333
9
11
11.6667
12
10.6667
9.33333
11
10.6667
11.6667
12.6667
11.3333
12.3333
11.3333
8.33333
10.3333
9.66667
8.66667
9
10
11.6667
11.6667
11
12
11.6667
12.3333
10.3333
10.3333
12
11.3333
10.3333
10.3333
10.6667
11.6667
13
10.3333
10.6667
12.6667
10.3333
12.6667
10.6667
9.33333
11.3333
12
12
9.33333
10
10
11.3333
9.66667
10.3333
10.3333
12
9
11
10.6667
10.3333
10.6667
10
9
9
7.66667
11
9.66667
9.33333
10.6667
10.6667
11.3333
10
10
12.3333
11.6667
9
9.33333
11.6667
11.6667
13.6667
11
10
8
11.3333
9.66667
10.6667
8.66667
9.66667
11.3333
9.66667
11.6667
9.66667
10
11.3333
11.6667
11.3333
11.6667
12.6667
8.66667
10
9
10.6667
11
10.3333
9.33333
8.66667
8.66667
7.33333
9
10
8.33333
10.3333
10.3333
10.6667
9.66667
9
9.33333
7.66667
8
7.66667
8.66667
10
8
11
10.6667
10
10.6667
8.33333
12
9.33333
10.6667
10
11
10
10
11.6667
12.3333
11.3333
10.6667
9.66667
8.33333
9.66667
11
11.3333
9
8
9
8.66667
11
8.33333
9.66667
9
7.33333
9.33333
9.66667
10.3333
10.6667
9
7.66667
9
7.66667
9
9
9.33333
9.33333
9.33333
9.66667
9.33333
10.6667
8
10
9.66667
10.3333
9.33333
10.6667
8.66667
10.3333
9.66667
8.33333
9.66667
8.66667
9.66667
9.66667
8.66667
8
8.33333
10
10.6667
10.3333
10.6667
9.66667
10
8.66667
9
8
7
7.66667
10
9
10
8.33333
8.66667
9.33333
8
8.66667
7
9.66667
9
8.66667
8.66667
7.33333
8.33333
7.66667
7
7
8.33333
8
8.66667
7.33333
6.66667
8
9.33333
7.33333
6.66667
6.33333
8
9.66667
6.33333
8.33333
9
7
8.66667
7.66667
8.66667
8.33333
9.33333
9.33333
10.6667
10
10.6667
9
8
9.33333
7.66667
7
7.66667
8.33333
7.33333
10.6667
8.33333
7.33333
8
8
8
7.66667
10.6667
7.66667
8.66667
10
8.33333
8.66667
7.33333
9.33333
9
8
8.33333
9
8.33333
8.66667
8
10.6667
8.66667
7.66667
10.3333
8.66667
8.33333
5.66667
9.66667
10.3333
10.3333
9.33333
9.33333
9
6.66667
9.66667
9.33333
8.66667
7
10
9.66667
8.66667
8.66667
9.66667
9
10
10
9.33333
8.66667
7.66667
9
11
9
9
9
9
8
9.33333
10
8.66667
9.33333
9.66667
10
9.66667
11
10
8.33333
11.3333
9.66667
9.66667
9.66667
9.33333
9
9.66667
8.33333
10.6667
8.66667
9
9.33333
8
8.66667
10
8.66667
8.33333
8.66667
9
10.6667
11.6667
8.66667
8.66667
9.33333
10.6667
12
9.33333
10.3333
12
10.3333
10
10
10.3333
8.66667
9
9.33333
11.3333
8.33333
10
10.6667
10
9.33333
11.6667
10.6667
9.33333
11
10.6667
10.3333
12.6667
11.3333
8.33333
9
10
9
10
9.33333
8.33333
9.66667
9
7.66667
9.66667
8.33333
9.66667
9.66667
9
8.66667
8.66667
11
8.33333
8.66667
8
10
10
8.33333
9.66667
9.33333
8
8.66667
9
10.3333
9
10.6667
9.66667
9
8.33333
8.66667
9
9
9.33333
7.66667
8.66667
8.33333
8.33333
7.66667
10
9.33333
9.33333
8.66667
9.66667
8.33333
8
7.66667
8.66667
8.33333
10
10.6667
10.3333
7.33333
7.33333
8.33333
10
8.33333
9.33333
7.66667
7.66667
9
9.33333
8.33333
10
10.3333
9
11
9.66667
10
8.66667
8.33333
9.66667
7.66667
11
7.66667
11.3333
11
8.33333
9
9
8.66667
8
7.66667
8
8
7
9.33333
6.66667
8
7.66667
8
9.33333
7
7
7
6.66667
6.33333
7.33333
7.66667
9.33333
7
8
7
8.33333
8.66667
9
9
11.3333
10
10.6667
9.66667
9
9.33333
8.66667
9
8.33333
11
10
8.66667
9.33333
7.66667
8.66667
8.33333
7.66667
8.66667
7.66667
7.33333
6.33333
7.66667
10
8.33333
7.33333
8.33333
9
7
10
7
7
10
8
7.66667
9.33333
8.66667
10.3333
8.66667
8
9
9
8.66667
9.33333
8.33333
7
9
8.33333
8.66667
10
9.66667
9
9.33333
8.33333
8
9
8.66667
9.66667
7
6.33333
8.66667
11
10.3333
9.66667
8.33333
9
8.33333
10.6667
9.33333
9.33333
10.3333
8
9
6.33333
7.33333
9
7.66667
8.66667
8.33333
9.33333
8.33333
9.66667
10.3333
8.33333
9.33333
8
9
11.3333
8.33333
7.66667
8.66667
8.66667
8.66667
7.33333
9.66667
10.3333
7.33333
9
8.66667
7
8.33333
7.66667
7.33333
8
7.66667
7
8.66667
8.66667
8.33333
8.66667
9.66667
9.33333
10
10.6667
10.3333
9.33333
11.3333
9.33333
9.33333
11.3333
9.66667
8.66667
8.33333
8.66667
10
8.33333
11.3333
10.3333
9.66667
10.3333
10.3333
9.33333
9
10.6667
11
10.6667
9.66667
11
8.66667
10.6667
10.6667
11.6667
9.33333
9
9.33333
8.66667
9.33333
11
9.66667
9.33333
9.33333
9.66667
11
9.33333
10
10
10
9.33333
6.33333
9.33333
9
10
11.6667
10
9.33333
9.66667
11
9
9.66667
7.33333
8.66667
9
11.6667
13
10.6667
10.3333
9.66667
9.33333
10
9
9.33333
9.33333
10
10
8
9.33333
8.66667
10.3333
8.66667
9
10.3333
10
11.3333
11.3333
8
11
8.66667
10.6667
9.33333
9.66667
9
10
9.66667
9.66667
8.33333
7.33333
9.33333
9.33333
8.33333
9.33333
8.66667
8
10.3333
8.66667
7.66667
8.33333
7.33333
8
8.33333
10
10
9
10.3333
14
12.3333
11.3333
10.6667
11
12.3333
14
13.6667
14
10.3333
11.6667
12.3333
12.6667
12.6667
11.6667
12.3333
12.3333
12.6667
12
12.6667
13
14
13.3333
14.6667
13.3333
11
12
13.3333
11
12.6667
13
12
13
13.3333
11.6667
12.3333
12
14.3333
13
12.6667
11
11.3333
10.3333
10.3333
12
13.3333
12
11
10.3333
13.3333
13
10.3333
11
13
13.6667
12.3333
12.6667
10.6667
9.66667
13.3333
9.33333
11.3333
12
11.3333
14
13
12
11
10.6667
12.3333
13
11.6667
12.3333
12.6667
13.3333
11.6667
12
12.3333
11
12.6667
10.3333
14.3333
13.6667
10.3333
14.3333
14.3333
14.3333
11.3333
10
12.6667
12.6667
10.6667
13
11.3333
13.6667
12
14.6667
13.6667
12.3333
10
9.66667
11.6667
11.3333
11.6667
10.6667
12.6667
11
12.3333
11.6667
10
10
10.3333
11.3333
12.6667
11.6667
10.3333
13.6667
12.3333
10.3333
13
12.6667
12
10.6667
10.3333
10
11.3333
10.3333
13
13.3333
11.3333
12
10.6667
12.6667
9.33333
10.6667
10
10.6667
11.6667
10
11.3333
9.66667
12
11.6667
11
12.3333
10.6667
12
11.3333
11.6667
10
9.66667
10.3333
10.3333
11.3333
11.3333
11
11
9
11.6667
12
12
9.66667
10
11
11.3333
9.33333
10
11.3333
11
12.3333
10.6667
11
12.3333
12
13
12.3333
13
13.3333
11.6667
10.3333
11
10.6667
9.33333
10.3333
10.3333
11
11
10.3333
10
10
11.6667
12
10.3333
12.3333
12.3333
12.6667
13
11
13.3333
10.3333
12.3333
13.3333
13.3333
12
14.6667
11.6667
11.6667
11.3333
12
10.6667
9.66667
11.3333
10
11.3333
11
11.3333
10.3333
11.3333
11.6667
12
9
9.66667
8.33333
9
8.33333
10
9.66667
10
8
8.33333
7.66667
8
8.66667
8.66667
7
9.33333
9.33333
10
7.66667
8.33333
10.6667
10.3333
9.33333
9.33333
9.66667
9.33333
8.33333
9.66667
9.33333
10
10.3333
9.66667
9
11.6667
10.6667
10.6667
12.3333
10.3333
10.6667
10
10
9.33333
10
9
11
13
11
12
12.6667
12.3333
11.6667
12
11.3333
10.6667
10
10
9
11.3333
12.3333
11.6667
10.6667
12
11
9.66667
9.33333
12.3333
10.6667
10.3333
9.33333
8.66667
11.6667
9
8.66667
10
11
9.66667
9
8.66667
8.33333
11
9.33333
9.33333
9.66667
8.33333
9
9.66667
9.33333
8.66667
8.33333
8.66667
8.33333
8.33333
11.6667
10
10.3333
10.3333
10
9
10.6667
9.33333
9.66667
11
10
8.66667
9
8.66667
9.33333
10.6667
8.66667
10
9
9.66667
8
8.66667
10.3333
9.66667
10.6667
11
7
11
12.3333
12.6667
10
12.3333
11
11.6667
11.6667
11.6667
11
10
10.6667
10.6667
9.66667
11.3333
10
11
11.6667
13.3333
9.66667
12
12.6667
12.6667
13
11.3333
11.3333
12.6667
14
12.6667
13.3333
13
12.3333
12
14
10.6667
10.6667
11.3333
12.3333
12
11
14
13
10.6667
13.3333
13
13.6667
10.3333
12.6667
11
12
10
9.66667
7.66667
9.33333
10.3333
8.66667
10.6667
8.66667
7.66667
8
10
9
8.66667
9.66667
10
9.33333
9.33333
8.33333
9.33333
9
10
10.3333
8.66667
10.6667
9.66667
8.33333
6.33333
9.66667
9.66667
11.3333
9.66667
7
9
8
9.33333
8
8
8.66667
8.33333
7.66667
8.33333
8.66667
8.33333
7.66667
9
7
9.66667
8
9.33333
8.66667
7.66667
8.66667
8.33333
9
9.66667
9.66667
9.66667
9.66667
9.66667
10
8.33333
9.33333
9.33333
8
9
9
9
9.33333
9
10.6667
10.3333
7.66667
8
8.66667
10
8.66667
9
8
7.33333
10
8.33333
8.33333
9.66667
8
7.66667
9.66667
8
8.33333
9
9.66667
9
8.33333
8
8
9.33333
7.66667
9
10.3333
10.3333
7.66667
8
8.66667
10
11
9.66667
9
9
7.66667
7.66667
9
9.66667
8
8.66667
8.33333
8.33333
6.66667
7.66667
7
7.33333
8.66667
7.33333
7.66667
7.66667
8.33333
8
9
10.3333
7
9
8.66667
7.66667
7.66667
8.66667
8
8.66667
8
6.33333
8.66667
9
6.33333
7.33333
8.66667
7
7.66667
8
9
7
6.66667
7.66667
9
7.66667
9.66667
9.33333
8.33333
8
9.66667
9.33333
10.6667
9
8.33333
9.33333
9
10
9
8.66667
8
8.33333
10.3333
9
9.33333
10.3333
9.66667
10.3333
9.33333
9
10.3333
9.66667
9.66667
10.3333
8.33333
8
8
8
8.66667
10
11.3333
9.66667
8
10
9
9.33333
9
7
8
9.66667
8.66667
9.33333
7.33333
8.66667
8.66667
9.33333
7.66667
7
7
8.33333
8.33333
7
7.66667
7.33333
10
8.66667
10.6667
9.33333
10.6667
9.33333
9
10
7.66667
11.3333
10.3333
8
10.3333
8.33333
9.33333
8.66667
9.33333
8
7.66667
8.66667
8
10
10.3333
8.33333
10
7.33333
8.66667
9.33333
9.33333
9
9
11
11.3333
9.33333
7.33333
10
8.33333
8.66667
9.33333
7.33333
7.66667
9.33333
8.33333
6.66667
9.33333
8.66667
7.66667
8.33333
10.3333
8.33333
9.66667
10.3333
8
8
8
10
12
9.66667
7.33333
7
8
8
8
9.66667
9
7.33333
8
7.33333
7.33333
8
8.66667
8.66667
9.33333
8.33333
8
9.66667
10.3333
8
6.33333
9.33333
8.33333
7.33333
9
10
8.33333
10
9
10.3333
10
7.66667
7
8.66667
8.33333
8.66667
8
7.33333
7.66667
8
8
10.3333
9.33333
10
9
8
12
9.33333
11
9.66667
10.3333
10
8.33333
10
10.3333
11.3333
11
10.3333
11.3333
10.3333
10.3333
11.6667
10
11
10.3333
12
12
10.6667
9.66667
9.33333
10.6667
12.6667
12.3333
11.3333
10.6667
11
10.3333
10.6667
10
11.6667
9.66667
10.6667
9
10.6667
11
11.6667
10.3333
12.3333
12.3333
10
12.3333
11.6667
11.3333
10
11.6667
10
11.3333
11.3333
10.6667
11.6667
9
12
11
10.3333
9
10.3333
8.66667
11.6667
11.3333
10.6667
13.3333
9.66667
10.3333
12
10
11.6667
9
9.66667
9
8
10
9.33333
10
10.6667
10.6667
10.6667
10.6667
9.33333
10
10
10.3333
12.3333
10.3333
9.33333
9
8.66667
10
11.3333
11
10.6667
12
11
9.66667
10.6667
11.3333
8.66667
11.3333
12
9.66667
10
8.66667
9.33333
8.66667
8.66667
9.66667
9.33333
11
9
10.6667
10
9.66667
9.66667
10.3333
9.33333
9
11.3333
10.3333
9.66667
10
9
7.66667
7.66667
9.33333
8
8.66667
9
11.3333
7.66667
9.66667
8.33333
11.6667
8
10.3333
10.6667
8.66667
9
9.33333
9.66667
11.3333
11
9
9.66667
8
10.3333
9.33333
9
8.33333
9
9
10.6667
10
10.6667
10
8.66667
10.3333
11.6667
11
8.66667
8.66667
10
9.66667
8.66667
11
7.33333
10.3333
10.3333
10.6667
8
9
9
10.6667
10.3333
8.66667
9.33333
9.33333
7
9
8.33333
10.3333
8.66667
9
8.66667
9.33333
9.33333
11
7.66667
9.33333
10
10.3333
10.3333
11.3333
9.66667
10.3333
9.33333
10
10.6667
10.6667
9.66667
9.33333
9.33333
11
9.33333
8.33333
10.3333
9.33333
8.66667
11
9
10
10.3333
9.66667
8.66667
10
9.66667
8.33333
10
9.33333
10.3333
9.33333
10
9.33333
10
8.33333
8.66667
8.66667
10
9.33333
9.66667
9
9.33333
9.66667
9
9.33333
8.66667
9.66667
8.33333
7.33333
9.33333
9.66667
10.3333
8.33333
9.33333
11.3333
8.33333
10.6667
10.3333
8.33333
8.33333
8
8.66667
8
8.66667
9.66667
9.33333
9
6.66667
9
11
10.3333
11
9.33333
8
11
10
11
9.66667
11
11.3333
10
9.66667
13
10.3333
10.6667
9.33333
10.3333
11
11.3333
12
10.6667
9.33333
9.33333
9.66667
11
13.3333
11.3333
10
9
9.33333
10.3333
8.33333
10.3333
10.3333
10.3333
13
11.3333
11.3333
11
10.3333
10
10
9.33333
10.6667
10.6667
11.6667
9
10.6667
12
10.3333
11.6667
9.66667
10.3333
10.3333
12
10.3333
11.6667
11.3333
11.3333
11
11
10
11.3333
11.6667
10.6667
10
11.6667
10.3333
9.33333
8.33333
10.3333
7.66667
10
9.66667
11
11.3333
10.6667
11
11.3333
10
10.6667
10
9.33333
9.66667
9.33333
10.3333
10.3333
10.6667
10.3333
12.3333
11.3333
10.6667
11.6667
13
12
11.3333
10.6667
8.66667
9.66667
9
9.66667
8
9.33333
9
9.66667
11.6667
11.3333
8
11
10
9.66667
9.33333
10.6667
9
9
10.6667
9.33333
8.66667
8.66667
11.3333
11
8.33333
9
10.3333
10
9.33333
8.66667
10
9.33333
10.6667
11.3333
10.6667
10.3333
9.33333
8.66667
9
10.6667
8
9.33333
7.66667
9
9.33333
9.66667
7.33333
10
9.66667
9.33333
9.66667
9
9.66667
8.33333
9
8
9.66667
7
9.33333
9.33333
11.3333
8.66667
9.33333
9
9.33333
7
9
9
8.66667
6.66667
8.66667
10
8
8
9
9
10
11.6667
9.33333
10.6667
11.3333
12.3333
10.3333
11
7.66667
10.6667
12.3333
11
8.66667
9.66667
9.33333
9.33333
6.66667
8.66667
7.66667
8.66667
10
10
8.33333
8.33333
8.33333
7.33333
7.33333
7.66667
9
8.33333
8.33333
9.33333
8
9.66667
7.66667
8.66667
9
8.66667
9
8.33333
7.66667
9
8.66667
9.66667
11
9
7.33333
8.33333
10
8.66667
8
7.66667
7.66667
8
8.33333
9
8.33333
7.66667
9
11.6667
9.66667
9.66667
10.6667
7.66667
8.66667
10.6667
10.3333
8.33333
9.66667
9.33333
10
10.3333
8.66667
10
10
9
9.66667
9
11
11
9.66667
11.3333
10.3333
9.33333
9.66667
10
8.33333
9.66667
9
7.33333
9.33333
10
10
8.66667
13
11.3333
11.3333
10
12.6667
10
12
12
11.6667
10.6667
9.33333
10.3333
11.6667
10.6667
10.3333
10.6667
11
12
10.6667
11.6667
11.3333
11.3333
9.66667
11.3333
11.3333
12.6667
11.3333
10.3333
10
10
11
9.66667
10.6667
11
10.3333
10.6667
10
12.3333
9.66667
10
11
10
10
10
12.3333
10.6667
11.6667
9.33333
11.3333
10.3333
9.66667
10.3333
7.66667
10.6667
10
10.3333
9.66667
8.66667
8
9.33333
10
10.6667
11.6667
9.33333
10.6667
9.33333
9.33333
10.6667
10.3333
9
8.33333
7.33333
8.33333
8.66667
8.66667
9.33333
10.3333
8.66667
7.66667
9.66667
10.6667
10.3333
11.6667
11.6667
10
9.66667
9.66667
8
8
10.3333
8.33333
10.3333
9
8.33333
7.33333
8
7
8.33333
8.66667
9.66667
9
9.66667
7
8
8.66667
8
7.33333
6.66667
8
8
6.66667
8
8.33333
9
8
7.33333
9
9
8.33333
9
9.33333
9.66667
10.3333
8.66667
9
11
10.6667
11.3333
12
10.3333
12.3333
12
10.3333
11
9.33333
7.66667
10.3333
9.33333
9
10
7
9.66667
11.3333
8
11.3333
9.33333
12.6667
9.66667
11.6667
10.3333
10
10
9
9.66667
9.66667
10.6667
10
11
9.66667
9.33333
9.66667
11
10.3333
8.66667
10
10.6667
9.66667
9.33333
10.6667
10.3333
10
8
10.6667
7.66667
10
10.6667
9.33333
10.6667
12.3333
11.6667
10.3333
11.6667
11.3333
11.3333
11.6667
12.6667
9.66667
10.3333
5.33333
9.33333
10
10
8.33333
9
10.3333
11
9
10
10
11.3333
11
9.33333
9.33333
9.66667
8.33333
10
9.33333
11.6667
11
12
9.33333
11.3333
9.33333
11.6667
9
12.3333
9.33333
10.6667
9.66667
10.3333
10.6667
9.33333
11.6667
9.66667
11.3333
10
10
10
11.6667
11.3333
11.3333
11.6667
12
11
10
9.33333
10
11
8
10.3333
9
10.6667
10
11.6667
9.33333
10
11.6667
12
11
10.6667
10
10
10.3333
10.6667
10.6667
10
10.3333
12.3333
11
10
10
10
10.6667
10.6667
11.6667
12
11.3333
11.3333
10.6667
10
10.6667
10
9.66667
11
10.3333
12
9.33333
11.3333
11
11
10.6667
11
10.3333
9.66667
11.6667
8.66667
10.6667
8.66667
11.6667
10
12.3333
9.66667
10.3333
8.66667
7.66667
11
11
9.66667
12
11.3333
10
9.33333
9
9.66667
9
9.66667
10.3333
10
9.33333
10.6667
12
9.66667
9
11
10.3333
10
10
8.66667
9.66667
11
10
10
9.33333
11
6.66667
10
9
11.3333
11
8.66667
11
10
10.6667
9.33333
10.6667
10.6667
10
10
8
7.66667
9.33333
11.6667
11
8.66667
8.66667
10.6667
11.6667
10.3333
11.3333
10.3333
11.6667
10.6667
8.33333
9.33333
8.66667
9.33333
11.6667
11.6667
10.3333
10.3333
10
11.3333
10.3333
8.66667
8.66667
8
10.3333
9.66667
8.66667
9.66667
9
9.66667
8
10
9.33333
9.66667
8
9
10
11.6667
9.66667
10.6667
11.3333
9
10
10.6667
10.6667
8.66667
10
10.3333
9
9.33333
11.6667
10.3333
12.3333
12.3333
10.6667
11
11
12.6667
12.3333
10.6667
8.66667
10.6667
8.33333
10.6667
11.3333
11
12
11.3333
9.66667
9.33333
8.33333
9.66667
10.3333
9.33333
8
8.66667
10.6667
10.6667
10.6667
9.66667
10
11.6667
8.66667
11
9.66667
12
11
10.6667
11
10.3333
12
10.6667
7.66667
8.66667
8.33333
8
9
10.6667
10
10.6667
7.33333
10.3333
8
10.6667
10
11
9.66667
9.66667
10.6667
10.3333
10.3333
12.3333
11.6667
11
11.3333
10
10.6667
10
9.33333
8.66667
12.6667
11.3333
12.6667
11
12.3333
11.6667
10
10.3333
10
12.6667
12.3333
10.3333
10.3333
11
12
11
11
10.6667
9
11
11.3333
8.33333
12
11
10.3333
11.6667
12
10.6667
11.3333
12
11.3333
10.3333
12
10
11.3333
11
8.33333
11.6667
10.6667
10.3333
10.6667
10.6667
12
9
10.6667
10
12.3333
10.6667
11
10.6667
10.6667
10.3333
10.3333
11.6667
8.66667
10
10.6667
11
9.33333
11.3333
11
12
11.3333
11.3333
11.6667
10.6667
11.3333
13
10.6667
12.6667
11
9
12.6667
11.6667
11.6667
13.3333
13.3333
12
12
11.3333
12.6667
12
11.6667
12
11.3333
11
11.6667
11.6667
11
9.66667
9.66667
8.66667
9.66667
8.33333
9.33333
10
10.3333
9
9.66667
9.33333
10
10.3333
9.66667
7.66667
8.33333
9
9.33333
9.66667
11.3333
10
8
9.66667
9.66667
10.3333
10.6667
10.6667
9.66667
9
11
10.3333
11.6667
9.66667
10.6667
10
9.66667
12
9.33333
9.33333
10
12
9
8
9.33333
10
12.3333
11
8.66667
10
10.3333
10.6667
11.3333
11.3333
11
10.6667
10
10.6667
12.3333
11
11.6667
12.6667
11.3333
9.66667
11.3333
12.3333
9
11
11.6667
9.66667
9.33333
10.3333
10
10
12.3333
9.33333
9.33333
10.6667
12.6667
12
10.6667
11
12
11.3333
9.66667
10.6667
10.3333
9.33333
13
10.6667
11.3333
12.3333
11.3333
12.3333
11
9
11
9.66667
9.33333
10.3333
10.3333
10
11.6667
11.3333
11.6667
11
11.6667
13.3333
11.3333
11.6667
12
9.33333
10.6667
9
10.3333
11.6667
9.66667
9.66667
8.66667
9
10.6667
10.3333
7
10
8.66667
10
9.66667
11.6667
11
11.6667
10.3333
9.33333
12
10.3333
10.3333
10.3333
11
11.3333
10
10.6667
10.3333
11.6667
9.33333
11.3333
10.3333
9.66667
8
8.66667
10
7.66667
8.33333
10
9.33333
9.66667
7
8
8.33333
8
8.33333
9.66667
10.3333
10
9
8.33333
8.33333
7.66667
6.33333
8.33333
8.33333
7
7.33333
7.66667
8.33333
10
8.66667
8
6.66667
5
10
8.66667
9.33333
9
6.66667
8
8.66667
8
9.66667
8.66667
8.33333
7.33333
6.33333
7.66667
9.66667
9.33333
9
10
7.33333
8.33333
8
8.66667
8.66667
9.33333
9.33333
10.3333
8
11
9.66667
10
10
8.66667
8.66667
8
8.66667
9
7.66667
9.33333
8.33333
7.33333
7.66667
8.66667
8.66667
8.33333
7.33333
8.33333
6.33333
6.33333
8.66667
9
7
9
9.66667
8.33333
9
9
9
9.66667
8.33333
7.66667
9.33333
7.66667
7.33333
8.66667
8.66667
8.66667
9.33333
8
8.66667
9
7
8
8
9
8.66667
10
9
10
8.33333
8.66667
9.33333
9.33333
8.66667
8.66667
8
8
8.33333
9.66667
9
8
7.66667
9.66667
9.33333
11.3333
9.33333
10
9.33333
8.66667
9.33333
9
10
9.66667
7.66667
9.33333
9.33333
8
10.3333
10
9.66667
8.66667
9
8.66667
9.33333
8
9.33333
9.66667
9.66667
10.3333
10.3333
9
9
11
8.66667
9
9.66667
10
9.66667
7.66667
11
8.33333
9.33333
9.66667
9.66667
9.66667
8.33333
8
9
9.33333
9.33333
11
10.3333
11.6667
6.66667
9.66667
8.66667
9
8.66667
6.66667
8.33333
9.66667
8
7.33333
6.33333
7.66667
8
6.33333
8
7.66667
8.66667
6.33333
8.66667
9.66667
9.66667
9.66667
9.33333
9
7.66667
11.6667
11.6667
9.66667
8
7.66667
8
8.33333
7
7
9.66667
8
8.33333
9.33333
9.33333
11.3333
9.33333
9.33333
9.33333
10
8
9
9.66667
9
10
8
9
8.33333
10
8.33333
7.66667
8.33333
8.66667
7.33333
9.33333
9
8
10
8.66667
8.33333
8.33333
7.33333
8
8
9.66667
8.66667
8.33333
8
9
10.3333
8.33333
9.33333
9.33333
9.66667
9.33333
10
6.66667
11
7.33333
10
10.3333
7.66667
9
10.3333
9.33333
9.66667
8.33333
9.66667
8
9
10
11.3333
10.3333
11
10.6667
10.6667
12
10.6667
9
9.66667
10.3333
10.6667
9.66667
9
7.66667
9
8
7.33333
9.33333
8.33333
9.33333
8
9.66667
8.66667
9.33333
10
9.66667
10
9
11.3333
8.66667
8.66667
10
9.66667
8.66667
10.3333
7.66667
9
10
10.3333
9.66667
8.33333
9
9
9
8.66667
11
10.6667
8.66667
7.66667
10
9.33333
9.66667
9
8.33333
8.33333
8.33333
13
9.66667
10
8.33333
9
9.33333
8.66667
9.33333
9.66667
10.6667
8.33333
9.66667
7.66667
8.33333
10
9.66667
9.66667
9.33333
9.66667
9
9.66667
6.33333
7.33333
8
7
9
9.66667
9.66667
9.33333
9.33333
9
9
10.3333
7.66667
11
10
9.33333
7.66667
9
9.66667
10.3333
9.66667
9
8.66667
9.33333
11
12
11.3333
8
10
10.3333
9
8.33333
8.66667
10
10.6667
8.66667
8
8.66667
9
8
6.66667
10
9.33333
8.33333
7
10
10
9
8.66667
9.66667
9
11
8.66667
8.66667
9.33333
8
8.66667
8
7.33333
7.66667
7.33333
7.66667
9.33333
9
7.33333
9
8
6.66667
8.33333
9
8.33333
9.33333
7.66667
10
7.66667
9.33333
9.66667
11.3333
10.3333
10.6667
9.33333
6.66667
9
10
7.66667
8
7.33333
7.66667
9
10.6667
8.33333
10.6667
10.6667
9.33333
9
8.33333
7.33333
6.66667
9.33333
9.66667
9
9
9.33333
9
10.6667
9.66667
10
8.66667
8.33333
9.33333
8.33333
9.66667
9.66667
8.33333
7.33333
8.66667
8
10
8.66667
10.3333
9
9.66667
10
10.6667
8.66667
7.33333
7.33333
8
10.3333
8.33333
9.33333
10
10.3333
9.33333
9.33333
9.33333
8.66667
9
9.66667
10.6667
10.3333
10.6667
11
9.33333
9.33333
11
8.33333
9.33333
9.66667
10.6667
8.66667
9.33333
6.33333
7.66667
9.33333
9.66667
9
9
7.66667
7.33333
7.66667
8
9.33333
9.33333
10.3333
8
7
8.33333
9
7.66667
9.33333
9.33333
9
8
9.33333
10.6667
10.6667
8.33333
8.66667
11
10.6667
10
12.3333
9
11.3333
10.3333
9.33333
10.3333
8.66667
10.3333
7
8.33333
9.33333
9.33333
9
9.33333
10.3333
9.66667
10
9
10.3333
9
8.33333
13.6667
10.6667
9.33333
9.66667
10.3333
9.66667
9.66667
11.3333
11
11
10.6667
9.66667
8.66667
9
10.6667
9.33333
10
11.3333
8.66667
8.33333
9.66667
10
9
9.33333
12
8.33333
9.33333
9
11.6667
9.66667
8.66667
10.3333
9.33333
9.33333
10.3333
10.3333
10
9.33333
10.3333
9.66667
8.66667
10
9.66667
10
11.3333
10.3333
10.6667
12.6667
10.6667
10
10.6667
10
11
12.6667
10
10.3333
11.3333
10.3333
9.33333
10.6667
11.6667
11
10.3333
12
10.6667
11.3333
11.6667
10.6667
10.3333
11.6667
8.66667
11
10.6667
10
10.6667
11
8.66667
8
9
8.66667
9.33333
9
8.33333
7.66667
10
9.66667
9
8.66667
9.33333
10
9.66667
8
9.33333
8.66667
9.66667
11
10.6667
10
11
9
10.3333
8.33333
9.33333
8
10
8
10
10
8.66667
9.33333
8
10.3333
9
7.33333
8.66667
11
9.33333
12
11
11
10.6667
10.6667
12
9.33333
10
10.3333
11
9.66667
9.66667
10
10.3333
8.33333
7.33333
8.66667
8.33333
10.3333
6.66667
9.33333
9.33333
9
9.33333
9.33333
7.66667
8.66667
8
8.33333
8
9
7.66667
6.66667
7
7.33333
9.33333
8.66667
10
9.66667
10.6667
8.33333
8
7.33333
8.33333
7.66667
8.66667
8.33333
9.33333
8
8.33333
7
8.66667
9
9.66667
7.66667
8.66667
7.33333
8.66667
8
8.66667
8.33333
8.66667
8
9.33333
4.66667
6
5.66667
7
6
6.33333
5.33333
4.33333
6.66667
7
5
6.33333
8
8.66667
8.66667
8.33333
8
8.33333
8.33333
7.66667
9.33333
9.33333
8.33333
8.66667
8.66667
9
9.33333
8.66667
8.66667
11
9.66667
10.6667
9.66667
9.66667
10.6667
9.33333
9
9
8.66667
8
10
10
10.3333
9.33333
9.33333
9.33333
9.33333
9.33333
11.6667
9.66667
9.33333
10.6667
9
9.66667
11.3333
9.33333
9
8.33333
10
8.66667
10
10.3333
11.6667
9.66667
11
10.6667
11.6667
9.66667
11.6667
10.6667
10.3333
10.3333
10.6667
11
9.33333
6.66667
9
9.66667
9.66667
9.33333
10.3333
10.6667
11.6667
7.66667
10.3333
10
9
7.66667
8.66667
8.66667
9.33333
10.3333
8.33333
8.66667
9.33333
9.66667
8.66667
9
8
6
9
9
8.33333
9.33333
8.33333
9.33333
10.6667
8.33333
9.66667
9.33333
9
8
10
9
9.33333
9
7.33333
9
9
9.66667
8
9.66667
10.6667
9
8
8.66667
9.33333
9.33333
8.66667
10
7.66667
7.66667
8.33333
7.33333
10.3333
9
8.33333
8
9.66667
9.66667
9
11
9.66667
10.3333
10.3333
9.33333
7.33333
8
8.66667
9.66667
11
9.66667
8.66667
8.33333
8.66667
8.66667
8.33333
7.33333
9.66667
8.66667
8.66667
8
8
10.3333
9.33333
9
10
8.66667
10.3333
10.6667
7
7.33333
7
8.33333
8.66667
7.33333
5.66667
8
8.33333
9.33333
10.3333
8.33333
7.33333
5.33333
8.66667
8
7.33333
9.66667
10
10
6.66667
5.33333
7.33333
8.33333
8.33333
9
11.6667
9.33333
8.33333
9
7
7.66667
6.33333
6.66667
9
8
7.33333
9
7
8.33333
5.66667
9
8.33333
9.66667
8.33333
8.66667
7
7
8.33333
10.3333
6
8
7
6.66667
9
6.33333
8.33333
6.66667
9.33333
6.66667
7.33333
7.66667
6
6.66667
6.66667
6.66667
7
7.33333
8.66667
8
6.33333
6.66667
9.33333
10
8.66667
6.66667
9.33333
10.6667
9
7
6.33333
6.66667
6.66667
6.33333
8
6.66667
8
6.66667
9
7.66667
9
8.66667
9.33333
8.33333
7
9.66667
7.33333
9.66667
10
8.66667
9.33333
7
6.66667
7.33333
8
7.66667
9.66667
9
9
9
9.33333
6.33333
9.66667
8.66667
8.33333
9
10
10
8.33333
7.66667
8.33333
7.33333
9.33333
10
8
7.33333
9
8.66667
7
9.33333
7.33333
8.33333
8.33333
8
9.33333
8.33333
8.33333
8
9.33333
9.33333
10.6667
5.66667
10
9.66667
9
8.66667
10.3333
9.66667
11
10.3333
7.66667
9.33333
9.66667
9.66667
9.66667
8.33333
9.66667
9
8.66667
10
7.33333
10.3333
9.66667
8.66667
5.66667
8
8.66667
9.66667
9.66667
11.3333
10.6667
6.66667
9.33333
10
9.66667
7.66667
6.33333
11
8.33333
9
9.33333
10
8.33333
8.66667
10
8.66667
8
9.66667
9.66667
9.66667
10
8.33333
9.66667
8.66667
8.66667
7.33333
9.33333
7
7.66667
8
9.66667
9.66667
9
11.6667
9.66667
8.66667
11
11.3333
11
9.33333
10
10
8.33333
9
7.33333
8.66667
11.6667
10.6667
9
11.3333
8.66667
9.66667
7.33333
8.66667
8.33333
10.3333
10.6667
11.6667
8
11.3333
9.33333
9.66667
11.3333
11
10.6667
7.66667
10
10.6667
11
9.66667
11.3333
8
10
12.3333
11
9.66667
8.66667
9.66667
10
9.33333
9.33333
8.33333
9.33333
9.66667
10
8.66667
11
10.3333
11.6667
9.33333
11.3333
11.6667
10
10.3333
9.33333
10
9.66667
9
10.6667
9
9
9
8.66667
9
10
9.33333
12
9
7.66667
9.66667
9.33333
10
8.33333
8.33333
8.66667
9.33333
9.33333
8.66667
7.33333
9.33333
9
9.66667
9.33333
9.33333
9.66667
9.33333
10.6667
9.66667
10
9.33333
12
10
10.6667
8.33333
9.33333
10
8
8.66667
7.66667
8.33333
9
9.66667
10.3333
8.66667
8.33333
8.33333
9
7.66667
8.66667
7.66667
7.66667
8.33333
7.66667
6
5.66667
8.33333
7.66667
6.66667
7.66667
6.33333
5.33333
8.66667
8.66667
7.33333
10
8
8.66667
9.66667
9
8
8.33333
10
8.66667
8.33333
8
9
9.33333
8.33333
8.66667
9
8.33333
8.33333
8.33333
5.33333
7
7.66667
7.66667
7
7.33333
6.33333
6.66667
8.66667
7.66667
7.33333
6.66667
7
7.33333
7.66667
7.66667
7
8
7.66667
7.33333
7
8.66667
7.66667
8.33333
8.66667
6.33333
8
8
7.66667
8
8.66667
8.33333
7.66667
8
8.66667
8.33333
8.66667
9.66667
9.66667
9.33333
8.33333
9
10.6667
8.66667
8.66667
8.66667
8
6
8
7.33333
7.66667
8
10
8
8.33333
8.33333
8.33333
7.66667
8.33333
7
7.33333
7.33333
9.66667
7.66667
9
8.33333
7.33333
9
9.33333
8.33333
9
10
9.33333
10.6667
8.66667
9.66667
10.3333
10.3333
8.66667
9
9
8.66667
8
8
8.33333
6.66667
7.66667
7.33333
8.66667
9.33333
10
7.33333
8.33333
9.33333
9.33333
10.3333
8.33333
7.66667
8
9.33333
8.33333
7.33333
8
8.66667
10
8
9.33333
7
7.66667
7.33333
7.66667
6.66667
7
7.66667
9.33333
10.3333
9.33333
8.33333
7
9
10
7.66667
10.3333
7.66667
9.66667
8.33333
8.33333
7.66667
6.66667
7.66667
8.33333
8
7.66667
7.33333
6.66667
7.66667
7.66667
7
8
8
7.33333
8
9.33333
10
8.33333
8.33333
8
8.66667
8
7
9
7.66667
8.33333
7
7.66667
8.33333
8.66667
8.33333
9
8
7.66667
7
6.66667
7.33333
7
7
7.66667
6.33333
7
8.33333
6.66667
9
8
8.33333
10
10.3333
9
9
10
6.33333
7.33333
7
8
4.33333
5.66667
8.66667
6.66667
6
7
8.66667
6
7.33333
4.66667
8.66667
8.66667
7
7.33333
8.33333
8
7
8.66667
8.33333
7.33333
7
8.33333
6
6
5
6
7.66667
5.33333
5
5
6
5.33333
5.66667
6.33333
6
7.33333
6
7.33333
5.66667
4.66667
6
7
9
6
5.33333
7.33333
6
7.33333
7.33333
5.66667
5.66667
6
3.66667
5.33333
5
4.33333
7.66667
6
5.66667
5.66667
7.66667
6.33333
4.33333
5.33333
4
5
5.66667
6.33333
5.33333
6.33333
6.33333
5
5
6.66667
6
6.33333
6
7
6
6.33333
5.33333
5
6
6.33333
7
5.33333
7.33333
6
5.33333
5.33333
6
6
6.33333
5
5.66667
6.66667
5.33333
4.66667
6.33333
5.33333
4.66667
6
4.66667
6.33333
5
7
8
8
8
7.33333
8.33333
7.66667
7
6.33333
6.66667
5.66667
7.66667
5.66667
5.66667
5.33333
7.66667
7.66667
6.66667
5.66667
5.33333
7.33333
6.66667
7
7.33333
7
8
6.33333
6.66667
8.33333
6.66667
6
8.66667
8
8
7.66667
6.66667
5.66667
6
5.66667
6.33333
6
5.33333
6.66667
5.66667
5
6
5.66667
7
7.33333
7
5.33333
6.33333
6.66667
5.33333
6.66667
7.66667
7.66667
6.33333
7
8
6
6
7.33333
6.66667
7.66667
7.33333
6.33333
6.33333
4.66667
6.66667
7
5.33333
5.33333
6
5.66667
4.66667
5.66667
5.33333
4.66667
4.66667
4.33333
5.66667
5.66667
5.66667
7.66667
6.33333
4.33333
6.66667
5.66667
5.33333
4.66667
6.33333
7.33333
8
6.66667
6
7.33333
7
7.66667
5.66667
7.66667
7.66667
8
7.66667
8.66667
7.33333
8.33333
5.66667
7.66667
6
7
7
6
5.33333
6.66667
7.66667
5.66667
6.33333
8.33333
6.33333
8
6.33333
7
6.66667
6.66667
8
7
7.66667
7
9
8
8
7.66667
7
8.66667
7.66667
6.66667
7
7
8
6.33333
6.66667
6.33333
7.33333
7.33333
8.33333
6
8
7.33333
7
8.33333
7
9.33333
7.33333
7.33333
6.33333
8.66667
7
7
7.33333
7
9
7.33333
7.33333
7.66667
8.66667
8.66667
8.33333
9
5.33333
8.66667
7.33333
7.33333
8.33333
6.66667
7.33333
6
5.66667
6.33333
7
6.66667
9.33333
8.66667
7.33333
7.33333
7
8
8
7
8.33333
8
8.66667
7.33333
8.33333
9.33333
7.33333
5.66667
6.33333
8
9.33333
7.66667
8.33333
7.66667
9
9.66667
8.66667
9.66667
7.66667
9.33333
6
9
10
7.66667
6.66667
6.66667
7.66667
6.66667
9
8
10
10.3333
9.33333
8
6
7.66667
8
9.66667
8
6.33333
8.33333
9
7.66667
8.66667
7.66667
9.33333
9
8
7.33333
8.33333
8
8.66667
7.66667
7.66667
8.33333
8
9.33333
7.66667
7.66667
7.33333
7
8.66667
7.66667
10
9.66667
8.66667
11.6667
6.66667
8.66667
8
10
8
8.66667
8
8
10
9
7.66667
7.33333
8
9
9.66667
8.66667
6.33333
7.33333
8.33333
9
8.33333
10
8
9.33333
8
8.33333
8.33333
9
8.66667
6.66667
8
7.33333
6.33333
9
9
7.33333
9
8.33333
5.66667
7.33333
8.33333
8.66667
7.66667
7.33333
7
6
9
7.33333
7
8
8.66667
7.33333
7.66667
8.33333
8.66667
9
8.33333
8.33333
8.33333
7
6.66667
6
7.66667
6
6.66667
7.33333
7
7.66667
6
8
7
10
7.66667
7.33333
8
7
7.66667
7.33333
9
7
8.33333
6.33333
7.33333
7
8.33333
6.66667
7.33333
9.33333
6.33333
7
7
6.33333
5
6.33333
8.33333
5.66667
7
8
7.33333
7.66667
8.33333
9.33333
8.66667
7
8.33333
8.33333
8.66667
7.66667
9
7.33333
7
7.33333
8.33333
7.33333
5.33333
6.33333
8
7.33333
9
9.33333
6
6.66667
6.66667
7.33333
9.66667
6.33333
7
8
8.66667
8.66667
8.33333
7.66667
10
8.33333
7
8.33333
9.66667
9.33333
9
8.66667
11.3333
9.66667
8.33333
10.3333
8.33333
7.66667
7.66667
8
8
8.66667
7.66667
9.33333
8.33333
8.33333
8
8.66667
8.33333
8
6.66667
9.33333
10.3333
8.66667
7
8
8.33333
9.33333
7.33333
6.66667
8.66667
8
8.33333
8
9
8
8.33333
9.33333
9
9
8
8.66667
8
8
7.33333
9
9
8.66667
7.66667
7.66667
8.66667
8.66667
9.33333
8.66667
9.66667
9.66667
6.66667
8.33333
9
8.66667
8.33333
9.66667
9
9
8
9.33333
7.66667
8.66667
9.66667
8.66667
8.66667
9
10
10
7.66667
7.66667
9.33333
9.33333
8.66667
7.66667
9.33333
9.33333
7.33333
8.66667
7
9
9.33333
8.66667
9
9.33333
9
8
8
7.33333
7.33333
9
9.33333
9.66667
10.6667
10
9.66667
7
8.66667
8
9
6.33333
9.33333
8
9.33333
8.66667
7.66667
11.3333
8
8.66667
9.33333
9.33333
8.33333
6.66667
8.66667
8.33333
9.66667
8.33333
10
9.33333
8.66667
8
8.33333
10
9.66667
11.3333
9.66667
11
10.6667
9
9.33333
10.6667
9.33333
9
8
10
9.66667
10.6667
10
8.66667
8.66667
10.3333
9
9.66667
8
9
7
9.66667
8
8.66667
7.66667
9
8.66667
8
8.66667
8.33333
9.33333
8
9
8.33333
7
6.66667
8.33333
7.66667
8.66667
9.66667
8.66667
9.33333
8
7.33333
9
9
7.33333
7.33333
8
8.33333
8.66667
8.33333
8
5.33333
8.33333
6.66667
7
8.33333
9
10.6667
9.66667
9.66667
8.66667
9.33333
10
11.6667
11.3333
11
11.6667
9
10
8
8
7.33333
8.66667
7.33333
8.66667
8.33333
6.33333
8.66667
9
9.66667
8.33333
7
8.33333
8.33333
8.66667
6.66667
9.66667
8.66667
6.66667
9.33333
8.66667
8.33333
8.33333
8.33333
9
8.33333
7.33333
8
8.33333
7.66667
8
8
8.33333
9
6.66667
8.66667
6.33333
6.33333
8.33333
6
8.66667
8
6.33333
5.66667
6.66667
7.66667
6.66667
4.66667
7.33333
8
7.66667
8
6.33333
8
6.66667
8.66667
8.33333
7.66667
6.66667
8
6.66667
8.33333
6.66667
6.33333
6.33333
6.33333
6
